# Supplementary material for: The helicase domain of human Dicer prevents RNAi-independent activation of antiviral and inflammatory pathways
Source: EMBO J. 2024 Jan 29;43(5):7. doi: 10.1038/s44318-024-00035-2 (PMC10907635; doi:10.1038/s44318-024-00035-2)
Supplement: Supplementary file 2 — Source Data Fig. 1 [file 44318_2024_35_MOESM2_ESM.zip]

Archive with 250 entries (217 files):
- EMBOJ-2023-115792R2_SourceData_Fig1/
- __MACOSX/._EMBOJ-2023-115792R2_SourceData_Fig1
- EMBOJ-2023-115792R2_SourceData_Fig1/.DS_Store
- __MACOSX/EMBOJ-2023-115792R2_SourceData_Fig1/._.DS_Store
- EMBOJ-2023-115792R2_SourceData_Fig1/Fig1B_quantifications_Western_Blot.xlsx
- __MACOSX/EMBOJ-2023-115792R2_SourceData_Fig1/._Fig1B_quantifications_Western_Blot.xlsx
- EMBOJ-2023-115792R2_SourceData_Fig1/Fig1C/
- __MACOSX/EMBOJ-2023-115792R2_SourceData_Fig1/._Fig1C
- EMBOJ-2023-115792R2_SourceData_Fig1/Fig1B/
- __MACOSX/EMBOJ-2023-115792R2_SourceData_Fig1/._Fig1B
- EMBOJ-2023-115792R2_SourceData_Fig1/Figure1.pdf
- __MACOSX/EMBOJ-2023-115792R2_SourceData_Fig1/._Figure1.pdf
- EMBOJ-2023-115792R2_SourceData_Fig1/Fig1D_RT_qPCR.xlsx
- __MACOSX/EMBOJ-2023-115792R2_SourceData_Fig1/._Fig1D_RT_qPCR.xlsx
- EMBOJ-2023-115792R2_SourceData_Fig1/Fig1A_plaque_assays.xlsx
- __MACOSX/EMBOJ-2023-115792R2_SourceData_Fig1/._Fig1A_plaque_assays.xlsx
- EMBOJ-2023-115792R2_SourceData_Fig1/Fig1C/.DS_Store
- __MACOSX/EMBOJ-2023-115792R2_SourceData_Fig1/Fig1C/._.DS_Store
- EMBOJ-2023-115792R2_SourceData_Fig1/Fig1C/R1/
- __MACOSX/EMBOJ-2023-115792R2_SourceData_Fig1/Fig1C/._R1
- EMBOJ-2023-115792R2_SourceData_Fig1/Fig1C/R3/
- __MACOSX/EMBOJ-2023-115792R2_SourceData_Fig1/Fig1C/._R3
- EMBOJ-2023-115792R2_SourceData_Fig1/Fig1C/R2/
- __MACOSX/EMBOJ-2023-115792R2_SourceData_Fig1/Fig1C/._R2
- EMBOJ-2023-115792R2_SourceData_Fig1/Fig1B/.DS_Store
- __MACOSX/EMBOJ-2023-115792R2_SourceData_Fig1/Fig1B/._.DS_Store
- EMBOJ-2023-115792R2_SourceData_Fig1/Fig1B/R1/
- __MACOSX/EMBOJ-2023-115792R2_SourceData_Fig1/Fig1B/._R1
- EMBOJ-2023-115792R2_SourceData_Fig1/Fig1B/R3/
- __MACOSX/EMBOJ-2023-115792R2_SourceData_Fig1/Fig1B/._R3
- EMBOJ-2023-115792R2_SourceData_Fig1/Fig1B/R2/
- __MACOSX/EMBOJ-2023-115792R2_SourceData_Fig1/Fig1B/._R2
- EMBOJ-2023-115792R2_SourceData_Fig1/Fig1C/R1/WT SINV WT/
- __MACOSX/EMBOJ-2023-115792R2_SourceData_Fig1/Fig1C/R1/._WT SINV WT
- EMBOJ-2023-115792R2_SourceData_Fig1/Fig1C/R1/WT SINV 2A-GFP/
- __MACOSX/EMBOJ-2023-115792R2_SourceData_Fig1/Fig1C/R1/._WT SINV 2A-GFP
- EMBOJ-2023-115792R2_SourceData_Fig1/Fig1C/R1/.DS_Store
- __MACOSX/EMBOJ-2023-115792R2_SourceData_Fig1/Fig1C/R1/._.DS_Store
- EMBOJ-2023-115792R2_SourceData_Fig1/Fig1C/R1/WT Mock/
- __MACOSX/EMBOJ-2023-115792R2_SourceData_Fig1/Fig1C/R1/._WT Mock
- EMBOJ-2023-115792R2_SourceData_Fig1/Fig1C/R1/N1 SINV-GFP/
- __MACOSX/EMBOJ-2023-115792R2_SourceData_Fig1/Fig1C/R1/._N1 SINV-GFP
- EMBOJ-2023-115792R2_SourceData_Fig1/Fig1C/R1/N1 Mock/
- __MACOSX/EMBOJ-2023-115792R2_SourceData_Fig1/Fig1C/R1/._N1 Mock
- EMBOJ-2023-115792R2_SourceData_Fig1/Fig1C/R1/N1 SINV WT/
- __MACOSX/EMBOJ-2023-115792R2_SourceData_Fig1/Fig1C/R1/._N1 SINV WT
- EMBOJ-2023-115792R2_SourceData_Fig1/Fig1C/R1/N1 SINV 2A-GFP/
- __MACOSX/EMBOJ-2023-115792R2_SourceData_Fig1/Fig1C/R1/._N1 SINV 2A-GFP
- EMBOJ-2023-115792R2_SourceData_Fig1/Fig1C/R1/WT SINV-GFP/
- __MACOSX/EMBOJ-2023-115792R2_SourceData_Fig1/Fig1C/R1/._WT SINV-GFP
- EMBOJ-2023-115792R2_SourceData_Fig1/Fig1C/R3/WT SINV WT/
- __MACOSX/EMBOJ-2023-115792R2_SourceData_Fig1/Fig1C/R3/._WT SINV WT
- EMBOJ-2023-115792R2_SourceData_Fig1/Fig1C/R3/WT SINV 2A-GFP/
- __MACOSX/EMBOJ-2023-115792R2_SourceData_Fig1/Fig1C/R3/._WT SINV 2A-GFP
- EMBOJ-2023-115792R2_SourceData_Fig1/Fig1C/R3/WT MOCK/
- __MACOSX/EMBOJ-2023-115792R2_SourceData_Fig1/Fig1C/R3/._WT MOCK
- EMBOJ-2023-115792R2_SourceData_Fig1/Fig1C/R3/N1 MOCK/
- __MACOSX/EMBOJ-2023-115792R2_SourceData_Fig1/Fig1C/R3/._N1 MOCK
- EMBOJ-2023-115792R2_SourceData_Fig1/Fig1C/R3/N1 SINV WT/
- __MACOSX/EMBOJ-2023-115792R2_SourceData_Fig1/Fig1C/R3/._N1 SINV WT
- EMBOJ-2023-115792R2_SourceData_Fig1/Fig1C/R3/N1 SINV 2A-GFP/
- __MACOSX/EMBOJ-2023-115792R2_SourceData_Fig1/Fig1C/R3/._N1 SINV 2A-GFP
- EMBOJ-2023-115792R2_SourceData_Fig1/Fig1C/R3/N1 SINV GFP/
- __MACOSX/EMBOJ-2023-115792R2_SourceData_Fig1/Fig1C/R3/._N1 SINV GFP
- EMBOJ-2023-115792R2_SourceData_Fig1/Fig1C/R3/WT SINV-GFP/
- __MACOSX/EMBOJ-2023-115792R2_SourceData_Fig1/Fig1C/R3/._WT SINV-GFP
- EMBOJ-2023-115792R2_SourceData_Fig1/Fig1C/R2/WT SINV WT/
- __MACOSX/EMBOJ-2023-115792R2_SourceData_Fig1/Fig1C/R2/._WT SINV WT
- EMBOJ-2023-115792R2_SourceData_Fig1/Fig1C/R2/WT SINV 2A-GFP/
- __MACOSX/EMBOJ-2023-115792R2_SourceData_Fig1/Fig1C/R2/._WT SINV 2A-GFP
- EMBOJ-2023-115792R2_SourceData_Fig1/Fig1C/R2/WT MOCK/
- __MACOSX/EMBOJ-2023-115792R2_SourceData_Fig1/Fig1C/R2/._WT MOCK
- EMBOJ-2023-115792R2_SourceData_Fig1/Fig1C/R2/N1 SINV-GFP/
- __MACOSX/EMBOJ-2023-115792R2_SourceData_Fig1/Fig1C/R2/._N1 SINV-GFP
- EMBOJ-2023-115792R2_SourceData_Fig1/Fig1C/R2/N1 MOCK/
- __MACOSX/EMBOJ-2023-115792R2_SourceData_Fig1/Fig1C/R2/._N1 MOCK
- EMBOJ-2023-115792R2_SourceData_Fig1/Fig1C/R2/N1 SINV WT /
- __MACOSX/EMBOJ-2023-115792R2_SourceData_Fig1/Fig1C/R2/._N1 SINV WT 
- EMBOJ-2023-115792R2_SourceData_Fig1/Fig1C/R2/N1 SINV 2A-GFP/
- __MACOSX/EMBOJ-2023-115792R2_SourceData_Fig1/Fig1C/R2/._N1 SINV 2A-GFP
- EMBOJ-2023-115792R2_SourceData_Fig1/Fig1C/R2/WT SINV-GFP/
- __MACOSX/EMBOJ-2023-115792R2_SourceData_Fig1/Fig1C/R2/._WT SINV-GFP
- EMBOJ-2023-115792R2_SourceData_Fig1/Fig1B/R1/western capsid.tiff
- __MACOSX/EMBOJ-2023-115792R2_SourceData_Fig1/Fig1B/R1/._western capsid.tiff
- EMBOJ-2023-115792R2_SourceData_Fig1/Fig1B/R1/western gfp.tiff
- __MACOSX/EMBOJ-2023-115792R2_SourceData_Fig1/Fig1B/R1/._western gfp.tiff
- EMBOJ-2023-115792R2_SourceData_Fig1/Fig1B/R1/western dicer.tiff
- __MACOSX/EMBOJ-2023-115792R2_SourceData_Fig1/Fig1B/R1/._western dicer.tiff
- EMBOJ-2023-115792R2_SourceData_Fig1/Fig1B/R1/western tubulin.tiff
- __MACOSX/EMBOJ-2023-115792R2_SourceData_Fig1/Fig1B/R1/._western tubulin.tiff
- EMBOJ-2023-115792R2_SourceData_Fig1/Fig1B/R3/western capsid.tiff
- __MACOSX/EMBOJ-2023-115792R2_SourceData_Fig1/Fig1B/R3/._western capsid.tiff
- EMBOJ-2023-115792R2_SourceData_Fig1/Fig1B/R3/western gfp.tiff
- __MACOSX/EMBOJ-2023-115792R2_SourceData_Fig1/Fig1B/R3/._western gfp.tiff
- EMBOJ-2023-115792R2_SourceData_Fig1/Fig1B/R3/western dicer.tiff
- __MACOSX/EMBOJ-2023-115792R2_SourceData_Fig1/Fig1B/R3/._western dicer.tiff
- EMBOJ-2023-115792R2_SourceData_Fig1/Fig1B/R3/western tubulin.tiff
- __MACOSX/EMBOJ-2023-115792R2_SourceData_Fig1/Fig1B/R3/._western tubulin.tiff
- EMBOJ-2023-115792R2_SourceData_Fig1/Fig1B/R2/western capsid.tiff
- __MACOSX/EMBOJ-2023-115792R2_SourceData_Fig1/Fig1B/R2/._western capsid.tiff
- EMBOJ-2023-115792R2_SourceData_Fig1/Fig1B/R2/western gfp.tiff
- __MACOSX/EMBOJ-2023-115792R2_SourceData_Fig1/Fig1B/R2/._western gfp.tiff
- EMBOJ-2023-115792R2_SourceData_Fig1/Fig1B/R2/western dicer.tiff
- __MACOSX/EMBOJ-2023-115792R2_SourceData_Fig1/Fig1B/R2/._western dicer.tiff
- EMBOJ-2023-115792R2_SourceData_Fig1/Fig1B/R2/western tubulin.tiff
- __MACOSX/EMBOJ-2023-115792R2_SourceData_Fig1/Fig1B/R2/._western tubulin.tiff
- EMBOJ-2023-115792R2_SourceData_Fig1/Fig1C/R1/WT SINV WT/J2.jpg
- __MACOSX/EMBOJ-2023-115792R2_SourceData_Fig1/Fig1C/R1/WT SINV WT/._J2.jpg
- EMBOJ-2023-115792R2_SourceData_Fig1/Fig1C/R1/WT SINV WT/DAPI.jpg
- __MACOSX/EMBOJ-2023-115792R2_SourceData_Fig1/Fig1C/R1/WT SINV WT/._DAPI.jpg
- EMBOJ-2023-115792R2_SourceData_Fig1/Fig1C/R1/WT SINV WT/WT SINV WT merge.jpg
- __MACOSX/EMBOJ-2023-115792R2_SourceData_Fig1/Fig1C/R1/WT SINV WT/._WT SINV WT merge.jpg
- EMBOJ-2023-115792R2_SourceData_Fig1/Fig1C/R1/WT SINV 2A-GFP/WT 2A-GFP merge.jpg
- __MACOSX/EMBOJ-2023-115792R2_SourceData_Fig1/Fig1C/R1/WT SINV 2A-GFP/._WT 2A-GFP merge.jpg
- EMBOJ-2023-115792R2_SourceData_Fig1/Fig1C/R1/WT SINV 2A-GFP/J2.jpg
- __MACOSX/EMBOJ-2023-115792R2_SourceData_Fig1/Fig1C/R1/WT SINV 2A-GFP/._J2.jpg
- EMBOJ-2023-115792R2_SourceData_Fig1/Fig1C/R1/WT SINV 2A-GFP/DAPI.jpg
- __MACOSX/EMBOJ-2023-115792R2_SourceData_Fig1/Fig1C/R1/WT SINV 2A-GFP/._DAPI.jpg
- EMBOJ-2023-115792R2_SourceData_Fig1/Fig1C/R1/WT Mock/WT MOCK merge.jpg
- __MACOSX/EMBOJ-2023-115792R2_SourceData_Fig1/Fig1C/R1/WT Mock/._WT MOCK merge.jpg
- EMBOJ-2023-115792R2_SourceData_Fig1/Fig1C/R1/WT Mock/J2.jpg
- __MACOSX/EMBOJ-2023-115792R2_SourceData_Fig1/Fig1C/R1/WT Mock/._J2.jpg
- EMBOJ-2023-115792R2_SourceData_Fig1/Fig1C/R1/WT Mock/DAPI.jpg
- __MACOSX/EMBOJ-2023-115792R2_SourceData_Fig1/Fig1C/R1/WT Mock/._DAPI.jpg
- EMBOJ-2023-115792R2_SourceData_Fig1/Fig1C/R1/N1 SINV-GFP/J2.jpg
- __MACOSX/EMBOJ-2023-115792R2_SourceData_Fig1/Fig1C/R1/N1 SINV-GFP/._J2.jpg
- EMBOJ-2023-115792R2_SourceData_Fig1/Fig1C/R1/N1 SINV-GFP/N1 SINV GFP merge.jpg
- __MACOSX/EMBOJ-2023-115792R2_SourceData_Fig1/Fig1C/R1/N1 SINV-GFP/._N1 SINV GFP merge.jpg
- EMBOJ-2023-115792R2_SourceData_Fig1/Fig1C/R1/N1 SINV-GFP/DAPI.jpg
- __MACOSX/EMBOJ-2023-115792R2_SourceData_Fig1/Fig1C/R1/N1 SINV-GFP/._DAPI.jpg
- EMBOJ-2023-115792R2_SourceData_Fig1/Fig1C/R1/N1 Mock/J2.jpg
- __MACOSX/EMBOJ-2023-115792R2_SourceData_Fig1/Fig1C/R1/N1 Mock/._J2.jpg
- EMBOJ-2023-115792R2_SourceData_Fig1/Fig1C/R1/N1 Mock/N1 MOCK merge.jpg
- __MACOSX/EMBOJ-2023-115792R2_SourceData_Fig1/Fig1C/R1/N1 Mock/._N1 MOCK merge.jpg
- EMBOJ-2023-115792R2_SourceData_Fig1/Fig1C/R1/N1 Mock/DAPI.jpg
- __MACOSX/EMBOJ-2023-115792R2_SourceData_Fig1/Fig1C/R1/N1 Mock/._DAPI.jpg
- EMBOJ-2023-115792R2_SourceData_Fig1/Fig1C/R1/N1 SINV WT/J2.jpg
- __MACOSX/EMBOJ-2023-115792R2_SourceData_Fig1/Fig1C/R1/N1 SINV WT/._J2.jpg
- EMBOJ-2023-115792R2_SourceData_Fig1/Fig1C/R1/N1 SINV WT/N1 SINV WT merge.jpg
- __MACOSX/EMBOJ-2023-115792R2_SourceData_Fig1/Fig1C/R1/N1 SINV WT/._N1 SINV WT merge.jpg
- EMBOJ-2023-115792R2_SourceData_Fig1/Fig1C/R1/N1 SINV WT/DAPI.jpg
- __MACOSX/EMBOJ-2023-115792R2_SourceData_Fig1/Fig1C/R1/N1 SINV WT/._DAPI.jpg
- EMBOJ-2023-115792R2_SourceData_Fig1/Fig1C/R1/N1 SINV 2A-GFP/J2.jpg
- __MACOSX/EMBOJ-2023-115792R2_SourceData_Fig1/Fig1C/R1/N1 SINV 2A-GFP/._J2.jpg
- EMBOJ-2023-115792R2_SourceData_Fig1/Fig1C/R1/N1 SINV 2A-GFP/DAPI.jpg
- __MACOSX/EMBOJ-2023-115792R2_SourceData_Fig1/Fig1C/R1/N1 SINV 2A-GFP/._DAPI.jpg
- EMBOJ-2023-115792R2_SourceData_Fig1/Fig1C/R1/N1 SINV 2A-GFP/N1 2A-GFP merge.jpg
- __MACOSX/EMBOJ-2023-115792R2_SourceData_Fig1/Fig1C/R1/N1 SINV 2A-GFP/._N1 2A-GFP merge.jpg
- EMBOJ-2023-115792R2_SourceData_Fig1/Fig1C/R1/WT SINV-GFP/WT SINV-GFP merge.jpg
- __MACOSX/EMBOJ-2023-115792R2_SourceData_Fig1/Fig1C/R1/WT SINV-GFP/._WT SINV-GFP merge.jpg
- EMBOJ-2023-115792R2_SourceData_Fig1/Fig1C/R1/WT SINV-GFP/J2.jpg
- __MACOSX/EMBOJ-2023-115792R2_SourceData_Fig1/Fig1C/R1/WT SINV-GFP/._J2.jpg
- EMBOJ-2023-115792R2_SourceData_Fig1/Fig1C/R1/WT SINV-GFP/DAPI.jpg
- __MACOSX/EMBOJ-2023-115792R2_SourceData_Fig1/Fig1C/R1/WT SINV-GFP/._DAPI.jpg
- EMBOJ-2023-115792R2_SourceData_Fig1/Fig1C/R3/WT SINV WT/J2.jpg
- __MACOSX/EMBOJ-2023-115792R2_SourceData_Fig1/Fig1C/R3/WT SINV WT/._J2.jpg
- EMBOJ-2023-115792R2_SourceData_Fig1/Fig1C/R3/WT SINV WT/DAPI.jpg
- __MACOSX/EMBOJ-2023-115792R2_SourceData_Fig1/Fig1C/R3/WT SINV WT/._DAPI.jpg
- EMBOJ-2023-115792R2_SourceData_Fig1/Fig1C/R3/WT SINV WT/WT SINV WT merge.jpg
- __MACOSX/EMBOJ-2023-115792R2_SourceData_Fig1/Fig1C/R3/WT SINV WT/._WT SINV WT merge.jpg
- EMBOJ-2023-115792R2_SourceData_Fig1/Fig1C/R3/WT SINV 2A-GFP/WT 2A-GFP merge.jpg
- __MACOSX/EMBOJ-2023-115792R2_SourceData_Fig1/Fig1C/R3/WT SINV 2A-GFP/._WT 2A-GFP merge.jpg
- EMBOJ-2023-115792R2_SourceData_Fig1/Fig1C/R3/WT SINV 2A-GFP/J2.jpg
- __MACOSX/EMBOJ-2023-115792R2_SourceData_Fig1/Fig1C/R3/WT SINV 2A-GFP/._J2.jpg
- EMBOJ-2023-115792R2_SourceData_Fig1/Fig1C/R3/WT SINV 2A-GFP/DAPI.jpg
- __MACOSX/EMBOJ-2023-115792R2_SourceData_Fig1/Fig1C/R3/WT SINV 2A-GFP/._DAPI.jpg
- EMBOJ-2023-115792R2_SourceData_Fig1/Fig1C/R3/WT MOCK/WT MOCK merge.jpg
- __MACOSX/EMBOJ-2023-115792R2_SourceData_Fig1/Fig1C/R3/WT MOCK/._WT MOCK merge.jpg
- EMBOJ-2023-115792R2_SourceData_Fig1/Fig1C/R3/WT MOCK/J2.jpg
- __MACOSX/EMBOJ-2023-115792R2_SourceData_Fig1/Fig1C/R3/WT MOCK/._J2.jpg
- EMBOJ-2023-115792R2_SourceData_Fig1/Fig1C/R3/WT MOCK/DAPI.jpg
- __MACOSX/EMBOJ-2023-115792R2_SourceData_Fig1/Fig1C/R3/WT MOCK/._DAPI.jpg
- EMBOJ-2023-115792R2_SourceData_Fig1/Fig1C/R3/N1 MOCK/J2.jpg
- __MACOSX/EMBOJ-2023-115792R2_SourceData_Fig1/Fig1C/R3/N1 MOCK/._J2.jpg
- EMBOJ-2023-115792R2_SourceData_Fig1/Fig1C/R3/N1 MOCK/N1 MOCK merge.jpg
- __MACOSX/EMBOJ-2023-115792R2_SourceData_Fig1/Fig1C/R3/N1 MOCK/._N1 MOCK merge.jpg
- EMBOJ-2023-115792R2_SourceData_Fig1/Fig1C/R3/N1 MOCK/DAPI.jpg
- __MACOSX/EMBOJ-2023-115792R2_SourceData_Fig1/Fig1C/R3/N1 MOCK/._DAPI.jpg
- EMBOJ-2023-115792R2_SourceData_Fig1/Fig1C/R3/N1 SINV WT/J2.jpg
- __MACOSX/EMBOJ-2023-115792R2_SourceData_Fig1/Fig1C/R3/N1 SINV WT/._J2.jpg
- EMBOJ-2023-115792R2_SourceData_Fig1/Fig1C/R3/N1 SINV WT/N1 SINV WT merge.jpg
- __MACOSX/EMBOJ-2023-115792R2_SourceData_Fig1/Fig1C/R3/N1 SINV WT/._N1 SINV WT merge.jpg
- EMBOJ-2023-115792R2_SourceData_Fig1/Fig1C/R3/N1 SINV WT/DAPI.jpg
- __MACOSX/EMBOJ-2023-115792R2_SourceData_Fig1/Fig1C/R3/N1 SINV WT/._DAPI.jpg
- EMBOJ-2023-115792R2_SourceData_Fig1/Fig1C/R3/N1 SINV 2A-GFP/J2.jpg
- __MACOSX/EMBOJ-2023-115792R2_SourceData_Fig1/Fig1C/R3/N1 SINV 2A-GFP/._J2.jpg
- EMBOJ-2023-115792R2_SourceData_Fig1/Fig1C/R3/N1 SINV 2A-GFP/DAPI.jpg
- __MACOSX/EMBOJ-2023-115792R2_SourceData_Fig1/Fig1C/R3/N1 SINV 2A-GFP/._DAPI.jpg
- EMBOJ-2023-115792R2_SourceData_Fig1/Fig1C/R3/N1 SINV 2A-GFP/N1 2A-GFP merge.jpg
- __MACOSX/EMBOJ-2023-115792R2_SourceData_Fig1/Fig1C/R3/N1 SINV 2A-GFP/._N1 2A-GFP merge.jpg
- EMBOJ-2023-115792R2_SourceData_Fig1/Fig1C/R3/N1 SINV GFP/N1 SINV-GFP merge.jpg
- __MACOSX/EMBOJ-2023-115792R2_SourceData_Fig1/Fig1C/R3/N1 SINV GFP/._N1 SINV-GFP merge.jpg
- EMBOJ-2023-115792R2_SourceData_Fig1/Fig1C/R3/N1 SINV GFP/J2.jpg
- __MACOSX/EMBOJ-2023-115792R2_SourceData_Fig1/Fig1C/R3/N1 SINV GFP/._J2.jpg
- EMBOJ-2023-115792R2_SourceData_Fig1/Fig1C/R3/N1 SINV GFP/DAPI.jpg
- __MACOSX/EMBOJ-2023-115792R2_SourceData_Fig1/Fig1C/R3/N1 SINV GFP/._DAPI.jpg
- EMBOJ-2023-115792R2_SourceData_Fig1/Fig1C/R3/WT SINV-GFP/WT SINV-GFP merge.jpg
- __MACOSX/EMBOJ-2023-115792R2_SourceData_Fig1/Fig1C/R3/WT SINV-GFP/._WT SINV-GFP merge.jpg
- EMBOJ-2023-115792R2_SourceData_Fig1/Fig1C/R3/WT SINV-GFP/J2.jpg
- __MACOSX/EMBOJ-2023-115792R2_SourceData_Fig1/Fig1C/R3/WT SINV-GFP/._J2.jpg
- EMBOJ-2023-115792R2_SourceData_Fig1/Fig1C/R3/WT SINV-GFP/DAPI.jpg
- __MACOSX/EMBOJ-2023-115792R2_SourceData_Fig1/Fig1C/R3/WT SINV-GFP/._DAPI.jpg
- EMBOJ-2023-115792R2_SourceData_Fig1/Fig1C/R2/WT SINV WT/J2.jpg
- __MACOSX/EMBOJ-2023-115792R2_SourceData_Fig1/Fig1C/R2/WT SINV WT/._J2.jpg
- EMBOJ-2023-115792R2_SourceData_Fig1/Fig1C/R2/WT SINV WT/DAPI.jpg
- __MACOSX/EMBOJ-2023-115792R2_SourceData_Fig1/Fig1C/R2/WT SINV WT/._DAPI.jpg
- EMBOJ-2023-115792R2_SourceData_Fig1/Fig1C/R2/WT SINV WT/WT SINV WT merge.jpg
- __MACOSX/EMBOJ-2023-115792R2_SourceData_Fig1/Fig1C/R2/WT SINV WT/._WT SINV WT merge.jpg
- EMBOJ-2023-115792R2_SourceData_Fig1/Fig1C/R2/WT SINV 2A-GFP/WT 2A-GFP merge.jpg
- __MACOSX/EMBOJ-2023-115792R2_SourceData_Fig1/Fig1C/R2/WT SINV 2A-GFP/._WT 2A-GFP merge.jpg
- EMBOJ-2023-115792R2_SourceData_Fig1/Fig1C/R2/WT SINV 2A-GFP/J2.jpg
- __MACOSX/EMBOJ-2023-115792R2_SourceData_Fig1/Fig1C/R2/WT SINV 2A-GFP/._J2.jpg
- EMBOJ-2023-115792R2_SourceData_Fig1/Fig1C/R2/WT SINV 2A-GFP/DAPI.jpg
- __MACOSX/EMBOJ-2023-115792R2_SourceData_Fig1/Fig1C/R2/WT SINV 2A-GFP/._DAPI.jpg
- EMBOJ-2023-115792R2_SourceData_Fig1/Fig1C/R2/WT MOCK/WT MOCK merge.jpg
- __MACOSX/EMBOJ-2023-115792R2_SourceData_Fig1/Fig1C/R2/WT MOCK/._WT MOCK merge.jpg
- EMBOJ-2023-115792R2_SourceData_Fig1/Fig1C/R2/WT MOCK/J2.jpg
- __MACOSX/EMBOJ-2023-115792R2_SourceData_Fig1/Fig1C/R2/WT MOCK/._J2.jpg
- EMBOJ-2023-115792R2_SourceData_Fig1/Fig1C/R2/WT MOCK/DAPI.jpg
- __MACOSX/EMBOJ-2023-115792R2_SourceData_Fig1/Fig1C/R2/WT MOCK/._DAPI.jpg
- EMBOJ-2023-115792R2_SourceData_Fig1/Fig1C/R2/N1 SINV-GFP/N1 SINV-GFP merge.jpg
- __MACOSX/EMBOJ-2023-115792R2_SourceData_Fig1/Fig1C/R2/N1 SINV-GFP/._N1 SINV-GFP merge.jpg
- EMBOJ-2023-115792R2_SourceData_Fig1/Fig1C/R2/N1 SINV-GFP/J2.jpg
- __MACOSX/EMBOJ-2023-115792R2_SourceData_Fig1/Fig1C/R2/N1 SINV-GFP/._J2.jpg
- EMBOJ-2023-115792R2_SourceData_Fig1/Fig1C/R2/N1 SINV-GFP/DAPI.jpg
- __MACOSX/EMBOJ-2023-115792R2_SourceData_Fig1/Fig1C/R2/N1 SINV-GFP/._DAPI.jpg
- EMBOJ-2023-115792R2_SourceData_Fig1/Fig1C/R2/N1 MOCK/J2.jpg
- __MACOSX/EMBOJ-2023-115792R2_SourceData_Fig1/Fig1C/R2/N1 MOCK/._J2.jpg
- EMBOJ-2023-115792R2_SourceData_Fig1/Fig1C/R2/N1 MOCK/N1 MOCK merge.jpg
- __MACOSX/EMBOJ-2023-115792R2_SourceData_Fig1/Fig1C/R2/N1 MOCK/._N1 MOCK merge.jpg
- EMBOJ-2023-115792R2_SourceData_Fig1/Fig1C/R2/N1 MOCK/DAPI.jpg
- __MACOSX/EMBOJ-2023-115792R2_SourceData_Fig1/Fig1C/R2/N1 MOCK/._DAPI.jpg
- EMBOJ-2023-115792R2_SourceData_Fig1/Fig1C/R2/N1 SINV WT /J2.jpg
- __MACOSX/EMBOJ-2023-115792R2_SourceData_Fig1/Fig1C/R2/N1 SINV WT /._J2.jpg
- EMBOJ-2023-115792R2_SourceData_Fig1/Fig1C/R2/N1 SINV WT /N1 SINV WT merge.jpg
- __MACOSX/EMBOJ-2023-115792R2_SourceData_Fig1/Fig1C/R2/N1 SINV WT /._N1 SINV WT merge.jpg
- EMBOJ-2023-115792R2_SourceData_Fig1/Fig1C/R2/N1 SINV WT /DAPI.jpg
- __MACOSX/EMBOJ-2023-115792R2_SourceData_Fig1/Fig1C/R2/N1 SINV WT /._DAPI.jpg
- EMBOJ-2023-115792R2_SourceData_Fig1/Fig1C/R2/N1 SINV 2A-GFP/J2.jpg
- __MACOSX/EMBOJ-2023-115792R2_SourceData_Fig1/Fig1C/R2/N1 SINV 2A-GFP/._J2.jpg
- EMBOJ-2023-115792R2_SourceData_Fig1/Fig1C/R2/N1 SINV 2A-GFP/DAPI.jpg
- __MACOSX/EMBOJ-2023-115792R2_SourceData_Fig1/Fig1C/R2/N1 SINV 2A-GFP/._DAPI.jpg
- EMBOJ-2023-115792R2_SourceData_Fig1/Fig1C/R2/N1 SINV 2A-GFP/N1 2A-GFP merge.jpg
- __MACOSX/EMBOJ-2023-115792R2_SourceData_Fig1/Fig1C/R2/N1 SINV 2A-GFP/._N1 2A-GFP merge.jpg
- EMBOJ-2023-115792R2_SourceData_Fig1/Fig1C/R2/WT SINV-GFP/WT SINV-GFP merge.jpg
- __MACOSX/EMBOJ-2023-115792R2_SourceData_Fig1/Fig1C/R2/WT SINV-GFP/._WT SINV-GFP merge.jpg
- EMBOJ-2023-115792R2_SourceData_Fig1/Fig1C/R2/WT SINV-GFP/J2.jpg
- __MACOSX/EMBOJ-2023-115792R2_SourceData_Fig1/Fig1C/R2/WT SINV-GFP/._J2.jpg
- EMBOJ-2023-115792R2_SourceData_Fig1/Fig1C/R2/WT SINV-GFP/DAPI.jpg
- __MACOSX/EMBOJ-2023-115792R2_SourceData_Fig1/Fig1C/R2/WT SINV-GFP/._DAPI.jpg
