# Supplementary material for: The helicase domain of human Dicer prevents RNAi-independent activation of antiviral and inflammatory pathways
Source: EMBO J. 2024 Jan 29;43(5):7. doi: 10.1038/s44318-024-00035-2 (PMC10907635; doi:10.1038/s44318-024-00035-2)
Supplement: Supplementary file 2 — Source Data Fig. 1 [file 44318_2024_35_MOESM2_ESM.zip › EMBOJ-2023-115792R2_SourceData_Fig1/Fig1B_quantifications_Western_Blot.xlsx]

## Sheet: Figure 1
Figure 1B	WT SINV WT 1	WT SINV GFP 1	WT SINV 2A-GFP 1	N1 SINV WT 1	N1 SINV GFP 1	N1 SINV 2A-GFP 1
Capsid	11263	26033	20072	6663	7484	64
GFP	0	2534	10906	0	752	32
Tubulin	5323	5506	6854	4453	6119	6870
	WT SINV WT 2	WT SINV GFP 2	WT SINV 2A-GFP 2	N1 SINV WT 2	N1 SINV GFP 2	N1 SINV 2A-GFP 2
Capsid	7949	14036	16994	0	0	0
GFP	0	22317	32916	0	389	558
Tubulin	9384	10316	7776	9311	9304	7394
	WT SINV WT 3	WT SINV GFP 3	WT SINV 2A-GFP 3	N1 SINV WT 3	N1 SINV GFP 3	N1 SINV 2A-GFP 3
Capsid	10930	24919	19214	0	0	0
GFP	0	9130	18880	0	650	917
Tubulin	12336	13384	7517	12606	12877	14377
Over tubulin	WT SINV WT 1	WT SINV GFP 1	WT SINV 2A-GFP 1	N1 SINV WT 1	N1 SINV GFP 1	N1 SINV 2A-GFP 1
Capsid	2.11591	4.72811	2.92851	1.49629	1.22308	0.00931587
GFP	0	0.460225	1.59119	0	0.122896	0.00465793
	WT SINV WT 2	WT SINV GFP 2	WT SINV 2A-GFP 2	N1 SINV WT 2	N1 SINV GFP 2	N1 SINV 2A-GFP 2
Capsid	0.84708	1.3606	2.18544	0	0	0
GFP	0	2.16334	4.23302	0	0.04181	0.0754666
	WT SINV WT 3	WT SINV GFP 3	WT SINV 2A-GFP 3	N1 SINV WT 3	N1 SINV GFP 3	N1 SINV 2A-GFP 3
Capsid	0.886025	1.86185	2.55607	0	0	0
GFP	0	0.682158	2.51164	0	0.0504776	0.0637824
Mean	WT SINV WT	WT SINV GFP	WT SINV 2A-GFP	N1 SINV WT	N1 SINV GFP	N1 SINV 2A-GFP
Capsid	1.28301	2.65019	2.55667	0.498765	0.407692	0.00310529
GFP	0	1.10191	2.77862	0	0.0717278	0.047969
SD	WT SINV WT	WT SINV GFP	WT SINV 2A-GFP	N1 SINV WT	N1 SINV GFP	N1 SINV 2A-GFP
Capsid	0.721581	1.8169	0.371534	0.863886	0.706143	0.00537852
GFP	0	0.9259	1.341	0	0.0445243	0.0379607
