# Supplementary material for: The helicase domain of human Dicer prevents RNAi-independent activation of antiviral and inflammatory pathways
Source: EMBO J. 2024 Jan 29;43(5):7. doi: 10.1038/s44318-024-00035-2 (PMC10907635; doi:10.1038/s44318-024-00035-2)
Supplement: Supplementary file 2 — Source Data Fig. 1 [file 44318_2024_35_MOESM2_ESM.zip › EMBOJ-2023-115792R2_SourceData_Fig1/Fig1D_RT_qPCR.xlsx]

## Sheet: Figure 1
Figure 1D
	Replicate 1	Replicate 2	Replicate 3	Replicate 1	Replicate 2	Replicate 3
	NoDice FHA:DICER WT	NoDice FHA:DICER WT	NoDice FHA:DICER WT	NoDice FHA:DICER N1	NoDice FHA:DICER N1	NoDice FHA:DICER N1
SINV-GFP genomic RNA	1	1	1	0.00529924	0.00306478	0.01698023
