# Supplementary material for: The helicase domain of human Dicer prevents RNAi-independent activation of antiviral and inflammatory pathways
Source: EMBO J. 2024 Jan 29;43(5):7. doi: 10.1038/s44318-024-00035-2 (PMC10907635; doi:10.1038/s44318-024-00035-2)
Supplement: Supplementary file 2 — Source Data Fig. 1 [file 44318_2024_35_MOESM2_ESM.zip › EMBOJ-2023-115792R2_SourceData_Fig1/Fig1A_plaque_assays.xlsx]

## Sheet: Figure 1
Figure 1A
	Replicate 1	Replicate 2	Replicate 3	Replicate 1	Replicate 2	Replicate 3
SINV WT	NoDice FHA:DICER WT	NoDice FHA:DICER WT	NoDice FHA:DICER WT	NoDice FHA:DICER N1	NoDice FHA:DICER N1	NoDice FHA:DICER N1
0.001	13300000	6670000	7500000	442000	308000	367000
0.01	18300000	25800000	27500000	2080000	3170000	2250000
0.1	38800000	41700000	75000000	9500000	7080000	9330000
1	25000000	29200000	30000000	9170000	8330000	10000000
SINV-GFP
0.001	30000000	19200000	8330000	688000	425000	467000
0.01	25800000	30000000	14200000	2170000	1580000	1420000
0.1	108000000	108000000	91700000	17500000	11700000	15800000
1	37900000	83300000	25800000	6670000	8330000	10000000
SINV 2A-GFP
0.001	800000	1170000	1170000	2330	3670	3500
0.01	5170000	5580000	5830000	242000	292000	175000
0.1	18300000	21700000	21700000	125000	142000	563000
1	47100000	66700000	50000000	1580000	2670000	7710000
