# Supplementary material for: The helicase domain of human Dicer prevents RNAi-independent activation of antiviral and inflammatory pathways
Source: EMBO J. 2024 Jan 29;43(5):7. doi: 10.1038/s44318-024-00035-2 (PMC10907635; doi:10.1038/s44318-024-00035-2)
Supplement: Supplementary file 3 — Source Data Fig. 2 [file 44318_2024_35_MOESM3_ESM.zip]

Archive with 174 entries (149 files):
- EMBOJ-2023-115792R2_SourceData_Fig2/
- __MACOSX/._EMBOJ-2023-115792R2_SourceData_Fig2
- EMBOJ-2023-115792R2_SourceData_Fig2/.DS_Store
- __MACOSX/EMBOJ-2023-115792R2_SourceData_Fig2/._.DS_Store
- EMBOJ-2023-115792R2_SourceData_Fig2/Fig2A-B-C_microscopy/
- __MACOSX/EMBOJ-2023-115792R2_SourceData_Fig2/._Fig2A-B-C_microscopy
- EMBOJ-2023-115792R2_SourceData_Fig2/Fig2D-E_western blot/
- __MACOSX/EMBOJ-2023-115792R2_SourceData_Fig2/._Fig2D-E_western blot
- EMBOJ-2023-115792R2_SourceData_Fig2/Figure2.pdf
- __MACOSX/EMBOJ-2023-115792R2_SourceData_Fig2/._Figure2.pdf
- EMBOJ-2023-115792R2_SourceData_Fig2/Fig2D-E_quantifications_Western_Blot.xlsx
- __MACOSX/EMBOJ-2023-115792R2_SourceData_Fig2/._Fig2D-E_quantifications_Western_Blot.xlsx
- EMBOJ-2023-115792R2_SourceData_Fig2/Fig_2A-B-C-F_plaque_assays.xlsx
- __MACOSX/EMBOJ-2023-115792R2_SourceData_Fig2/._Fig_2A-B-C-F_plaque_assays.xlsx
- EMBOJ-2023-115792R2_SourceData_Fig2/Fig2A-B-C_microscopy/.DS_Store
- __MACOSX/EMBOJ-2023-115792R2_SourceData_Fig2/Fig2A-B-C_microscopy/._.DS_Store
- EMBOJ-2023-115792R2_SourceData_Fig2/Fig2A-B-C_microscopy/R1/
- __MACOSX/EMBOJ-2023-115792R2_SourceData_Fig2/Fig2A-B-C_microscopy/._R1
- EMBOJ-2023-115792R2_SourceData_Fig2/Fig2A-B-C_microscopy/R3/
- __MACOSX/EMBOJ-2023-115792R2_SourceData_Fig2/Fig2A-B-C_microscopy/._R3
- EMBOJ-2023-115792R2_SourceData_Fig2/Fig2A-B-C_microscopy/R2/
- __MACOSX/EMBOJ-2023-115792R2_SourceData_Fig2/Fig2A-B-C_microscopy/._R2
- EMBOJ-2023-115792R2_SourceData_Fig2/Fig2D-E_western blot/.DS_Store
- __MACOSX/EMBOJ-2023-115792R2_SourceData_Fig2/Fig2D-E_western blot/._.DS_Store
- EMBOJ-2023-115792R2_SourceData_Fig2/Fig2D-E_western blot/R1/
- __MACOSX/EMBOJ-2023-115792R2_SourceData_Fig2/Fig2D-E_western blot/._R1
- EMBOJ-2023-115792R2_SourceData_Fig2/Fig2D-E_western blot/R3/
- __MACOSX/EMBOJ-2023-115792R2_SourceData_Fig2/Fig2D-E_western blot/._R3
- EMBOJ-2023-115792R2_SourceData_Fig2/Fig2D-E_western blot/R2/
- __MACOSX/EMBOJ-2023-115792R2_SourceData_Fig2/Fig2D-E_western blot/._R2
- EMBOJ-2023-115792R2_SourceData_Fig2/Fig2A-B-C_microscopy/R1/N1 SFV R1/
- __MACOSX/EMBOJ-2023-115792R2_SourceData_Fig2/Fig2A-B-C_microscopy/R1/._N1 SFV R1
- EMBOJ-2023-115792R2_SourceData_Fig2/Fig2A-B-C_microscopy/R1/WT SFV R1/
- __MACOSX/EMBOJ-2023-115792R2_SourceData_Fig2/Fig2A-B-C_microscopy/R1/._WT SFV R1
- EMBOJ-2023-115792R2_SourceData_Fig2/Fig2A-B-C_microscopy/R1/WT EV R1/
- __MACOSX/EMBOJ-2023-115792R2_SourceData_Fig2/Fig2A-B-C_microscopy/R1/._WT EV R1
- EMBOJ-2023-115792R2_SourceData_Fig2/Fig2A-B-C_microscopy/R1/N1 EV R1/
- __MACOSX/EMBOJ-2023-115792R2_SourceData_Fig2/Fig2A-B-C_microscopy/R1/._N1 EV R1
- EMBOJ-2023-115792R2_SourceData_Fig2/Fig2A-B-C_microscopy/R1/N1 VSV R1/
- __MACOSX/EMBOJ-2023-115792R2_SourceData_Fig2/Fig2A-B-C_microscopy/R1/._N1 VSV R1
- EMBOJ-2023-115792R2_SourceData_Fig2/Fig2A-B-C_microscopy/R1/WT VSV R1/
- __MACOSX/EMBOJ-2023-115792R2_SourceData_Fig2/Fig2A-B-C_microscopy/R1/._WT VSV R1
- EMBOJ-2023-115792R2_SourceData_Fig2/Fig2A-B-C_microscopy/R3/N1 EV R3/
- __MACOSX/EMBOJ-2023-115792R2_SourceData_Fig2/Fig2A-B-C_microscopy/R3/._N1 EV R3
- EMBOJ-2023-115792R2_SourceData_Fig2/Fig2A-B-C_microscopy/R3/N1 VSV R3/
- __MACOSX/EMBOJ-2023-115792R2_SourceData_Fig2/Fig2A-B-C_microscopy/R3/._N1 VSV R3
- EMBOJ-2023-115792R2_SourceData_Fig2/Fig2A-B-C_microscopy/R3/WT VSV R3/
- __MACOSX/EMBOJ-2023-115792R2_SourceData_Fig2/Fig2A-B-C_microscopy/R3/._WT VSV R3
- EMBOJ-2023-115792R2_SourceData_Fig2/Fig2A-B-C_microscopy/R3/N1 SFV R3/
- __MACOSX/EMBOJ-2023-115792R2_SourceData_Fig2/Fig2A-B-C_microscopy/R3/._N1 SFV R3
- EMBOJ-2023-115792R2_SourceData_Fig2/Fig2A-B-C_microscopy/R3/WT EV R3/
- __MACOSX/EMBOJ-2023-115792R2_SourceData_Fig2/Fig2A-B-C_microscopy/R3/._WT EV R3
- EMBOJ-2023-115792R2_SourceData_Fig2/Fig2A-B-C_microscopy/R3/WT SFV R3/
- __MACOSX/EMBOJ-2023-115792R2_SourceData_Fig2/Fig2A-B-C_microscopy/R3/._WT SFV R3
- EMBOJ-2023-115792R2_SourceData_Fig2/Fig2A-B-C_microscopy/R2/N1 EV R2/
- __MACOSX/EMBOJ-2023-115792R2_SourceData_Fig2/Fig2A-B-C_microscopy/R2/._N1 EV R2
- EMBOJ-2023-115792R2_SourceData_Fig2/Fig2A-B-C_microscopy/R2/N1 VSV R2/
- __MACOSX/EMBOJ-2023-115792R2_SourceData_Fig2/Fig2A-B-C_microscopy/R2/._N1 VSV R2
- EMBOJ-2023-115792R2_SourceData_Fig2/Fig2D-E_western blot/R1/.DS_Store
- __MACOSX/EMBOJ-2023-115792R2_SourceData_Fig2/Fig2D-E_western blot/R1/._.DS_Store
- EMBOJ-2023-115792R2_SourceData_Fig2/Fig2D-E_western blot/R1/sars/
- __MACOSX/EMBOJ-2023-115792R2_SourceData_Fig2/Fig2D-E_western blot/R1/._sars
- EMBOJ-2023-115792R2_SourceData_Fig2/Fig2D-E_western blot/R1/ace2/
- __MACOSX/EMBOJ-2023-115792R2_SourceData_Fig2/Fig2D-E_western blot/R1/._ace2
- EMBOJ-2023-115792R2_SourceData_Fig2/Fig2D-E_western blot/R3/western GAPDH.tiff
- __MACOSX/EMBOJ-2023-115792R2_SourceData_Fig2/Fig2D-E_western blot/R3/._western GAPDH.tiff
- EMBOJ-2023-115792R2_SourceData_Fig2/Fig2D-E_western blot/R3/western ace2.tiff
- __MACOSX/EMBOJ-2023-115792R2_SourceData_Fig2/Fig2D-E_western blot/R3/._western ace2.tiff
- EMBOJ-2023-115792R2_SourceData_Fig2/Fig2D-E_western blot/R3/western nucleocapsid.tiff
- __MACOSX/EMBOJ-2023-115792R2_SourceData_Fig2/Fig2D-E_western blot/R3/._western nucleocapsid.tiff
- EMBOJ-2023-115792R2_SourceData_Fig2/Fig2D-E_western blot/R3/western dicer.tiff
- __MACOSX/EMBOJ-2023-115792R2_SourceData_Fig2/Fig2D-E_western blot/R3/._western dicer.tiff
- EMBOJ-2023-115792R2_SourceData_Fig2/Fig2D-E_western blot/R2/western GAPDH.tiff
- __MACOSX/EMBOJ-2023-115792R2_SourceData_Fig2/Fig2D-E_western blot/R2/._western GAPDH.tiff
- EMBOJ-2023-115792R2_SourceData_Fig2/Fig2D-E_western blot/R2/western ace2.tiff
- __MACOSX/EMBOJ-2023-115792R2_SourceData_Fig2/Fig2D-E_western blot/R2/._western ace2.tiff
- EMBOJ-2023-115792R2_SourceData_Fig2/Fig2D-E_western blot/R2/western nucleocapsid.tiff
- __MACOSX/EMBOJ-2023-115792R2_SourceData_Fig2/Fig2D-E_western blot/R2/._western nucleocapsid.tiff
- EMBOJ-2023-115792R2_SourceData_Fig2/Fig2D-E_western blot/R2/western dicer.tiff
- __MACOSX/EMBOJ-2023-115792R2_SourceData_Fig2/Fig2D-E_western blot/R2/._western dicer.tiff
- EMBOJ-2023-115792R2_SourceData_Fig2/Fig2A-B-C_microscopy/R1/N1 SFV R1/N1 SFV merge.jpg
- __MACOSX/EMBOJ-2023-115792R2_SourceData_Fig2/Fig2A-B-C_microscopy/R1/N1 SFV R1/._N1 SFV merge.jpg
- EMBOJ-2023-115792R2_SourceData_Fig2/Fig2A-B-C_microscopy/R1/N1 SFV R1/J2.jpg
- __MACOSX/EMBOJ-2023-115792R2_SourceData_Fig2/Fig2A-B-C_microscopy/R1/N1 SFV R1/._J2.jpg
- EMBOJ-2023-115792R2_SourceData_Fig2/Fig2A-B-C_microscopy/R1/N1 SFV R1/DAPI.jpg
- __MACOSX/EMBOJ-2023-115792R2_SourceData_Fig2/Fig2A-B-C_microscopy/R1/N1 SFV R1/._DAPI.jpg
- EMBOJ-2023-115792R2_SourceData_Fig2/Fig2A-B-C_microscopy/R1/WT SFV R1/WT SFV merge.jpg
- __MACOSX/EMBOJ-2023-115792R2_SourceData_Fig2/Fig2A-B-C_microscopy/R1/WT SFV R1/._WT SFV merge.jpg
- EMBOJ-2023-115792R2_SourceData_Fig2/Fig2A-B-C_microscopy/R1/WT SFV R1/J2.jpg
- __MACOSX/EMBOJ-2023-115792R2_SourceData_Fig2/Fig2A-B-C_microscopy/R1/WT SFV R1/._J2.jpg
- EMBOJ-2023-115792R2_SourceData_Fig2/Fig2A-B-C_microscopy/R1/WT SFV R1/DAPi.jpg
- __MACOSX/EMBOJ-2023-115792R2_SourceData_Fig2/Fig2A-B-C_microscopy/R1/WT SFV R1/._DAPi.jpg
- EMBOJ-2023-115792R2_SourceData_Fig2/Fig2A-B-C_microscopy/R1/WT EV R1/J2.jpg
- __MACOSX/EMBOJ-2023-115792R2_SourceData_Fig2/Fig2A-B-C_microscopy/R1/WT EV R1/._J2.jpg
- EMBOJ-2023-115792R2_SourceData_Fig2/Fig2A-B-C_microscopy/R1/WT EV R1/WT EV merge.jpg
- __MACOSX/EMBOJ-2023-115792R2_SourceData_Fig2/Fig2A-B-C_microscopy/R1/WT EV R1/._WT EV merge.jpg
- EMBOJ-2023-115792R2_SourceData_Fig2/Fig2A-B-C_microscopy/R1/WT EV R1/DAPI.jpg
- __MACOSX/EMBOJ-2023-115792R2_SourceData_Fig2/Fig2A-B-C_microscopy/R1/WT EV R1/._DAPI.jpg
- EMBOJ-2023-115792R2_SourceData_Fig2/Fig2A-B-C_microscopy/R1/N1 EV R1/N1 EV71 merge.jpg
- __MACOSX/EMBOJ-2023-115792R2_SourceData_Fig2/Fig2A-B-C_microscopy/R1/N1 EV R1/._N1 EV71 merge.jpg
- EMBOJ-2023-115792R2_SourceData_Fig2/Fig2A-B-C_microscopy/R1/N1 EV R1/J2.jpg
- __MACOSX/EMBOJ-2023-115792R2_SourceData_Fig2/Fig2A-B-C_microscopy/R1/N1 EV R1/._J2.jpg
- EMBOJ-2023-115792R2_SourceData_Fig2/Fig2A-B-C_microscopy/R1/N1 EV R1/DAPI.jpg
- __MACOSX/EMBOJ-2023-115792R2_SourceData_Fig2/Fig2A-B-C_microscopy/R1/N1 EV R1/._DAPI.jpg
- EMBOJ-2023-115792R2_SourceData_Fig2/Fig2A-B-C_microscopy/R1/N1 VSV R1/J2.jpg
- __MACOSX/EMBOJ-2023-115792R2_SourceData_Fig2/Fig2A-B-C_microscopy/R1/N1 VSV R1/._J2.jpg
- EMBOJ-2023-115792R2_SourceData_Fig2/Fig2A-B-C_microscopy/R1/N1 VSV R1/N1 VSV merge.jpg
- __MACOSX/EMBOJ-2023-115792R2_SourceData_Fig2/Fig2A-B-C_microscopy/R1/N1 VSV R1/._N1 VSV merge.jpg
- EMBOJ-2023-115792R2_SourceData_Fig2/Fig2A-B-C_microscopy/R1/N1 VSV R1/DAPI.jpg
- __MACOSX/EMBOJ-2023-115792R2_SourceData_Fig2/Fig2A-B-C_microscopy/R1/N1 VSV R1/._DAPI.jpg
- EMBOJ-2023-115792R2_SourceData_Fig2/Fig2A-B-C_microscopy/R1/WT VSV R1/J2.jpg
- __MACOSX/EMBOJ-2023-115792R2_SourceData_Fig2/Fig2A-B-C_microscopy/R1/WT VSV R1/._J2.jpg
- EMBOJ-2023-115792R2_SourceData_Fig2/Fig2A-B-C_microscopy/R1/WT VSV R1/WT VSV merge.jpg
- __MACOSX/EMBOJ-2023-115792R2_SourceData_Fig2/Fig2A-B-C_microscopy/R1/WT VSV R1/._WT VSV merge.jpg
- EMBOJ-2023-115792R2_SourceData_Fig2/Fig2A-B-C_microscopy/R1/WT VSV R1/DAPI.jpg
- __MACOSX/EMBOJ-2023-115792R2_SourceData_Fig2/Fig2A-B-C_microscopy/R1/WT VSV R1/._DAPI.jpg
- EMBOJ-2023-115792R2_SourceData_Fig2/Fig2A-B-C_microscopy/R3/N1 EV R3/J2.jpg
- __MACOSX/EMBOJ-2023-115792R2_SourceData_Fig2/Fig2A-B-C_microscopy/R3/N1 EV R3/._J2.jpg
- EMBOJ-2023-115792R2_SourceData_Fig2/Fig2A-B-C_microscopy/R3/N1 EV R3/N1 EV merge.jpg
- __MACOSX/EMBOJ-2023-115792R2_SourceData_Fig2/Fig2A-B-C_microscopy/R3/N1 EV R3/._N1 EV merge.jpg
- EMBOJ-2023-115792R2_SourceData_Fig2/Fig2A-B-C_microscopy/R3/N1 EV R3/DAPI.jpg
- __MACOSX/EMBOJ-2023-115792R2_SourceData_Fig2/Fig2A-B-C_microscopy/R3/N1 EV R3/._DAPI.jpg
- EMBOJ-2023-115792R2_SourceData_Fig2/Fig2A-B-C_microscopy/R3/N1 VSV R3/J2.jpg
- __MACOSX/EMBOJ-2023-115792R2_SourceData_Fig2/Fig2A-B-C_microscopy/R3/N1 VSV R3/._J2.jpg
- EMBOJ-2023-115792R2_SourceData_Fig2/Fig2A-B-C_microscopy/R3/N1 VSV R3/N1 VSV merge.jpg
- __MACOSX/EMBOJ-2023-115792R2_SourceData_Fig2/Fig2A-B-C_microscopy/R3/N1 VSV R3/._N1 VSV merge.jpg
- EMBOJ-2023-115792R2_SourceData_Fig2/Fig2A-B-C_microscopy/R3/N1 VSV R3/DAPI.jpg
- __MACOSX/EMBOJ-2023-115792R2_SourceData_Fig2/Fig2A-B-C_microscopy/R3/N1 VSV R3/._DAPI.jpg
- EMBOJ-2023-115792R2_SourceData_Fig2/Fig2A-B-C_microscopy/R3/WT VSV R3/J2.jpg
- __MACOSX/EMBOJ-2023-115792R2_SourceData_Fig2/Fig2A-B-C_microscopy/R3/WT VSV R3/._J2.jpg
- EMBOJ-2023-115792R2_SourceData_Fig2/Fig2A-B-C_microscopy/R3/WT VSV R3/WT VSV merge.jpg
- __MACOSX/EMBOJ-2023-115792R2_SourceData_Fig2/Fig2A-B-C_microscopy/R3/WT VSV R3/._WT VSV merge.jpg
- EMBOJ-2023-115792R2_SourceData_Fig2/Fig2A-B-C_microscopy/R3/WT VSV R3/DAPI.jpg
- __MACOSX/EMBOJ-2023-115792R2_SourceData_Fig2/Fig2A-B-C_microscopy/R3/WT VSV R3/._DAPI.jpg
- EMBOJ-2023-115792R2_SourceData_Fig2/Fig2A-B-C_microscopy/R3/N1 SFV R3/N1 SFV merge.jpg
- __MACOSX/EMBOJ-2023-115792R2_SourceData_Fig2/Fig2A-B-C_microscopy/R3/N1 SFV R3/._N1 SFV merge.jpg
- EMBOJ-2023-115792R2_SourceData_Fig2/Fig2A-B-C_microscopy/R3/N1 SFV R3/J2.jpg
- __MACOSX/EMBOJ-2023-115792R2_SourceData_Fig2/Fig2A-B-C_microscopy/R3/N1 SFV R3/._J2.jpg
- EMBOJ-2023-115792R2_SourceData_Fig2/Fig2A-B-C_microscopy/R3/N1 SFV R3/DAPI.jpg
- __MACOSX/EMBOJ-2023-115792R2_SourceData_Fig2/Fig2A-B-C_microscopy/R3/N1 SFV R3/._DAPI.jpg
- EMBOJ-2023-115792R2_SourceData_Fig2/Fig2A-B-C_microscopy/R3/WT EV R3/J2.jpg
- __MACOSX/EMBOJ-2023-115792R2_SourceData_Fig2/Fig2A-B-C_microscopy/R3/WT EV R3/._J2.jpg
- EMBOJ-2023-115792R2_SourceData_Fig2/Fig2A-B-C_microscopy/R3/WT EV R3/WT EV merge.jpg
- __MACOSX/EMBOJ-2023-115792R2_SourceData_Fig2/Fig2A-B-C_microscopy/R3/WT EV R3/._WT EV merge.jpg
- EMBOJ-2023-115792R2_SourceData_Fig2/Fig2A-B-C_microscopy/R3/WT EV R3/DAPI.jpg
- __MACOSX/EMBOJ-2023-115792R2_SourceData_Fig2/Fig2A-B-C_microscopy/R3/WT EV R3/._DAPI.jpg
- EMBOJ-2023-115792R2_SourceData_Fig2/Fig2A-B-C_microscopy/R3/WT SFV R3/WT SFV merge.jpg
- __MACOSX/EMBOJ-2023-115792R2_SourceData_Fig2/Fig2A-B-C_microscopy/R3/WT SFV R3/._WT SFV merge.jpg
- EMBOJ-2023-115792R2_SourceData_Fig2/Fig2A-B-C_microscopy/R3/WT SFV R3/J2.jpg
- __MACOSX/EMBOJ-2023-115792R2_SourceData_Fig2/Fig2A-B-C_microscopy/R3/WT SFV R3/._J2.jpg
- EMBOJ-2023-115792R2_SourceData_Fig2/Fig2A-B-C_microscopy/R3/WT SFV R3/DAPI.jpg
- __MACOSX/EMBOJ-2023-115792R2_SourceData_Fig2/Fig2A-B-C_microscopy/R3/WT SFV R3/._DAPI.jpg
- EMBOJ-2023-115792R2_SourceData_Fig2/Fig2A-B-C_microscopy/R2/N1 EV R2/J2.jpg
- __MACOSX/EMBOJ-2023-115792R2_SourceData_Fig2/Fig2A-B-C_microscopy/R2/N1 EV R2/._J2.jpg
- EMBOJ-2023-115792R2_SourceData_Fig2/Fig2A-B-C_microscopy/R2/N1 EV R2/N1 EV merge.jpg
- __MACOSX/EMBOJ-2023-115792R2_SourceData_Fig2/Fig2A-B-C_microscopy/R2/N1 EV R2/._N1 EV merge.jpg
- EMBOJ-2023-115792R2_SourceData_Fig2/Fig2A-B-C_microscopy/R2/N1 EV R2/DAPI.jpg
- __MACOSX/EMBOJ-2023-115792R2_SourceData_Fig2/Fig2A-B-C_microscopy/R2/N1 EV R2/._DAPI.jpg
- EMBOJ-2023-115792R2_SourceData_Fig2/Fig2A-B-C_microscopy/R2/N1 VSV R2/J2.jpg
- __MACOSX/EMBOJ-2023-115792R2_SourceData_Fig2/Fig2A-B-C_microscopy/R2/N1 VSV R2/._J2.jpg
- EMBOJ-2023-115792R2_SourceData_Fig2/Fig2A-B-C_microscopy/R2/N1 VSV R2/N1 VSV merge.jpg
- __MACOSX/EMBOJ-2023-115792R2_SourceData_Fig2/Fig2A-B-C_microscopy/R2/N1 VSV R2/._N1 VSV merge.jpg
- EMBOJ-2023-115792R2_SourceData_Fig2/Fig2D-E_western blot/R1/sars/western GAPDH.tiff
- __MACOSX/EMBOJ-2023-115792R2_SourceData_Fig2/Fig2D-E_western blot/R1/sars/._western GAPDH.tiff
- EMBOJ-2023-115792R2_SourceData_Fig2/Fig2D-E_western blot/R1/sars/western nucleocapsid.tiff
- __MACOSX/EMBOJ-2023-115792R2_SourceData_Fig2/Fig2D-E_western blot/R1/sars/._western nucleocapsid.tiff
- EMBOJ-2023-115792R2_SourceData_Fig2/Fig2D-E_western blot/R1/sars/western dicer.tiff
- __MACOSX/EMBOJ-2023-115792R2_SourceData_Fig2/Fig2D-E_western blot/R1/sars/._western dicer.tiff
- EMBOJ-2023-115792R2_SourceData_Fig2/Fig2D-E_western blot/R1/ace2/western ace2.tiff
- __MACOSX/EMBOJ-2023-115792R2_SourceData_Fig2/Fig2D-E_western blot/R1/ace2/._western ace2.tiff
- EMBOJ-2023-115792R2_SourceData_Fig2/Fig2D-E_western blot/R1/ace2/western HA.tiff
- __MACOSX/EMBOJ-2023-115792R2_SourceData_Fig2/Fig2D-E_western blot/R1/ace2/._western HA.tiff
- EMBOJ-2023-115792R2_SourceData_Fig2/Fig2D-E_western blot/R1/ace2/western tubulin.tiff
- __MACOSX/EMBOJ-2023-115792R2_SourceData_Fig2/Fig2D-E_western blot/R1/ace2/._western tubulin.tiff
