# Supplementary material for: The helicase domain of human Dicer prevents RNAi-independent activation of antiviral and inflammatory pathways
Source: EMBO J. 2024 Jan 29;43(5):7. doi: 10.1038/s44318-024-00035-2 (PMC10907635; doi:10.1038/s44318-024-00035-2)
Supplement: Supplementary file 3 — Source Data Fig. 2 [file 44318_2024_35_MOESM3_ESM.zip › EMBOJ-2023-115792R2_SourceData_Fig2/Fig2D-E_quantifications_Western_Blot.xlsx]

## Sheet: Figure 2
Figure 2E	NoDice WT 1	NoDice N1 1
Nucleocapsid	11061	14147
GAPDH	7873	8992
	NoDice WT 2	NoDice N1 2
Nucleocapsid	45717	51986
GAPDH	6398	7548
	NoDice WT 3	NoDice N1 3
Nucleocapsid	46683	58093
GAPDH	6063	7014
Over GAPDH	NoDice WT 1	NoDice N1 1
Nucleocapsid	1.40493	1.57329
	NoDice WT 2	NoDice N1 2
Nucleocapsid	7.14551	6.88739
	NoDice WT 3	NoDice N1 3
Nucleocapsid	7.69965	8.28244
Mean	NoDice WT	NoDice N1
Nucleocapsid	5.4167	5.58104
SD	NoDice WT	NoDice N1
Nucleocapsid	3.48533	3.54021
