# Supplementary material for: The helicase domain of human Dicer prevents RNAi-independent activation of antiviral and inflammatory pathways
Source: EMBO J. 2024 Jan 29;43(5):7. doi: 10.1038/s44318-024-00035-2 (PMC10907635; doi:10.1038/s44318-024-00035-2)
Supplement: Supplementary file 3 — Source Data Fig. 2 [file 44318_2024_35_MOESM3_ESM.zip › EMBOJ-2023-115792R2_SourceData_Fig2/Fig_2A-B-C-F_plaque_assays.xlsx]

## Sheet: Figure 2
Figure 2A
	Replicate 1	Replicate 2	Replicate 3	Replicate 1	Replicate 2	Replicate 3
	NoDice FHA:DICER WT	NoDice FHA:DICER WT	NoDice FHA:DICER WT	NoDice FHA:DICER N1	NoDice FHA:DICER N1	NoDice FHA:DICER N1
SFV	1200000000	4100000000	6000000000	490000000	950000000	170000000
Figure 2B
	Replicate 1	Replicate 2	Replicate 3	Replicate 1	Replicate 2	Replicate 3
	NoDice FHA:DICER WT	NoDice FHA:DICER WT	NoDice FHA:DICER WT	NoDice FHA:DICER N1	NoDice FHA:DICER N1	NoDice FHA:DICER N1
EV71	354000	354000	354000	56300	24100	7630
Figure 2C
	Replicate 1	Replicate 2	Replicate 3	Replicate 1	Replicate 2	Replicate 3
	NoDice FHA:DICER WT	NoDice FHA:DICER WT	NoDice FHA:DICER WT	NoDice FHA:DICER N1	NoDice FHA:DICER N1	NoDice FHA:DICER N1
VSV	1400000000	3000000000	1200000000	1400000000	6500000000	130000000
Figure 2F
	Replicate 1	Replicate 2	Replicate 3	Replicate 1	Replicate 2	Replicate 3
	NoDice FHA:DICER WT	NoDice FHA:DICER WT	NoDice FHA:DICER WT	NoDice FHA:DICER N1	NoDice FHA:DICER N1	NoDice FHA:DICER N1
SARS-CoV-2	492	492	684	95000	4920	4920
