# Supplementary material for: The helicase domain of human Dicer prevents RNAi-independent activation of antiviral and inflammatory pathways
Source: EMBO J. 2024 Jan 29;43(5):7. doi: 10.1038/s44318-024-00035-2 (PMC10907635; doi:10.1038/s44318-024-00035-2)
Supplement: Supplementary file 4 — Source Data Fig. 3 [file 44318_2024_35_MOESM4_ESM.zip]

Archive with 128 entries (113 files):
- EMBOJ-2023-115792R2_SourceData_Fig3/
- __MACOSX/._EMBOJ-2023-115792R2_SourceData_Fig3
- EMBOJ-2023-115792R2_SourceData_Fig3/Fig3D western blot/
- __MACOSX/EMBOJ-2023-115792R2_SourceData_Fig3/._Fig3D western blot
- EMBOJ-2023-115792R2_SourceData_Fig3/.DS_Store
- __MACOSX/EMBOJ-2023-115792R2_SourceData_Fig3/._.DS_Store
- EMBOJ-2023-115792R2_SourceData_Fig3/Fig3A/
- EMBOJ-2023-115792R2_SourceData_Fig3/~$ig3A-B.docx
- __MACOSX/EMBOJ-2023-115792R2_SourceData_Fig3/._~$ig3A-B.docx
- EMBOJ-2023-115792R2_SourceData_Fig3/Fig3E northern blot/
- __MACOSX/EMBOJ-2023-115792R2_SourceData_Fig3/._Fig3E northern blot
- EMBOJ-2023-115792R2_SourceData_Fig3/Fig3F_quantifications_Western_Blot.xlsx
- __MACOSX/EMBOJ-2023-115792R2_SourceData_Fig3/._Fig3F_quantifications_Western_Blot.xlsx
- EMBOJ-2023-115792R2_SourceData_Fig3/Fig3G_plaque_assays.xlsx
- __MACOSX/EMBOJ-2023-115792R2_SourceData_Fig3/._Fig3G_plaque_assays.xlsx
- EMBOJ-2023-115792R2_SourceData_Fig3/Fig3B/
- EMBOJ-2023-115792R2_SourceData_Fig3/Fig3F western blot/
- __MACOSX/EMBOJ-2023-115792R2_SourceData_Fig3/._Fig3F western blot
- EMBOJ-2023-115792R2_SourceData_Fig3/Figure3.pdf
- __MACOSX/EMBOJ-2023-115792R2_SourceData_Fig3/._Figure3.pdf
- EMBOJ-2023-115792R2_SourceData_Fig3/Fig3D western blot/.DS_Store
- __MACOSX/EMBOJ-2023-115792R2_SourceData_Fig3/Fig3D western blot/._.DS_Store
- EMBOJ-2023-115792R2_SourceData_Fig3/Fig3D western blot/R1/
- __MACOSX/EMBOJ-2023-115792R2_SourceData_Fig3/Fig3D western blot/._R1
- EMBOJ-2023-115792R2_SourceData_Fig3/Fig3D western blot/R3/
- __MACOSX/EMBOJ-2023-115792R2_SourceData_Fig3/Fig3D western blot/._R3
- EMBOJ-2023-115792R2_SourceData_Fig3/Fig3D western blot/R2/
- __MACOSX/EMBOJ-2023-115792R2_SourceData_Fig3/Fig3D western blot/._R2
- EMBOJ-2023-115792R2_SourceData_Fig3/Fig3A/IPAGO-WT-SINV-Rep1-2mmMax-onlyViral-stats.txt
- __MACOSX/EMBOJ-2023-115792R2_SourceData_Fig3/Fig3A/._IPAGO-WT-SINV-Rep1-2mmMax-onlyViral-stats.txt
- EMBOJ-2023-115792R2_SourceData_Fig3/Fig3A/Figure3A-DistribOfOnlyViralReadsPerLengthAndStrand-IPAGO-N1-SINV-Rep1.txt
- __MACOSX/EMBOJ-2023-115792R2_SourceData_Fig3/Fig3A/._Figure3A-DistribOfOnlyViralReadsPerLengthAndStrand-IPAGO-N1-SINV-Rep1.txt
- EMBOJ-2023-115792R2_SourceData_Fig3/Fig3A/Figure3A-DistribOfOnlyViralReadsPerLengthAndStrand-IPAGO-WT-SINV-Rep1.txt
- __MACOSX/EMBOJ-2023-115792R2_SourceData_Fig3/Fig3A/._Figure3A-DistribOfOnlyViralReadsPerLengthAndStrand-IPAGO-WT-SINV-Rep1.txt
- EMBOJ-2023-115792R2_SourceData_Fig3/Fig3A/IPAGO-N1-SINV-Rep1-2mmMax-onlyViral-stats.txt
- __MACOSX/EMBOJ-2023-115792R2_SourceData_Fig3/Fig3A/._IPAGO-N1-SINV-Rep1-2mmMax-onlyViral-stats.txt
- EMBOJ-2023-115792R2_SourceData_Fig3/Fig3E northern blot/.DS_Store
- __MACOSX/EMBOJ-2023-115792R2_SourceData_Fig3/Fig3E northern blot/._.DS_Store
- EMBOJ-2023-115792R2_SourceData_Fig3/Fig3E northern blot/R1/
- __MACOSX/EMBOJ-2023-115792R2_SourceData_Fig3/Fig3E northern blot/._R1
- EMBOJ-2023-115792R2_SourceData_Fig3/Fig3E northern blot/R3/
- __MACOSX/EMBOJ-2023-115792R2_SourceData_Fig3/Fig3E northern blot/._R3
- EMBOJ-2023-115792R2_SourceData_Fig3/Fig3E northern blot/R2/
- __MACOSX/EMBOJ-2023-115792R2_SourceData_Fig3/Fig3E northern blot/._R2
- EMBOJ-2023-115792R2_SourceData_Fig3/Fig3B/.DS_Store
- __MACOSX/EMBOJ-2023-115792R2_SourceData_Fig3/Fig3B/._.DS_Store
- EMBOJ-2023-115792R2_SourceData_Fig3/Fig3B/IPAGO-WT-SINV-Rep1-onlyViral-22nt-anyali-anymm-NEG.norm.bw
- __MACOSX/EMBOJ-2023-115792R2_SourceData_Fig3/Fig3B/._IPAGO-WT-SINV-Rep1-onlyViral-22nt-anyali-anymm-NEG.norm.bw
- EMBOJ-2023-115792R2_SourceData_Fig3/Fig3B/IPAGO-WT-SINV-Rep1-onlyViral-22nt-anyali-anymm-POS.norm.bw
- __MACOSX/EMBOJ-2023-115792R2_SourceData_Fig3/Fig3B/._IPAGO-WT-SINV-Rep1-onlyViral-22nt-anyali-anymm-POS.norm.bw
- EMBOJ-2023-115792R2_SourceData_Fig3/Fig3B/IPAGO-N1-SINV-Rep1-onlyViral-22nt-anyali-anymm-NEG.norm.bw
- __MACOSX/EMBOJ-2023-115792R2_SourceData_Fig3/Fig3B/._IPAGO-N1-SINV-Rep1-onlyViral-22nt-anyali-anymm-NEG.norm.bw
- EMBOJ-2023-115792R2_SourceData_Fig3/Fig3B/IPAGO-N1-SINV-Rep1-onlyViral-22nt-anyali-anymm-POS.norm.bw
- __MACOSX/EMBOJ-2023-115792R2_SourceData_Fig3/Fig3B/._IPAGO-N1-SINV-Rep1-onlyViral-22nt-anyali-anymm-POS.norm.bw
- EMBOJ-2023-115792R2_SourceData_Fig3/Fig3F western blot/.DS_Store
- __MACOSX/EMBOJ-2023-115792R2_SourceData_Fig3/Fig3F western blot/._.DS_Store
- EMBOJ-2023-115792R2_SourceData_Fig3/Fig3F western blot/R1/
- __MACOSX/EMBOJ-2023-115792R2_SourceData_Fig3/Fig3F western blot/._R1
- EMBOJ-2023-115792R2_SourceData_Fig3/Fig3F western blot/R3/
- __MACOSX/EMBOJ-2023-115792R2_SourceData_Fig3/Fig3F western blot/._R3
- EMBOJ-2023-115792R2_SourceData_Fig3/Fig3F western blot/R2/
- __MACOSX/EMBOJ-2023-115792R2_SourceData_Fig3/Fig3F western blot/._R2
- EMBOJ-2023-115792R2_SourceData_Fig3/Fig3D western blot/R1/western PKR.tiff
- __MACOSX/EMBOJ-2023-115792R2_SourceData_Fig3/Fig3D western blot/R1/._western PKR.tiff
- EMBOJ-2023-115792R2_SourceData_Fig3/Fig3D western blot/R1/western ago.tiff
- __MACOSX/EMBOJ-2023-115792R2_SourceData_Fig3/Fig3D western blot/R1/._western ago.tiff
- EMBOJ-2023-115792R2_SourceData_Fig3/Fig3D western blot/R1/western HA.tiff
- __MACOSX/EMBOJ-2023-115792R2_SourceData_Fig3/Fig3D western blot/R1/._western HA.tiff
- EMBOJ-2023-115792R2_SourceData_Fig3/Fig3D western blot/R1/western TRBP.tiff
- __MACOSX/EMBOJ-2023-115792R2_SourceData_Fig3/Fig3D western blot/R1/._western TRBP.tiff
- EMBOJ-2023-115792R2_SourceData_Fig3/Fig3D western blot/R1/western dicer.tiff
- __MACOSX/EMBOJ-2023-115792R2_SourceData_Fig3/Fig3D western blot/R1/._western dicer.tiff
- EMBOJ-2023-115792R2_SourceData_Fig3/Fig3D western blot/R1/western tubulin.tiff
- __MACOSX/EMBOJ-2023-115792R2_SourceData_Fig3/Fig3D western blot/R1/._western tubulin.tiff
- EMBOJ-2023-115792R2_SourceData_Fig3/Fig3D western blot/R3/western PKR.tiff
- __MACOSX/EMBOJ-2023-115792R2_SourceData_Fig3/Fig3D western blot/R3/._western PKR.tiff
- EMBOJ-2023-115792R2_SourceData_Fig3/Fig3D western blot/R3/western ago.tiff
- __MACOSX/EMBOJ-2023-115792R2_SourceData_Fig3/Fig3D western blot/R3/._western ago.tiff
- EMBOJ-2023-115792R2_SourceData_Fig3/Fig3D western blot/R3/western HA.tiff
- __MACOSX/EMBOJ-2023-115792R2_SourceData_Fig3/Fig3D western blot/R3/._western HA.tiff
- EMBOJ-2023-115792R2_SourceData_Fig3/Fig3D western blot/R3/western TRBP.tiff
- __MACOSX/EMBOJ-2023-115792R2_SourceData_Fig3/Fig3D western blot/R3/._western TRBP.tiff
- EMBOJ-2023-115792R2_SourceData_Fig3/Fig3D western blot/R3/western dicer.tiff
- __MACOSX/EMBOJ-2023-115792R2_SourceData_Fig3/Fig3D western blot/R3/._western dicer.tiff
- EMBOJ-2023-115792R2_SourceData_Fig3/Fig3D western blot/R3/western tubulin.tiff
- __MACOSX/EMBOJ-2023-115792R2_SourceData_Fig3/Fig3D western blot/R3/._western tubulin.tiff
- EMBOJ-2023-115792R2_SourceData_Fig3/Fig3D western blot/R2/western PKR.tiff
- __MACOSX/EMBOJ-2023-115792R2_SourceData_Fig3/Fig3D western blot/R2/._western PKR.tiff
- EMBOJ-2023-115792R2_SourceData_Fig3/Fig3D western blot/R2/western ago.tiff
- __MACOSX/EMBOJ-2023-115792R2_SourceData_Fig3/Fig3D western blot/R2/._western ago.tiff
- EMBOJ-2023-115792R2_SourceData_Fig3/Fig3D western blot/R2/western HA.tiff
- __MACOSX/EMBOJ-2023-115792R2_SourceData_Fig3/Fig3D western blot/R2/._western HA.tiff
- EMBOJ-2023-115792R2_SourceData_Fig3/Fig3D western blot/R2/western TRBP.tiff
- __MACOSX/EMBOJ-2023-115792R2_SourceData_Fig3/Fig3D western blot/R2/._western TRBP.tiff
- EMBOJ-2023-115792R2_SourceData_Fig3/Fig3D western blot/R2/western dicer.tiff
- __MACOSX/EMBOJ-2023-115792R2_SourceData_Fig3/Fig3D western blot/R2/._western dicer.tiff
- EMBOJ-2023-115792R2_SourceData_Fig3/Fig3D western blot/R2/western tubulin.tiff
- __MACOSX/EMBOJ-2023-115792R2_SourceData_Fig3/Fig3D western blot/R2/._western tubulin.tiff
- EMBOJ-2023-115792R2_SourceData_Fig3/Fig3E northern blot/R1/northern miR16.tiff
- __MACOSX/EMBOJ-2023-115792R2_SourceData_Fig3/Fig3E northern blot/R1/._northern miR16.tiff
- EMBOJ-2023-115792R2_SourceData_Fig3/Fig3E northern blot/R1/northern U6.tiff
- __MACOSX/EMBOJ-2023-115792R2_SourceData_Fig3/Fig3E northern blot/R1/._northern U6.tiff
- EMBOJ-2023-115792R2_SourceData_Fig3/Fig3E northern blot/R3/northern miR16.tiff
- __MACOSX/EMBOJ-2023-115792R2_SourceData_Fig3/Fig3E northern blot/R3/._northern miR16.tiff
- EMBOJ-2023-115792R2_SourceData_Fig3/Fig3E northern blot/R3/northern U6.tiff
- __MACOSX/EMBOJ-2023-115792R2_SourceData_Fig3/Fig3E northern blot/R3/._northern U6.tiff
- EMBOJ-2023-115792R2_SourceData_Fig3/Fig3E northern blot/R2/northern miR16.tiff
- __MACOSX/EMBOJ-2023-115792R2_SourceData_Fig3/Fig3E northern blot/R2/._northern miR16.tiff
- EMBOJ-2023-115792R2_SourceData_Fig3/Fig3E northern blot/R2/northern U6.tiff
- __MACOSX/EMBOJ-2023-115792R2_SourceData_Fig3/Fig3E northern blot/R2/._northern U6.tiff
- EMBOJ-2023-115792R2_SourceData_Fig3/Fig3F western blot/R1/western capsid.tiff
- __MACOSX/EMBOJ-2023-115792R2_SourceData_Fig3/Fig3F western blot/R1/._western capsid.tiff
- EMBOJ-2023-115792R2_SourceData_Fig3/Fig3F western blot/R1/western dicer.tiff
- __MACOSX/EMBOJ-2023-115792R2_SourceData_Fig3/Fig3F western blot/R1/._western dicer.tiff
- EMBOJ-2023-115792R2_SourceData_Fig3/Fig3F western blot/R1/western tubulin.tiff
- __MACOSX/EMBOJ-2023-115792R2_SourceData_Fig3/Fig3F western blot/R1/._western tubulin.tiff
- EMBOJ-2023-115792R2_SourceData_Fig3/Fig3F western blot/R3/western capsid.tiff
- __MACOSX/EMBOJ-2023-115792R2_SourceData_Fig3/Fig3F western blot/R3/._western capsid.tiff
- EMBOJ-2023-115792R2_SourceData_Fig3/Fig3F western blot/R3/western dicer.tiff
- __MACOSX/EMBOJ-2023-115792R2_SourceData_Fig3/Fig3F western blot/R3/._western dicer.tiff
- EMBOJ-2023-115792R2_SourceData_Fig3/Fig3F western blot/R3/western tubulin.tiff
- __MACOSX/EMBOJ-2023-115792R2_SourceData_Fig3/Fig3F western blot/R3/._western tubulin.tiff
- EMBOJ-2023-115792R2_SourceData_Fig3/Fig3F western blot/R2/western capsid.tiff
- __MACOSX/EMBOJ-2023-115792R2_SourceData_Fig3/Fig3F western blot/R2/._western capsid.tiff
- EMBOJ-2023-115792R2_SourceData_Fig3/Fig3F western blot/R2/western dicer.tiff
- __MACOSX/EMBOJ-2023-115792R2_SourceData_Fig3/Fig3F western blot/R2/._western dicer.tiff
- EMBOJ-2023-115792R2_SourceData_Fig3/Fig3F western blot/R2/western tubulin.tiff
- __MACOSX/EMBOJ-2023-115792R2_SourceData_Fig3/Fig3F western blot/R2/._western tubulin.tiff
