# Supplementary material for: The helicase domain of human Dicer prevents RNAi-independent activation of antiviral and inflammatory pathways
Source: EMBO J. 2024 Jan 29;43(5):7. doi: 10.1038/s44318-024-00035-2 (PMC10907635; doi:10.1038/s44318-024-00035-2)
Supplement: Supplementary file 4 — Source Data Fig. 3 [file 44318_2024_35_MOESM4_ESM.zip › EMBOJ-2023-115792R2_SourceData_Fig3/Fig3F_quantifications_Western_Blot.xlsx]

## Sheet: Figure 3
Figure 3F	WT 1	N1 1	N1-CM 1
Capsid	16022	0	0
Tubulin	7888	8476	9399
	WT 2	N1 2	N1-CM 2
Capsid	24669	0	0
Tubulin	8249	7868	10673
	WT 3	N1 3	N1-CM 3
Capsid	16970	0	75
Tubulin	9229	9015	9696
Over Tubulin	WT 1	N1 1	N1-CM 1
Capsid	2.03119	0	0
	WT 2	N1 2	N1-CM 2
Capsid	2.99054	0	0
	WT 3	N1 3	N1-CM 3
Capsid	1.83877	0	0.00773515
Mean	WT	N1	N1-CM
Capsid	2.28683	0	0.00257838
SD	WT	N1	N1-CM
Capsid	0.616979	0	0.00446589
