# Supplementary material for: The helicase domain of human Dicer prevents RNAi-independent activation of antiviral and inflammatory pathways
Source: EMBO J. 2024 Jan 29;43(5):7. doi: 10.1038/s44318-024-00035-2 (PMC10907635; doi:10.1038/s44318-024-00035-2)
Supplement: Supplementary file 4 — Source Data Fig. 3 [file 44318_2024_35_MOESM4_ESM.zip › EMBOJ-2023-115792R2_SourceData_Fig3/Fig3G_plaque_assays.xlsx]

## Sheet: Figure 3
Figure 3G
	Replicate 1	Replicate 2	Replicate 3	Replicate 1	Replicate 2	Replicate 3	Replicate 1	Replicate 2	Replicate 3
	NoDice FHA:DICER WT	NoDice FHA:DICER WT	NoDice FHA:DICER WT	NoDice FHA:DICER N1	NoDice FHA:DICER N1	NoDice FHA:DICER N1	NoDice FHA:DICER N1-CM	NoDice FHA:DICER N1-CM	NoDice FHA:DICER N1-CM
	267000000	458000000	133000000	29200000	25000000	40000000	17500000	10800000	48300000
