# Supplementary material for: The helicase domain of human Dicer prevents RNAi-independent activation of antiviral and inflammatory pathways
Source: EMBO J. 2024 Jan 29;43(5):7. doi: 10.1038/s44318-024-00035-2 (PMC10907635; doi:10.1038/s44318-024-00035-2)
Supplement: Supplementary file 4 — Source Data Fig. 3 [file 44318_2024_35_MOESM4_ESM.zip › EMBOJ-2023-115792R2_SourceData_Fig3/Fig3A/Figure3A-DistribOfOnlyViralReadsPerLengthAndStrand-IPAGO-N1-SINV-Rep1.txt]

Sample	TotReads	Strand	ReadLength	ReadNb	ReadPc
IPAGO-N1-SINV-Rep1	186228	+	18	1179	0.633
IPAGO-N1-SINV-Rep1	186228	+	19	2276	1.222
IPAGO-N1-SINV-Rep1	186228	+	20	16753	8.996
IPAGO-N1-SINV-Rep1	186228	+	21	38555	20.703
IPAGO-N1-SINV-Rep1	186228	+	22	44781	24.046
IPAGO-N1-SINV-Rep1	186228	+	23	20659	11.093
IPAGO-N1-SINV-Rep1	186228	+	24	12597	6.764
IPAGO-N1-SINV-Rep1	186228	+	25	9258	4.971
IPAGO-N1-SINV-Rep1	186228	+	26	6769	3.635
IPAGO-N1-SINV-Rep1	186228	+	27	5337	2.866
IPAGO-N1-SINV-Rep1	186228	+	28	4187	2.248
IPAGO-N1-SINV-Rep1	186228	+	29	4412	2.369
IPAGO-N1-SINV-Rep1	186228	+	30	2131	1.144
IPAGO-N1-SINV-Rep1	186228	+	31	1802	0.968
IPAGO-N1-SINV-Rep1	186228	+	32	1822	0.978
IPAGO-N1-SINV-Rep1	186228	-	19	-3	-0.002
IPAGO-N1-SINV-Rep1	186228	-	20	-419	-0.225
IPAGO-N1-SINV-Rep1	186228	-	21	-3709	-1.992
IPAGO-N1-SINV-Rep1	186228	-	22	-7308	-3.924
IPAGO-N1-SINV-Rep1	186228	-	23	-1865	-1.001
IPAGO-N1-SINV-Rep1	186228	-	24	-333	-0.179
IPAGO-N1-SINV-Rep1	186228	-	25	-35	-0.019
IPAGO-N1-SINV-Rep1	186228	-	26	-38	-0.02
