# Supplementary material for: The helicase domain of human Dicer prevents RNAi-independent activation of antiviral and inflammatory pathways
Source: EMBO J. 2024 Jan 29;43(5):7. doi: 10.1038/s44318-024-00035-2 (PMC10907635; doi:10.1038/s44318-024-00035-2)
Supplement: Supplementary file 4 — Source Data Fig. 3 [file 44318_2024_35_MOESM4_ESM.zip › EMBOJ-2023-115792R2_SourceData_Fig3/Fig3A/Figure3A-DistribOfOnlyViralReadsPerLengthAndStrand-IPAGO-WT-SINV-Rep1.txt]

Sample	TotReads	Strand	ReadLength	ReadNb	ReadPc
IPAGO-WT-SINV-Rep1	669087	+	18	3207	0.479
IPAGO-WT-SINV-Rep1	669087	+	19	6204	0.927
IPAGO-WT-SINV-Rep1	669087	+	20	37239	5.566
IPAGO-WT-SINV-Rep1	669087	+	21	109969	16.436
IPAGO-WT-SINV-Rep1	669087	+	22	173045	25.863
IPAGO-WT-SINV-Rep1	669087	+	23	82624	12.349
IPAGO-WT-SINV-Rep1	669087	+	24	59105	8.834
IPAGO-WT-SINV-Rep1	669087	+	25	41951	6.27
IPAGO-WT-SINV-Rep1	669087	+	26	32410	4.844
IPAGO-WT-SINV-Rep1	669087	+	27	19899	2.974
IPAGO-WT-SINV-Rep1	669087	+	28	13874	2.074
IPAGO-WT-SINV-Rep1	669087	+	29	12247	1.83
IPAGO-WT-SINV-Rep1	669087	+	30	6806	1.017
IPAGO-WT-SINV-Rep1	669087	+	31	6808	1.018
IPAGO-WT-SINV-Rep1	669087	+	32	4646	0.694
IPAGO-WT-SINV-Rep1	669087	-	18	-94	-0.014
IPAGO-WT-SINV-Rep1	669087	-	19	-390	-0.058
IPAGO-WT-SINV-Rep1	669087	-	20	-1513	-0.226
IPAGO-WT-SINV-Rep1	669087	-	21	-9655	-1.443
IPAGO-WT-SINV-Rep1	669087	-	22	-34913	-5.218
IPAGO-WT-SINV-Rep1	669087	-	23	-10436	-1.56
IPAGO-WT-SINV-Rep1	669087	-	24	-1459	-0.218
IPAGO-WT-SINV-Rep1	669087	-	25	-342	-0.051
IPAGO-WT-SINV-Rep1	669087	-	26	-96	-0.014
IPAGO-WT-SINV-Rep1	669087	-	27	-29	-0.004
IPAGO-WT-SINV-Rep1	669087	-	28	-38	-0.006
IPAGO-WT-SINV-Rep1	669087	-	29	-47	-0.007
IPAGO-WT-SINV-Rep1	669087	-	30	-33	-0.005
IPAGO-WT-SINV-Rep1	669087	-	31	-2	0
IPAGO-WT-SINV-Rep1	669087	-	32	-6	-0.001
