# Supplementary material for: The helicase domain of human Dicer prevents RNAi-independent activation of antiviral and inflammatory pathways
Source: EMBO J. 2024 Jan 29;43(5):7. doi: 10.1038/s44318-024-00035-2 (PMC10907635; doi:10.1038/s44318-024-00035-2)
Supplement: Supplementary file 4 — Source Data Fig. 3 [file 44318_2024_35_MOESM4_ESM.zip › EMBOJ-2023-115792R2_SourceData_Fig3/Fig3A/IPAGO-N1-SINV-Rep1-2mmMax-onlyViral-stats.txt]

ReadName	ReadFirstBase	ReadLength	Ref	Strand	Mismatch	AlignmentNb	AlignmentType	MismatchNb
K00201:573:HTMWWBBXY:4:1101:26778:1261	T	26	SINV-GFP	+	1:T>N	1	onlyViral	1
K00201:573:HTMWWBBXY:4:1101:7131:1297	A	25	SINV-GFP	+	1:G>N	1	onlyViral	1
K00201:573:HTMWWBBXY:4:1101:19837:1297	T	28	SINV-GFP	+	1:T>N	1	onlyViral	1
K00201:573:HTMWWBBXY:4:1101:10013:1332	A	22	SINV-GFP	+	-	1	onlyViral	0
K00201:573:HTMWWBBXY:4:1101:18497:1332	A	20	SINV-GFP	+	-	1	onlyViral	0
K00201:573:HTMWWBBXY:4:1101:14590:1384	A	25	SINV-GFP	+	22:C>A,23:T>A	1	onlyViral	2
K00201:573:HTMWWBBXY:4:1101:28838:1384	A	20	SINV-GFP	+	-	1	onlyViral	0
K00201:573:HTMWWBBXY:4:1101:2361:1402	A	22	SINV-GFP	+	-	1	onlyViral	0
K00201:573:HTMWWBBXY:4:1101:23125:1402	T	22	SINV-GFP	+	-	1	onlyViral	0
K00201:573:HTMWWBBXY:4:1101:30523:1420	G	24	SINV-GFP	+	-	1	onlyViral	0
K00201:573:HTMWWBBXY:4:1101:15432:1437	A	21	SINV-GFP	-	-	1	onlyViral	0
K00201:573:HTMWWBBXY:4:1101:17726:1472	A	22	SINV-GFP	+	-	1	onlyViral	0
K00201:573:HTMWWBBXY:4:1101:20446:1508	T	21	SINV-GFP	+	-	1	onlyViral	0
K00201:573:HTMWWBBXY:4:1101:30137:1525	T	20	SINV-GFP	+	-	1	onlyViral	0
K00201:573:HTMWWBBXY:4:1101:12834:1543	A	28	SINV-GFP	+	-	1	onlyViral	0
K00201:573:HTMWWBBXY:4:1101:16254:1560	G	21	SINV-GFP	+	-	1	onlyViral	0
K00201:573:HTMWWBBXY:4:1101:20923:1560	T	26	SINV-GFP	+	-	1	onlyViral	0
K00201:573:HTMWWBBXY:4:1101:29802:1578	T	21	SINV-GFP	+	-	1	onlyViral	0
K00201:573:HTMWWBBXY:4:1101:8156:1595	C	21	SINV-GFP	+	-	1	onlyViral	0
K00201:573:HTMWWBBXY:4:1101:20253:1666	A	26	SINV-GFP	+	-	1	onlyViral	0
K00201:573:HTMWWBBXY:4:1101:7324:1771	C	20	SINV-GFP	+	-	1	onlyViral	0
K00201:573:HTMWWBBXY:4:1101:11850:1771	T	24	SINV-GFP	+	-	1	onlyViral	0
K00201:573:HTMWWBBXY:4:1101:29924:1789	A	21	SINV-GFP	+	-	1	onlyViral	0
K00201:573:HTMWWBBXY:4:1101:14204:1842	G	25	SINV-GFP	+	-	1	onlyViral	0
K00201:573:HTMWWBBXY:4:1101:28189:1842	A	22	SINV-GFP	+	21:A>T	1	onlyViral	1
K00201:573:HTMWWBBXY:4:1101:27387:1859	C	20	SINV-GFP	+	-	1	onlyViral	0
K00201:573:HTMWWBBXY:4:1101:21582:1894	C	20	SINV-GFP	+	-	1	onlyViral	0
K00201:573:HTMWWBBXY:4:1101:2717:1912	A	21	SINV-GFP	+	-	1	onlyViral	0
K00201:573:HTMWWBBXY:4:1101:19502:1982	A	26	SINV-GFP	+	-	1	onlyViral	0
K00201:573:HTMWWBBXY:4:1101:12104:2070	A	19	SINV-GFP	+	-	1	onlyViral	0
K00201:573:HTMWWBBXY:4:1101:22658:2070	T	21	SINV-GFP	+	19:T>A	1	onlyViral	1
K00201:573:HTMWWBBXY:4:1101:8917:2105	A	22	SINV-GFP	+	-	1	onlyViral	0
K00201:573:HTMWWBBXY:4:1101:9313:2123	T	24	SINV-GFP	-	22:A>T	1	onlyViral	1
K00201:573:HTMWWBBXY:4:1101:20303:2141	T	20	SINV-GFP	+	-	1	onlyViral	0
K00201:573:HTMWWBBXY:4:1101:30898:2176	C	30	SINV-GFP	+	-	1	onlyViral	0
K00201:573:HTMWWBBXY:4:1101:29620:2281	A	24	SINV-GFP	+	-	1	onlyViral	0
K00201:573:HTMWWBBXY:4:1101:7699:2352	T	21	SINV-GFP	+	-	1	onlyViral	0
K00201:573:HTMWWBBXY:4:1101:20050:2404	C	22	SINV-GFP	+	-	1	onlyViral	0
K00201:573:HTMWWBBXY:4:1101:2037:2492	C	21	SINV-GFP	+	-	1	onlyViral	0
K00201:573:HTMWWBBXY:4:1101:3589:2510	T	22	SINV-GFP	-	-	1	onlyViral	0
K00201:573:HTMWWBBXY:4:1101:25824:2527	T	21	SINV-GFP	+	-	1	onlyViral	0
K00201:573:HTMWWBBXY:4:1101:12378:2545	T	20	SINV-GFP	+	-	1	onlyViral	0
K00201:573:HTMWWBBXY:4:1101:4665:2580	C	25	SINV-GFP	+	-	1	onlyViral	0
K00201:573:HTMWWBBXY:4:1101:10612:2580	A	23	SINV-GFP	+	-	1	onlyViral	0
K00201:573:HTMWWBBXY:4:1101:19766:2615	A	27	SINV-GFP	+	-	1	onlyViral	0
K00201:573:HTMWWBBXY:4:1101:2158:2668	T	23	SINV-GFP	-	-	1	onlyViral	0
K00201:573:HTMWWBBXY:4:1101:24150:2686	T	20	SINV-GFP	-	-	1	onlyViral	0
K00201:573:HTMWWBBXY:4:1101:3843:2703	T	21	SINV-GFP	+	-	1	onlyViral	0
K00201:573:HTMWWBBXY:4:1101:18873:2721	T	24	SINV-GFP	+	21:A>T	1	onlyViral	1
K00201:573:HTMWWBBXY:4:1101:1286:2774	T	21	SINV-GFP	-	-	1	onlyViral	0
K00201:573:HTMWWBBXY:4:1101:27265:2774	T	22	SINV-GFP	+	-	1	onlyViral	0
K00201:573:HTMWWBBXY:4:1101:8866:2826	A	22	SINV-GFP	+	-	1	onlyViral	0
K00201:573:HTMWWBBXY:4:1101:4432:2844	A	26	SINV-GFP	+	-	1	onlyViral	0
K00201:573:HTMWWBBXY:4:1101:6695:3002	T	22	SINV-GFP	+	-	1	onlyViral	0
K00201:573:HTMWWBBXY:4:1101:12865:3002	A	24	SINV-GFP	+	23:T>A	1	onlyViral	1
K00201:573:HTMWWBBXY:4:1101:15290:3055	C	23	SINV-GFP	+	-	1	onlyViral	0
K00201:573:HTMWWBBXY:4:1101:6411:3072	A	22	SINV-GFP	+	-	1	onlyViral	0
K00201:573:HTMWWBBXY:4:1101:13007:3072	A	25	SINV-GFP	+	-	1	onlyViral	0
K00201:573:HTMWWBBXY:4:1101:5771:3090	A	22	SINV-GFP	+	-	1	onlyViral	0
K00201:573:HTMWWBBXY:4:1101:24535:3108	T	20	SINV-GFP	+	-	1	onlyViral	0
K00201:573:HTMWWBBXY:4:1101:8917:3301	T	21	SINV-GFP	+	-	1	onlyViral	0
K00201:573:HTMWWBBXY:4:1101:29660:3301	A	25	SINV-GFP	+	-	1	onlyViral	0
K00201:573:HTMWWBBXY:4:1101:27590:3371	T	22	SINV-GFP	+	-	1	onlyViral	0
K00201:573:HTMWWBBXY:4:1101:2575:3389	A	24	SINV-GFP	+	-	1	onlyViral	0
K00201:573:HTMWWBBXY:4:1101:2443:3407	T	21	SINV-GFP	+	20:A>C	1	onlyViral	1
K00201:573:HTMWWBBXY:4:1101:2331:3459	T	24	SINV-GFP	+	-	1	onlyViral	0
K00201:573:HTMWWBBXY:4:1101:10084:3459	T	23	SINV-GFP	+	7:A>G	1	onlyViral	1
K00201:573:HTMWWBBXY:4:1101:24119:3477	A	21	SINV-GFP	+	-	1	onlyViral	0
K00201:573:HTMWWBBXY:4:1101:20364:3582	C	21	SINV-GFP	+	-	1	onlyViral	0
K00201:573:HTMWWBBXY:4:1101:14996:3600	T	20	SINV-GFP	+	-	1	onlyViral	0
K00201:573:HTMWWBBXY:4:1101:15097:3600	A	29	SINV-GFP	+	-	1	onlyViral	0
K00201:573:HTMWWBBXY:4:1101:8785:3635	T	21	SINV-GFP	+	-	1	onlyViral	0
K00201:573:HTMWWBBXY:4:1101:4533:3653	C	23	SINV-GFP	+	-	1	onlyViral	0
K00201:573:HTMWWBBXY:4:1101:14702:3688	C	20	SINV-GFP	+	-	1	onlyViral	0
K00201:573:HTMWWBBXY:4:1101:15574:3688	C	24	SINV-GFP	+	-	1	onlyViral	0
K00201:573:HTMWWBBXY:4:1101:6248:3741	A	24	SINV-GFP	+	-	1	onlyViral	0
K00201:573:HTMWWBBXY:4:1101:14245:3776	A	22	SINV-GFP	+	-	1	onlyViral	0
K00201:573:HTMWWBBXY:4:1101:9384:3793	T	21	SINV-GFP	+	-	1	onlyViral	0
K00201:573:HTMWWBBXY:4:1101:15311:3793	T	20	SINV-GFP	+	-	1	onlyViral	0
K00201:573:HTMWWBBXY:4:1101:28605:3829	A	21	SINV-GFP	+	-	1	onlyViral	0
K00201:573:HTMWWBBXY:4:1101:29609:3952	T	22	SINV-GFP	+	-	1	onlyViral	0
K00201:573:HTMWWBBXY:4:1101:20811:3969	T	20	SINV-GFP	+	-	1	onlyViral	0
K00201:573:HTMWWBBXY:4:1101:25327:3987	A	22	SINV-GFP	+	-	1	onlyViral	0
K00201:573:HTMWWBBXY:4:1101:27235:4057	T	21	SINV-GFP	+	-	1	onlyViral	0
K00201:573:HTMWWBBXY:4:1101:22516:4075	A	23	SINV-GFP	+	-	1	onlyViral	0
K00201:573:HTMWWBBXY:4:1101:31203:4075	A	23	SINV-GFP	+	-	1	onlyViral	0
K00201:573:HTMWWBBXY:4:1101:21755:4092	A	21	SINV-GFP	+	-	1	onlyViral	0
K00201:573:HTMWWBBXY:4:1101:13687:4110	G	23	SINV-GFP	+	-	1	onlyViral	0
K00201:573:HTMWWBBXY:4:1101:27773:4110	A	32	SINV-GFP	+	-	1	onlyViral	0
K00201:573:HTMWWBBXY:4:1101:21034:4215	T	22	SINV-GFP	-	-	1	onlyViral	0
K00201:573:HTMWWBBXY:4:1101:7212:4251	T	22	SINV-GFP	+	-	1	onlyViral	0
K00201:573:HTMWWBBXY:4:1101:26108:4251	T	22	SINV-GFP	+	-	1	onlyViral	0
K00201:573:HTMWWBBXY:4:1101:30178:4268	A	23	SINV-GFP	+	-	1	onlyViral	0
K00201:573:HTMWWBBXY:4:1101:16701:4303	A	29	SINV-GFP	+	-	1	onlyViral	0
K00201:573:HTMWWBBXY:4:1101:11505:4409	A	23	SINV-GFP	+	-	1	onlyViral	0
K00201:573:HTMWWBBXY:4:1101:17858:4409	T	21	SINV-GFP	+	20:A>T	1	onlyViral	1
K00201:573:HTMWWBBXY:4:1101:8582:4444	A	23	SINV-GFP	+	-	1	onlyViral	0
K00201:573:HTMWWBBXY:4:1101:12286:4462	A	22	SINV-GFP	+	-	1	onlyViral	0
K00201:573:HTMWWBBXY:4:1101:7649:4479	T	21	SINV-GFP	+	-	1	onlyViral	0
K00201:573:HTMWWBBXY:4:1101:27387:4497	T	21	SINV-GFP	+	20:A>T	1	onlyViral	1
K00201:573:HTMWWBBXY:4:1101:14651:4514	A	22	SINV-GFP	+	-	1	onlyViral	0
K00201:573:HTMWWBBXY:4:1101:4685:4585	A	24	SINV-GFP	+	-	1	onlyViral	0
K00201:573:HTMWWBBXY:4:1101:13342:4602	C	21	SINV-GFP	+	-	1	onlyViral	0
K00201:573:HTMWWBBXY:4:1101:1884:4620	T	22	SINV-GFP	+	-	1	onlyViral	0
K00201:573:HTMWWBBXY:4:1101:25550:4655	A	21	SINV-GFP	+	-	1	onlyViral	0
K00201:573:HTMWWBBXY:4:1101:3884:4673	A	24	SINV-GFP	+	-	1	onlyViral	0
K00201:573:HTMWWBBXY:4:1101:30168:4673	A	22	SINV-GFP	+	21:T>C	1	onlyViral	1
K00201:573:HTMWWBBXY:4:1101:29163:4690	A	22	SINV-GFP	+	-	1	onlyViral	0
K00201:573:HTMWWBBXY:4:1101:3660:4743	C	23	SINV-GFP	+	-	1	onlyViral	0
K00201:573:HTMWWBBXY:4:1101:13951:4813	T	20	SINV-GFP	+	-	1	onlyViral	0
K00201:573:HTMWWBBXY:4:1101:12053:4831	A	22	SINV-GFP	+	21:C>T	1	onlyViral	1
K00201:573:HTMWWBBXY:4:1101:24160:4848	A	26	SINV-GFP	+	-	1	onlyViral	0
K00201:573:HTMWWBBXY:4:1101:8684:4866	A	22	SINV-GFP	+	-	1	onlyViral	0
K00201:573:HTMWWBBXY:4:1101:16234:4936	T	21	SINV-GFP	+	-	1	onlyViral	0
K00201:573:HTMWWBBXY:4:1101:11414:4954	A	26	SINV-GFP	+	-	1	onlyViral	0
K00201:573:HTMWWBBXY:4:1101:5954:4989	C	24	SINV-GFP	+	-	1	onlyViral	0
K00201:573:HTMWWBBXY:4:1101:15067:4989	T	19	SINV-GFP	+	-	1	onlyViral	0
K00201:573:HTMWWBBXY:4:1101:26798:4989	T	24	SINV-GFP	+	-	1	onlyViral	0
K00201:573:HTMWWBBXY:4:1101:26403:5007	T	27	SINV-GFP	+	-	1	onlyViral	0
K00201:573:HTMWWBBXY:4:1101:6238:5024	T	21	SINV-GFP	+	-	1	onlyViral	0
K00201:573:HTMWWBBXY:4:1101:7791:5042	T	20	SINV-GFP	+	-	1	onlyViral	0
K00201:573:HTMWWBBXY:4:1101:17442:5059	T	21	SINV-GFP	+	-	1	onlyViral	0
K00201:573:HTMWWBBXY:4:1101:19441:5147	A	23	SINV-GFP	+	-	1	onlyViral	0
K00201:573:HTMWWBBXY:4:1101:5852:5165	A	24	SINV-GFP	+	23:T>A	1	onlyViral	1
K00201:573:HTMWWBBXY:4:1101:26027:5200	T	18	SINV-GFP	+	-	1	onlyViral	0
K00201:573:HTMWWBBXY:4:1101:4645:5218	C	23	SINV-GFP	+	-	1	onlyViral	0
K00201:573:HTMWWBBXY:4:1101:29163:5253	C	22	SINV-GFP	-	-	1	onlyViral	0
K00201:573:HTMWWBBXY:4:1101:11647:5323	A	21	SINV-GFP	+	-	1	onlyViral	0
K00201:573:HTMWWBBXY:4:1101:27458:5323	C	22	SINV-GFP	+	21:A>T	1	onlyViral	1
K00201:573:HTMWWBBXY:4:1101:7781:5341	T	20	SINV-GFP	+	-	1	onlyViral	0
K00201:573:HTMWWBBXY:4:1101:12581:5358	A	21	SINV-GFP	+	-	1	onlyViral	0
K00201:573:HTMWWBBXY:4:1101:20588:5446	T	23	SINV-GFP	+	-	1	onlyViral	0
K00201:573:HTMWWBBXY:4:1101:24058:5481	A	22	SINV-GFP	+	-	1	onlyViral	0
K00201:573:HTMWWBBXY:4:1101:9841:5499	A	22	SINV-GFP	+	-	1	onlyViral	0
K00201:573:HTMWWBBXY:4:1101:31314:5534	T	26	SINV-GFP	+	-	1	onlyViral	0
K00201:573:HTMWWBBXY:4:1101:12571:5552	A	24	SINV-GFP	+	-	1	onlyViral	0
K00201:573:HTMWWBBXY:4:1101:20009:5569	G	24	SINV-GFP	+	-	1	onlyViral	0
K00201:573:HTMWWBBXY:4:1101:29924:5587	T	22	SINV-GFP	+	18:G>A	1	onlyViral	1
K00201:573:HTMWWBBXY:4:1101:7101:5605	C	24	SINV-GFP	+	-	1	onlyViral	0
K00201:573:HTMWWBBXY:4:1101:5467:5692	A	24	SINV-GFP	+	23:T>A	1	onlyViral	1
K00201:573:HTMWWBBXY:4:1101:24079:5692	T	28	SINV-GFP	+	-	1	onlyViral	0
K00201:573:HTMWWBBXY:4:1101:21186:5710	T	23	SINV-GFP	+	-	1	onlyViral	0
K00201:573:HTMWWBBXY:4:1101:29741:5728	T	26	SINV-GFP	+	-	1	onlyViral	0
K00201:573:HTMWWBBXY:4:1101:12520:5745	T	21	SINV-GFP	+	-	1	onlyViral	0
K00201:573:HTMWWBBXY:4:1101:12489:5763	T	24	SINV-GFP	+	-	1	onlyViral	0
K00201:573:HTMWWBBXY:4:1101:12571:5763	A	23	SINV-GFP	+	-	1	onlyViral	0
K00201:573:HTMWWBBXY:4:1101:27955:5763	A	21	SINV-GFP	+	-	1	onlyViral	0
K00201:573:HTMWWBBXY:4:1101:28970:5763	A	23	SINV-GFP	+	-	1	onlyViral	0
K00201:573:HTMWWBBXY:4:1101:2372:5780	C	20	SINV-GFP	+	-	1	onlyViral	0
K00201:573:HTMWWBBXY:4:1101:24921:5780	C	20	SINV-GFP	+	-	1	onlyViral	0
K00201:573:HTMWWBBXY:4:1101:28909:5798	A	21	SINV-GFP	+	-	1	onlyViral	0
K00201:573:HTMWWBBXY:4:1101:19877:5868	T	23	SINV-GFP	+	-	1	onlyViral	0
K00201:573:HTMWWBBXY:4:1101:23926:5886	A	32	SINV-GFP	+	-	1	onlyViral	0
K00201:573:HTMWWBBXY:4:1101:3001:5921	A	22	SINV-GFP	+	-	1	onlyViral	0
K00201:573:HTMWWBBXY:4:1101:15432:5939	A	24	SINV-GFP	+	-	1	onlyViral	0
K00201:573:HTMWWBBXY:4:1101:26849:5956	G	25	SINV-GFP	+	-	1	onlyViral	0
K00201:573:HTMWWBBXY:4:1101:15737:6009	A	22	SINV-GFP	-	-	1	onlyViral	0
K00201:573:HTMWWBBXY:4:1101:20760:6027	C	21	SINV-GFP	+	-	1	onlyViral	0
K00201:573:HTMWWBBXY:4:1101:25712:6027	C	30	SINV-GFP	+	-	1	onlyViral	0
K00201:573:HTMWWBBXY:4:1101:20029:6062	A	22	SINV-GFP	+	-	1	onlyViral	0
K00201:573:HTMWWBBXY:4:1101:8856:6079	T	21	SINV-GFP	+	-	1	onlyViral	0
K00201:573:HTMWWBBXY:4:1101:24160:6114	T	28	SINV-GFP	+	-	1	onlyViral	0
K00201:573:HTMWWBBXY:4:1101:14976:6167	A	22	SINV-GFP	+	-	1	onlyViral	0
K00201:573:HTMWWBBXY:4:1101:16336:6167	T	22	SINV-GFP	-	-	1	onlyViral	0
K00201:573:HTMWWBBXY:4:1101:28818:6167	A	24	SINV-GFP	+	22:T>C,23:C>T	1	onlyViral	2
K00201:573:HTMWWBBXY:4:1101:5558:6202	T	20	SINV-GFP	+	-	1	onlyViral	0
K00201:573:HTMWWBBXY:4:1101:6959:6202	C	22	SINV-GFP	+	20:A>C,21:A>C	1	onlyViral	2
K00201:573:HTMWWBBXY:4:1101:24211:6202	T	22	SINV-GFP	+	-	1	onlyViral	0
K00201:573:HTMWWBBXY:4:1101:20608:6220	A	23	SINV-GFP	+	-	1	onlyViral	0
K00201:573:HTMWWBBXY:4:1101:24870:6220	T	28	SINV-GFP	+	-	1	onlyViral	0
K00201:573:HTMWWBBXY:4:1101:12581:6238	G	22	SINV-GFP	+	-	1	onlyViral	0
K00201:573:HTMWWBBXY:4:1101:16285:6290	T	23	SINV-GFP	-	21:G>A,22:T>A	1	onlyViral	2
K00201:573:HTMWWBBXY:4:1101:3183:6308	A	24	SINV-GFP	+	-	1	onlyViral	0
K00201:573:HTMWWBBXY:4:1101:11302:6343	C	21	SINV-GFP	+	-	1	onlyViral	0
K00201:573:HTMWWBBXY:4:1101:6045:6378	A	22	SINV-GFP	+	-	1	onlyViral	0
K00201:573:HTMWWBBXY:4:1101:25469:6378	A	21	SINV-GFP	+	-	1	onlyViral	0
K00201:573:HTMWWBBXY:4:1101:12845:6413	T	20	SINV-GFP	+	-	1	onlyViral	0
K00201:573:HTMWWBBXY:4:1101:27072:6413	A	20	SINV-GFP	+	-	1	onlyViral	0
K00201:573:HTMWWBBXY:4:1101:7710:6449	A	23	SINV-GFP	+	-	1	onlyViral	0
K00201:573:HTMWWBBXY:4:1101:9313:6449	A	22	SINV-GFP	+	-	1	onlyViral	0
K00201:573:HTMWWBBXY:4:1101:10886:6501	T	23	SINV-GFP	+	22:A>T	1	onlyViral	1
K00201:573:HTMWWBBXY:4:1101:10693:6519	T	22	SINV-GFP	-	21:A>G	1	onlyViral	1
K00201:573:HTMWWBBXY:4:1101:16295:6519	A	26	SINV-GFP	+	-	1	onlyViral	0
K00201:573:HTMWWBBXY:4:1101:8247:6536	T	24	SINV-GFP	-	-	1	onlyViral	0
K00201:573:HTMWWBBXY:4:1101:5792:6607	C	32	SINV-GFP	+	-	1	onlyViral	0
K00201:573:HTMWWBBXY:4:1101:22820:6607	A	23	SINV-GFP	+	21:C>T	1	onlyViral	1
K00201:573:HTMWWBBXY:4:1101:8318:6660	A	23	SINV-GFP	+	-	1	onlyViral	0
K00201:573:HTMWWBBXY:4:1101:21653:6660	A	27	SINV-GFP	+	-	1	onlyViral	0
K00201:573:HTMWWBBXY:4:1101:27042:6677	A	24	SINV-GFP	+	-	1	onlyViral	0
K00201:573:HTMWWBBXY:4:1101:3234:6712	A	29	SINV-GFP	+	-	1	onlyViral	0
K00201:573:HTMWWBBXY:4:1101:15554:6783	T	21	SINV-GFP	+	20:A>T	1	onlyViral	1
K00201:573:HTMWWBBXY:4:1101:20963:6800	A	29	SINV-GFP	+	-	1	onlyViral	0
K00201:573:HTMWWBBXY:4:1101:29366:6800	C	20	SINV-GFP	+	-	1	onlyViral	0
K00201:573:HTMWWBBXY:4:1101:20689:6818	T	21	SINV-GFP	+	-	1	onlyViral	0
K00201:573:HTMWWBBXY:4:1101:22384:6835	C	25	SINV-GFP	+	-	1	onlyViral	0
K00201:573:HTMWWBBXY:4:1101:28250:6835	A	22	SINV-GFP	+	-	1	onlyViral	0
K00201:573:HTMWWBBXY:4:1101:4533:6853	T	23	SINV-GFP	+	-	1	onlyViral	0
K00201:573:HTMWWBBXY:4:1101:3265:6871	T	20	SINV-GFP	+	-	1	onlyViral	0
K00201:573:HTMWWBBXY:4:1101:13636:6941	T	22	SINV-GFP	-	-	1	onlyViral	0
K00201:573:HTMWWBBXY:4:1101:30076:6976	A	21	SINV-GFP	+	-	1	onlyViral	0
K00201:573:HTMWWBBXY:4:1101:9810:7029	C	31	SINV-GFP	+	-	1	onlyViral	0
K00201:573:HTMWWBBXY:4:1101:15808:7046	T	23	SINV-GFP	+	22:T>A	1	onlyViral	1
K00201:573:HTMWWBBXY:4:1101:14458:7064	G	23	SINV-GFP	+	-	1	onlyViral	0
K00201:573:HTMWWBBXY:4:1101:13819:7117	A	30	SINV-GFP	+	-	1	onlyViral	0
K00201:573:HTMWWBBXY:4:1101:30949:7187	T	23	SINV-GFP	+	-	1	onlyViral	0
K00201:573:HTMWWBBXY:4:1101:21633:7257	A	22	SINV-GFP	+	-	1	onlyViral	0
K00201:573:HTMWWBBXY:4:1101:7233:7275	T	20	SINV-GFP	+	-	1	onlyViral	0
K00201:573:HTMWWBBXY:4:1101:16955:7345	T	22	SINV-GFP	+	-	1	onlyViral	0
K00201:573:HTMWWBBXY:4:1101:30766:7398	T	21	SINV-GFP	+	-	1	onlyViral	0
K00201:573:HTMWWBBXY:4:1101:3417:7416	A	24	SINV-GFP	+	-	1	onlyViral	0
K00201:573:HTMWWBBXY:4:1101:14732:7433	A	31	SINV-GFP	+	-	1	onlyViral	0
K00201:573:HTMWWBBXY:4:1101:21186:7433	A	22	SINV-GFP	+	-	1	onlyViral	0
K00201:573:HTMWWBBXY:4:1101:20598:7504	A	22	SINV-GFP	+	-	1	onlyViral	0
K00201:573:HTMWWBBXY:4:1101:10115:7521	A	21	SINV-GFP	+	17:G>A	1	onlyViral	1
K00201:573:HTMWWBBXY:4:1101:5091:7574	A	31	SINV-GFP	+	-	1	onlyViral	0
K00201:573:HTMWWBBXY:4:1101:2849:7627	A	24	SINV-GFP	+	-	1	onlyViral	0
K00201:573:HTMWWBBXY:4:1101:9891:7627	A	22	SINV-GFP	+	-	1	onlyViral	0
K00201:573:HTMWWBBXY:4:1101:17239:7662	A	22	SINV-GFP	+	-	1	onlyViral	0
K00201:573:HTMWWBBXY:4:1101:5020:7732	A	25	SINV-GFP	+	24:C>T	1	onlyViral	1
K00201:573:HTMWWBBXY:4:1101:2757:7785	T	27	SINV-GFP	+	-	1	onlyViral	0
K00201:573:HTMWWBBXY:4:1101:24637:7820	T	21	SINV-GFP	+	20:A>T	1	onlyViral	1
K00201:573:HTMWWBBXY:4:1101:21136:7838	A	22	SINV-GFP	+	-	1	onlyViral	0
K00201:573:HTMWWBBXY:4:1101:23216:7855	T	25	SINV-GFP	+	-	1	onlyViral	0
K00201:573:HTMWWBBXY:4:1101:14945:7873	C	24	SINV-GFP	+	22:A>T	1	onlyViral	1
K00201:573:HTMWWBBXY:4:1101:15087:7873	A	22	SINV-GFP	+	-	1	onlyViral	0
K00201:573:HTMWWBBXY:4:1101:19167:7908	A	23	SINV-GFP	+	-	1	onlyViral	0
K00201:573:HTMWWBBXY:4:1101:9922:7961	T	28	SINV-GFP	+	-	1	onlyViral	0
K00201:573:HTMWWBBXY:4:1101:12672:7978	A	27	SINV-GFP	+	-	1	onlyViral	0
K00201:573:HTMWWBBXY:4:1101:30005:8013	A	24	SINV-GFP	+	23:C>T	1	onlyViral	1
K00201:573:HTMWWBBXY:4:1101:9171:8066	T	21	SINV-GFP	+	20:A>T	1	onlyViral	1
K00201:573:HTMWWBBXY:4:1101:11850:8066	A	25	SINV-GFP	+	24:A>T	1	onlyViral	1
K00201:573:HTMWWBBXY:4:1101:22262:8066	T	21	SINV-GFP	+	-	1	onlyViral	0
K00201:573:HTMWWBBXY:4:1101:26788:8101	A	25	SINV-GFP	-	23:T>C	1	onlyViral	1
K00201:573:HTMWWBBXY:4:1101:24728:8119	A	21	SINV-GFP	-	-	1	onlyViral	0
K00201:573:HTMWWBBXY:4:1101:12337:8137	C	29	SINV-GFP	+	-	1	onlyViral	0
K00201:573:HTMWWBBXY:4:1101:10125:8172	A	27	SINV-GFP	+	-	1	onlyViral	0
K00201:573:HTMWWBBXY:4:1101:18040:8172	T	19	SINV-GFP	+	-	1	onlyViral	0
K00201:573:HTMWWBBXY:4:1101:10541:8189	T	21	SINV-GFP	+	20:A>T	1	onlyViral	1
K00201:573:HTMWWBBXY:4:1101:7892:8207	A	25	SINV-GFP	+	-	1	onlyViral	0
K00201:573:HTMWWBBXY:4:1101:29660:8224	T	22	SINV-GFP	+	-	1	onlyViral	0
K00201:573:HTMWWBBXY:4:1101:20293:8277	A	24	SINV-GFP	+	-	1	onlyViral	0
K00201:573:HTMWWBBXY:4:1101:1194:8383	A	24	SINV-GFP	+	23:A>T	1	onlyViral	1
K00201:573:HTMWWBBXY:4:1101:18020:8383	A	25	SINV-GFP	+	23:A>C	1	onlyViral	1
K00201:573:HTMWWBBXY:4:1101:28534:8383	A	21	SINV-GFP	+	-	1	onlyViral	0
K00201:573:HTMWWBBXY:4:1101:11058:8453	T	22	SINV-GFP	+	-	1	onlyViral	0
K00201:573:HTMWWBBXY:4:1101:13595:8453	A	22	SINV-GFP	+	-	1	onlyViral	0
K00201:573:HTMWWBBXY:4:1101:22445:8453	T	20	SINV-GFP	+	-	1	onlyViral	0
K00201:573:HTMWWBBXY:4:1101:6766:8471	A	25	SINV-GFP	+	-	1	onlyViral	0
K00201:573:HTMWWBBXY:4:1101:17837:8523	C	22	SINV-GFP	+	-	1	onlyViral	0
K00201:573:HTMWWBBXY:4:1101:26707:8523	T	21	SINV-GFP	+	-	1	onlyViral	0
K00201:573:HTMWWBBXY:4:1101:2331:8559	T	21	SINV-GFP	+	20:A>T	1	onlyViral	1
K00201:573:HTMWWBBXY:4:1101:7121:8559	T	20	SINV-GFP	+	-	1	onlyViral	0
K00201:573:HTMWWBBXY:4:1101:16224:8576	T	21	SINV-GFP	+	-	1	onlyViral	0
K00201:573:HTMWWBBXY:4:1101:11546:8594	A	25	SINV-GFP	+	-	1	onlyViral	0
K00201:573:HTMWWBBXY:4:1101:16041:8611	A	27	SINV-GFP	+	-	1	onlyViral	0
K00201:573:HTMWWBBXY:4:1101:25296:8611	T	22	SINV-GFP	-	-	1	onlyViral	0
K00201:573:HTMWWBBXY:4:1101:16944:8629	G	24	SINV-GFP	+	-	1	onlyViral	0
K00201:573:HTMWWBBXY:4:1101:9151:8664	A	22	SINV-GFP	+	21:A>T	1	onlyViral	1
K00201:573:HTMWWBBXY:4:1101:29538:8682	A	25	SINV-GFP	+	-	1	onlyViral	0
K00201:573:HTMWWBBXY:4:1101:21572:8699	A	22	SINV-GFP	+	-	1	onlyViral	0
K00201:573:HTMWWBBXY:4:1101:17665:8752	T	21	SINV-GFP	+	-	1	onlyViral	0
K00201:573:HTMWWBBXY:4:1101:2879:8805	T	24	SINV-GFP	+	-	1	onlyViral	0
K00201:573:HTMWWBBXY:4:1101:21613:8805	C	19	SINV-GFP	+	-	1	onlyViral	0
K00201:573:HTMWWBBXY:4:1101:13007:8910	A	24	SINV-GFP	+	-	1	onlyViral	0
K00201:573:HTMWWBBXY:4:1101:14671:8910	A	22	SINV-GFP	+	-	1	onlyViral	0
K00201:573:HTMWWBBXY:4:1101:11343:8945	G	20	SINV-GFP	+	17:A>G	1	onlyViral	1
K00201:573:HTMWWBBXY:4:1101:24028:8945	C	23	SINV-GFP	+	-	1	onlyViral	0
K00201:573:HTMWWBBXY:4:1101:31132:9016	T	21	SINV-GFP	+	-	1	onlyViral	0
K00201:573:HTMWWBBXY:4:1101:21125:9121	T	21	SINV-GFP	+	-	1	onlyViral	0
K00201:573:HTMWWBBXY:4:1101:26088:9139	T	23	SINV-GFP;SINV-GFP	-;-	-;-	2	onlyViral	0
K00201:573:HTMWWBBXY:4:1101:17675:9156	A	21	SINV-GFP	+	-	1	onlyViral	0
K00201:573:HTMWWBBXY:4:1101:2909:9174	A	25	SINV-GFP	+	24:A>T	1	onlyViral	1
K00201:573:HTMWWBBXY:4:1101:7608:9192	A	19	SINV-GFP	+	-	1	onlyViral	0
K00201:573:HTMWWBBXY:4:1101:27397:9192	T	21	SINV-GFP	+	20:A>T	1	onlyViral	1
K00201:573:HTMWWBBXY:4:1101:2331:9262	A	22	SINV-GFP	+	-	1	onlyViral	0
K00201:573:HTMWWBBXY:4:1101:17340:9315	A	22	SINV-GFP	+	-	1	onlyViral	0
K00201:573:HTMWWBBXY:4:1101:2585:9350	A	21	SINV-GFP	+	-	1	onlyViral	0
K00201:573:HTMWWBBXY:4:1101:7933:9367	G	24	SINV-GFP	+	22:A>G,23:T>G	1	onlyViral	2
K00201:573:HTMWWBBXY:4:1101:24769:9420	A	25	SINV-GFP	+	-	1	onlyViral	0
K00201:573:HTMWWBBXY:4:1101:29792:9473	T	21	SINV-GFP	+	-	1	onlyViral	0
K00201:573:HTMWWBBXY:4:1101:26210:9491	A	25	SINV-GFP	-	23:T>C	1	onlyViral	1
K00201:573:HTMWWBBXY:4:1101:29843:9526	A	24	SINV-GFP	+	-	1	onlyViral	0
K00201:573:HTMWWBBXY:4:1101:11211:9561	C	25	SINV-GFP	+	-	1	onlyViral	0
K00201:573:HTMWWBBXY:4:1101:2503:9702	A	22	SINV-GFP	+	-	1	onlyViral	0
K00201:573:HTMWWBBXY:4:1101:4371:9702	C	24	SINV-GFP	+	-	1	onlyViral	0
K00201:573:HTMWWBBXY:4:1101:11444:9719	T	21	SINV-GFP	+	20:A>T	1	onlyViral	1
K00201:573:HTMWWBBXY:4:1101:11972:9719	T	21	SINV-GFP	+	20:A>T	1	onlyViral	1
K00201:573:HTMWWBBXY:4:1101:21968:9737	C	20	SINV-GFP	+	-	1	onlyViral	0
K00201:573:HTMWWBBXY:4:1101:24576:9754	A	23	SINV-GFP	+	22:G>A	1	onlyViral	1
K00201:573:HTMWWBBXY:4:1101:17929:9772	A	21	SINV-GFP	+	-	1	onlyViral	0
K00201:573:HTMWWBBXY:4:1101:10612:9789	C	21	SINV-GFP	+	-	1	onlyViral	0
K00201:573:HTMWWBBXY:4:1101:12672:9807	A	22	SINV-GFP	+	-	1	onlyViral	0
K00201:573:HTMWWBBXY:4:1101:22577:9807	A	21	SINV-GFP	+	-	1	onlyViral	0
K00201:573:HTMWWBBXY:4:1101:25570:9825	T	27	SINV-GFP	+	26:T>A	1	onlyViral	1
K00201:573:HTMWWBBXY:4:1101:19481:9860	T	23	SINV-GFP	-	-	1	onlyViral	0
K00201:573:HTMWWBBXY:4:1101:11546:9895	T	23	SINV-GFP	+	-	1	onlyViral	0
K00201:573:HTMWWBBXY:4:1101:27042:10018	A	23	SINV-GFP	+	22:A>T	1	onlyViral	1
K00201:573:HTMWWBBXY:4:1101:22810:10036	T	22	SINV-GFP	+	-	1	onlyViral	0
K00201:573:HTMWWBBXY:4:1101:3285:10071	A	23	SINV-GFP	+	22:A>T	1	onlyViral	1
K00201:573:HTMWWBBXY:4:1101:23145:10088	T	20	SINV-GFP	+	-	1	onlyViral	0
K00201:573:HTMWWBBXY:4:1101:9171:10106	T	23	SINV-GFP	+	-	1	onlyViral	0
K00201:573:HTMWWBBXY:4:1101:3742:10194	T	20	SINV-GFP	+	-	1	onlyViral	0
K00201:573:HTMWWBBXY:4:1101:14093:10194	A	21	SINV-GFP	+	-	1	onlyViral	0
K00201:573:HTMWWBBXY:4:1101:18913:10211	A	23	SINV-GFP	+	-	1	onlyViral	0
K00201:573:HTMWWBBXY:4:1101:10277:10229	A	22	SINV-GFP	+	-	1	onlyViral	0
K00201:573:HTMWWBBXY:4:1101:28199:10264	T	24	SINV-GFP	+	-	1	onlyViral	0
K00201:573:HTMWWBBXY:4:1101:26504:10282	A	23	SINV-GFP	-	-	1	onlyViral	0
K00201:573:HTMWWBBXY:4:1101:28950:10335	A	26	SINV-GFP	+	-	1	onlyViral	0
K00201:573:HTMWWBBXY:4:1101:9597:10352	A	22	SINV-GFP	+	-	1	onlyViral	0
K00201:573:HTMWWBBXY:4:1101:28737:10387	T	21	SINV-GFP	+	-	1	onlyViral	0
K00201:573:HTMWWBBXY:4:1101:13088:10458	A	22	SINV-GFP	+	-	1	onlyViral	0
K00201:573:HTMWWBBXY:4:1101:25124:10458	A	22	SINV-GFP	+	-	1	onlyViral	0
K00201:573:HTMWWBBXY:4:1101:13748:10546	A	29	SINV-GFP	+	-	1	onlyViral	0
K00201:573:HTMWWBBXY:4:1101:19431:10546	T	23	SINV-GFP	+	22:A>T	1	onlyViral	1
K00201:573:HTMWWBBXY:4:1101:26920:10546	C	23	SINV-GFP	+	-	1	onlyViral	0
K00201:573:HTMWWBBXY:4:1101:23581:10563	T	20	SINV-GFP	+	-	1	onlyViral	0
K00201:573:HTMWWBBXY:4:1101:8633:10581	T	21	SINV-GFP	+	-	1	onlyViral	0
K00201:573:HTMWWBBXY:4:1101:30513:10616	G	22	SINV-GFP	+	-	1	onlyViral	0
K00201:573:HTMWWBBXY:4:1101:5284:10651	C	21	SINV-GFP	+	-	1	onlyViral	0
K00201:573:HTMWWBBXY:4:1101:13809:10651	T	22	SINV-GFP	+	-	1	onlyViral	0
K00201:573:HTMWWBBXY:4:1101:27011:10669	A	22	SINV-GFP	+	-	1	onlyViral	0
K00201:573:HTMWWBBXY:4:1101:20821:10704	T	21	SINV-GFP	+	-	1	onlyViral	0
K00201:573:HTMWWBBXY:4:1101:20953:10721	C	21	SINV-GFP	+	-	1	onlyViral	0
K00201:573:HTMWWBBXY:4:1101:12479:10774	C	20	SINV-GFP	+	-	1	onlyViral	0
K00201:573:HTMWWBBXY:4:1101:18396:10792	A	27	SINV-GFP	+	-	1	onlyViral	0
K00201:573:HTMWWBBXY:4:1101:14763:10827	A	27	SINV-GFP	+	24:G>T,25:A>T	1	onlyViral	2
K00201:573:HTMWWBBXY:4:1101:19086:10862	C	21	SINV-GFP	+	-	1	onlyViral	0
K00201:573:HTMWWBBXY:4:1101:23957:10862	A	21	SINV-GFP	+	-	1	onlyViral	0
K00201:573:HTMWWBBXY:4:1101:3346:10915	A	27	SINV-GFP	+	26:A>T	1	onlyViral	1
K00201:573:HTMWWBBXY:4:1101:1326:10932	A	22	SINV-GFP	+	-	1	onlyViral	0
K00201:573:HTMWWBBXY:4:1101:12154:11091	T	21	SINV-GFP	+	-	1	onlyViral	0
K00201:573:HTMWWBBXY:4:1101:24089:11091	T	26	SINV-GFP	+	-	1	onlyViral	0
K00201:573:HTMWWBBXY:4:1101:31619:11091	T	22	SINV-GFP	+	21:T>C	1	onlyViral	1
K00201:573:HTMWWBBXY:4:1101:12073:11196	T	21	SINV-GFP	+	-	1	onlyViral	0
K00201:573:HTMWWBBXY:4:1101:21998:11196	T	21	SINV-GFP	+	20:A>G	1	onlyViral	1
K00201:573:HTMWWBBXY:4:1101:8674:11214	T	21	SINV-GFP	+	-	1	onlyViral	0
K00201:573:HTMWWBBXY:4:1101:6786:11249	A	24	SINV-GFP	+	-	1	onlyViral	0
K00201:573:HTMWWBBXY:4:1101:7060:11266	T	21	SINV-GFP	-	-	1	onlyViral	0
K00201:573:HTMWWBBXY:4:1101:20811:11319	A	21	SINV-GFP	+	20:A>C	1	onlyViral	1
K00201:573:HTMWWBBXY:4:1101:26453:11354	T	21	SINV-GFP	+	20:A>T	1	onlyViral	1
K00201:573:HTMWWBBXY:4:1101:24485:11390	T	22	SINV-GFP	-	-	1	onlyViral	0
K00201:573:HTMWWBBXY:4:1101:28940:11477	A	26	SINV-GFP	+	-	1	onlyViral	0
K00201:573:HTMWWBBXY:4:1101:13362:11495	T	23	SINV-GFP	+	-	1	onlyViral	0
K00201:573:HTMWWBBXY:4:1101:12916:11530	G	22	SINV-GFP	+	-	1	onlyViral	0
K00201:573:HTMWWBBXY:4:1101:15514:11530	T	32	SINV-GFP	+	30:T>A,31:G>T	1	onlyViral	2
K00201:573:HTMWWBBXY:4:1101:5365:11565	A	21	SINV-GFP	+	-	1	onlyViral	0
K00201:573:HTMWWBBXY:4:1101:21034:11565	A	28	SINV-GFP	+	-	1	onlyViral	0
K00201:573:HTMWWBBXY:4:1101:1276:11583	A	22	SINV-GFP	+	-	1	onlyViral	0
K00201:573:HTMWWBBXY:4:1101:14184:11583	C	26	SINV-GFP	+	-	1	onlyViral	0
K00201:573:HTMWWBBXY:4:1101:27417:11583	T	22	SINV-GFP	+	-	1	onlyViral	0
K00201:573:HTMWWBBXY:4:1101:2524:11636	T	21	SINV-GFP	+	-	1	onlyViral	0
K00201:573:HTMWWBBXY:4:1101:20628:11741	A	22	SINV-GFP	+	-	1	onlyViral	0
K00201:573:HTMWWBBXY:4:1101:24393:11759	T	20	SINV-GFP	+	-	1	onlyViral	0
K00201:573:HTMWWBBXY:4:1101:21268:11794	T	21	SINV-GFP	+	20:A>T	1	onlyViral	1
K00201:573:HTMWWBBXY:4:1101:26068:11812	G	18	SINV-GFP	+	-	1	onlyViral	0
K00201:573:HTMWWBBXY:4:1101:9719:11829	G	31	SINV-GFP	+	-	1	onlyViral	0
K00201:573:HTMWWBBXY:4:1101:27499:11899	T	24	SINV-GFP	+	-	1	onlyViral	0
K00201:573:HTMWWBBXY:4:1101:22211:11917	A	21	SINV-GFP	+	-	1	onlyViral	0
K00201:573:HTMWWBBXY:4:1101:4279:11970	A	21	SINV-GFP	+	-	1	onlyViral	0
K00201:573:HTMWWBBXY:4:1101:15412:11987	T	21	SINV-GFP	+	-	1	onlyViral	0
K00201:573:HTMWWBBXY:4:1101:27823:12040	A	21	SINV-GFP	+	-	1	onlyViral	0
K00201:573:HTMWWBBXY:4:1101:16965:12110	T	20	SINV-GFP	+	5:T>G	1	onlyViral	1
K00201:573:HTMWWBBXY:4:1101:3366:12146	A	26	SINV-GFP	+	-	1	onlyViral	0
K00201:573:HTMWWBBXY:4:1101:15006:12198	G	20	SINV-GFP	+	-	1	onlyViral	0
K00201:573:HTMWWBBXY:4:1101:7649:12321	A	22	SINV-GFP	+	-	1	onlyViral	0
K00201:573:HTMWWBBXY:4:1101:29660:12339	T	21	SINV-GFP	+	20:C>T	1	onlyViral	1
K00201:573:HTMWWBBXY:4:1101:29782:12409	C	23	SINV-GFP	+	-	1	onlyViral	0
K00201:573:HTMWWBBXY:4:1101:1296:12427	T	21	SINV-GFP	+	-	1	onlyViral	0
K00201:573:HTMWWBBXY:4:1101:22465:12462	A	25	SINV-GFP	+	-	1	onlyViral	0
K00201:573:HTMWWBBXY:4:1101:14600:12480	T	22	SINV-GFP	+	-	1	onlyViral	0
K00201:573:HTMWWBBXY:4:1101:28676:12532	T	27	SINV-GFP	+	-	1	onlyViral	0
K00201:573:HTMWWBBXY:4:1101:1215:12568	A	23	SINV-GFP	+	-	1	onlyViral	0
K00201:573:HTMWWBBXY:4:1101:6989:12585	T	22	SINV-GFP	+	-	1	onlyViral	0
K00201:573:HTMWWBBXY:4:1101:10947:12620	T	23	SINV-GFP	+	-	1	onlyViral	0
K00201:573:HTMWWBBXY:4:1101:8318:12638	A	25	SINV-GFP	+	-	1	onlyViral	0
K00201:573:HTMWWBBXY:4:1101:12398:12638	G	24	SINV-GFP	+	-	1	onlyViral	0
K00201:573:HTMWWBBXY:4:1101:18710:12638	G	24	SINV-GFP	+	-	1	onlyViral	0
K00201:573:HTMWWBBXY:4:1101:6725:12656	T	27	SINV-GFP	+	-	1	onlyViral	0
K00201:573:HTMWWBBXY:4:1101:6045:12673	T	28	SINV-GFP	+	-	1	onlyViral	0
K00201:573:HTMWWBBXY:4:1101:28250:12673	A	22	SINV-GFP	+	21:T>C	1	onlyViral	1
K00201:573:HTMWWBBXY:4:1101:10135:12691	A	24	SINV-GFP	+	-	1	onlyViral	0
K00201:573:HTMWWBBXY:4:1101:30249:12691	A	25	SINV-GFP	+	-	1	onlyViral	0
K00201:573:HTMWWBBXY:4:1101:22972:12743	T	22	SINV-GFP	+	-	1	onlyViral	0
K00201:573:HTMWWBBXY:4:1101:3559:12761	T	23	SINV-GFP	-	-	1	onlyViral	0
K00201:573:HTMWWBBXY:4:1101:26717:12761	A	22	SINV-GFP	+	-	1	onlyViral	0
K00201:573:HTMWWBBXY:4:1101:3965:12796	A	22	SINV-GFP	+	-	1	onlyViral	0
K00201:573:HTMWWBBXY:4:1101:9181:12796	T	22	SINV-GFP	+	-	1	onlyViral	0
K00201:573:HTMWWBBXY:4:1101:6674:12814	A	23	SINV-GFP	+	-	1	onlyViral	0
K00201:573:HTMWWBBXY:4:1101:21075:12902	A	22	SINV-GFP	+	-	1	onlyViral	0
K00201:573:HTMWWBBXY:4:1101:23703:12919	A	22	SINV-GFP	+	-	1	onlyViral	0
K00201:573:HTMWWBBXY:4:1101:5335:12990	T	22	SINV-GFP	+	-	1	onlyViral	0
K00201:573:HTMWWBBXY:4:1101:17584:13042	T	28	SINV-GFP	+	-	1	onlyViral	0
K00201:573:HTMWWBBXY:4:1101:20273:13060	A	25	SINV-GFP	+	-	1	onlyViral	0
K00201:573:HTMWWBBXY:4:1101:4188:13078	C	21	SINV-GFP	+	-	1	onlyViral	0
K00201:573:HTMWWBBXY:4:1101:19471:13078	G	20	SINV-GFP	+	-	1	onlyViral	0
K00201:573:HTMWWBBXY:4:1101:20476:13095	T	22	SINV-GFP	-	-	1	onlyViral	0
K00201:573:HTMWWBBXY:4:1101:20760:13095	C	28	SINV-GFP	+	-	1	onlyViral	0
K00201:573:HTMWWBBXY:4:1101:29904:13113	C	21	SINV-GFP	+	-	1	onlyViral	0
K00201:573:HTMWWBBXY:4:1101:19299:13130	T	24	SINV-GFP	+	-	1	onlyViral	0
K00201:573:HTMWWBBXY:4:1101:28392:13130	T	21	SINV-GFP	+	-	1	onlyViral	0
K00201:573:HTMWWBBXY:4:1101:14661:13148	A	21	SINV-GFP	+	-	1	onlyViral	0
K00201:573:HTMWWBBXY:4:1101:28087:13201	A	22	SINV-GFP	+	-	1	onlyViral	0
K00201:573:HTMWWBBXY:4:1101:31456:13201	C	21	SINV-GFP	+	-	1	onlyViral	0
K00201:573:HTMWWBBXY:4:1101:10724:13324	A	24	SINV-GFP	+	-	1	onlyViral	0
K00201:573:HTMWWBBXY:4:1101:11992:13341	T	22	SINV-GFP	+	21:G>T	1	onlyViral	1
K00201:573:HTMWWBBXY:4:1101:14448:13341	T	20	SINV-GFP	+	-	1	onlyViral	0
K00201:573:HTMWWBBXY:4:1101:15290:13464	A	22	SINV-GFP	+	-	1	onlyViral	0
K00201:573:HTMWWBBXY:4:1101:23794:13500	A	26	SINV-GFP	+	-	1	onlyViral	0
K00201:573:HTMWWBBXY:4:1101:23937:13500	A	25	SINV-GFP	+	-	1	onlyViral	0
K00201:573:HTMWWBBXY:4:1101:31203:13535	T	21	SINV-GFP	+	-	1	onlyViral	0
K00201:573:HTMWWBBXY:4:1101:7841:13570	G	23	SINV-GFP	+	-	1	onlyViral	0
K00201:573:HTMWWBBXY:4:1101:22678:13570	G	26	SINV-GFP	+	-	1	onlyViral	0
K00201:573:HTMWWBBXY:4:1101:3528:13588	C	23	SINV-GFP	+	-	1	onlyViral	0
K00201:573:HTMWWBBXY:4:1101:20395:13623	A	26	SINV-GFP	+	-	1	onlyViral	0
K00201:573:HTMWWBBXY:4:1101:22790:13658	A	22	SINV-GFP	+	-	1	onlyViral	0
K00201:573:HTMWWBBXY:4:1101:29457:13675	T	21	SINV-GFP	+	-	1	onlyViral	0
K00201:573:HTMWWBBXY:4:1101:4959:13781	A	24	SINV-GFP	+	-	1	onlyViral	0
K00201:573:HTMWWBBXY:4:1101:8572:13781	T	27	SINV-GFP	+	-	1	onlyViral	0
K00201:573:HTMWWBBXY:4:1101:25083:13834	T	22	SINV-GFP	+	-	1	onlyViral	0
K00201:573:HTMWWBBXY:4:1101:15838:13851	A	23	SINV-GFP	+	-	1	onlyViral	0
K00201:573:HTMWWBBXY:4:1101:30969:13974	A	22	SINV-GFP	-	-	1	onlyViral	0
K00201:573:HTMWWBBXY:4:1101:5375:14045	A	25	SINV-GFP	+	23:A>C	1	onlyViral	1
K00201:573:HTMWWBBXY:4:1101:11241:14045	A	22	SINV-GFP	+	-	1	onlyViral	0
K00201:573:HTMWWBBXY:4:1101:21907:14062	T	25	SINV-GFP	+	-	1	onlyViral	0
K00201:573:HTMWWBBXY:4:1101:21085:14080	A	22	SINV-GFP	+	21:A>C	1	onlyViral	1
K00201:573:HTMWWBBXY:4:1101:4919:14133	T	21	SINV-GFP	+	-	1	onlyViral	0
K00201:573:HTMWWBBXY:4:1101:4158:14150	T	24	SINV-GFP	+	23:T>A	1	onlyViral	1
K00201:573:HTMWWBBXY:4:1101:3143:14185	T	22	SINV-GFP	-	-	1	onlyViral	0
K00201:573:HTMWWBBXY:4:1101:6096:14238	T	21	SINV-GFP	+	-	1	onlyViral	0
K00201:573:HTMWWBBXY:4:1101:26808:14291	C	21	SINV-GFP	+	-	1	onlyViral	0
K00201:573:HTMWWBBXY:4:1101:16589:14308	A	32	SINV-GFP	+	30:A>T	1	onlyViral	1
K00201:573:HTMWWBBXY:4:1101:24738:14326	T	20	SINV-GFP	+	-	1	onlyViral	0
K00201:573:HTMWWBBXY:4:1101:25104:14361	A	22	SINV-GFP	+	-	1	onlyViral	0
K00201:573:HTMWWBBXY:4:1101:9962:14396	T	21	SINV-GFP	+	-	1	onlyViral	0
K00201:573:HTMWWBBXY:4:1101:2016:14414	A	22	SINV-GFP	-	-	1	onlyViral	0
K00201:573:HTMWWBBXY:4:1101:24545:14449	A	21	SINV-GFP	+	-	1	onlyViral	0
K00201:573:HTMWWBBXY:4:1101:2706:14519	A	23	SINV-GFP	+	22:T>G	1	onlyViral	1
K00201:573:HTMWWBBXY:4:1101:18670:14537	A	23	SINV-GFP	+	-	1	onlyViral	0
K00201:573:HTMWWBBXY:4:1101:4371:14555	T	21	SINV-GFP	+	20:A>T	1	onlyViral	1
K00201:573:HTMWWBBXY:4:1101:10683:14625	C	24	SINV-GFP	+	-	1	onlyViral	0
K00201:573:HTMWWBBXY:4:1101:15331:14625	T	22	SINV-GFP	+	-	1	onlyViral	0
K00201:573:HTMWWBBXY:4:1101:8024:14660	A	26	SINV-GFP	+	23:G>A,25:G>A	1	onlyViral	2
K00201:573:HTMWWBBXY:4:1101:30888:14678	A	22	SINV-GFP	+	-	1	onlyViral	0
K00201:573:HTMWWBBXY:4:1101:11576:14695	T	28	SINV-GFP	+	26:C>T,27:G>T	1	onlyViral	2
K00201:573:HTMWWBBXY:4:1101:26260:14713	G	22	SINV-GFP	-	-	1	onlyViral	0
K00201:573:HTMWWBBXY:4:1101:10419:14730	T	21	SINV-GFP	+	-	1	onlyViral	0
K00201:573:HTMWWBBXY:4:1101:21795:14748	T	21	SINV-GFP	+	20:A>T	1	onlyViral	1
K00201:573:HTMWWBBXY:4:1101:11657:14766	A	22	SINV-GFP	+	-	1	onlyViral	0
K00201:573:HTMWWBBXY:4:1101:6390:14783	T	23	SINV-GFP	-	-	1	onlyViral	0
K00201:573:HTMWWBBXY:4:1101:16934:14801	T	22	SINV-GFP	-	-	1	onlyViral	0
K00201:573:HTMWWBBXY:4:1101:27326:14801	T	25	SINV-GFP	+	-	1	onlyViral	0
K00201:573:HTMWWBBXY:4:1101:13027:14889	T	21	SINV-GFP	+	20:A>T	1	onlyViral	1
K00201:573:HTMWWBBXY:4:1101:8156:14924	A	22	SINV-GFP	+	-	1	onlyViral	0
K00201:573:HTMWWBBXY:4:1101:11789:14959	T	25	SINV-GFP	+	-	1	onlyViral	0
K00201:573:HTMWWBBXY:4:1101:8146:14977	T	22	SINV-GFP	+	-	1	onlyViral	0
K00201:573:HTMWWBBXY:4:1101:16731:14977	A	27	SINV-GFP	+	-	1	onlyViral	0
K00201:573:HTMWWBBXY:4:1101:6776:14994	T	20	SINV-GFP	+	-	1	onlyViral	0
K00201:573:HTMWWBBXY:4:1101:9577:14994	A	22	SINV-GFP	+	-	1	onlyViral	0
K00201:573:HTMWWBBXY:4:1101:26585:14994	A	22	SINV-GFP	+	-	1	onlyViral	0
K00201:573:HTMWWBBXY:4:1101:27600:14994	A	21	SINV-GFP	+	20:G>T	1	onlyViral	1
K00201:573:HTMWWBBXY:4:1101:5061:15047	A	21	SINV-GFP	+	-	1	onlyViral	0
K00201:573:HTMWWBBXY:4:1101:8603:15100	A	21	SINV-GFP	+	-	1	onlyViral	0
K00201:573:HTMWWBBXY:4:1101:23226:15117	T	21	SINV-GFP	+	-	1	onlyViral	0
K00201:573:HTMWWBBXY:4:1101:9272:15135	A	25	SINV-GFP	+	-	1	onlyViral	0
K00201:573:HTMWWBBXY:4:1101:10927:15152	C	22	SINV-GFP	+	21:G>C	1	onlyViral	1
K00201:573:HTMWWBBXY:4:1101:7233:15223	T	20	SINV-GFP	+	-	1	onlyViral	0
K00201:573:HTMWWBBXY:4:1101:13220:15223	A	25	SINV-GFP	+	24:G>T	1	onlyViral	1
K00201:573:HTMWWBBXY:4:1101:9932:15293	A	24	SINV-GFP	+	-	1	onlyViral	0
K00201:573:HTMWWBBXY:4:1101:26920:15293	A	22	SINV-GFP;SINV-GFP	+;+	-;-	2	onlyViral	0
K00201:573:HTMWWBBXY:4:1101:25388:15311	A	21	SINV-GFP	+	-	1	onlyViral	0
K00201:573:HTMWWBBXY:4:1101:11759:15328	A	25	SINV-GFP	+	-	1	onlyViral	0
K00201:573:HTMWWBBXY:4:1101:12246:15328	T	27	SINV-GFP	+	-	1	onlyViral	0
K00201:573:HTMWWBBXY:4:1101:17503:15328	T	21	SINV-GFP	+	-	1	onlyViral	0
K00201:573:HTMWWBBXY:4:1101:17513:15346	A	21	SINV-GFP	+	-	1	onlyViral	0
K00201:573:HTMWWBBXY:4:1101:15514:15363	T	24	SINV-GFP	+	-	1	onlyViral	0
K00201:573:HTMWWBBXY:4:1101:20405:15363	T	21	SINV-GFP	+	-	1	onlyViral	0
K00201:573:HTMWWBBXY:4:1101:31243:15363	T	22	SINV-GFP	+	-	1	onlyViral	0
K00201:573:HTMWWBBXY:4:1101:9922:15381	A	24	SINV-GFP	+	-	1	onlyViral	0
K00201:573:HTMWWBBXY:4:1101:21227:15381	A	22	SINV-GFP	+	-	1	onlyViral	0
K00201:573:HTMWWBBXY:4:1101:26159:15416	A	25	SINV-GFP	+	-	1	onlyViral	0
K00201:573:HTMWWBBXY:4:1101:12053:15451	C	23	SINV-GFP	+	-	1	onlyViral	0
K00201:573:HTMWWBBXY:4:1101:11403:15487	A	18	SINV-GFP	+	-	1	onlyViral	0
K00201:573:HTMWWBBXY:4:1101:14651:15557	A	21	SINV-GFP	+	-	1	onlyViral	0
K00201:573:HTMWWBBXY:4:1101:13545:15610	A	27	SINV-GFP	+	-	1	onlyViral	0
K00201:573:HTMWWBBXY:4:1101:15940:15610	A	25	SINV-GFP	+	-	1	onlyViral	0
K00201:573:HTMWWBBXY:4:1101:11880:15645	T	21	SINV-GFP	+	-	1	onlyViral	0
K00201:573:HTMWWBBXY:4:1101:22577:15645	A	20	SINV-GFP	+	-	1	onlyViral	0
K00201:573:HTMWWBBXY:4:1101:25337:15645	A	29	SINV-GFP	+	28:G>T	1	onlyViral	1
K00201:573:HTMWWBBXY:4:1101:9455:15662	G	27	SINV-GFP	+	25:A>T,26:C>T	1	onlyViral	2
K00201:573:HTMWWBBXY:4:1101:28787:15715	C	22	SINV-GFP	+	-	1	onlyViral	0
K00201:573:HTMWWBBXY:4:1101:29011:15715	C	20	SINV-GFP	+	-	1	onlyViral	0
K00201:573:HTMWWBBXY:4:1101:12297:15733	A	21	SINV-GFP	+	-	1	onlyViral	0
K00201:573:HTMWWBBXY:4:1101:22952:15768	C	28	SINV-GFP	+	-	1	onlyViral	0
K00201:573:HTMWWBBXY:4:1101:1824:15909	A	21	SINV-GFP	+	-	1	onlyViral	0
K00201:573:HTMWWBBXY:4:1101:12479:15909	A	31	SINV-GFP	+	-	1	onlyViral	0
K00201:573:HTMWWBBXY:4:1101:16437:15944	T	21	SINV-GFP	+	-	1	onlyViral	0
K00201:573:HTMWWBBXY:4:1101:21247:16014	T	21	SINV-GFP	+	-	1	onlyViral	0
K00201:573:HTMWWBBXY:4:1101:30858:16032	T	22	SINV-GFP	+	21:A>T	1	onlyViral	1
K00201:573:HTMWWBBXY:4:1101:2118:16067	T	23	SINV-GFP	+	-	1	onlyViral	0
K00201:573:HTMWWBBXY:4:1101:6380:16137	T	23	SINV-GFP	+	22:A>T	1	onlyViral	1
K00201:573:HTMWWBBXY:4:1101:15453:16137	A	22	SINV-GFP	+	-	1	onlyViral	0
K00201:573:HTMWWBBXY:4:1101:28706:16137	A	27	SINV-GFP	+	-	1	onlyViral	0
K00201:573:HTMWWBBXY:4:1101:31548:16137	C	23	SINV-GFP	+	-	1	onlyViral	0
K00201:573:HTMWWBBXY:4:1101:31730:16137	C	20	SINV-GFP	+	-	1	onlyViral	0
K00201:573:HTMWWBBXY:4:1101:17492:16155	T	20	SINV-GFP	+	-	1	onlyViral	0
K00201:573:HTMWWBBXY:4:1101:8349:16172	A	21	SINV-GFP	+	-	1	onlyViral	0
K00201:573:HTMWWBBXY:4:1101:27346:16172	A	21	SINV-GFP	+	-	1	onlyViral	0
K00201:573:HTMWWBBXY:4:1101:20801:16190	T	22	SINV-GFP	+	-	1	onlyViral	0
K00201:573:HTMWWBBXY:4:1101:26961:16207	A	20	SINV-GFP	+	-	1	onlyViral	0
K00201:573:HTMWWBBXY:4:1101:29589:16225	A	21	SINV-GFP	+	-	1	onlyViral	0
K00201:573:HTMWWBBXY:4:1101:5578:16260	T	24	SINV-GFP	+	-	1	onlyViral	0
K00201:573:HTMWWBBXY:4:1101:17807:16313	C	22	SINV-GFP	-	21:C>A	1	onlyViral	1
K00201:573:HTMWWBBXY:4:1101:20618:16331	A	21	SINV-GFP	-	-	1	onlyViral	0
K00201:573:HTMWWBBXY:4:1101:28919:16331	A	21	SINV-GFP	+	-	1	onlyViral	0
K00201:573:HTMWWBBXY:4:1101:12327:16348	A	32	SINV-GFP	+	-	1	onlyViral	0
K00201:573:HTMWWBBXY:4:1101:6289:16401	T	21	SINV-GFP	+	20:A>T	1	onlyViral	1
K00201:573:HTMWWBBXY:4:1101:20679:16436	A	21	SINV-GFP	-	-	1	onlyViral	0
K00201:573:HTMWWBBXY:4:1101:23399:16436	T	20	SINV-GFP	+	-	1	onlyViral	0
K00201:573:HTMWWBBXY:4:1101:20172:16506	A	25	SINV-GFP	+	-	1	onlyViral	0
K00201:573:HTMWWBBXY:4:1101:29680:16524	A	23	SINV-GFP	+	-	1	onlyViral	0
K00201:573:HTMWWBBXY:4:1101:7283:16542	A	22	SINV-GFP	+	20:A>G,21:A>T	1	onlyViral	2
K00201:573:HTMWWBBXY:4:1101:11576:16559	A	22	SINV-GFP	+	-	1	onlyViral	0
K00201:573:HTMWWBBXY:4:1101:18040:16577	T	22	SINV-GFP	+	-	1	onlyViral	0
K00201:573:HTMWWBBXY:4:1101:6624:16594	T	21	SINV-GFP	+	-	1	onlyViral	0
K00201:573:HTMWWBBXY:4:1101:10115:16629	T	21	SINV-GFP	+	-	1	onlyViral	0
K00201:573:HTMWWBBXY:4:1101:9719:16682	T	21	SINV-GFP	+	20:A>T	1	onlyViral	1
K00201:573:HTMWWBBXY:4:1101:12946:16717	A	22	SINV-GFP	+	-	1	onlyViral	0
K00201:573:HTMWWBBXY:4:1101:8968:16753	A	23	SINV-GFP	+	-	1	onlyViral	0
K00201:573:HTMWWBBXY:4:1101:21308:16753	T	23	SINV-GFP	-	22:A>T	1	onlyViral	1
K00201:573:HTMWWBBXY:4:1101:17350:16788	A	22	SINV-GFP	+	-	1	onlyViral	0
K00201:573:HTMWWBBXY:4:1101:29975:16788	G	25	SINV-GFP	+	-	1	onlyViral	0
K00201:573:HTMWWBBXY:4:1101:9343:16805	T	22	SINV-GFP	-	-	1	onlyViral	0
K00201:573:HTMWWBBXY:4:1101:12865:16823	A	25	SINV-GFP	+	-	1	onlyViral	0
K00201:573:HTMWWBBXY:4:1101:2818:16858	T	23	SINV-GFP	+	-	1	onlyViral	0
K00201:573:HTMWWBBXY:4:1101:15656:16911	C	20	SINV-GFP	-	-	1	onlyViral	0
K00201:573:HTMWWBBXY:4:1101:25246:16928	T	21	SINV-GFP	+	-	1	onlyViral	0
K00201:573:HTMWWBBXY:4:1101:10419:16981	C	20	SINV-GFP	+	-	1	onlyViral	0
K00201:573:HTMWWBBXY:4:1101:31568:17016	T	21	SINV-GFP	+	-	1	onlyViral	0
K00201:573:HTMWWBBXY:4:1101:7781:17051	C	20	SINV-GFP	+	-	1	onlyViral	0
K00201:573:HTMWWBBXY:4:1101:26474:17051	T	25	SINV-GFP	+	-	1	onlyViral	0
K00201:573:HTMWWBBXY:4:1101:31406:17087	A	22	SINV-GFP	+	-	1	onlyViral	0
K00201:573:HTMWWBBXY:4:1101:25469:17175	A	22	SINV-GFP	+	-	1	onlyViral	0
K00201:573:HTMWWBBXY:4:1101:10267:17210	A	21	SINV-GFP	-	19:T>C	1	onlyViral	1
K00201:573:HTMWWBBXY:4:1101:10551:17210	T	27	SINV-GFP;SINV-GFP	+;+	-;-	2	onlyViral	0
K00201:573:HTMWWBBXY:4:1101:6167:17245	A	22	SINV-GFP	+	-	1	onlyViral	0
K00201:573:HTMWWBBXY:4:1101:9638:17280	A	22	SINV-GFP	+	-	1	onlyViral	0
K00201:573:HTMWWBBXY:4:1101:29224:17280	T	29	SINV-GFP	+	-	1	onlyViral	0
K00201:573:HTMWWBBXY:4:1101:3102:17315	A	23	SINV-GFP	+	5:G>T	1	onlyViral	1
K00201:573:HTMWWBBXY:4:1101:19278:17350	T	20	SINV-GFP	+	-	1	onlyViral	0
K00201:573:HTMWWBBXY:4:1101:19177:17386	A	22	SINV-GFP	+	-	1	onlyViral	0
K00201:573:HTMWWBBXY:4:1101:5629:17438	A	22	SINV-GFP	-	-	1	onlyViral	0
K00201:573:HTMWWBBXY:4:1101:31101:17438	A	23	SINV-GFP	+	-	1	onlyViral	0
K00201:573:HTMWWBBXY:4:1101:30178:17456	A	19	SINV-GFP	+	-	1	onlyViral	0
K00201:573:HTMWWBBXY:4:1101:26423:17491	G	22	SINV-GFP	+	-	1	onlyViral	0
K00201:573:HTMWWBBXY:4:1101:25307:17526	C	22	SINV-GFP	-	21:T>G	1	onlyViral	1
K00201:573:HTMWWBBXY:4:1101:7070:17614	A	27	SINV-GFP	+	-	1	onlyViral	0
K00201:573:HTMWWBBXY:4:1101:24282:17649	A	20	SINV-GFP	+	-	1	onlyViral	0
K00201:573:HTMWWBBXY:4:1101:11383:17667	T	21	SINV-GFP	+	-	1	onlyViral	0
K00201:573:HTMWWBBXY:4:1101:16407:17685	A	22	SINV-GFP	+	-	1	onlyViral	0
K00201:573:HTMWWBBXY:4:1101:9658:17702	C	20	SINV-GFP	+	-	1	onlyViral	0
K00201:573:HTMWWBBXY:4:1101:30350:17790	A	24	SINV-GFP	+	-	1	onlyViral	0
K00201:573:HTMWWBBXY:4:1101:12530:17896	T	28	SINV-GFP	+	-	1	onlyViral	0
K00201:573:HTMWWBBXY:4:1101:15930:17913	A	22	SINV-GFP	+	-	1	onlyViral	0
K00201:573:HTMWWBBXY:4:1101:18203:17913	A	26	SINV-GFP	+	-	1	onlyViral	0
K00201:573:HTMWWBBXY:4:1101:27813:17931	A	23	SINV-GFP	+	-	1	onlyViral	0
K00201:573:HTMWWBBXY:4:1101:27011:17948	C	22	SINV-GFP	-	-	1	onlyViral	0
K00201:573:HTMWWBBXY:4:1101:8592:18001	A	22	SINV-GFP	+	-	1	onlyViral	0
K00201:573:HTMWWBBXY:4:1101:21034:18001	A	23	SINV-GFP	+	-	1	onlyViral	0
K00201:573:HTMWWBBXY:4:1101:5720:18019	A	26	SINV-GFP	+	-	1	onlyViral	0
K00201:573:HTMWWBBXY:4:1101:7385:18054	C	22	SINV-GFP	+	-	1	onlyViral	0
K00201:573:HTMWWBBXY:4:1101:2199:18071	C	20	SINV-GFP	+	-	1	onlyViral	0
K00201:573:HTMWWBBXY:4:1101:26200:18089	T	22	SINV-GFP	+	-	1	onlyViral	0
K00201:573:HTMWWBBXY:4:1101:28432:18089	T	21	SINV-GFP	+	-	1	onlyViral	0
K00201:573:HTMWWBBXY:4:1101:20243:18107	A	20	SINV-GFP	+	-	1	onlyViral	0
K00201:573:HTMWWBBXY:4:1101:4929:18124	A	22	SINV-GFP	+	-	1	onlyViral	0
K00201:573:HTMWWBBXY:4:1101:16122:18142	T	21	SINV-GFP	+	20:A>T	1	onlyViral	1
K00201:573:HTMWWBBXY:4:1101:17787:18142	A	23	SINV-GFP	+	22:A>T	1	onlyViral	1
K00201:573:HTMWWBBXY:4:1101:13352:18159	T	22	SINV-GFP	+	21:T>C	1	onlyViral	1
K00201:573:HTMWWBBXY:4:1101:24982:18194	A	22	SINV-GFP	+	-	1	onlyViral	0
K00201:573:HTMWWBBXY:4:1101:13017:18212	T	22	SINV-GFP	+	-	1	onlyViral	0
K00201:573:HTMWWBBXY:4:1101:21176:18212	A	21	SINV-GFP	+	-	1	onlyViral	0
K00201:573:HTMWWBBXY:4:1101:10815:18230	T	27	SINV-GFP	+	26:T>A	1	onlyViral	1
K00201:573:HTMWWBBXY:4:1101:30990:18230	A	23	SINV-GFP	+	7:T>C,22:A>T	1	onlyViral	2
K00201:573:HTMWWBBXY:4:1101:15757:18247	A	22	SINV-GFP	+	-	1	onlyViral	0
K00201:573:HTMWWBBXY:4:1101:20699:18265	A	22	SINV-GFP	+	-	1	onlyViral	0
K00201:573:HTMWWBBXY:4:1101:30117:18265	T	22	SINV-GFP	-	-	1	onlyViral	0
K00201:573:HTMWWBBXY:4:1101:6816:18300	T	21	SINV-GFP	+	-	1	onlyViral	0
K00201:573:HTMWWBBXY:4:1101:14093:18318	T	22	SINV-GFP	+	-	1	onlyViral	0
K00201:573:HTMWWBBXY:4:1101:14478:18318	A	22	SINV-GFP	-	-	1	onlyViral	0
K00201:573:HTMWWBBXY:4:1101:21775:18335	T	22	SINV-GFP	-	21:G>A	1	onlyViral	1
K00201:573:HTMWWBBXY:4:1101:31274:18335	T	21	SINV-GFP	+	-	1	onlyViral	0
K00201:573:HTMWWBBXY:4:1101:13159:18388	T	25	SINV-GFP	+	-	1	onlyViral	0
K00201:573:HTMWWBBXY:4:1101:22972:18441	A	22	SINV-GFP	+	-	1	onlyViral	0
K00201:573:HTMWWBBXY:4:1101:23926:18441	A	19	SINV-GFP	+	-	1	onlyViral	0
K00201:573:HTMWWBBXY:4:1101:18791:18476	T	23	SINV-GFP	+	-	1	onlyViral	0
K00201:573:HTMWWBBXY:4:1101:5081:18529	A	25	SINV-GFP	+	-	1	onlyViral	0
K00201:573:HTMWWBBXY:4:1101:3153:18564	T	27	SINV-GFP	+	26:T>A	1	onlyViral	1
K00201:573:HTMWWBBXY:4:1101:28381:18634	C	28	SINV-GFP	+	-	1	onlyViral	0
K00201:573:HTMWWBBXY:4:1101:12134:18652	T	23	SINV-GFP	-	22:A>T	1	onlyViral	1
K00201:573:HTMWWBBXY:4:1101:9090:18687	C	22	SINV-GFP	+	-	1	onlyViral	0
K00201:573:HTMWWBBXY:4:1101:30523:18687	A	23	SINV-GFP	+	-	1	onlyViral	0
K00201:573:HTMWWBBXY:4:1101:17563:18704	C	28	SINV-GFP	+	-	1	onlyViral	0
K00201:573:HTMWWBBXY:4:1101:22029:18740	A	22	SINV-GFP	+	-	1	onlyViral	0
K00201:573:HTMWWBBXY:4:1101:3133:18775	T	23	SINV-GFP	+	-	1	onlyViral	0
K00201:573:HTMWWBBXY:4:1101:13768:18775	A	23	SINV-GFP	+	-	1	onlyViral	0
K00201:573:HTMWWBBXY:4:1101:18568:18792	A	21	SINV-GFP	+	-	1	onlyViral	0
K00201:573:HTMWWBBXY:4:1101:6522:18845	A	21	SINV-GFP	+	-	1	onlyViral	0
K00201:573:HTMWWBBXY:4:1101:13464:18845	G	26	SINV-GFP	+	-	1	onlyViral	0
K00201:573:HTMWWBBXY:4:1101:25083:18863	T	22	SINV-GFP	+	-	1	onlyViral	0
K00201:573:HTMWWBBXY:4:1101:5548:18915	A	23	SINV-GFP	+	22:A>T	1	onlyViral	1
K00201:573:HTMWWBBXY:4:1101:13159:18951	A	22	SINV-GFP	-	-	1	onlyViral	0
K00201:573:HTMWWBBXY:4:1101:6471:18968	T	20	SINV-GFP	+	-	1	onlyViral	0
K00201:573:HTMWWBBXY:4:1101:23460:18968	T	21	SINV-GFP	+	-	1	onlyViral	0
K00201:573:HTMWWBBXY:4:1101:17868:19056	A	26	SINV-GFP	+	-	1	onlyViral	0
K00201:573:HTMWWBBXY:4:1101:20263:19056	T	23	SINV-GFP	+	21:A>C,22:A>C	1	onlyViral	2
K00201:573:HTMWWBBXY:4:1101:3589:19144	T	26	SINV-GFP;SINV-GFP	+;+	-;-	2	onlyViral	0
K00201:573:HTMWWBBXY:4:1101:18629:19144	T	24	SINV-GFP	+	23:A>T	1	onlyViral	1
K00201:573:HTMWWBBXY:4:1101:3853:19214	A	23	SINV-GFP	+	-	1	onlyViral	0
K00201:573:HTMWWBBXY:4:1101:18548:19214	A	23	SINV-GFP	+	22:A>T	1	onlyViral	1
K00201:573:HTMWWBBXY:4:1101:12611:19232	T	24	SINV-GFP	+	-	1	onlyViral	0
K00201:573:HTMWWBBXY:4:1101:15777:19267	A	23	SINV-GFP	+	-	1	onlyViral	0
K00201:573:HTMWWBBXY:4:1101:24322:19302	T	22	SINV-GFP	-	-	1	onlyViral	0
K00201:573:HTMWWBBXY:4:1101:2493:19320	T	20	SINV-GFP	+	-	1	onlyViral	0
K00201:573:HTMWWBBXY:4:1101:16802:19320	T	23	SINV-GFP	+	-	1	onlyViral	0
K00201:573:HTMWWBBXY:4:1101:5345:19408	A	26	SINV-GFP	+	-	1	onlyViral	0
K00201:573:HTMWWBBXY:4:1101:1783:19425	T	23	SINV-GFP	+	7:A>G	1	onlyViral	1
K00201:573:HTMWWBBXY:4:1101:19370:19443	A	29	SINV-GFP	+	26:A>T,27:G>A	1	onlyViral	2
K00201:573:HTMWWBBXY:4:1101:27377:19460	A	21	SINV-GFP	+	-	1	onlyViral	0
K00201:573:HTMWWBBXY:4:1101:16204:19478	T	25	SINV-GFP	+	-	1	onlyViral	0
K00201:573:HTMWWBBXY:4:1101:26372:19478	T	22	SINV-GFP	+	-	1	onlyViral	0
K00201:573:HTMWWBBXY:4:1101:5416:19496	T	21	SINV-GFP	+	20:A>T	1	onlyViral	1
K00201:573:HTMWWBBXY:4:1101:16955:19513	T	22	SINV-GFP	+	21:A>T	1	onlyViral	1
K00201:573:HTMWWBBXY:4:1101:26118:19531	A	22	SINV-GFP	+	-	1	onlyViral	0
K00201:573:HTMWWBBXY:4:1101:18629:19566	A	23	SINV-GFP	+	-	1	onlyViral	0
K00201:573:HTMWWBBXY:4:1101:22658:19654	T	20	SINV-GFP	+	-	1	onlyViral	0
K00201:573:HTMWWBBXY:4:1101:23328:19654	A	21	SINV-GFP	+	-	1	onlyViral	0
K00201:573:HTMWWBBXY:4:1101:9831:19724	T	22	SINV-GFP	-	-	1	onlyViral	0
K00201:573:HTMWWBBXY:4:1101:18700:19759	T	22	SINV-GFP	-	-	1	onlyViral	0
K00201:573:HTMWWBBXY:4:1101:25672:19847	C	22	SINV-GFP	+	-	1	onlyViral	0
K00201:573:HTMWWBBXY:4:1101:26524:19847	A	32	SINV-GFP	+	-	1	onlyViral	0
K00201:573:HTMWWBBXY:4:1101:2331:19918	T	25	SINV-GFP	+	24:G>T	1	onlyViral	1
K00201:573:HTMWWBBXY:4:1101:8227:19935	A	22	SINV-GFP	+	-	1	onlyViral	0
K00201:573:HTMWWBBXY:4:1101:11962:19935	A	22	SINV-GFP	+	-	1	onlyViral	0
K00201:573:HTMWWBBXY:4:1101:10145:19953	T	29	SINV-GFP	+	-	1	onlyViral	0
K00201:573:HTMWWBBXY:4:1101:8460:19988	T	23	SINV-GFP	-	22:A>T	1	onlyViral	1
K00201:573:HTMWWBBXY:4:1101:14702:20006	T	26	SINV-GFP	+	-	1	onlyViral	0
K00201:573:HTMWWBBXY:4:1101:15666:20023	C	22	SINV-GFP	+	-	1	onlyViral	0
K00201:573:HTMWWBBXY:4:1101:17492:20023	T	24	SINV-GFP	+	-	1	onlyViral	0
K00201:573:HTMWWBBXY:4:1101:6847:20076	C	22	SINV-GFP	+	-	1	onlyViral	0
K00201:573:HTMWWBBXY:4:1101:30350:20076	C	23	SINV-GFP	+	-	1	onlyViral	0
K00201:573:HTMWWBBXY:4:1101:6411:20093	C	22	SINV-GFP	+	-	1	onlyViral	0
K00201:573:HTMWWBBXY:4:1101:9201:20146	A	22	SINV-GFP	+	-	1	onlyViral	0
K00201:573:HTMWWBBXY:4:1101:16366:20181	A	25	SINV-GFP	+	24:A>T	1	onlyViral	1
K00201:573:HTMWWBBXY:4:1101:12357:20304	A	24	SINV-GFP	+	-	1	onlyViral	0
K00201:573:HTMWWBBXY:4:1101:28331:20304	T	21	SINV-GFP	+	-	1	onlyViral	0
K00201:573:HTMWWBBXY:4:1101:31274:20304	A	19	SINV-GFP	+	-	1	onlyViral	0
K00201:573:HTMWWBBXY:4:1101:1479:20375	T	21	SINV-GFP	+	-	1	onlyViral	0
K00201:573:HTMWWBBXY:4:1101:26900:20498	A	22	SINV-GFP	+	-	1	onlyViral	0
K00201:573:HTMWWBBXY:4:1101:7892:20515	T	22	SINV-GFP	+	-	1	onlyViral	0
K00201:573:HTMWWBBXY:4:1101:10510:20515	A	22	SINV-GFP	+	-	1	onlyViral	0
K00201:573:HTMWWBBXY:4:1101:11079:20515	A	30	SINV-GFP	+	-	1	onlyViral	0
K00201:573:HTMWWBBXY:4:1101:23033:20515	A	22	SINV-GFP	+	-	1	onlyViral	0
K00201:573:HTMWWBBXY:4:1101:16285:20568	T	23	SINV-GFP	+	-	1	onlyViral	0
K00201:573:HTMWWBBXY:4:1101:3346:20586	C	21	SINV-GFP	+	-	1	onlyViral	0
K00201:573:HTMWWBBXY:4:1101:21663:20603	A	21	SINV-GFP	+	-	1	onlyViral	0
K00201:573:HTMWWBBXY:4:1101:30736:20603	A	29	SINV-GFP	+	-	1	onlyViral	0
K00201:573:HTMWWBBXY:4:1101:15788:20656	A	20	SINV-GFP	+	-	1	onlyViral	0
K00201:573:HTMWWBBXY:4:1101:31121:20674	A	28	SINV-GFP	+	-	1	onlyViral	0
K00201:573:HTMWWBBXY:4:1101:11738:20709	C	22	SINV-GFP	+	21:G>T	1	onlyViral	1
K00201:573:HTMWWBBXY:4:1101:7882:20744	T	22	SINV-GFP	+	-	1	onlyViral	0
K00201:573:HTMWWBBXY:4:1101:12489:20744	A	22	SINV-GFP	+	-	1	onlyViral	0
K00201:573:HTMWWBBXY:4:1101:22435:20779	T	21	SINV-GFP	+	-	1	onlyViral	0
K00201:573:HTMWWBBXY:4:1101:29620:20779	A	22	SINV-GFP	+	-	1	onlyViral	0
K00201:573:HTMWWBBXY:4:1101:26088:20850	A	22	SINV-GFP	+	-	1	onlyViral	0
K00201:573:HTMWWBBXY:4:1101:24992:20885	T	21	SINV-GFP	+	-	1	onlyViral	0
K00201:573:HTMWWBBXY:4:1101:6340:20920	A	22	SINV-GFP	+	-	1	onlyViral	0
K00201:573:HTMWWBBXY:4:1101:8471:20920	C	22	SINV-GFP	+	-	1	onlyViral	0
K00201:573:HTMWWBBXY:4:1101:27610:20920	A	22	SINV-GFP	+	-	1	onlyViral	0
K00201:573:HTMWWBBXY:4:1101:30208:20920	T	21	SINV-GFP	+	-	1	onlyViral	0
K00201:573:HTMWWBBXY:4:1101:24738:20937	A	22	SINV-GFP	+	21:C>T	1	onlyViral	1
K00201:573:HTMWWBBXY:4:1101:5923:20973	A	22	SINV-GFP	+	-	1	onlyViral	0
K00201:573:HTMWWBBXY:4:1101:13433:21008	A	21	SINV-GFP	+	-	1	onlyViral	0
K00201:573:HTMWWBBXY:4:1101:22282:21008	C	20	SINV-GFP	-	-	1	onlyViral	0
K00201:573:HTMWWBBXY:4:1101:21988:21025	C	20	SINV-GFP	-	-	1	onlyViral	0
K00201:573:HTMWWBBXY:4:1101:29021:21149	T	28	SINV-GFP	+	-	1	onlyViral	0
K00201:573:HTMWWBBXY:4:1101:2503:21166	A	22	SINV-GFP	+	-	1	onlyViral	0
K00201:573:HTMWWBBXY:4:1101:30990:21219	C	30	SINV-GFP	+	-	1	onlyViral	0
K00201:573:HTMWWBBXY:4:1101:6208:21254	C	24	SINV-GFP	+	-	1	onlyViral	0
K00201:573:HTMWWBBXY:4:1101:20314:21289	A	31	SINV-GFP	+	-	1	onlyViral	0
K00201:573:HTMWWBBXY:4:1101:29589:21289	T	22	SINV-GFP	+	-	1	onlyViral	0
K00201:573:HTMWWBBXY:4:1101:3031:21307	T	21	SINV-GFP	+	-	1	onlyViral	0
K00201:573:HTMWWBBXY:4:1101:19563:21395	T	21	SINV-GFP	-	-	1	onlyViral	0
K00201:573:HTMWWBBXY:4:1101:2240:21412	C	24	SINV-GFP	+	-	1	onlyViral	0
K00201:573:HTMWWBBXY:4:1101:4777:21447	T	31	SINV-GFP	+	28:A>T,29:A>T	1	onlyViral	2
K00201:573:HTMWWBBXY:4:1101:14336:21447	T	28	SINV-GFP	+	-	1	onlyViral	0
K00201:573:HTMWWBBXY:4:1101:7852:21465	A	24	SINV-GFP	+	-	1	onlyViral	0
K00201:573:HTMWWBBXY:4:1101:27468:21483	T	20	SINV-GFP	+	-	1	onlyViral	0
K00201:573:HTMWWBBXY:4:1101:11830:21500	T	20	SINV-GFP	+	-	1	onlyViral	0
K00201:573:HTMWWBBXY:4:1101:6928:21518	A	25	SINV-GFP	+	24:T>A	1	onlyViral	1
K00201:573:HTMWWBBXY:4:1101:26555:21518	T	26	SINV-GFP	+	-	1	onlyViral	0
K00201:573:HTMWWBBXY:4:1101:5842:21535	T	23	SINV-GFP	+	22:A>T	1	onlyViral	1
K00201:573:HTMWWBBXY:4:1101:3721:21553	T	21	SINV-GFP	+	-	1	onlyViral	0
K00201:573:HTMWWBBXY:4:1101:19634:21588	A	22	SINV-GFP	+	-	1	onlyViral	0
K00201:573:HTMWWBBXY:4:1101:22638:21623	A	22	SINV-GFP	+	-	1	onlyViral	0
K00201:573:HTMWWBBXY:4:1101:6918:21641	A	24	SINV-GFP	+	-	1	onlyViral	0
K00201:573:HTMWWBBXY:4:1101:11322:21641	T	21	SINV-GFP	+	-	1	onlyViral	0
K00201:573:HTMWWBBXY:4:1101:17188:21641	T	21	SINV-GFP	+	-	1	onlyViral	0
K00201:573:HTMWWBBXY:4:1101:12114:21676	T	22	SINV-GFP	+	-	1	onlyViral	0
K00201:573:HTMWWBBXY:4:1101:25510:21676	A	27	SINV-GFP	+	26:A>T	1	onlyViral	1
K00201:573:HTMWWBBXY:4:1101:16092:21711	T	21	SINV-GFP	+	20:A>T	1	onlyViral	1
K00201:573:HTMWWBBXY:4:1101:19928:21711	T	21	SINV-GFP	+	-	1	onlyViral	0
K00201:573:HTMWWBBXY:4:1101:11931:21746	T	21	SINV-GFP	+	-	1	onlyViral	0
K00201:573:HTMWWBBXY:4:1101:12926:21746	T	24	SINV-GFP	+	-	1	onlyViral	0
K00201:573:HTMWWBBXY:4:1101:19319:21782	T	21	SINV-GFP	+	-	1	onlyViral	0
K00201:573:HTMWWBBXY:4:1101:19766:21782	T	22	SINV-GFP	+	-	1	onlyViral	0
K00201:573:HTMWWBBXY:4:1101:4959:21799	A	21	SINV-GFP	+	-	1	onlyViral	0
K00201:573:HTMWWBBXY:4:1101:5629:21905	G	22	SINV-GFP	+	-	1	onlyViral	0
K00201:573:HTMWWBBXY:4:1101:6847:21940	A	21	SINV-GFP	+	-	1	onlyViral	0
K00201:573:HTMWWBBXY:4:1101:17198:22010	A	21	SINV-GFP	+	-	1	onlyViral	0
K00201:573:HTMWWBBXY:4:1101:4797:22045	T	21	SINV-GFP	+	-	1	onlyViral	0
K00201:573:HTMWWBBXY:4:1101:13585:22151	C	21	SINV-GFP	-	-	1	onlyViral	0
K00201:573:HTMWWBBXY:4:1101:6421:22186	A	27	SINV-GFP	+	24:G>T,25:A>G	1	onlyViral	2
K00201:573:HTMWWBBXY:4:1101:24048:22239	T	21	SINV-GFP	+	-	1	onlyViral	0
K00201:573:HTMWWBBXY:4:1101:6187:22274	A	23	SINV-GFP	+	-	1	onlyViral	0
K00201:573:HTMWWBBXY:4:1101:25956:22274	T	26	SINV-GFP	+	-	1	onlyViral	0
K00201:573:HTMWWBBXY:4:1101:11414:22291	A	23	SINV-GFP	+	-	1	onlyViral	0
K00201:573:HTMWWBBXY:4:1101:13240:22291	T	21	SINV-GFP	+	-	1	onlyViral	0
K00201:573:HTMWWBBXY:4:1101:1103:22327	N	23	SINV-GFP	+	0:A>N	1	onlyViral	1
K00201:573:HTMWWBBXY:4:1101:14448:22379	A	22	SINV-GFP	+	-	1	onlyViral	0
K00201:573:HTMWWBBXY:4:1101:11617:22502	T	31	SINV-GFP	+	29:C>T,30:C>T	1	onlyViral	2
K00201:573:HTMWWBBXY:4:1101:2432:22555	A	23	SINV-GFP	+	22:A>G	1	onlyViral	1
K00201:573:HTMWWBBXY:4:1101:24545:22643	T	21	SINV-GFP	+	20:A>T	1	onlyViral	1
K00201:573:HTMWWBBXY:4:1101:20070:22661	C	19	SINV-GFP	+	-	1	onlyViral	0
K00201:573:HTMWWBBXY:4:1101:22962:22678	C	23	SINV-GFP	+	-	1	onlyViral	0
K00201:573:HTMWWBBXY:4:1101:13616:22696	A	21	SINV-GFP	+	20:C>T	1	onlyViral	1
K00201:573:HTMWWBBXY:4:1101:21673:22731	T	21	SINV-GFP	+	-	1	onlyViral	0
K00201:573:HTMWWBBXY:4:1101:19390:22749	T	21	SINV-GFP	+	20:A>T	1	onlyViral	1
K00201:573:HTMWWBBXY:4:1101:28361:22784	T	21	SINV-GFP	+	-	1	onlyViral	0
K00201:573:HTMWWBBXY:4:1101:4381:22801	A	21	SINV-GFP	+	-	1	onlyViral	0
K00201:573:HTMWWBBXY:4:1101:4807:22801	A	26	SINV-GFP	+	-	1	onlyViral	0
K00201:573:HTMWWBBXY:4:1101:13930:22819	T	24	SINV-GFP	+	-	1	onlyViral	0
K00201:573:HTMWWBBXY:4:1101:4381:22837	T	21	SINV-GFP	+	-	1	onlyViral	0
K00201:573:HTMWWBBXY:4:1101:15666:22872	T	25	SINV-GFP	+	24:A>T	1	onlyViral	1
K00201:573:HTMWWBBXY:4:1101:25104:22977	T	22	SINV-GFP	+	21:T>C	1	onlyViral	1
K00201:573:HTMWWBBXY:4:1101:11606:23012	T	21	SINV-GFP	+	20:C>T	1	onlyViral	1
K00201:573:HTMWWBBXY:4:1101:14580:23065	G	30	SINV-GFP	+	-	1	onlyViral	0
K00201:573:HTMWWBBXY:4:1101:17716:23083	A	24	SINV-GFP	+	-	1	onlyViral	0
K00201:573:HTMWWBBXY:4:1101:29630:23083	A	21	SINV-GFP	+	-	1	onlyViral	0
K00201:573:HTMWWBBXY:4:1101:21572:23118	A	20	SINV-GFP	+	-	1	onlyViral	0
K00201:573:HTMWWBBXY:4:1101:7892:23153	C	22	SINV-GFP	+	-	1	onlyViral	0
K00201:573:HTMWWBBXY:4:1101:30198:23153	T	21	SINV-GFP	+	-	1	onlyViral	0
K00201:573:HTMWWBBXY:4:1101:23470:23171	A	25	SINV-GFP	+	-	1	onlyViral	0
K00201:573:HTMWWBBXY:4:1101:7507:23259	A	26	SINV-GFP	+	-	1	onlyViral	0
K00201:573:HTMWWBBXY:4:1101:23307:23311	A	21	SINV-GFP	+	-	1	onlyViral	0
K00201:573:HTMWWBBXY:4:1101:9912:23346	C	29	SINV-GFP	+	-	1	onlyViral	0
K00201:573:HTMWWBBXY:4:1101:13930:23382	T	21	SINV-GFP	+	-	1	onlyViral	0
K00201:573:HTMWWBBXY:4:1101:17279:23382	T	22	SINV-GFP;SINV-GFP	+;+	-;-	2	onlyViral	0
K00201:573:HTMWWBBXY:4:1101:10581:23417	T	21	SINV-GFP	+	-	1	onlyViral	0
K00201:573:HTMWWBBXY:4:1101:25053:23417	C	22	SINV-GFP	+	-	1	onlyViral	0
K00201:573:HTMWWBBXY:4:1101:26677:23487	T	22	SINV-GFP	-	-	1	onlyViral	0
K00201:573:HTMWWBBXY:4:1101:10947:23522	A	26	SINV-GFP	+	-	1	onlyViral	0
K00201:573:HTMWWBBXY:4:1101:7040:23540	A	29	SINV-GFP	+	-	1	onlyViral	0
K00201:573:HTMWWBBXY:4:1101:17269:23575	T	22	SINV-GFP	+	-	1	onlyViral	0
K00201:573:HTMWWBBXY:4:1101:19786:23575	A	22	SINV-GFP	-	-	1	onlyViral	0
K00201:573:HTMWWBBXY:4:1101:11312:23593	T	21	SINV-GFP	+	-	1	onlyViral	0
K00201:573:HTMWWBBXY:4:1101:26068:23663	A	31	SINV-GFP	+	-	1	onlyViral	0
K00201:573:HTMWWBBXY:4:1101:29863:23663	G	21	SINV-GFP	-	-	1	onlyViral	0
K00201:573:HTMWWBBXY:4:1101:22972:23681	T	20	SINV-GFP	+	-	1	onlyViral	0
K00201:573:HTMWWBBXY:4:1101:8745:23716	A	22	SINV-GFP	+	-	1	onlyViral	0
K00201:573:HTMWWBBXY:4:1101:25733:23751	A	23	SINV-GFP	+	-	1	onlyViral	0
K00201:573:HTMWWBBXY:4:1101:13585:23768	A	22	SINV-GFP	+	-	1	onlyViral	0
K00201:573:HTMWWBBXY:4:1101:13098:23804	T	22	SINV-GFP	-	-	1	onlyViral	0
K00201:573:HTMWWBBXY:4:1101:29234:23839	A	24	SINV-GFP	+	-	1	onlyViral	0
K00201:573:HTMWWBBXY:4:1101:11627:23856	A	21	SINV-GFP	-	20:A>G	1	onlyViral	1
K00201:573:HTMWWBBXY:4:1101:3356:23874	T	21	SINV-GFP	+	-	1	onlyViral	0
K00201:573:HTMWWBBXY:4:1101:13626:23909	A	25	SINV-GFP	+	-	1	onlyViral	0
K00201:573:HTMWWBBXY:4:1101:20770:23909	T	21	SINV-GFP	+	-	1	onlyViral	0
K00201:573:HTMWWBBXY:4:1101:14245:23927	A	25	SINV-GFP	+	-	1	onlyViral	0
K00201:573:HTMWWBBXY:4:1101:11251:23944	A	24	SINV-GFP	+	-	1	onlyViral	0
K00201:573:HTMWWBBXY:4:1101:19441:23962	G	22	SINV-GFP	+	10:A>G	1	onlyViral	1
K00201:573:HTMWWBBXY:4:1101:22587:23962	T	24	SINV-GFP	+	-	1	onlyViral	0
K00201:573:HTMWWBBXY:4:1101:23622:23962	T	29	SINV-GFP	+	-	1	onlyViral	0
K00201:573:HTMWWBBXY:4:1101:27600:23997	A	22	SINV-GFP	+	-	1	onlyViral	0
K00201:573:HTMWWBBXY:4:1101:6735:24032	C	22	SINV-GFP	+	21:G>A	1	onlyViral	1
K00201:573:HTMWWBBXY:4:1101:17360:24050	A	26	SINV-GFP	+	-	1	onlyViral	0
K00201:573:HTMWWBBXY:4:1101:4939:24085	C	20	SINV-GFP	-	-	1	onlyViral	0
K00201:573:HTMWWBBXY:4:1101:17614:24103	A	22	SINV-GFP	+	-	1	onlyViral	0
K00201:573:HTMWWBBXY:4:1101:24941:24173	A	22	SINV-GFP	+	-	1	onlyViral	0
K00201:573:HTMWWBBXY:4:1101:30837:24190	T	21	SINV-GFP	+	-	1	onlyViral	0
K00201:573:HTMWWBBXY:4:1101:24271:24208	G	20	SINV-GFP	+	-	1	onlyViral	0
K00201:573:HTMWWBBXY:4:1101:22211:24226	T	21	SINV-GFP	+	-	1	onlyViral	0
K00201:573:HTMWWBBXY:4:1101:13200:24296	C	21	SINV-GFP	+	18:A>T,19:A>G	1	onlyViral	2
K00201:573:HTMWWBBXY:4:1101:20872:24296	A	21	SINV-GFP	+	-	1	onlyViral	0
K00201:573:HTMWWBBXY:4:1101:29122:24314	T	30	SINV-GFP	+	-	1	onlyViral	0
K00201:573:HTMWWBBXY:4:1101:26595:24331	A	22	SINV-GFP	+	-	1	onlyViral	0
K00201:573:HTMWWBBXY:4:1101:4401:24384	A	32	SINV-GFP	+	-	1	onlyViral	0
K00201:573:HTMWWBBXY:4:1101:25631:24384	A	22	SINV-GFP	+	-	1	onlyViral	0
K00201:573:HTMWWBBXY:4:1101:30807:24419	T	22	SINV-GFP	-	-	1	onlyViral	0
K00201:573:HTMWWBBXY:4:1101:21054:24437	T	20	SINV-GFP	+	-	1	onlyViral	0
K00201:573:HTMWWBBXY:4:1101:27915:24437	A	27	SINV-GFP	+	-	1	onlyViral	0
K00201:573:HTMWWBBXY:4:1101:5954:24472	T	22	SINV-GFP	+	-	1	onlyViral	0
K00201:573:HTMWWBBXY:4:1101:17137:24472	A	22	SINV-GFP	+	-	1	onlyViral	0
K00201:573:HTMWWBBXY:4:1101:17726:24472	A	22	SINV-GFP	+	-	1	onlyViral	0
K00201:573:HTMWWBBXY:4:1101:28371:24525	T	21	SINV-GFP	+	-	1	onlyViral	0
K00201:573:HTMWWBBXY:4:1101:12723:24560	C	20	SINV-GFP	+	-	1	onlyViral	0
K00201:573:HTMWWBBXY:4:1101:12266:24612	A	27	SINV-GFP	+	-	1	onlyViral	0
K00201:573:HTMWWBBXY:4:1101:18152:24612	A	19	SINV-GFP	+	-	1	onlyViral	0
K00201:573:HTMWWBBXY:4:1101:24972:24612	A	22	SINV-GFP	+	-	1	onlyViral	0
K00201:573:HTMWWBBXY:4:1101:28544:24612	G	21	SINV-GFP	+	-	1	onlyViral	0
K00201:573:HTMWWBBXY:4:1101:28869:24648	A	23	SINV-GFP	+	-	1	onlyViral	0
K00201:573:HTMWWBBXY:4:1101:6553:24665	T	28	SINV-GFP	+	27:A>C	1	onlyViral	1
K00201:573:HTMWWBBXY:4:1101:8684:24665	A	27	SINV-GFP	+	-	1	onlyViral	0
K00201:573:HTMWWBBXY:4:1101:25418:24718	T	21	SINV-GFP	+	-	1	onlyViral	0
K00201:573:HTMWWBBXY:4:1101:6289:24771	T	18	SINV-GFP	+	1:T>C	1	onlyViral	1
K00201:573:HTMWWBBXY:4:1101:8734:24788	C	24	SINV-GFP	+	-	1	onlyViral	0
K00201:573:HTMWWBBXY:4:1101:28361:24823	A	22	SINV-GFP	+	-	1	onlyViral	0
K00201:573:HTMWWBBXY:4:1101:1205:24859	C	27	SINV-GFP	+	26:A>T	1	onlyViral	1
K00201:573:HTMWWBBXY:4:1101:21562:24859	A	22	SINV-GFP	+	-	1	onlyViral	0
K00201:573:HTMWWBBXY:4:1101:12154:24876	T	22	SINV-GFP	+	-	1	onlyViral	0
K00201:573:HTMWWBBXY:4:1101:20019:24929	T	23	SINV-GFP	-	-	1	onlyViral	0
K00201:573:HTMWWBBXY:4:1101:14184:25017	C	22	SINV-GFP	+	-	1	onlyViral	0
K00201:573:HTMWWBBXY:4:1101:27428:25034	A	22	SINV-GFP	+	-	1	onlyViral	0
K00201:573:HTMWWBBXY:4:1101:17076:25070	A	22	SINV-GFP	+	20:T>C,21:G>A	1	onlyViral	2
K00201:573:HTMWWBBXY:4:1101:21136:25140	A	22	SINV-GFP	+	-	1	onlyViral	0
K00201:573:HTMWWBBXY:4:1101:26271:25140	A	22	SINV-GFP	+	-	1	onlyViral	0
K00201:573:HTMWWBBXY:4:1101:27620:25158	C	20	SINV-GFP	+	-	1	onlyViral	0
K00201:573:HTMWWBBXY:4:1101:16650:25175	T	21	SINV-GFP	+	-	1	onlyViral	0
K00201:573:HTMWWBBXY:4:1101:20577:25193	T	23	SINV-GFP	-	-	1	onlyViral	0
K00201:573:HTMWWBBXY:4:1101:29518:25210	A	25	SINV-GFP	+	-	1	onlyViral	0
K00201:573:HTMWWBBXY:4:1101:19278:25228	A	22	SINV-GFP	+	-	1	onlyViral	0
K00201:573:HTMWWBBXY:4:1101:29711:25228	T	20	SINV-GFP	+	-	1	onlyViral	0
K00201:573:HTMWWBBXY:4:1101:12997:25246	A	22	SINV-GFP	+	-	1	onlyViral	0
K00201:573:HTMWWBBXY:4:1101:1834:25351	T	25	SINV-GFP	+	-	1	onlyViral	0
K00201:573:HTMWWBBXY:4:1101:21775:25474	T	23	SINV-GFP	-	-	1	onlyViral	0
K00201:573:HTMWWBBXY:4:1101:24667:25492	T	21	SINV-GFP	+	-	1	onlyViral	0
K00201:573:HTMWWBBXY:4:1101:6776:25509	A	22	SINV-GFP	+	-	1	onlyViral	0
K00201:573:HTMWWBBXY:4:1101:18345:25509	A	22	SINV-GFP	+	-	1	onlyViral	0
K00201:573:HTMWWBBXY:4:1101:6898:25544	T	22	SINV-GFP	+	-	1	onlyViral	0
K00201:573:HTMWWBBXY:4:1101:2006:25580	G	23	SINV-GFP	-	-	1	onlyViral	0
K00201:573:HTMWWBBXY:4:1101:11485:25615	A	22	SINV-GFP	+	-	1	onlyViral	0
K00201:573:HTMWWBBXY:4:1101:22445:25615	A	22	SINV-GFP	+	-	1	onlyViral	0
K00201:573:HTMWWBBXY:4:1101:13098:25632	A	31	SINV-GFP	+	-	1	onlyViral	0
K00201:573:HTMWWBBXY:4:1101:24911:25632	T	29	SINV-GFP	+	28:A>T	1	onlyViral	1
K00201:573:HTMWWBBXY:4:1101:22130:25738	T	21	SINV-GFP	+	-	1	onlyViral	0
K00201:573:HTMWWBBXY:4:1101:28899:25755	T	21	SINV-GFP	+	-	1	onlyViral	0
K00201:573:HTMWWBBXY:4:1101:27225:25773	C	28	SINV-GFP	+	-	1	onlyViral	0
K00201:573:HTMWWBBXY:4:1101:1073:25791	N	22	SINV-GFP	+	0:C>N,21:G>T	1	onlyViral	2
K00201:573:HTMWWBBXY:4:1101:22749:25791	T	22	SINV-GFP	+	-	1	onlyViral	0
K00201:573:HTMWWBBXY:4:1101:19634:25808	A	24	SINV-GFP	+	-	1	onlyViral	0
K00201:573:HTMWWBBXY:4:1101:6644:25843	T	24	SINV-GFP	+	-	1	onlyViral	0
K00201:573:HTMWWBBXY:4:1101:23977:25843	T	25	SINV-GFP	+	-	1	onlyViral	0
K00201:573:HTMWWBBXY:4:1101:30269:25949	T	22	SINV-GFP	+	21:A>G	1	onlyViral	1
K00201:573:HTMWWBBXY:4:1101:15930:25966	A	22	SINV-GFP	+	-	1	onlyViral	0
K00201:573:HTMWWBBXY:4:1101:22100:26037	A	24	SINV-GFP	+	-	1	onlyViral	0
K00201:573:HTMWWBBXY:4:1101:30168:26125	T	21	SINV-GFP	+	-	1	onlyViral	0
K00201:573:HTMWWBBXY:4:1101:2575:26142	A	22	SINV-GFP	+	-	1	onlyViral	0
K00201:573:HTMWWBBXY:4:1101:8694:26195	A	23	SINV-GFP	+	-	1	onlyViral	0
K00201:573:HTMWWBBXY:4:1101:31730:26195	A	22	SINV-GFP	+	21:A>T	1	onlyViral	1
K00201:573:HTMWWBBXY:4:1101:2676:26213	T	20	SINV-GFP	+	-	1	onlyViral	0
K00201:573:HTMWWBBXY:4:1101:10277:26230	A	30	SINV-GFP	+	-	1	onlyViral	0
K00201:573:HTMWWBBXY:4:1101:14468:26248	C	30	SINV-GFP	+	-	1	onlyViral	0
K00201:573:HTMWWBBXY:4:1101:16072:26248	T	22	SINV-GFP	-	-	1	onlyViral	0
K00201:573:HTMWWBBXY:4:1101:16660:26248	A	26	SINV-GFP	+	24:G>A	1	onlyViral	1
K00201:573:HTMWWBBXY:4:1101:28148:26318	A	29	SINV-GFP	+	27:A>T,28:A>T	1	onlyViral	2
K00201:573:HTMWWBBXY:4:1101:5426:26336	T	24	SINV-GFP	+	-	1	onlyViral	0
K00201:573:HTMWWBBXY:4:1101:30350:26336	A	22	SINV-GFP	+	-	1	onlyViral	0
K00201:573:HTMWWBBXY:4:1101:28655:26353	T	23	SINV-GFP	+	7:A>G	1	onlyViral	1
K00201:573:HTMWWBBXY:4:1101:6553:26388	A	25	SINV-GFP	+	-	1	onlyViral	0
K00201:573:HTMWWBBXY:4:1101:28960:26424	T	28	SINV-GFP	+	27:A>C	1	onlyViral	1
K00201:573:HTMWWBBXY:4:1101:23734:26441	A	24	SINV-GFP	+	-	1	onlyViral	0
K00201:573:HTMWWBBXY:4:1101:2554:26494	A	30	SINV-GFP	+	-	1	onlyViral	0
K00201:573:HTMWWBBXY:4:1101:15463:26564	A	26	SINV-GFP	+	-	1	onlyViral	0
K00201:573:HTMWWBBXY:4:1101:29620:26617	T	21	SINV-GFP	+	-	1	onlyViral	0
K00201:573:HTMWWBBXY:4:1101:1316:26635	T	20	SINV-GFP	+	-	1	onlyViral	0
K00201:573:HTMWWBBXY:4:1101:20811:26723	T	24	SINV-GFP	+	-	1	onlyViral	0
K00201:573:HTMWWBBXY:4:1101:19441:26775	T	24	SINV-GFP	+	22:T>G	1	onlyViral	1
K00201:573:HTMWWBBXY:4:1101:22029:26828	C	29	SINV-GFP	+	-	1	onlyViral	0
K00201:573:HTMWWBBXY:4:1101:29143:26951	A	25	SINV-GFP	+	-	1	onlyViral	0
K00201:573:HTMWWBBXY:4:1101:29498:26969	T	23	SINV-GFP	+	22:C>T	1	onlyViral	1
K00201:573:HTMWWBBXY:4:1101:22079:27021	A	21	SINV-GFP	+	-	1	onlyViral	0
K00201:573:HTMWWBBXY:4:1101:17827:27074	T	22	SINV-GFP	+	-	1	onlyViral	0
K00201:573:HTMWWBBXY:4:1101:23135:27127	T	21	SINV-GFP	+	-	1	onlyViral	0
K00201:573:HTMWWBBXY:4:1101:19329:27215	A	21	SINV-GFP	+	-	1	onlyViral	0
K00201:573:HTMWWBBXY:4:1101:17340:27250	G	20	SINV-GFP	+	-	1	onlyViral	0
K00201:573:HTMWWBBXY:4:1101:28199:27250	A	22	SINV-GFP	+	-	1	onlyViral	0
K00201:573:HTMWWBBXY:4:1101:27255:27268	A	18	SINV-GFP	+	-	1	onlyViral	0
K00201:573:HTMWWBBXY:4:1101:26798:27285	T	22	SINV-GFP	+	-	1	onlyViral	0
K00201:573:HTMWWBBXY:4:1101:29823:27285	A	26	SINV-GFP	+	-	1	onlyViral	0
K00201:573:HTMWWBBXY:4:1101:13382:27320	T	22	SINV-GFP	+	-	1	onlyViral	0
K00201:573:HTMWWBBXY:4:1101:4909:27408	A	22	SINV-GFP	+	-	1	onlyViral	0
K00201:573:HTMWWBBXY:4:1101:6593:27408	C	22	SINV-GFP	+	-	1	onlyViral	0
K00201:573:HTMWWBBXY:4:1101:20344:27426	A	27	SINV-GFP	+	-	1	onlyViral	0
K00201:573:HTMWWBBXY:4:1101:26687:27479	A	22	SINV-GFP	+	-	1	onlyViral	0
K00201:573:HTMWWBBXY:4:1101:25114:27496	A	22	SINV-GFP	-	-	1	onlyViral	0
K00201:573:HTMWWBBXY:4:1101:22556:27567	T	21	SINV-GFP	+	-	1	onlyViral	0
K00201:573:HTMWWBBXY:4:1101:27062:27567	T	21	SINV-GFP	+	-	1	onlyViral	0
K00201:573:HTMWWBBXY:4:1101:5822:27584	A	23	SINV-GFP	+	-	1	onlyViral	0
K00201:573:HTMWWBBXY:4:1101:7496:27637	C	28	SINV-GFP	+	-	1	onlyViral	0
K00201:573:HTMWWBBXY:4:1101:18730:27654	T	24	SINV-GFP	+	-	1	onlyViral	0
K00201:573:HTMWWBBXY:4:1101:10105:27690	G	25	SINV-GFP	+	-	1	onlyViral	0
K00201:573:HTMWWBBXY:4:1101:24606:27742	G	25	SINV-GFP	+	-	1	onlyViral	0
K00201:573:HTMWWBBXY:4:1101:27225:27778	C	24	SINV-GFP	+	-	1	onlyViral	0
K00201:573:HTMWWBBXY:4:1101:13098:27813	T	18	SINV-GFP	+	17:A>T	1	onlyViral	1
K00201:573:HTMWWBBXY:4:1101:5152:27830	C	23	SINV-GFP	+	-	1	onlyViral	0
K00201:573:HTMWWBBXY:4:1101:25702:27883	A	21	SINV-GFP	+	-	1	onlyViral	0
K00201:573:HTMWWBBXY:4:1101:7872:27901	C	20	SINV-GFP	+	-	1	onlyViral	0
K00201:573:HTMWWBBXY:4:1101:14225:27936	T	23	SINV-GFP	+	-	1	onlyViral	0
K00201:573:HTMWWBBXY:4:1101:14752:27936	A	22	SINV-GFP	+	-	1	onlyViral	0
K00201:573:HTMWWBBXY:4:1101:18020:27936	T	21	SINV-GFP	+	-	1	onlyViral	0
K00201:573:HTMWWBBXY:4:1101:16691:27953	A	20	SINV-GFP	+	-	1	onlyViral	0
K00201:573:HTMWWBBXY:4:1101:14712:27971	C	23	SINV-GFP	+	-	1	onlyViral	0
K00201:573:HTMWWBBXY:4:1101:30320:27971	A	23	SINV-GFP	+	21:A>C,22:A>T	1	onlyViral	2
K00201:573:HTMWWBBXY:4:1101:19553:27989	G	21	SINV-GFP	+	-	1	onlyViral	0
K00201:573:HTMWWBBXY:4:1101:7385:28076	T	20	SINV-GFP	+	-	1	onlyViral	0
K00201:573:HTMWWBBXY:4:1101:1783:28252	C	20	SINV-GFP	+	-	1	onlyViral	0
K00201:573:HTMWWBBXY:4:1101:19380:28287	T	24	SINV-GFP	+	-	1	onlyViral	0
K00201:573:HTMWWBBXY:4:1101:23855:28305	T	24	SINV-GFP	+	23:T>A	1	onlyViral	1
K00201:573:HTMWWBBXY:4:1101:7486:28323	A	23	SINV-GFP	+	-	1	onlyViral	0
K00201:573:HTMWWBBXY:4:1101:13362:28340	A	22	SINV-GFP	+	-	1	onlyViral	0
K00201:573:HTMWWBBXY:4:1101:28554:28358	T	21	SINV-GFP	+	-	1	onlyViral	0
K00201:573:HTMWWBBXY:4:1101:13017:28411	C	27	SINV-GFP	+	26:G>C	1	onlyViral	1
K00201:573:HTMWWBBXY:4:1101:21065:28463	T	21	SINV-GFP	+	-	1	onlyViral	0
K00201:573:HTMWWBBXY:4:1101:29346:28463	A	22	SINV-GFP	+	-	1	onlyViral	0
K00201:573:HTMWWBBXY:4:1101:26778:28481	T	21	SINV-GFP	+	-	1	onlyViral	0
K00201:573:HTMWWBBXY:4:1101:4381:28498	T	21	SINV-GFP	-	19:A>C	1	onlyViral	1
K00201:573:HTMWWBBXY:4:1101:27702:28569	T	23	SINV-GFP	+	-	1	onlyViral	0
K00201:573:HTMWWBBXY:4:1101:30350:28622	A	24	SINV-GFP	+	-	1	onlyViral	0
K00201:573:HTMWWBBXY:4:1101:30107:28657	T	19	SINV-GFP	+	-	1	onlyViral	0
K00201:573:HTMWWBBXY:4:1101:18101:28674	T	22	SINV-GFP	+	21:A>T	1	onlyViral	1
K00201:573:HTMWWBBXY:4:1101:24383:28692	A	23	SINV-GFP	+	-	1	onlyViral	0
K00201:573:HTMWWBBXY:4:1101:25347:28709	T	21	SINV-GFP	+	-	1	onlyViral	0
K00201:573:HTMWWBBXY:4:1101:15798:28762	A	26	SINV-GFP	+	-	1	onlyViral	0
K00201:573:HTMWWBBXY:4:1101:18812:28815	A	25	SINV-GFP	+	-	1	onlyViral	0
K00201:573:HTMWWBBXY:4:1101:26585:28850	A	22	SINV-GFP	-	-	1	onlyViral	0
K00201:573:HTMWWBBXY:4:1101:7557:28868	A	23	SINV-GFP	+	22:A>T	1	onlyViral	1
K00201:573:HTMWWBBXY:4:1101:8572:28938	A	23	SINV-GFP	+	-	1	onlyViral	0
K00201:573:HTMWWBBXY:4:1101:1742:28956	A	23	SINV-GFP	+	-	1	onlyViral	0
K00201:573:HTMWWBBXY:4:1101:15909:28956	T	21	SINV-GFP	-	-	1	onlyViral	0
K00201:573:HTMWWBBXY:4:1101:14265:29061	T	21	SINV-GFP	+	20:A>T	1	onlyViral	1
K00201:573:HTMWWBBXY:4:1101:12753:29079	A	22	SINV-GFP	+	-	1	onlyViral	0
K00201:573:HTMWWBBXY:4:1101:1276:29096	C	23	SINV-GFP	+	-	1	onlyViral	0
K00201:573:HTMWWBBXY:4:1101:19319:29096	T	21	SINV-GFP	+	-	1	onlyViral	0
K00201:573:HTMWWBBXY:4:1101:20496:29167	T	20	SINV-GFP	+	-	1	onlyViral	0
K00201:573:HTMWWBBXY:4:1101:18203:29202	A	21	SINV-GFP	+	-	1	onlyViral	0
K00201:573:HTMWWBBXY:4:1101:27052:29237	T	26	SINV-GFP	+	-	1	onlyViral	0
K00201:573:HTMWWBBXY:4:1101:1123:29290	N	22	SINV-GFP	+	0:A>N	1	onlyViral	1
K00201:573:HTMWWBBXY:4:1101:28615:29307	A	22	SINV-GFP	+	-	1	onlyViral	0
K00201:573:HTMWWBBXY:4:1101:12479:29343	A	20	SINV-GFP	+	-	1	onlyViral	0
K00201:573:HTMWWBBXY:4:1101:16711:29360	T	21	SINV-GFP	+	-	1	onlyViral	0
K00201:573:HTMWWBBXY:4:1101:12621:29378	T	22	SINV-GFP	+	-	1	onlyViral	0
K00201:573:HTMWWBBXY:4:1101:31812:29430	T	23	SINV-GFP	+	-	1	onlyViral	0
K00201:573:HTMWWBBXY:4:1101:13068:29448	A	21	SINV-GFP	+	-	1	onlyViral	0
K00201:573:HTMWWBBXY:4:1101:14692:29448	A	22	SINV-GFP	+	-	1	onlyViral	0
K00201:573:HTMWWBBXY:4:1101:25276:29466	T	21	SINV-GFP	+	20:A>T	1	onlyViral	1
K00201:573:HTMWWBBXY:4:1101:4513:29501	T	26	SINV-GFP	+	-	1	onlyViral	0
K00201:573:HTMWWBBXY:4:1101:15351:29501	A	32	SINV-GFP	+	-	1	onlyViral	0
K00201:573:HTMWWBBXY:4:1101:18345:29554	A	26	SINV-GFP	+	-	1	onlyViral	0
K00201:573:HTMWWBBXY:4:1101:27620:29554	T	20	SINV-GFP	+	-	1	onlyViral	0
K00201:573:HTMWWBBXY:4:1101:7233:29571	G	21	SINV-GFP	+	-	1	onlyViral	0
K00201:573:HTMWWBBXY:4:1101:10338:29571	T	24	SINV-GFP	+	-	1	onlyViral	0
K00201:573:HTMWWBBXY:4:1101:6045:29694	T	22	SINV-GFP	+	11:A>G,16:A>G	1	onlyViral	2
K00201:573:HTMWWBBXY:4:1101:18132:29712	A	23	SINV-GFP	+	-	1	onlyViral	0
K00201:573:HTMWWBBXY:4:1101:31598:29765	A	26	SINV-GFP	+	-	1	onlyViral	0
K00201:573:HTMWWBBXY:4:1101:17990:29817	T	21	SINV-GFP	+	-	1	onlyViral	0
K00201:573:HTMWWBBXY:4:1101:24464:29817	T	21	SINV-GFP	+	-	1	onlyViral	0
K00201:573:HTMWWBBXY:4:1101:1357:29835	A	23	SINV-GFP	+	21:A>C,22:A>T	1	onlyViral	2
K00201:573:HTMWWBBXY:4:1101:25286:29870	T	23	SINV-GFP	+	-	1	onlyViral	0
K00201:573:HTMWWBBXY:4:1101:25753:29870	T	24	SINV-GFP	+	-	1	onlyViral	0
K00201:573:HTMWWBBXY:4:1101:28970:29958	A	22	SINV-GFP	+	-	1	onlyViral	0
K00201:573:HTMWWBBXY:4:1101:9851:29993	A	23	SINV-GFP	+	-	1	onlyViral	0
K00201:573:HTMWWBBXY:4:1101:12834:29993	G	21	SINV-GFP	+	-	1	onlyViral	0
K00201:573:HTMWWBBXY:4:1101:25499:30063	A	27	SINV-GFP	+	-	1	onlyViral	0
K00201:573:HTMWWBBXY:4:1101:8298:30116	T	20	SINV-GFP	+	-	1	onlyViral	0
K00201:573:HTMWWBBXY:4:1101:23003:30134	A	22	SINV-GFP	+	-	1	onlyViral	0
K00201:573:HTMWWBBXY:4:1101:24495:30151	T	20	SINV-GFP	+	-	1	onlyViral	0
K00201:573:HTMWWBBXY:4:1101:2037:30204	A	21	SINV-GFP	+	-	1	onlyViral	0
K00201:573:HTMWWBBXY:4:1101:13738:30222	T	25	SINV-GFP	+	-	1	onlyViral	0
K00201:573:HTMWWBBXY:4:1101:4523:30257	T	21	SINV-GFP	+	-	1	onlyViral	0
K00201:573:HTMWWBBXY:4:1101:21075:30274	A	22	SINV-GFP	+	-	1	onlyViral	0
K00201:573:HTMWWBBXY:4:1101:29863:30274	G	20	SINV-GFP	+	-	1	onlyViral	0
K00201:573:HTMWWBBXY:4:1101:2402:30310	C	20	SINV-GFP	+	-	1	onlyViral	0
K00201:573:HTMWWBBXY:4:1101:18517:30345	T	24	SINV-GFP	+	-	1	onlyViral	0
K00201:573:HTMWWBBXY:4:1101:28513:30362	T	26	SINV-GFP	+	25:T>A	1	onlyViral	1
K00201:573:HTMWWBBXY:4:1101:2382:30380	T	23	SINV-GFP	+	-	1	onlyViral	0
K00201:573:HTMWWBBXY:4:1101:12743:30398	A	22	SINV-GFP	+	-	1	onlyViral	0
K00201:573:HTMWWBBXY:4:1101:2524:30485	G	20	SINV-GFP	+	-	1	onlyViral	0
K00201:573:HTMWWBBXY:4:1101:9851:30485	C	22	SINV-GFP	+	-	1	onlyViral	0
K00201:573:HTMWWBBXY:4:1101:5609:30521	A	25	SINV-GFP	+	-	1	onlyViral	0
K00201:573:HTMWWBBXY:4:1101:25540:30556	A	24	SINV-GFP	+	-	1	onlyViral	0
K00201:573:HTMWWBBXY:4:1101:11566:30573	A	23	SINV-GFP	+	22:C>G	1	onlyViral	1
K00201:573:HTMWWBBXY:4:1101:23399:30573	T	21	SINV-GFP	+	-	1	onlyViral	0
K00201:573:HTMWWBBXY:4:1101:19786:30609	A	24	SINV-GFP	+	23:A>G	1	onlyViral	1
K00201:573:HTMWWBBXY:4:1101:10033:30626	T	22	SINV-GFP	+	-	1	onlyViral	0
K00201:573:HTMWWBBXY:4:1101:3579:30661	C	22	SINV-GFP	+	-	1	onlyViral	0
K00201:573:HTMWWBBXY:4:1101:18964:30732	A	29	SINV-GFP	+	-	1	onlyViral	0
K00201:573:HTMWWBBXY:4:1101:25824:30767	A	21	SINV-GFP	+	20:T>G	1	onlyViral	1
K00201:573:HTMWWBBXY:4:1101:17848:30872	T	21	SINV-GFP	+	-	1	onlyViral	0
K00201:573:HTMWWBBXY:4:1101:17898:30890	T	21	SINV-GFP	+	-	1	onlyViral	0
K00201:573:HTMWWBBXY:4:1101:18619:30907	C	22	SINV-GFP	+	-	1	onlyViral	0
K00201:573:HTMWWBBXY:4:1101:3610:30925	A	21	SINV-GFP	+	-	1	onlyViral	0
K00201:573:HTMWWBBXY:4:1101:25327:30925	T	21	SINV-GFP	+	-	1	onlyViral	0
K00201:573:HTMWWBBXY:4:1101:15676:30943	A	23	SINV-GFP	+	-	1	onlyViral	0
K00201:573:HTMWWBBXY:4:1101:12459:31031	A	22	SINV-GFP	+	-	1	onlyViral	0
K00201:573:HTMWWBBXY:4:1101:21816:31031	T	21	SINV-GFP	+	-	1	onlyViral	0
K00201:573:HTMWWBBXY:4:1101:21755:31066	A	21	SINV-GFP	+	-	1	onlyViral	0
K00201:573:HTMWWBBXY:4:1101:20131:31101	T	22	SINV-GFP	-	21:T>A	1	onlyViral	1
K00201:573:HTMWWBBXY:4:1101:18213:31118	T	21	SINV-GFP	-	-	1	onlyViral	0
K00201:573:HTMWWBBXY:4:1101:14671:31136	A	23	SINV-GFP	+	-	1	onlyViral	0
K00201:573:HTMWWBBXY:4:1101:4056:31171	C	21	SINV-GFP	+	0:T>C	1	onlyViral	1
K00201:573:HTMWWBBXY:4:1101:9820:31171	A	22	SINV-GFP	+	-	1	onlyViral	0
K00201:573:HTMWWBBXY:4:1101:29072:31189	T	22	SINV-GFP	+	-	1	onlyViral	0
K00201:573:HTMWWBBXY:4:1101:6624:31259	C	20	SINV-GFP	+	-	1	onlyViral	0
K00201:573:HTMWWBBXY:4:1101:15229:31259	A	23	SINV-GFP	+	-	1	onlyViral	0
K00201:573:HTMWWBBXY:4:1101:8014:31312	C	21	SINV-GFP	+	-	1	onlyViral	0
K00201:573:HTMWWBBXY:4:1101:14418:31329	A	22	SINV-GFP	+	21:C>T	1	onlyViral	1
K00201:573:HTMWWBBXY:4:1101:23297:31417	A	27	SINV-GFP	+	-	1	onlyViral	0
K00201:573:HTMWWBBXY:4:1101:4066:31540	A	22	SINV-GFP	+	-	1	onlyViral	0
K00201:573:HTMWWBBXY:4:1101:2889:31576	A	21	SINV-GFP	+	20:A>T	1	onlyViral	1
K00201:573:HTMWWBBXY:4:1101:13159:31646	A	21	SINV-GFP	+	18:C>T,20:A>G	1	onlyViral	2
K00201:573:HTMWWBBXY:4:1101:2930:31716	T	21	SINV-GFP	+	-	1	onlyViral	0
K00201:573:HTMWWBBXY:4:1101:27509:31751	G	20	SINV-GFP	+	-	1	onlyViral	0
K00201:573:HTMWWBBXY:4:1101:26585:31769	A	22	SINV-GFP	+	-	1	onlyViral	0
K00201:573:HTMWWBBXY:4:1101:29061:31769	T	27	SINV-GFP	+	-	1	onlyViral	0
K00201:573:HTMWWBBXY:4:1101:12368:31787	A	20	SINV-GFP	+	-	1	onlyViral	0
K00201:573:HTMWWBBXY:4:1101:23551:31787	A	22	SINV-GFP	+	-	1	onlyViral	0
K00201:573:HTMWWBBXY:4:1101:8339:31875	A	27	SINV-GFP	+	-	1	onlyViral	0
K00201:573:HTMWWBBXY:4:1101:27539:31875	T	24	SINV-GFP	+	23:A>T	1	onlyViral	1
K00201:573:HTMWWBBXY:4:1101:24119:31892	T	21	SINV-GFP	+	20:A>T	1	onlyViral	1
K00201:573:HTMWWBBXY:4:1101:9516:31910	A	22	SINV-GFP	+	-	1	onlyViral	0
K00201:573:HTMWWBBXY:4:1101:10236:31927	C	27	SINV-GFP	+	26:A>T	1	onlyViral	1
K00201:573:HTMWWBBXY:4:1101:13514:31945	A	23	SINV-GFP	+	-	1	onlyViral	0
K00201:573:HTMWWBBXY:4:1101:19908:31945	A	22	SINV-GFP	+	-	1	onlyViral	0
K00201:573:HTMWWBBXY:4:1101:10247:32015	A	23	SINV-GFP	+	22:A>T	1	onlyViral	1
K00201:573:HTMWWBBXY:4:1101:29132:32033	T	25	SINV-GFP	+	-	1	onlyViral	0
K00201:573:HTMWWBBXY:4:1101:22140:32050	T	22	SINV-GFP	+	-	1	onlyViral	0
K00201:573:HTMWWBBXY:4:1101:23246:32068	T	22	SINV-GFP	+	-	1	onlyViral	0
K00201:573:HTMWWBBXY:4:1101:2432:32121	A	22	SINV-GFP	+	-	1	onlyViral	0
K00201:573:HTMWWBBXY:4:1101:26565:32121	C	22	SINV-GFP	+	-	1	onlyViral	0
K00201:573:HTMWWBBXY:4:1101:5081:32138	T	30	SINV-GFP	+	-	1	onlyViral	0
K00201:573:HTMWWBBXY:4:1101:28655:32191	T	27	SINV-GFP	+	-	1	onlyViral	0
K00201:573:HTMWWBBXY:4:1101:11170:32209	A	22	SINV-GFP	+	-	1	onlyViral	0
K00201:573:HTMWWBBXY:4:1101:9577:32261	A	26	SINV-GFP	+	-	1	onlyViral	0
K00201:573:HTMWWBBXY:4:1101:22556:32279	A	22	SINV-GFP	+	-	1	onlyViral	0
K00201:573:HTMWWBBXY:4:1101:16295:32332	A	22	SINV-GFP	+	-	1	onlyViral	0
K00201:573:HTMWWBBXY:4:1101:29132:32349	C	22	SINV-GFP	+	-	1	onlyViral	0
K00201:573:HTMWWBBXY:4:1101:9394:32367	C	20	SINV-GFP	+	19:T>C	1	onlyViral	1
K00201:573:HTMWWBBXY:4:1101:27448:32420	T	22	SINV-GFP	+	-	1	onlyViral	0
K00201:573:HTMWWBBXY:4:1101:24261:32455	A	27	SINV-GFP	+	-	1	onlyViral	0
K00201:573:HTMWWBBXY:4:1101:2676:32508	T	22	SINV-GFP	-	-	1	onlyViral	0
K00201:573:HTMWWBBXY:4:1101:16285:32595	A	20	SINV-GFP	+	-	1	onlyViral	0
K00201:573:HTMWWBBXY:4:1101:17178:32595	A	23	SINV-GFP	+	22:A>T	1	onlyViral	1
K00201:573:HTMWWBBXY:4:1101:22506:32613	A	29	SINV-GFP	+	-	1	onlyViral	0
K00201:573:HTMWWBBXY:4:1101:5335:32648	A	21	SINV-GFP	+	-	1	onlyViral	0
K00201:573:HTMWWBBXY:4:1101:19725:32648	A	29	SINV-GFP	+	28:A>T	1	onlyViral	1
K00201:573:HTMWWBBXY:4:1101:2585:32736	T	22	SINV-GFP	+	-	1	onlyViral	0
K00201:573:HTMWWBBXY:4:1101:11241:32754	C	23	SINV-GFP	+	-	1	onlyViral	0
K00201:573:HTMWWBBXY:4:1101:15737:32771	A	21	SINV-GFP	+	-	1	onlyViral	0
K00201:573:HTMWWBBXY:4:1101:3183:32789	T	21	SINV-GFP	+	-	1	onlyViral	0
K00201:573:HTMWWBBXY:4:1101:29863:32806	A	26	SINV-GFP	+	-	1	onlyViral	0
K00201:573:HTMWWBBXY:4:1101:4888:32859	T	22	SINV-GFP	-	-	1	onlyViral	0
K00201:573:HTMWWBBXY:4:1101:26413:32877	A	28	SINV-GFP	+	27:G>A	1	onlyViral	1
K00201:573:HTMWWBBXY:4:1101:17543:32912	A	25	SINV-GFP	+	-	1	onlyViral	0
K00201:573:HTMWWBBXY:4:1101:3589:32930	A	22	SINV-GFP	+	-	1	onlyViral	0
K00201:573:HTMWWBBXY:4:1101:25175:32947	A	24	SINV-GFP	+	23:G>T	1	onlyViral	1
K00201:573:HTMWWBBXY:4:1101:5852:33017	T	29	SINV-GFP	+	0:A>T	1	onlyViral	1
K00201:573:HTMWWBBXY:4:1101:13494:33035	T	22	SINV-GFP	+	-	1	onlyViral	0
K00201:573:HTMWWBBXY:4:1101:25733:33035	A	21	SINV-GFP	+	-	1	onlyViral	0
K00201:573:HTMWWBBXY:4:1101:4239:33070	A	21	SINV-GFP	+	-	1	onlyViral	0
K00201:573:HTMWWBBXY:4:1101:15990:33070	A	21	SINV-GFP	+	-	1	onlyViral	0
K00201:573:HTMWWBBXY:4:1101:19481:33070	C	27	SINV-GFP	+	26:A>T	1	onlyViral	1
K00201:573:HTMWWBBXY:4:1101:4137:33105	A	21	SINV-GFP	+	-	1	onlyViral	0
K00201:573:HTMWWBBXY:4:1101:14529:33105	A	30	SINV-GFP	+	-	1	onlyViral	0
K00201:573:HTMWWBBXY:4:1101:25205:33105	C	20	SINV-GFP	+	-	1	onlyViral	0
K00201:573:HTMWWBBXY:4:1101:4148:33123	A	21	SINV-GFP	+	-	1	onlyViral	0
K00201:573:HTMWWBBXY:4:1101:16366:33123	T	20	SINV-GFP	+	-	1	onlyViral	0
K00201:573:HTMWWBBXY:4:1101:27600:33176	C	23	SINV-GFP	+	-	1	onlyViral	0
K00201:573:HTMWWBBXY:4:1101:11190:33193	T	21	SINV-GFP	+	-	1	onlyViral	0
K00201:573:HTMWWBBXY:4:1101:17604:33193	A	25	SINV-GFP	+	-	1	onlyViral	0
K00201:573:HTMWWBBXY:4:1101:19167:33193	A	22	SINV-GFP	+	-	1	onlyViral	0
K00201:573:HTMWWBBXY:4:1101:11931:33352	T	21	SINV-GFP	+	-	1	onlyViral	0
K00201:573:HTMWWBBXY:4:1101:11099:33387	C	18	SINV-GFP	+	-	1	onlyViral	0
K00201:573:HTMWWBBXY:4:1101:10257:33404	C	22	SINV-GFP	+	-	1	onlyViral	0
K00201:573:HTMWWBBXY:4:1101:21663:33404	G	21	SINV-GFP	+	-	1	onlyViral	0
K00201:573:HTMWWBBXY:4:1101:9333:33422	A	29	SINV-GFP	+	28:C>T	1	onlyViral	1
K00201:573:HTMWWBBXY:4:1101:3508:33457	T	21	SINV-GFP	+	-	1	onlyViral	0
K00201:573:HTMWWBBXY:4:1101:4624:33457	T	21	SINV-GFP	+	20:A>T	1	onlyViral	1
K00201:573:HTMWWBBXY:4:1101:22526:33457	G	22	SINV-GFP	+	10:A>G	1	onlyViral	1
K00201:573:HTMWWBBXY:4:1101:27346:33475	A	24	SINV-GFP	+	-	1	onlyViral	0
K00201:573:HTMWWBBXY:4:1101:3792:33527	T	20	SINV-GFP	+	-	1	onlyViral	0
K00201:573:HTMWWBBXY:4:1101:25266:33563	T	24	SINV-GFP	+	-	1	onlyViral	0
K00201:573:HTMWWBBXY:4:1101:2970:33580	T	21	SINV-GFP	+	20:A>T	1	onlyViral	1
K00201:573:HTMWWBBXY:4:1101:29823:33580	C	21	SINV-GFP	+	-	1	onlyViral	0
K00201:573:HTMWWBBXY:4:1101:30066:33615	C	19	SINV-GFP	+	-	1	onlyViral	0
K00201:573:HTMWWBBXY:4:1101:3731:33738	A	22	SINV-GFP	+	-	1	onlyViral	0
K00201:573:HTMWWBBXY:4:1101:8460:33738	A	22	SINV-GFP	+	-	1	onlyViral	0
K00201:573:HTMWWBBXY:4:1101:15859:33756	A	23	SINV-GFP	+	-	1	onlyViral	0
K00201:573:HTMWWBBXY:4:1101:17695:33809	A	27	SINV-GFP	+	26:A>T	1	onlyViral	1
K00201:573:HTMWWBBXY:4:1101:27214:33879	T	21	SINV-GFP	+	-	1	onlyViral	0
K00201:573:HTMWWBBXY:4:1101:28280:33932	T	28	SINV-GFP	+	-	1	onlyViral	0
K00201:573:HTMWWBBXY:4:1101:10987:33967	C	23	SINV-GFP	+	-	1	onlyViral	0
K00201:573:HTMWWBBXY:4:1101:22232:33967	A	20	SINV-GFP	+	10:A>G	1	onlyViral	1
K00201:573:HTMWWBBXY:4:1101:29346:33985	A	22	SINV-GFP	+	-	1	onlyViral	0
K00201:573:HTMWWBBXY:4:1101:8004:34002	A	21	SINV-GFP	+	-	1	onlyViral	0
K00201:573:HTMWWBBXY:4:1101:11891:34055	A	23	SINV-GFP	+	-	1	onlyViral	0
K00201:573:HTMWWBBXY:4:1101:26433:34143	T	21	SINV-GFP	+	-	1	onlyViral	0
K00201:573:HTMWWBBXY:4:1101:19410:34248	G	24	SINV-GFP	+	-	1	onlyViral	0
K00201:573:HTMWWBBXY:4:1101:3772:34266	T	28	SINV-GFP	+	-	1	onlyViral	0
K00201:573:HTMWWBBXY:4:1101:27976:34284	A	22	SINV-GFP	+	-	1	onlyViral	0
K00201:573:HTMWWBBXY:4:1101:31649:34284	A	26	SINV-GFP	+	-	1	onlyViral	0
K00201:573:HTMWWBBXY:4:1101:10115:34319	C	22	SINV-GFP	+	-	1	onlyViral	0
K00201:573:HTMWWBBXY:4:1101:2625:34354	T	20	SINV-GFP	+	-	1	onlyViral	0
K00201:573:HTMWWBBXY:4:1101:19025:34389	G	26	SINV-GFP	+	-	1	onlyViral	0
K00201:573:HTMWWBBXY:4:1101:24241:34389	A	22	SINV-GFP	+	-	1	onlyViral	0
K00201:573:HTMWWBBXY:4:1101:23277:34407	T	21	SINV-GFP	+	-	1	onlyViral	0
K00201:573:HTMWWBBXY:4:1101:9516:34442	A	21	SINV-GFP	+	-	1	onlyViral	0
K00201:573:HTMWWBBXY:4:1101:3295:34459	T	28	SINV-GFP	+	-	1	onlyViral	0
K00201:573:HTMWWBBXY:4:1101:18517:34459	T	21	SINV-GFP	+	-	1	onlyViral	0
K00201:573:HTMWWBBXY:4:1101:31751:34459	A	22	SINV-GFP	+	-	1	onlyViral	0
K00201:573:HTMWWBBXY:4:1101:17797:34477	A	31	SINV-GFP	+	-	1	onlyViral	0
K00201:573:HTMWWBBXY:4:1101:12916:34530	C	21	SINV-GFP	+	9:A>G	1	onlyViral	1
K00201:573:HTMWWBBXY:4:1101:5974:34565	A	22	SINV-GFP	+	-	1	onlyViral	0
K00201:573:HTMWWBBXY:4:1101:11201:34582	T	21	SINV-GFP	+	-	1	onlyViral	0
K00201:573:HTMWWBBXY:4:1101:13047:34582	A	27	SINV-GFP	+	-	1	onlyViral	0
K00201:573:HTMWWBBXY:4:1101:13717:34582	G	23	SINV-GFP	+	-	1	onlyViral	0
K00201:573:HTMWWBBXY:4:1101:17726:34600	T	21	SINV-GFP	+	-	1	onlyViral	0
K00201:573:HTMWWBBXY:4:1101:25652:34618	A	20	SINV-GFP	+	-	1	onlyViral	0
K00201:573:HTMWWBBXY:4:1101:19532:34635	T	28	SINV-GFP	+	-	1	onlyViral	0
K00201:573:HTMWWBBXY:4:1101:16924:34758	T	20	SINV-GFP	+	-	1	onlyViral	0
K00201:573:HTMWWBBXY:4:1101:18568:34758	G	20	SINV-GFP	+	-	1	onlyViral	0
K00201:573:HTMWWBBXY:4:1101:20060:34846	C	22	SINV-GFP	+	-	1	onlyViral	0
K00201:573:HTMWWBBXY:4:1101:22546:34864	A	23	SINV-GFP	+	-	1	onlyViral	0
K00201:573:HTMWWBBXY:4:1101:28331:34899	C	22	SINV-GFP	+	-	1	onlyViral	0
K00201:573:HTMWWBBXY:4:1101:8734:34917	T	22	SINV-GFP	+	-	1	onlyViral	0
K00201:573:HTMWWBBXY:4:1101:22353:34917	T	24	SINV-GFP	+	-	1	onlyViral	0
K00201:573:HTMWWBBXY:4:1101:28889:34952	T	21	SINV-GFP	+	-	1	onlyViral	0
K00201:573:HTMWWBBXY:4:1101:10663:34987	A	19	SINV-GFP	+	18:T>G	1	onlyViral	1
K00201:573:HTMWWBBXY:4:1101:25814:35004	A	24	SINV-GFP	+	-	1	onlyViral	0
K00201:573:HTMWWBBXY:4:1101:11312:35022	T	21	SINV-GFP	+	20:A>T	1	onlyViral	1
K00201:573:HTMWWBBXY:4:1101:6634:35075	A	22	SINV-GFP	+	-	1	onlyViral	0
K00201:573:HTMWWBBXY:4:1101:15473:35198	T	23	SINV-GFP	+	-	1	onlyViral	0
K00201:573:HTMWWBBXY:4:1101:1316:35251	A	22	SINV-GFP	-	-	1	onlyViral	0
K00201:573:HTMWWBBXY:4:1101:30502:35251	A	22	SINV-GFP	+	-	1	onlyViral	0
K00201:573:HTMWWBBXY:4:1101:27671:35268	A	22	SINV-GFP	+	-	1	onlyViral	0
K00201:573:HTMWWBBXY:4:1101:1580:35356	A	22	SINV-GFP	+	-	1	onlyViral	0
K00201:573:HTMWWBBXY:4:1101:9232:35356	A	21	SINV-GFP	+	-	1	onlyViral	0
K00201:573:HTMWWBBXY:4:1101:28737:35356	T	22	SINV-GFP	-	-	1	onlyViral	0
K00201:573:HTMWWBBXY:4:1101:5487:35374	T	21	SINV-GFP	+	-	1	onlyViral	0
K00201:573:HTMWWBBXY:4:1101:11901:35374	A	22	SINV-GFP	+	-	1	onlyViral	0
K00201:573:HTMWWBBXY:4:1101:21217:35374	A	21	SINV-GFP	+	-	1	onlyViral	0
K00201:573:HTMWWBBXY:4:1101:21318:35409	A	23	SINV-GFP	+	-	1	onlyViral	0
K00201:573:HTMWWBBXY:4:1101:22181:35462	T	20	SINV-GFP	+	-	1	onlyViral	0
K00201:573:HTMWWBBXY:4:1101:30817:35479	A	22	SINV-GFP	+	-	1	onlyViral	0
K00201:573:HTMWWBBXY:4:1101:17218:35514	A	23	SINV-GFP	+	-	1	onlyViral	0
K00201:573:HTMWWBBXY:4:1101:11546:35532	A	22	SINV-GFP	+	-	1	onlyViral	0
K00201:573:HTMWWBBXY:4:1101:8897:35550	A	22	SINV-GFP	+	-	1	onlyViral	0
K00201:573:HTMWWBBXY:4:1101:30371:35585	T	24	SINV-GFP	+	-	1	onlyViral	0
K00201:573:HTMWWBBXY:4:1101:4645:35602	T	27	SINV-GFP	+	-	1	onlyViral	0
K00201:573:HTMWWBBXY:4:1101:13788:35690	A	21	SINV-GFP	+	-	1	onlyViral	0
K00201:573:HTMWWBBXY:4:1101:18375:35831	T	23	SINV-GFP	+	-	1	onlyViral	0
K00201:573:HTMWWBBXY:4:1101:20994:35831	A	22	SINV-GFP	+	-	1	onlyViral	0
K00201:573:HTMWWBBXY:4:1101:26423:35884	T	24	SINV-GFP	+	-	1	onlyViral	0
K00201:573:HTMWWBBXY:4:1101:9475:35954	T	25	SINV-GFP	+	-	1	onlyViral	0
K00201:573:HTMWWBBXY:4:1101:29346:35954	A	23	SINV-GFP	+	-	1	onlyViral	0
K00201:573:HTMWWBBXY:4:1101:16346:35972	A	22	SINV-GFP	+	-	1	onlyViral	0
K00201:573:HTMWWBBXY:4:1101:3742:36042	C	23	SINV-GFP	+	-	1	onlyViral	0
K00201:573:HTMWWBBXY:4:1101:12388:36042	T	21	SINV-GFP	+	-	1	onlyViral	0
K00201:573:HTMWWBBXY:4:1101:12469:36042	G	24	SINV-GFP	+	-	1	onlyViral	0
K00201:573:HTMWWBBXY:4:1101:28463:36042	C	22	SINV-GFP	+	21:G>T	1	onlyViral	1
K00201:573:HTMWWBBXY:4:1101:29863:36042	T	21	SINV-GFP	+	-	1	onlyViral	0
K00201:573:HTMWWBBXY:4:1101:31426:36042	T	22	SINV-GFP	-	-	1	onlyViral	0
K00201:573:HTMWWBBXY:4:1101:19055:36165	T	21	SINV-GFP	+	-	1	onlyViral	0
K00201:573:HTMWWBBXY:4:1101:6959:36200	A	19	SINV-GFP	+	-	1	onlyViral	0
K00201:573:HTMWWBBXY:4:1101:12875:36218	A	22	SINV-GFP	+	-	1	onlyViral	0
K00201:573:HTMWWBBXY:4:1101:3275:36253	A	23	SINV-GFP	+	-	1	onlyViral	0
K00201:573:HTMWWBBXY:4:1101:28057:36253	T	23	SINV-GFP	+	-	1	onlyViral	0
K00201:573:HTMWWBBXY:4:1101:1570:36323	A	21	SINV-GFP	+	-	1	onlyViral	0
K00201:573:HTMWWBBXY:4:1101:12236:36341	T	22	SINV-GFP	+	-	1	onlyViral	0
K00201:573:HTMWWBBXY:4:1101:12926:36376	G	21	SINV-GFP	+	-	1	onlyViral	0
K00201:573:HTMWWBBXY:4:1101:24860:36481	T	26	SINV-GFP	+	-	1	onlyViral	0
K00201:573:HTMWWBBXY:4:1101:3752:36517	A	22	SINV-GFP	+	-	1	onlyViral	0
K00201:573:HTMWWBBXY:4:1101:4898:36569	T	22	SINV-GFP	+	-	1	onlyViral	0
K00201:573:HTMWWBBXY:4:1101:6015:36569	A	24	SINV-GFP	+	-	1	onlyViral	0
K00201:573:HTMWWBBXY:4:1101:28036:36569	A	20	SINV-GFP	+	-	1	onlyViral	0
K00201:573:HTMWWBBXY:4:1101:15219:36587	T	22	SINV-GFP	+	-	1	onlyViral	0
K00201:573:HTMWWBBXY:4:1101:6218:36605	T	21	SINV-GFP	+	20:A>G	1	onlyViral	1
K00201:573:HTMWWBBXY:4:1101:24282:36605	A	22	SINV-GFP	+	-	1	onlyViral	0
K00201:573:HTMWWBBXY:4:1101:28615:36657	T	21	SINV-GFP	-	-	1	onlyViral	0
K00201:573:HTMWWBBXY:4:1101:23399:36728	A	25	SINV-GFP	+	-	1	onlyViral	0
K00201:573:HTMWWBBXY:4:1101:9993:36816	A	21	SINV-GFP	+	-	1	onlyViral	0
K00201:573:HTMWWBBXY:4:1101:22983:36886	A	22	SINV-GFP	+	21:A>T	1	onlyViral	1
K00201:573:HTMWWBBXY:4:1101:15625:36903	A	22	SINV-GFP	+	-	1	onlyViral	0
K00201:573:HTMWWBBXY:4:1101:26382:36903	T	23	SINV-GFP	-	21:A>G	1	onlyViral	1
K00201:573:HTMWWBBXY:4:1101:28757:37009	A	23	SINV-GFP	+	-	1	onlyViral	0
K00201:573:HTMWWBBXY:4:1101:1489:37027	A	23	SINV-GFP	+	-	1	onlyViral	0
K00201:573:HTMWWBBXY:4:1101:11789:37079	T	21	SINV-GFP	+	20:A>T	1	onlyViral	1
K00201:573:HTMWWBBXY:4:1101:19177:37079	A	21	SINV-GFP	+	-	1	onlyViral	0
K00201:573:HTMWWBBXY:4:1101:1641:37150	T	21	SINV-GFP	+	-	1	onlyViral	0
K00201:573:HTMWWBBXY:4:1101:25205:37220	A	23	SINV-GFP	+	-	1	onlyViral	0
K00201:573:HTMWWBBXY:4:1101:3254:37238	A	22	SINV-GFP	+	-	1	onlyViral	0
K00201:573:HTMWWBBXY:4:1101:24698:37290	T	21	SINV-GFP	+	-	1	onlyViral	0
K00201:573:HTMWWBBXY:4:1101:7243:37326	T	22	SINV-GFP	+	-	1	onlyViral	0
K00201:573:HTMWWBBXY:4:1101:8055:37396	A	21	SINV-GFP	+	-	1	onlyViral	0
K00201:573:HTMWWBBXY:4:1101:4076:37431	T	21	SINV-GFP	+	-	1	onlyViral	0
K00201:573:HTMWWBBXY:4:1101:10328:37466	T	24	SINV-GFP	+	-	1	onlyViral	0
K00201:573:HTMWWBBXY:4:1101:27478:37572	A	22	SINV-GFP	+	-	1	onlyViral	0
K00201:573:HTMWWBBXY:4:1101:18629:37677	T	20	SINV-GFP	+	-	1	onlyViral	0
K00201:573:HTMWWBBXY:4:1101:29315:37695	T	22	SINV-GFP	-	-	1	onlyViral	0
K00201:573:HTMWWBBXY:4:1101:29792:37712	T	28	SINV-GFP	+	-	1	onlyViral	0
K00201:573:HTMWWBBXY:4:1101:4361:37748	A	22	SINV-GFP	+	-	1	onlyViral	0
K00201:573:HTMWWBBXY:4:1101:29244:37818	A	23	SINV-GFP	+	-	1	onlyViral	0
K00201:573:HTMWWBBXY:4:1101:5720:37853	A	22	SINV-GFP	+	-	1	onlyViral	0
K00201:573:HTMWWBBXY:4:1101:21460:37976	A	20	SINV-GFP	+	-	1	onlyViral	0
K00201:573:HTMWWBBXY:4:1101:31000:38011	T	21	SINV-GFP	+	-	1	onlyViral	0
K00201:573:HTMWWBBXY:4:1101:17706:38082	T	21	SINV-GFP	+	-	1	onlyViral	0
K00201:573:HTMWWBBXY:4:1101:1539:38134	T	22	SINV-GFP	+	-	1	onlyViral	0
K00201:573:HTMWWBBXY:4:1101:15361:38240	A	23	SINV-GFP	+	-	1	onlyViral	0
K00201:573:HTMWWBBXY:4:1101:9688:38293	A	22	SINV-GFP	+	-	1	onlyViral	0
K00201:573:HTMWWBBXY:4:1101:16051:38310	A	26	SINV-GFP	+	-	1	onlyViral	0
K00201:573:HTMWWBBXY:4:1101:27093:38345	T	21	SINV-GFP	+	20:A>T	1	onlyViral	1
K00201:573:HTMWWBBXY:4:1101:14225:38381	T	31	SINV-GFP	+	-	1	onlyViral	0
K00201:573:HTMWWBBXY:4:1101:31558:38381	C	23	SINV-GFP	+	-	1	onlyViral	0
K00201:573:HTMWWBBXY:4:1101:31233:38451	A	21	SINV-GFP	+	-	1	onlyViral	0
K00201:573:HTMWWBBXY:4:1101:8105:38504	T	23	SINV-GFP	+	-	1	onlyViral	0
K00201:573:HTMWWBBXY:4:1101:26798:38504	T	21	SINV-GFP	+	-	1	onlyViral	0
K00201:573:HTMWWBBXY:4:1101:12733:38539	T	21	SINV-GFP	+	-	1	onlyViral	0
K00201:573:HTMWWBBXY:4:1101:29620:38539	A	21	SINV-GFP	+	-	1	onlyViral	0
K00201:573:HTMWWBBXY:4:1101:22150:38574	T	22	SINV-GFP	+	-	1	onlyViral	0
K00201:573:HTMWWBBXY:4:1101:21998:38592	T	21	SINV-GFP	+	-	1	onlyViral	0
K00201:573:HTMWWBBXY:4:1101:1306:38609	T	25	SINV-GFP	+	-	1	onlyViral	0
K00201:573:HTMWWBBXY:4:1101:20770:38609	C	23	SINV-GFP	+	-	1	onlyViral	0
K00201:573:HTMWWBBXY:4:1101:29244:38627	A	21	SINV-GFP	+	-	1	onlyViral	0
K00201:573:HTMWWBBXY:4:1101:23825:38662	T	21	SINV-GFP	+	20:A>T	1	onlyViral	1
K00201:573:HTMWWBBXY:4:1101:7618:38679	T	21	SINV-GFP	+	-	1	onlyViral	0
K00201:573:HTMWWBBXY:4:1101:3701:38715	A	22	SINV-GFP	+	-	1	onlyViral	0
K00201:573:HTMWWBBXY:4:1101:14154:38715	C	21	SINV-GFP	+	-	1	onlyViral	0
K00201:573:HTMWWBBXY:4:1101:22780:38820	A	23	SINV-GFP	+	22:A>T	1	onlyViral	1
K00201:573:HTMWWBBXY:4:1101:24058:38820	T	22	SINV-GFP	-	-	1	onlyViral	0
K00201:573:HTMWWBBXY:4:1101:17310:38838	C	22	SINV-GFP	+	21:G>T	1	onlyViral	1
K00201:573:HTMWWBBXY:4:1101:29264:38838	G	20	SINV-GFP	+	-	1	onlyViral	0
K00201:573:HTMWWBBXY:4:1101:4432:38855	T	21	SINV-GFP	+	-	1	onlyViral	0
K00201:573:HTMWWBBXY:4:1101:24769:38855	T	21	SINV-GFP	+	-	1	onlyViral	0
K00201:573:HTMWWBBXY:4:1101:27225:38855	A	27	SINV-GFP	+	-	1	onlyViral	0
K00201:573:HTMWWBBXY:4:1101:4300:38908	A	27	SINV-GFP	+	-	1	onlyViral	0
K00201:573:HTMWWBBXY:4:1101:5112:38943	A	27	SINV-GFP	+	-	1	onlyViral	0
K00201:573:HTMWWBBXY:4:1101:22638:38961	T	21	SINV-GFP	+	-	1	onlyViral	0
K00201:573:HTMWWBBXY:4:1101:4158:39049	A	22	SINV-GFP	+	21:A>T	1	onlyViral	1
K00201:573:HTMWWBBXY:4:1101:15524:39049	G	29	SINV-GFP	+	-	1	onlyViral	0
K00201:573:HTMWWBBXY:4:1101:5923:39084	T	22	SINV-GFP	+	-	1	onlyViral	0
K00201:573:HTMWWBBXY:4:1101:22861:39101	T	21	SINV-GFP	+	-	1	onlyViral	0
K00201:573:HTMWWBBXY:4:1101:4898:39172	A	22	SINV-GFP	+	-	1	onlyViral	0
K00201:573:HTMWWBBXY:4:1101:13108:39189	A	23	SINV-GFP	+	-	1	onlyViral	0
K00201:573:HTMWWBBXY:4:1101:20415:39189	T	27	SINV-GFP	+	-	1	onlyViral	0
K00201:573:HTMWWBBXY:4:1101:25164:39189	C	22	SINV-GFP	+	-	1	onlyViral	0
K00201:573:HTMWWBBXY:4:1101:1519:39225	A	22	SINV-GFP	+	-	1	onlyViral	0
K00201:573:HTMWWBBXY:4:1101:7811:39225	A	19	SINV-GFP	+	-	1	onlyViral	0
K00201:573:HTMWWBBXY:4:1101:25083:39225	T	20	SINV-GFP	+	-	1	onlyViral	0
K00201:573:HTMWWBBXY:4:1101:29660:39277	A	24	SINV-GFP	+	-	1	onlyViral	0
K00201:573:HTMWWBBXY:4:1101:3518:39418	A	22	SINV-GFP	+	-	1	onlyViral	0
K00201:573:HTMWWBBXY:4:1101:7801:39453	A	27	SINV-GFP	+	-	1	onlyViral	0
K00201:573:HTMWWBBXY:4:1101:17421:39453	A	22	SINV-GFP	+	-	1	onlyViral	0
K00201:573:HTMWWBBXY:4:1101:3813:39541	G	21	SINV-GFP	+	-	1	onlyViral	0
K00201:573:HTMWWBBXY:4:1101:6593:39541	A	22	SINV-GFP	+	-	1	onlyViral	0
K00201:573:HTMWWBBXY:4:1101:13829:39559	A	21	SINV-GFP	+	-	1	onlyViral	0
K00201:573:HTMWWBBXY:4:1101:26027:39699	T	21	SINV-GFP;SINV-GFP	+;+	-;-	2	onlyViral	0
K00201:573:HTMWWBBXY:4:1101:8582:39717	A	29	SINV-GFP	+	-	1	onlyViral	0
K00201:573:HTMWWBBXY:4:1101:3457:39734	C	25	SINV-GFP	+	-	1	onlyViral	0
K00201:573:HTMWWBBXY:4:1101:28524:39770	T	21	SINV-GFP	+	-	1	onlyViral	0
K00201:573:HTMWWBBXY:4:1101:22729:39787	A	22	SINV-GFP	+	-	1	onlyViral	0
K00201:573:HTMWWBBXY:4:1101:28006:39787	A	23	SINV-GFP	+	-	1	onlyViral	0
K00201:573:HTMWWBBXY:4:1101:16447:39805	T	22	SINV-GFP	+	-	1	onlyViral	0
K00201:573:HTMWWBBXY:4:1101:25540:39805	T	21	SINV-GFP	+	-	1	onlyViral	0
K00201:573:HTMWWBBXY:4:1101:1560:39822	G	22	SINV-GFP	+	-	1	onlyViral	0
K00201:573:HTMWWBBXY:4:1101:4391:39840	T	21	SINV-GFP	+	20:A>T	1	onlyViral	1
K00201:573:HTMWWBBXY:4:1101:28239:39910	A	21	SINV-GFP	+	-	1	onlyViral	0
K00201:573:HTMWWBBXY:4:1101:12814:39981	T	21	SINV-GFP	+	-	1	onlyViral	0
K00201:573:HTMWWBBXY:4:1101:5436:39998	C	21	SINV-GFP	+	-	1	onlyViral	0
K00201:573:HTMWWBBXY:4:1101:21988:40016	A	32	SINV-GFP	+	-	1	onlyViral	0
K00201:573:HTMWWBBXY:4:1101:22516:40016	C	21	SINV-GFP	+	-	1	onlyViral	0
K00201:573:HTMWWBBXY:4:1101:25033:40016	G	23	SINV-GFP	+	15:T>C	1	onlyViral	1
K00201:573:HTMWWBBXY:4:1101:13535:40033	A	22	SINV-GFP	+	-	1	onlyViral	0
K00201:573:HTMWWBBXY:4:1101:29883:40051	A	23	SINV-GFP	+	-	1	onlyViral	0
K00201:573:HTMWWBBXY:4:1101:1529:40086	T	22	SINV-GFP	-	-	1	onlyViral	0
K00201:573:HTMWWBBXY:4:1101:8430:40156	A	22	SINV-GFP	+	-	1	onlyViral	0
K00201:573:HTMWWBBXY:4:1101:25611:40209	T	21	SINV-GFP	+	-	1	onlyViral	0
K00201:573:HTMWWBBXY:4:1101:27377:40209	T	21	SINV-GFP	+	-	1	onlyViral	0
K00201:573:HTMWWBBXY:4:1101:3437:40262	C	19	SINV-GFP	+	-	1	onlyViral	0
K00201:573:HTMWWBBXY:4:1101:21328:40280	A	23	SINV-GFP	+	-	1	onlyViral	0
K00201:573:HTMWWBBXY:4:1101:30320:40350	A	21	SINV-GFP	-	-	1	onlyViral	0
K00201:573:HTMWWBBXY:4:1101:15625:40420	G	21	SINV-GFP	+	-	1	onlyViral	0
K00201:573:HTMWWBBXY:4:1101:12581:40455	T	28	SINV-GFP	+	-	1	onlyViral	0
K00201:573:HTMWWBBXY:4:1101:9485:40473	A	21	SINV-GFP	+	-	1	onlyViral	0
K00201:573:HTMWWBBXY:4:1101:11535:40508	A	26	SINV-GFP	+	-	1	onlyViral	0
K00201:573:HTMWWBBXY:4:1101:29031:40508	A	20	SINV-GFP	+	-	1	onlyViral	0
K00201:573:HTMWWBBXY:4:1101:11312:40543	T	22	SINV-GFP	+	-	1	onlyViral	0
K00201:573:HTMWWBBXY:4:1101:15615:40578	G	25	SINV-GFP	+	-	1	onlyViral	0
K00201:573:HTMWWBBXY:4:1101:9536:40596	A	19	SINV-GFP	+	-	1	onlyViral	0
K00201:573:HTMWWBBXY:4:1101:3823:40614	T	21	SINV-GFP	+	-	1	onlyViral	0
K00201:573:HTMWWBBXY:4:1101:21399:40614	T	25	SINV-GFP	+	24:A>T	1	onlyViral	1
K00201:573:HTMWWBBXY:4:1101:19624:40631	T	22	SINV-GFP	-	-	1	onlyViral	0
K00201:573:HTMWWBBXY:4:1101:4736:40649	A	21	SINV-GFP	+	-	1	onlyViral	0
K00201:573:HTMWWBBXY:4:1101:5325:40649	A	23	SINV-GFP	+	-	1	onlyViral	0
K00201:573:HTMWWBBXY:4:1101:15250:40649	A	24	SINV-GFP	+	-	1	onlyViral	0
K00201:573:HTMWWBBXY:4:1101:27367:40649	A	22	SINV-GFP	+	-	1	onlyViral	0
K00201:573:HTMWWBBXY:4:1101:4320:40702	A	24	SINV-GFP	+	-	1	onlyViral	0
K00201:573:HTMWWBBXY:4:1101:26210:40789	C	21	SINV-GFP	+	-	1	onlyViral	0
K00201:573:HTMWWBBXY:4:1101:28544:40825	A	22	SINV-GFP	+	-	1	onlyViral	0
K00201:573:HTMWWBBXY:4:1101:13890:40860	G	20	SINV-GFP	+	-	1	onlyViral	0
K00201:573:HTMWWBBXY:4:1101:6938:40877	C	19	SINV-GFP	+	-	1	onlyViral	0
K00201:573:HTMWWBBXY:4:1101:7354:40930	C	24	SINV-GFP	+	-	1	onlyViral	0
K00201:573:HTMWWBBXY:4:1101:28747:40930	A	21	SINV-GFP	+	-	1	onlyViral	0
K00201:573:HTMWWBBXY:4:1101:29762:40930	C	23	SINV-GFP	+	-	1	onlyViral	0
K00201:573:HTMWWBBXY:4:1101:17675:40948	T	20	SINV-GFP	+	-	1	onlyViral	0
K00201:573:HTMWWBBXY:4:1101:21978:40948	A	19	SINV-GFP	+	-	1	onlyViral	0
K00201:573:HTMWWBBXY:4:1101:13920:40983	A	22	SINV-GFP	+	-	1	onlyViral	0
K00201:573:HTMWWBBXY:4:1101:3315:41000	C	20	SINV-GFP	+	-	1	onlyViral	0
K00201:573:HTMWWBBXY:4:1101:18984:41000	T	21	SINV-GFP	-	-	1	onlyViral	0
K00201:573:HTMWWBBXY:4:1101:27164:41000	T	21	SINV-GFP	+	-	1	onlyViral	0
K00201:573:HTMWWBBXY:4:1101:24809:41106	A	21	SINV-GFP	-	-	1	onlyViral	0
K00201:573:HTMWWBBXY:4:1101:29396:41106	A	25	SINV-GFP;SINV-GFP	+;+	-;-	2	onlyViral	0
K00201:573:HTMWWBBXY:4:1101:5010:41194	T	21	SINV-GFP	+	-	1	onlyViral	0
K00201:573:HTMWWBBXY:4:1101:5294:41194	A	23	SINV-GFP	+	-	1	onlyViral	0
K00201:573:HTMWWBBXY:4:1101:14763:41211	A	24	SINV-GFP	+	23:T>A	1	onlyViral	1
K00201:573:HTMWWBBXY:4:1101:15229:41247	A	22	SINV-GFP	+	-	1	onlyViral	0
K00201:573:HTMWWBBXY:4:1101:21968:41247	A	21	SINV-GFP	+	-	1	onlyViral	0
K00201:573:HTMWWBBXY:4:1101:22161:41264	T	22	SINV-GFP;SINV-GFP	+;+	-;-	2	onlyViral	0
K00201:573:HTMWWBBXY:4:1101:1397:41335	T	23	SINV-GFP	+	-	1	onlyViral	0
K00201:573:HTMWWBBXY:4:1101:7080:41370	A	24	SINV-GFP	+	-	1	onlyViral	0
K00201:573:HTMWWBBXY:4:1101:5325:41387	A	20	SINV-GFP	+	-	1	onlyViral	0
K00201:573:HTMWWBBXY:4:1101:11251:41423	T	22	SINV-GFP	-	-	1	onlyViral	0
K00201:573:HTMWWBBXY:4:1101:19898:41423	C	23	SINV-GFP	+	-	1	onlyViral	0
K00201:573:HTMWWBBXY:4:1101:25905:41423	T	21	SINV-GFP	+	-	1	onlyViral	0
K00201:573:HTMWWBBXY:4:1101:21247:41440	A	25	SINV-GFP	+	-	1	onlyViral	0
K00201:573:HTMWWBBXY:4:1101:27762:41440	C	21	SINV-GFP	+	-	1	onlyViral	0
K00201:573:HTMWWBBXY:4:1101:22211:41458	C	21	SINV-GFP	+	-	1	onlyViral	0
K00201:573:HTMWWBBXY:4:1101:12845:41475	A	28	SINV-GFP	+	-	1	onlyViral	0
K00201:573:HTMWWBBXY:4:1101:14103:41475	T	21	SINV-GFP	+	-	1	onlyViral	0
K00201:573:HTMWWBBXY:4:1101:21471:41475	A	22	SINV-GFP	+	-	1	onlyViral	0
K00201:573:HTMWWBBXY:4:1101:10165:41510	C	24	SINV-GFP	+	-	1	onlyViral	0
K00201:573:HTMWWBBXY:4:1101:26342:41546	A	25	SINV-GFP	+	-	1	onlyViral	0
K00201:573:HTMWWBBXY:4:1101:21318:41563	A	22	SINV-GFP	+	-	1	onlyViral	0
K00201:573:HTMWWBBXY:4:1101:14184:41757	T	28	SINV-GFP	+	-	1	onlyViral	0
K00201:573:HTMWWBBXY:4:1101:26179:41757	T	22	SINV-GFP	-	-	1	onlyViral	0
K00201:573:HTMWWBBXY:4:1101:19664:41792	T	20	SINV-GFP	+	-	1	onlyViral	0
K00201:573:HTMWWBBXY:4:1101:8866:41827	A	22	SINV-GFP	+	-	1	onlyViral	0
K00201:573:HTMWWBBXY:4:1101:6776:41862	T	22	SINV-GFP	+	-	1	onlyViral	0
K00201:573:HTMWWBBXY:4:1101:29660:41915	A	22	SINV-GFP	+	-	1	onlyViral	0
K00201:573:HTMWWBBXY:4:1101:16843:41968	T	20	SINV-GFP	+	-	1	onlyViral	0
K00201:573:HTMWWBBXY:4:1101:5589:42056	A	21	SINV-GFP	+	20:A>T	1	onlyViral	1
K00201:573:HTMWWBBXY:4:1101:7943:42161	A	22	SINV-GFP	+	-	1	onlyViral	0
K00201:573:HTMWWBBXY:4:1101:6492:42179	T	22	SINV-GFP	+	-	1	onlyViral	0
K00201:573:HTMWWBBXY:4:1101:17949:42196	T	21	SINV-GFP	+	-	1	onlyViral	0
K00201:573:HTMWWBBXY:4:1101:5233:42214	A	23	SINV-GFP	+	-	1	onlyViral	0
K00201:573:HTMWWBBXY:4:1101:15686:42249	A	23	SINV-GFP	+	22:G>T	1	onlyViral	1
K00201:573:HTMWWBBXY:4:1101:10825:42267	A	22	SINV-GFP	+	-	1	onlyViral	0
K00201:573:HTMWWBBXY:4:1101:11302:42284	A	23	SINV-GFP	+	-	1	onlyViral	0
K00201:573:HTMWWBBXY:4:1101:28107:42284	G	23	SINV-GFP	+	-	1	onlyViral	0
K00201:573:HTMWWBBXY:4:1101:12327:42302	A	24	SINV-GFP	+	-	1	onlyViral	0
K00201:573:HTMWWBBXY:4:1101:21004:42319	T	24	SINV-GFP	+	-	1	onlyViral	0
K00201:573:HTMWWBBXY:4:1101:27316:42319	A	22	SINV-GFP	+	-	1	onlyViral	0
K00201:573:HTMWWBBXY:4:1101:8795:42407	A	22	SINV-GFP	-	-	1	onlyViral	0
K00201:573:HTMWWBBXY:4:1101:17898:42425	T	22	SINV-GFP	-	-	1	onlyViral	0
K00201:573:HTMWWBBXY:4:1101:5589:42442	T	23	SINV-GFP	+	20:A>T,21:A>G	1	onlyViral	2
K00201:573:HTMWWBBXY:4:1101:13758:42460	A	22	SINV-GFP	+	-	1	onlyViral	0
K00201:573:HTMWWBBXY:4:1101:5619:42601	A	23	SINV-GFP	+	-	1	onlyViral	0
K00201:573:HTMWWBBXY:4:1101:10835:42601	C	22	SINV-GFP	+	-	1	onlyViral	0
K00201:573:HTMWWBBXY:4:1101:30726:42671	A	29	SINV-GFP	+	-	1	onlyViral	0
K00201:573:HTMWWBBXY:4:1101:5304:42689	C	21	SINV-GFP	+	-	1	onlyViral	0
K00201:573:HTMWWBBXY:4:1101:7253:42689	C	20	SINV-GFP	+	-	1	onlyViral	0
K00201:573:HTMWWBBXY:4:1101:13058:42689	A	23	SINV-GFP	+	22:A>T	1	onlyViral	1
K00201:573:HTMWWBBXY:4:1101:30858:42724	A	22	SINV-GFP	+	-	1	onlyViral	0
K00201:573:HTMWWBBXY:4:1101:1945:42741	A	22	SINV-GFP	+	-	1	onlyViral	0
K00201:573:HTMWWBBXY:4:1101:7222:42776	T	23	SINV-GFP	+	-	1	onlyViral	0
K00201:573:HTMWWBBXY:4:1101:4919:42794	A	22	SINV-GFP	+	-	1	onlyViral	0
K00201:573:HTMWWBBXY:4:1101:2554:42812	T	25	SINV-GFP	+	-	1	onlyViral	0
K00201:573:HTMWWBBXY:4:1101:30330:42829	A	22	SINV-GFP	+	21:G>T	1	onlyViral	1
K00201:573:HTMWWBBXY:4:1101:9780:42847	A	22	SINV-GFP	+	-	1	onlyViral	0
K00201:573:HTMWWBBXY:4:1101:15838:42864	C	20	SINV-GFP	+	-	1	onlyViral	0
K00201:573:HTMWWBBXY:4:1101:2148:42917	T	28	SINV-GFP	+	-	1	onlyViral	0
K00201:573:HTMWWBBXY:4:1101:13179:42970	A	22	SINV-GFP	+	-	1	onlyViral	0
K00201:573:HTMWWBBXY:4:1101:18030:43005	T	21	SINV-GFP	+	-	1	onlyViral	0
K00201:573:HTMWWBBXY:4:1101:10795:43058	G	23	SINV-GFP	+	-	1	onlyViral	0
K00201:573:HTMWWBBXY:4:1101:8247:43075	A	22	SINV-GFP	-	-	1	onlyViral	0
K00201:573:HTMWWBBXY:4:1101:17350:43128	A	23	SINV-GFP	-	-	1	onlyViral	0
K00201:573:HTMWWBBXY:4:1101:10592:43163	T	21	SINV-GFP	+	-	1	onlyViral	0
K00201:573:HTMWWBBXY:4:1101:14448:43163	T	22	SINV-GFP;SINV-GFP	+;+	-;-	2	onlyViral	0
K00201:573:HTMWWBBXY:4:1101:5081:43181	T	20	SINV-GFP	+	-	1	onlyViral	0
K00201:573:HTMWWBBXY:4:1101:14438:43181	A	23	SINV-GFP	+	-	1	onlyViral	0
K00201:573:HTMWWBBXY:4:1101:17360:43216	A	23	SINV-GFP	-	-	1	onlyViral	0
K00201:573:HTMWWBBXY:4:1101:8988:43374	C	20	SINV-GFP	+	-	1	onlyViral	0
K00201:573:HTMWWBBXY:4:1101:20161:43392	C	22	SINV-GFP	+	-	1	onlyViral	0
K00201:573:HTMWWBBXY:4:1101:30685:43445	A	21	SINV-GFP	+	-	1	onlyViral	0
K00201:573:HTMWWBBXY:4:1101:10987:43462	A	22	SINV-GFP	+	-	1	onlyViral	0
K00201:573:HTMWWBBXY:4:1101:18771:43480	A	22	SINV-GFP	+	-	1	onlyViral	0
K00201:573:HTMWWBBXY:4:1101:7030:43568	T	21	SINV-GFP	+	-	1	onlyViral	0
K00201:573:HTMWWBBXY:4:1101:10226:43585	G	22	SINV-GFP	+	-	1	onlyViral	0
K00201:573:HTMWWBBXY:4:1101:30563:43585	T	27	SINV-GFP	+	-	1	onlyViral	0
K00201:573:HTMWWBBXY:4:1101:12520:43620	C	24	SINV-GFP	+	23:G>T	1	onlyViral	1
K00201:573:HTMWWBBXY:4:1101:22343:43620	A	22	SINV-GFP	+	-	1	onlyViral	0
K00201:573:HTMWWBBXY:4:1101:29894:43620	T	26	SINV-GFP	+	-	1	onlyViral	0
K00201:573:HTMWWBBXY:4:1101:6157:43638	A	22	SINV-GFP	+	-	1	onlyViral	0
K00201:573:HTMWWBBXY:4:1101:21389:43691	C	20	SINV-GFP	+	-	1	onlyViral	0
K00201:573:HTMWWBBXY:4:1101:8247:43708	T	21	SINV-GFP	+	20:A>T	1	onlyViral	1
K00201:573:HTMWWBBXY:4:1101:22353:43708	C	22	SINV-GFP	+	21:A>T	1	onlyViral	1
K00201:573:HTMWWBBXY:4:1101:29620:43708	A	25	SINV-GFP	+	-	1	onlyViral	0
K00201:573:HTMWWBBXY:4:1101:6228:43726	G	23	SINV-GFP	+	-	1	onlyViral	0
K00201:573:HTMWWBBXY:4:1101:6137:43744	A	23	SINV-GFP	+	-	1	onlyViral	0
K00201:573:HTMWWBBXY:4:1101:10013:43744	T	22	SINV-GFP	-	-	1	onlyViral	0
K00201:573:HTMWWBBXY:4:1101:26189:43744	A	26	SINV-GFP	+	-	1	onlyViral	0
K00201:573:HTMWWBBXY:4:1101:23307:43779	A	23	SINV-GFP	+	-	1	onlyViral	0
K00201:573:HTMWWBBXY:4:1101:23520:43831	A	23	SINV-GFP	+	-	1	onlyViral	0
K00201:573:HTMWWBBXY:4:1101:8227:43849	A	26	SINV-GFP	+	-	1	onlyViral	0
K00201:573:HTMWWBBXY:4:1101:12489:43884	T	21	SINV-GFP	+	-	1	onlyViral	0
K00201:573:HTMWWBBXY:4:1101:12114:43902	G	23	SINV-GFP	+	-	1	onlyViral	0
K00201:573:HTMWWBBXY:4:1101:4371:43919	C	22	SINV-GFP	+	-	1	onlyViral	0
K00201:573:HTMWWBBXY:4:1101:16711:43955	T	23	SINV-GFP	-	-	1	onlyViral	0
K00201:573:HTMWWBBXY:4:1101:20405:43990	G	20	SINV-GFP	+	-	1	onlyViral	0
K00201:573:HTMWWBBXY:4:1101:3427:44113	T	21	SINV-GFP	+	20:A>T	1	onlyViral	1
K00201:573:HTMWWBBXY:4:1101:20902:44113	T	21	SINV-GFP	+	-	1	onlyViral	0
K00201:573:HTMWWBBXY:4:1101:6228:44183	A	22	SINV-GFP	+	-	1	onlyViral	0
K00201:573:HTMWWBBXY:4:1101:22577:44201	T	21	SINV-GFP	+	20:A>T	1	onlyViral	1
K00201:573:HTMWWBBXY:4:1101:1966:44253	T	21	SINV-GFP	+	-	1	onlyViral	0
K00201:573:HTMWWBBXY:4:1101:23784:44253	G	24	SINV-GFP	+	-	1	onlyViral	0
K00201:573:HTMWWBBXY:4:1101:23531:44377	C	21	SINV-GFP	+	-	1	onlyViral	0
K00201:573:HTMWWBBXY:4:1101:21897:44394	C	23	SINV-GFP	+	-	1	onlyViral	0
K00201:573:HTMWWBBXY:4:1101:28331:44429	C	22	SINV-GFP	+	21:A>T	1	onlyViral	1
K00201:573:HTMWWBBXY:4:1101:5091:44464	T	20	SINV-GFP	+	-	1	onlyViral	0
K00201:573:HTMWWBBXY:4:1101:7507:44500	C	22	SINV-GFP	+	-	1	onlyViral	0
K00201:573:HTMWWBBXY:4:1101:24109:44500	A	22	SINV-GFP	+	-	1	onlyViral	0
K00201:573:HTMWWBBXY:4:1101:5467:44517	A	23	SINV-GFP	+	-	1	onlyViral	0
K00201:573:HTMWWBBXY:4:1101:991:44535	N	24	SINV-GFP	+	0:C>N	1	onlyViral	1
K00201:573:HTMWWBBXY:4:1101:16072:44535	A	22	SINV-GFP	+	-	1	onlyViral	0
K00201:573:HTMWWBBXY:4:1101:30350:44588	T	21	SINV-GFP	+	-	1	onlyViral	0
K00201:573:HTMWWBBXY:4:1101:26139:44605	C	27	SINV-GFP	+	26:G>T	1	onlyViral	1
K00201:573:HTMWWBBXY:4:1101:20090:44640	C	22	SINV-GFP	+	-	1	onlyViral	0
K00201:573:HTMWWBBXY:4:1101:21816:44640	T	22	SINV-GFP	+	21:C>T	1	onlyViral	1
K00201:573:HTMWWBBXY:4:1101:3701:44658	C	24	SINV-GFP	+	-	1	onlyViral	0
K00201:573:HTMWWBBXY:4:1101:3224:44711	T	21	SINV-GFP	+	20:A>T	1	onlyViral	1
K00201:573:HTMWWBBXY:4:1101:14610:44746	T	22	SINV-GFP	-	-	1	onlyViral	0
K00201:573:HTMWWBBXY:4:1101:17492:44746	A	24	SINV-GFP	+	-	1	onlyViral	0
K00201:573:HTMWWBBXY:4:1101:26423:44746	T	22	SINV-GFP	+	-	1	onlyViral	0
K00201:573:HTMWWBBXY:4:1101:29579:44763	A	30	SINV-GFP	+	-	1	onlyViral	0
K00201:573:HTMWWBBXY:4:1101:21958:44886	T	20	SINV-GFP	+	-	1	onlyViral	0
K00201:573:HTMWWBBXY:4:1101:29711:44886	T	22	SINV-GFP	+	-	1	onlyViral	0
K00201:573:HTMWWBBXY:4:1101:2503:44904	A	22	SINV-GFP	+	-	1	onlyViral	0
K00201:573:HTMWWBBXY:4:1101:29274:44939	C	29	SINV-GFP	+	-	1	onlyViral	0
K00201:573:HTMWWBBXY:4:1101:26484:44992	T	21	SINV-GFP	+	-	1	onlyViral	0
K00201:573:HTMWWBBXY:4:1101:16650:45045	A	22	SINV-GFP	+	-	1	onlyViral	0
K00201:573:HTMWWBBXY:4:1101:21237:45045	T	22	SINV-GFP	+	20:T>C,21:T>C	1	onlyViral	2
K00201:573:HTMWWBBXY:4:1101:3285:45062	C	22	SINV-GFP	+	-	1	onlyViral	0
K00201:573:HTMWWBBXY:4:1101:3437:45080	A	22	SINV-GFP	+	-	1	onlyViral	0
K00201:573:HTMWWBBXY:4:1101:5020:45080	A	21	SINV-GFP	+	-	1	onlyViral	0
K00201:573:HTMWWBBXY:4:1101:9932:45080	C	21	SINV-GFP	+	20:C>T	1	onlyViral	1
K00201:573:HTMWWBBXY:4:1101:21227:45133	T	18	SINV-GFP	+	-	1	onlyViral	0
K00201:573:HTMWWBBXY:4:1101:21887:45256	G	24	SINV-GFP	+	-	1	onlyViral	0
K00201:573:HTMWWBBXY:4:1101:22313:45256	A	21	SINV-GFP	+	-	1	onlyViral	0
K00201:573:HTMWWBBXY:4:1101:16863:45273	T	21	SINV-GFP	-	-	1	onlyViral	0
K00201:573:HTMWWBBXY:4:1101:5954:45291	T	21	SINV-GFP	+	20:A>T	1	onlyViral	1
K00201:573:HTMWWBBXY:4:1101:11840:45291	A	23	SINV-GFP	+	-	1	onlyViral	0
K00201:573:HTMWWBBXY:4:1101:20212:45309	T	22	SINV-GFP	+	-	1	onlyViral	0
K00201:573:HTMWWBBXY:4:1101:18761:45326	A	23	SINV-GFP	+	-	1	onlyViral	0
K00201:573:HTMWWBBXY:4:1101:25814:45344	T	21	SINV-GFP	-	-	1	onlyViral	0
K00201:573:HTMWWBBXY:4:1101:9161:45396	A	22	SINV-GFP	+	-	1	onlyViral	0
K00201:573:HTMWWBBXY:4:1101:6857:45484	C	22	SINV-GFP	+	20:A>T,21:A>G	1	onlyViral	2
K00201:573:HTMWWBBXY:4:1101:3701:45537	G	25	SINV-GFP	+	-	1	onlyViral	0
K00201:573:HTMWWBBXY:4:1101:19928:45590	T	21	SINV-GFP	+	-	1	onlyViral	0
K00201:573:HTMWWBBXY:4:1101:13535:45625	C	24	SINV-GFP	+	23:G>T	1	onlyViral	1
K00201:573:HTMWWBBXY:4:1101:11424:45695	G	24	SINV-GFP	+	-	1	onlyViral	0
K00201:573:HTMWWBBXY:4:1101:8258:45731	A	22	SINV-GFP	+	17:A>G	1	onlyViral	1
K00201:573:HTMWWBBXY:4:1101:26951:45906	T	21	SINV-GFP	+	-	1	onlyViral	0
K00201:573:HTMWWBBXY:4:1101:12753:45924	A	23	SINV-GFP	+	-	1	onlyViral	0
K00201:573:HTMWWBBXY:4:1101:23196:45942	A	22	SINV-GFP	+	-	1	onlyViral	0
K00201:573:HTMWWBBXY:4:1101:10297:45959	T	26	SINV-GFP	+	25:T>G	1	onlyViral	1
K00201:573:HTMWWBBXY:4:1101:13768:45959	A	22	SINV-GFP	+	-	1	onlyViral	0
K00201:573:HTMWWBBXY:4:1101:30492:45959	G	24	SINV-GFP	+	23:T>G	1	onlyViral	1
K00201:573:HTMWWBBXY:4:1101:13981:46012	C	20	SINV-GFP	+	-	1	onlyViral	0
K00201:573:HTMWWBBXY:4:1101:25915:46012	T	20	SINV-GFP	+	-	1	onlyViral	0
K00201:573:HTMWWBBXY:4:1101:20791:46065	A	22	SINV-GFP	+	-	1	onlyViral	0
K00201:573:HTMWWBBXY:4:1101:16417:46117	A	27	SINV-GFP	+	-	1	onlyViral	0
K00201:573:HTMWWBBXY:4:1101:5964:46153	T	21	SINV-GFP	+	-	1	onlyViral	0
K00201:573:HTMWWBBXY:4:1101:10896:46223	T	21	SINV-GFP	+	-	1	onlyViral	0
K00201:573:HTMWWBBXY:4:1101:18720:46311	T	21	SINV-GFP	+	-	1	onlyViral	0
K00201:573:HTMWWBBXY:4:1101:23632:46311	G	21	SINV-GFP	+	-	1	onlyViral	0
K00201:573:HTMWWBBXY:4:1101:13707:46346	A	21	SINV-GFP	+	-	1	onlyViral	0
K00201:573:HTMWWBBXY:4:1101:21460:46346	T	21	SINV-GFP	+	20:A>T	1	onlyViral	1
K00201:573:HTMWWBBXY:4:1101:29092:46381	G	21	SINV-GFP	+	20:A>T	1	onlyViral	1
K00201:573:HTMWWBBXY:4:1101:30797:46381	A	20	SINV-GFP	+	-	1	onlyViral	0
K00201:573:HTMWWBBXY:4:1101:6055:46416	T	28	SINV-GFP	+	-	1	onlyViral	0
K00201:573:HTMWWBBXY:4:1101:6928:46416	A	24	SINV-GFP	+	-	1	onlyViral	0
K00201:573:HTMWWBBXY:4:1101:25966:46416	A	21	SINV-GFP	-	-	1	onlyViral	0
K00201:573:HTMWWBBXY:4:1101:16407:46487	G	21	SINV-GFP	+	-	1	onlyViral	0
K00201:573:HTMWWBBXY:4:1101:7101:46539	A	25	SINV-GFP	+	-	1	onlyViral	0
K00201:573:HTMWWBBXY:4:1101:20821:46575	A	21	SINV-GFP	+	-	1	onlyViral	0
K00201:573:HTMWWBBXY:4:1101:9587:46592	C	22	SINV-GFP	+	-	1	onlyViral	0
K00201:573:HTMWWBBXY:4:1101:9699:46610	T	21	SINV-GFP	+	-	1	onlyViral	0
K00201:573:HTMWWBBXY:4:1101:29467:46610	T	21	SINV-GFP	+	-	1	onlyViral	0
K00201:573:HTMWWBBXY:4:1101:27681:46645	G	32	SINV-GFP	+	-	1	onlyViral	0
K00201:573:HTMWWBBXY:4:1101:23328:46698	A	21	SINV-GFP	+	-	1	onlyViral	0
K00201:573:HTMWWBBXY:4:1101:14752:46715	A	23	SINV-GFP	+	22:G>T	1	onlyViral	1
K00201:573:HTMWWBBXY:4:1101:25195:46768	A	25	SINV-GFP	+	24:A>T	1	onlyViral	1
K00201:573:HTMWWBBXY:4:1101:22100:46856	A	22	SINV-GFP	+	-	1	onlyViral	0
K00201:573:HTMWWBBXY:4:1101:12763:46891	A	22	SINV-GFP	+	-	1	onlyViral	0
K00201:573:HTMWWBBXY:4:1101:21024:46926	T	21	SINV-GFP	+	-	1	onlyViral	0
K00201:573:HTMWWBBXY:4:1101:15798:46944	T	24	SINV-GFP	+	23:A>T	1	onlyViral	1
K00201:573:HTMWWBBXY:4:1101:20446:46944	T	22	SINV-GFP	+	-	1	onlyViral	0
K00201:573:HTMWWBBXY:4:1101:19583:46961	T	20	SINV-GFP	+	-	1	onlyViral	0
K00201:573:HTMWWBBXY:4:1101:21440:46979	T	20	SINV-GFP	+	-	1	onlyViral	0
K00201:573:HTMWWBBXY:4:1101:21491:46997	A	21	SINV-GFP	+	-	1	onlyViral	0
K00201:573:HTMWWBBXY:4:1101:20547:47014	T	22	SINV-GFP	+	-	1	onlyViral	0
K00201:573:HTMWWBBXY:4:1101:8562:47032	T	24	SINV-GFP	+	-	1	onlyViral	0
K00201:573:HTMWWBBXY:4:1101:9232:47032	A	25	SINV-GFP	+	-	1	onlyViral	0
K00201:573:HTMWWBBXY:4:1101:31700:47102	T	27	SINV-GFP	+	-	1	onlyViral	0
K00201:573:HTMWWBBXY:4:1101:16122:47155	G	20	SINV-GFP	+	-	1	onlyViral	0
K00201:573:HTMWWBBXY:4:1101:26453:47155	T	20	SINV-GFP	+	-	1	onlyViral	0
K00201:573:HTMWWBBXY:4:1101:30371:47155	A	22	SINV-GFP	+	-	1	onlyViral	0
K00201:573:HTMWWBBXY:4:1101:16072:47172	T	21	SINV-GFP	+	-	1	onlyViral	0
K00201:573:HTMWWBBXY:4:1101:17949:47190	T	22	SINV-GFP	-	-	1	onlyViral	0
K00201:573:HTMWWBBXY:4:1101:1032:47243	N	21	SINV-GFP	+	0:T>N,20:A>T	1	onlyViral	2
K00201:573:HTMWWBBXY:4:1101:2585:47260	T	19	SINV-GFP	+	-	1	onlyViral	0
K00201:573:HTMWWBBXY:4:1101:14803:47295	C	25	SINV-GFP	+	-	1	onlyViral	0
K00201:573:HTMWWBBXY:4:1101:26230:47295	T	21	SINV-GFP	+	20:A>T	1	onlyViral	1
K00201:573:HTMWWBBXY:4:1101:5457:47348	A	22	SINV-GFP	+	-	1	onlyViral	0
K00201:573:HTMWWBBXY:4:1101:1935:47366	G	29	SINV-GFP	+	0:T>G,1:A>G	1	onlyViral	2
K00201:573:HTMWWBBXY:4:1101:11546:47383	G	27	SINV-GFP	+	-	1	onlyViral	0
K00201:573:HTMWWBBXY:4:1101:30908:47383	A	24	SINV-GFP	+	23:T>G	1	onlyViral	1
K00201:573:HTMWWBBXY:4:1101:26920:47401	A	20	SINV-GFP	+	-	1	onlyViral	0
K00201:573:HTMWWBBXY:4:1101:2453:47419	T	23	SINV-GFP	+	-	1	onlyViral	0
K00201:573:HTMWWBBXY:4:1101:30462:47419	G	30	SINV-GFP	+	-	1	onlyViral	0
K00201:573:HTMWWBBXY:4:1101:22800:47436	A	25	SINV-GFP	+	-	1	onlyViral	0
K00201:573:HTMWWBBXY:4:1101:13900:47489	A	22	SINV-GFP	+	-	1	onlyViral	0
K00201:573:HTMWWBBXY:4:1101:20476:47524	T	20	SINV-GFP	+	-	1	onlyViral	0
K00201:573:HTMWWBBXY:4:1101:21044:47524	A	21	SINV-GFP	+	-	1	onlyViral	0
K00201:573:HTMWWBBXY:4:1101:7456:47612	A	22	SINV-GFP	+	-	1	onlyViral	0
K00201:573:HTMWWBBXY:4:1101:15189:47612	G	21	SINV-GFP	+	-	1	onlyViral	0
K00201:573:HTMWWBBXY:4:1101:17158:47612	C	22	SINV-GFP	+	-	1	onlyViral	0
K00201:573:HTMWWBBXY:4:1101:31791:47612	A	22	SINV-GFP	+	-	1	onlyViral	0
K00201:573:HTMWWBBXY:4:1101:15077:47630	A	26	SINV-GFP	+	25:A>T	1	onlyViral	1
K00201:573:HTMWWBBXY:4:1101:15179:47630	G	21	SINV-GFP	+	-	1	onlyViral	0
K00201:573:HTMWWBBXY:4:1101:2849:47647	C	21	SINV-GFP	+	-	1	onlyViral	0
K00201:573:HTMWWBBXY:4:1101:6532:47665	T	20	SINV-GFP	+	-	1	onlyViral	0
K00201:573:HTMWWBBXY:4:1101:9252:47700	T	26	SINV-GFP	+	-	1	onlyViral	0
K00201:573:HTMWWBBXY:4:1101:18365:47700	T	27	SINV-GFP	+	-	1	onlyViral	0
K00201:573:HTMWWBBXY:4:1101:1590:47717	A	21	SINV-GFP	+	-	1	onlyViral	0
K00201:573:HTMWWBBXY:4:1101:15848:47735	A	20	SINV-GFP	+	19:A>T	1	onlyViral	1
K00201:573:HTMWWBBXY:4:1101:11048:47753	C	20	SINV-GFP	+	-	1	onlyViral	0
K00201:573:HTMWWBBXY:4:1101:30573:47788	A	25	SINV-GFP	+	-	1	onlyViral	0
K00201:573:HTMWWBBXY:4:1101:25997:47805	A	18	SINV-GFP	+	-	1	onlyViral	0
K00201:573:HTMWWBBXY:4:1101:5233:47841	T	21	SINV-GFP	+	-	1	onlyViral	0
K00201:573:HTMWWBBXY:4:1101:20577:47876	T	22	SINV-GFP	+	-	1	onlyViral	0
K00201:573:HTMWWBBXY:4:1101:12784:47911	T	21	SINV-GFP	+	-	1	onlyViral	0
K00201:573:HTMWWBBXY:4:1101:20222:47928	T	24	SINV-GFP	+	23:C>T	1	onlyViral	1
K00201:573:HTMWWBBXY:4:1101:20811:47928	C	23	SINV-GFP	+	-	1	onlyViral	0
K00201:573:HTMWWBBXY:4:1101:21014:47928	C	20	SINV-GFP	+	-	1	onlyViral	0
K00201:573:HTMWWBBXY:4:1101:1276:47946	T	20	SINV-GFP	+	-	1	onlyViral	0
K00201:573:HTMWWBBXY:4:1101:11830:47981	T	26	SINV-GFP	+	-	1	onlyViral	0
K00201:573:HTMWWBBXY:4:1101:1854:47999	T	22	SINV-GFP	+	-	1	onlyViral	0
K00201:573:HTMWWBBXY:4:1101:3945:48034	T	21	SINV-GFP	+	-	1	onlyViral	0
K00201:573:HTMWWBBXY:4:1101:23389:48034	T	22	SINV-GFP	+	-	1	onlyViral	0
K00201:573:HTMWWBBXY:4:1101:11677:48069	T	21	SINV-GFP	+	-	1	onlyViral	0
K00201:573:HTMWWBBXY:4:1101:12489:48069	C	28	SINV-GFP	+	-	1	onlyViral	0
K00201:573:HTMWWBBXY:4:1101:22323:48087	A	26	SINV-GFP	+	-	1	onlyViral	0
K00201:573:HTMWWBBXY:4:1101:1164:48104	N	20	SINV-GFP	+	0:T>N	1	onlyViral	1
K00201:573:HTMWWBBXY:4:1101:1925:48122	A	22	SINV-GFP	+	-	1	onlyViral	0
K00201:573:HTMWWBBXY:4:1101:21136:48139	A	22	SINV-GFP	+	-	1	onlyViral	0
K00201:573:HTMWWBBXY:4:1101:1428:48315	C	22	SINV-GFP	+	-	1	onlyViral	0
K00201:573:HTMWWBBXY:4:1101:18568:48333	T	22	SINV-GFP	+	-	1	onlyViral	0
K00201:573:HTMWWBBXY:4:1101:9770:48386	C	32	SINV-GFP	+	-	1	onlyViral	0
K00201:573:HTMWWBBXY:4:1101:5619:48403	A	20	SINV-GFP	+	-	1	onlyViral	0
K00201:573:HTMWWBBXY:4:1101:3721:48456	T	21	SINV-GFP	+	-	1	onlyViral	0
K00201:573:HTMWWBBXY:4:1101:12347:48491	A	27	SINV-GFP	+	26:A>G	1	onlyViral	1
K00201:573:HTMWWBBXY:4:1101:21136:48491	C	24	SINV-GFP	+	22:A>T	1	onlyViral	1
K00201:573:HTMWWBBXY:4:1101:9759:48544	T	21	SINV-GFP	+	-	1	onlyViral	0
K00201:573:HTMWWBBXY:4:1101:20405:48561	A	21	SINV-GFP	+	-	1	onlyViral	0
K00201:573:HTMWWBBXY:4:1101:5954:48632	T	23	SINV-GFP	+	-	1	onlyViral	0
K00201:573:HTMWWBBXY:4:1101:1265:48667	A	22	SINV-GFP	+	-	1	onlyViral	0
K00201:573:HTMWWBBXY:4:1101:3437:48667	C	24	SINV-GFP	+	-	1	onlyViral	0
K00201:573:HTMWWBBXY:4:1101:5041:48667	A	20	SINV-GFP	+	19:A>T	1	onlyViral	1
K00201:573:HTMWWBBXY:4:1101:9029:48685	A	26	SINV-GFP	+	-	1	onlyViral	0
K00201:573:HTMWWBBXY:4:1101:19400:48685	T	20	SINV-GFP	+	-	1	onlyViral	0
K00201:573:HTMWWBBXY:4:1101:7030:48702	C	23	SINV-GFP	+	-	1	onlyViral	0
K00201:573:HTMWWBBXY:4:1101:6979:48720	C	23	SINV-GFP	+	-	1	onlyViral	0
K00201:573:HTMWWBBXY:4:1101:8115:48755	A	29	SINV-GFP	+	-	1	onlyViral	0
K00201:573:HTMWWBBXY:4:1101:23663:48755	C	20	SINV-GFP	+	-	1	onlyViral	0
K00201:573:HTMWWBBXY:4:1101:26098:48755	T	32	SINV-GFP	+	30:C>T	1	onlyViral	1
K00201:573:HTMWWBBXY:4:1101:28250:48755	T	23	SINV-GFP	+	-	1	onlyViral	0
K00201:573:HTMWWBBXY:4:1101:11891:48790	A	22	SINV-GFP	+	-	1	onlyViral	0
K00201:573:HTMWWBBXY:4:1101:12672:48808	T	21	SINV-GFP	+	20:A>T	1	onlyViral	1
K00201:573:HTMWWBBXY:4:1101:3772:48825	T	22	SINV-GFP	+	-	1	onlyViral	0
K00201:573:HTMWWBBXY:4:1101:11363:48860	A	22	SINV-GFP	+	-	1	onlyViral	0
K00201:573:HTMWWBBXY:4:1101:17543:48878	A	22	SINV-GFP	+	-	1	onlyViral	0
K00201:573:HTMWWBBXY:4:1101:31274:48896	A	22	SINV-GFP	+	21:A>T	1	onlyViral	1
K00201:573:HTMWWBBXY:4:1101:13667:48913	A	27	SINV-GFP	+	-	1	onlyViral	0
K00201:573:HTMWWBBXY:4:1101:2818:48966	T	21	SINV-GFP	+	-	1	onlyViral	0
K00201:573:HTMWWBBXY:4:1101:19989:48966	A	22	SINV-GFP	+	21:G>T	1	onlyViral	1
K00201:573:HTMWWBBXY:4:1101:12855:49019	A	22	SINV-GFP	+	-	1	onlyViral	0
K00201:573:HTMWWBBXY:4:1101:4046:49054	A	22	SINV-GFP	+	-	1	onlyViral	0
K00201:573:HTMWWBBXY:4:1101:28940:49071	N	20	SINV-GFP	+	0:C>N	1	onlyViral	1
K00201:573:HTMWWBBXY:4:1101:25317:49124	N	32	SINV-GFP	+	0:T>N,30:C>T	1	onlyViral	2
K00201:573:HTMWWBBXY:4:1101:26869:49142	N	22	SINV-GFP	+	0:C>N	1	onlyViral	1
K00201:573:HTMWWBBXY:4:1101:30716:49159	N	21	SINV-GFP	+	0:C>N	1	onlyViral	1
K00201:573:HTMWWBBXY:4:1101:5832:49194	N	28	SINV-GFP	+	0:T>N	1	onlyViral	1
K00201:573:HTMWWBBXY:4:1101:4980:49230	N	29	SINV-GFP	+	0:T>N,28:T>A	1	onlyViral	2
K00201:573:HTMWWBBXY:4:1101:7507:49247	N	24	SINV-GFP	+	0:T>N	1	onlyViral	1
K00201:573:HTMWWBBXY:4:1102:7182:1279	A	23	SINV-GFP	+	1:A>N	1	onlyViral	1
K00201:573:HTMWWBBXY:4:1102:18254:1297	T	21	SINV-GFP	-	1:A>N	1	onlyViral	1
K00201:573:HTMWWBBXY:4:1102:20882:1384	T	20	SINV-GFP	+	-	1	onlyViral	0
K00201:573:HTMWWBBXY:4:1102:17624:1437	T	25	SINV-GFP	+	-	1	onlyViral	0
K00201:573:HTMWWBBXY:4:1102:2290:1490	T	21	SINV-GFP	+	-	1	onlyViral	0
K00201:573:HTMWWBBXY:4:1102:19207:1508	A	21	SINV-GFP	+	-	1	onlyViral	0
K00201:573:HTMWWBBXY:4:1102:2564:1543	T	21	SINV-GFP	+	-	1	onlyViral	0
K00201:573:HTMWWBBXY:4:1102:7720:1578	A	21	SINV-GFP	+	-	1	onlyViral	0
K00201:573:HTMWWBBXY:4:1102:7060:1595	A	25	SINV-GFP	+	-	1	onlyViral	0
K00201:573:HTMWWBBXY:4:1102:29965:1613	T	18	SINV-GFP	+	-	1	onlyViral	0
K00201:573:HTMWWBBXY:4:1102:13281:1648	T	22	SINV-GFP	+	-	1	onlyViral	0
K00201:573:HTMWWBBXY:4:1102:23115:1666	A	22	SINV-GFP	+	-	1	onlyViral	0
K00201:573:HTMWWBBXY:4:1102:27570:1683	T	22	SINV-GFP	-	-	1	onlyViral	0
K00201:573:HTMWWBBXY:4:1102:13301:1719	C	21	SINV-GFP	+	0:T>C	1	onlyViral	1
K00201:573:HTMWWBBXY:4:1102:18406:1736	T	22	SINV-GFP	+	-	1	onlyViral	0
K00201:573:HTMWWBBXY:4:1102:18446:1736	A	22	SINV-GFP	+	-	1	onlyViral	0
K00201:573:HTMWWBBXY:4:1102:1174:1806	N	23	SINV-GFP	+	0:C>N	1	onlyViral	1
K00201:573:HTMWWBBXY:4:1102:6015:1824	T	24	SINV-GFP	+	-	1	onlyViral	0
K00201:573:HTMWWBBXY:4:1102:21318:1824	T	21	SINV-GFP	-	20:T>A	1	onlyViral	1
K00201:573:HTMWWBBXY:4:1102:10115:1930	A	23	SINV-GFP	+	-	1	onlyViral	0
K00201:573:HTMWWBBXY:4:1102:30269:1930	C	28	SINV-GFP	+	-	1	onlyViral	0
K00201:573:HTMWWBBXY:4:1102:6593:1947	T	21	SINV-GFP	+	-	1	onlyViral	0
K00201:573:HTMWWBBXY:4:1102:16863:1947	C	23	SINV-GFP	+	22:G>A	1	onlyViral	1
K00201:573:HTMWWBBXY:4:1102:15564:1982	T	22	SINV-GFP	+	-	1	onlyViral	0
K00201:573:HTMWWBBXY:4:1102:2067:2053	C	22	SINV-GFP	+	-	1	onlyViral	0
K00201:573:HTMWWBBXY:4:1102:10977:2088	A	22	SINV-GFP	+	-	1	onlyViral	0
K00201:573:HTMWWBBXY:4:1102:27732:2105	A	22	SINV-GFP	-	-	1	onlyViral	0
K00201:573:HTMWWBBXY:4:1102:24667:2141	G	21	SINV-GFP	+	-	1	onlyViral	0
K00201:573:HTMWWBBXY:4:1102:17716:2158	A	32	SINV-GFP	+	-	1	onlyViral	0
K00201:573:HTMWWBBXY:4:1102:20709:2246	T	24	SINV-GFP	+	-	1	onlyViral	0
K00201:573:HTMWWBBXY:4:1102:9729:2316	A	22	SINV-GFP	-	-	1	onlyViral	0
K00201:573:HTMWWBBXY:4:1102:17797:2334	A	23	SINV-GFP	+	22:T>A	1	onlyViral	1
K00201:573:HTMWWBBXY:4:1102:3498:2352	A	21	SINV-GFP	+	-	1	onlyViral	0
K00201:573:HTMWWBBXY:4:1102:17695:2369	T	22	SINV-GFP	+	-	1	onlyViral	0
K00201:573:HTMWWBBXY:4:1102:4959:2387	T	20	SINV-GFP	+	-	1	onlyViral	0
K00201:573:HTMWWBBXY:4:1102:10551:2475	C	20	SINV-GFP	+	-	1	onlyViral	0
K00201:573:HTMWWBBXY:4:1102:13332:2475	T	21	SINV-GFP	+	-	1	onlyViral	0
K00201:573:HTMWWBBXY:4:1102:24535:2475	A	23	SINV-GFP	+	-	1	onlyViral	0
K00201:573:HTMWWBBXY:4:1102:13342:2492	T	20	SINV-GFP	+	-	1	onlyViral	0
K00201:573:HTMWWBBXY:4:1102:15331:2492	C	21	SINV-GFP	+	-	1	onlyViral	0
K00201:573:HTMWWBBXY:4:1102:24759:2510	A	22	SINV-GFP	+	-	1	onlyViral	0
K00201:573:HTMWWBBXY:4:1102:23744:2545	C	21	SINV-GFP	+	-	1	onlyViral	0
K00201:573:HTMWWBBXY:4:1102:23216:2580	T	22	SINV-GFP	+	-	1	onlyViral	0
K00201:573:HTMWWBBXY:4:1102:12804:2615	A	22	SINV-GFP	+	21:C>T	1	onlyViral	1
K00201:573:HTMWWBBXY:4:1102:7121:2650	T	21	SINV-GFP	+	-	1	onlyViral	0
K00201:573:HTMWWBBXY:4:1102:11058:2650	A	24	SINV-GFP	+	-	1	onlyViral	0
K00201:573:HTMWWBBXY:4:1102:18528:2650	T	21	SINV-GFP	+	20:A>T	1	onlyViral	1
K00201:573:HTMWWBBXY:4:1102:3356:2668	T	20	SINV-GFP	+	-	1	onlyViral	0
K00201:573:HTMWWBBXY:4:1102:6745:2668	C	20	SINV-GFP	+	-	1	onlyViral	0
K00201:573:HTMWWBBXY:4:1102:25611:2756	T	21	SINV-GFP	+	-	1	onlyViral	0
K00201:573:HTMWWBBXY:4:1102:11637:2774	T	21	SINV-GFP	+	-	1	onlyViral	0
K00201:573:HTMWWBBXY:4:1102:5832:2809	A	22	SINV-GFP	+	-	1	onlyViral	0
K00201:573:HTMWWBBXY:4:1102:6888:2844	G	25	SINV-GFP	+	-	1	onlyViral	0
K00201:573:HTMWWBBXY:4:1102:21471:2861	C	20	SINV-GFP	+	-	1	onlyViral	0
K00201:573:HTMWWBBXY:4:1102:26210:2949	A	22	SINV-GFP	+	-	1	onlyViral	0
K00201:573:HTMWWBBXY:4:1102:18913:2967	C	24	SINV-GFP	+	-	1	onlyViral	0
K00201:573:HTMWWBBXY:4:1102:27559:2967	A	23	SINV-GFP	+	22:T>C	1	onlyViral	1
K00201:573:HTMWWBBXY:4:1102:21795:3002	A	22	SINV-GFP	+	-	1	onlyViral	0
K00201:573:HTMWWBBXY:4:1102:21927:3020	T	23	SINV-GFP	-	-	1	onlyViral	0
K00201:573:HTMWWBBXY:4:1102:5152:3037	A	22	SINV-GFP	+	-	1	onlyViral	0
K00201:573:HTMWWBBXY:4:1102:15250:3090	T	22	SINV-GFP	-	-	1	onlyViral	0
K00201:573:HTMWWBBXY:4:1102:6796:3143	T	23	SINV-GFP	-	-	1	onlyViral	0
K00201:573:HTMWWBBXY:4:1102:26260:3143	A	21	SINV-GFP	-	-	1	onlyViral	0
K00201:573:HTMWWBBXY:4:1102:1874:3160	T	23	SINV-GFP	-	21:C>T,22:T>G	1	onlyViral	2
K00201:573:HTMWWBBXY:4:1102:18010:3196	A	23	SINV-GFP	+	-	1	onlyViral	0
K00201:573:HTMWWBBXY:4:1102:16376:3213	T	27	SINV-GFP	+	-	1	onlyViral	0
K00201:573:HTMWWBBXY:4:1102:24586:3231	C	20	SINV-GFP	+	-	1	onlyViral	0
K00201:573:HTMWWBBXY:4:1102:2098:3266	A	22	SINV-GFP	+	-	1	onlyViral	0
K00201:573:HTMWWBBXY:4:1102:2605:3266	A	31	SINV-GFP	+	-	1	onlyViral	0
K00201:573:HTMWWBBXY:4:1102:14042:3283	T	24	SINV-GFP	+	2:A>C	1	onlyViral	1
K00201:573:HTMWWBBXY:4:1102:27813:3301	A	22	SINV-GFP	+	-	1	onlyViral	0
K00201:573:HTMWWBBXY:4:1102:5903:3389	T	22	SINV-GFP	+	20:T>C,21:A>T	1	onlyViral	2
K00201:573:HTMWWBBXY:4:1102:31842:3389	C	22	SINV-GFP	+	-	1	onlyViral	0
K00201:573:HTMWWBBXY:4:1102:10013:3407	T	20	SINV-GFP	+	-	1	onlyViral	0
K00201:573:HTMWWBBXY:4:1102:29823:3407	A	22	SINV-GFP	+	-	1	onlyViral	0
K00201:573:HTMWWBBXY:4:1102:23043:3442	C	23	SINV-GFP	+	-	1	onlyViral	0
K00201:573:HTMWWBBXY:4:1102:24099:3477	A	21	SINV-GFP	+	-	1	onlyViral	0
K00201:573:HTMWWBBXY:4:1102:25317:3477	T	24	SINV-GFP	+	-	1	onlyViral	0
K00201:573:HTMWWBBXY:4:1102:28341:3512	A	30	SINV-GFP	+	-	1	onlyViral	0
K00201:573:HTMWWBBXY:4:1102:31020:3512	T	21	SINV-GFP	+	-	1	onlyViral	0
K00201:573:HTMWWBBXY:4:1102:17178:3582	C	32	SINV-GFP	+	-	1	onlyViral	0
K00201:573:HTMWWBBXY:4:1102:28970:3582	T	21	SINV-GFP	+	-	1	onlyViral	0
K00201:573:HTMWWBBXY:4:1102:28696:3600	A	22	SINV-GFP	-	2:T>A	1	onlyViral	1
K00201:573:HTMWWBBXY:4:1102:22313:3653	C	22	SINV-GFP	+	-	1	onlyViral	0
K00201:573:HTMWWBBXY:4:1102:7801:3688	A	23	SINV-GFP	+	-	1	onlyViral	0
K00201:573:HTMWWBBXY:4:1102:10257:3723	C	22	SINV-GFP	-	-	1	onlyViral	0
K00201:573:HTMWWBBXY:4:1102:10795:3741	T	22	SINV-GFP	-	-	1	onlyViral	0
K00201:573:HTMWWBBXY:4:1102:22678:3758	A	18	SINV-GFP	+	-	1	onlyViral	0
K00201:573:HTMWWBBXY:4:1102:5091:3811	T	26	SINV-GFP	+	-	1	onlyViral	0
K00201:573:HTMWWBBXY:4:1102:12743:3846	T	20	SINV-GFP	+	-	1	onlyViral	0
K00201:573:HTMWWBBXY:4:1102:23358:3881	A	30	SINV-GFP	+	29:C>A	1	onlyViral	1
K00201:573:HTMWWBBXY:4:1102:3356:3899	T	21	SINV-GFP	+	20:A>T	1	onlyViral	1
K00201:573:HTMWWBBXY:4:1102:26555:3899	A	22	SINV-GFP	+	-	1	onlyViral	0
K00201:573:HTMWWBBXY:4:1102:4056:3987	A	28	SINV-GFP	+	-	1	onlyViral	0
K00201:573:HTMWWBBXY:4:1102:9577:3987	A	22	SINV-GFP	+	-	1	onlyViral	0
K00201:573:HTMWWBBXY:4:1102:5000:4004	T	24	SINV-GFP	+	-	1	onlyViral	0
K00201:573:HTMWWBBXY:4:1102:7436:4040	A	22	SINV-GFP	+	-	1	onlyViral	0
K00201:573:HTMWWBBXY:4:1102:1874:4075	A	28	SINV-GFP	+	-	1	onlyViral	0
K00201:573:HTMWWBBXY:4:1102:20963:4092	A	22	SINV-GFP	+	-	1	onlyViral	0
K00201:573:HTMWWBBXY:4:1102:8775:4110	T	23	SINV-GFP	+	-	1	onlyViral	0
K00201:573:HTMWWBBXY:4:1102:26646:4127	A	22	SINV-GFP	+	-	1	onlyViral	0
K00201:573:HTMWWBBXY:4:1102:31152:4163	G	27	SINV-GFP	+	26:C>T	1	onlyViral	1
K00201:573:HTMWWBBXY:4:1102:12083:4215	C	24	SINV-GFP	+	-	1	onlyViral	0
K00201:573:HTMWWBBXY:4:1102:1600:4233	T	22	SINV-GFP	+	-	1	onlyViral	0
K00201:573:HTMWWBBXY:4:1102:26352:4251	A	25	SINV-GFP	+	-	1	onlyViral	0
K00201:573:HTMWWBBXY:4:1102:8724:4268	A	22	SINV-GFP	+	-	1	onlyViral	0
K00201:573:HTMWWBBXY:4:1102:25449:4303	C	20	SINV-GFP	+	-	1	onlyViral	0
K00201:573:HTMWWBBXY:4:1102:11089:4321	A	32	SINV-GFP	+	-	1	onlyViral	0
K00201:573:HTMWWBBXY:4:1102:9861:4338	T	21	SINV-GFP	+	-	1	onlyViral	0
K00201:573:HTMWWBBXY:4:1102:19177:4338	T	23	SINV-GFP	+	22:G>T	1	onlyViral	1
K00201:573:HTMWWBBXY:4:1102:28402:4356	A	28	SINV-GFP	+	-	1	onlyViral	0
K00201:573:HTMWWBBXY:4:1102:7730:4374	T	21	SINV-GFP	+	-	1	onlyViral	0
K00201:573:HTMWWBBXY:4:1102:14184:4374	C	27	SINV-GFP	+	26:G>T	1	onlyViral	1
K00201:573:HTMWWBBXY:4:1102:7314:4391	T	24	SINV-GFP	+	-	1	onlyViral	0
K00201:573:HTMWWBBXY:4:1102:10703:4391	T	22	SINV-GFP	-	-	1	onlyViral	0
K00201:573:HTMWWBBXY:4:1102:6715:4409	T	21	SINV-GFP	+	20:A>T	1	onlyViral	1
K00201:573:HTMWWBBXY:4:1102:17188:4514	A	26	SINV-GFP	+	-	1	onlyViral	0
K00201:573:HTMWWBBXY:4:1102:23307:4532	G	21	SINV-GFP	+	-	1	onlyViral	0
K00201:573:HTMWWBBXY:4:1102:22901:4567	A	28	SINV-GFP	+	-	1	onlyViral	0
K00201:573:HTMWWBBXY:4:1102:2432:4585	A	24	SINV-GFP	+	22:G>T,23:A>T	1	onlyViral	2
K00201:573:HTMWWBBXY:4:1102:25175:4637	A	30	SINV-GFP	+	-	1	onlyViral	0
K00201:573:HTMWWBBXY:4:1102:17198:4673	A	22	SINV-GFP	+	-	1	onlyViral	0
K00201:573:HTMWWBBXY:4:1102:22546:4690	C	18	SINV-GFP	+	-	1	onlyViral	0
K00201:573:HTMWWBBXY:4:1102:20293:4725	A	21	SINV-GFP	+	-	1	onlyViral	0
K00201:573:HTMWWBBXY:4:1102:22546:4760	A	23	SINV-GFP	+	-	1	onlyViral	0
K00201:573:HTMWWBBXY:4:1102:12895:4778	T	26	SINV-GFP	+	-	1	onlyViral	0
K00201:573:HTMWWBBXY:4:1102:2016:4813	A	25	SINV-GFP	+	-	1	onlyViral	0
K00201:573:HTMWWBBXY:4:1102:28706:4884	A	24	SINV-GFP	+	-	1	onlyViral	0
K00201:573:HTMWWBBXY:4:1102:21318:4919	T	21	SINV-GFP	+	20:A>T	1	onlyViral	1
K00201:573:HTMWWBBXY:4:1102:24535:4971	T	20	SINV-GFP	+	-	1	onlyViral	0
K00201:573:HTMWWBBXY:4:1102:29417:4989	A	23	SINV-GFP	+	22:G>T	1	onlyViral	1
K00201:573:HTMWWBBXY:4:1102:26382:5042	T	26	SINV-GFP	+	-	1	onlyViral	0
K00201:573:HTMWWBBXY:4:1102:19918:5059	G	21	SINV-GFP	+	20:A>T	1	onlyViral	1
K00201:573:HTMWWBBXY:4:1102:23683:5077	C	24	SINV-GFP	+	-	1	onlyViral	0
K00201:573:HTMWWBBXY:4:1102:25723:5130	T	22	SINV-GFP	+	-	1	onlyViral	0
K00201:573:HTMWWBBXY:4:1102:24535:5218	C	24	SINV-GFP	+	-	1	onlyViral	0
K00201:573:HTMWWBBXY:4:1102:5934:5235	A	22	SINV-GFP	+	-	1	onlyViral	0
K00201:573:HTMWWBBXY:4:1102:1915:5306	A	23	SINV-GFP	+	-	1	onlyViral	0
K00201:573:HTMWWBBXY:4:1102:14397:5446	A	22	SINV-GFP	+	-	1	onlyViral	0
K00201:573:HTMWWBBXY:4:1102:28574:5534	A	22	SINV-GFP	+	-	1	onlyViral	0
K00201:573:HTMWWBBXY:4:1102:21430:5569	G	22	SINV-GFP	+	21:C>T	1	onlyViral	1
K00201:573:HTMWWBBXY:4:1102:24779:5569	T	20	SINV-GFP	+	-	1	onlyViral	0
K00201:573:HTMWWBBXY:4:1102:15270:5587	T	26	SINV-GFP	+	-	1	onlyViral	0
K00201:573:HTMWWBBXY:4:1102:17990:5587	A	21	SINV-GFP	+	-	1	onlyViral	0
K00201:573:HTMWWBBXY:4:1102:5386:5692	T	24	SINV-GFP	+	-	1	onlyViral	0
K00201:573:HTMWWBBXY:4:1102:20709:5692	A	29	SINV-GFP	+	-	1	onlyViral	0
K00201:573:HTMWWBBXY:4:1102:22495:5728	A	23	SINV-GFP	+	-	1	onlyViral	0
K00201:573:HTMWWBBXY:4:1102:22364:5745	T	21	SINV-GFP	-	-	1	onlyViral	0
K00201:573:HTMWWBBXY:4:1102:16457:5780	A	21	SINV-GFP	+	20:A>T	1	onlyViral	1
K00201:573:HTMWWBBXY:4:1102:24068:5780	A	21	SINV-GFP	-	-	1	onlyViral	0
K00201:573:HTMWWBBXY:4:1102:14722:5798	C	24	SINV-GFP	+	23:C>T	1	onlyViral	1
K00201:573:HTMWWBBXY:4:1102:9475:5816	C	23	SINV-GFP	+	4:C>T	1	onlyViral	1
K00201:573:HTMWWBBXY:4:1102:20070:5816	C	29	SINV-GFP	+	-	1	onlyViral	0
K00201:573:HTMWWBBXY:4:1102:29508:5816	C	30	SINV-GFP	+	-	1	onlyViral	0
K00201:573:HTMWWBBXY:4:1102:9323:5833	C	23	SINV-GFP	+	4:C>T	1	onlyViral	1
K00201:573:HTMWWBBXY:4:1102:21288:5921	A	22	SINV-GFP	+	-	1	onlyViral	0
K00201:573:HTMWWBBXY:4:1102:2706:5939	A	22	SINV-GFP	+	-	1	onlyViral	0
K00201:573:HTMWWBBXY:4:1102:22181:6062	T	22	SINV-GFP	+	-	1	onlyViral	0
K00201:573:HTMWWBBXY:4:1102:6898:6097	C	24	SINV-GFP	+	-	1	onlyViral	0
K00201:573:HTMWWBBXY:4:1102:8055:6132	T	20	SINV-GFP	+	-	1	onlyViral	0
K00201:573:HTMWWBBXY:4:1102:19218:6167	A	21	SINV-GFP	+	-	1	onlyViral	0
K00201:573:HTMWWBBXY:4:1102:10307:6238	T	21	SINV-GFP;SINV-GFP	+;+	-;-	2	onlyViral	0
K00201:573:HTMWWBBXY:4:1102:6999:6273	T	21	SINV-GFP	+	20:A>T	1	onlyViral	1
K00201:573:HTMWWBBXY:4:1102:20415:6273	A	32	SINV-GFP	+	-	1	onlyViral	0
K00201:573:HTMWWBBXY:4:1102:10125:6343	A	30	SINV-GFP	+	-	1	onlyViral	0
K00201:573:HTMWWBBXY:4:1102:11464:6343	C	29	SINV-GFP	+	-	1	onlyViral	0
K00201:573:HTMWWBBXY:4:1102:11099:6378	A	22	SINV-GFP	+	21:C>T	1	onlyViral	1
K00201:573:HTMWWBBXY:4:1102:28473:6378	T	21	SINV-GFP	+	20:A>T	1	onlyViral	1
K00201:573:HTMWWBBXY:4:1102:15595:6396	A	21	SINV-GFP	-	-	1	onlyViral	0
K00201:573:HTMWWBBXY:4:1102:2503:6431	T	20	SINV-GFP	+	-	1	onlyViral	0
K00201:573:HTMWWBBXY:4:1102:31172:6449	A	22	SINV-GFP	+	-	1	onlyViral	0
K00201:573:HTMWWBBXY:4:1102:2067:6519	C	21	SINV-GFP	+	-	1	onlyViral	0
K00201:573:HTMWWBBXY:4:1102:17655:6519	A	22	SINV-GFP	+	-	1	onlyViral	0
K00201:573:HTMWWBBXY:4:1102:18264:6519	A	23	SINV-GFP	+	22:A>T	1	onlyViral	1
K00201:573:HTMWWBBXY:4:1102:18680:6536	T	26	SINV-GFP	+	-	1	onlyViral	0
K00201:573:HTMWWBBXY:4:1102:31132:6589	T	23	SINV-GFP	+	-	1	onlyViral	0
K00201:573:HTMWWBBXY:4:1102:3376:6607	T	20	SINV-GFP	+	-	1	onlyViral	0
K00201:573:HTMWWBBXY:4:1102:6411:6660	A	23	SINV-GFP	+	-	1	onlyViral	0
K00201:573:HTMWWBBXY:4:1102:21430:6695	T	23	SINV-GFP	-	11:A>G	1	onlyViral	1
K00201:573:HTMWWBBXY:4:1102:26981:6747	T	22	SINV-GFP	-	-	1	onlyViral	0
K00201:573:HTMWWBBXY:4:1102:15321:6765	A	22	SINV-GFP	+	-	1	onlyViral	0
K00201:573:HTMWWBBXY:4:1102:22161:6765	T	24	SINV-GFP	+	-	1	onlyViral	0
K00201:573:HTMWWBBXY:4:1102:21054:6783	C	20	SINV-GFP	+	-	1	onlyViral	0
K00201:573:HTMWWBBXY:4:1102:28006:6800	T	21	SINV-GFP	+	-	1	onlyViral	0
K00201:573:HTMWWBBXY:4:1102:3945:6853	C	23	SINV-GFP	+	-	1	onlyViral	0
K00201:573:HTMWWBBXY:4:1102:31548:6853	T	20	SINV-GFP	+	-	1	onlyViral	0
K00201:573:HTMWWBBXY:4:1102:17848:6888	A	22	SINV-GFP	+	-	1	onlyViral	0
K00201:573:HTMWWBBXY:4:1102:23206:6888	G	23	SINV-GFP	+	-	1	onlyViral	0
K00201:573:HTMWWBBXY:4:1102:3833:6906	T	21	SINV-GFP	+	-	1	onlyViral	0
K00201:573:HTMWWBBXY:4:1102:3711:6941	G	22	SINV-GFP	+	-	1	onlyViral	0
K00201:573:HTMWWBBXY:4:1102:6898:6976	T	20	SINV-GFP	+	-	1	onlyViral	0
K00201:573:HTMWWBBXY:4:1102:7841:7029	T	26	SINV-GFP	+	-	1	onlyViral	0
K00201:573:HTMWWBBXY:4:1102:21745:7099	A	20	SINV-GFP	+	-	1	onlyViral	0
K00201:573:HTMWWBBXY:4:1102:24819:7117	C	21	SINV-GFP	+	-	1	onlyViral	0
K00201:573:HTMWWBBXY:4:1102:27154:7117	C	20	SINV-GFP	+	-	1	onlyViral	0
K00201:573:HTMWWBBXY:4:1102:16153:7152	A	26	SINV-GFP	+	-	1	onlyViral	0
K00201:573:HTMWWBBXY:4:1102:16914:7240	C	27	SINV-GFP	+	26:G>C	1	onlyViral	1
K00201:573:HTMWWBBXY:4:1102:20598:7257	A	26	SINV-GFP	+	-	1	onlyViral	0
K00201:573:HTMWWBBXY:4:1102:8065:7275	A	22	SINV-GFP	-	-	1	onlyViral	0
K00201:573:HTMWWBBXY:4:1102:31324:7275	T	21	SINV-GFP	+	-	1	onlyViral	0
K00201:573:HTMWWBBXY:4:1102:23104:7310	T	28	SINV-GFP	+	-	1	onlyViral	0
K00201:573:HTMWWBBXY:4:1102:4361:7328	T	21	SINV-GFP	+	20:A>T	1	onlyViral	1
K00201:573:HTMWWBBXY:4:1102:1905:7398	A	23	SINV-GFP	+	-	1	onlyViral	0
K00201:573:HTMWWBBXY:4:1102:13535:7539	T	21	SINV-GFP	+	20:A>T	1	onlyViral	1
K00201:573:HTMWWBBXY:4:1102:27935:7556	T	21	SINV-GFP	+	20:A>T	1	onlyViral	1
K00201:573:HTMWWBBXY:4:1102:19887:7644	A	26	SINV-GFP	+	-	1	onlyViral	0
K00201:573:HTMWWBBXY:4:1102:9059:7697	T	21	SINV-GFP	+	-	1	onlyViral	0
K00201:573:HTMWWBBXY:4:1102:11901:7697	T	22	SINV-GFP	-	13:T>C	1	onlyViral	1
K00201:573:HTMWWBBXY:4:1102:13829:7697	C	22	SINV-GFP	+	-	1	onlyViral	0
K00201:573:HTMWWBBXY:4:1102:17746:7732	T	21	SINV-GFP	+	-	1	onlyViral	0
K00201:573:HTMWWBBXY:4:1102:19867:7785	A	29	SINV-GFP	+	-	1	onlyViral	0
K00201:573:HTMWWBBXY:4:1102:22272:7838	G	25	SINV-GFP	+	-	1	onlyViral	0
K00201:573:HTMWWBBXY:4:1102:28584:7838	G	24	SINV-GFP	+	-	1	onlyViral	0
K00201:573:HTMWWBBXY:4:1102:9729:7908	A	25	SINV-GFP	+	-	1	onlyViral	0
K00201:573:HTMWWBBXY:4:1102:27255:7926	T	22	SINV-GFP	-	-	1	onlyViral	0
K00201:573:HTMWWBBXY:4:1102:3397:7943	C	23	SINV-GFP	+	-	1	onlyViral	0
K00201:573:HTMWWBBXY:4:1102:25053:7943	G	21	SINV-GFP	+	-	1	onlyViral	0
K00201:573:HTMWWBBXY:4:1102:9780:7961	A	24	SINV-GFP	+	-	1	onlyViral	0
K00201:573:HTMWWBBXY:4:1102:6857:7996	A	24	SINV-GFP	+	-	1	onlyViral	0
K00201:573:HTMWWBBXY:4:1102:29812:8066	C	20	SINV-GFP	+	-	1	onlyViral	0
K00201:573:HTMWWBBXY:4:1102:24931:8119	A	27	SINV-GFP	+	-	1	onlyViral	0
K00201:573:HTMWWBBXY:4:1102:2138:8189	C	21	SINV-GFP	+	-	1	onlyViral	0
K00201:573:HTMWWBBXY:4:1102:24079:8189	G	21	SINV-GFP	+	-	1	onlyViral	0
K00201:573:HTMWWBBXY:4:1102:25682:8189	T	23	SINV-GFP	-	22:C>G	1	onlyViral	1
K00201:573:HTMWWBBXY:4:1102:27762:8277	T	20	SINV-GFP	+	-	1	onlyViral	0
K00201:573:HTMWWBBXY:4:1102:6482:8330	A	27	SINV-GFP	+	-	1	onlyViral	0
K00201:573:HTMWWBBXY:4:1102:8146:8330	A	22	SINV-GFP	-	-	1	onlyViral	0
K00201:573:HTMWWBBXY:4:1102:8816:8330	C	22	SINV-GFP	+	-	1	onlyViral	0
K00201:573:HTMWWBBXY:4:1102:12845:8348	A	24	SINV-GFP	+	-	1	onlyViral	0
K00201:573:HTMWWBBXY:4:1102:30807:8453	G	21	SINV-GFP	+	-	1	onlyViral	0
K00201:573:HTMWWBBXY:4:1102:11272:8506	G	18	SINV-GFP	+	-	1	onlyViral	0
K00201:573:HTMWWBBXY:4:1102:11028:8611	T	20	SINV-GFP	+	-	1	onlyViral	0
K00201:573:HTMWWBBXY:4:1102:17969:8611	A	22	SINV-GFP	+	-	1	onlyViral	0
K00201:573:HTMWWBBXY:4:1102:23267:8611	A	23	SINV-GFP	+	-	1	onlyViral	0
K00201:573:HTMWWBBXY:4:1102:20222:8646	A	22	SINV-GFP	+	-	1	onlyViral	0
K00201:573:HTMWWBBXY:4:1102:31355:8664	T	21	SINV-GFP	-	-	1	onlyViral	0
K00201:573:HTMWWBBXY:4:1102:24769:8752	A	21	SINV-GFP	+	-	1	onlyViral	0
K00201:573:HTMWWBBXY:4:1102:29274:8752	T	21	SINV-GFP	+	-	1	onlyViral	0
K00201:573:HTMWWBBXY:4:1102:20983:8805	A	32	SINV-GFP	+	-	1	onlyViral	0
K00201:573:HTMWWBBXY:4:1102:21328:8805	A	21	SINV-GFP	+	-	1	onlyViral	0
K00201:573:HTMWWBBXY:4:1102:26088:8857	T	21	SINV-GFP	+	-	1	onlyViral	0
K00201:573:HTMWWBBXY:4:1102:18132:8893	A	26	SINV-GFP	+	-	1	onlyViral	0
K00201:573:HTMWWBBXY:4:1102:5416:8945	A	23	SINV-GFP	+	-	1	onlyViral	0
K00201:573:HTMWWBBXY:4:1102:22079:8981	A	23	SINV-GFP	+	-	1	onlyViral	0
K00201:573:HTMWWBBXY:4:1102:7801:8998	A	25	SINV-GFP	+	-	1	onlyViral	0
K00201:573:HTMWWBBXY:4:1102:18923:8998	A	31	SINV-GFP	+	30:G>T	1	onlyViral	1
K00201:573:HTMWWBBXY:4:1102:10612:9051	A	23	SINV-GFP	+	-	1	onlyViral	0
K00201:573:HTMWWBBXY:4:1102:9404:9069	A	29	SINV-GFP	+	28:A>T	1	onlyViral	1
K00201:573:HTMWWBBXY:4:1102:9668:9069	T	22	SINV-GFP	-	9:T>C,18:T>C	1	onlyViral	2
K00201:573:HTMWWBBXY:4:1102:8237:9086	T	23	SINV-GFP	+	-	1	onlyViral	0
K00201:573:HTMWWBBXY:4:1102:22323:9086	G	21	SINV-GFP	+	-	1	onlyViral	0
K00201:573:HTMWWBBXY:4:1102:28666:9104	A	22	SINV-GFP	+	-	1	onlyViral	0
K00201:573:HTMWWBBXY:4:1102:23571:9244	C	18	SINV-GFP	+	-	1	onlyViral	0
K00201:573:HTMWWBBXY:4:1102:26068:9244	T	21	SINV-GFP	+	-	1	onlyViral	0
K00201:573:HTMWWBBXY:4:1102:17411:9262	A	20	SINV-GFP	+	-	1	onlyViral	0
K00201:573:HTMWWBBXY:4:1102:4655:9455	A	22	SINV-GFP	+	-	1	onlyViral	0
K00201:573:HTMWWBBXY:4:1102:5355:9508	A	22	SINV-GFP	+	-	1	onlyViral	0
K00201:573:HTMWWBBXY:4:1102:10084:9543	C	24	SINV-GFP	+	-	1	onlyViral	0
K00201:573:HTMWWBBXY:4:1102:5487:9561	A	29	SINV-GFP	+	-	1	onlyViral	0
K00201:573:HTMWWBBXY:4:1102:14600:9561	A	22	SINV-GFP	+	21:T>C	1	onlyViral	1
K00201:573:HTMWWBBXY:4:1102:5375:9578	A	19	SINV-GFP	+	-	1	onlyViral	0
K00201:573:HTMWWBBXY:4:1102:5822:9578	A	29	SINV-GFP	+	-	1	onlyViral	0
K00201:573:HTMWWBBXY:4:1102:11079:9578	T	20	SINV-GFP	+	-	1	onlyViral	0
K00201:573:HTMWWBBXY:4:1102:11718:9596	A	32	SINV-GFP	+	-	1	onlyViral	0
K00201:573:HTMWWBBXY:4:1102:26819:9596	A	31	SINV-GFP	+	-	1	onlyViral	0
K00201:573:HTMWWBBXY:4:1102:28097:9631	T	22	SINV-GFP	-	-	1	onlyViral	0
K00201:573:HTMWWBBXY:4:1102:18213:9666	C	20	SINV-GFP	+	-	1	onlyViral	0
K00201:573:HTMWWBBXY:4:1102:31568:9702	C	20	SINV-GFP	+	-	1	onlyViral	0
K00201:573:HTMWWBBXY:4:1102:8653:9737	C	20	SINV-GFP	+	-	1	onlyViral	0
K00201:573:HTMWWBBXY:4:1102:9090:9754	C	20	SINV-GFP	+	-	1	onlyViral	0
K00201:573:HTMWWBBXY:4:1102:7902:9772	A	22	SINV-GFP	+	-	1	onlyViral	0
K00201:573:HTMWWBBXY:4:1102:13210:9860	A	30	SINV-GFP	+	-	1	onlyViral	0
K00201:573:HTMWWBBXY:4:1102:10531:9895	T	22	SINV-GFP	+	-	1	onlyViral	0
K00201:573:HTMWWBBXY:4:1102:24231:9895	T	21	SINV-GFP	+	-	1	onlyViral	0
K00201:573:HTMWWBBXY:4:1102:7963:9913	A	22	SINV-GFP	+	-	1	onlyViral	0
K00201:573:HTMWWBBXY:4:1102:23673:9913	C	30	SINV-GFP	+	-	1	onlyViral	0
K00201:573:HTMWWBBXY:4:1102:31771:9913	C	22	SINV-GFP	+	-	1	onlyViral	0
K00201:573:HTMWWBBXY:4:1102:4320:9965	C	20	SINV-GFP	+	-	1	onlyViral	0
K00201:573:HTMWWBBXY:4:1102:22232:9983	C	22	SINV-GFP	+	-	1	onlyViral	0
K00201:573:HTMWWBBXY:4:1102:27103:9983	T	22	SINV-GFP	-	-	1	onlyViral	0
K00201:573:HTMWWBBXY:4:1102:20963:10000	T	24	SINV-GFP	+	-	1	onlyViral	0
K00201:573:HTMWWBBXY:4:1102:21227:10000	A	21	SINV-GFP	+	-	1	onlyViral	0
K00201:573:HTMWWBBXY:4:1102:19410:10018	A	22	SINV-GFP	+	-	1	onlyViral	0
K00201:573:HTMWWBBXY:4:1102:30107:10018	A	22	SINV-GFP	+	-	1	onlyViral	0
K00201:573:HTMWWBBXY:4:1102:27661:10036	C	21	SINV-GFP	+	-	1	onlyViral	0
K00201:573:HTMWWBBXY:4:1102:30858:10053	C	21	SINV-GFP	+	-	1	onlyViral	0
K00201:573:HTMWWBBXY:4:1102:19461:10071	C	22	SINV-GFP	+	21:A>T	1	onlyViral	1
K00201:573:HTMWWBBXY:4:1102:18314:10088	T	21	SINV-GFP	-	-	1	onlyViral	0
K00201:573:HTMWWBBXY:4:1102:29295:10088	A	25	SINV-GFP	+	-	1	onlyViral	0
K00201:573:HTMWWBBXY:4:1102:9475:10106	A	26	SINV-GFP	+	-	1	onlyViral	0
K00201:573:HTMWWBBXY:4:1102:25449:10106	A	22	SINV-GFP	+	-	1	onlyViral	0
K00201:573:HTMWWBBXY:4:1102:6664:10124	T	22	SINV-GFP	-	21:T>A	1	onlyViral	1
K00201:573:HTMWWBBXY:4:1102:24485:10159	C	28	SINV-GFP	+	-	1	onlyViral	0
K00201:573:HTMWWBBXY:4:1102:2646:10264	T	21	SINV-GFP	+	-	1	onlyViral	0
K00201:573:HTMWWBBXY:4:1102:20385:10299	T	22	SINV-GFP	-	-	1	onlyViral	0
K00201:573:HTMWWBBXY:4:1102:10054:10370	T	21	SINV-GFP	-	-	1	onlyViral	0
K00201:573:HTMWWBBXY:4:1102:3437:10405	A	22	SINV-GFP	+	-	1	onlyViral	0
K00201:573:HTMWWBBXY:4:1102:9628:10405	G	25	SINV-GFP	+	-	1	onlyViral	0
K00201:573:HTMWWBBXY:4:1102:22211:10440	T	21	SINV-GFP	+	-	1	onlyViral	0
K00201:573:HTMWWBBXY:4:1102:24180:10475	A	31	SINV-GFP	+	-	1	onlyViral	0
K00201:573:HTMWWBBXY:4:1102:4411:10510	A	22	SINV-GFP	+	-	1	onlyViral	0
K00201:573:HTMWWBBXY:4:1102:16508:10510	G	21	SINV-GFP	+	-	1	onlyViral	0
K00201:573:HTMWWBBXY:4:1102:17645:10510	C	22	SINV-GFP	+	-	1	onlyViral	0
K00201:573:HTMWWBBXY:4:1102:26880:10510	C	28	SINV-GFP	+	26:G>C	1	onlyViral	1
K00201:573:HTMWWBBXY:4:1102:15341:10528	G	22	SINV-GFP	+	-	1	onlyViral	0
K00201:573:HTMWWBBXY:4:1102:3092:10546	T	28	SINV-GFP	+	-	1	onlyViral	0
K00201:573:HTMWWBBXY:4:1102:18061:10633	T	21	SINV-GFP	+	-	1	onlyViral	0
K00201:573:HTMWWBBXY:4:1102:2179:10651	A	24	SINV-GFP	-	23:C>A	1	onlyViral	1
K00201:573:HTMWWBBXY:4:1102:16386:10686	A	22	SINV-GFP	+	-	1	onlyViral	0
K00201:573:HTMWWBBXY:4:1102:3873:10704	A	28	SINV-GFP	+	-	1	onlyViral	0
K00201:573:HTMWWBBXY:4:1102:17543:10721	T	27	SINV-GFP	+	-	1	onlyViral	0
K00201:573:HTMWWBBXY:4:1102:16224:10757	T	21	SINV-GFP	+	-	1	onlyViral	0
K00201:573:HTMWWBBXY:4:1102:1702:10774	T	20	SINV-GFP	+	-	1	onlyViral	0
K00201:573:HTMWWBBXY:4:1102:25063:10774	T	20	SINV-GFP	+	-	1	onlyViral	0
K00201:573:HTMWWBBXY:4:1102:10074:10792	A	23	SINV-GFP	-	22:G>A	1	onlyViral	1
K00201:573:HTMWWBBXY:4:1102:9516:10809	A	21	SINV-GFP	+	-	1	onlyViral	0
K00201:573:HTMWWBBXY:4:1102:12114:10880	C	24	SINV-GFP	+	-	1	onlyViral	0
K00201:573:HTMWWBBXY:4:1102:21166:10880	T	21	SINV-GFP	+	-	1	onlyViral	0
K00201:573:HTMWWBBXY:4:1102:28006:10880	T	21	SINV-GFP	+	-	1	onlyViral	0
K00201:573:HTMWWBBXY:4:1102:20314:10915	T	20	SINV-GFP	+	-	1	onlyViral	0
K00201:573:HTMWWBBXY:4:1102:14722:10932	A	21	SINV-GFP	+	20:A>T	1	onlyViral	1
K00201:573:HTMWWBBXY:4:1102:17908:10968	C	23	SINV-GFP	+	-	1	onlyViral	0
K00201:573:HTMWWBBXY:4:1102:17797:10985	C	23	SINV-GFP	+	-	1	onlyViral	0
K00201:573:HTMWWBBXY:4:1102:24576:11020	A	19	SINV-GFP	+	18:A>T	1	onlyViral	1
K00201:573:HTMWWBBXY:4:1102:28615:11020	A	22	SINV-GFP	-	-	1	onlyViral	0
K00201:573:HTMWWBBXY:4:1102:2077:11038	C	22	SINV-GFP	+	-	1	onlyViral	0
K00201:573:HTMWWBBXY:4:1102:5457:11055	A	24	SINV-GFP	+	-	1	onlyViral	0
K00201:573:HTMWWBBXY:4:1102:12307:11073	A	22	SINV-GFP	+	21:A>C	1	onlyViral	1
K00201:573:HTMWWBBXY:4:1102:14083:11266	T	21	SINV-GFP	+	20:A>T	1	onlyViral	1
K00201:573:HTMWWBBXY:4:1102:25205:11302	T	21	SINV-GFP	+	-	1	onlyViral	0
K00201:573:HTMWWBBXY:4:1102:22719:11319	G	24	SINV-GFP	-	23:T>A	1	onlyViral	1
K00201:573:HTMWWBBXY:4:1102:1194:11337	N	23	SINV-GFP	+	0:C>N	1	onlyViral	1
K00201:573:HTMWWBBXY:4:1102:4137:11407	A	22	SINV-GFP	+	-	1	onlyViral	0
K00201:573:HTMWWBBXY:4:1102:8359:11477	T	22	SINV-GFP	-	-	1	onlyViral	0
K00201:573:HTMWWBBXY:4:1102:20101:11495	C	20	SINV-GFP	+	-	1	onlyViral	0
K00201:573:HTMWWBBXY:4:1102:26677:11495	T	21	SINV-GFP	+	-	1	onlyViral	0
K00201:573:HTMWWBBXY:4:1102:30797:11495	T	23	SINV-GFP	+	-	1	onlyViral	0
K00201:573:HTMWWBBXY:4:1102:27235:11548	A	29	SINV-GFP	+	-	1	onlyViral	0
K00201:573:HTMWWBBXY:4:1102:8532:11565	T	21	SINV-GFP	+	-	1	onlyViral	0
K00201:573:HTMWWBBXY:4:1102:4685:11583	T	25	SINV-GFP	+	24:G>T	1	onlyViral	1
K00201:573:HTMWWBBXY:4:1102:1215:11618	N	27	SINV-GFP	+	0:T>N	1	onlyViral	1
K00201:573:HTMWWBBXY:4:1102:4685:11618	T	25	SINV-GFP	+	24:G>T	1	onlyViral	1
K00201:573:HTMWWBBXY:4:1102:30198:11653	T	21	SINV-GFP	+	-	1	onlyViral	0
K00201:573:HTMWWBBXY:4:1102:30249:11671	T	21	SINV-GFP	+	-	1	onlyViral	0
K00201:573:HTMWWBBXY:4:1102:31416:11724	T	22	SINV-GFP	+	-	1	onlyViral	0
K00201:573:HTMWWBBXY:4:1102:7496:11741	T	27	SINV-GFP	+	-	1	onlyViral	0
K00201:573:HTMWWBBXY:4:1102:27011:11759	T	22	SINV-GFP	+	3:A>G	1	onlyViral	1
K00201:573:HTMWWBBXY:4:1102:10084:11794	A	22	SINV-GFP	+	21:A>T	1	onlyViral	1
K00201:573:HTMWWBBXY:4:1102:15879:11847	T	22	SINV-GFP	-	13:T>C	1	onlyViral	1
K00201:573:HTMWWBBXY:4:1102:24129:11864	G	24	SINV-GFP	+	-	1	onlyViral	0
K00201:573:HTMWWBBXY:4:1102:4452:11917	A	23	SINV-GFP	+	-	1	onlyViral	0
K00201:573:HTMWWBBXY:4:1102:4614:11987	C	20	SINV-GFP	+	-	1	onlyViral	0
K00201:573:HTMWWBBXY:4:1102:14519:11987	A	22	SINV-GFP	+	-	1	onlyViral	0
K00201:573:HTMWWBBXY:4:1102:25601:11987	C	20	SINV-GFP	+	-	1	onlyViral	0
K00201:573:HTMWWBBXY:4:1102:11617:12023	C	20	SINV-GFP	+	-	1	onlyViral	0
K00201:573:HTMWWBBXY:4:1102:30756:12023	T	22	SINV-GFP	+	-	1	onlyViral	0
K00201:573:HTMWWBBXY:4:1102:5254:12075	A	21	SINV-GFP	+	-	1	onlyViral	0
K00201:573:HTMWWBBXY:4:1102:18243:12075	T	21	SINV-GFP	+	-	1	onlyViral	0
K00201:573:HTMWWBBXY:4:1102:2727:12093	A	22	SINV-GFP	+	-	1	onlyViral	0
K00201:573:HTMWWBBXY:4:1102:4817:12128	T	21	SINV-GFP	+	20:A>T	1	onlyViral	1
K00201:573:HTMWWBBXY:4:1102:31284:12128	A	23	SINV-GFP	+	-	1	onlyViral	0
K00201:573:HTMWWBBXY:4:1102:7841:12234	T	21	SINV-GFP	+	-	1	onlyViral	0
K00201:573:HTMWWBBXY:4:1102:1824:12251	T	22	SINV-GFP	-	20:A>G,21:T>G	1	onlyViral	2
K00201:573:HTMWWBBXY:4:1102:18802:12339	A	30	SINV-GFP	+	13:G>T,29:T>G	1	onlyViral	2
K00201:573:HTMWWBBXY:4:1102:19563:12392	A	22	SINV-GFP	+	-	1	onlyViral	0
K00201:573:HTMWWBBXY:4:1102:7638:12409	C	21	SINV-GFP	+	-	1	onlyViral	0
K00201:573:HTMWWBBXY:4:1102:2554:12427	C	22	SINV-GFP	+	-	1	onlyViral	0
K00201:573:HTMWWBBXY:4:1102:16467:12550	A	21	SINV-GFP	+	-	1	onlyViral	0
K00201:573:HTMWWBBXY:4:1102:29457:12620	A	29	SINV-GFP	+	26:A>T,27:G>A	1	onlyViral	2
K00201:573:HTMWWBBXY:4:1102:17411:12743	T	21	SINV-GFP	+	-	1	onlyViral	0
K00201:573:HTMWWBBXY:4:1102:8775:12761	T	21	SINV-GFP	+	-	1	onlyViral	0
K00201:573:HTMWWBBXY:4:1102:5122:12796	A	26	SINV-GFP	+	-	1	onlyViral	0
K00201:573:HTMWWBBXY:4:1102:19837:12796	A	30	SINV-GFP	+	29:C>T	1	onlyViral	1
K00201:573:HTMWWBBXY:4:1102:20283:12796	A	19	SINV-GFP	+	-	1	onlyViral	0
K00201:573:HTMWWBBXY:4:1102:25601:12796	T	22	SINV-GFP	+	-	1	onlyViral	0
K00201:573:HTMWWBBXY:4:1102:25865:12796	A	22	SINV-GFP	+	21:A>C	1	onlyViral	1
K00201:573:HTMWWBBXY:4:1102:2027:12814	G	22	SINV-GFP	-	-	1	onlyViral	0
K00201:573:HTMWWBBXY:4:1102:29335:12831	T	24	SINV-GFP	+	-	1	onlyViral	0
K00201:573:HTMWWBBXY:4:1102:8339:12849	C	19	SINV-GFP	+	-	1	onlyViral	0
K00201:573:HTMWWBBXY:4:1102:12743:12884	A	23	SINV-GFP	+	-	1	onlyViral	0
K00201:573:HTMWWBBXY:4:1102:21115:12902	A	29	SINV-GFP	+	-	1	onlyViral	0
K00201:573:HTMWWBBXY:4:1102:5335:12919	C	23	SINV-GFP	+	-	1	onlyViral	0
K00201:573:HTMWWBBXY:4:1102:1884:12990	T	21	SINV-GFP	+	-	1	onlyViral	0
K00201:573:HTMWWBBXY:4:1102:4239:12990	C	24	SINV-GFP	+	-	1	onlyViral	0
K00201:573:HTMWWBBXY:4:1102:10003:12990	G	22	SINV-GFP	-	-	1	onlyViral	0
K00201:573:HTMWWBBXY:4:1102:25104:12990	C	20	SINV-GFP	+	-	1	onlyViral	0
K00201:573:HTMWWBBXY:4:1102:5832:13042	G	25	SINV-GFP	+	-	1	onlyViral	0
K00201:573:HTMWWBBXY:4:1102:18842:13042	C	21	SINV-GFP	+	-	1	onlyViral	0
K00201:573:HTMWWBBXY:4:1102:27712:13078	A	28	SINV-GFP	+	-	1	onlyViral	0
K00201:573:HTMWWBBXY:4:1102:10348:13095	A	22	SINV-GFP	+	21:A>G	1	onlyViral	1
K00201:573:HTMWWBBXY:4:1102:14976:13166	A	23	SINV-GFP	+	-	1	onlyViral	0
K00201:573:HTMWWBBXY:4:1102:4767:13201	T	21	SINV-GFP	+	-	1	onlyViral	0
K00201:573:HTMWWBBXY:4:1102:16407:13218	A	25	SINV-GFP	+	-	1	onlyViral	0
K00201:573:HTMWWBBXY:4:1102:1824:13236	T	23	SINV-GFP	+	-	1	onlyViral	0
K00201:573:HTMWWBBXY:4:1102:3873:13236	C	20	SINV-GFP	+	-	1	onlyViral	0
K00201:573:HTMWWBBXY:4:1102:6238:13253	C	20	SINV-GFP	-	-	1	onlyViral	0
K00201:573:HTMWWBBXY:4:1102:27468:13289	T	22	SINV-GFP	+	-	1	onlyViral	0
[truncated: 184,229 more rows]
