# Supplementary material for: The helicase domain of human Dicer prevents RNAi-independent activation of antiviral and inflammatory pathways
Source: EMBO J. 2024 Jan 29;43(5):7. doi: 10.1038/s44318-024-00035-2 (PMC10907635; doi:10.1038/s44318-024-00035-2)
Supplement: Supplementary file 5 — Source Data Fig. 4 [file 44318_2024_35_MOESM5_ESM.zip]

Archive with 94 entries (79 files):
- EMBOJ-2023-115792R2_SourceData_Fig4/
- __MACOSX/._EMBOJ-2023-115792R2_SourceData_Fig4
- EMBOJ-2023-115792R2_SourceData_Fig4/.DS_Store
- __MACOSX/EMBOJ-2023-115792R2_SourceData_Fig4/._.DS_Store
- EMBOJ-2023-115792R2_SourceData_Fig4/FIG4D_western blot/
- __MACOSX/EMBOJ-2023-115792R2_SourceData_Fig4/._FIG4D_western blot
- EMBOJ-2023-115792R2_SourceData_Fig4/Fig4B_western blot/
- __MACOSX/EMBOJ-2023-115792R2_SourceData_Fig4/._Fig4B_western blot
- EMBOJ-2023-115792R2_SourceData_Fig4/Fig4C-E-F_plaque_assays+quantif_fluo.xlsx
- __MACOSX/EMBOJ-2023-115792R2_SourceData_Fig4/._Fig4C-E-F_plaque_assays+quantif_fluo.xlsx
- EMBOJ-2023-115792R2_SourceData_Fig4/Fig4B-D_quantifications_Western_Blot.xlsx
- __MACOSX/EMBOJ-2023-115792R2_SourceData_Fig4/._Fig4B-D_quantifications_Western_Blot.xlsx
- EMBOJ-2023-115792R2_SourceData_Fig4/Figure4.pdf
- __MACOSX/EMBOJ-2023-115792R2_SourceData_Fig4/._Figure4.pdf
- EMBOJ-2023-115792R2_SourceData_Fig4/FIG4D_western blot/.DS_Store
- __MACOSX/EMBOJ-2023-115792R2_SourceData_Fig4/FIG4D_western blot/._.DS_Store
- EMBOJ-2023-115792R2_SourceData_Fig4/FIG4D_western blot/R1/
- __MACOSX/EMBOJ-2023-115792R2_SourceData_Fig4/FIG4D_western blot/._R1
- EMBOJ-2023-115792R2_SourceData_Fig4/FIG4D_western blot/R3/
- __MACOSX/EMBOJ-2023-115792R2_SourceData_Fig4/FIG4D_western blot/._R3
- EMBOJ-2023-115792R2_SourceData_Fig4/FIG4D_western blot/R2/
- __MACOSX/EMBOJ-2023-115792R2_SourceData_Fig4/FIG4D_western blot/._R2
- EMBOJ-2023-115792R2_SourceData_Fig4/Fig4B_western blot/.DS_Store
- __MACOSX/EMBOJ-2023-115792R2_SourceData_Fig4/Fig4B_western blot/._.DS_Store
- EMBOJ-2023-115792R2_SourceData_Fig4/Fig4B_western blot/R1/
- __MACOSX/EMBOJ-2023-115792R2_SourceData_Fig4/Fig4B_western blot/._R1
- EMBOJ-2023-115792R2_SourceData_Fig4/Fig4B_western blot/R3 /
- __MACOSX/EMBOJ-2023-115792R2_SourceData_Fig4/Fig4B_western blot/._R3 
- EMBOJ-2023-115792R2_SourceData_Fig4/Fig4B_western blot/R2/
- __MACOSX/EMBOJ-2023-115792R2_SourceData_Fig4/Fig4B_western blot/._R2
- EMBOJ-2023-115792R2_SourceData_Fig4/FIG4D_western blot/R1/NoDice/
- __MACOSX/EMBOJ-2023-115792R2_SourceData_Fig4/FIG4D_western blot/R1/._NoDice
- EMBOJ-2023-115792R2_SourceData_Fig4/FIG4D_western blot/R1/NoDiceΓêåPKR/
- __MACOSX/EMBOJ-2023-115792R2_SourceData_Fig4/FIG4D_western blot/R1/._NoDiceΓêåPKR
- EMBOJ-2023-115792R2_SourceData_Fig4/FIG4D_western blot/R3/Nodice/
- __MACOSX/EMBOJ-2023-115792R2_SourceData_Fig4/FIG4D_western blot/R3/._Nodice
- EMBOJ-2023-115792R2_SourceData_Fig4/FIG4D_western blot/R3/NoDiceΓêåPKR/
- __MACOSX/EMBOJ-2023-115792R2_SourceData_Fig4/FIG4D_western blot/R3/._NoDiceΓêåPKR
- EMBOJ-2023-115792R2_SourceData_Fig4/FIG4D_western blot/R2/NoDice/
- __MACOSX/EMBOJ-2023-115792R2_SourceData_Fig4/FIG4D_western blot/R2/._NoDice
- EMBOJ-2023-115792R2_SourceData_Fig4/FIG4D_western blot/R2/NoDiceΓêåPKR/
- __MACOSX/EMBOJ-2023-115792R2_SourceData_Fig4/FIG4D_western blot/R2/._NoDiceΓêåPKR
- EMBOJ-2023-115792R2_SourceData_Fig4/Fig4B_western blot/R1/western capsid.tiff
- __MACOSX/EMBOJ-2023-115792R2_SourceData_Fig4/Fig4B_western blot/R1/._western capsid.tiff
- EMBOJ-2023-115792R2_SourceData_Fig4/Fig4B_western blot/R1/western dicer.tiff
- __MACOSX/EMBOJ-2023-115792R2_SourceData_Fig4/Fig4B_western blot/R1/._western dicer.tiff
- EMBOJ-2023-115792R2_SourceData_Fig4/Fig4B_western blot/R1/western tubulin.tiff
- __MACOSX/EMBOJ-2023-115792R2_SourceData_Fig4/Fig4B_western blot/R1/._western tubulin.tiff
- EMBOJ-2023-115792R2_SourceData_Fig4/Fig4B_western blot/R3 /western capsid.tiff
- __MACOSX/EMBOJ-2023-115792R2_SourceData_Fig4/Fig4B_western blot/R3 /._western capsid.tiff
- EMBOJ-2023-115792R2_SourceData_Fig4/Fig4B_western blot/R3 /western dicer.tiff
- __MACOSX/EMBOJ-2023-115792R2_SourceData_Fig4/Fig4B_western blot/R3 /._western dicer.tiff
- EMBOJ-2023-115792R2_SourceData_Fig4/Fig4B_western blot/R3 /western tubulin.tiff
- __MACOSX/EMBOJ-2023-115792R2_SourceData_Fig4/Fig4B_western blot/R3 /._western tubulin.tiff
- EMBOJ-2023-115792R2_SourceData_Fig4/Fig4B_western blot/R2/western capsid.tiff
- __MACOSX/EMBOJ-2023-115792R2_SourceData_Fig4/Fig4B_western blot/R2/._western capsid.tiff
- EMBOJ-2023-115792R2_SourceData_Fig4/Fig4B_western blot/R2/western dicer.tiff
- __MACOSX/EMBOJ-2023-115792R2_SourceData_Fig4/Fig4B_western blot/R2/._western dicer.tiff
- EMBOJ-2023-115792R2_SourceData_Fig4/Fig4B_western blot/R2/western tubulin.tiff
- __MACOSX/EMBOJ-2023-115792R2_SourceData_Fig4/Fig4B_western blot/R2/._western tubulin.tiff
- EMBOJ-2023-115792R2_SourceData_Fig4/FIG4D_western blot/R1/NoDice/western capsid.tiff
- __MACOSX/EMBOJ-2023-115792R2_SourceData_Fig4/FIG4D_western blot/R1/NoDice/._western capsid.tiff
- EMBOJ-2023-115792R2_SourceData_Fig4/FIG4D_western blot/R1/NoDice/western dicer.tiff
- __MACOSX/EMBOJ-2023-115792R2_SourceData_Fig4/FIG4D_western blot/R1/NoDice/._western dicer.tiff
- EMBOJ-2023-115792R2_SourceData_Fig4/FIG4D_western blot/R1/NoDice/western tubulin.tiff
- __MACOSX/EMBOJ-2023-115792R2_SourceData_Fig4/FIG4D_western blot/R1/NoDice/._western tubulin.tiff
- EMBOJ-2023-115792R2_SourceData_Fig4/FIG4D_western blot/R1/NoDiceΓêåPKR/western capsid.tiff
- __MACOSX/EMBOJ-2023-115792R2_SourceData_Fig4/FIG4D_western blot/R1/NoDiceΓêåPKR/._western capsid.tiff
- EMBOJ-2023-115792R2_SourceData_Fig4/FIG4D_western blot/R1/NoDiceΓêåPKR/western dicer.tiff
- __MACOSX/EMBOJ-2023-115792R2_SourceData_Fig4/FIG4D_western blot/R1/NoDiceΓêåPKR/._western dicer.tiff
- EMBOJ-2023-115792R2_SourceData_Fig4/FIG4D_western blot/R1/NoDiceΓêåPKR/western tubulin.tiff
- __MACOSX/EMBOJ-2023-115792R2_SourceData_Fig4/FIG4D_western blot/R1/NoDiceΓêåPKR/._western tubulin.tiff
- EMBOJ-2023-115792R2_SourceData_Fig4/FIG4D_western blot/R3/Nodice/western capsid.tiff
- __MACOSX/EMBOJ-2023-115792R2_SourceData_Fig4/FIG4D_western blot/R3/Nodice/._western capsid.tiff
- EMBOJ-2023-115792R2_SourceData_Fig4/FIG4D_western blot/R3/Nodice/western tubulin.tiff
- __MACOSX/EMBOJ-2023-115792R2_SourceData_Fig4/FIG4D_western blot/R3/Nodice/._western tubulin.tiff
- EMBOJ-2023-115792R2_SourceData_Fig4/FIG4D_western blot/R3/NoDiceΓêåPKR/western capsid.tiff
- __MACOSX/EMBOJ-2023-115792R2_SourceData_Fig4/FIG4D_western blot/R3/NoDiceΓêåPKR/._western capsid.tiff
- EMBOJ-2023-115792R2_SourceData_Fig4/FIG4D_western blot/R3/NoDiceΓêåPKR/western dicer.tiff
- __MACOSX/EMBOJ-2023-115792R2_SourceData_Fig4/FIG4D_western blot/R3/NoDiceΓêåPKR/._western dicer.tiff
- EMBOJ-2023-115792R2_SourceData_Fig4/FIG4D_western blot/R3/NoDiceΓêåPKR/western tubulin.tiff
- __MACOSX/EMBOJ-2023-115792R2_SourceData_Fig4/FIG4D_western blot/R3/NoDiceΓêåPKR/._western tubulin.tiff
- EMBOJ-2023-115792R2_SourceData_Fig4/FIG4D_western blot/R2/NoDice/western capsid.tiff
- __MACOSX/EMBOJ-2023-115792R2_SourceData_Fig4/FIG4D_western blot/R2/NoDice/._western capsid.tiff
- EMBOJ-2023-115792R2_SourceData_Fig4/FIG4D_western blot/R2/NoDice/western dicer.tiff
- __MACOSX/EMBOJ-2023-115792R2_SourceData_Fig4/FIG4D_western blot/R2/NoDice/._western dicer.tiff
- EMBOJ-2023-115792R2_SourceData_Fig4/FIG4D_western blot/R2/NoDice/western tubulin.tiff
- __MACOSX/EMBOJ-2023-115792R2_SourceData_Fig4/FIG4D_western blot/R2/NoDice/._western tubulin.tiff
- EMBOJ-2023-115792R2_SourceData_Fig4/FIG4D_western blot/R2/NoDiceΓêåPKR/western capsid.tiff
- __MACOSX/EMBOJ-2023-115792R2_SourceData_Fig4/FIG4D_western blot/R2/NoDiceΓêåPKR/._western capsid.tiff
- EMBOJ-2023-115792R2_SourceData_Fig4/FIG4D_western blot/R2/NoDiceΓêåPKR/western dicer.tiff
- __MACOSX/EMBOJ-2023-115792R2_SourceData_Fig4/FIG4D_western blot/R2/NoDiceΓêåPKR/._western dicer.tiff
- EMBOJ-2023-115792R2_SourceData_Fig4/FIG4D_western blot/R2/NoDiceΓêåPKR/western tubulin.tiff
- __MACOSX/EMBOJ-2023-115792R2_SourceData_Fig4/FIG4D_western blot/R2/NoDiceΓêåPKR/._western tubulin.tiff
