# Supplementary material for: The helicase domain of human Dicer prevents RNAi-independent activation of antiviral and inflammatory pathways
Source: EMBO J. 2024 Jan 29;43(5):7. doi: 10.1038/s44318-024-00035-2 (PMC10907635; doi:10.1038/s44318-024-00035-2)
Supplement: Supplementary file 5 — Source Data Fig. 4 [file 44318_2024_35_MOESM5_ESM.zip › EMBOJ-2023-115792R2_SourceData_Fig4/Fig4C-E-F_plaque_assays+quantif_fluo.xlsx]

## Sheet: Figure 4
Figure 4C
	Replicate 1	Replicate 2	Replicate 3	Replicate 1	Replicate 2	Replicate 3	Replicate 1	Replicate 2	Replicate 3	Replicate 1	Replicate 2	Replicate 3	Replicate 1	Replicate 2	Replicate 3	Replicate 1	Replicate 2	Replicate 3	Replicate 1	Replicate 2	Replicate 3	Replicate 1	Replicate 2	Replicate 3
	NoDice FHA:DICER WT	NoDice FHA:DICER WT	NoDice FHA:DICER WT	NoDice FHA:DICER N1	NoDice FHA:DICER N1	NoDice FHA:DICER N1	NoDice FHA:DICER ∆HEL1	NoDice FHA:DICER ∆HEL1	NoDice FHA:DICER ∆HEL1	NoDice FHA:DICER ∆HEL1-CM	NoDice FHA:DICER ∆HEL1-CM	NoDice FHA:DICER ∆HEL1-CM	NoDice FHA:DICER ∆HEL2i	NoDice FHA:DICER ∆HEL2i	NoDice FHA:DICER ∆HEL2i	NoDice FHA:DICER ∆HEL2i-CM	NoDice FHA:DICER ∆HEL2i-CM	NoDice FHA:DICER ∆HEL2i-CM	NoDice FHA:DICER ∆HEL2	NoDice FHA:DICER ∆HEL2	NoDice FHA:DICER ∆HEL2	NoDice FHA:DICER ∆HEL2-CM	NoDice FHA:DICER ∆HEL2-CM	NoDice FHA:DICER ∆HEL2-CM
	225000000	475000000	242000000	29200000	25000000	24200000	41700000	33300000	66700000	158000000	100000000	358000000	20800000	22500000	25000000	292000000	183000000	342000000	46700000	25800000	42500000	83300000	125000000	250000000
Figure 4E
	Replicate 1	Replicate 2	Replicate 3	Replicate 1	Replicate 2	Replicate 3	Replicate 1	Replicate 2	Replicate 3	Replicate 1	Replicate 2	Replicate 3	Replicate 1	Replicate 2	Replicate 3
	NoDice FHA:DICER WT	NoDice FHA:DICER WT	NoDice FHA:DICER WT	NoDice FHA:DICER N1	NoDice FHA:DICER N1	NoDice FHA:DICER N1	NoDice FHA:DICER ∆HEL1	NoDice FHA:DICER ∆HEL1	NoDice FHA:DICER ∆HEL1	NoDice FHA:DICER ∆HEL2i	NoDice FHA:DICER ∆HEL2i	NoDice FHA:DICER ∆HEL2i	NoDice FHA:DICER ∆HEL2	NoDice FHA:DICER ∆HEL2	NoDice FHA:DICER ∆HEL2
	175000000	133000000	167000000	14200000	15000000	16700000	11700000	25000000	21700000	22500000	32500000	37500000	10000000	40000000	36700000
	Replicate 1	Replicate 2	Replicate 3	Replicate 1	Replicate 2	Replicate 3	Replicate 1	Replicate 2	Replicate 3	Replicate 1	Replicate 2	Replicate 3	Replicate 1	Replicate 2	Replicate 3
	NoDice∆PKR FHA:DICER WT	NoDice∆PKR FHA:DICER WT	NoDice∆PKR FHA:DICER WT	NoDice∆PKR FHA:DICER N1	NoDice∆PKR FHA:DICER N1	NoDice∆PKR FHA:DICER N1	NoDice∆PKR FHA:DICER ∆HEL1	NoDice∆PKR FHA:DICER ∆HEL1	NoDice∆PKR FHA:DICER ∆HEL1	NoDice∆PKR FHA:DICER ∆HEL2i	NoDice∆PKR FHA:DICER ∆HEL2i	NoDice∆PKR FHA:DICER ∆HEL2i	NoDice∆PKR FHA:DICER ∆HEL2	NoDice∆PKR FHA:DICER ∆HEL2	NoDice∆PKR FHA:DICER ∆HEL2
	38800000	42500000	133000000	50000000	100000000	350000000	150000000	167000000	217000000	167000000	175000000	350000000	242000000	75000000	383000000
Figure 4F
	Replicate 1	Replicate 2	Replicate 3	Replicate 1	Replicate 2	Replicate 3	Replicate 1	Replicate 2	Replicate 3	Replicate 1	Replicate 2	Replicate 3	Replicate 1	Replicate 2	Replicate 3
	NoDice FHA:DICER WT	NoDice FHA:DICER WT	NoDice FHA:DICER WT	NoDice FHA:DICER N1	NoDice FHA:DICER N1	NoDice FHA:DICER N1	NoDice FHA:DICER ∆HEL1	NoDice FHA:DICER ∆HEL1	NoDice FHA:DICER ∆HEL1	NoDice FHA:DICER ∆HEL2i	NoDice FHA:DICER ∆HEL2i	NoDice FHA:DICER ∆HEL2i	NoDice FHA:DICER ∆HEL2	NoDice FHA:DICER ∆HEL2	NoDice FHA:DICER ∆HEL2
0	0	0	0	0	0	0	0	0	0	0	0	0	0	0	0
1	0	0	0	0	0	0	0	0	0	0	0	0	0	0	0
2	0	0	0	0	0	0	0	0	0	0	0	0	0	0	0
3	0.0277994621378229	0.054658600270675	0.0384328671789897	0	0	0	0	0	0	0	0	0	0	0	0
4	0.688161433311575	0.905334125260691	0.578201726111451	0	0	0	0	0.00702141418517052	0.002170803759872	0.0177047552946156	0.0114214356052492	0.00707422726034858	0.00667232798358786	0.0154986272146754	0.00267610570703976
5	2.70429049915831	3.34708123403668	2.27133557687398	0.0116863608320277	0.0245123942336745	0.0046208533326525	0.0345454223188957	0.0709386271917143	0.0120707326984613	0.0667326900241268	0.0995178601199797	0.0613243751276552	0.0450940298249128	0.0688259354998053	0.0184003044577206
6	5.8145967087852	7.29320029329757	4.66756051921637	0.0619679788223036	0.107278794058453	0.0671353475200844	0.0996215727278317	0.31352792731587	0.153292653867102	0.219807636222743	0.384007828450348	0.227505553002451	0.345945000493518	0.327380211422708	0.163874075563385
7	9.7824461695835	11.9646846886112	7.77132121566074	0.246954890348069	0.324439340922276	0.297509818814679	0.541379451424167	0.955372442403825	0.672447187968069	0.619409538490096	1.10149539006308	0.661486789811411	1.01247247603934	1.06919269035237	0.586682155501089
8	13.4117031828041	16.3188192813653	10.0860628946674	0.670891941251832	0.55697041012366	0.592533020152505	1.22611811450058	1.91449194032972	1.30101953976035	1.32397020471469	1.8962001423508	1.2133197327325	2.21063219534852	2.03739274849941	1.10758197593273
9	17.8729457483784	21.1110891315276	12.8274356617647	1.3263211481501	1.21035580073735	1.11133517263242	2.37851324284803	3.67027458524877	2.37306748600048	2.37503720906753	3.09562023138099	2.05210766761132	3.77887086120104	3.28143283787441	1.85220090911799
10	21.9122628087944	26.2855669675948	15.4861450195312	2.2127569230615	2.04758749270056	1.68994247004357	3.96749837523817	5.57828087771647	3.73003924334491	3.61761350615552	4.18015529657319	3.08642418555964	5.6936971454545	4.95820405252608	2.83546863298271
11	26.2227705102266	30.9919883652672	17.9746440812653	3.26216690560754	3.05644424796884	2.42811547904752	5.8902661380325	8.29078026471852	5.40241249765965	5.00279196223842	5.56225794375928	4.13885178908803	8.05343334259782	6.99296740216966	3.84380199291088
12	30.4692602751909	35.3592690704001	19.8165627606294	4.72658017420945	4.23799997916139	3.44255900331053	8.06192863691554	11.3226661785355	7.11297594124455	6.56213211753901	7.23563145379594	5.49700369242749	11.0092331057145	9.73451896997581	4.96059575631468
13	34.2048505698689	39.5343544633244	21.6859306385315	6.5282851939444	5.79310038109357	4.64342237817436	10.4670047658507	14.7281131000367	9.2563437999983	8.24489474037512	9.12517424350171	6.91199874046841	14.5074423976498	13.1505214119016	6.36734307981005
14	37.3990739554117	43.027030954703	22.8944533271208	8.63575608199302	7.67163932947883	5.92839858111213	13.1847391527406	18.254428510378	11.3372503542433	10.2054852138517	11.304855690302	8.70882254540271	18.7276656075428	17.5469963103075	8.12771865744996
15	39.7094021349684	46.2384038096689	23.7927006740196	11.1559439941892	10.125404559211	7.79230454388787	16.3251283358562	22.1532133394968	13.5588868251294	12.4767048607304	13.6269325243347	10.5828744393808	23.6279796016346	22.1526340456083	10.1632544158071
16	42.5171920953874	47.9660067189461	24.5876503406267	14.3376978292972	12.9209027208426	9.77660866864107	19.5835714812317	25.8748678476919	16.073984050543	14.9664191184118	16.1262908685416	12.479681542756	28.8297102201805	26.763264690179	12.4077956920615
17	44.5173079129928	50.3110904399876	25.1920812270221	17.553083113252	15.9893181987095	11.865550188717	22.938628140916	30.0331794075888	18.4849159390319	17.8149485081841	19.1717273181303	14.3067636261319	33.6094291881744	31.619158028977	13.9297319133817
18	46.1158565043044	52.0991312721013	25.6473516327104	21.0859124483971	19.7086117395223	14.4500798908973	26.6898819542824	34.2375413191987	21.0244205782356	20.5177682532487	21.7808752049759	16.1779067095588	37.7325479606843	35.8599597429149	16.0078227390131
19	47.5170721814849	53.2017475274825	25.8915820152931	24.7883988795691	23.1837166199437	16.9224325608064	30.1442462830169	38.1135839788655	23.3979435008596	23.0823558947887	24.2572057509452	17.9419922672845	41.1741686140082	39.3512897059695	17.4935733570772
20	48.6079125867054	54.6042149941826	26.1525172813266	28.1895342887392	26.5853676141083	19.3052670015489	33.6276546971028	41.8295699540668	25.2749374489379	25.9034793638128	27.3896549698917	19.6867599985958	44.2670727283025	43.003655326707	19.2657503946674
21	49.5281079876909	55.1803463465129	26.2892014580355	31.2512553973099	29.9761534873326	21.1522353760297	36.4865531076073	44.9183730993506	27.2288503210529	28.5289262995174	29.8359944754141	21.1672481628285	47.3870663608359	45.5883535938861	20.4707758618856
22	50.2810536218434	56.3043477768066	26.376914562483	34.2162637233265	32.6030474672033	23.2090137622975	39.2080750669009	47.6854067707658	28.6215356232554	30.8546267231054	32.1847822632375	22.5852185085189	49.2785090753728	47.9579336889866	21.6839692691313
23	50.8402048095095	57.1183278569123	26.3502864796092	36.7735701070209	35.8183988095209	24.9006583020578	41.6940487675154	50.4267794861247	29.8772575029361	33.0152359095249	34.7247629611507	24.2856659400957	51.1870342785548	50.2397368393465	22.6960358796296
24	51.3172381202575	57.2823952822277	26.4164843590431	39.1695914984855	37.9693022770136	26.3914652639485	43.8540668754452	51.6164482526478	30.7736199405978	34.8342855275987	36.154291617543	25.301552234392	52.8454466717015	51.0321590538528	23.1069361202597
	Replicate 1	Replicate 2	Replicate 3	Replicate 1	Replicate 2	Replicate 3	Replicate 1	Replicate 2	Replicate 3	Replicate 1	Replicate 2	Replicate 3	Replicate 1	Replicate 2	Replicate 3
	NoDice∆PKR FHA:DICER WT	NoDice∆PKR FHA:DICER WT	NoDice∆PKR FHA:DICER WT	NoDice∆PKR FHA:DICER N1	NoDice∆PKR FHA:DICER N1	NoDice∆PKR FHA:DICER N1	NoDice∆PKR FHA:DICER ∆HEL1	NoDice∆PKR FHA:DICER ∆HEL1	NoDice∆PKR FHA:DICER ∆HEL1	NoDice∆PKR FHA:DICER ∆HEL2i	NoDice∆PKR FHA:DICER ∆HEL2i	NoDice∆PKR FHA:DICER ∆HEL2i	NoDice∆PKR FHA:DICER ∆HEL2	NoDice∆PKR FHA:DICER ∆HEL2	NoDice∆PKR FHA:DICER ∆HEL2
0	0	0	0	0	0	0	0	0	0	0	0	0	0	0	0
1	0	0	0	0	0	0	0	0	0	0	0	0	0	0	0
2	0	0	0	0	0	0	0	0	0	0	0	0	0	0	0
3	0.0442846502954091	0.0628751906082675	0.0912635154973448	0.0079477305198933	0.0675868674411751	0.0259499144709967	0.00466672012478777	0.06320525491697	0.00280907990366285	0.0565475976730804	0.0312182429587105	0.00290216184129902	0	0	0
4	1.08153635002981	1.8200950628994	1.61994152858626	0.616605411665241	1.25362609595205	0.3855886023029	0.603717663206506	0.949865617794484	0.390013318695534	0.626415660466149	0.852805821265217	0.340048264314406	0.360455519739335	0.676797638320746	0.0983809593715959
5	6.30867237026177	7.56255059884203	6.39056037454044	3.62888716682101	4.71896915425395	2.21995767165373	3.5331535113307	4.90218391908452	2.59071632667824	3.73022524309957	4.52853827554898	1.93065568512561	2.21058797419324	3.3879319623711	0.988447068823189
6	14.0254863854024	15.4314395565188	12.7175657318049	7.88246933392847	9.466038648394	4.39955767463235	8.84352751318393	10.4807122250254	6.04430886395357	9.15618837670955	10.1805954118904	4.58964428870506	5.75339408539059	8.03418267559543	2.27078040960308
7	23.5386939736886	24.920742820022	20.1367480043233	13.9407295692504	15.9691056676206	7.50988397203499	15.595845314527	17.8157517681083	11.2154160709423	15.5562213815074	17.1742358208042	8.22464022501362	10.2765113044974	14.4921523021623	4.10195144952512
8	30.2360433696668	31.4503078430838	24.4298964024629	19.7398474236835	21.4068052953981	9.82894731243191	22.0996626675735	23.5914889026681	15.2164633757149	21.8757557161207	22.7044705761675	11.1887381227448	15.8538230666748	19.7590641682062	5.63785993455542
9	37.1568276977788	38.2514152495846	29.0407002102056	26.2758473316521	28.1886021933777	13.2308195359307	28.5935991808896	31.5450607749683	20.0085110134549	28.8276595512678	29.9226726467375	14.7843736968529	21.6925670321405	26.1408837314611	7.25237279156454
10	44.339893931147	45.7603131369132	32.6527780437262	34.4382269514459	37.5258168877702	16.664725243396	36.568946482564	40.72650035962	23.9699519537633	37.5234644513671	39.3882306459905	18.2211184034161	29.9149273530059	33.0243788152242	9.01433076214427
11	51.7163288014015	52.6386812040807	36.1076471332891	43.8129871611954	47.0435382364153	20.4236298604728	45.0638042554519	50.0824722696667	28.9078357172947	47.3359122305432	48.1869326286329	22.2900756304041	38.8027771455376	42.11524490696	11.1167990823717
12	58.7762188827604	58.8578749933506	38.5266871234171	52.174537487739	54.8684839399033	23.0071788779531	53.5164350837586	57.862700048061	32.8293212358728	56.0362308781361	56.9836840992798	25.6921406664879	47.3402237689791	50.2855455774154	12.7243440914777
13	63.9910138186836	64.1507367140627	40.6630306202342	58.2030179917411	61.0850376551356	24.6661150896991	60.1267201448363	63.7653520885819	35.6502092481958	63.5033042174342	63.588471894686	28.3868660854099	54.5763965199783	56.6875451671887	14.33814221218
14	68.9273985575535	68.7263339492425	42.1408858953738	62.6239055437225	65.383829094031	25.4604962916156	64.8050485211792	69.2806119695246	37.1550682583146	68.3765850149354	68.217745621299	29.8430432421449	59.452659705102	61.1348543251344	15.6150867736417
15	72.6226678038757	72.4597493074812	42.5089252280773	65.8707770640386	68.6576252454427	26.0308658375459	68.7273708102249	71.97215162618	38.0222229136881	71.9123646626899	72.3111462514982	30.5093004812602	64.4177285271427	65.1774772437497	16.1869722254136
16	74.8854384295304	74.2365580788382	42.4399681340635	68.1575627536015	71.5618905024366	26.5685503259464	70.9048458088423	74.4365046833478	38.6317799553632	74.0188197623528	74.6362869727035	31.0198083682258	66.5043374998906	67.5351096969202	16.7483693374268
17	76.3689433184881	75.7052857274062	42.4243137467661	69.4668752016912	72.4083540229572	26.6161484396276	72.5564425353229	76.2087449737362	38.9735934521378	76.2069130096503	76.2730020695211	31.2629649841708	68.8882435237568	69.3384132670468	17.2167642963218
18	77.9109465824954	77.0994123576871	42.441956098303	71.5819885185377	74.4527524562939	26.9404658564815	74.1830323624887	77.37643714819	38.9836961667262	77.7295532157879	77.2767733502228	31.564114971618	71.3023907957424	70.384369722216	17.7197857360175
19	78.4698616138505	77.9674884738022	41.6226788024238	73.1068800973666	75.3576691982142	26.8966641561138	75.6932523402302	78.6842876381063	39.1719011959167	79.3120637573741	78.5232381366944	31.7628681789556	72.9402202866693	71.9844607429523	17.9778653811785
20	79.7912758392017	77.8513985015397	41.1690905203227	73.8462874448871	76.1909338072705	26.6451201927168	76.8233652410792	78.7663798839455	38.9463171200555	80.0644214857297	79.4265367316523	31.8591581190853	74.1166396425944	73.4899864991525	18.0982967867051
21	80.1533826405817	78.625542267265	40.4944592311751	73.8193839256826	76.8239525479193	26.5869838739532	76.7952324842641	79.2988880308727	38.8528661790237	80.2830817045177	80.1048156757653	31.732333979056	74.7463859985929	73.8860915664983	18.110626819087
22	79.8279962406963	78.3374080998308	39.9002540605001	74.4310398819815	77.3719658764132	26.8823361864277	77.2955933250748	79.66212030594	39.1411675347222	79.9847121267343	81.4156361668962	31.8001774141731	75.2114038255287	74.5186950786333	18.2809867110907
23	80.1318365553909	78.890957029201	39.0982501127621	76.885035141378	77.3765271076305	26.8320420209099	77.4690430716362	80.0312838565768	38.5068307515063	81.1976204932029	81.4472432356785	31.6459572652846	76.455111188392	75.7988718014415	18.2692218190445
24	80.0429927933059	78.7319486186118	38.3216276148046	75.2715459273127	78.0882554150844	26.5190207620592	77.1197067017476	79.82655826728	37.6508824965533	81.3890086002106	81.5004214492781	31.483389661203	76.5683539131196	75.8346227720898	18.1794442901944
