# Supplementary material for: The helicase domain of human Dicer prevents RNAi-independent activation of antiviral and inflammatory pathways
Source: EMBO J. 2024 Jan 29;43(5):7. doi: 10.1038/s44318-024-00035-2 (PMC10907635; doi:10.1038/s44318-024-00035-2)
Supplement: Supplementary file 5 — Source Data Fig. 4 [file 44318_2024_35_MOESM5_ESM.zip › EMBOJ-2023-115792R2_SourceData_Fig4/Fig4B-D_quantifications_Western_Blot.xlsx]

## Sheet: Figure 4
Figure 4B	WT 1	∆HEL1 1	∆HEL1-CM 1	∆HEL2i 1	∆HEL2i-CM 1	∆HEL2 1	∆HEL2-CM 1		Figure 4D	NoDice					NoDice∆PKR
Capsid	20505	3243	9631	0	8856	0	8460			WT 1	∆HEL1 1	∆HEL2i 1	∆HEL2 1		WT 1	N1 1	∆HEL1 1	∆HEL2i 1	∆HEL2 1
Tubulin	9654	9765	10087	9559	9316	9556	9191		Capsid	11150	8590	6710	11652		12181	12156	9791	12877	10281
									Tubulin	8893	9206	10216	14851		11981	7408	10973	12433	8328
	WT 2	∆HEL1 2	∆HEL1-CM 2	∆HEL2i 2	∆HEL2i-CM 2	∆HEL2 2	∆HEL2-CM 2			WT 2	∆HEL1 2	∆HEL2i 2	∆HEL2 2		WT 2	N1 2	∆HEL1 2	∆HEL2i 2	∆HEL2 2
Capsid	36865	7417	11402	8315	13657	12662	16118		Capsid	13782	7692	7064	6298		11920	12927	14511	11903	12530
Tubulin	7453	9778	9398	10441	9584	13959	10669		Tubulin	13194	14620	15749	13672		8190	8121	7587	7821	7482
	WT 3	∆HEL1 3	∆HEL1-CM 3	∆HEL2i 3	∆HEL2i-CM 3	∆HEL2 3	∆HEL2-CM 3			WT 3	∆HEL1 3	∆HEL2i 3	∆HEL2 3		WT 3	N1 3	∆HEL1 3	∆HEL2i 3	∆HEL2 3
Capsid	25327	15264	21700	10284	16600	16600	17720		Capsid	11593	7435	7947	6931		9166	10428	10886	12006	10952
Tubulin	8379	7635	7730	7882	8339	8839	8223		Tubulin	10313	10505	11047	9356		7292	7462	6973	7497	7695
Over tubulin	WT 1	∆HEL1 1	∆HEL1-CM 1	∆HEL2i 1	∆HEL2i-CM 1	∆HEL2 1	∆HEL2-CM 1
Capsid	2.12399	0.332104	0.954793	0	0.950623	0	0.920466		over tubulin	WT 1	∆HEL1 1	∆HEL2i 1	∆HEL2 1		WT 1	N1 1	∆HEL1 1	∆HEL2i 1	∆HEL2 1
	WT 2	∆HEL1 2	∆HEL1-CM 2	∆HEL2i 2	∆HEL2i-CM 2	∆HEL2 2	∆HEL2-CM 2		Capsid	1.2538	0.933087	0.656813	0.784594		1.01669	1.64093	0.892281	1.03571	1.23451
Capsid	4.94633	0.75854	1.21324	0.79638	1.42498	0.907085	1.51073
	WT 3	∆HEL1 3	∆HEL1-CM 3	∆HEL2i 3	∆HEL2i-CM 3	∆HEL2 3	∆HEL2-CM 3			WT 2	∆HEL1 2	∆HEL2i 2	∆HEL2 2		WT 2	N1 2	∆HEL1 2	∆HEL2i 2	∆HEL2 2
Capsid	3.02268	1.99921	2.80724	1.16348	1.99065	1.87804	2.15493		Capsid	1.04457	0.526129	0.448536	0.46065		1.45543	1.5918	1.91261	1.52193	1.67469
Mean	WT	∆HEL1	∆HEL1-CM	∆HEL2i	∆HEL2i-CM	∆HEL2	∆HEL2-CM
Capsid	3.36433	1.02995	1.65842	0.653287	1.45542	0.928375	1.52871			WT 3	∆HEL1 3	∆HEL2i 3	∆HEL2 3		WT 3	N1 3	∆HEL1 3	∆HEL2i 3	∆HEL2 3
									Capsid	1.12412	0.707758	0.719381	0.740808		1.25699	1.39748	1.56116	1.60144	1.42326
SD	WT	∆HEL1	∆HEL1-CM	∆HEL2i	∆HEL2i-CM	∆HEL2	∆HEL2-CM		mean	WT 3	∆HEL1 3	∆HEL2i 3	∆HEL2 3	mean	WT 3	N1 3	∆HEL1 3	∆HEL2i 3	∆HEL2 3
Capsid	1.44186	0.866061	1.00326	0.594793	0.52068	0.939201	0.617429		Capsid	1.14083	0.722325	0.608243	0.662017	Capsid	1.24304	1.5434	1.45535	1.38636	1.44415
									SD					SD
									Capsid	0.105611	0.20387	0.141804	0.175758	Capsid	0.219703	0.128738	0.518331	0.306262	0.22083
