# Supplementary material for: The helicase domain of human Dicer prevents RNAi-independent activation of antiviral and inflammatory pathways
Source: EMBO J. 2024 Jan 29;43(5):7. doi: 10.1038/s44318-024-00035-2 (PMC10907635; doi:10.1038/s44318-024-00035-2)
Supplement: Supplementary file 6 — Source Data Fig. 5 [file 44318_2024_35_MOESM6_ESM.zip]

Archive with 130 entries (117 files):
- EMBOJ-2023-115792R2_SourceData_Fig5/
- __MACOSX/._EMBOJ-2023-115792R2_SourceData_Fig5
- EMBOJ-2023-115792R2_SourceData_Fig5/Fig5B-D-F_quantifications_Western_Blot.xlsx
- __MACOSX/EMBOJ-2023-115792R2_SourceData_Fig5/._Fig5B-D-F_quantifications_Western_Blot.xlsx
- EMBOJ-2023-115792R2_SourceData_Fig5/.DS_Store
- __MACOSX/EMBOJ-2023-115792R2_SourceData_Fig5/._.DS_Store
- EMBOJ-2023-115792R2_SourceData_Fig5/5F western blot/
- __MACOSX/EMBOJ-2023-115792R2_SourceData_Fig5/._5F western blot
- EMBOJ-2023-115792R2_SourceData_Fig5/5D western blot/
- __MACOSX/EMBOJ-2023-115792R2_SourceData_Fig5/._5D western blot
- EMBOJ-2023-115792R2_SourceData_Fig5/Fig5C-E-G_plaque_assays.xlsx
- __MACOSX/EMBOJ-2023-115792R2_SourceData_Fig5/._Fig5C-E-G_plaque_assays.xlsx
- EMBOJ-2023-115792R2_SourceData_Fig5/Figure5.pdf
- __MACOSX/EMBOJ-2023-115792R2_SourceData_Fig5/._Figure5.pdf
- EMBOJ-2023-115792R2_SourceData_Fig5/5B western blot/
- __MACOSX/EMBOJ-2023-115792R2_SourceData_Fig5/._5B western blot
- EMBOJ-2023-115792R2_SourceData_Fig5/5F western blot/.DS_Store
- __MACOSX/EMBOJ-2023-115792R2_SourceData_Fig5/5F western blot/._.DS_Store
- EMBOJ-2023-115792R2_SourceData_Fig5/5F western blot/R1/
- __MACOSX/EMBOJ-2023-115792R2_SourceData_Fig5/5F western blot/._R1
- EMBOJ-2023-115792R2_SourceData_Fig5/5F western blot/R3/
- __MACOSX/EMBOJ-2023-115792R2_SourceData_Fig5/5F western blot/._R3
- EMBOJ-2023-115792R2_SourceData_Fig5/5F western blot/R2/
- __MACOSX/EMBOJ-2023-115792R2_SourceData_Fig5/5F western blot/._R2
- EMBOJ-2023-115792R2_SourceData_Fig5/5D western blot/.DS_Store
- __MACOSX/EMBOJ-2023-115792R2_SourceData_Fig5/5D western blot/._.DS_Store
- EMBOJ-2023-115792R2_SourceData_Fig5/5D western blot/R1/
- __MACOSX/EMBOJ-2023-115792R2_SourceData_Fig5/5D western blot/._R1
- EMBOJ-2023-115792R2_SourceData_Fig5/5D western blot/R3/
- __MACOSX/EMBOJ-2023-115792R2_SourceData_Fig5/5D western blot/._R3
- EMBOJ-2023-115792R2_SourceData_Fig5/5D western blot/R2/
- __MACOSX/EMBOJ-2023-115792R2_SourceData_Fig5/5D western blot/._R2
- EMBOJ-2023-115792R2_SourceData_Fig5/5B western blot/.DS_Store
- __MACOSX/EMBOJ-2023-115792R2_SourceData_Fig5/5B western blot/._.DS_Store
- EMBOJ-2023-115792R2_SourceData_Fig5/5B western blot/R1/
- __MACOSX/EMBOJ-2023-115792R2_SourceData_Fig5/5B western blot/._R1
- EMBOJ-2023-115792R2_SourceData_Fig5/5B western blot/R3/
- __MACOSX/EMBOJ-2023-115792R2_SourceData_Fig5/5B western blot/._R3
- EMBOJ-2023-115792R2_SourceData_Fig5/5B western blot/R2/
- __MACOSX/EMBOJ-2023-115792R2_SourceData_Fig5/5B western blot/._R2
- EMBOJ-2023-115792R2_SourceData_Fig5/5F western blot/R1/western PKR.tiff
- __MACOSX/EMBOJ-2023-115792R2_SourceData_Fig5/5F western blot/R1/._western PKR.tiff
- EMBOJ-2023-115792R2_SourceData_Fig5/5F western blot/R1/western gapdh.tiff
- __MACOSX/EMBOJ-2023-115792R2_SourceData_Fig5/5F western blot/R1/._western gapdh.tiff
- EMBOJ-2023-115792R2_SourceData_Fig5/5F western blot/R1/western ace2.tiff
- __MACOSX/EMBOJ-2023-115792R2_SourceData_Fig5/5F western blot/R1/._western ace2.tiff
- EMBOJ-2023-115792R2_SourceData_Fig5/5F western blot/R1/western nucleocapsid.tiff
- __MACOSX/EMBOJ-2023-115792R2_SourceData_Fig5/5F western blot/R1/._western nucleocapsid.tiff
- EMBOJ-2023-115792R2_SourceData_Fig5/5F western blot/R1/western dicer.tiff
- __MACOSX/EMBOJ-2023-115792R2_SourceData_Fig5/5F western blot/R1/._western dicer.tiff
- EMBOJ-2023-115792R2_SourceData_Fig5/5F western blot/R3/western pkr.tiff
- __MACOSX/EMBOJ-2023-115792R2_SourceData_Fig5/5F western blot/R3/._western pkr.tiff
- EMBOJ-2023-115792R2_SourceData_Fig5/5F western blot/R3/western gapdh.tiff
- __MACOSX/EMBOJ-2023-115792R2_SourceData_Fig5/5F western blot/R3/._western gapdh.tiff
- EMBOJ-2023-115792R2_SourceData_Fig5/5F western blot/R3/western ace2.tiff
- __MACOSX/EMBOJ-2023-115792R2_SourceData_Fig5/5F western blot/R3/._western ace2.tiff
- EMBOJ-2023-115792R2_SourceData_Fig5/5F western blot/R3/western nucleocapsid.tiff
- __MACOSX/EMBOJ-2023-115792R2_SourceData_Fig5/5F western blot/R3/._western nucleocapsid.tiff
- EMBOJ-2023-115792R2_SourceData_Fig5/5F western blot/R3/western dicer.tiff
- __MACOSX/EMBOJ-2023-115792R2_SourceData_Fig5/5F western blot/R3/._western dicer.tiff
- EMBOJ-2023-115792R2_SourceData_Fig5/5F western blot/R2/western pkr.tiff
- __MACOSX/EMBOJ-2023-115792R2_SourceData_Fig5/5F western blot/R2/._western pkr.tiff
- EMBOJ-2023-115792R2_SourceData_Fig5/5F western blot/R2/western nucleocaspid.tiff
- __MACOSX/EMBOJ-2023-115792R2_SourceData_Fig5/5F western blot/R2/._western nucleocaspid.tiff
- EMBOJ-2023-115792R2_SourceData_Fig5/5F western blot/R2/western gapdh.tiff
- __MACOSX/EMBOJ-2023-115792R2_SourceData_Fig5/5F western blot/R2/._western gapdh.tiff
- EMBOJ-2023-115792R2_SourceData_Fig5/5F western blot/R2/western ace2.tiff
- __MACOSX/EMBOJ-2023-115792R2_SourceData_Fig5/5F western blot/R2/._western ace2.tiff
- EMBOJ-2023-115792R2_SourceData_Fig5/5F western blot/R2/western dicer.tiff
- __MACOSX/EMBOJ-2023-115792R2_SourceData_Fig5/5F western blot/R2/._western dicer.tiff
- EMBOJ-2023-115792R2_SourceData_Fig5/5D western blot/R1/western PKR.tiff
- __MACOSX/EMBOJ-2023-115792R2_SourceData_Fig5/5D western blot/R1/._western PKR.tiff
- EMBOJ-2023-115792R2_SourceData_Fig5/5D western blot/R1/western capsid.tiff
- __MACOSX/EMBOJ-2023-115792R2_SourceData_Fig5/5D western blot/R1/._western capsid.tiff
- EMBOJ-2023-115792R2_SourceData_Fig5/5D western blot/R1/western dicer.tiff
- __MACOSX/EMBOJ-2023-115792R2_SourceData_Fig5/5D western blot/R1/._western dicer.tiff
- EMBOJ-2023-115792R2_SourceData_Fig5/5D western blot/R1/western p-PKR.tiff
- __MACOSX/EMBOJ-2023-115792R2_SourceData_Fig5/5D western blot/R1/._western p-PKR.tiff
- EMBOJ-2023-115792R2_SourceData_Fig5/5D western blot/R1/western tubulin.tiff
- __MACOSX/EMBOJ-2023-115792R2_SourceData_Fig5/5D western blot/R1/._western tubulin.tiff
- EMBOJ-2023-115792R2_SourceData_Fig5/5D western blot/R3/western PKR.tiff
- __MACOSX/EMBOJ-2023-115792R2_SourceData_Fig5/5D western blot/R3/._western PKR.tiff
- EMBOJ-2023-115792R2_SourceData_Fig5/5D western blot/R3/western capsid.tiff
- __MACOSX/EMBOJ-2023-115792R2_SourceData_Fig5/5D western blot/R3/._western capsid.tiff
- EMBOJ-2023-115792R2_SourceData_Fig5/5D western blot/R3/western dicer.tiff
- __MACOSX/EMBOJ-2023-115792R2_SourceData_Fig5/5D western blot/R3/._western dicer.tiff
- EMBOJ-2023-115792R2_SourceData_Fig5/5D western blot/R3/western p-PKR.tiff
- __MACOSX/EMBOJ-2023-115792R2_SourceData_Fig5/5D western blot/R3/._western p-PKR.tiff
- EMBOJ-2023-115792R2_SourceData_Fig5/5D western blot/R3/western tubulin.tiff
- __MACOSX/EMBOJ-2023-115792R2_SourceData_Fig5/5D western blot/R3/._western tubulin.tiff
- EMBOJ-2023-115792R2_SourceData_Fig5/5D western blot/R2/western PKR.tiff
- __MACOSX/EMBOJ-2023-115792R2_SourceData_Fig5/5D western blot/R2/._western PKR.tiff
- EMBOJ-2023-115792R2_SourceData_Fig5/5D western blot/R2/western capsid.tiff
- __MACOSX/EMBOJ-2023-115792R2_SourceData_Fig5/5D western blot/R2/._western capsid.tiff
- EMBOJ-2023-115792R2_SourceData_Fig5/5D western blot/R2/western dicer.tiff
- __MACOSX/EMBOJ-2023-115792R2_SourceData_Fig5/5D western blot/R2/._western dicer.tiff
- EMBOJ-2023-115792R2_SourceData_Fig5/5D western blot/R2/western p-PKR.tiff
- __MACOSX/EMBOJ-2023-115792R2_SourceData_Fig5/5D western blot/R2/._western p-PKR.tiff
- EMBOJ-2023-115792R2_SourceData_Fig5/5D western blot/R2/western tubulin.tiff
- __MACOSX/EMBOJ-2023-115792R2_SourceData_Fig5/5D western blot/R2/._western tubulin.tiff
- EMBOJ-2023-115792R2_SourceData_Fig5/5B western blot/R1/western PKR.tiff
- __MACOSX/EMBOJ-2023-115792R2_SourceData_Fig5/5B western blot/R1/._western PKR.tiff
- EMBOJ-2023-115792R2_SourceData_Fig5/5B western blot/R1/western capsid.tiff
- __MACOSX/EMBOJ-2023-115792R2_SourceData_Fig5/5B western blot/R1/._western capsid.tiff
- EMBOJ-2023-115792R2_SourceData_Fig5/5B western blot/R1/western dicer.tiff
- __MACOSX/EMBOJ-2023-115792R2_SourceData_Fig5/5B western blot/R1/._western dicer.tiff
- EMBOJ-2023-115792R2_SourceData_Fig5/5B western blot/R1/western p-PKR.tiff
- __MACOSX/EMBOJ-2023-115792R2_SourceData_Fig5/5B western blot/R1/._western p-PKR.tiff
- EMBOJ-2023-115792R2_SourceData_Fig5/5B western blot/R1/western tubulin.tiff
- __MACOSX/EMBOJ-2023-115792R2_SourceData_Fig5/5B western blot/R1/._western tubulin.tiff
- EMBOJ-2023-115792R2_SourceData_Fig5/5B western blot/R3/western PKR.tiff
- __MACOSX/EMBOJ-2023-115792R2_SourceData_Fig5/5B western blot/R3/._western PKR.tiff
- EMBOJ-2023-115792R2_SourceData_Fig5/5B western blot/R3/western capsid.tiff
- __MACOSX/EMBOJ-2023-115792R2_SourceData_Fig5/5B western blot/R3/._western capsid.tiff
- EMBOJ-2023-115792R2_SourceData_Fig5/5B western blot/R3/western dicer.tiff
- __MACOSX/EMBOJ-2023-115792R2_SourceData_Fig5/5B western blot/R3/._western dicer.tiff
- EMBOJ-2023-115792R2_SourceData_Fig5/5B western blot/R3/western p-PKR.tiff
- __MACOSX/EMBOJ-2023-115792R2_SourceData_Fig5/5B western blot/R3/._western p-PKR.tiff
- EMBOJ-2023-115792R2_SourceData_Fig5/5B western blot/R3/western tubulin.tiff
- __MACOSX/EMBOJ-2023-115792R2_SourceData_Fig5/5B western blot/R3/._western tubulin.tiff
- EMBOJ-2023-115792R2_SourceData_Fig5/5B western blot/R2/western PKR.tiff
- __MACOSX/EMBOJ-2023-115792R2_SourceData_Fig5/5B western blot/R2/._western PKR.tiff
- EMBOJ-2023-115792R2_SourceData_Fig5/5B western blot/R2/western capsid.tiff
- __MACOSX/EMBOJ-2023-115792R2_SourceData_Fig5/5B western blot/R2/._western capsid.tiff
- EMBOJ-2023-115792R2_SourceData_Fig5/5B western blot/R2/western dicer.tiff
- __MACOSX/EMBOJ-2023-115792R2_SourceData_Fig5/5B western blot/R2/._western dicer.tiff
- EMBOJ-2023-115792R2_SourceData_Fig5/5B western blot/R2/western p-PKR.tiff
- __MACOSX/EMBOJ-2023-115792R2_SourceData_Fig5/5B western blot/R2/._western p-PKR.tiff
- EMBOJ-2023-115792R2_SourceData_Fig5/5B western blot/R2/western tubulin.tiff
- __MACOSX/EMBOJ-2023-115792R2_SourceData_Fig5/5B western blot/R2/._western tubulin.tiff
