# Supplementary material for: The helicase domain of human Dicer prevents RNAi-independent activation of antiviral and inflammatory pathways
Source: EMBO J. 2024 Jan 29;43(5):7. doi: 10.1038/s44318-024-00035-2 (PMC10907635; doi:10.1038/s44318-024-00035-2)
Supplement: Supplementary file 6 — Source Data Fig. 5 [file 44318_2024_35_MOESM6_ESM.zip › EMBOJ-2023-115792R2_SourceData_Fig5/Fig5B-D-F_quantifications_Western_Blot.xlsx]

## Sheet: Figure 5
Figure 5B	WT + CTRL 1	WT + PKR MOCK 1	WT + PKR WT SINV 1	WT + PKR K296R 1	WT + PKR T451A 1				Figure 5D	N1 + CTRL 1	N1 + PKR MOCK 1	N1 + PKR WT 1	N1 + PKR K296R 1	N1 + PKR T451A 1			Figure 5F	NoDice WT 1	NoDice N1 1	NoDice∆PKR WT 1	NoDice∆PKR N1 1
Capsid	11213		7806	11133	8359				Capsid	9991		8048	8609	8160			Nucleocapsid	7694	8261	9873	11286
pPKR		7424	16226						pPKR		8178	9656					GAPDH	6642	8556	6898	6030
PKR		8051	6247	9371	16583				PKR		9268	10744	10891	10090
Tubulin	7794	8013	8057	8248	7866				Tubulin	7638	7518	8618	8219	7532
pPKR/PKR		0.922121	2.59741						pPKR/PKR		0.882391	0.898734
	WT + CTRL 2	WT + PKR MOCK 2	WT + PKR WT 2	WT + PKR K296R 2	WT + PKR T451A 2					N1 + CTRL 2	N1 + PKR MOCK 2	N1 + PKR WT 2	N1 + PKR K296R 2	N1 + PKR T451A 2				NoDice WT 2	NoDice N1 2	NoDice∆PKR WT 2	NoDice∆PKR N1 2
Capsid	12227		7947	11884	9748				Capsid	13102		7819	8361	8778			Nucleocapsid	8254	9209	10654	10631
pPKR		0	12273						pPKR		9338	11475					GAPDH	15354	12610	12524	6438
PKR		9756	8943	7885	11138				PKR		8356	9825	9430	14950
Tubulin	8379	8121	7929	7682	6003				Tubulin	6626	8103	6981	6425	6829
pPKR/PKR		0	1.37236						pPKR/PKR		1.11752	1.16794
	WT + CTRL 3	WT + PKR MOCK 3	WT + PKR WT 3	WT + PKR K296R 3	WT + PKR T451A 3					N1 + CTRL 3	N1 + PKR MOCK 3	N1 + PKR WT 3	N1 + PKR K296R 3	N1 + PKR T451A 3				NoDice WT 3	NoDice N1 3	NoDice∆PKR WT 3	NoDice∆PKR N1 3
Capsid	8327		9254	9886	10387				Capsid	11721		7433	10080	8873			Nucleocapsid	6843	8465	10409	10633
pPKR		7296	10251						pPKR			15500					GAPDH	11516	9709	7890	6713
PKR		8181	10298	10374	9196				PKR		9103	9080	12820	16233
Tubulin	7946	7820	7501	7578	6823				Tubulin	7712	7731	8078	8179	7428
pPKR/PKR		0.891823	0.995436						pPKR/PKR		0	1.70705
Over tubulin	WT + CTRL 1	WT + PKR MOCK 1	WT + PKR WT 1	WT + PKR K296R 1	WT + PKR T451A 1				Over tubulin	N1 + CTRL 1	N1 + PKR MOCK 1	N1 + PKR WT 1	N1 + PKR K296R 1	N1 + PKR T451A 1			Over GAPDH	NoDice WT 1	NoDice N1 1	NoDice∆PKR WT 1	NoDice∆PKR N1 1
Capsid	1.43867		0.968847	1.34978	1.06267				Capsid	1.30806		0.933859	1.04745	1.08338			Nucleocapsid	1.15839	0.965521	1.43128	1.87164
pPKR		0.926494	2.0139						pPKR		1.08779	1.12045
PKR		1.00474	0.775351	1.13615	2.10819				PKR		1.23277	1.24669	1.3251	1.33962				NoDice WT 2	NoDice N1 2	NoDice∆PKR WT 2	NoDice∆PKR N1 2
pPKR/PKR		0.922121	2.59741						pPKR/PKR		0.882391	0.898734					Nucleocapsid	0.53758	0.730293	0.850687	1.65129
	WT + CTRL 2	WT + PKR MOCK 2	WT + PKR WT 2	WT + PKR K296R 2	WT + PKR T451A 2					N1 + CTRL 2	N1 + PKR MOCK 2	N1 + PKR WT 2	N1 + PKR K296R 2	N1 + PKR T451A 2
Over tubulin									Over tubulin
Capsid	1.45924		1.00227	1.54699	1.62385				Capsid	1.97736		1.12004	1.30132	1.2854				NoDice WT 3	NoDice N1 3	NoDice∆PKR WT 3	NoDice∆PKR N1 3
pPKR		0	1.54786						pPKR		1.15241	1.64375					Nucleocapsid	0.594217	0.871871	1.31926	1.58394
PKR		1.20133	1.12788	1.02643	1.85541				PKR		1.03122	1.40739	1.4677	2.18919
pPKR/PKR		0	1.37236						pPKR/PKR		1.11752	1.16794
	WT + CTRL 3	WT + PKR MOCK 3	WT + PKR WT 3	WT + PKR K296R 3	WT + PKR T451A 3					N1 + CTRL 3	N1 + PKR MOCK 3	N1 + PKR WT 3	N1 + PKR K296R 3	N1 + PKR T451A 3
Over tubulin									Over tubulin
Capsid	1.04795		1.2337	1.30457	1.52235				Capsid	1.51984		0.920154	1.23242	1.19453
pPKR		0.932992	1.36662						pPKR		0	1.91879
PKR		1.04616	1.37288	1.36896	1.34779				PKR		1.17747	1.12404	1.56743	2.18538
pPKR/PKR		0.891823	0.995436						pPKR/PKR		0	1.70705
Mean	WT + CTRL	WT + PKR MOCK	WT + PKR WT	WT + PKR K296R	WT + PKR T451A				Mean	N1 + CTRL	N1 + PKR MOCK	N1 + PKR WT	N1 + PKR K296R	N1 + PKR T451A			Mean	NoDice WT	NoDice N1	NoDice∆PKR WT	NoDice∆PKR N1
Capsid	1.31529		1.06827	1.40045	1.40296				Capsid	1.60176		0.991351	1.19373	1.18777			Nucleocapsid	0.763394	0.855895	1.20041	1.70229
pPKR/PKR		0.604648	1.65507						pPKR/PKR		0.666637	1.25791
SD	WT + CTRL	WT + PKR MOCK	WT + PKR WT	WT + PKR K296R	WT + PKR T451A				SD	N1 + CTRL	N1 + PKR MOCK	N1 + PKR WT	N1 + PKR K296R	N1 + PKR T451A			SD	NoDice WT	NoDice N1	NoDice∆PKR WT	NoDice∆PKR N1
Capsid	0.231751		0.144237	0.128911	0.299034				Capsid	0.342085		0.111659	0.131284	0.101181			Nucleocapsid	0.343243	0.118425	0.308006	0.150478
pPKR/PKR		0.52386	0.837568						pPKR/PKR		0.589173	0.411599
