# Supplementary material for: The helicase domain of human Dicer prevents RNAi-independent activation of antiviral and inflammatory pathways
Source: EMBO J. 2024 Jan 29;43(5):7. doi: 10.1038/s44318-024-00035-2 (PMC10907635; doi:10.1038/s44318-024-00035-2)
Supplement: Supplementary file 6 — Source Data Fig. 5 [file 44318_2024_35_MOESM6_ESM.zip › EMBOJ-2023-115792R2_SourceData_Fig5/Fig5C-E-G_plaque_assays.xlsx]

## Sheet: Figure 5
Figure 5C
	Replicate 1	Replicate 2	Replicate 3	Replicate 1	Replicate 2	Replicate 3	Replicate 1	Replicate 2	Replicate 3	Replicate 1	Replicate 2	Replicate 3
NoDice∆PKR FHA:DICER WT + MYC:	CTRL	CTRL	CTRL	PKR WT	PKR WT	PKR WT	PKR K296R	PKR K296R	PKR K296R	PKR T451A	PKR T451A	PKR T451A
	45000000	125000000	54200000	100000000	167000000	26700000	100000000	108000000	87500000	133000000	183000000	35800000
Figure 5E
	Replicate 1	Replicate 2	Replicate 3	Replicate 1	Replicate 2	Replicate 3	Replicate 1	Replicate 2	Replicate 3	Replicate 1	Replicate 2	Replicate 3
NoDice∆PKR FHA:DICER N1 + MYC:	CTRL	CTRL	CTRL	PKR WT	PKR WT	PKR WT	PKR K296R	PKR K296R	PKR K296R	PKR T451A	PKR T451A	PKR T451A
	233000000	358000000	83300000	36700000	15800000	3580000	40000000	12900000	6790000	39600000	23300000	4880000
Figure 5G
	Replicate 1	Replicate 2	Replicate 3	Replicate 1	Replicate 2	Replicate 3	Replicate 1	Replicate 2	Replicate 3	Replicate 1	Replicate 2	Replicate 3
	NoDice FHA:DICER WT	NoDice FHA:DICER WT	NoDice FHA:DICER WT	NoDice FHA:DICER N1	NoDice FHA:DICER N1	NoDice FHA:DICER N1	NoDice∆PKR FHA:DICER WT	NoDice∆PKR FHA:DICER WT	NoDice∆PKR FHA:DICER WT	NoDice∆PKR FHA:DICER N1	NoDice∆PKR FHA:DICER N1	NoDice∆PKR FHA:DICER N1
SARS-CoV-2	3540	1830	950	13200	6840	35400	49200	18300	68400	49200	35400	18300
