# Supplementary material for: The helicase domain of human Dicer prevents RNAi-independent activation of antiviral and inflammatory pathways
Source: EMBO J. 2024 Jan 29;43(5):7. doi: 10.1038/s44318-024-00035-2 (PMC10907635; doi:10.1038/s44318-024-00035-2)
Supplement: Supplementary file 7 — Source Data Fig. 6 [file 44318_2024_35_MOESM7_ESM.zip]

Archive with 13 entries (10 files):
- EMBOJ-2023-115792R2_SourceData_Fig6/
- EMBOJ-2023-115792R2_SourceData_Fig6/.DS_Store
- __MACOSX/EMBOJ-2023-115792R2_SourceData_Fig6/._.DS_Store
- EMBOJ-2023-115792R2_SourceData_Fig6/Fig6A/
- EMBOJ-2023-115792R2_SourceData_Fig6/Fig6B-C-D/
- EMBOJ-2023-115792R2_SourceData_Fig6/Fig6A/ph-17442-genes-wo18TPM0-all18samples-rlogcount-rowZScore-230704.txt
- __MACOSX/EMBOJ-2023-115792R2_SourceData_Fig6/Fig6A/._ph-17442-genes-wo18TPM0-all18samples-rlogcount-rowZScore-230704.txt
- EMBOJ-2023-115792R2_SourceData_Fig6/Fig6B-C-D/Figure 6D - vp-Salmon-N1-mockvsWT-mock-DESeq2-genelevel-230519.txt
- __MACOSX/EMBOJ-2023-115792R2_SourceData_Fig6/Fig6B-C-D/._Figure 6D - vp-Salmon-N1-mockvsWT-mock-DESeq2-genelevel-230519.txt
- EMBOJ-2023-115792R2_SourceData_Fig6/Fig6B-C-D/Figure 6C - vp-Salmon-N1-SINV-002-24hvsN1-mock-DESeq2-genelevel-230519.txt
- __MACOSX/EMBOJ-2023-115792R2_SourceData_Fig6/Fig6B-C-D/._Figure 6C - vp-Salmon-N1-SINV-002-24hvsN1-mock-DESeq2-genelevel-230519.txt
- EMBOJ-2023-115792R2_SourceData_Fig6/Fig6B-C-D/Figure 6B - vp-Salmon-WT-SINV-002-24hvsWT-mock-DESeq2-genelevel-230519.txt
- __MACOSX/EMBOJ-2023-115792R2_SourceData_Fig6/Fig6B-C-D/._Figure 6B - vp-Salmon-WT-SINV-002-24hvsWT-mock-DESeq2-genelevel-230519.txt
