# Supplementary material for: The helicase domain of human Dicer prevents RNAi-independent activation of antiviral and inflammatory pathways
Source: EMBO J. 2024 Jan 29;43(5):7. doi: 10.1038/s44318-024-00035-2 (PMC10907635; doi:10.1038/s44318-024-00035-2)
Supplement: Supplementary file 7 — Source Data Fig. 6 [file 44318_2024_35_MOESM7_ESM.zip › EMBOJ-2023-115792R2_SourceData_Fig6/Fig6A/ph-17442-genes-wo18TPM0-all18samples-rlogcount-rowZScore-230704.txt]

geneID	geneName	WT-mock-Rep1	WT-mock-Rep2	WT-mock-Rep3	WT-SINV-2-12h-Rep1	WT-SINV-2-12h-Rep2	WT-SINV-2-12h-Rep3	WT-SINV-002-24h-Rep1	WT-SINV-002-24h-Rep2	WT-SINV-002-24h-Rep3	N1-mock-Rep1	N1-mock-Rep2	N1-mock-Rep3	N1-SINV-2-12h-Rep1	N1-SINV-2-12h-Rep2	N1-SINV-2-12h-Rep3	N1-SINV-002-24h-Rep1	N1-SINV-002-24h-Rep2	N1-SINV-002-24h-Rep3
ENSG00000000003.15	TSPAN6	11.3282772854537	11.3644912995776	11.3154462021031	11.3172455898398	11.3573422116187	11.2527351381004	11.1881524279849	11.1229193746372	11.0745898908707	11.1671483420476	11.1546828723303	11.1183098614742	11.1252384396439	11.1175961516399	11.1302274883175	11.1044033376701	11.0609626843511	11.0308639317864
ENSG00000000005.6	TNMD	10.2739061452317	10.2853231220413	10.1863128396124	10.5229924106219	10.5112919366989	10.5445694309536	10.2436889956682	10.3611189299261	10.3130729440644	7.95966383868537	7.95824680386741	8.02083380364384	7.91775452550034	7.90156746696868	7.79265827730855	7.98569702899568	7.84205064131775	7.87136222320263
ENSG00000000419.14	DPM1	10.0169821788779	10.1153300445115	9.9877025778727	9.88299176706	9.92503394673124	9.95809655554414	9.83654935539685	9.928046421107	9.78791201945399	9.57394348564587	9.62521430613745	9.59027699379634	9.53530718047555	9.58609861789716	9.51655148205115	9.40848486962112	9.54461142195614	9.49893766756368
ENSG00000000457.14	SCYL3	8.83268928017227	8.73663803201516	8.72877395149939	8.8925199522427	8.94797260826761	9.03012501349578	8.84391975380628	8.79353742563614	8.75397705809554	8.78064127388276	8.74612400015504	8.70701560140677	8.77379731424972	8.76747833216172	8.78877119382904	8.90814671179916	8.90840540835788	8.9101912945178
ENSG00000000460.17	C1orf112	10.225768815363	10.108835715432	10.1703265382887	10.5370822333573	10.5059135789421	10.4652976116154	10.6388616911607	10.6792042508435	10.6278154673052	10.2262535514455	10.2630670239771	10.2296268001932	10.2382474607378	10.2763927788915	10.1799158053443	10.2884124352356	10.2856375897122	10.3316309439118
ENSG00000000938.13	FGR	-0.849723514803943	-0.849648371004035	-0.849635621155264	-0.842046204077041	-0.840559466325157	-0.808822791852435	-0.82975847492263	-0.783181219586861	-0.822192231971661	-0.84975247659015	-0.849526832688761	-0.837166863017896	-0.81534296752837	-0.808517331099133	-0.849085079235994	-0.849073042943439	-0.824028911281468	-0.825675523054887
ENSG00000001036.14	FUCA2	12.0071618424039	12.056197144745	12.0322625124386	11.9475270210881	12.0036818658008	11.9925443375512	11.9564202933384	11.8960828301468	11.9436986530936	11.8929513360142	11.8865314110704	11.9117857630012	11.8936557727539	11.876904267373	11.8900656065417	11.7476999719107	11.7394929721804	11.7704355272801
ENSG00000001084.13	GCLC	10.3909462492937	10.2751592384298	10.3007413291272	9.74973541603924	9.88895049777199	10.0172105572069	9.51786845211604	9.64999031997256	9.28370024842276	10.5152071358773	10.4714365015666	10.5711821023383	10.4572609088141	10.4303271587405	10.4519007957075	10.2856878307304	10.1919973148821	10.2248785892335
ENSG00000001167.15	NFYA	10.5677304035042	10.463417582011	10.5253355824136	10.1315393994254	9.94982336091479	9.97391371942246	9.56307751047397	9.29831196006742	9.40320617796386	10.427387217869	10.4005276540915	10.4581239140047	10.3526376930993	10.3627049083845	10.3260364211292	10.1081755603646	9.98794479293028	10.0885196762694
ENSG00000001460.18	STPG1	8.62202404361222	8.70691293469857	8.6124331038887	8.33469792030205	8.18979299869808	8.22127663139707	8.23619863710201	8.12137208547015	8.12376381957491	8.48567783373092	8.45333072003273	8.4352254763773	8.39860942621594	8.40373106095747	8.45602040653761	8.422622986864	8.46940020447986	8.38193604617886
ENSG00000001461.17	NIPAL3	10.438052779404	10.3223234552162	10.4380890607239	10.3218567029406	10.2804050188214	10.2740629448502	10.3583330878719	10.0886947965126	10.2747603538075	10.6114038718477	10.5821135562448	10.6068262271805	10.5719420032398	10.5223928333394	10.6223175066363	10.6278653307952	10.5702238215554	10.5772802963384
ENSG00000001497.18	LAS1L	11.8325647553041	11.8418976671691	11.8064125687081	11.9952736004044	12.0688218936094	12.0111344205516	11.9799356001332	12.0349334732716	11.9439698445151	11.6295526401441	11.6458371170757	11.6648412418895	11.7288152524876	11.727983315639	11.7108931470996	11.5533710215763	11.6018609925371	11.6090461678884
ENSG00000001561.7	ENPP4	8.89290086918728	8.81868595998784	8.83800814979652	8.48982581478612	8.40189641039027	8.4657444421178	8.04045881403958	8.12485387206481	7.84734607041915	8.96174835151821	9.06068782972244	9.0751221998414	8.96583332086363	8.88455032920045	8.91877349530472	8.88707899303272	8.78704201717913	8.80624028602615
ENSG00000001617.12	SEMA3F	7.09387175657851	7.14687675101873	7.20738874338491	6.8018366296151	6.87647457043163	6.84203434086002	7.01590958289077	6.93195198615207	7.1105433171699	7.08051256742564	6.9498396908491	7.03556968020858	6.9945379959236	6.99636413339631	6.87128390587658	7.18610914274382	7.10273336619018	7.03677091462234
ENSG00000001626.18	CFTR	-1.54471764008649	-1.54471383817679	-1.54471319186104	-1.54222233676794	-1.54192375218859	-1.54147321845454	-1.53975456702436	-1.53691854819014	-1.53823502299858	-1.53699747550152	-1.53191885052959	-1.54093209907701	-1.54469256162241	-1.54471074668375	-1.54468487714666	-1.54468424813676	-1.54421829155763	-1.54443075099029
ENSG00000001629.10	ANKIB1	10.271063165819	10.1929623226005	10.2818855302327	10.5071253817905	10.5010504974848	10.5125993330682	10.5339918530947	10.4923786113392	10.5597534318673	10.8797886579978	10.8470716725808	10.895925378318	10.8057859319238	10.8201428519851	10.8149009559258	10.8850150506206	10.8911340629952	10.9207085090711
ENSG00000001630.18	CYP51A1	11.5968426891903	11.6141917724184	11.591170880976	11.3542778933765	11.3428698839844	11.3629967222414	11.2577942797109	11.259860980947	11.2898773820969	12.0553339625258	12.0607703273985	12.0531656028507	11.8659180730417	11.8705247471369	11.843599846071	11.8460755617064	11.8558492628465	11.8788694852345
ENSG00000001631.17	KRIT1	10.4241538882385	10.4352399702846	10.396736498528	10.3023066903522	10.2247296221711	10.2623384714159	10.2057428853467	9.99902694413769	10.1642306971066	10.6151618619037	10.60843175918	10.6503007366414	10.6078145682014	10.5919306558187	10.6236559771621	10.5007995639105	10.5759845410895	10.5382686642162
ENSG00000002016.18	RAD52	8.78425522362855	8.72075807261135	8.80333201717584	9.2546646029601	9.24805214333079	9.1121856982061	9.430255191218	9.37163700692156	9.29014501679501	8.59234075610361	8.56566078734893	8.45934269180009	8.69803225436253	8.78634049656835	8.68015210571251	8.97339747418443	9.00907569204918	8.8786089431564
ENSG00000002330.14	BAD	8.96366252955256	9.04404689133684	8.94601200113357	8.99059881821537	9.09351187485725	9.13861374073695	9.33401437106498	9.53431434374918	9.52660921938809	8.79698445666912	8.80848394482366	8.80845555565567	8.84126250568356	8.80374205433132	8.81651871904863	9.02175891541629	9.04892502521666	8.94922516906031
ENSG00000002549.13	LAP3	11.3394947748418	11.4245472393828	11.363111680239	11.572265381877	11.6273027511187	11.6272829429605	11.5274526400033	11.671630601431	11.583577034722	11.1619017164164	11.2215432008944	11.1451493110229	11.2420494048716	11.2645413710893	11.2598950080763	11.0636766084111	11.0904920460592	11.0752430120562
ENSG00000002586.20	CD99	10.4927928686878	10.6174892466031	10.5083376506037	10.6378868843977	10.6236448407975	10.5476117375297	10.512615498106	10.7042141886154	10.5888255827108	10.3557604805685	10.3830254818434	10.33286701337	10.4341642344794	10.4468513841332	10.4368336083264	10.3706481018221	10.3970799608233	10.4276435347124
ENSG00000002745.13	WNT16	0.275933300443143	0.245411153606565	0.28939964141885	0.265652030587556	0.247737177288942	0.248174387141295	0.254996666214937	0.269634939472537	0.262839879527898	0.250357806659804	0.274626438044112	0.270117687130801	0.259082885861416	0.257902325422238	0.252831506816942	0.26186185083958	0.266411412664426	0.300175649074359
ENSG00000002746.15	HECW1	3.27456613026661	3.19574707841453	3.25101482632047	3.42692932304689	3.39275498944736	3.31212531657902	3.48298534168816	3.64439217441932	3.50163638214238	3.27270989300862	3.26211192246424	3.2603887597982	3.33048695066492	3.29428762736042	3.30729969466601	3.53065966386552	3.54466440649974	3.43605227593771
ENSG00000002822.16	MAD1L1	9.42131510858939	9.44115274559361	9.48852610656681	9.71466274608573	9.8049728808865	9.74495352857619	10.0211403502792	10.0120431739831	10.2104427248866	9.61229315305186	9.58398866319279	9.50226895787419	9.59567937685073	9.6009836497313	9.57604902439883	9.74773334094903	9.82867606483661	9.75388716781703
ENSG00000002834.18	LASP1	10.5435452889546	10.511875401953	10.5327412578768	10.2667669431777	10.2394577409222	10.3115874245906	10.4499055772766	10.2959273400203	10.2815103711012	10.2898871237375	10.2602847838987	10.2600534570417	10.2093865263874	10.2185231786325	10.2131653499094	10.4628587457718	10.4579114592414	10.3528062498949
ENSG00000002919.15	SNX11	9.23362497003236	9.25276486043343	9.27668699838881	9.5017943465063	9.3797568101269	9.47319008062489	8.97495883160783	9.25402396809453	9.00541484720206	9.23189509991587	9.2785047366527	9.26373858536735	9.36538421158167	9.34251231141361	9.27983444083567	9.22286261302666	9.28868584964965	9.22556730646906
ENSG00000003056.8	M6PR	11.1964781135822	11.2104392727687	11.1673305828195	10.9493607825241	10.9338424919897	10.9467481648461	10.6782771690043	10.7902594423062	10.5911816668298	11.4119319322837	11.393840073679	11.4142506361927	11.358821219959	11.3626298827294	11.3733380996588	11.1940604983047	11.1528384413142	11.1838297340124
ENSG00000003096.15	KLHL13	9.63792806068517	9.60846923320945	9.61871839049308	9.51082805745649	9.53771168162076	9.58753003771062	9.32106734500171	9.35212722829994	9.3720945632197	9.68039543932958	9.63052987800802	9.64853692265554	9.62656895446892	9.58659238365747	9.61418765295055	9.68847631638756	9.63696083993901	9.68804552567522
ENSG00000003137.9	CYP26B1	7.31499247997702	7.39340675504708	7.31813941206906	7.68945329909876	7.60641982838989	7.76896766742592	8.10155514337562	8.08961451532356	8.18850809995616	7.67711474725313	7.63592190150217	7.69322880471381	7.67230913390882	7.62012734390028	7.57921899684022	7.82223061933889	7.89157282516192	7.8204388933234
ENSG00000003147.19	ICA1	5.98966505956563	5.93569001484195	5.97722148633325	6.16392328038809	6.165895213311	5.97114021489894	6.49935537565894	6.51651705965544	6.27647533333267	6.18059520403143	6.24316805062445	6.34695140810494	6.29930399912019	6.28891888837539	6.20617033503776	6.3705742063938	6.41281687535485	6.47111119230021
ENSG00000003249.15	DBNDD1	8.89438589371975	8.92686315149431	8.89581242343897	8.59113706818445	8.60021124232632	8.59852661788232	8.62634329208568	8.41629757445575	8.72926978928637	8.93832521706311	8.92575381134032	8.89391936069557	8.75586163980753	8.74100719648099	8.83837005922292	9.13869834968303	9.08889722210494	8.96964003048554
ENSG00000003393.16	ALS2	10.2120240016931	10.2029498592087	10.2367424953144	10.3183234834374	10.2780142873077	10.4457971265119	10.1415235434628	10.2864955604976	10.1285678213183	10.2560936463187	10.2383229004333	10.2738563344617	10.2535670796675	10.2753798939718	10.2784524234668	10.2313686629565	10.2518056743551	10.1634651240751
ENSG00000003400.16	CASP10	7.11833920946337	7.27203651153276	7.12200759920653	6.998327786368	7.05462507296099	7.19834611117283	7.33473278842978	7.68536480575666	6.93088469599635	7.33552863443433	7.21030508340227	7.36911170282206	7.2377567645513	7.20663348144964	7.23529450840193	7.49314956045474	7.45758077886152	7.42750533121798
ENSG00000003402.21	CFLAR	9.58010200141221	9.53453236174225	9.53803911671132	9.52542425115897	9.69409911021479	9.47065010543463	9.82470394380669	9.33963926802075	9.6087122747397	9.51396156138818	9.48799633198578	9.57583471146167	9.49373472016529	9.49465754564627	9.42937495922656	9.59943836830768	9.60870664974972	9.46862692979691
ENSG00000003436.16	TFPI	7.0783601288798	7.13819564301623	7.12966315461215	6.72044398007538	6.9080230633959	6.90136165870195	6.5817171313455	6.67973280857961	7.2774954295522	7.87696776522564	7.85869508833219	7.84717225727967	7.59189959712384	7.53923749722439	7.57800992807802	7.6673728201644	7.64325062912527	7.44083762258525
ENSG00000003509.16	NDUFAF7	8.99982007610839	9.03440689976545	9.00755113770926	9.32877110310594	9.30723833907606	9.30564195304734	9.40327354847278	9.56698784293904	9.43063766318448	8.99008458843733	8.99236009445739	8.94383505801565	9.08289675845818	8.9813322314641	8.98875272024053	9.022984837819	9.0773368926788	9.05924302743194
ENSG00000003756.17	RBM5	11.6924428629742	11.6107603783784	11.6526661319313	11.6463156915854	11.6109843532464	11.5657528521698	11.2094194898846	11.1394140239453	11.2420547461767	11.7609334139131	11.7533495417421	11.7277374249117	11.8608455691976	11.8741756000223	11.8167961746638	11.7936622428772	11.7564654314859	11.7702597751893
ENSG00000003987.14	MTMR7	4.63047028847827	4.62051353828475	4.65483107431695	4.87404042055801	4.87319434069231	4.85550718935375	5.06674758661979	5.01842206641956	5.1120289445561	4.67921282112576	4.69273997646196	4.74156471290399	4.7699012729008	4.77970936755264	4.77650232506215	4.93114153468841	4.86340175632248	4.87147733831965
ENSG00000003989.18	SLC7A2	10.6456683360267	10.4442007575643	10.6476634862443	10.3458131785575	10.3894831036254	10.390678350018	9.95221221372547	10.0331102982508	9.80554965216463	10.4423174847091	10.4390113017184	10.4870538851581	10.4454870927842	10.4417214341635	10.4525815095175	10.2549116609662	10.2115863509641	10.2666748345429
ENSG00000004059.11	ARF5	10.5324290303306	10.6729353754119	10.5740721768436	10.4374708075067	10.5093721978832	10.3732017698493	10.7045939326741	10.6981228411094	10.6161414203727	10.7847689710085	10.7359428059547	10.6719686489729	10.6666661060143	10.6598512253825	10.6218646327853	10.7537907885322	10.7432572996483	10.6943087682905
ENSG00000004139.14	SARM1	9.9320601044865	9.90759762907563	9.91692847469266	10.3979101935307	10.3286934981327	10.3932462143943	10.7676161479324	10.6262027321887	10.713671280886	10.1622432964461	10.1126611255385	10.1127803020066	10.2205103428417	10.1494446140994	10.2451277126322	10.3647111483056	10.3245381497654	10.3131397115436
ENSG00000004142.12	POLDIP2	11.9833310065833	12.0484281961022	11.9948222108568	12.0737682806926	12.0620232746119	12.027924805693	11.8580569956069	11.9459301084648	11.9889704585903	11.8693141025497	11.8967146681202	11.908550010546	11.9469276671744	11.9539285062486	11.9751510872127	11.8010593769692	11.8158443811186	11.830516313895
ENSG00000004399.13	PLXND1	8.64512644734167	8.50070936696527	8.67987479764563	8.78625988896296	8.75545653973018	8.80329123627782	8.75525577608768	8.87118752151516	8.79127100963779	9.5548514989781	9.52868699908209	9.47899056885458	9.5897925591282	9.56393416749938	9.62977256556907	9.68374535019341	9.58927421265795	9.57606718690813
ENSG00000004455.18	AK2	13.4178584158193	13.4148797779581	13.3777085921052	13.4229348304331	13.4586177150943	13.3875333475751	13.3298316885305	13.4668343601831	13.353294812055	13.2657285388513	13.2667941091354	13.2741387110361	13.3091262476539	13.2955248890144	13.3013954561743	13.1599183269949	13.1341634913205	13.1817977615725
ENSG00000004468.13	CD38	0.921273671770296	0.930778001670718	0.921411283805625	0.927024337049111	0.992112366398718	1.03414330558601	1.04097503431335	0.957937614800317	1.00170755457859	0.938990995852716	0.94153549407519	0.921126386768821	0.956922319529817	0.951080810856594	0.971010283066711	0.959281717842404	0.939269838854725	0.996041815627103
ENSG00000004478.8	FKBP4	13.3610287038313	13.3785383081488	13.3292101592852	13.3379609854057	13.3007873611553	13.3108937833777	13.2106851303705	13.2239896423945	13.1414305513186	13.3545978131407	13.310446975567	13.3462156452307	13.2978278441968	13.2939289886687	13.310803332988	13.1165601654296	13.1087298888483	13.1538654063478
ENSG00000004487.18	KDM1A	12.3356964442246	12.3629308868798	12.3795710645375	12.4712217034897	12.4821570699956	12.4897259198134	12.4481096035886	12.4403316892542	12.4631940853513	12.323459355204	12.3521646720443	12.3087428655092	12.3713306604431	12.3701236365291	12.3626346371241	12.286854049984	12.2942577011506	12.3256734618885
ENSG00000004534.15	RBM6	11.5564818273119	11.5747399002598	11.5746362773202	11.8216391692556	11.8989323250546	11.8076268463098	11.8363971691137	11.8852056823766	11.9720075945544	11.481882584167	11.4202298809349	11.5056448045701	11.5155544590533	11.5246032982701	11.5541147093977	11.4926565776098	11.4807254327278	11.5143131775485
ENSG00000004660.15	CAMKK1	10.1552181167154	10.1395854804583	10.1393577072058	10.1108057862477	10.026092397816	10.133350347832	9.97430231818795	9.87793561596277	9.9185168375951	9.93680827865049	9.94985166429776	9.95171257057632	10.0177354465826	10.0011228178604	10.0008830072142	9.91497716502625	9.90612021658081	9.92434732933148
ENSG00000004700.16	RECQL	10.855550580116	10.8313312750434	10.8486500688733	11.0367422802131	11.062092545784	11.0538177722041	11.2719390526422	11.1995559661638	11.2300146573619	10.8234781167599	10.7933082755716	10.8263538073872	10.7927000666732	10.7777067504382	10.7705374746185	10.7800061290311	10.8145803116896	10.8249750212513
ENSG00000004766.17	VPS50	9.3741915813009	9.13940872304365	9.27520145143856	9.5150511608766	9.15765694739681	9.51938297605335	9.29921359950673	9.84969719097884	9.39618794777568	9.71506218341084	9.8064657821887	9.70411059327575	9.74010854883917	9.73938475254514	9.73217425506969	9.57281034238609	9.62718797147767	9.65217134072629
ENSG00000004776.13	HSPB6	2.84049642179234	2.95511355420116	2.88338874486466	2.81719504039573	3.01078382340091	2.8940918255376	2.94071235067315	2.98623178633528	2.80933043810005	2.81511644331456	2.83662483203399	2.81908942841425	2.92904594368944	2.89331723885081	2.88583887170902	2.87437491207996	2.91872141313887	2.86823059093905
ENSG00000004777.19	ARHGAP33	8.15319152572563	8.21943231888403	8.23223174450334	8.56368227882414	8.5669513506128	8.43682056409586	8.7930270599436	8.58394418416774	8.9297997696596	8.20897990780582	8.19729565223269	8.12570384895338	8.34361078129004	8.39965923988315	8.39676276074127	8.41671994811291	8.47877272173011	8.48051997266686
ENSG00000004779.10	NDUFAB1	11.08659630645	11.1160572850255	11.1044916244225	10.9801026636881	10.9808986003838	10.9847589514468	10.8387550573018	10.8183575280522	10.884428483933	10.9057239567094	10.9538133272284	10.9432929325415	10.9488823336669	10.9449468699389	10.9856870407703	10.7499012876356	10.7335710239307	10.7865222355811
ENSG00000004799.8	PDK4	4.45224457097559	4.45194429209939	4.42019520839635	4.29826767850139	4.46404027068358	4.26495401614732	4.37281538086309	4.35342988313847	4.31376572089554	4.74347575845774	4.76006857650793	4.69916650355985	4.59968179201748	4.61827516942543	4.64160712385971	4.757098798795	4.6893707875517	4.59290853682228
ENSG00000004809.14	SLC22A16	-1.90163482894411	-1.90162770330961	-1.90162649079525	-1.89758474864611	-1.8896089755571	-1.89668063250589	-1.89460638005518	-1.89118356905707	-1.89277243172564	-1.90163756594078	-1.90161610354517	-1.90164372993337	-1.90121433301635	-1.90162190071485	-1.90096468754582	-1.90094489619636	-1.89286393017132	-1.89314663959866
ENSG00000004838.14	ZMYND10	5.23891021250027	5.29993225554235	5.26294215587929	5.43033639647694	5.25236216500305	5.27823501359697	5.34454041533957	5.38748300841068	5.16684689129379	5.01255102827954	5.05791381870785	5.05409285603432	5.11605103052396	5.12149589207898	5.13861690704961	5.27426203039142	5.18088897432213	5.38088738955813
ENSG00000004846.17	ABCB5	-0.765385494200678	-0.759658702551666	-0.754029540272486	-0.747474975901919	-0.761753056795587	-0.760639015203352	-0.756389279764991	-0.749376613012455	-0.752631880223054	-0.756517913138032	-0.76534474936048	-0.755224203805842	-0.758250259996733	-0.765357363185151	-0.750357491021935	-0.752334619519768	-0.765108943863494	-0.756060966856323
ENSG00000004848.8	ARX	-1.95459445674089	-1.95419793823876	-1.9570619326541	-1.95526772639308	-1.95511267277348	-1.95487871264611	-1.95398622474317	-1.95251349300851	-1.95319713241346	-1.95706415008759	-1.95705985288619	-1.95706538453523	-1.95682942643689	-1.95373776756295	-1.95672201156441	-1.95671349594716	-1.95630421667455	-1.95641454589558
ENSG00000004864.14	SLC25A13	10.5751010910097	10.5926862877213	10.5975297336555	10.6311333249279	10.6879749194522	10.6073719199559	10.4830484365316	10.5017482638046	10.4669248435859	10.9482179714762	10.8821788712293	10.9133727607024	10.9583827443796	10.915651604566	10.9427460609965	10.7831521497352	10.7885867137442	10.8183256349641
ENSG00000004866.22	ST7	8.81065071405514	8.82694025506098	8.82299880290075	8.90816697418702	8.90249164912377	8.96366915705834	8.84154433508745	8.83815313830726	8.89349072430254	9.2288021874309	9.12852756870081	9.1764861530852	9.1527383012145	9.16205118800374	9.13122980168502	9.20087985810354	9.16146697730752	9.17228245983305
ENSG00000004897.12	CDC27	12.2537594829197	12.1583697134812	12.2302235621201	11.9527751504466	12.0030097979947	11.9607927442986	11.6753949965789	11.7816714899865	11.6637837250333	12.3037854927052	12.27312694544	12.3135647293639	12.2546433471777	12.2218246234198	12.2118623562923	12.0931671531653	12.1003602737686	12.1197474744708
ENSG00000004939.16	SLC4A1	0.535930164089243	0.544377091888832	0.536041577201955	0.656427164651741	0.541130953774841	0.578080725311575	0.690123335233005	0.570732211894315	0.560838556331385	0.545844091350311	0.536179950186412	0.545496314883808	0.549327677204901	0.5469413647141	0.558466978117131	0.551194107178438	0.594717036263285	0.571130997555895
ENSG00000004948.16	CALCR	3.49820908362256	3.51553631746841	3.57597293433148	3.62353033482608	3.63469848374935	3.7129798912433	3.71361984884756	3.73486684309101	3.54718738412679	3.74258051094197	3.68062019354262	3.70242291551409	3.7230370327871	3.74204072992694	3.71971236111852	3.81434277101936	3.76358745539908	3.71570170267476
ENSG00000004961.15	HCCS	9.34659628650655	9.33833604516906	9.34001457090533	9.33521745099019	9.26891934554394	9.28452795027881	9.23967748207606	9.22086422233125	9.37805161857474	9.33448729938726	9.35660884780909	9.37875781343679	9.34517161984835	9.38537050295019	9.45168245983198	9.26415141370783	9.30143831781804	9.27098897379964
ENSG00000004975.12	DVL2	11.4570938690082	11.509723595735	11.4738428398357	11.6598600177136	11.6582178169119	11.6171395102656	12.0538295080674	12.1367241815095	12.1085720410557	11.4702966449089	11.4574838527325	11.4597909867868	11.4617190972577	11.4446660000773	11.4582579038613	11.5898722582031	11.6558949762179	11.6316964072417
ENSG00000005001.10	PRSS22	-1.26953676748832	-1.26952344479299	-1.26952117828935	-1.26529573387087	-1.2647035989072	-1.25019365872713	-1.26040180146937	-1.25477757963906	-1.25738833323044	-1.26954188619179	-1.26263139630446	-1.25416456071042	-1.26185519919719	-1.26294719448845	-1.26942161638381	-1.26941940208631	-1.25788792074774	-1.26933472481772
ENSG00000005007.13	UPF1	12.0257010683878	11.9819372884681	12.056940461458	11.9288876576984	11.9327619182381	11.9500121562475	11.9513768823097	11.9187839793324	11.940373098981	11.8960503947805	11.9001929608949	11.8736741086353	11.9921220202211	12.0131417683028	12.0060319041798	12.0077186684172	12.0227004238958	12.0305532226805
ENSG00000005020.13	SKAP2	10.3788841289243	10.4314417795765	10.3923013714379	10.4335747066162	10.4058586973251	10.3873318190599	10.6454939799763	10.6756529540738	10.6083590424764	10.9173763961127	10.8998118728178	10.8699952187408	10.6995860553292	10.7157306231019	10.6878165939242	10.8043066508376	10.7924121092885	10.7546053732734
ENSG00000005022.6	SLC25A5	13.2920321479409	13.411759998721	13.3098757678426	13.3278666231484	13.3347264239533	13.3588117849239	13.249781018772	13.2449209090017	13.2550666798875	13.2163625387977	13.2238168443591	13.171390445189	13.2300189586773	13.2464098318559	13.2670147811794	13.126953953825	13.0890542149277	13.1205016703169
ENSG00000005059.16	MCUB	8.7014572081283	8.7794806934897	8.72056359042283	8.80075747819452	8.83568308292274	8.7231365545106	8.96932550425821	8.95805670387606	8.82891892732182	9.11857210709653	9.11678576714127	9.14277099896035	9.00682019857635	9.06224607482252	9.03836191977466	9.05427829971709	9.14096566044891	9.07197630305177
ENSG00000005073.6	HOXA11	9.43883059462552	9.45534866077886	9.42727320506537	8.74210222993575	8.61548177866242	8.82555313832414	8.32636746624808	8.28836882999614	8.30711110318003	9.96406208128654	9.94507066749367	9.90932880822432	9.79812990583594	9.76131626033158	9.84175058667268	9.57213721957384	9.55908766735796	9.5305708902068
ENSG00000005075.16	POLR2J	9.90136457316096	10.0183961238984	9.90371588372802	9.74205712016956	9.71516833045813	9.77753927654542	9.80426152798048	9.79655778352781	9.75751803273855	9.98103858078831	9.97110081951542	10.0183982300795	9.92853937702242	9.9756664012463	9.96367081769998	9.83469868741686	9.8769958074423	9.9004556107791
ENSG00000005100.13	DHX33	12.0969058338285	12.0550147776996	12.1364576671494	11.8888324012828	11.856897549695	11.8604724488519	11.5353738475432	11.4670661935529	11.4214320174555	12.1733617248028	12.1685285589075	12.2386993311586	12.1862263349658	12.1591647581979	12.1901244983097	12.0098799873759	12.0071880640235	12.0535762762363
ENSG00000005102.14	MEOX1	3.46394948433758	3.49301184565569	3.36938339995767	3.27329037493967	3.35945473153665	3.29357006502888	3.32104702381665	3.26770025746715	3.37098856655013	3.40921206612279	3.37317713991152	3.30346903957431	3.29617438087978	3.33002757234891	3.25515488871099	3.40642060422519	3.36325874132787	3.35477673633685
ENSG00000005108.17	THSD7A	2.20959441267996	2.22705677731513	2.23505164889272	2.26838053910768	2.30265160163181	2.21601142717653	2.32511587995741	2.24689481339636	2.23706300690836	2.3536300747058	2.30281168953762	2.2457848994491	2.2939442575665	2.31164383589183	2.34958640853609	2.34838152053671	2.30175086488882	2.40117801877487
ENSG00000005156.12	LIG3	10.6428177299937	10.5168788822826	10.6322076874593	10.4589926053051	10.4012863268257	10.4189666534681	10.1330231275647	10.1829522906576	10.0802052227232	10.4828187919329	10.5196872007477	10.5211968330718	10.5581223006914	10.5893077809309	10.5832303658913	10.3991314675508	10.4392181371025	10.4073295819405
ENSG00000005175.10	RPAP3	10.9684696375739	10.9585845078528	10.9313879605496	11.1790380650184	11.2246457476517	11.1970644720573	11.2612326081255	11.4211621342082	11.3497230308068	10.9071327335796	10.9408347889992	10.9929755126453	11.0057310306493	10.9887008892179	10.9827945331527	10.8810078029085	10.8439608385816	10.9023434131459
ENSG00000005187.12	ACSM3	7.30404505034912	7.41341038949996	7.397315090339	7.27659131524874	7.34226846387716	7.0806750792304	6.95783539851906	7.03587472136283	6.94247375577222	7.83904203695992	7.78122548656631	7.88797266776049	7.75655982792179	7.79593626991742	7.74297201061718	7.64992190984521	7.50625351791094	7.76209335015249
ENSG00000005189.20	REXO5	8.7099783304478	8.75807325794162	8.82122396219323	9.39101254431497	9.48800477288599	9.43894109088091	9.63462825260491	9.64412548195269	9.61159210484315	8.68998252576183	8.71221019731404	8.77437510239077	8.97421643235756	9.00579735330107	8.94498637586732	9.06120811505394	9.20097128348231	9.17371784036154
ENSG00000005194.15	CIAPIN1	10.9449122559155	10.9578164921831	10.8897637547746	10.8478578095911	10.8456018425462	10.8856238331829	10.6251324935473	10.7263442698207	10.614910051059	10.8286340880464	10.8650384701558	10.8457595226688	10.9129103130464	10.9377773121328	10.9351619875233	10.7618492663029	10.7454350572513	10.7623392889317
ENSG00000005206.17	SPPL2B	10.5624694057705	10.5151380973071	10.6474102676055	11.2378369388689	11.2132953791448	11.1914237566722	11.6575182484902	11.6101646375962	11.7466010665066	10.4608632170046	10.460538917217	10.3563158545765	10.60718741358	10.6603194815232	10.5851285980149	10.8427184610112	10.9398057373522	10.8201544988329
ENSG00000005238.20	FAM214B	5.78241390438435	5.85051144279662	5.6755785792188	5.52789613273736	5.25326454382524	5.49455085599563	5.24505340556929	5.72261240308895	5.76108249599942	5.94045987155344	5.89002199176356	5.93841455564443	5.88096229017209	5.76510139326025	5.73802093354763	5.73312696536629	5.65602187687615	5.85713751208979
ENSG00000005243.10	COPZ2	2.74215628833591	2.74358494979359	2.74420783056976	2.94260465165246	2.8293609375561	3.05046573086395	2.94544850076552	3.15060452247433	3.07572375217766	2.77929486474458	2.789967903713	2.77771456247555	2.82185000900631	2.82959697758998	2.78848082660751	3.08246576921982	2.97351180992576	2.91462594324496
ENSG00000005249.13	PRKAR2B	9.20597727038772	9.22669725847735	9.20235775349585	9.13768988410153	8.97568887914746	9.1210897469238	9.08070351765092	9.18077295696578	9.12588707545432	9.61840227721233	9.54176902445468	9.5768483412697	9.39538169884808	9.48590529123357	9.43447702076728	9.59892021637536	9.55043800259542	9.55317333831317
ENSG00000005302.19	MSL3	9.14924901851308	9.15479897510601	9.13961010699341	8.9925534888946	8.98178458810033	9.01384012906437	8.68011661658022	8.70355957063745	8.90966493767625	9.03154459009818	9.02123331166874	8.99876107428687	9.02844147406735	9.00332446812324	9.05446286088083	8.85422397553314	8.89602168873047	8.9604605528018
ENSG00000005339.15	CREBBP	11.9381741143442	11.7344565584258	11.9423752664405	11.6517127704609	11.6096860305832	11.7083260178662	11.2009993848779	11.3362398354949	11.2864433501996	11.7494618302244	11.7351811609296	11.7049354117311	11.8237874928342	11.8142257245623	11.8329670750157	11.7559409051632	11.7229770000073	11.7278092950046
ENSG00000005379.17	TSPOAP1	0.494687178067121	0.482801678178536	0.482830090636278	0.49038481231206	0.564571567491041	0.492680525177908	0.617605931472997	0.587674281504254	0.576483897714077	0.482569757281307	0.508860913590537	0.505283335793311	0.483728700608045	0.482937451319946	0.515128740012759	0.582951305825836	0.54821179371602	0.525820447675104
ENSG00000005381.9	MPO	-2.28316001383638	-2.28312110675451	-2.28311463470915	-2.28202290925762	-2.28193317580834	-2.28179777716833	-2.28128127185761	-2.28042896477342	-2.28082460417886	-2.28317537199021	-2.2830608408804	-2.28321085589627	-2.28292670455134	-2.28309050671564	-2.28286454084929	-2.28285961264631	-2.28080925923203	-2.28268660269428
ENSG00000005421.9	PON1	-1.93278455389028	-1.93278201409237	-1.9327815815263	-1.93034399732771	-1.93013046114892	-1.9298082567933	-1.92857914355552	-1.92655093223209	-1.92749242425649	-1.92908577005206	-1.93277787122879	-1.93278772101316	-1.93249473370291	-1.93277994298492	-1.93234680448028	-1.93233507697353	-1.93177142723638	-1.92326312702977
ENSG00000005436.14	GCFC2	10.4860813756617	10.4787401522095	10.53518987918	10.8679927192709	10.8248462404892	10.9404170528546	10.9901171190865	10.970137268711	11.0218934894558	10.5837443232822	10.5535154716024	10.6606531312284	10.6040620883351	10.6898375237208	10.7450085436991	10.5638387526058	10.5552988106345	10.6530889911246
ENSG00000005448.17	WDR54	9.52300371085131	9.67707611492961	9.5434331472267	9.59890362904199	9.70349759989253	9.64816114471119	9.71771040227772	9.89914820455486	9.73617076381266	9.16728401495477	9.14770312682278	9.11057937137251	9.14014804679725	9.20236269730867	9.11786122784719	9.33866845991321	9.26171453152467	9.22675343483024
ENSG00000005469.12	CROT	8.58363412154418	8.5339989551128	8.52763793514156	8.6728761069908	8.73345558757263	8.67221629372071	8.90110328918172	8.81069377433507	8.80342955765891	9.18923880560462	9.14040087048456	9.23381387869499	9.06349301818774	9.1553950770027	9.12748588615003	9.15991457441924	9.23306120211963	9.1808375863947
ENSG00000005471.19	ABCB4	3.17138397088258	3.19605050431001	3.15516435007404	3.19785857694959	3.23415069439391	3.18220556129984	3.26428048993554	3.20272939688939	3.42487561747114	3.33863941611801	3.31086338124116	3.34697817908159	3.324353905036	3.33537042086685	3.34620539270034	3.43482827825293	3.34713112057985	3.2600936804235
ENSG00000005483.23	KMT2E	10.4630619471056	10.2451419540163	10.3836836885715	10.3005303740421	10.2811095051572	10.225785695996	10.1043772352586	10.3474269163562	10.1249828015431	10.5065806622303	10.5403691314764	10.5597047775831	10.527331283086	10.5293975780392	10.5097896829392	10.4869378549055	10.5136668994407	10.5159912482819
ENSG00000005486.17	RHBDD2	8.88986612686059	9.03083176688132	8.93163841028669	9.32715220869655	9.45387358953903	9.23855102396994	9.74436834622277	9.84352017405673	9.93037507827362	9.27798947778055	9.30331253100437	9.32076975120723	9.48041127808347	9.54379883929872	9.57920119201495	9.62387497366003	9.68392310877822	9.57965904784098
ENSG00000005513.10	SOX8	6.28396669722089	6.32178313299882	6.35449247334865	6.22284922798238	6.07327180271415	6.24809808495758	6.11581628997302	5.97400142463185	5.96519668678784	6.18049123771439	6.15145213307543	6.10286684780837	6.11119540881449	5.9772300313229	6.1483006060305	6.22744609447988	6.19003954172585	6.31457479147406
ENSG00000005700.15	IBTK	10.8063782618235	10.7573079047761	10.8020626928501	10.8364043257568	10.8988188255741	10.8266675332953	10.6751981052529	10.6989025617824	10.8392999713214	11.0715599738896	11.0679613006407	11.0915142785295	11.0496648234166	11.0220008380944	10.9825438450992	10.9236347193296	10.9549068008143	10.9811841817179
ENSG00000005801.18	ZNF195	9.99092066135357	9.86993224350996	9.96045680626138	10.0580143447119	10.0788723031532	10.079899687637	10.0688450830943	10.0572550425919	9.76125755240644	9.48495150850705	9.65476986208556	9.63192341861594	9.7867759950047	9.77056487887276	9.7737914186446	9.60948242860938	9.70594924200485	9.64720774063546
ENSG00000005810.20	MYCBP2	12.5261665856718	12.1858449976954	12.5171398252758	12.9009128574338	12.9289709789062	12.8905225026846	13.0444016760259	12.9458624742849	13.0700708711678	12.6472274863721	12.6404013765238	12.7166271094805	12.7242922857612	12.7129708601858	12.7086057595724	12.7083969377634	12.7093661655897	12.7550440642141
ENSG00000005812.11	FBXL3	10.9639808657744	10.9442077913055	10.9781953855713	10.6110115820581	10.56988515134	10.6210508237617	10.2454660146142	10.323974478239	10.3273877189394	11.1141060341094	11.1102764808392	11.1688223735383	11.1670427637853	11.1293239934769	11.1269244237311	10.9412556502473	10.9468893876578	10.9931869141054
ENSG00000005844.19	ITGAL	0.54318313051812	0.570803481973271	0.554098651793335	0.538993885021963	0.572948228562346	0.613036738242464	0.630718830584886	0.571741432143601	0.56113729934041	0.533368457193549	0.544096608057766	0.54228113554228	0.579854666603312	0.575892585996218	0.571381794017854	0.56195372932536	0.552755493034276	0.608814283222512
ENSG00000005882.12	PDK2	9.01015219508526	9.08334900888961	8.92501490432159	8.6870884680784	8.8122059630901	8.79541708152035	8.35089528029472	8.7120508432099	8.26814510911039	8.79373048932949	8.82603087036997	8.84639857364889	8.85496478894013	8.83285532074664	8.87511770260649	8.91502550824492	8.77999105033394	8.8157418956295
ENSG00000005884.18	ITGA3	6.44559977614077	6.3646921465354	6.44488057127204	6.69601629687768	6.60214394355391	6.56341807083051	6.94994079095431	6.47437959754383	6.87070786697001	6.52461915884991	6.61163502049032	6.5173233006348	6.67806477151197	6.57793807585969	6.64722459073305	6.77982461256032	6.76220125336649	6.65700132625651
ENSG00000005889.16	ZFX	10.6402301255184	10.5796051328851	10.6753376466399	10.113465758179	10.0993069859909	10.1839599638783	9.88355870777832	9.57542412940488	9.52110802565031	10.7028060488331	10.6200293784841	10.6724437313025	10.643293137706	10.6123814874976	10.585010133106	10.4098460810348	10.3482464169727	10.3540060327092
ENSG00000005893.16	LAMP2	11.0901753681359	11.0490689849941	11.0978756147299	10.7888902666083	10.8015666755771	10.8497477427712	10.6605476754107	10.6126673828439	10.6689315003531	11.1129994305804	11.0851529369444	11.1340681049804	11.0308863321634	10.9959889551005	11.0070555016939	10.9263196829432	10.9281638222757	10.9119324138219
ENSG00000005961.19	ITGA2B	7.41029911127574	7.31536553309261	7.38009014073906	7.71031680355163	7.57773920156411	7.50877065163985	8.36768151836928	8.18661041294934	8.19039842508058	7.34350852415937	7.37755260235322	7.29839354500401	7.33848274911647	7.45979653426969	7.43242984880471	7.69920220798579	7.69379382438882	7.75699676502328
ENSG00000005981.13	ASB4	-2.12030175361709	-2.12015434269846	-2.12012982145178	-2.11599349860296	-2.11565351704805	-2.11514051949213	-2.1075608038671	-2.10995437129264	-2.11145336750117	-2.12031172449165	-2.11180688713234	-2.12031830419454	-2.11941779279601	-2.12003840545455	-2.11918226733417	-2.11916359538827	-2.11826618064971	-2.11850809631873
ENSG00000006007.12	GDE1	11.0040987297281	11.0519656808469	11.0171501324735	10.7316019042549	10.6900730133537	10.7732238442812	10.5384077216143	10.4820740577675	10.381350101986	10.9114619538185	10.9285743016947	10.8871592802259	10.8837266355723	10.8817018029207	10.8986878319502	10.8100541218765	10.7552832831341	10.7783489285961
ENSG00000006015.18	REX1BD	8.28046769047401	8.44013507573398	8.34141663519579	8.68418912417044	8.75185793116127	8.7142769109434	8.82080034209238	8.70400278940521	9.11147163072122	8.21590795699748	8.29801571402284	8.12587371632912	8.33094746253022	8.42505650250442	8.42942902546566	8.44665634578302	8.52111569988937	8.3969990835793
ENSG00000006016.12	CRLF1	5.365866258714	5.4712891823856	5.27582763225632	5.38373189672661	5.34937351677877	5.48724273440485	5.59425169087086	5.67171743354987	5.61859348104064	5.84132876612039	5.83799615194466	5.83636615663412	5.85495928995939	5.77768500391934	5.77293566420604	6.12185288572493	6.06538633049249	5.92623165863043
ENSG00000006025.12	OSBPL7	7.25651866691614	7.32679035543225	7.28007825723297	7.57589242613633	7.57840165734222	7.53820093149116	8.08674196002354	7.95760975241063	8.0634994551125	7.58762668183617	7.58288010132237	7.4763241501006	7.59258855071946	7.64476881944874	7.63944132336569	7.97995688151625	8.06107962500124	8.02179373318604
ENSG00000006042.12	TMEM98	9.85584735738213	9.97683100529645	9.89144757394554	9.93257595688533	9.99337858497645	9.86314278058941	9.96189737232434	10.1629537237225	9.82040537075607	9.85667443766226	9.80834862025086	9.81040308723944	9.7609839436509	9.79998550247035	9.7699739934468	9.87739109701068	9.86425580475838	9.83721593482036
ENSG00000006047.13	YBX2	3.78314638369307	3.76995645649006	3.83950131229201	3.83560396558252	3.89869419943904	3.88023458045577	3.86454170070316	3.93296607501675	3.87891856236176	3.83548241762261	3.88252806112022	3.87637219234168	3.84664247176704	3.85406101790088	3.8830592805093	4.07703986903972	3.99005244527437	3.92957711044633
ENSG00000006062.18	MAP3K14	7.73575893623998	7.6550502738421	7.71129633565473	8.27971213447205	8.33161494031409	8.15340605404465	8.35077789350228	8.41702028544009	8.35615435982351	7.74342585491643	7.72033262517295	7.67604062992577	8.01453639680899	8.06212048511474	8.02466307519374	8.26627813252258	8.27207211134397	8.42163353138647
ENSG00000006071.16	ABCC8	5.78421614091912	5.63843002532632	5.8016040711518	6.35722922984232	6.12195476549402	6.2045288867867	6.9166756295073	6.22450269520164	6.47132697488204	5.89608355713053	5.90548484735684	5.8289175214281	5.97260563217174	6.09566588811145	5.97611264046552	6.35827361962567	6.38314735517742	6.21702303528079
ENSG00000006116.4	CACNG3	-0.861769643365186	-0.861729385879001	-0.861722545900615	-0.856318392575141	-0.832174634908533	-0.853496522047235	-0.847022495539262	-0.836339432768416	-0.818490285980947	-0.861785134127786	-0.861664072556352	-0.861820077223418	-0.861505050563532	-0.839736710808223	-0.861424573184354	-0.820156514909089	-0.843409594382534	-0.844591182128038
ENSG00000006118.15	TMEM132A	9.79807514380625	9.87662044175397	9.90245914793917	10.1033119472088	10.0207845714911	10.0434509845663	10.3372110277176	10.4059557737043	10.4447271079369	9.75372588732214	9.76857514556293	9.76214107498188	9.7570007147072	9.73284385872312	9.75515632848379	9.94966162115329	9.84940200163758	9.83270835630155
ENSG00000006125.18	AP2B1	13.060464950629	12.9536331848254	13.0544172215637	12.8611926010153	12.817983025235	12.8927621438976	12.8511074207664	12.8208665917497	12.5756041066171	13.5008244591828	13.521949994614	13.5271476114401	13.3505986034797	13.3605882399302	13.3306715808477	13.3510144650424	13.3116553100882	13.3483885893843
ENSG00000006128.12	TAC1	1.70233191369418	1.69523374347755	1.69595848468636	1.72485133367237	1.73012755322161	1.69760593123414	1.70433184142442	1.72421421806983	1.71150518648076	1.80496785495532	1.79538149378998	1.75751030386366	1.8173516108905	1.79514223389182	1.74722170906457	1.78693508843231	1.78941223116087	1.74488062677604
ENSG00000006194.10	ZNF263	9.87397445511208	9.82416880571752	9.86638611878228	9.74685632428316	9.51079686240525	9.73812798865267	9.365555311279	9.60008591545444	9.39996770002212	9.82369920201694	9.73047676064032	9.81521327632369	9.85880355910041	9.77846127917395	9.84936583033783	9.72841630876863	9.87800201221233	9.74668954038419
ENSG00000006210.7	CX3CL1	-2.28282810468707	-2.28280397964577	-2.28279996653673	-2.28212302238298	-2.28206738153134	-2.2819834251505	-2.28166315667092	-2.2811346682153	-2.28137999159961	-2.28283762778872	-2.2816421213991	-2.28285963022781	-2.28268343703615	-2.28278500553704	-2.28264489130597	-2.28264183548439	-2.2824949659863	-2.28253455752783
ENSG00000006282.21	SPATA20	8.60679395672101	8.63566601241899	8.68315954428817	8.98289996097594	8.94691338189793	8.90685819045021	9.53524767155198	9.45954015811949	9.44504893210444	8.76884169401168	8.73495416814211	8.72226112706174	8.83983009673452	8.85469321779329	8.8295376326598	9.01229887016951	9.09788060163046	8.9253191323421
ENSG00000006283.18	CACNA1G	5.58730253496402	5.5622691004282	5.49363902997078	5.74975032844348	5.76418812024374	5.86457712689765	6.14056486942298	6.22997861689116	5.90133230727657	6.54306662544152	6.57442865659523	6.5063884028708	6.45288392185523	6.46210655941846	6.53405548728737	6.85072712196842	6.88395189229285	6.80784770245532
ENSG00000006327.14	TNFRSF12A	7.72655024387424	7.82661272508683	7.77398168931659	7.71986340849838	7.8475688286601	7.67951906522877	7.82733396498389	8.06817660956696	7.88980188659322	8.38447204592424	8.281851434688	8.28904716174526	8.12557808033148	8.10714702065763	8.2693813553791	8.08190799295715	8.09068612445846	8.07883444671477
ENSG00000006377.11	DLX6	6.95213522770102	6.90063740020103	6.91719354911629	6.60006312731774	6.50552713069867	6.32707774145322	6.3417584638794	6.27970023264663	6.47832133326068	6.97762561762204	6.89575128174094	7.07417989988599	6.96121151607381	6.86608447815674	6.91969698919475	6.93414271354411	6.76197525653014	6.81068341488081
ENSG00000006432.16	MAP3K9	9.32677195696348	9.11118936442531	9.32124221847045	9.08327492932167	8.95527731396784	9.01001425820428	9.13523780813225	8.9828275736038	8.87306231753622	9.57431130962833	9.57073597923528	9.5450089875346	9.48331679502333	9.46593741699578	9.44001269848003	9.50363477649224	9.42024188051466	9.45547409349737
ENSG00000006451.8	RALA	10.634460388494	10.5900227200987	10.5802825786189	10.5645118219528	10.5588520945278	10.5617028940687	10.4554041396493	10.5776235478295	10.5711713066822	10.8049246342367	10.8324812739683	10.8071778287253	10.8396121273236	10.8304868239876	10.7919709733712	10.6921945903497	10.6811905984687	10.7292966396357
ENSG00000006453.14	BAIAP2L1	9.88556112240783	9.92668110388056	9.86349083088569	10.0405087882641	10.0095154561203	10.0570501728936	10.2990854665369	10.3622418506616	10.2383726223978	10.3102238742908	10.268324428943	10.2716304154026	10.2250507972057	10.2631380604327	10.2662410777192	10.3627862094714	10.3725359822092	10.3704860631937
ENSG00000006459.11	KDM7A	9.49836048868807	9.34036553873133	9.44915248024947	9.46069630686103	9.33937193981623	9.31481082445989	9.43893113514529	9.62586729218536	9.41371301474071	9.12857596674191	9.11732452236469	9.11476109557747	9.01489577253682	8.95934464264573	8.9814096394892	9.13868943324004	9.05032246535009	9.05420702317741
ENSG00000006468.14	ETV1	4.89692065615683	4.98495163392951	4.99840471339181	4.95849737208506	4.86124459828678	4.8694943164995	4.65868756473268	4.70386618796077	4.64216391197234	4.73794346225899	4.87696241175048	4.66527132235981	4.8857753608044	4.77729704037937	4.77007650631488	4.65558206713155	4.76457672947136	4.71073732103835
ENSG00000006530.18	AGK	10.6904791831727	10.6924053139129	10.701728422258	10.7128472838891	10.6785191524088	10.7735476441669	10.5260951694716	10.3516356791466	10.3723014701623	10.8216110159688	10.7956376130426	10.8714393207608	10.8323651796885	10.8522801288195	10.8471697942981	10.7755609838209	10.7328515940411	10.7869887281116
ENSG00000006534.17	ALDH3B1	2.9572709223433	2.96142293294222	2.94677145547896	3.02090355851231	3.12974248667892	2.95615571427233	2.94044408672452	2.97588913919905	3.11191510637645	3.06458592040951	2.99094323424471	2.95513447772693	3.06596648567684	3.01861076889211	3.09881031106494	3.26738423496966	3.19993177772263	3.14054699210753
ENSG00000006555.11	TTC22	-0.482024731935401	-0.481898561965844	-0.48187717044274	-0.435671723861319	-0.4727862433178	-0.469762591354398	-0.416585810355756	-0.397900515229708	-0.406271361618756	-0.482073403439134	-0.481694835796926	-0.482183444269811	-0.431131411310239	-0.481796394831971	-0.431582737314882	-0.42264392418463	-0.479885375813053	-0.480186967919903
ENSG00000006576.17	PHTF2	10.2546349762494	10.2024260607463	10.2556382725814	10.2750720434423	10.3144212408868	10.2453981657831	10.2644948477402	10.1866259137526	10.3942517320944	11.0836972538471	11.0278211579957	11.0851427432538	10.9766840277109	10.9711810531892	11.0090844790122	10.8890816388137	10.8374791031004	10.9189051294155
ENSG00000006606.9	CCL26	-2.02778300502287	-2.02778190500087	-2.0245008050844	-2.02616838628515	-2.02602892702068	-2.02581849718766	-2.02501577031923	-2.02369115703371	-2.02430604012273	-2.02778342756858	-2.02778011402955	-2.024530344414	-2.02757301998547	-2.02778100917235	-2.0274764082511	-2.02746874908311	-2.02710063264397	-2.02719986561934
ENSG00000006607.14	FARP2	9.60192175481028	9.27817321576804	9.57891287436672	9.76249705656755	9.78967728941162	9.74010547820418	9.53155497028367	9.70903237481589	9.71565231627073	9.50417029908359	9.52753276934957	9.50691919044818	9.5941099580329	9.5735493472127	9.56092049127563	9.42398263059929	9.47898942556776	9.48333457826283
ENSG00000006611.17	USH1C	6.91934817459133	6.92085441024783	6.95712266258493	7.05214344409454	7.13261782463204	7.07062409192418	7.50364651317992	7.11453506713033	7.36545044192425	7.26926607655998	7.24132790420197	7.25508809292582	7.09465990956885	7.15747819189742	7.1915003615083	7.59797834497921	7.43729755130055	7.3496000732698
ENSG00000006625.18	GGCT	10.8392756750839	10.8918400882649	10.7938602663257	10.9844269623719	11.0181842162108	11.056463078011	11.2339977084611	11.2326381450402	11.3304934917935	11.0111373207505	11.0124118817805	10.9825542504413	10.9762496479486	10.9760607791009	10.9566159356532	10.8666005330261	10.8750771900721	10.9763303124176
ENSG00000006634.8	DBF4	10.2454593790678	10.2448372533143	10.2372516802307	9.64479831110911	9.54637593929197	9.57659602797323	9.32066304448082	9.49089385619526	9.44350208498075	10.4607375806419	10.4209889557143	10.481891583437	10.3480856158857	10.3429448949759	10.3380313516949	10.0864931540679	10.0857496358412	10.0862246238453
ENSG00000006638.13	TBXA2R	6.1566959433503	6.21802453690378	6.25712419398026	6.29486513278984	6.3276179783718	6.02331293693521	6.29859922628177	6.56615460956296	6.24774186846531	6.75284880202687	6.75230751111922	6.75014730261468	6.72151736494772	6.77221951291084	6.78109465296584	6.81806096054057	6.82169407415617	6.85709998538885
ENSG00000006652.15	IFRD1	10.2397040320052	10.296099980519	10.2313197340506	10.4924024523645	10.6090244456252	10.4599800820642	10.7611228816987	10.4403158954014	10.5497568305953	10.5962755962907	10.6154952677319	10.5812481819312	10.7506800414484	10.6981418940318	10.7013744534645	10.6804954704363	10.6069380090419	10.6816380262477
ENSG00000006695.12	COX10	9.666930026105	9.7670219154725	9.76452969236377	9.62004869472648	9.77266110508584	9.80662147494186	9.23990027818514	9.25804080068331	9.33063050434952	9.87413350036268	9.88646672466638	9.96380119511168	9.88536743326142	9.96356780169779	9.90357718953246	9.81195048736985	9.78191420284945	9.83041907255505
ENSG00000006704.11	GTF2IRD1	9.18684593125967	9.1952010703328	9.20578162616626	9.45698273174292	9.4246530282642	9.45929882440523	9.74252810064337	9.46473148034372	9.66685771652635	9.47021257785067	9.45892551892298	9.45830256304462	9.52636700809267	9.52464597641282	9.49822018647543	9.74320739445791	9.72924688232069	9.71255495579358
ENSG00000006712.15	PAF1	11.4063653563552	11.4613631482674	11.3867380439881	11.2951982282528	11.2781948782109	11.2867791999551	11.0823973714616	11.0744196128959	11.1852663272425	11.4530866167799	11.4361392211501	11.4532763797045	11.4781616017852	11.4405294815124	11.4955412904219	11.3354138608608	11.3216682691797	11.3301010225854
ENSG00000006715.16	VPS41	10.410562641926	10.2988416379114	10.4242303411249	10.3906965143576	10.5199307635715	10.5392594412038	10.3969014159623	10.4672719006144	10.3210137520255	10.7663209620173	10.7648204574246	10.7945923884311	10.7124050466675	10.7324880549865	10.7063558705476	10.6532821714502	10.6377586702045	10.6153026481277
ENSG00000006740.18	ARHGAP44	9.20701495961968	9.21226848961388	9.2344480363103	9.36927536822592	9.34722910912916	9.33008310437789	9.38327772062108	9.2644681422573	9.3306904620791	9.26449967354242	9.29100635008709	9.25102501525381	9.32768123112634	9.28695183215178	9.29356996606976	9.44160393002687	9.36330023328615	9.37880730161161
ENSG00000006744.19	ELAC2	12.0931900807187	12.118433240006	12.2819101169704	12.1578021088171	12.2661488326002	12.1851850059845	11.8702502821421	12.3307132958099	12.2019478463028	12.0540550722264	12.0857373482677	12.0080704581255	12.1490782106283	12.1841957092967	12.1932668796229	11.9873643706317	11.9371343766192	12.0416966731907
ENSG00000006747.15	SCIN	4.87454772695873	4.70393817165291	4.88139606518509	4.74048653770373	4.8165521810326	4.87408055870595	5.08538459004308	4.93115818360025	4.79163234383758	5.18567714858965	5.1876063653137	5.10259630287561	5.14259641508377	5.30438706014867	5.21619637737733	5.27509411836614	4.92197005224132	5.28685318442932
ENSG00000006756.16	ARSD	-2.28280992261442	-2.28278656776454	-2.28278268277392	-2.2821273500475	-2.28207348552883	-2.28199220945362	-2.28168216553826	-2.28117054906506	-2.28140804050568	-2.28281914169126	-2.28275039181981	-2.28284044170297	-2.2826698734751	-2.28167960940105	-2.28263255831652	-2.28262960005198	-2.28248741935941	-2.28252574694184
ENSG00000006831.10	ADIPOR2	11.4222125429565	11.3480578079241	11.3604980073806	11.2772093046348	11.2265418429147	11.2088541858319	11.0589207856747	11.0792999643254	11.0204562402398	11.3827530859831	11.3280064428577	11.4286062552476	11.3386544889977	11.3299412638574	11.327941787101	11.3289168506734	11.3184058440883	11.3628440145937
ENSG00000006837.12	CDKL3	5.78094197257575	5.85284341951952	5.53332194167663	5.81068554480148	5.83776170729726	6.25356994191963	6.24960330042848	5.82516278658116	6.07736124688003	5.86709796947689	5.79495582432278	5.78567552834038	5.86055481959438	5.50874451563755	5.8148470752965	5.67678286522757	5.71737442168287	5.75442412994605
ENSG00000007047.16	MARK4	9.54399918176622	9.54737430892191	9.52678382419115	9.31515670219302	9.3570434966121	9.3231887014686	9.35179930688527	9.19967493799687	9.48118796491753	9.59873642744918	9.57085833307572	9.55982477137665	9.54271601007549	9.53848366910785	9.56377415773716	9.61584862453291	9.56577473139964	9.46720041291434
ENSG00000007062.12	PROM1	1.67073356779706	1.61666667975767	1.61672923954481	1.80527973876478	1.77802865799203	1.7958044325762	1.98164623551644	1.85964171940134	1.80291687258334	1.61615592842043	1.61726310472894	1.6158349976778	1.61870652878684	1.6390807086169	1.63371853828945	1.68024590626192	1.67851951804691	1.69111587897398
ENSG00000007080.11	CCDC124	11.461549848058	11.5638161804474	11.4987805158897	11.6157989191285	11.573846929822	11.5700064237415	11.9625039547065	11.9648908106081	12.0642221905906	11.1863001972281	11.1943742218563	11.1815854494483	11.2370555766269	11.2010190679761	11.2260800790903	11.2295081521935	11.2624224051862	11.2327172758604
ENSG00000007168.14	PAFAH1B1	12.4647603847263	12.4111204230467	12.4316977218609	12.1064700560514	12.1691132706206	12.1780538502455	11.8844509075519	11.9146939217128	11.8271380381774	12.5097615136928	12.5226582521601	12.5024788651984	12.4653967376961	12.4566223499555	12.4396671155597	12.3071132836554	12.2947913990128	12.3704940571264
ENSG00000007171.19	NOS2	6.25584532617235	6.23033635381787	6.36313571320901	6.33477970518236	6.50670892035707	6.33340014633438	6.36508524309771	6.45773073721434	6.10661213070393	6.66768481886087	6.67797707638608	6.6203353368731	6.70086246030483	6.71030631775215	6.80370939761468	6.88564484704364	6.8047150953588	6.81743527153974
ENSG00000007174.18	DNAH9	-2.28310288333662	-2.28306658821888	-2.28306055066383	-2.28204211643784	-2.2819584070988	-2.28183209822788	-2.28135026766727	-2.28055517884308	-2.28092425763582	-2.28311721044559	-2.28301036819692	-2.28315031219691	-2.28288523689374	-2.28303804246421	-2.28282724645146	-2.28282264909544	-2.28260169006538	-2.28096950666904
ENSG00000007202.15	KIAA0100	13.0606000802113	12.8585624785879	13.0201669644873	12.9146291440664	12.9447145312402	12.9184604868304	12.6830004665035	12.6730857811621	12.7050191475698	12.9864169376831	12.9721522772168	12.9524033727122	12.9889580312108	12.9891460330754	13.00980538051	12.897897751091	12.8773820712654	12.9056507475843
ENSG00000007216.16	SLC13A2	-2.12019318527057	-2.12001212094549	-2.1199780457718	-2.11423013575139	-2.11375769115322	-2.11304482034988	-2.10042393358079	-2.10583805378628	-2.10792108638371	-2.12019851053563	-2.11969482246975	-2.12021051821948	-2.11898859770526	-2.11985101242704	-2.11866130720797	-2.11863536032982	-2.11738829636583	-2.10852996313676
ENSG00000007237.19	GAS7	7.58974666924667	7.43011809223202	7.48265946966157	7.52787341687097	7.51092342394385	7.51644606446233	7.29557592645259	7.8509821304362	7.47232734313963	7.61034226459447	7.71742892095421	7.69358088892198	7.66744881082188	7.63987605787987	7.62237478412405	7.6727923998098	7.57913681420904	7.74876322268901
ENSG00000007255.10	TRAPPC6A	7.71132254194465	7.78089102290073	7.76935705062592	7.8821555122963	7.91857170785799	7.9458140874478	8.2610997327002	8.44289683940258	8.02217694906462	7.82400424586283	7.82858414705855	7.88790245362626	7.82403961360944	7.94035770830323	7.75234341031267	8.06074862392317	8.02362615655455	7.96714393336735
ENSG00000007264.15	MATK	8.867581033345	8.87470878840029	8.86358781846697	8.91486039185463	8.80249982024716	8.88623868012904	9.223087915541	8.95097217538829	9.10482504433348	8.8419780330635	8.8692036534327	8.81411169338943	8.70765147784291	8.75387294201877	8.7355752255165	9.02202514762697	9.01252306566558	8.92773577842477
ENSG00000007312.14	CD79B	-1.5054752858014	-1.50545198839606	-1.4955391670389	-1.48479602247644	-1.49840146495542	-1.49730047451189	-1.47712374651348	-1.48617001289374	-1.48938714420642	-1.50548424838316	-1.50541417435904	-1.50550446137943	-1.49355234212918	-1.50543305527115	-1.50527533755557	-1.49177334454918	-1.50400873856599	-1.50452793565895
ENSG00000007314.12	SCN4A	5.72886493522307	5.72307395480316	5.68559890881838	5.75589744447948	5.86924648125232	5.93976259650126	5.86051900944674	6.02316490372083	5.67634540479076	5.92977044451003	5.94988660465192	5.86605835860755	5.88809534969504	5.96804676505513	6.02036392336374	6.0276424458571	5.88694652773302	6.01382176306756
ENSG00000007341.19	ST7L	8.92463042603729	8.94629572026912	8.89852940113889	9.28919290749006	9.3648078567031	9.32980750803348	9.53773993313666	9.89468555723312	9.55548746255365	8.97692047066998	8.97493023899969	8.95233210857766	8.996739207717	9.02958307659128	8.94539772115718	9.13075636557685	9.2203926630373	9.24815311869023
ENSG00000007350.17	TKTL1	4.41758928018113	4.36235929397776	4.29611267465537	4.15558250589087	4.12396441035415	4.180059636867	4.30351024888159	4.36410493997229	4.10327006979833	4.13137332380191	4.18269469217279	4.1149968872206	4.15727378765784	4.1450791040716	4.04771576703697	4.25456647165255	4.21137390919624	4.23470886414795
ENSG00000007372.25	PAX6	9.38331281499841	9.38763058704837	9.38809146519809	9.0600079701719	8.98470319068522	9.11187631592299	8.94886050492131	8.84163060506329	8.60171537305427	9.39491164458396	9.41738485553389	9.39689152910632	9.31647135774455	9.41866682491928	9.41589098988767	9.45219280285927	9.47607713315729	9.37330418124047
ENSG00000007376.8	RPUSD1	10.2779511195169	10.3345743391828	10.2891197000163	10.2945106570595	10.2587092130824	10.274021546885	10.2303452542196	10.3451546585214	10.2752603495862	10.2046074806657	10.2233542834764	10.1638897432617	10.2144439500409	10.2880420106831	10.343632929055	10.1767198802895	10.1652740006161	10.2103923284565
ENSG00000007384.15	RHBDF1	7.18138177574132	7.14822066905707	7.1370279350485	7.40065673152674	7.34432139712999	7.27992149361126	7.77801682708826	7.26295248670233	7.49891565348604	6.84391407303505	6.91140399811306	6.80196982613506	6.82905749955154	6.87567487759145	6.87827923573371	7.23562744066718	7.08309020152165	7.11439042854895
ENSG00000007392.17	LUC7L	10.5459864525795	10.6019349703623	10.5117825724293	10.7705313354686	10.7409269470501	10.6909859136116	10.9017888008751	10.7519046517071	10.9425408870144	10.5093476367943	10.4799268497415	10.4416730373829	10.482196904264	10.4503153831734	10.5165636688849	10.6133678584235	10.6174713386545	10.5795315303357
ENSG00000007402.12	CACNA2D2	7.98383584465528	7.83615182182124	7.94729932662896	8.19817274791449	8.25683279224457	8.34006148808252	8.47036514356441	8.15369783658494	8.43642635500927	7.82747544765723	7.88536980238666	7.80384832938693	7.94949905188414	7.99037147246961	7.91199787771052	8.17178934306633	8.10350088586903	8.02917703896006
ENSG00000007516.14	BAIAP3	5.74237444157697	5.73176828039858	5.74162488552482	6.2925535732379	6.3497952011942	6.18348954875248	6.85566765577467	6.39636714464303	6.63539656016553	5.7193854712661	5.76551828396675	5.68438454738854	5.90680992825014	5.94627933366467	6.00351239319524	6.14342262936204	6.22980517301026	6.14172895694652
ENSG00000007520.4	TSR3	10.2496460278653	10.3527904688301	10.2855933295971	10.0684624531187	10.2084510483491	10.171636137789	10.1145198723749	9.99668492310549	10.3552094010352	10.1350152988738	10.1809496606682	10.0883818116916	10.1843169422346	10.1715808279093	10.1743730503137	10.1190707707859	10.1111074796699	10.1073920566391
ENSG00000007541.17	PIGQ	10.4353700866732	10.428866310549	10.4992177825358	10.9467432048873	10.9237032603226	10.9010545027559	11.1237498334794	11.0218548347129	11.2675331940765	10.216523763544	10.2337786041487	10.2321379056119	10.4176899778896	10.3792564601054	10.421436382556	10.6619111176474	10.7181528883568	10.6335354384496
ENSG00000007545.16	CRAMP1	10.7491583109513	10.6459932690415	10.7758963824123	10.7439533766044	10.6886606179783	10.7461293483259	10.7524640833733	10.7715213098649	10.8435409121872	10.6670897932098	10.6814585820449	10.667359487968	10.8075638388622	10.8619000943757	10.8192906137245	10.7439733935953	10.7223824401233	10.7429585027802
ENSG00000007866.22	TEAD3	7.72892393103123	7.71898075181556	7.70368544014364	7.48569108132104	7.55261453330404	7.41597589809033	7.55958406837715	7.47632496642084	7.66667391472921	7.57302836986742	7.55445186923605	7.54632394854865	7.43193252583562	7.41780568648742	7.37096955816349	7.6540816067112	7.58331403547727	7.56074651988078
ENSG00000007908.16	SELE	-1.93206185134052	-1.93192632839955	-1.93190344598989	-1.91435079961369	-1.91282575114786	-1.91052460826428	-1.90174643648933	-1.88726120693866	-1.80152254821019	-1.93211438804926	-1.93170950941294	-1.93223369984567	-1.92971108763589	-1.93181728711314	-1.92865459577905	-1.92857083940451	-1.92454532404792	-1.92563048032939
ENSG00000007923.17	DNAJC11	11.2976092437643	11.2921842564039	11.3337343006621	11.3792465144385	11.3794948611234	11.4302666546036	11.2252676105504	11.2606332100615	11.3047852896463	11.2052986126495	11.2119077481121	11.2117141538777	11.2846142577351	11.2843333337651	11.3151814736974	11.0939564549262	11.153303566509	11.1798877294662
ENSG00000007933.13	FMO3	-2.1175107418801	-2.11746289473051	-2.11745493553882	-2.11611235345639	-2.1160020010587	-2.11583549052456	-2.11520030264405	-2.11415215247191	-2.11463870188422	-2.11751163453233	-2.11292838589084	-2.11751232536522	-2.11722382279682	-2.11742526341592	-2.11714737512177	-2.11714131451651	-2.11685002851382	-2.11692855034457
ENSG00000007944.15	MYLIP	9.0830109065514	9.04693070959264	9.04459869631489	8.85397638491076	8.86634670849938	8.8187331177135	9.09573123706478	9.00588374173848	8.94133216469639	9.30061526622387	9.28228298989408	9.29024231910739	9.25163435211092	9.22303638601683	9.24313834478381	9.05033637035159	9.02532202875327	9.00893872617165
ENSG00000007952.18	NOX1	-1.44549351076103	-1.44547634885299	-1.44547343070942	-1.44019723912251	-1.42555440925429	-1.42457478717782	-1.43492591283596	-1.42886798110677	-1.43168006204801	-1.44550010853704	-1.44544845763897	-1.44551497917937	-1.4453803004949	-1.42701814633916	-1.44534567268742	-1.445342840795	-1.43134257518407	-1.44491456413719
ENSG00000007968.7	E2F2	9.90956230565264	9.91805911977571	9.96364266629732	9.93938210102584	9.87057068183121	9.84584064105475	9.5819470914744	9.5983918563714	9.48574654382859	9.79693037344757	9.86137059776694	9.85227213069382	9.92138896368659	9.93439786253417	9.96069069008431	10.038183548596	9.99202648436314	9.96826796816948
ENSG00000008018.9	PSMB1	12.3100333036466	12.4132094794363	12.2854733397573	12.348415322862	12.4030142813577	12.4271813867643	12.2468155390815	12.3303199566239	12.2916732188455	12.0463983909911	12.0461907467147	11.9739908035167	12.0289424961108	12.0785037213753	12.0421250407662	11.8850802783238	11.8911749185862	11.9457228990074
ENSG00000008056.14	SYN1	1.95539547114923	1.97505988251213	1.93217832359909	1.94277994247903	2.06121345457941	2.01493717539004	2.00858834181994	2.05518272478425	2.03512306023787	1.98280739369008	2.03684641232081	2.02574075856014	2.04312063533568	1.99989136763506	2.07443811236842	2.04430531964084	1.98331485506223	2.00762460029278
ENSG00000008083.14	JARID2	10.1345398937248	10.052087327372	10.1594782668964	10.0362589260985	9.94372758785276	9.92397651299049	9.83278099454197	9.6322801550816	9.67917468371151	9.95925517156554	9.92698608545277	9.91260423935053	9.8315218890421	9.84118683519057	9.82768200274502	9.92127985792957	9.86325902977564	9.81818013182843
ENSG00000008086.13	CDKL5	7.646981891743	7.49756918190695	7.64590080819047	7.71755067582666	7.42675453303776	7.65105703085796	7.66926047260468	7.24943287903044	7.46708487876672	7.83564642965877	7.87417835556886	7.80651652018217	7.78077649510456	7.70771599247572	7.81740068147066	7.81682287096644	7.68956309433031	7.85357342366315
ENSG00000008118.10	CAMK1G	-0.653165807513346	-0.645159837569103	-0.653133242695056	-0.649770435200834	-0.648764192619077	-0.647245874999639	-0.62029681863909	-0.631896444778333	-0.636333020213473	-0.653176506247934	-0.653092734900806	-0.653200617801074	-0.632990531594711	-0.653115334288444	-0.642136037823159	-0.641968210847238	-0.625095792105002	-0.614005143233478
ENSG00000008128.23	CDK11A	10.2110842362654	10.2032342316054	10.170290205653	10.6637099241259	10.6947890640359	10.6756787862286	11.0201229452571	10.9030596474287	11.0042794000305	10.1151041369948	10.1840022471764	10.0946921672029	10.2590620941717	10.2607041884635	10.2541939438892	10.3760212143707	10.396929347849	10.3610460204293
ENSG00000008130.15	NADK	11.1165591698264	11.1562133111353	11.1385418586532	11.1424579267516	11.1822173487267	11.1334924522757	11.1827541132721	11.2058839703187	11.1437854827919	11.0879666361922	11.0193294455142	11.0419713820098	11.1818999982565	11.1786987481917	11.1935296149131	11.2132548621556	11.2044236592273	11.2029388859799
ENSG00000008226.20	DLEC1	2.8527294749343	2.81934857574493	2.80894234556795	3.0101724173416	2.97633652179178	3.08371286734024	3.17044532959344	3.05776374735217	3.2174549870383	2.86939569054019	2.90614646386515	2.84640397466354	2.86715666640329	2.85112550540636	2.83751774681347	2.87797223930078	2.93783445014135	2.90214814636232
ENSG00000008256.16	CYTH3	9.5161672393553	9.42246244016372	9.49881263929674	9.37223919617858	9.18273087222687	9.29581451052703	9.3640695330881	9.29806346868295	9.39802548199308	9.6270978889175	9.61117197045071	9.64763845053869	9.58626526717854	9.58318904568275	9.6224143576907	9.66661260607346	9.70736447832664	9.66046623395706
ENSG00000008277.15	ADAM22	9.18565720079937	8.90669324229238	9.12553272800916	9.20294902116085	9.1492660847934	9.36648880521285	9.59512301254385	9.58211361819021	9.34361116790672	9.61179040643201	9.60898511830082	9.65752523208118	9.50655706883288	9.51051609732029	9.48534737082616	9.6840164960591	9.64153984016456	9.58845468636426
ENSG00000008282.9	SYPL1	10.2253951938542	10.2358081387354	10.1966255425795	9.69985103413346	9.74426565540267	9.71175845760774	9.21950354183349	9.34083105631583	9.06451707827623	10.6882765094026	10.6827540084662	10.7114309627856	10.5348968471045	10.5005559904881	10.4982529660788	10.3385102992828	10.3118432012425	10.4036519326581
ENSG00000008283.16	CYB561	8.5041059853566	8.51866408179064	8.48636517596613	8.40104797331443	8.39458678636259	8.39107322406395	8.26716518333691	8.08726880108323	8.54853384657292	8.70276674926581	8.70682331941841	8.63453050387285	8.60324299482924	8.60172214768728	8.63425076769688	8.73149144706755	8.76919855273532	8.72406760868223
ENSG00000008294.22	SPAG9	11.9326023665956	11.7824462512085	11.9196984885468	11.9494960404214	11.9891170303948	11.9808913744045	12.1704419390389	12.1214815730191	12.0619999816456	11.9790651839707	11.9641852290822	12.0146235850597	11.9695149278856	11.910689534515	11.8885595984872	11.9678695106021	11.9980948617443	11.9714777601113
ENSG00000008300.17	CELSR3	11.5883822469199	11.2964119729632	11.622364184671	11.5323206676237	11.4795145402465	11.4544818901611	11.6220253880551	11.4190822297924	11.6370614752782	11.4177892803058	11.4450713877385	11.3712443370101	11.4151717990135	11.3967238179356	11.4006876944728	11.5319268117235	11.4557257690144	11.463698332907
ENSG00000008311.16	AASS	9.82131757949557	9.76525588690853	9.80273142367934	9.73397349701996	9.70956515170054	9.68457014155371	9.91446499078174	9.93332413501963	9.85047092828558	10.1900879284636	10.1319830011796	10.1508719518132	10.1249574604855	10.1208351437614	10.0814211039555	10.1453558372402	10.0675764151866	10.1680635387349
ENSG00000008323.16	PLEKHG6	-1.5601437090932	-1.56013997615479	-1.55572805370284	-1.55754663293492	-1.55725246173377	-1.55680858733813	-1.55511533929203	-1.55232123964773	-1.5536182556441	-1.54826028855941	-1.56013388831624	-1.56014836487798	-1.56011890048996	-1.55167524560106	-1.56011122476257	-1.56011059520048	-1.55951308552	-1.55972240459012
ENSG00000008324.12	SS18L2	9.40663839446994	9.46363024763013	9.3693572282688	9.07129342667439	9.08181519583384	9.22321693518846	9.16109227765983	9.14503523647189	9.03094709514214	9.4627452654355	9.47604325886924	9.40326845687848	9.30277713802736	9.3807296086992	9.34713107604562	9.23414914161545	9.22520794573499	9.20066921944591
ENSG00000008382.16	MPND	8.77363550151324	8.87758574781808	8.82038526573315	9.04593855331015	9.10388994982565	9.13740306664278	9.55035696323134	9.60581157264814	9.57936493058919	8.66690194262669	8.6687341994531	8.62092614472704	8.68774511526563	8.67928358301566	8.63022364002223	8.74520898035166	8.72712823595523	8.81459421639094
ENSG00000008394.13	MGST1	9.11478493150424	9.1826643065113	9.10664006890187	8.98519249028421	8.91692520679094	8.84498645087025	8.86397888155211	8.9764631485569	8.9421177722166	9.37910558031143	9.36075733319002	9.41249620548411	9.23740146122705	9.19507607298042	9.29635995127477	9.19480413839712	9.15193439758188	9.22412198476524
ENSG00000008405.12	CRY1	10.3671742515116	10.3341056673938	10.3331787443893	10.4546627780612	10.5233566067534	10.4607646147963	10.5789737156922	10.3832132718437	10.4715144800113	10.2322672036208	10.2370361348201	10.2636433762524	10.2433005667623	10.2272286318836	10.2449790319899	10.2291096220224	10.1930854850981	10.2620562934217
ENSG00000008441.19	NFIX	9.81906806612213	9.6307980736135	9.84117966012259	9.37356406658941	9.47912180618579	9.1933643086186	9.12188339157327	9.12258999536687	9.21773999081336	10.0558012191059	10.0443096014027	10.0823388785968	9.9450635747276	10.0228195149628	9.97417853877084	9.97959829796821	9.99610679514054	9.96749157359831
ENSG00000008513.16	ST3GAL1	8.15417416504907	8.1155545678808	8.17350093693253	7.98643273309456	8.02047419127051	7.74502017627453	7.51731574673614	7.45656171315642	7.65828937906083	8.27000888919322	8.29639366913176	8.32788090559031	8.27616874602447	8.27588555111308	8.31474115754044	8.26299847033145	8.12787965506767	8.16361149254471
ENSG00000008516.18	MMP25	2.94696447954499	2.94673895216327	3.0082204142647	2.85868444478189	2.91870170263162	2.91015373811697	2.96178525231736	2.83407533970882	3.0249029906435	2.8782035342835	2.87968081212764	2.83762612909744	2.81677021239853	2.8764438468119	2.86624097010423	2.85146765259348	2.81463933092476	2.90378824485148
ENSG00000008517.19	IL32	0.77258596194519	0.761342344202475	0.75459185678753	0.742241578621442	0.769746498960724	0.743467578475762	0.798956665842	0.768558717607045	0.759078931373287	0.765338251126944	0.778743804667387	0.787639327230442	0.774941130656446	0.796911062411267	0.739146582885215	0.764076365451012	0.787051875415774	0.766440592196804
ENSG00000008710.20	PKD1	12.3616256077694	12.1072702812971	12.3730250942956	12.8383184950866	12.8341561076612	12.8041851413448	13.2609705707212	13.2094112936591	13.3902773955615	12.2241041265448	12.2583773293908	12.1245519288963	12.3012500075226	12.3432551609995	12.3158565880878	12.5218734098004	12.5335234798943	12.5062935362922
ENSG00000008735.14	MAPK8IP2	9.7189311941016	9.78214319904237	9.84973726590518	9.89476992511674	9.92373950835136	9.90742205944497	10.2416211523122	10.1528404367407	10.1842743306355	9.60827862767869	9.61495471439689	9.50320656996642	9.75648011883903	9.73733176385367	9.78929245762612	9.8079953426703	9.85650544410463	9.82354712824278
ENSG00000008838.21	MED24	11.754221903697	11.7483966306845	11.7701641802669	11.5673315185671	11.545066711245	11.5519442028134	11.3154020712974	11.2359754744162	11.3206556714777	11.6571507540514	11.657231528037	11.5856230211505	11.6766477807783	11.6863826081821	11.7068264504145	11.5558322902598	11.5117059153731	11.5414103728499
ENSG00000008853.18	RHOBTB2	7.51797729901975	7.51405709623681	7.50864139625567	7.3344174955095	7.24325705116982	7.35432654712557	7.0572437658226	7.06110704631648	7.01722884075403	7.47272608346214	7.45687453136772	7.41659530458201	7.56632260385067	7.54370296162989	7.40908212389814	7.38915429961987	7.35076491434916	7.3997830769369
ENSG00000008869.12	HEATR5B	10.7884064916159	10.6346302843426	10.7487636657514	11.0017905021826	11.02372061601	10.9933306511969	11.1179729563055	11.0812202754563	10.9876523958906	10.8353677953018	10.8423693492884	10.8342101117617	10.8733615224331	10.8548141556689	10.8803666154292	10.8771914754478	10.8903007949691	10.9181674678138
ENSG00000008952.17	SEC62	11.4666240090856	11.4887029241847	11.4741028824368	11.3348064889587	11.3309956493949	11.2716311839746	10.9925494937789	10.9625842416369	10.8668597991205	11.484870668822	11.4281756698994	11.5496048238521	11.4951455892467	11.4316879375848	11.4751539447281	11.293292757689	11.3239924561835	11.4060758936188
ENSG00000008988.11	RPS20	12.9046273004145	13.0277651139379	12.8578134161078	12.8627431461376	12.8884651758295	12.8439221341457	13.2816506726342	13.2939082100064	13.2120425859282	12.6967614865158	12.7179062719416	12.7417862984561	12.6493377255249	12.6419711279732	12.6830934399452	12.5989184472178	12.6004025332205	12.6087990447906
ENSG00000009307.17	CSDE1	14.8650532913443	14.8271695695864	14.8446006888202	14.8022728227028	14.8126008002731	14.8273994037486	14.6177030179755	14.6674168468726	14.6263295635764	14.7218175497572	14.7032767553343	14.7594948098414	14.7391858939871	14.7197093045424	14.7168680820991	14.4925335744835	14.4635081151742	14.5120643019296
ENSG00000009335.18	UBE3C	12.2396469081543	12.1776943510792	12.2424099377557	12.0470338827276	12.1275119240686	12.0784947350145	11.923030906684	11.9235623810824	11.8234592353225	12.5443170467381	12.546433704136	12.5370126971173	12.5735415142421	12.5872080462343	12.6120915830405	12.4495600310736	12.4354758537252	12.5104351495597
ENSG00000009413.16	REV3L	11.5668357819718	11.4350804604501	11.5262050064054	11.7376102747247	11.7909594435993	11.79265066812	11.8631690511412	11.7464730252634	11.8398328358036	11.6181297331153	11.6528132450768	11.6933961789453	11.6664930908819	11.709314491897	11.7117926532626	11.6945446118991	11.6709289223563	11.7273497914889
ENSG00000009694.14	TENM1	11.0519276699237	10.8679236568258	11.0135503395959	11.3046977989897	11.2984606253201	11.3112623715892	11.8099077132329	11.7432507637435	11.782733811165	11.27841623466	11.2659349952545	11.3138953181849	11.0732226641844	11.1120554254554	11.0890431600653	11.4106665630396	11.3860521389394	11.3314319319189
ENSG00000009709.12	PAX7	5.9625867436876	6.12253858313649	6.16933327977293	6.08326307230495	6.11849245454466	6.20430491067281	5.99784750532056	6.14572534332633	5.9431468377577	6.59651768292762	6.54582666804353	6.62743235819085	6.48514157834163	6.56351764902681	6.57793478306004	6.63532214021003	6.61822252023797	6.54041940374863
ENSG00000009724.18	MASP2	2.25518144142771	2.30018655177796	2.28278411225576	2.24659660369032	2.26051462917343	2.30180076549936	2.27912593157254	2.31129562948633	2.43720151648102	2.34459281298964	2.35156851857697	2.34204175051226	2.42193794547932	2.35182677334476	2.36363768122251	2.35244688151132	2.3963778621835	2.33297165926644
ENSG00000009765.15	IYD	-1.33129383535165	-1.33664737817142	-1.33661873350095	-1.32070754447378	-1.31880345638268	-1.25086229644725	-1.24076176197099	-1.28688503196948	-1.2952802545574	-1.33688252117389	-1.33637566857746	-1.33703145164821	-1.33573062212939	-1.33651081304857	-1.33541278561228	-1.28089556747193	-1.3246774221954	-1.32547654654751
ENSG00000009780.16	FAM76A	9.17818848530035	9.15067685409725	9.16775777145028	9.43522950569508	9.39476228711443	9.36267053549877	9.2764801364883	9.25645504373846	9.07738027354397	9.11262872417382	9.05649625629777	9.05677616901773	9.31520347478719	9.27325694825996	9.18933025445084	9.26261058588465	9.24850527078553	9.2257454134489
ENSG00000009790.15	TRAF3IP3	-1.67097371621254	-1.6706567194125	-1.67451851367415	-1.6759517370031	-1.67570231258945	-1.6753259565409	-1.67389027079261	-1.67152118550245	-1.67262091060508	-1.67830340531133	-1.67829448948772	-1.67830597205288	-1.67828270243716	-1.6782968950444	-1.67827669636171	-1.67827620452482	-1.67761906977079	-1.67779654902819
ENSG00000009830.13	POMT2	10.1261228608291	10.0736199822861	10.1157773259013	10.205230436301	10.1799067359555	10.1855724061852	10.174772349808	10.0319224057795	10.0867953171814	10.0328429262364	10.0533776149416	10.0528295831684	10.0936613751713	10.0355513566507	10.1223065537138	10.0799564223696	9.99607079038022	10.0228621028246
ENSG00000009844.16	VTA1	11.6789984954728	11.6907691687397	11.6636574765702	11.5540034375876	11.5933476177037	11.5980380068484	11.4750334115993	11.6174517135644	11.5236721885336	11.4196942014411	11.4189671001415	11.4567804106753	11.3853934503276	11.3767521657098	11.4020903503591	11.2433637191684	11.2272398694673	11.27369482963
ENSG00000009950.16	MLXIPL	8.16984400594275	8.07070806824675	8.11015917341332	8.58961852524527	8.53889050174161	8.55908583409879	9.26010522111462	9.28050082443468	9.35530814382346	8.52878780030914	8.53419666678083	8.47402138288424	8.466339370739	8.50824588540166	8.40893921628841	8.93859916691244	8.9973512488185	8.89863948086812
ENSG00000009954.11	BAZ1B	12.3761713766963	12.2540251013406	12.372824875957	12.1057524688881	12.0961688751699	12.1121802635004	11.792732863357	11.7545305973751	11.7916131363816	12.6473006905941	12.621708684096	12.6562663746299	12.618319889788	12.5668262370185	12.5975544073631	12.5155177640685	12.4937557402633	12.53888162265
ENSG00000010017.13	RANBP9	10.6558964775958	10.7666677067847	10.752422354525	10.7433291801125	10.7319594440456	10.790662894039	10.7006417525008	10.7455178350358	10.7348664590778	10.8215747490928	10.8218203572587	10.8472475895261	10.8369820593535	10.837033095324	10.8485779060262	10.7776489699963	10.7781592208212	10.7536776769195
ENSG00000010030.14	ETV7	0.58763517029855	0.600430198701431	0.579382310086755	0.603323095522242	0.638262970225514	0.615108414442676	0.590456554352929	0.61031089834034	0.641600385593405	0.589190143393149	0.601694052370841	0.607720465851723	0.590353746673596	0.621755954563904	0.5890663154521	0.636662763643148	0.616505055929871	0.620706051335872
ENSG00000010072.16	SPRTN	11.1650508841801	11.1236215153199	11.1466940191507	11.0075438891933	11.098344655894	11.0437392189721	10.9617790859935	11.1090754549855	11.0068295332046	11.1353289943018	11.1287127440661	11.1514938804174	11.0933994984776	11.0828482292378	11.0952264490868	10.9506764621037	10.9457049497522	11.0101642643023
ENSG00000010165.20	METTL13	10.8756189416454	10.8924694591995	10.8678665131708	10.6191579366594	10.5361673779616	10.5037792257072	10.2975714663435	10.2186499692463	10.2531294928128	10.7352510562089	10.7212888404061	10.7331025693101	10.7609302872902	10.7161521888887	10.775668016526	10.5168810011243	10.5502744913391	10.5711617208124
ENSG00000010219.14	DYRK4	8.7164698877626	8.84437318830725	8.69730720404234	9.00537185234011	8.85888987747144	8.96727585298268	8.99079209285404	8.98135730281522	8.94655726778372	8.79082996344807	8.75054024406843	8.80459312422174	8.86553022250859	8.8400609981275	8.81088449583507	8.76997951346208	8.68709472837866	8.8382536978306
ENSG00000010244.19	ZNF207	12.9686869711822	12.9619193728102	12.9102383963012	12.6684954430576	12.6344644606013	12.6290899482764	12.2986408236456	12.3272216469341	12.2985008739333	12.9268265360497	12.9134536349768	12.9508256368788	12.8913309743495	12.8701255136619	12.8761239555249	12.667931672038	12.6261013773	12.6648148220644
ENSG00000010256.11	UQCRC1	12.5893386884769	12.6710143048974	12.6063308342543	12.7467307920971	12.7307012219694	12.75740500796	12.7691038591998	12.8977657186249	12.8231225422247	12.4649097481281	12.4813339648623	12.4612488260709	12.5096316416065	12.5101197838776	12.5289763936289	12.522172835116	12.5266255382929	12.4778839438736
ENSG00000010270.14	STARD3NL	9.66080399609556	9.7520282658019	9.67684232035507	9.30689249139132	9.38255864281537	9.50837225898932	9.13827930180534	9.33210867251716	9.14770695352798	9.90675102250689	9.8457099566432	9.87531622380773	9.73937150488743	9.76601803082483	9.7787551316198	9.68480235988999	9.61718457375199	9.63705206044123
ENSG00000010278.15	CD9	7.9435413239092	8.07558418641867	7.90084827842688	7.76204069086345	7.81732032022056	7.87929759100585	7.71714680261137	7.62958882742728	7.74230318623858	8.33608582978845	8.3045580057208	8.29975073984295	8.40959643441169	8.33232153341995	8.38716881213977	8.29505601338737	8.27843213374807	8.22190672787137
ENSG00000010282.15	HHATL	2.35743530974739	2.35823702561293	2.34886570766421	2.60198004466505	2.72296907361107	2.68236673683308	2.45957056335425	2.52165475360072	2.77392384181054	2.35778768098669	2.36088428389514	2.3857922153564	2.37838747134622	2.39589157506395	2.37963768647467	2.52502521027484	2.44732358108415	2.51867181180976
ENSG00000010292.13	NCAPD2	13.0458393027795	13.0145181766212	13.0702282375357	12.6425153963378	12.6816408028172	12.6717357339974	12.1596072780593	12.1482344812549	12.1291114305037	12.9796180506378	13.0054795792195	12.9840840909703	13.0238173257794	12.9901359445235	13.0138134863948	12.8010946642661	12.7741501418313	12.7967674961593
ENSG00000010295.20	IFFO1	9.71546784833817	9.77478975744583	9.82055389113263	10.2821588925159	10.2308528730361	10.2475944269835	10.6921305074895	10.7399653567507	10.6562961806928	9.75093450978136	9.77719327914715	9.75736763835335	10.0108963815247	9.99190352319196	10.0001137831224	10.1276527201414	10.1055859695082	10.1705395268316
ENSG00000010310.9	GIPR	5.17930266609818	5.08075147223907	5.10624184419422	5.44318425829239	5.24587335939757	5.10478322240168	5.46855899996641	5.90590911692469	5.47573044059828	5.10210705901648	5.25760930191299	5.2313221592413	5.15478480825091	5.13709743408213	5.03858623953585	5.55532826985976	5.63402521619636	5.41663004191476
ENSG00000010318.22	PHF7	8.41689639934394	8.36400697491095	8.42002847177261	8.3921111424446	8.34405413734102	8.31883938914998	8.33807481505952	8.23938627446018	8.13997224590737	8.20182981694314	8.29977787285091	8.21374703286896	8.36957566680412	8.35089689329571	8.39684316322269	8.32559898949196	8.34630967336174	8.36392291271551
ENSG00000010319.7	SEMA3G	8.57381032855666	8.54002763184687	8.57975254905065	9.01367490773653	9.04868323268608	9.03989423249893	9.32683144698191	9.0727907595702	9.27382813297837	8.54885644760913	8.60185464988814	8.57276478594956	8.78128052971539	8.79996844551476	8.78637734739614	9.04624374809574	9.13122535140564	9.06263445057145
ENSG00000010322.16	NISCH	11.65326886475	11.4719439163675	11.6671231836331	12.0801028892869	12.0287994889555	12.0339132439054	12.3414137699207	12.2942681508142	12.3519705896944	11.5686953320369	11.6100678340891	11.513421043422	11.6974572611457	11.7545181583789	11.6993908913824	11.8359564322134	11.8820493548217	11.8812688634126
ENSG00000010327.10	STAB1	4.07736161288099	4.09184505033868	4.05039847593353	4.09781665904439	4.22258082771851	4.30478767028118	4.2653492904051	4.05561868830537	4.18892405544219	4.26228837041724	4.29147337428041	4.19638420821588	4.28090309883699	4.17815616311766	4.17347634322404	4.25012430328407	4.28694589308358	4.29681255529873
ENSG00000010361.14	FUZ	10.0770236363023	10.1740543448265	10.1387528142045	10.2106991023084	10.2247987124986	10.1151247947765	10.4033083011856	10.3275213188831	10.4701399181155	9.90508977850277	9.94461361538833	9.84498304128162	9.90686503952819	9.96949972603423	9.95924992646649	10.1127558570741	10.0664434731719	10.072797362673
ENSG00000010379.16	SLC6A13	4.30186924454948	4.32650995133558	4.28568614223038	5.18033278773953	5.22679548688234	5.10019683312146	5.20179589877162	5.41097215797634	5.72559650041521	4.26124647568705	4.26587103894447	4.34163049189577	4.24547165734875	4.28495614514244	4.31350730129396	4.46179315332362	4.58982190784808	4.5034134644785
ENSG00000010404.18	IDS	9.69927490469366	9.72348441680755	9.80080039424998	9.52090046819276	9.58470665726634	9.815041252691	9.51271120857504	9.549304329631	9.74998223182373	9.80294072469033	9.84572939713819	9.90677776243988	9.80725380280008	9.93622628496965	9.86850117340008	9.85519076556405	9.86825967060286	9.80138265308686
ENSG00000010438.17	PRSS3	-2.28279161988296	-2.28171628288487	-2.28276527684244	-2.28213151921939	-2.28207942804808	-2.2820008277735	-2.28170099123716	-2.28120621838834	-2.28143589104901	-2.28280053544599	-2.28273404898292	-2.28282113421093	-2.28265618149256	-2.28275127029914	-2.28262009483726	-2.28261723396578	-2.2824797341979	-2.28251679994566
ENSG00000010539.12	ZNF200	9.63680791300127	9.58724279269025	9.58473205935939	9.6611537836055	9.62642228045335	9.66299771875136	9.54257917704218	9.24538195542932	9.47874883046052	9.4265375849452	9.42730707113667	9.47704008392683	9.51530259071824	9.51105511826823	9.52624462039591	9.52672354695353	9.49828822171491	9.47487105352821
ENSG00000010610.10	CD4	-1.77092938614065	-1.77081573339973	-1.77079651788683	-1.75545138529816	-1.75400150627015	-1.75181378641593	-1.74346828957048	-1.69975836767649	-1.70623864813239	-1.77097337449688	-1.72260543997224	-1.77107312754598	-1.77005456674879	-1.77072409898485	-1.76905014923629	-1.76897052120241	-1.76514342296703	-1.76617509203846
ENSG00000010626.15	LRRC23	7.12363293167094	7.28677305043523	7.17240378822688	7.28219001145579	7.40500505076736	7.25557282492879	7.35351180342052	7.57626116614413	7.18749479258687	7.0021298921762	6.97557586061458	7.05259160318096	6.99192870897245	7.08103877151756	7.13523599534794	7.11718135033707	7.10262930832369	7.11769891190719
ENSG00000010671.18	BTK	4.73196028150414	4.72549687091667	4.77500961080175	4.9912531179447	4.98941293023581	4.91525834171188	5.18748579226313	5.26165353854615	5.21452928867897	5.00662889530267	4.99474162634197	4.98688318530549	5.10141599429676	5.1171175659081	5.13963749286963	5.17407878412532	5.27255814948374	5.14725494059667
ENSG00000010704.19	HFE	-0.457962043997975	-0.498926944688672	-0.498923604007496	-0.496909489386638	-0.496015703304106	-0.494667071093823	-0.489522442619172	-0.481033075320522	-0.484973824251168	-0.498954119835191	-0.498894987551043	-0.498971105636701	-0.481014761153936	-0.487765192917897	-0.486616394983854	-0.48634560587438	-0.480312969395661	-0.483800071498658
ENSG00000010803.17	SCMH1	10.0421625697256	10.0102140996026	10.0559313429143	10.4271911929099	10.4704761284524	10.3887138349104	10.6349121961389	10.7866025579155	10.740837421317	10.1103008008712	10.1277664743339	10.1164974518403	10.1598591875699	10.1751111791778	10.1346228100505	10.2254475026138	10.2508690902565	10.243565620292
ENSG00000010810.17	FYN	11.1151924720315	11.1785970299573	11.1028541130382	10.7871808242171	10.8608764002238	10.8414332559393	10.8942424941433	10.7684506355769	10.9196399803056	10.8604942743972	10.7902863007078	10.7892922063751	10.6894975239875	10.7172425940824	10.7161634589511	10.8694716255298	10.7622548758909	10.7898641557887
ENSG00000010818.10	HIVEP2	9.29029018697842	9.05663299406649	9.2962981874691	9.26365665066586	9.05519681586375	9.15228647666008	9.32903449479307	9.13743407159027	9.04448229759024	9.16838423824525	9.16975605780932	9.17714149147171	8.90342558175563	9.00802659975548	8.88353457292883	9.15242429655478	9.16941475226853	9.12648228393995
ENSG00000010932.17	FMO1	-0.797838842361652	-0.796483616560788	-0.80967476045407	-0.806652398110761	-0.79087125758909	-0.804824033935668	-0.80062934179132	-0.793707504287679	-0.796920608725381	-0.809698703488661	-0.796939854332639	-0.803718813878764	-0.801250149569577	-0.802622063970362	-0.800676073841098	-0.800697047597874	-0.809418132324357	-0.809458654943898
ENSG00000011007.13	ELOA	11.5324900745503	11.5388675976747	11.52800299057	11.0868272241445	11.0290424303196	11.0630905170076	10.6265311071385	10.7687804928572	10.5902322952943	11.4140859000048	11.434272006925	11.442853906716	11.4752405019775	11.4830509686153	11.4981933107622	11.1619481373796	11.1178764219833	11.2021713755881
ENSG00000011009.11	LYPLA2	10.4198272909274	10.490752027455	10.4145581768194	10.1548070736051	10.1975557940987	10.1690559693499	10.2999196752045	10.1810513195459	10.2412383600889	10.2813691848835	10.2149265276339	10.2818676072125	10.196018415517	10.1519464477354	10.2024525503878	10.179754670362	10.1344896325352	10.2052656561109
ENSG00000011021.23	CLCN6	9.52379116824962	9.43695231868231	9.52070583649116	9.9818238346205	9.94590154487696	9.97867225697703	10.0698769310094	10.1530880006354	9.98124440239349	9.37948742325716	9.35315764747601	9.32209489655417	9.4151779063424	9.47567575818134	9.43937942510914	9.56770990552288	9.61663058691613	9.60978954630151
ENSG00000011028.14	MRC2	7.03276047625503	6.90066535005866	6.97167179234271	7.29691059394146	7.19064539771508	7.14148858472832	7.77122963742396	7.6206605987758	7.74221652538807	7.2120649760982	7.22292589454838	7.29213721167298	7.17348645978252	7.14546205019408	7.12294299443568	7.52133335941648	7.46550946011339	7.38645669539671
ENSG00000011052.21	NME1-NME2	6.83572453270893	6.90204674407563	6.7252312453092	6.69102846071581	6.71480972048436	6.68853059613882	6.76038366302251	6.86934039518286	6.77486097136838	6.98942787964956	6.93488472613907	7.01274339579624	6.99214819336423	6.93051908223439	7.03575418217326	6.93908381611834	6.83144125601934	7.03180039497325
ENSG00000011105.14	TSPAN9	8.472858820539	8.53325949810199	8.50566472653184	8.53881016428164	8.45901891810116	8.40832182191122	8.4209445513659	8.48984260549808	8.1725178799797	8.51877663058107	8.44852735412431	8.43791024551959	8.43803481540857	8.4358917419174	8.38467370181826	8.52242504114524	8.47579961843233	8.50515392537133
ENSG00000011114.15	BTBD7	10.6293997018804	10.4585005988162	10.6225721743182	10.2390753544514	10.3046349715105	10.4153837164562	9.83813823101847	9.74227881008228	9.93450305036737	10.5773143299588	10.5767839162113	10.6478501474917	10.6476626138101	10.5991179230243	10.6367510633194	10.4824771623248	10.4054340919105	10.4546297550872
ENSG00000011132.12	APBA3	8.88068819860835	8.9521002494887	8.94756847334294	9.1592835718206	9.11253128150562	9.08944015781213	9.12576655661003	9.02439538488604	9.39024381539814	8.89721871116672	8.84855785088409	8.91548736568987	8.94840648226196	8.98460840528994	8.89035543264266	9.16552137704841	9.13297817531895	9.11333736836086
ENSG00000011143.19	MKS1	9.63361300063087	9.69251293356683	9.68808168433023	9.84367364109395	9.86799880167081	9.91467256509392	9.75666797702605	9.57711654388612	9.98518549153145	9.48962547245397	9.51232336983386	9.5255559054002	9.69598761978859	9.65883592845246	9.66272752083625	9.5926616306177	9.59438957548777	9.57122497497674
ENSG00000011198.10	ABHD5	9.74123629934789	9.74709314756123	9.71301137615327	10.1232242547518	10.0709858495391	10.0585574955194	10.2674868184076	10.1165593627815	10.3145959956613	10.2011343989281	10.1481461466222	10.1471143462029	10.1947727616909	10.1963851702952	10.2193899179849	10.1592142993062	10.1755031917577	10.2954956130651
ENSG00000011243.19	AKAP8L	10.8615401556256	10.8303004821538	10.8222138066111	11.200035752907	11.2085525565639	11.1392126722878	11.5290261268534	11.5577738627074	11.5456294078845	10.8097540591759	10.8103814153064	10.8038647159673	10.9368869329996	10.8775300060028	10.9185520252141	10.9475871334745	10.9658839311185	10.9574182764897
ENSG00000011258.16	MBTD1	10.2017584748519	10.1927730407074	10.1909404733703	10.5264393524015	10.5324948586866	10.6257662968644	10.5216361300676	10.5770657327201	10.4163630199094	10.0917909162756	10.0506707749286	10.165634930689	10.1496092870723	10.1341365138644	10.0723500997955	10.276131050267	10.3347065491711	10.2995218860327
ENSG00000011260.14	UTP18	10.9806776500127	11.0169070140091	10.9800051528927	11.1177671025482	11.185081064733	11.1999271620197	10.9799775429188	11.1416163465181	11.1497004664702	10.9394421380324	10.9368142573915	10.9385982199908	10.9768888562388	10.9436460830257	10.9796452024288	10.7818710666847	10.7639701905846	10.8447629235045
ENSG00000011275.19	RNF216	10.524149446136	10.4546428545094	10.5587349335916	10.5375523282145	10.4641096587733	10.5298098350324	10.5640128555255	10.3948272438754	10.5666027039251	10.8268789917009	10.8461094442358	10.8535494347295	10.7877376569931	10.8219256177898	10.7688946715192	10.8452419688937	10.8608066380925	10.822582981149
ENSG00000011295.16	TTC19	11.0449623155517	11.1181636154694	11.0664498474715	11.1511659429028	11.2327338687581	11.2335324013716	11.1191557286286	11.147738428601	11.1969771850825	11.0668136030614	11.0692671960398	11.0372769600521	11.0110601942042	11.0463932582124	11.0457955170149	11.0651073262138	11.0851233013198	11.0787699726734
ENSG00000011304.22	PTBP1	14.1342417883376	14.1874622530487	14.1528898558645	13.6079652351816	13.6009867451491	13.6443383902242	13.0621384162568	13.1076755809981	13.1566007345458	14.0851586150341	14.089730141781	14.0779190064792	14.0900699085257	14.0745406690033	14.1239121675617	13.9008211191997	13.8737897330818	13.9288948535133
ENSG00000011332.22	DPF1	8.60616146823693	8.71105269571802	8.59615894700674	8.81675655279119	8.74921764720496	8.70277595938946	9.04760584944778	9.24507959001372	8.88966584884716	8.44820420594368	8.4946656148739	8.45400964782211	8.59188068721096	8.60548733242417	8.59275743083687	8.804354387401	8.84022475019745	8.74118761849814
ENSG00000011347.10	SYT7	7.60681554508104	7.55608256863152	7.58738637187183	7.33679531653429	7.58508017567859	7.5377561143	7.610210950212	7.46885442980168	8.03819590391133	7.77111279145469	7.76833045357949	7.84306178486078	7.72703317995531	7.77368103189358	7.74831741958925	7.83144683067361	7.93810774023599	7.82345542389412
ENSG00000011376.12	LARS2	11.6155831066929	11.5337280399503	11.6144396686574	11.4061391351394	11.4098670288026	11.3911596780069	11.0994603080532	11.0478556674318	11.179564600878	11.4585786726066	11.5007176855745	11.5043605480872	11.5010079372732	11.4568162114805	11.4760785329368	11.2121216667871	11.3099005187998	11.3096218623651
ENSG00000011405.14	PIK3C2A	11.6867149260706	11.5498615494605	11.6535841993656	11.744023101934	11.7558463612079	11.7181287140882	12.0107484831328	11.9416386287262	11.949277307348	11.7000695740258	11.6686653270573	11.7996066399868	11.7238951168063	11.7008173346021	11.6868947724585	11.6615593649712	11.6480019523498	11.7397526402961
ENSG00000011422.12	PLAUR	6.69786264745786	6.75444201599049	6.79494971482939	6.52464800053787	6.50584566771599	6.55075937405939	6.76605118700564	6.56534121918571	6.62942606097735	6.78873906116139	6.77608373549333	6.70807094653815	6.72739687300415	6.60025241146549	6.63023076858539	6.89210847754635	6.78285988352548	6.70144691343965
ENSG00000011426.11	ANLN	11.6888923590774	11.6229731485364	11.6525671197064	11.3680940010412	11.3703137616653	11.3970545549739	11.1843058834519	11.208229629808	11.0463158488892	12.2647136610905	12.260809312451	12.3040295545443	12.2298754627262	12.1951184267661	12.2041191005785	11.977915143973	11.9727457817145	12.0187226428737
ENSG00000011451.21	WIZ	11.3620521939436	11.4148060433665	11.4066549400184	11.2736013475399	11.1951263662713	11.2413108895988	11.0949378963368	10.9785251230846	11.3082125157375	11.2750289535651	11.2848204706748	11.2833511301205	11.3193451607474	11.282518112153	11.3622382962562	11.2879357811257	11.2440847001164	11.2764565206744
ENSG00000011454.18	RABGAP1	10.4223203867405	10.4351414606605	10.4506123549348	10.6792530464154	10.6818855548657	10.6994715623835	10.7007300131278	10.606674139791	10.6442157624533	10.6217540946956	10.6141097631731	10.6291032462339	10.6237839926077	10.5546300147654	10.6067315713066	10.6462316466889	10.6232472653684	10.6400130675558
ENSG00000011465.18	DCN	-2.12063395546588	-2.12047458148391	-2.12044807022706	-2.11597606605479	-2.10075137176059	-2.11505386382786	-2.11293811769287	-2.10944683622539	-2.11106748276188	-2.12064564306251	-2.12022771608373	-2.12065333709924	-2.11967825722266	-2.12034923540783	-2.11942361780343	-2.11940343054459	-2.11843318653759	-2.11869473475825
ENSG00000011478.13	QPCTL	8.64307714719583	8.67161030250426	8.69714687054485	8.76608538764267	8.67728932448908	8.57311152292419	8.5227210044821	8.6358081133483	8.54086325068422	8.51677685171833	8.52926636033594	8.41941516856721	8.5714358892304	8.51031307215684	8.54001561683991	8.54796266689382	8.40736795834053	8.58000098008176
ENSG00000011485.15	PPP5C	11.6088770876146	11.6485287673303	11.6266595511591	11.3449527425663	11.3395078397169	11.3173910707663	11.2390350986134	11.1194555463652	11.1054912113747	11.5986042803256	11.6132519462288	11.6147592255436	11.5557117974264	11.5935421956138	11.6028836255537	11.4925716621025	11.4778437583181	11.5164377548007
ENSG00000011523.14	CEP68	9.9362910353625	9.93444953765318	9.9308282193213	10.0945089798265	10.1687651223478	10.1172209920884	10.3649385734328	10.3319114770859	10.32442654064	9.87788287854689	9.88303722778242	9.86773555891248	9.95245967435823	9.97576919824156	9.91357491888071	10.037555362997	10.1007187600848	10.0625968646394
ENSG00000011566.15	MAP4K3	9.8778727556831	9.85054993503513	9.81390324568704	9.87518425703774	9.78573630386525	9.87099164090569	9.86487961419645	9.84458498784437	9.81796587447593	9.8648161098232	9.88277126577863	9.91823835066993	9.83790216842807	9.84255973238597	9.85964752424319	9.77029118015106	9.74026407715272	9.78905921651194
ENSG00000011590.14	ZBTB32	-1.18508031818406	-1.19253107335214	-1.19252828554758	-1.18807225290318	-1.18740032161067	-1.15942892756191	-1.18251881234364	-1.17613666827913	-1.17909924799946	-1.18525320239445	-1.18424294959636	-1.19256795427571	-1.18313673260824	-1.19251773520758	-1.19240598380944	-1.19240326731175	-1.19225685404995	-1.17939032318311
ENSG00000011638.11	LDAF1	6.93461274460006	7.02466293861076	6.99694899434293	7.01687798544345	6.75438424273564	7.13073409896086	6.91786547904594	6.88989872848726	6.90585677527686	7.16928886930897	7.18415791458887	6.99742824984952	7.04534672347255	7.18122471656592	7.09404742079569	7.27762019904719	7.23750307410448	7.18063966729865
ENSG00000011677.13	GABRA3	-1.91386806683151	-1.91386629248297	-1.91386599021428	-1.91183876059651	-1.91165949954189	-1.91138901285941	-1.91035718707466	-1.90865452805504	-1.90944489928941	-1.9138687474586	-1.91386339669112	-1.91387027845353	-1.90640261415215	-1.91044559751547	-1.91352009312013	-1.91351024801923	-1.91303707084199	-1.91316462499112
ENSG00000012048.24	BRCA1	11.8371379770242	11.8161179648042	11.854174804114	12.062117097743	12.1139043877912	12.04181898249	12.141438044134	12.2331512755407	12.2196994519471	11.9004756040621	11.8377422923784	11.8970002561984	11.9441564996498	11.936451479202	11.9322600806177	12.0329527735541	12.047123808402	12.0903130705446
ENSG00000012061.16	ERCC1	9.82746709743536	9.8771140011329	9.79408419480708	9.781882431087	9.73953748939172	9.77982267319203	9.98119546132158	9.95230857198693	9.90514301887967	9.6723410599116	9.69053742724837	9.71248075024915	9.61842180498434	9.62909597497439	9.67452688371313	9.71674002763886	9.65701957513205	9.63960520653928
ENSG00000012124.17	CD22	-0.873656235250132	-0.879498968555069	-0.886860112922246	-0.890857601306737	-0.890130109724697	-0.873334922216964	-0.884844960872413	-0.8779350935481	-0.88114264145023	-0.894306336155274	-0.894257789436655	-0.894320285462423	-0.894193499583412	-0.894270898716255	-0.886729612039814	-0.884101874645187	-0.881194259756185	-0.894055443417737
ENSG00000012171.20	SEMA3B	6.28344955211227	6.35722796546886	6.28440693298635	6.68382333270515	6.86386508889653	6.93974667497143	7.69426536319802	7.68655683518616	7.74199253415576	6.32311638871259	6.33338335659785	6.2723092137368	6.31215933460273	6.38400355407849	6.29301992704262	6.83769567784194	6.98660946144091	6.84956973796675
ENSG00000012174.12	MBTPS2	9.3229766373612	9.24316213093924	9.26732284488411	8.97782234330713	8.91730926100476	9.00146056981674	8.39487185377061	8.74146201034615	8.50045839064272	9.41118679693734	9.43911287222806	9.44080180808783	9.35428050509353	9.35992735902918	9.32492523619924	9.26845162916563	9.15539438890599	9.1593831180154
ENSG00000012211.13	PRICKLE3	7.36279392132043	7.38962075018628	7.36870832264516	7.28597806734416	7.26285801306785	7.31855438157343	7.16791928735726	7.35054739792282	7.29502610156376	7.52246195414754	7.53143807950089	7.44303471979076	7.38554639736054	7.41407266152234	7.45045035131784	7.55260956573801	7.47835250469379	7.46194372898008
ENSG00000012223.13	LTF	-2.28274039903519	-2.28271992633876	-2.28271652078343	-2.28214206074462	-2.28209484348805	-2.28202359745464	-2.28175181514854	-2.28130333576211	-2.28151151908135	-2.28274848041283	-2.28268821476115	-2.28181290154584	-2.28261763294895	-2.2827038247635	-2.28258492274453	-2.28258232955073	-2.28245769495996	-2.28249129264798
ENSG00000012232.10	EXTL3	10.1636811664493	10.0616800005476	10.155712586824	9.55136744961082	9.41179979115991	9.37600284266251	9.06731313074172	9.2168727835436	9.05522013996798	10.0357830823487	10.0195658161103	10.0854690551321	9.91030497819723	9.90007488379177	9.86444872752036	9.81076773464052	9.79583404168444	9.78186235467658
ENSG00000012504.15	NR1H4	-0.980821268855137	-0.966136357594585	-0.980761576159785	-0.973903189136206	-0.920466198937091	-0.970863698813357	-0.943180765503553	-0.952383472199304	-0.938183347095171	-0.980840919452022	-0.980687574356716	-0.980885277271134	-0.980486929971466	-0.980728825930301	-0.980385725835262	-0.961434285599305	-0.979938405754412	-0.957707734748835
ENSG00000012660.14	ELOVL5	11.4625985305411	11.4231895418278	11.4164771894925	11.0872739908474	11.0698277810854	11.1157936857182	10.8909167070169	10.8008633107745	10.9381324900586	11.6274972582669	11.6215115016996	11.6069994045624	11.4274846140882	11.4111796636995	11.3580480508775	11.3057425251455	11.2884277322837	11.3449571354352
ENSG00000012779.12	ALOX5	3.03280502673063	2.958916178127	3.00698356814021	3.07749570185502	3.12952652492284	3.16492676779226	3.0316165808634	3.00484182418898	2.98849012839799	3.07446980786875	3.03246724752174	3.05581318733391	3.10150915385568	3.16142041264113	3.07187388302718	3.13305598108633	3.13518716143843	3.16129993309188
ENSG00000012822.16	CALCOCO1	9.97311583421272	10.0093411647313	9.97904928056206	9.71250662229537	9.71964531592312	9.7206212765516	9.60213576397599	9.47092872552045	9.62232151934593	9.93057080295641	9.89242619605138	9.8487775065826	9.85874394383866	9.87417991593129	9.84778392064491	9.98287049153813	9.86585327449813	9.82162989558545
ENSG00000012963.15	UBR7	10.7174146329011	10.7433772005299	10.6780830248013	10.4862835598728	10.4889295436113	10.5266693994581	10.275052524819	10.4225149443758	10.1901083967155	10.8644945560661	10.829623450136	10.8702573859751	10.8538291830929	10.8488645427316	10.8807865405778	10.8348956000719	10.7903151336405	10.7929380663547
ENSG00000012983.12	MAP4K5	10.8126770944187	10.8073316262746	10.7861404509436	11.0288431383743	11.1019546705733	11.0992554794249	11.1379587879053	11.218851814757	11.2305747776584	10.8815879772019	10.8147325567179	10.8651427038799	10.801321765818	10.7746911753321	10.7818986023776	10.7781513500758	10.8034829249765	10.8160151684223
ENSG00000013016.16	EHD3	8.83985223807424	8.84727509152812	8.93943767534899	8.4215371938425	8.37462146777298	8.56220052547173	8.07894326011665	8.05852603311187	8.19426290832819	8.8014816155411	8.86451013649779	8.85877488121162	8.73448273275297	8.76117280325007	8.79529595908684	8.73081819612132	8.64245832120463	8.61437638301565
ENSG00000013275.8	PSMC4	11.5123181946137	11.6026267420979	11.5941653974064	11.7978395206764	11.7637556012833	11.6613564530849	11.7837662120958	12.0606005424013	11.8134290511924	11.4796838064334	11.6352933002663	11.3447553721955	11.4859770310247	11.6243334945975	11.5938850145636	11.4592237794314	11.3992943143814	11.5345172918969
ENSG00000013288.9	MAN2B2	8.94528087301646	8.85819785200462	8.82988948381223	9.11446747278615	8.99481511711026	9.11320651861496	9.19906328217295	9.10658939917142	9.23459856172244	9.09571451054437	9.12924006795816	9.10114126802727	9.19042820751876	9.2900151786874	9.26189331378987	9.27157275735676	9.27329719593794	9.23824589807063
ENSG00000013293.6	SLC7A14	-2.28316001383637	-2.28312110675451	-2.28311463470915	-2.28202290925761	-2.28193317580834	-2.28179777716833	-2.2812812718576	-2.28042896477342	-2.28082460417886	-2.28317537199021	-2.2830608408804	-2.28321085589626	-2.28292670455134	-2.28309050671564	-2.28286454084929	-2.28285961264631	-2.28080925923203	-2.28268660269428
ENSG00000013297.12	CLDN11	1.08914957207591	1.08979001162529	1.10116128398843	1.06808040683844	1.10219027690156	1.07031314265307	1.19351436168586	1.10124420623176	1.2098847537589	1.06091845097783	1.08296903637594	1.07910999876684	1.09851103584681	1.11319399995241	1.08833514773253	1.15469290680451	1.0809817562701	1.15724733499755
ENSG00000013306.16	SLC25A39	11.6654542432218	11.7549434562935	11.7076859293019	11.6467670556219	11.6773631415183	11.6214598258233	11.9392706239762	12.027102767053	11.9427738296704	11.5645845059633	11.6019894239727	11.5756709248631	11.5417143621977	11.5458362687957	11.5540537118736	11.6187888601742	11.6266774466831	11.5829934256699
ENSG00000013364.19	MVP	4.88860452565082	4.86057288009609	4.80579142645551	5.40172504680481	5.36193959977382	5.56467813746462	6.26847070960128	6.0726725186195	6.13366730972971	4.8881914907264	4.96300276880951	4.9333383084385	5.17055061993167	5.06218108709323	5.19476899483398	5.43777647398657	5.45577217837385	5.43078200758869
ENSG00000013374.17	NUB1	10.9752653234676	11.02296523394	11.0199176300024	11.3119238749463	11.2965089448483	11.3640720433961	11.569054739903	11.5860892359473	11.5947449872187	11.2181161247684	11.2012915745208	11.2035386238876	11.2234105922697	11.23020543104	11.2389418267132	11.1906957275106	11.2744366833949	11.2771850513309
ENSG00000013375.17	PGM3	10.6150571999893	10.594543151542	10.6545847653048	10.4157275443191	10.4498699818631	10.4121486674839	10.2022237710572	10.1560860429932	10.2040787067067	10.6340700937233	10.6095373203856	10.7036315251227	10.5470189963774	10.595617638787	10.5399480333718	10.4299351874067	10.4253967231742	10.4345749026357
ENSG00000013392.8	RWDD2A	7.47132674947836	7.52148377550338	7.44167499220092	7.12794555959054	6.99246750575114	7.08812244980185	7.24528016249257	6.83757264582726	6.69427983300231	7.2863232557007	7.18223719881098	7.32437991101242	7.1351860593392	7.20398760531224	7.22426506694298	7.32663651037933	7.26582448259633	7.23843941937337
ENSG00000013441.17	CLK1	9.61028128492831	9.58465860061152	9.48756594964691	9.9554974533124	9.93039263508954	9.95023688193987	10.611239776949	10.5180664239924	10.4874808956782	9.54648766455242	9.48754089157722	9.56534105206504	9.99637242118095	9.9306515925737	9.98715838939691	9.70153088324168	9.70814096358645	9.82861071990522
ENSG00000013503.10	POLR3B	10.5714331710452	10.5627131019562	10.5825292264192	10.4512540144267	10.4281927305309	10.4767151913073	10.0051622263351	10.0418566601625	10.1378551552729	10.5782485293909	10.572481425806	10.5636732178692	10.5814890438134	10.5803757946297	10.5619638331986	10.3439800669823	10.2835632032298	10.3722669857046
ENSG00000013523.11	ANGEL1	11.1730453518858	11.0920259841912	11.1689461755787	11.2744846275771	11.3354330213558	11.3084516626867	11.2188503709242	11.1777879439406	11.1791595823745	11.1271409691303	11.1197855387383	11.1504733622807	11.2808292697825	11.217343836977	11.2519446491457	11.2054770704537	11.1373674845469	11.1996207265964
ENSG00000013561.18	RNF14	10.0425623938793	10.0355920045061	10.0066519107983	10.1300512793001	10.1549679700634	10.1185084619516	10.1426349067968	10.0415874607242	10.0860638187701	10.0423836469796	10.0086654869803	10.0137011026065	10.0489081015888	10.0055848179996	10.0856759480288	9.94489093292604	9.9672268778528	10.0344523485123
ENSG00000013563.14	DNASE1L1	9.13959877728892	9.11124275987603	9.05637501029716	9.41465981433613	9.19762656295418	9.18937999181627	9.51317855078351	9.57685185185952	9.64572868853427	9.14140831014564	9.06572574935964	9.14994485582083	9.25964657083158	9.26697418621451	9.26862758573989	9.33208632875055	9.3379913764673	9.31949169006243
ENSG00000013573.17	DDX11	12.0310174858831	11.9486778231173	12.0274226510321	12.3698975535867	12.3678787671219	12.3424959858395	12.5979199219268	12.500811621787	12.5609086697855	11.9357463000796	11.9304941772236	11.8521031334733	11.9769971146034	11.9788813446238	11.9584223025082	12.1475736234519	12.1651538431104	12.1276542114292
ENSG00000013583.10	HEBP1	9.44588170741264	9.54586596757053	9.4255487856496	9.22787446520708	9.44540952597805	9.39327796350958	9.27113561058979	9.37716815390665	8.98186121348462	9.40473689009622	9.353914707675	9.33559564058982	9.35630403594883	9.39695625139679	9.3917561370198	9.34825545724972	9.28641331605275	9.33238647153186
ENSG00000013588.9	GPRC5A	5.28822201777873	5.20028260302392	5.32011018503205	5.33346620104482	5.24139421679123	5.26315861051575	5.50165239114641	5.22547122159086	5.35956652344438	5.63454097380679	5.50749908433189	5.55448931816447	5.53953342898766	5.41457811669421	5.50689303670201	5.63364059914268	5.67682693218244	5.73758386004198
ENSG00000013619.15	MAMLD1	7.32643125690657	7.23682736106416	7.30217028968224	7.10208122181072	6.97087560804825	7.085838385439	7.05845187478893	7.12941937800313	7.14461524557878	7.75052595629732	7.70141272015042	7.69372566152546	7.58256634823154	7.61353691653968	7.53220200078503	7.79336106805693	7.75923640319564	7.67216530252161
ENSG00000013810.21	TACC3	12.0035879579	12.0265518007762	12.0193198139335	11.8445645942612	11.8608124725154	11.7824924533199	11.8972101304859	11.9184489526273	11.9293265009001	12.0609008286339	12.0661242338805	12.0572199115107	12.0455058248333	12.0879117987348	12.076974228948	12.0128725084621	12.0456158087496	12.0588183724104
ENSG00000014123.10	UFL1	10.3948553152637	10.366310575227	10.4269021773587	10.436902843176	10.5184905885243	10.4652537667583	10.4671033841649	10.3997108728297	10.2932182412413	10.4496266200553	10.4938995067858	10.5371710739611	10.4827317499459	10.5172885493132	10.4771854024961	10.3664468712021	10.430149324331	10.3819665614851
ENSG00000014138.9	POLA2	11.4408621105486	11.4668585766937	11.4496154805864	11.7470087702357	11.7585205350167	11.6818194668992	11.8136791218478	11.748585914224	11.8452046593989	11.3746511636283	11.4142020890637	11.391075434573	11.4641230725618	11.4600368019849	11.4914400420847	11.5000554872723	11.5290575766108	11.5150682321195
ENSG00000014164.7	ZC3H3	9.13344809675684	9.20713763019062	9.1807532257275	9.36680697901758	9.35946149526602	9.42607799253566	9.49545872731911	9.41464894993598	9.4210951462354	9.11320493372901	9.09751434371174	9.10384470859746	9.19776186023688	9.25573920499223	9.17745858687015	9.27806549473392	9.31771544224637	9.26755483969664
ENSG00000014216.16	CAPN1	10.0766664313437	10.0519205563279	10.0569073675314	9.97195186673149	9.99349554667906	10.0379379988412	10.0789229851182	10.2664018047957	10.0693363036536	9.89767053217685	9.89414346728868	9.88095037060058	9.81236181390629	9.87451606364297	9.84883423798438	10.0516903962219	10.069190257411	10.0382147360399
ENSG00000014257.16	ACP3	2.6859365239751	2.66687234856757	2.72810752079204	2.63354652949492	2.74146323814547	2.72414072998404	2.73078373304533	2.64645892271123	2.63375990767481	2.68116105675157	2.7620685200462	2.73686437289908	2.72531880396644	2.68124377357034	2.68791538391994	2.76929599361765	2.69246391018927	2.66807198012699
ENSG00000014641.21	MDH1	11.8942146302567	11.9706957189944	11.8810340519202	11.7723969974241	11.7422740245918	11.7394005537139	11.2863621660163	11.3858540795835	11.2521009720985	11.7921876553233	11.7709089152907	11.8149931665826	11.7207293681508	11.7256008095233	11.7272457849787	11.6847308858111	11.6332792903677	11.6887603970841
ENSG00000014824.14	SLC30A9	11.7226758681625	11.6694713383758	11.6942263320135	11.6738197290104	11.6521914601287	11.7105476715699	11.6878540401341	11.702521586174	11.6792711883484	11.742484162562	11.7392228576772	11.8029041670658	11.6826209658833	11.6584688474274	11.6820818424894	11.6020881148273	11.5840111630665	11.6339503731234
ENSG00000014914.21	MTMR11	6.24344008191104	6.19609651307397	6.18403378489039	6.41622546337633	6.39422366838732	6.2320362657323	6.73564375756568	6.45230754401957	6.61674353829072	6.51228903259825	6.46766630321797	6.49134740247737	6.39435306392498	6.43074193058727	6.37822206102732	6.69288192863281	6.77328883891364	6.67265553997662
ENSG00000014919.13	COX15	11.6102607486323	11.5809579720855	11.6058850203531	11.6509653576754	11.6743449618241	11.565134928426	11.4255967968902	11.5303947550813	11.497581352263	11.4473226944736	11.4766697550339	11.4982060813267	11.5291540192911	11.5009348150243	11.5168298475128	11.39340301129	11.415737824215	11.4603035538346
ENSG00000015133.20	CCDC88C	8.53232333544617	8.35814198053058	8.56946627532726	8.64883448033184	8.73050867457141	8.67900159112144	8.89403610406699	8.86601250065806	8.71011299354584	8.55519745686953	8.48420114786735	8.56221285943097	8.57787238839802	8.51836967742082	8.54416620648154	8.58945326873547	8.71282804651876	8.65680441919703
ENSG00000015153.15	YAF2	8.79799884888951	8.82765128390669	8.86249792537698	8.89665852835933	9.18141377926548	9.02646914519914	9.26146370726855	9.06414902674205	9.39975430553945	8.83816474644899	8.8114653167448	8.86554285521105	8.88779943142016	8.77071748251115	8.72007544059359	8.83850646235627	8.93225797700568	8.86071592230921
ENSG00000015171.20	ZMYND11	10.8051757271174	10.7649675307995	10.822683350425	11.0133907611961	11.0133990093391	10.9247772509163	10.8033060407046	10.9375495224282	10.8174028838035	11.1981777002488	11.1653245232603	11.1777937630177	11.2097340195552	11.1748081384391	11.1823337725918	11.0845399720474	11.109129550838	11.1061751036674
ENSG00000015285.12	WAS	4.34779282182634	4.32305658267032	4.33878576730629	4.56875036230389	4.42931843582114	4.65319730550871	4.77024213757812	4.8990540430206	4.93764099337293	4.45027145476899	4.42011202169168	4.432532283753	4.42553899578441	4.39368782667269	4.47345738941276	4.4752141285076	4.73310724626008	4.56555922152634
ENSG00000015413.10	DPEP1	1.55480051639273	1.56673173274125	1.53577857510166	1.54592939826586	1.51312926923649	1.59530784728027	1.52637611024249	1.79168696818625	1.53737630070749	1.61481630295677	1.53570257592425	1.57364541252147	1.55846698325569	1.52445284036976	1.53252153754376	1.57957539724961	1.65385670659869	1.60138025699075
ENSG00000015475.19	BID	9.74271712761207	9.76932053295591	9.75659409080938	9.63970809010375	9.63336007468908	9.67736536381955	9.99072378265744	9.83837687390886	9.99496392236042	9.88654377275397	9.85759274068818	9.76987447539117	9.80702033977974	9.82147837587319	9.86698331347023	9.6630860746601	9.7494706556473	9.75337478149183
ENSG00000015479.20	MATR3	13.4121659198823	13.461779838335	13.4212469198734	13.6830035385884	13.7774964233105	13.7063224479549	13.8395933046235	13.91576178302	13.7724886608372	13.3489684369529	13.3306918769228	13.3405236716998	13.4272724392273	13.4210514310905	13.420554862044	13.2957592940239	13.3671802905122	13.3642585213295
ENSG00000015520.15	NPC1L1	3.931000447492	4.07981752200461	4.05455195848406	4.03117563596904	4.23965670965295	4.05095004113104	4.52656194783648	4.53684594239567	4.26027791282771	4.12545786120095	4.09351530238901	4.08102534979416	4.06182575901739	4.083486089325	4.11139295154959	4.28869716104355	4.23096337024013	4.1874097940105
ENSG00000015532.10	XYLT2	9.41646124057441	9.40975622372341	9.45217628961194	9.12152068267126	9.08825505422287	9.16418166430996	8.95514795778623	9.15705786488267	9.16051578851709	9.69759488500368	9.63784924608738	9.64467752927557	9.56223485423377	9.61471231161295	9.62175577205156	9.60471391287627	9.60841575511575	9.49854395048044
ENSG00000015568.13	RGPD5	4.42822494771077	5.4648886629864	4.38349338991882	4.53406483891295	4.60986628967232	4.14630014610697	5.09159104295179	6.82803850077737	4.34541719677493	4.26758658884629	4.19515419939158	4.91601586647593	4.61160850349476	4.26811094477538	4.40783808454179	3.94822770621897	4.34688736128853	4.76132542771458
ENSG00000015592.17	STMN4	-0.184984665945428	-0.184423509243353	-0.184614698463899	-0.190935748351291	-0.1904520770529	-0.188094559594185	-0.0846760218861587	-0.164261239566291	-0.171149985314444	-0.193781285482036	-0.184666116170088	-0.177865640001898	-0.161334733918244	-0.152751966812914	-0.193261765031107	-0.193252282957209	-0.171552222503019	-0.172738990086851
ENSG00000015676.18	NUDCD3	10.3750592219219	10.3538723925547	10.3496608195963	10.3368369597676	10.2772809313796	10.280587098099	10.0992082331507	10.0304259067572	10.1484081112799	10.7637406951195	10.7317605527406	10.7337050978125	10.7273183284775	10.72921848475	10.7381060796347	10.776604736613	10.7010485155126	10.7038766930916
ENSG00000016082.15	ISL1	7.44302226711381	7.41601108086402	7.44081717337425	7.14829323856586	7.30103777313598	7.22845773594152	7.16873301225589	7.37564254256126	6.93008888183634	7.31469079793752	7.35732342028802	7.30072014328878	7.51484269445958	7.40680304465069	7.47229490846589	7.29357247246846	7.39058844235897	7.400455628251
ENSG00000016391.11	CHDH	10.0927265156374	10.1007412073703	10.1550837498754	10.0942919714986	10.0128365840883	9.89644759715631	9.79541314156905	9.83187776574689	9.71734189510295	10.0724639329407	10.0628532401422	10.092069960456	10.1423042040789	10.1441782041718	10.1899454305823	10.0852601907983	10.0405181997068	10.0257046741894
ENSG00000016602.9	CLCA4	-2.28296068360978	-2.28293078819115	-2.28292581520175	-2.28208695533773	-2.28201800596135	-2.28191396837151	-2.28151709608634	-2.28086220047706	-2.28116620183325	-2.28297248450608	-2.28288448110644	-2.28299974962531	-2.28278141345093	-2.28290727573716	-2.28134019647445	-2.28272986138145	-2.28254786272392	-2.28259692401644
ENSG00000016864.19	GLT8D1	9.98515467009017	10.1103168372073	9.99624372226782	9.93825400503183	9.86102166431522	9.87520027226613	9.94614706064143	9.97438970010141	9.90514998736779	10.1074122706727	10.0468902787865	10.0142158005101	9.96275446791466	9.97776372014243	9.90265528165214	10.0795624909361	10.0806031684215	10.019566660426
ENSG00000017260.20	ATP2C1	11.1441858657738	11.1180195563683	11.1089590639546	11.2450697665019	11.2386254312934	11.2580900356524	11.4184587654542	11.3868721934315	11.3344736219419	11.3768336262054	11.3536820880126	11.3705791000528	11.2654383917397	11.2693798495089	11.2510680951343	11.3033338685692	11.3334931761708	11.2980961612234
ENSG00000017427.17	IGF1	-1.15839532907699	-1.15837881426235	-1.12547350659673	-1.15400373973442	-1.14161730391213	-1.15229723449668	-1.1483821150623	-1.14192161221738	-1.14492056594172	-1.1428619584065	-1.15258762406248	-1.15841597469967	-1.15828621235093	-1.1583653742819	-1.15825275404226	-1.15825001607673	-1.158102421323	-1.1496933892023
ENSG00000017483.16	SLC38A5	2.87682684185149	2.86856849576564	2.9130916046064	3.081001393619	3.04308614748057	3.15533918190259	3.00729667616602	3.22290064346939	3.26049165464899	2.86478538887033	2.90595535285225	2.90230251107149	2.86869919487397	2.95625710241916	2.99224092663151	2.96644333718508	3.07265042039893	2.95387362401254
ENSG00000017797.13	RALBP1	10.8946384865804	10.8528160604584	10.8586013609409	10.5960816929578	10.6280197883961	10.6446012829792	10.4062119197093	10.3640649456693	10.4777222413782	10.9146280527299	10.9621531497993	10.9160997222512	10.8753846019177	10.8839474848687	10.9120646452865	10.7805548031165	10.743673148215	10.795827346368
ENSG00000018189.13	RUFY3	9.97021737875364	9.89887622905648	9.90441298393855	10.148713316027	10.2625350054532	10.2812199447205	10.2029423245741	10.0699482565332	10.2801560415791	9.89170801395737	9.87186874353126	9.8757252590284	9.83458539873512	9.83160585815028	9.81392333365744	9.89436594585775	9.94290696304819	9.8412480433925
ENSG00000018236.15	CNTN1	7.31609389605321	7.25866694353932	7.30755681711685	7.22622504610585	7.39357460078078	7.17742583200747	7.62543730016743	7.8276587775108	7.29887091103521	8.87103987800181	8.83352498954834	8.86612201909487	8.5119907782085	8.45608040679551	8.52745147741442	8.8434549106751	8.72218600097895	8.65205853065994
ENSG00000018280.17	SLC11A1	2.17312402164829	2.21330935160097	2.2061510101493	2.24781173676525	2.22616921046282	2.20152527762042	2.17933777061802	2.46600980138376	2.27511868737915	2.24545349649975	2.25067769313913	2.22477644031737	2.24346964743094	2.25861310156853	2.20109226363634	2.26008970006494	2.27266264336761	2.30949159706402
ENSG00000018408.15	WWTR1	9.9559639061148	9.95152116003562	9.99174058561926	10.0358092217943	9.98808328933362	9.98787167906056	10.0063956500586	10.0565723210233	10.0072457783545	10.1377012473585	10.1372138268309	10.1070048158199	10.0194938866053	10.0692770144262	10.0500901633141	10.1510874951879	10.1297295956514	10.1226115023433
ENSG00000018510.18	AGPS	11.8978723273082	11.7095084653915	11.8391682671579	12.0423093430399	12.0492257249845	12.0567376770027	12.0292993353699	12.093258184069	12.158639380458	11.8169860830451	11.8008044341469	11.8746512369135	11.8418217523406	11.8240840224926	11.7881961435606	11.7552055609259	11.8497682563528	11.8044858483907
ENSG00000018610.15	STEEP1	9.90063786170851	9.89976267284752	9.93173143518991	9.49037732000816	9.59606049111712	9.6680439483699	9.2248490230094	9.20508523787093	9.29031721911308	9.76746499093864	9.81134303680273	9.76420836970258	9.80063801596881	9.770898071648	9.75579772293542	9.56416091485272	9.5156727529872	9.50890285785665
ENSG00000018625.15	ATP1A2	-1.98532840703161	-1.97960965190626	-1.98532587551131	-1.98309615051792	-1.98290355321213	-1.98261294348427	-1.98150435430067	-1.97967502477586	-1.98052419622941	-1.98532923838753	-1.98532272362136	-1.98533111156386	-1.98503599056604	-1.98532448251979	-1.9849025669472	-1.98489198941315	-1.9800165021843	-1.98452065351883
ENSG00000018699.13	TTC27	10.7746404370577	10.745779091126	10.7407876175034	10.9950377829625	11.063397369168	11.03309221821	10.8628512160529	10.8403297130725	10.861952089419	10.8723698778433	10.8885162379353	10.9001000304717	10.9702097676599	10.9511865208227	10.9653770218956	10.7373887754025	10.7524195002417	10.8171722840491
ENSG00000018869.18	ZNF582	7.30074829983084	7.27119135546054	7.29686516576731	7.10559429731587	7.41893002005066	7.20185317963377	6.91506052319648	6.77585518339738	7.03788511096342	7.04952088109505	7.03868237047442	7.01725633270351	7.10100087304312	7.10652218066844	7.15738560593132	6.99606064176518	7.10234959517494	7.07031067197119
ENSG00000019102.12	VSIG2	-0.278145593714646	-0.27811487610241	-0.278109651381655	-0.20915101289022	-0.275655518694555	-0.250243923417017	-0.267219399627591	-0.256189915858248	-0.261309782255892	-0.27815739855942	-0.27806491968671	-0.278183996541023	-0.259926436638647	-0.278089878684379	-0.267997208346756	-0.277875356786624	-0.238615682245043	-0.253337147102146
ENSG00000019144.20	PHLDB1	9.08695287014007	8.97618907757773	9.08514572263199	9.09233188197356	9.18382526278127	9.13096928692299	9.49467031941992	9.1927600085313	9.43174624027201	9.40041379463446	9.39025194153757	9.40479487187832	9.31448645798313	9.33002890055218	9.32431599206976	9.61651094531103	9.63829549053253	9.54609841501604
ENSG00000019169.11	MARCO	-2.11941334449724	-2.1193690666787	-2.11936170123168	-2.11811927391196	-2.11801715365021	-2.11786306457116	-2.11727526082625	-2.11630530120436	-2.1167555547048	-2.11736695087723	-2.11930048169853	-2.11941467997137	-2.11914782917993	-2.11727955895693	-2.1190770843955	-2.119071475903	-2.11880191943242	-2.11887458364342
ENSG00000019186.10	CYP24A1	-0.729978216773799	-0.734155282776967	-0.716003232141266	-0.731412966839886	-0.717199046338251	-0.729532045369575	-0.725216774581002	-0.718095965197421	-0.721401432021567	-0.724898902480957	-0.723666245660539	-0.726149285428523	-0.734067686344107	-0.72442812603314	-0.720313689242178	-0.734033352949316	-0.733892805162742	-0.723644783027648
ENSG00000019485.14	PRDM11	8.53295812285865	8.54123452904887	8.60026274084209	8.73005598657469	8.81239663529714	8.62441224325687	8.70756102184749	8.71035757712427	8.85564812907241	8.7647173605201	8.69093813975324	8.75189301102049	8.87121307771104	8.82540830839427	8.91303238266817	8.88669122577564	8.85264351493495	8.81194854861201
ENSG00000019505.8	SYT13	3.08329728820876	3.02285042461649	3.03176267268977	2.99887259290162	3.00124643466145	3.00509635452089	3.02262838716276	3.05786571830426	3.04106598461871	3.22041830475335	3.28049616943975	3.30824171597951	3.19311754743749	3.2054649344342	3.26591805424586	3.23802555672743	3.17604430964538	3.16537970162071
ENSG00000019549.13	SNAI2	10.2215498670049	10.3172265340306	10.249553552761	9.34774828765438	9.22783074077047	9.30123277228244	8.80093557733204	8.98598847460086	8.8575904205528	10.5714657285683	10.6225951858993	10.565744198292	10.2890300657235	10.2251718517259	10.2518595219646	10.0156577043821	9.94725071428471	9.86669051162932
ENSG00000019582.17	CD74	-0.618647478149256	-0.610945703387209	-0.621341318377642	-0.607636930523488	-0.623045162172452	-0.62181342618844	-0.617114721850603	-0.609361192679703	-0.612960366883629	-0.626200881228704	-0.605261970736924	-0.619117346307265	-0.626082039307553	-0.606096496513656	-0.626047496927366	-0.626044668152403	-0.608677673192603	-0.625936377325601
ENSG00000019991.18	HGF	2.1528084567461	2.14035771311962	2.14040320099402	2.22380013196496	2.15473133159564	2.15729359169363	2.28453401566481	2.2580089474983	2.38686869737558	2.23435143323232	2.22171200371372	2.30203286134522	2.20841805443404	2.24795588462209	2.29098558655811	2.2459243316127	2.28281330527619	2.24633140635524
ENSG00000019995.6	ZRANB1	10.5845374356421	10.5925056888444	10.5615039923406	10.5640308098266	10.5209874913516	10.5321372814096	10.5696830177795	10.6041722980345	10.5332105880049	10.5645473225925	10.565972898325	10.5627751730651	10.5777984933908	10.5487178683134	10.533677584757	10.5629874350174	10.5331324789666	10.5171520768813
ENSG00000020129.16	NCDN	11.2293597207333	11.2156011338693	11.2597487099891	11.0193689804484	10.9739325011964	10.9371383777896	10.8449989368166	10.8357213110774	10.8172952021888	11.1487580752646	11.1988319878272	11.1647629263479	11.1893866130559	11.1992181159487	11.2250003881486	11.1092651024228	11.1060456190016	11.1432565621995
ENSG00000020181.18	ADGRA2	8.66772160190403	8.62812834419628	8.69619996428463	9.01117067980793	8.81988507223336	8.8998556951915	9.31473326092521	9.26854281642947	9.35316365449157	8.84532024817748	8.81510155250367	8.85528083119313	8.67642777375077	8.75573153928118	8.72263613829161	9.29922512319414	9.27237235905552	9.16227007156336
ENSG00000020256.20	ZFP64	9.50821159398812	9.53082608781467	9.5484882494347	9.15999022105646	9.21917938785689	9.24171132300185	8.85081101920704	8.88789149095249	8.91780943330413	9.29165558010299	9.31875777610882	9.26603235734444	9.23752280885511	9.28947708428942	9.29545440384779	9.31198126789281	9.26126739338517	9.37468555858151
ENSG00000020426.11	MNAT1	9.868196434988	9.87879676219103	9.82879857055526	10.1059012441563	10.1540608918171	10.1787386736407	10.2948328552533	10.4454398410621	10.3221096552963	9.82074226343848	9.82671510275162	9.82398722349219	9.81328471963932	9.82409917281665	9.75086991289549	9.71734161042114	9.72892331829135	9.8431232456645
ENSG00000020577.14	SAMD4A	9.30703224054596	9.14402924172952	9.29121893448856	9.63433013463588	9.59384849735267	9.63025389878518	10.1527447828986	10.0308479841721	10.0499328434455	9.48720832378068	9.56032850704537	9.49971712558913	9.37339117721004	9.36698453649083	9.33359892490911	9.55704110832161	9.58329996195207	9.57198802015083
ENSG00000020633.19	RUNX3	7.21119285303648	7.30030000130845	7.32655883284896	6.96417270366979	7.04011965326502	7.16409333306198	6.77843523058616	6.89918547919942	7.0303595954528	7.41474322153493	7.39339835496788	7.33320978306443	7.42046242184658	7.3512646158538	7.41420125188025	7.36909089428748	7.26189680094974	7.37262549795021
ENSG00000020922.13	MRE11	11.1029629920162	11.0252037214955	11.1455474231963	11.3759302412	11.4770881799773	11.4157515800848	11.6672005645157	11.626595173202	11.6116847460988	10.9723646654536	10.9505233698723	10.9385779904662	10.9661518291117	11.0115328165536	11.0088442029317	10.8780217925642	10.9413499545529	10.9691797902525
ENSG00000021300.14	PLEKHB1	7.32602866257393	7.46351437141564	7.39008685255035	7.44371632470979	7.35709331471618	7.3791789055097	7.41605582794333	7.40089834868615	7.54205250508705	7.44649719223002	7.46482779206363	7.40535348785249	7.48541844253647	7.338192259117	7.38131144846269	7.53842892451684	7.53688844181895	7.54739965905485
ENSG00000021355.13	SERPINB1	8.21358125996128	8.17185064979662	8.18369599816781	8.21148215847946	8.22521038070408	8.49092165098738	8.09256766099658	8.52898383467933	8.26350878562375	8.77646893645406	8.74867586374657	8.82373063498735	8.76658930243428	8.77286628971573	8.827676288917	8.89889789248967	8.73947149067241	8.75341431687957
ENSG00000021461.18	CYP3A43	0.933870903256083	0.924880300538296	0.933792793887407	0.933237501607449	0.999962916909063	1.07550496045619	1.15340344927089	1.02713401590371	1.07403881550209	0.948989212987947	0.925173212118477	0.950325973940761	0.952444527949502	0.925027041806396	0.954411848577944	0.926272253592993	0.972288410237144	0.92737955212302
ENSG00000021488.13	SLC7A9	2.31694337531592	2.32913285994642	2.32626290883361	2.48900927129315	2.50406686897723	2.43621760149359	2.69334869390133	2.45737382325988	2.69299878450616	2.29598184537597	2.31112361200205	2.3054179113352	2.34628227179472	2.2980007108641	2.33200366439821	2.40440903129396	2.39341471281465	2.44394247944748
ENSG00000021574.13	SPAST	10.0596076069213	10.0200881146133	10.022220817407	9.61573567801735	9.64135357916281	9.74230932207618	9.40296650301533	9.3219848144832	9.3828887052019	9.94790947829173	9.91635226398576	10.0063384779123	9.87086176857152	9.85895329307679	9.85675842442487	9.76352629090515	9.71165806364815	9.78417203497281
ENSG00000021645.20	NRXN3	9.29425042103685	9.26764649212904	9.25668473672183	9.18277478814871	9.12530211076007	9.08434465714398	9.19110810825297	9.15845270541942	9.27479168419542	9.21890438811953	9.21324811569318	9.18693148685183	9.00448247378628	9.02691580192157	8.97961043527301	9.12610957327221	9.16660334119307	9.14186828352299
ENSG00000021762.20	OSBPL5	8.08880818680814	8.09907097123242	8.05141569485629	8.64800682501724	8.63699128214702	8.61322204350755	8.96294426561322	8.83416726993713	8.85414498471116	8.11874146319519	8.13050698508155	8.03540252048385	8.1651668641611	8.24773727265659	8.18366355495216	8.60633524925253	8.56563149711523	8.49199077374247
ENSG00000021776.11	AQR	10.9283758669621	10.8464708406037	10.9191549014083	10.875586596959	10.9147636127815	10.9370922775543	11.0168110876006	11.0834133458443	10.8965036997392	10.8739624347807	10.882073919305	10.9273591166612	10.8533808859688	10.8828504696119	10.8610031195865	10.7551778949939	10.7725219699068	10.8234416224016
ENSG00000021826.18	CPS1	7.64742334548608	7.60135054423791	7.66885613161904	7.74974168811446	7.66209709822067	7.70915792624001	7.63958133318006	7.47610016919875	7.57136779425749	7.48352830489417	7.46903851784519	7.41737415957822	7.40412414165541	7.37815248890401	7.30530793343579	7.49277444370612	7.5467284685331	7.41598573387126
ENSG00000021852.14	C8B	-1.02798249716686	-1.02780321314012	-1.02777289480921	-0.970644631337404	-1.01166578929996	-0.966053646236903	-0.95500883004835	-0.893046376671828	-0.986087561974485	-1.02805187024459	-1.02751538812232	-1.02820915290932	-1.02682992870719	-1.00409311290435	-1.0264910595522	-1.0264636182608	-1.02504570815957	-0.991910510565848
ENSG00000022267.19	FHL1	12.3807738835052	12.4277284778126	12.3619197619333	12.3663700451793	12.3900472298608	12.3540094751407	12.1245298039561	12.1539671994106	12.1710599882232	12.3417608933028	12.2965226998681	12.2287224447152	12.1836861049926	12.1813045409938	12.1825826968308	12.2516604010006	12.1564138941572	12.1290059407197
ENSG00000022277.13	RTF2	10.9557438792621	10.987675416609	10.9077374772295	11.1251562201131	11.1237775846616	11.0776424204035	11.166913691274	11.1145859343941	11.073405791565	10.5026805064579	10.4823145203708	10.4577111685035	10.5340334651098	10.5582974401844	10.5367276042096	10.4120526930442	10.4194422645546	10.4669815004349
ENSG00000022556.16	NLRP2	-2.28296068360978	-2.28293078819115	-2.28292581520175	-2.28208695533773	-2.28201800596135	-2.2819139683715	-2.28151709608634	-2.28086220047706	-2.28116620183325	-2.28297248450608	-2.28288448110644	-2.28299974962531	-2.28278141345092	-2.28290727573716	-2.28134019647445	-2.28272986138145	-2.28254786272392	-2.28259692401644
ENSG00000022567.10	SLC45A4	7.59787850694253	7.69983607231386	7.64794034627701	7.58234454409668	7.44380694086581	7.74259865204967	7.85281215148916	7.93688181843048	7.47545288794696	7.73724217058986	7.80888033289372	7.74047882749648	7.77990425164735	7.82790731560987	7.72996150746947	7.71131667682107	7.80235445884708	7.83219118746742
ENSG00000022840.17	RNF10	11.9306611078848	12.0004310410924	11.9064181488718	12.233629901489	12.2655409350778	12.2201370747304	12.3571598551442	12.3974715285957	12.3428150396201	11.8647645504171	11.8781648198057	11.8883113650901	11.9976836414823	11.954999126887	11.971708544437	12.013923397975	11.9674318863753	11.9936686659849
ENSG00000022976.16	ZNF839	8.772341730977	8.89464874162352	8.78753112451849	8.88619092179994	8.76211076629284	8.98049508750775	8.76631193958507	9.01162839529645	8.80218807961438	8.78360730206671	8.81276677892504	8.78091422940502	8.80802552439449	8.89986549387968	8.92511575683824	8.85855510436665	8.88374611695879	8.9046653308753
ENSG00000023041.12	ZDHHC6	10.8339255311001	10.8382627000841	10.7972207117301	10.9754742347072	11.0282524720037	11.0185007938941	11.1471185454401	11.2234293780896	11.0489819109566	10.8597633760047	10.8840795005774	10.9005024483699	10.8474370924496	10.8670170535671	10.8342151683862	10.9298433795804	10.9175150521535	10.939799959144
ENSG00000023171.20	GRAMD1B	7.80846607797731	7.92229495578699	7.84297305784293	7.77973170273887	7.87093683689865	7.88348438545596	7.95609044744343	8.05544515951136	7.25472638909038	7.70011329922443	7.71240713082932	7.68900485100165	7.71414014364547	7.68344252364734	7.59467034105919	7.94104513706113	7.91292193914533	7.76262517350225
ENSG00000023191.17	RNH1	11.3108462213364	11.3745182080593	11.3543045131148	11.113553525157	11.0557552096641	11.0156477792318	11.0442417166118	11.0234140332776	11.0902343622273	11.5495754978303	11.5670874275245	11.4872697960087	11.5483490467397	11.5576838254346	11.5375057455877	11.5279677893964	11.5480528580185	11.5706928826619
ENSG00000023228.14	NDUFS1	12.1248618519363	12.0786935380565	12.1152391446566	12.1959198195963	12.1490811153993	12.1493280201741	12.1118895801021	12.2175521848148	12.1388151455238	12.1199273627098	12.0887791141775	12.1314661570542	12.0932216129819	12.0890099108459	12.0697821544165	12.0707051120762	12.0170806830359	12.0318346482594
ENSG00000023287.13	RB1CC1	11.540801883937	11.4190771016891	11.5584970532213	11.310823981102	11.3364916965315	11.3451119826705	11.3712078801877	11.4116918194651	11.4589091537519	11.4450428971823	11.4451922701326	11.4979914311186	11.4152144298472	11.3744847701203	11.354067429431	11.3200141639456	11.2416371091536	11.3117507996073
ENSG00000023318.9	ERP44	10.2435710021717	10.2293688658518	10.1828590815606	10.2623117105131	10.3327122777348	10.2938175457042	10.4295807348609	10.4680466230171	10.3760680514698	10.2508276846049	10.2412749597495	10.2600741473171	10.1821812650213	10.1751403777664	10.2461654915576	10.0848746969446	10.1346261630627	10.1407317534691
ENSG00000023330.15	ALAS1	10.8939604244046	10.974258837903	10.9128028966096	11.4550661793797	11.3449122726303	11.4109095152605	11.6955396740078	11.560681670175	11.587339493842	10.9074307066235	10.9234735000368	10.8797185560738	11.0569012844416	11.0497615426544	11.1169844565058	11.092478636815	11.1578351241308	11.1502361636528
ENSG00000023445.16	BIRC3	2.10621882782387	2.17670628332941	2.13123247466409	2.11368382177494	2.15441307168442	2.07963255707875	2.21428640219024	2.28298627328532	2.10297143692285	2.12537037448244	2.11757834323859	2.13771112223106	2.12619551113441	2.10551117932137	2.17968840294455	2.20184113292185	2.2110838348736	2.18488361114156
ENSG00000023516.9	AKAP11	11.0421019076192	10.827807616319	10.9760948873083	10.8831182073886	10.8701859271261	10.8965421829662	10.7939529510592	10.8372396771943	10.7512691877152	11.1523413559331	11.1712414002477	11.2150562955545	11.1505940047435	11.1002082876012	11.1260992158386	11.0088509670162	11.020759622037	11.0917924772206
ENSG00000023572.10	GLRX2	8.58738491074209	8.69324254222713	8.62582284351931	8.5933823434306	8.67053782954122	8.67162563965986	8.61284777254687	8.8788951587187	8.75694273702031	8.45046770241712	8.47196330435202	8.45149839293369	8.59117271597459	8.55755407193669	8.51355566021572	8.4371686916604	8.5226164815841	8.43201535820581
ENSG00000023608.5	SNAPC1	8.48987804756477	8.58402819517095	8.48306461595318	8.86811559225993	8.80863747018784	8.77027674255593	9.15583915803953	9.20331600394986	9.2074819162236	8.42635944634704	8.41295831298243	8.48620894292286	8.554617307153	8.59300411910182	8.56542826448213	8.55807412518877	8.53886372048873	8.57135247436749
ENSG00000023697.13	DERA	8.98605799021207	9.11587333359799	9.06491425908157	9.09756662836015	9.30824864317865	9.21123826557875	9.49776899225245	9.36509251264494	9.51337621639048	9.26992912293047	9.31064665047316	9.29450909479433	9.2536221229256	9.28811371713459	9.36364437012348	9.28659372025182	9.34190002147937	9.30560562745942
ENSG00000023734.11	STRAP	12.4839214817739	12.5575939041732	12.4470207992794	12.4558366286214	12.4560149207683	12.5133553160881	12.5030928691576	12.5428992872635	12.4853421990846	12.2067542680886	12.2024951874592	12.1669601590893	12.1795743477887	12.1776188510815	12.1699718182351	12.0620974091806	12.0844433097472	12.0905013541544
ENSG00000023839.12	ABCC2	6.43634697127724	6.39071796497936	6.42777880793729	7.70616806448322	7.74209389679501	7.61740309959337	8.08851015316253	8.1101570170719	8.27202423269474	6.41660087808964	6.41605641944819	6.31761812320774	6.73954225554501	6.71012824872458	6.53686740714583	6.91343387521654	6.88269256616073	7.24507007431184
ENSG00000023892.12	DEF6	6.97721729429183	7.07395026427078	7.02494913544563	7.0353286142185	6.97878656520471	7.16513906809945	7.29587976377277	6.65699461349477	7.22762897758004	6.67716356794618	6.78578444643565	6.67164815758912	6.52042823720761	6.61711141376539	6.48736022593916	6.77435429936164	6.83224919801887	6.79145672115855
ENSG00000023902.14	PLEKHO1	9.03184070352284	9.27159699497118	9.16455334547806	8.72689726759342	8.68152329314481	8.72475862953848	8.45613812161436	8.16841212249129	8.36056338504173	8.86761683364832	8.84267828483041	8.80515670847308	8.76043449997506	8.83001958043087	8.85716066130271	8.7439902222909	8.78941443564894	8.66483693832984
ENSG00000023909.10	GCLM	10.0200348756824	10.0895755286719	10.0702826718039	9.95064861646296	9.98731838209613	9.97436288827224	9.49601701217397	9.45024862872057	9.61661253497993	10.2940205240561	10.2637260007707	10.2990331896691	10.3740113400177	10.3452571879337	10.3564845601444	10.0287257748312	10.0470191362851	10.0859790979093
ENSG00000024048.11	UBR2	10.7247012387709	10.6226844128769	10.7072475242994	11.0038311828172	10.9435769110495	10.9425597293146	11.083817584127	11.1124898032048	11.0877920287995	10.7745377657261	10.7734468809916	10.7897877678058	10.7855950203948	10.770069381675	10.7640772768225	10.8552092462967	10.8795859360073	10.8750314931609
ENSG00000024422.12	EHD2	5.59384594726706	5.69786877482292	5.69780976013265	5.74973116330409	5.65258604258045	5.53920396878328	5.62409263163338	5.84453152494478	5.79446868441015	6.1484423364992	6.08487691976035	6.03541894220489	6.01899273403419	6.08584635993973	6.16507356254841	6.3677821558353	6.406794644437	6.29862875001258
ENSG00000024526.17	DEPDC1	12.2049736950606	12.1722122028012	12.2029533560777	11.6770139367076	11.7140366489136	11.6666393239756	11.5020730239787	11.5162497998545	11.2910151528682	12.4187254735698	12.3964499503601	12.4500960503035	12.2852153742279	12.2414017413939	12.2802935387193	12.0128471682519	11.9467600603528	12.0070213247548
ENSG00000024862.18	CCDC28A	9.0899296012684	9.20300582130413	9.10404366095407	9.21205355871964	9.24415809634461	9.3036444863784	9.20436052140873	9.30161442597817	9.1517618918357	8.99102447922567	8.98215562397443	8.98039094534156	9.08425841492727	9.03420673740762	9.01828972921272	8.96280996436509	8.95742428125322	8.88555751389492
ENSG00000025039.15	RRAGD	9.68999946085157	9.67726882477135	9.65120123484845	9.25244793944597	9.40352696782673	9.22196422310455	9.16043654390654	9.05619309032089	9.01560899658018	10.2190271210549	10.1962380616667	10.236453586096	9.98260709179348	9.95707038913183	9.97021911356449	10.0956245798221	10.0311548583075	10.0508427327086
ENSG00000025156.13	HSF2	10.4635027593385	10.4791068875411	10.4424274664354	10.1767191895681	10.2287545374349	10.342606413497	9.90869408341166	10.0596785979773	10.0406678116892	10.3358119087997	10.3060791879584	10.349618818243	10.2713976484209	10.3038385375491	10.3163578998977	10.2293436851834	10.232189617086	10.2313005579236
ENSG00000025293.17	PHF20	10.2928862994078	10.245263420393	10.2709892750483	10.3866340112941	10.4049292638745	10.3639777767362	10.0902219754695	10.1829600445527	10.2359823362174	10.0716648103103	10.0534367189475	10.0554113927206	10.1096228190614	10.0479890386163	10.0619046753786	10.1246943305359	10.0674865497308	10.095805669324
ENSG00000025423.11	HSD17B6	8.00647545613353	8.17473400978807	8.09725360249097	8.06255201820781	8.10739635260873	8.30584585462614	8.22102623237657	8.38063119785722	8.3561590414119	8.40607219305422	8.32989904321091	8.41396171270333	8.34198413991815	8.34101644067855	8.27184552398417	8.45950044582185	8.39282196668883	8.50988140947523
ENSG00000025434.19	NR1H3	7.87716342661632	8.09262689742966	7.93012344949178	8.05866432641155	8.17822157405477	8.03354109234581	8.4964971589227	8.4291173861587	8.50769429833347	7.91287895651558	7.85463290115012	7.80487112048406	7.78573597889036	7.80719396185725	7.83616724385673	8.14964530140861	8.14028441714677	8.11705240797242
ENSG00000025708.14	TYMP	5.88692213307576	6.04312611588818	5.86949560377219	6.1650113523158	6.01984189366321	6.10570479274389	6.06472370478014	6.13159877666167	6.20214604981631	5.84526324496074	5.8551989278155	5.73495853474335	5.81390888436114	5.9074275783201	5.84005362978055	5.98009207038468	5.98206023955101	6.01089406905475
ENSG00000025770.19	NCAPH2	11.6574278866343	11.7139043336845	11.6707188979902	11.6081505457613	11.6693478919904	11.5782879916566	11.8795092697683	11.9346146306389	11.9060474150933	11.6141131749297	11.6132797483738	11.5822957032919	11.5751510990231	11.6028144050651	11.5959926199538	11.6110421184308	11.5669412174479	11.5902765260818
ENSG00000025772.8	TOMM34	10.8206281601665	10.9120257266419	10.8784553558094	11.0005237953463	11.009724310875	10.9727454085316	10.914052583667	11.0307812891276	11.0499805358993	10.543577698565	10.4971404783218	10.4794904832129	10.5000944290704	10.5026870031603	10.5553264656914	10.4238978571767	10.4646327169492	10.4075857773007
ENSG00000025796.14	SEC63	12.1774849929187	12.1914151235951	12.1655287937024	12.2068592328888	12.256037410568	12.2297906554835	12.4457310625943	12.4319060159934	12.3997615752121	12.1668449650077	12.1233140558331	12.1730768099425	12.0835955162574	12.08167229761	12.0793732046139	12.0566517242543	12.0901500287692	12.0784360479102
ENSG00000025800.14	KPNA6	12.3383707427029	12.2997433843533	12.3396747507094	11.931275112838	11.8728021382258	11.8746668749262	11.6440258074683	11.6248788776268	11.5814628327507	12.4350102965175	12.4043612447053	12.4462209938123	12.3503430051543	12.3375644986998	12.3526717363918	12.1761496458566	12.1515632556138	12.1855447180155
ENSG00000026025.16	VIM	14.924668442512	15.0456243257392	14.9335087258799	15.1303831596894	15.1619842533666	15.1501391035304	15.2459451049991	15.3155743608162	15.2709719208425	15.0665798117354	15.0670934823136	15.0521665184464	15.1341919285872	15.1411850659578	15.1744096359371	15.0068200061039	15.0216118186881	15.030128380406
ENSG00000026103.25	FAS	7.60661248132474	7.49996496239246	7.37154549966143	7.38518214394403	7.02976960613174	7.19752784892778	7.16567430196527	7.31886173404897	7.14752079881214	8.10465476604834	8.11846682787462	8.24369601232497	7.99811042048124	7.89612360868157	7.8565396394609	8.13565933567749	8.02065166738828	8.00753131850745
ENSG00000026297.17	RNASET2	9.83274322045545	9.94460311364553	9.84100706717002	9.96958093069138	9.99424024433548	9.99488017306015	10.008722670889	9.93555493847327	9.929479657609	9.55897306597575	9.6056341111358	9.49782133927342	9.5421239156738	9.59425259327067	9.58806884191984	9.67599330466405	9.62010419680174	9.60076963537544
ENSG00000026508.21	CD44	-1.89704603843813	-1.8970437842198	-1.89704340025492	-1.89476895212217	-1.89456526266092	-1.89425791599967	-1.89308548042162	-1.89115079528251	-1.89204887262148	-1.89704690327783	-1.89704010638392	-1.89704884891814	-1.8968205123591	-1.89704194571422	-1.89667940454387	-1.88431866100958	-1.89613055946531	-1.89627549577605
ENSG00000026559.14	KCNG1	8.25569212106018	8.36079840495457	8.34327905997582	8.48457584114517	8.27828268929705	8.52509713762656	8.36724356338194	8.30065827625129	8.52085080726768	8.44625988372475	8.44958015162941	8.38815146671664	8.47259762150839	8.48171006701805	8.50757399994107	8.53708733380543	8.50902585416385	8.51833163249039
ENSG00000026652.15	AGPAT4	10.2038802207711	9.77468977892399	9.99265743575698	10.2348404204858	10.2449432311871	10.3113062387187	10.5839301785904	10.0966665390744	10.4547284458979	9.77533592467281	9.71895698203161	9.85813446422076	9.73202329872268	9.80693344534267	9.86354173781021	9.9623800664061	9.94085468620823	9.94074059188202
ENSG00000026751.17	SLAMF7	-1.25692173893311	-1.25690965770499	-1.2318658226263	-1.25292529781461	-1.25235583042392	-1.23913079492125	-1.24821871048926	-1.24280979001186	-1.24532060110501	-1.25692637993625	-1.24972047990812	-1.25130882630885	-1.24800910731878	-1.25689982112348	-1.25681722851056	-1.25681521645459	-1.25670643076061	-1.25673823061745
ENSG00000026950.17	BTN3A1	8.54932002198911	8.46072123271097	8.54145518439159	7.99492933178105	8.15181948543271	8.08486996746682	7.9799494249618	7.87521905664281	7.698938489556	9.02201153871356	9.05566586396921	8.97768763562111	8.88002863789756	8.85362880333736	8.80166600977119	8.78221587329451	8.74811054402102	8.69957515404504
ENSG00000027001.10	MIPEP	8.44043843247247	8.43974893089655	8.46378158518814	8.76841970118978	8.78954673021363	8.78458020971019	8.79299602293205	8.7237556147293	8.98583985941389	8.28216879764077	8.31870094493008	8.274150645473	8.36455985191079	8.34682799978837	8.36394216818524	8.21357810600879	8.30417793185588	8.31841703591698
ENSG00000027075.17	PRKCH	7.54734806283132	7.53538890346701	7.40934276086341	7.45066959436523	7.28323890566623	7.61995197035954	7.36213947899435	7.03485309813611	7.52786267999774	7.90261597747865	7.89322506376059	7.70582625009436	7.68621460751815	7.72935402104801	7.77529922628034	7.90968431100128	7.87598611577228	7.8043690208226
ENSG00000027644.5	INSRR	0.849198888957304	0.842983452767735	0.843586680229708	0.822894680461246	0.823354109255435	0.852892612426938	0.828030623851236	0.848530450870308	0.839014468281514	0.848929573136839	0.877663298415604	0.826364568965501	0.829312997554267	0.867516792903514	0.85060721443567	0.864832491218753	0.929201418455419	0.847518409978849
ENSG00000027697.16	IFNGR1	10.5928384171682	10.6419923438989	10.5317438812309	10.2262504904794	10.2370710962967	10.2389070613945	10.1593728335946	10.0001733595527	10.1707740086484	10.3732295157869	10.4019140275641	10.4515376279209	10.3165004159896	10.247961086069	10.3031996422971	10.2055526024686	10.1749932488724	10.1574157768035
ENSG00000027847.14	B4GALT7	8.93988451269215	9.06276375691733	8.96632038159582	9.15750125732057	9.05276350292288	8.99853940507654	9.22011580687341	9.11030631510549	9.258059756202	8.72861785436916	8.75454809642365	8.67030044215948	8.85113335801215	8.8803020395355	8.8673845834185	8.91134693858939	8.89768214851028	8.92818223542632
ENSG00000027869.12	SH2D2A	7.42667407793113	7.53396972329196	7.39507692356086	7.48968226196956	7.45461718322267	7.66019121801628	7.49399272278731	7.60714096613036	7.79390356073406	7.44900330229067	7.45984555460662	7.38633461494343	7.47762890231276	7.57399962029945	7.52969844315282	7.59397877508145	7.54748346057807	7.49948596788415
ENSG00000028116.18	VRK2	9.50525229527155	9.38016790731785	9.40703000914233	9.64451715511568	9.64509887508573	9.70700483202338	9.7034782207745	9.82381603077732	9.75559555705009	9.46565863395801	9.50870057298826	9.52647984638325	9.49342572096331	9.50460433878348	9.51393572190474	9.41674501860861	9.41929373952141	9.42101898525375
ENSG00000028137.19	TNFRSF1B	1.16649951232431	1.16733976197869	1.15166491444537	1.15630225558874	1.18339070108183	1.18781108604842	1.1623402926192	1.18309240988694	1.17189415615387	1.20324181873255	1.20282279436103	1.21436327802019	1.21036547331709	1.2334796555916	1.21476831786874	1.17532084681206	1.22332813121202	1.21899191227412
ENSG00000028203.19	VEZT	10.1778726859445	10.162424206427	10.1601337452513	10.1349995426607	10.1442922715732	10.1755494339588	10.1485746057172	10.0476561637655	9.88416742073644	10.2071127768486	10.2484900792172	10.2473471586833	10.2060916764271	10.2246767419293	10.2673246517025	10.1341044333514	10.1656806156846	10.1308026025124
ENSG00000028277.22	POU2F2	4.85100499965164	4.65681926724149	4.72130687280331	4.79745337600291	4.87440017833392	5.13162090001766	4.96636140088331	4.68106596136044	4.99565057393158	4.43241081578469	4.52785738424275	4.55536478715532	4.57411608182409	4.51889369407248	4.74949136928919	4.45638499916453	4.4230009338411	4.4925330613755
ENSG00000028310.18	BRD9	10.0205146477013	9.94513197200551	10.0101367087965	10.4078993896328	10.4448213154869	10.4381732818929	10.5251586672952	10.4567360964444	10.6482195079262	9.95463061456112	10.0005244539359	9.99460751744322	10.0830491994375	10.1037154184731	10.1007801182505	10.0071734554229	10.0387601461984	10.0847821610563
ENSG00000028528.15	SNX1	11.1602177178017	10.9115364120473	10.9197189190727	11.0414446539394	10.8278850230377	10.8431880596337	11.2948418484479	10.8660899880043	11.0380399363198	10.8485584565628	10.8643067353453	10.8328527761063	10.9603755479939	10.8176900410379	10.9661199031637	10.8722529302792	10.8096026431179	10.9133722636591
ENSG00000028839.10	TBPL1	9.54195215762462	9.65726258128813	9.61887579824892	9.1552939754608	9.08565479573909	9.24771755731732	9.26629892927187	9.11075350126223	9.31505409114861	9.27287884207802	9.38162098048651	9.38460739304593	9.27056443931079	9.28193643995547	9.19316589758507	9.22519934782181	9.25462652275998	9.23759443183106
ENSG00000029153.15	ARNTL2	9.69096526242128	9.64844307039301	9.66598651651151	9.75689543859474	9.86203840900816	9.81245175245776	9.90653035728093	10.010605103633	10.0799020812431	10.12715185786	10.1813285391474	10.1516058676329	10.1193240923135	10.1356200812033	10.127989896069	10.0226720028848	10.0902407763875	10.0819008222202
ENSG00000029363.17	BCLAF1	14.0405142326458	13.954670194475	14.0424172888709	14.0256385375002	14.0237163099433	13.9917346321961	13.5832764593727	13.6102309642291	13.5879915495579	13.920271120822	13.9179459153592	14.0155194210468	14.0741424762138	14.0269225364624	14.076022540989	13.7303642744921	13.7341735284668	13.8161376326381
ENSG00000029364.12	SLC39A9	10.825804659346	10.7102116238492	10.7904716363527	10.4898777896324	10.5888313436329	10.5855440837817	10.6010943041938	10.0847854870615	10.6858502161479	10.9493041088449	10.9442511626928	11.0143409292739	10.8922300663222	10.8828008196519	10.8512761155401	10.8433684139205	10.7352938716351	10.7754383553356
ENSG00000029534.21	ANK1	8.67319405529207	8.56278192360323	8.62321213501189	8.56668308704272	8.44103252599746	8.52410799799117	8.3172997971674	8.46077984667729	8.28357132564244	9.21470257698524	9.22006630498556	9.20709264836487	9.24589438280892	9.14322045428201	9.20817216485406	9.3693861540075	9.22493703271103	9.23022189547912
ENSG00000029559.7	IBSP	-2.11784207212148	-2.11778258299936	-2.11777268720974	-2.11610343355203	-2.11596623066076	-2.11575920546521	-2.11496946627031	-2.11366628448979	-2.11427121911299	-2.1178435336292	-2.11769043617741	-2.11784460198286	-2.1174853410616	-2.11773579538738	-2.11739029245127	-2.11183707706172	-2.11702059668412	-2.11711822412523
ENSG00000029639.11	TFB1M	9.85213233388318	9.8676981843972	9.85098198694433	9.92807098994074	9.94572647892894	9.99564790655529	9.77260893992383	9.91169979040516	9.82257177481122	9.38999377426703	9.37499989756538	9.41349809469752	9.37832424492023	9.36290841072438	9.3729524104276	9.41109808828476	9.38566908711104	9.43184982499483
ENSG00000029725.17	RABEP1	12.2105160488632	12.1758527876929	12.2242042401872	12.3354669344818	12.3421509624761	12.3845991147291	12.3995042126086	12.3054801423583	12.313133755119	12.4141010699201	12.4301150088163	12.4640352012993	12.3732349118747	12.4086319296159	12.3858009003891	12.3093008986083	12.3001492958327	12.3657540604888
ENSG00000029993.15	HMGB3	11.6796657426501	11.7799873809356	11.7374427740636	11.5487620104059	11.5726224929579	11.5093423483068	10.8607776087091	11.0284990507477	10.8348457116506	11.4542960854982	11.4529769952054	11.513619309389	11.5925701568103	11.5736558545721	11.5968873221987	11.2501780955017	11.2023926048044	11.2964321285515
ENSG00000030066.14	NUP160	12.1869879008486	12.0934985191745	12.1318877837607	12.0517063692113	12.1398284876381	12.0864438156152	12.010960018249	11.9750178161341	12.0014226049187	12.1974488603516	12.2085313340134	12.2640461715328	12.1768740041556	12.1736496200006	12.1689543474374	12.1237248085667	12.0701883978799	12.1351645135579
ENSG00000030110.14	BAK1	10.4370824125812	10.4539922643361	10.3715214189564	10.3881722860142	10.397264533179	10.4275292192688	10.5153349332594	10.4949223316362	10.6035710947755	10.1239912910604	10.078183383033	10.1482494131503	10.0733710973295	10.0925937384424	10.1419495611178	10.1142016169363	10.1656544615395	10.1619213726947
ENSG00000030419.17	IKZF2	2.68570574909714	2.71514752736742	2.61351499398178	2.78062132920422	2.67216656516385	2.60323368599359	2.78053344771149	2.58237268424581	2.69424901448268	2.58279980361255	2.60767996104056	2.58427896356989	2.55282297956937	2.54592172681846	2.55534217477359	2.57592537233772	2.60752226083253	2.70070799919497
ENSG00000030582.18	GRN	11.353717944863	11.4704141457161	11.3982309719828	11.1307516713849	11.1522974770993	11.1537581673672	11.2982559289666	11.0373452472385	11.1713922044806	11.2566656791139	11.3075642317762	11.2114837675662	11.251767622274	11.2503255047436	11.3088631798354	11.3391751944936	11.3081337644575	11.2719210340231
ENSG00000031003.11	FAM13B	10.7441720100963	10.6358975738101	10.688857364906	11.1118360783483	11.1707156455526	11.1547111691923	11.1222560642192	11.1538327694294	11.1206515279931	10.8205924746895	10.8060318951984	10.8614368809156	10.9458339930012	10.9441870272368	10.980384863716	10.9130155091352	10.9247547948951	10.9732791694455
ENSG00000031081.11	ARHGAP31	6.21822525073808	6.24220246432568	6.29251613959825	6.19536028165293	6.31555420758977	6.24089642638692	6.05391823559067	6.25658254544587	6.14949651777532	6.68390709738734	6.59332891835651	6.54093077392987	6.65662198397175	6.69172513099605	6.59567197211377	6.81931360850722	6.90651723453378	6.67448654273197
ENSG00000031691.7	CENPQ	9.02901711088722	9.07036798174324	8.94972779794939	8.88248541622051	9.05238836132708	9.01726114765714	9.19926455976513	9.31659852085732	9.03289685580717	9.23401510007524	9.21969864799281	9.28957631376737	9.15665830122219	9.13765747960413	9.17226850612612	9.13441032316764	9.09233870571189	9.13358903193365
ENSG00000031698.13	SARS1	11.96714738614	12.0635668347574	11.9458062071871	11.9811074764142	11.9702712650863	11.9578791588408	11.8004983615789	11.7319673294944	11.6771638275228	12.0791353012685	12.0243310841027	12.0351482424523	12.0412131264193	12.0602038831927	12.0341219754695	12.0914412459907	12.037585859113	12.0042902458444
ENSG00000031823.14	RANBP3	10.9922366071871	11.0599733076853	11.0224594657636	10.90491993692	10.8417469048786	10.8664128947927	10.733945617428	10.6941336365559	10.675053465319	10.9151728184264	10.9200888476944	10.9092343966786	10.9152467488729	10.9595044071591	10.9357993890406	10.9137471402278	10.85587113041	10.8823272913727
ENSG00000032219.19	ARID4A	9.42075099727645	9.28473900517052	9.4302995523677	9.75872582496074	9.88082731840657	9.86798509505233	10.2470776094045	10.219841275098	10.2031485561819	9.38500453343072	9.33903793569347	9.43747686138063	9.51461513412249	9.51976431466431	9.52445066001162	9.70877030919035	9.81692237246754	9.77021600093942
ENSG00000032389.13	EIPR1	9.22013908119876	9.3158515410741	9.23367942449401	9.33922512253259	9.33984457429943	9.4346011115784	9.40181829910889	9.32671524889647	9.37530483083317	9.16314653059206	9.19540065736745	9.23156142821382	9.24693853828101	9.30232285672215	9.29690521012749	9.24887585708607	9.23553013483956	9.32611096596274
ENSG00000032444.17	PNPLA6	9.77816727806633	9.77611589577938	9.83408431360167	9.68938682264606	9.67351965741301	9.58190536383645	9.80866673126469	9.7506663970723	9.7751620747429	10.0613726965651	10.0145473194315	9.94964995564177	9.99470222909207	9.96505921807447	9.94271084832718	10.1532539767924	9.94025764768771	10.0114072705987
ENSG00000032742.18	IFT88	7.05491855652696	7.00829522650804	7.04663193047067	7.28960738065182	7.24421035390064	7.23547485330007	7.21268202075711	7.27182081660581	7.37129132819476	6.90553796751182	6.97308522430029	6.94252970974463	6.88764186009255	7.01329874308015	7.01766110484104	6.90683860904791	6.97702288975196	6.92466313000475
ENSG00000033011.14	ALG1	10.1359970930958	10.216751190411	10.1898166146162	10.1572302907855	10.1395781492272	10.201394699348	9.9514338751988	10.0051515439995	9.86882180792986	10.1365116019089	10.1320021227694	10.0634990976602	10.1498480051381	10.1950338691908	10.237864992722	10.0205970676435	9.97448978886054	10.0682698341094
ENSG00000033030.15	ZCCHC8	10.1236863993367	10.1131482221964	10.104547636805	10.0227530067131	9.97401692226151	10.1275277151594	9.86304376278681	10.0520934958764	9.87484351956128	9.9656000097773	9.9711364003396	9.9530098439348	9.93212999260942	9.95951844040147	9.94034867934032	10.0576689627101	10.1365923416873	10.1155049822591
ENSG00000033050.9	ABCF2	11.7454927656973	11.7899048791349	11.79783571861	11.555619328306	11.5533709604425	11.4913114841302	11.2609741727994	11.1881371009097	11.1930391713723	11.7109078193309	11.7719865842117	11.7197642897372	11.7720683296114	11.7709804845499	11.8003571500033	11.5115746071509	11.5240851424317	11.5512230229512
ENSG00000033100.17	CHPF2	9.7325508606339	9.57581205559972	9.63288912516111	9.21383847411454	9.17323088185065	9.20151582230553	9.09564802286358	9.07290746570618	9.16257564307306	9.88625747511725	9.9238449172769	9.92085844595631	9.90173313667847	9.81314913025597	9.87520378835229	9.68669207786381	9.58137593137904	9.58422452827785
ENSG00000033122.21	LRRC7	2.37803617048859	2.32823899129031	2.34113361513059	2.39000951372064	2.54155477580101	2.41033620349836	2.63672806980637	2.88921199034105	2.66151184381906	2.32423679018646	2.31615931826463	2.32291037886643	2.33823857510968	2.3149091722828	2.35801605100334	2.43302472879151	2.41729074612635	2.37412835200139
ENSG00000033170.17	FUT8	9.10038301039126	9.17509714001754	9.0681227488237	9.23484663182539	9.16044355809634	9.21286397742426	9.17524570623788	8.9183108300088	8.99936865691737	9.44274816045749	9.39360893496408	9.46999112832972	9.39479699798159	9.41789022210743	9.42709863256066	9.44531931600254	9.44650530784027	9.41325685261623
ENSG00000033178.13	UBA6	11.498048278005	11.201038613987	11.4031108302538	11.3440262350769	11.4950452017339	11.3827664867578	11.3799435599556	11.6518489802007	11.479066943195	11.5450257368074	11.5292002631847	11.6320647200733	11.5502279367185	11.4860517933537	11.3652761056633	11.3354602836128	11.4599213428087	11.5094209215001
ENSG00000033327.13	GAB2	7.58518538267145	7.4754627925409	7.47356022012916	8.86563562065974	8.79136209437062	8.75987826949305	9.306654744062	9.09366614624917	9.24520703607949	7.69269331630671	7.65865237274551	7.69752805368505	7.72727109301067	7.76365275093643	7.75090094954799	8.16164214712413	8.29245120743599	8.17807111020226
ENSG00000033627.17	ATP6V0A1	10.9089184965705	10.8665538088529	10.8881606261182	11.185626935704	11.2449326200826	11.2382373202339	11.2568364544844	11.3843541301426	11.1702198480428	10.8805669420778	10.8738979459062	10.9426529316126	10.945905218093	10.9372388167331	10.9292467019219	10.9961771090464	10.9621197736	10.9793085593236
ENSG00000033800.14	PIAS1	10.2569335866454	10.2436910945096	10.2749484611373	10.0840292325182	10.1647805222902	10.163703080686	10.0212598874451	9.9208759437443	10.0429753790156	10.2272941867999	10.2349752323301	10.1630035025348	10.1914504304773	10.1464642800755	10.1660284850675	10.1485727376186	10.1621303209369	10.1662303430108
ENSG00000033867.17	SLC4A7	10.7638999443545	10.5987615057862	10.6978739861889	10.8449236941123	10.8399349196841	10.7945813612985	10.8763224768057	10.7106147150552	10.7919378769007	10.9259570165875	10.8897243142595	10.9514774578515	10.8150511423019	10.7661361258345	10.7324154099083	10.7829838607684	10.7758538208735	10.8114390336232
ENSG00000034053.15	APBA2	9.20448158319442	9.18297743016773	9.15059057596534	9.11935337452918	9.08439821382158	9.09642249503697	9.2132167468863	9.25768820322313	9.11771520202802	9.04293090687525	9.03909657154099	9.06410811165638	8.97388802600607	8.93129675645663	9.00058297324653	9.07980760922825	9.10485956646944	9.04235553930105
ENSG00000034152.19	MAP2K3	10.1538347147726	10.200098734563	10.1545601071355	9.88718985595241	9.81450751826748	9.7683825815178	9.84400023230407	9.67811353653246	9.68762271233225	10.1385467689421	10.1783183531992	10.1347384188013	10.0509023807154	10.1165095321817	10.1462335367958	10.048271082488	10.0588234709747	10.1054384201267
ENSG00000034239.11	CLXN	-1.60153069214033	-1.60152542198214	-1.60152452474656	-1.59838578247118	-1.5980452293267	-1.5975313693003	-1.59557114700721	-1.59233650195654	-1.59383801833297	-1.60153271522885	-1.59776383047719	-1.60153726897442	-1.60149571816458	-1.59189378346785	-1.59195448412485	-1.60148402330347	-1.59531043143042	-1.60090460782169
ENSG00000034510.6	TMSB10	12.1613804852726	12.2553367033926	12.0732315191873	11.8736399564686	11.9235156729655	11.8685503281426	11.5731683156029	11.6986647130862	11.6594846780914	12.0328615168149	12.1035252469446	12.1147055628205	11.974543774168	11.9847409554683	11.9928435522065	11.8822013769133	11.9452727417569	11.9957061080054
ENSG00000034533.12	ASTE1	8.20802193922011	8.26940176690975	8.26205667700229	8.02938123304598	8.070188044082	8.03843448207572	7.81922125820508	7.73248463587662	7.81418186869348	8.26766832365838	8.19473104930487	8.30427987283976	8.33834415792993	8.28579168212544	8.19208345466519	8.19946568275656	8.12155550697346	8.15840037839613
ENSG00000034677.13	RNF19A	9.36819310749999	9.32143265587929	9.28189778571262	9.32843791104091	9.38732922202271	9.38506758663454	9.31209066724322	9.16325291062777	9.22721009015924	9.26019674338796	9.18602753270881	9.22481684754623	9.24512866107999	9.30979163846999	9.35899800232678	9.18400339349956	9.19239167371593	9.18575824852463
ENSG00000034693.15	PEX3	10.0863245306666	10.0515836382423	10.0303955603314	10.085523212157	10.080782340147	10.1214454302259	10.0836344287301	10.232612234717	10.0290904607143	9.73404440855057	9.7518069743639	9.74917062692477	9.78174690321008	9.75176157418269	9.7108401843991	9.64420339154731	9.66594141087755	9.66840569810652
ENSG00000034713.8	GABARAPL2	10.5095002456888	10.6154627036412	10.4631618881218	10.3716906061172	10.3195988464499	10.3286003996726	10.2295017119874	10.3081103366268	10.093328818243	10.3353524232235	10.3147827983517	10.3436953707058	10.2329694741476	10.2555461253125	10.2040514058219	10.2010045167204	10.1524302820542	10.2152950835194
ENSG00000034971.17	MYOC	-1.93471763776312	-1.92078785518219	-1.93467665780105	-1.92567178347061	-1.92488423945639	-1.92369591571166	-1.886888335522	-1.91168255818585	-1.91515488035834	-1.93473114007714	-1.93462592964553	-1.93476164086318	-1.93360392671687	-1.93465419729101	-1.93305834809654	-1.93301509581119	-1.93093629596041	-1.93149667705852
ENSG00000035115.22	SH3YL1	7.67433237588924	7.67592993205927	7.79546228528056	7.97069794209265	7.81843968605008	8.09102477102532	8.15249486266208	7.94498950385042	7.97743538848519	7.90503388421583	7.90227259423883	7.90255380604943	7.8382731973788	7.80167370574464	7.83800226342902	8.13084908573719	8.07248848694238	7.98274498946847
ENSG00000035141.8	FAM136A	11.7751521770369	11.822206225759	11.7811684497793	11.6517212733812	11.7116643687636	11.7202820875101	11.6440625590189	11.696838164866	11.625824144479	11.8214499660786	11.8311693213276	11.8257396507674	11.8238611980219	11.8542536277875	11.8276945194875	11.6409195344916	11.6830859835141	11.7553676852532
ENSG00000035403.18	VCL	12.5232993708051	12.4418927582739	12.513790383678	12.5120955136992	12.4937183364236	12.5596784716491	12.6233686196181	12.5298513861565	12.63491299002	12.4159597487141	12.433638836676	12.4213679175773	12.3679992016097	12.3742396633833	12.3893567501842	12.4442437967768	12.453476098145	12.4398397793603
ENSG00000035499.13	DEPDC1B	10.3706056896186	10.3381250136999	10.3197517574867	10.11065573147	10.0929994961166	10.0804790589613	9.78332112086482	9.79460905183579	9.66149495232848	10.3247081857654	10.3239152532933	10.3677697644612	10.319670686118	10.312955502867	10.3220263619954	10.1785277212892	10.1735129369424	10.1794131630316
ENSG00000035664.11	DAPK2	5.29823420447136	5.3173977317911	5.21793115309641	5.54844546571647	5.69092868053486	5.50140996279248	5.81875727478559	5.58360355783555	5.46118078336426	5.43906498556138	5.52613630615162	5.57859125097429	5.30911419613254	5.48085910781985	5.50685554873113	5.56018796331834	5.69735122633437	5.7073624454829
ENSG00000035681.9	NSMAF	9.72981668108831	9.79607118178775	9.72931752661235	9.78264265007394	9.97856971051708	9.91689133923198	9.84995349436706	9.96552725274753	9.88544598102167	9.84884731759324	9.83682980051391	9.86942449390271	9.82120426194025	9.82618149056778	9.7930649010814	9.7749831588387	9.85127480876758	9.80014082842362
ENSG00000035687.10	ADSS2	11.8903238879247	11.8885102157055	11.8551027475518	11.5292626094203	11.5912035009224	11.6056700015806	11.3091959826108	11.3143262417172	11.2643745583173	12.0991977244858	12.061920589544	12.1124232365917	11.9987583402985	11.9421008063026	11.97693129753	11.7753262518406	11.7895919115552	11.8383432111023
ENSG00000035720.8	STAP1	1.06365096124577	1.05568082845934	1.07122461180139	1.05175666146816	1.13052971264783	1.05321938910373	1.05740659869991	1.0783944731025	1.06767574640562	1.06194576548148	1.11114016673822	1.09074916179276	1.1216583765962	1.07107855399545	1.11688957316961	1.07755818211555	1.14536961296544	1.07815826936861
ENSG00000035862.12	TIMP2	8.88600660375987	8.92073138548173	8.86269865048764	8.44760600047081	8.60768144725576	8.65791162393304	8.49330183549345	8.50017005984134	8.40792390485535	9.1200887457899	9.09816494873795	9.08648343286242	8.88586421661141	8.95965438807963	8.8893596645177	9.12222686550096	9.11023042158283	9.1411650649424
ENSG00000035928.17	RFC1	11.4981971343626	11.420104811218	11.4689579942633	11.3928260232487	11.4224153074014	11.4392201415829	11.3885516795502	11.3168294565712	11.3825940344846	11.468948676853	11.4233059805815	11.480935698345	11.4033712998614	11.408846269637	11.3956706256142	11.3132924832191	11.3630387168493	11.3467890710957
ENSG00000036054.13	TBC1D23	10.489082890102	10.4652105621138	10.4506770143303	10.310299972854	10.3197375419783	10.3425017505658	10.2855615688866	10.2725660216219	10.3238013029881	10.5444151647194	10.5252709633242	10.5740072371235	10.5089546916561	10.5038742368526	10.4733890437745	10.4743089143878	10.4138913292004	10.5125518945225
ENSG00000036257.14	CUL3	11.4683127095344	11.4563659886358	11.4241473510034	11.464231718271	11.5466517839416	11.5005677466348	11.6421297986033	11.6237576270936	11.7082121485108	11.4677235162547	11.4621847603829	11.4903440176201	11.4327583439372	11.4341211034607	11.4156270520252	11.2055339248391	11.2712926584429	11.317949078302
ENSG00000036448.10	MYOM2	6.99347725375008	7.09697333517942	7.01295579768282	7.04438792265245	7.13705869372826	6.8789382840885	7.2468569042667	7.41348209694058	7.36351172662648	6.55937806150781	6.45301439547911	6.52676043963822	6.4544247331931	6.45321530103226	6.48549091951503	6.75192719463324	6.84415617024987	6.71782172694948
ENSG00000036473.8	OTC	-0.259275568441171	-0.259245554430761	-0.259240449206249	-0.23319681193208	-0.256934749552506	-0.230519925280957	-0.248565712064599	-0.237623931560413	-0.242703086261152	-0.246123270321574	-0.259196738454821	-0.252875092485185	-0.240910125852591	-0.236338529183874	-0.249297342344321	-0.22095778301929	-0.24621900247202	-0.247031651024704
ENSG00000036530.9	CYP46A1	2.39237102453466	2.4114168173274	2.40410497062433	2.48993171106569	2.53053334708547	2.48866828689381	2.62226267757482	2.43157965008304	2.59056900709655	2.46430427409905	2.39615579830722	2.44541109629569	2.45666186732043	2.42596697684481	2.47486257950978	2.4603582138236	2.70317658625819	2.46307543243877
ENSG00000036549.13	ZZZ3	11.8480475023359	11.7846635698486	11.80237856	11.8922502655685	11.8604485832772	11.8528685286995	11.7123301866527	11.6932000692897	11.6828728800048	11.8601327362849	11.8466305495406	11.8812336236719	11.90744940272	11.9031843789302	11.9020412031051	11.7090702362147	11.7979072033521	11.8002473895402
ENSG00000036565.15	SLC18A1	-2.28391633872369	-2.28384189420113	-2.28382951063743	-2.27827068685628	-2.28156891591867	-2.28130984516274	-2.28032156772301	-2.27869076965467	-2.27944778316555	-2.2839457249016	-2.28372658192354	-2.28401361954488	-2.28346992646404	-2.28378334431318	-2.2833509828965	-2.2833415533094	-2.2828883466381	-2.28301051734734
ENSG00000036672.16	USP2	8.23245353172953	8.26947236554283	8.29888859687896	7.99045565907049	8.1009205300805	7.95761479343354	8.06042906458022	8.04346618299023	7.9259724849344	7.99489294131614	7.90655132532766	7.92004380573216	7.99279162646763	7.98471927897491	7.99196595475683	7.98169142199795	8.0045350320891	7.96651810326231
ENSG00000036828.17	CASR	-0.228944246013436	-0.197258845246196	-0.213048583109318	-0.222809449411195	-0.221625051227558	-0.218336244907084	-0.159841981992002	-0.18508806120611	-0.0610897716863119	-0.214391389615763	-0.212490004702585	-0.201061718315504	-0.208844952406264	-0.212383404293114	-0.227790628237445	-0.187687068607943	-0.201301647772599	-0.226954128009262
ENSG00000037042.9	TUBG2	7.5527726804861	7.7019087980106	7.54808368992229	8.13825903555359	8.04543500726578	8.02637030846197	8.34612400635016	8.20713202172752	8.40217338028003	7.64434072234464	7.55714940574563	7.61062701353077	7.72310373387092	7.78562525049894	7.77558888703194	7.98877953235076	8.06992050789223	8.00460891359914
ENSG00000037241.7	RPL26L1	10.6862171227451	10.8242186694075	10.7624879479255	10.5490398101371	10.5920726196628	10.6590853689591	10.4233798543969	10.5545347857747	10.3919987553951	10.5870444635228	10.6574473836758	10.5642287895798	10.6176041045646	10.6647123543142	10.6120817567332	10.4792630588958	10.4799073484286	10.5482478109903
ENSG00000037280.16	FLT4	10.232447878482	10.2312384738311	10.2786145012004	10.2564009804932	10.2737796030285	10.2484120643867	10.52774741325	10.34478563369	10.5352078960226	10.3648571765677	10.4205802744488	10.3188136600871	10.2762486652919	10.3472990380794	10.3095374751301	10.5773379195944	10.5561716112896	10.5061561894775
ENSG00000037474.15	NSUN2	12.1320284032435	12.1692421492092	12.1635910772587	12.3601214183866	12.354816749756	12.3573433343469	12.2915298483771	12.336473566055	12.271384406313	12.0743098430406	12.0466167671789	12.0464635804705	12.1264706252159	12.1294743822921	12.1471195390034	11.8685165993129	11.8866829857835	11.9519534220303
ENSG00000037637.11	FBXO42	9.98532656083815	9.94565679071286	9.94406467738747	9.78406835484097	9.85158239890468	9.85549305478929	9.64017271003056	9.52210135740226	9.67467645606954	9.81937050547665	9.78097217140237	9.8262772952461	9.72590862509116	9.77879616861859	9.80078188988887	9.79196117913586	9.84488477156352	9.81538247731807
ENSG00000037749.13	MFAP3	10.5426606697556	10.4538946796766	10.5123122229923	10.2571446254576	10.4476006462608	10.3597392361101	10.3075324431414	10.3418369854728	10.1082797233612	10.5705141514689	10.5458690135366	10.5529904611169	10.4089703885016	10.4192178641235	10.3875012258459	10.3248071996076	10.3329797282664	10.3408348472999
ENSG00000037757.14	MRI1	11.5336586551986	11.5406563636559	11.5505214231545	11.8339908496183	11.7890496926384	11.8021193018558	11.8832963182809	11.9651861799472	11.8442658686114	11.2907036842274	11.3320810230828	11.3095673763057	11.3936237777203	11.392794808602	11.3825620961675	11.3795812137009	11.441260170864	11.4715682286133
ENSG00000037897.17	METTL1	9.00872001917425	9.05645026695724	9.0189461956277	8.81650528698763	8.74717757162076	8.7988836948152	7.99326044958897	8.24423427338491	8.07132107105576	8.68583443606689	8.794047150332	8.76123294194833	8.93687423476526	9.02653233209997	8.9542301712508	8.42952234790698	8.50452372824339	8.60178551500072
ENSG00000037965.6	HOXC8	7.87625031142838	7.80981052089501	7.86527411774825	7.123469842178	7.36720168316532	7.3740457818199	6.83664841985998	7.26009018262063	6.97214608110867	8.18195542240169	8.17642199047537	8.16245510185225	8.03413010929911	8.09258892319555	8.0372980908998	7.96294620583012	7.82977297650704	7.90952090666041
ENSG00000038002.9	AGA	8.30755978983439	8.31220801260867	8.28149141216625	8.16304991907457	8.3439493830529	8.27903965076162	8.28465879521375	8.50957873177522	8.19683959495072	8.4088303183165	8.3045870827591	8.3543518859141	8.32453428138409	8.38538856056112	8.38416037232796	8.38837338340283	8.53976787133858	8.40216399937293
ENSG00000038210.14	PI4K2B	10.5897469078983	10.5817879229938	10.5581508454842	10.6881277783287	10.7172040359662	10.6906402257733	10.8499880648934	10.7863301112914	10.8314008523866	10.8209254020883	10.8312848146214	10.8448472298251	10.8250104216992	10.8057590585432	10.7903286735532	10.7622495178083	10.7917077300209	10.7741110418872
ENSG00000038219.13	BOD1L1	11.3981938039273	11.1223317212873	11.3881833067545	11.3422626985367	11.2527148572248	11.2976716701855	11.2171521996743	10.9694235917766	11.0783682840125	11.3446840742607	11.3216913325572	11.3858278488384	11.3517816424919	11.3417328140507	11.3760882867608	11.290574670651	11.2741651423418	11.2819784355333
ENSG00000038274.18	MAT2B	10.5994194261557	10.6709367281192	10.6189012326844	10.2338470363125	10.2396084467994	10.2847243743794	10.0827005766827	10.1252859830352	10.0690597198978	10.6422332157523	10.6296781298194	10.6361051795271	10.6229430809444	10.5985736510487	10.5637937080941	10.4441429951429	10.3785525168825	10.4590836726365
ENSG00000038295.8	TLL1	2.36212472164976	2.35073567922842	2.35080248297387	2.43395112314764	2.35085232546187	2.35327273506828	2.36433939276902	2.38670095805511	2.376030890164	2.44813959357832	2.55583300834766	2.58470195850218	2.4979679189975	2.43477560979125	2.45230667669433	2.55785618924554	2.45412217863333	2.4480882936817
ENSG00000038358.15	EDC4	11.6506271943746	11.6020191749518	11.6879029275401	11.7457350802355	11.7703743375085	11.7098762670758	11.8005917528989	11.8850537935485	11.9247953417219	11.5843971915229	11.6296046109687	11.5573968205512	11.6292014859442	11.6458114004947	11.6282054437906	11.6623338857859	11.6411230664156	11.6784430289392
ENSG00000038382.22	TRIO	11.2476143758458	11.191856538058	11.2765341541659	11.5134857169856	11.541803855374	11.5511095349182	11.5408579136226	11.6656587233941	11.5605626500919	11.3319766691846	11.3192277921293	11.3098651692689	11.3963779246806	11.3876122056864	11.3688127113246	11.4531054974601	11.4085145871773	11.4272373416245
ENSG00000038427.16	VCAN	11.1787032737914	10.9385593383088	11.1276144747466	10.6911175090038	10.5060014977186	10.6621409441197	10.6170374969184	10.3889294420552	10.4322039594714	11.0967367821563	11.055808682272	11.1004780957307	10.7278141259888	10.7619095052437	10.7109420270085	10.9718565870427	10.8738571360445	10.8538811067738
ENSG00000038532.17	CLEC16A	10.1058824983575	9.95483415574008	10.0928785923431	10.1718493599997	10.0786941589243	10.1064596222272	10.3253990794529	10.3695195649845	10.3115902275511	10.2192896397288	10.1880258425492	10.2143578130526	10.2375969934825	10.216328261923	10.2555846446792	10.2605550706427	10.2694599402862	10.2462353884795
ENSG00000039068.20	CDH1	4.50970149880971	4.43921378414412	4.42792091116558	4.46038439910624	4.31676945823754	4.45147549734753	4.6276479594167	4.42538061318797	4.38335809773377	4.8231343675039	4.73209793222738	4.67450607979696	4.77127542331301	4.83778348649734	4.64474274680729	4.82826877594286	4.78591147350244	4.82674657594333
ENSG00000039123.16	MTREX	11.8909284272129	11.8625785679953	11.8716789547831	11.9601163532853	12.0202586326813	12.0064355964361	11.9729263472412	12.0138237813418	11.9757561316647	11.8155541084852	11.8164757118763	11.8569276740512	11.8095818811186	11.8033867383619	11.7970615513737	11.668489897468	11.6773255452388	11.6897432544335
ENSG00000039139.11	DNAH5	3.30564344487464	3.30307893908823	3.27922230502582	3.33350206469896	3.3726660062984	3.33484366179465	3.45563712546936	3.26507949138607	3.24557149557974	3.40786952283097	3.33590058686126	3.37084354415971	3.34225032928809	3.33140547872424	3.37131007895045	3.3723729085574	3.43522388586517	3.38953366492003
ENSG00000039319.17	ZFYVE16	11.1186685660091	11.0060986179936	11.0605391588391	11.1040079694581	11.1597469482366	11.1574296421623	11.2232701641954	11.1782052260646	11.2455851284174	11.2523089389728	11.2454953535464	11.3316238797875	11.3005996148813	11.2597698721737	11.2850746828502	11.1899210235394	11.1700141022163	11.2340279935703
ENSG00000039523.20	RIPOR1	9.55409498768687	9.52732450392437	9.64784412125742	9.55774902611008	9.49956082825326	9.49555154473787	9.68522379484617	9.77685599031226	9.64108340573397	9.60396016116681	9.65304997094191	9.57551779765233	9.56153230602313	9.53339427975581	9.5992350377011	9.67925785608505	9.67386232858249	9.58681035629847
ENSG00000039560.14	RAI14	10.9127226744784	10.8665719189794	10.9385354203255	11.0985656246456	11.0743401997567	11.1470391594759	10.976839882955	11.0940132347206	11.0489335751998	11.1272153607676	11.1054078944666	11.1452152090569	11.0598909770011	11.1083193625973	11.0844818358394	11.0676333089676	11.1070137644017	11.1641452041539
ENSG00000039600.11	SOX30	3.39029864343952	3.48689095950107	3.46665515228488	3.75593068230499	3.81043978190569	3.54017606198431	3.41365985101804	3.66459885477138	3.72849778345473	3.45408007577592	3.53775232422238	3.56565322389533	3.62152221779611	3.52913071598477	3.55907975216106	3.52839722919071	3.56421553640899	3.57054674298607
ENSG00000039650.12	PNKP	9.56157188501648	9.53675195521984	9.51410599716161	9.88142744352766	9.87144040220763	9.83518753309139	10.3242090582476	10.4633986557825	10.3514548882314	9.50639424035336	9.57265429407398	9.52698068701697	9.60520838425031	9.587329291919	9.57764239433101	9.75046469641125	9.78206915652182	9.77512339180518
ENSG00000039987.7	BEST2	1.29894835198222	1.27845493431619	1.26739517879491	1.39651775860834	1.32386598407196	1.42306615380843	1.29515421760397	1.48176622309532	1.46687427495473	1.27848971858019	1.29558213870686	1.27440992783605	1.30163582074687	1.28222077793347	1.3383896852638	1.29046809821818	1.38875162542145	1.41402495437251
ENSG00000040199.18	PHLPP2	10.343079420069	10.1307359040312	10.2798319643265	10.1588403701436	10.2065629337029	10.1129871742039	10.0706704420958	10.1719259447814	10.0664166072311	10.5055528959619	10.5265984564718	10.5355163600691	10.4929967125865	10.4976535671127	10.4814277018885	10.2790615764283	10.2946034641576	10.3295769983284
ENSG00000040275.17	SPDL1	11.9225014586705	11.8697247387851	11.8550407697653	11.6066829196775	11.59960475885	11.7243301245988	11.4416939535763	11.3090208820664	11.1202216655955	11.8376540473314	11.9039941475654	11.8543056012264	11.8663752660084	11.8992950184749	11.8203277389033	11.6954409449768	11.7056475673604	11.7515856162083
ENSG00000040341.18	STAU2	9.84270030933341	9.79940469956403	9.7903492107652	9.84701833425818	9.86976069126882	9.88563231146255	9.96014423700079	9.93766230472613	9.95729867815156	9.71461755660468	9.67872816651437	9.70740389846279	9.59547196198855	9.58278608797992	9.58765696727973	9.6212551281348	9.60333718641047	9.6414618600563
ENSG00000040487.13	SLC66A1	8.40757586991325	8.4541414060752	8.41189083283069	8.43461850865422	8.52155204200377	8.42830167982168	8.49241701338865	8.17023861050728	8.85531159293176	8.28069304888683	8.32190686728994	8.30190256064647	8.36154024819791	8.35749970694476	8.32958404793988	8.42271376742313	8.39621299247804	8.27530105534706
ENSG00000040531.16	CTNS	9.64917486050489	9.6998541887089	9.57829843922808	9.73133787505216	9.75515075836785	9.74386570377037	9.41348439475454	9.4648160060855	9.68205105384535	9.51367287375556	9.54945637493587	9.56683476542875	9.69836662188103	9.67461917486263	9.65235674041395	9.62052478309801	9.5928370039146	9.63251718102422
ENSG00000040608.14	RTN4R	6.12169019050297	6.14042187260035	6.13430356632091	5.82351689573084	5.7556395102455	5.78049000706147	5.69743961986626	5.99051224612408	5.88659688401229	6.54441999652714	6.59013591804357	6.54725638035823	6.55364212734895	6.52231887269182	6.50993664450827	6.5438762211306	6.57975954549372	6.50131554486417
ENSG00000040633.13	PHF23	10.6981959271284	10.7067524413519	10.6384541773286	9.99549625835092	9.94880196617785	9.92152385207588	9.35659501220778	9.59145315306608	9.5475080219069	10.5866890848529	10.5461630201046	10.6195445425877	10.5119793145378	10.4452746867207	10.4980886893672	10.3242027305266	10.307092111273	10.3097776672581
ENSG00000040933.16	INPP4A	10.6240124950175	10.5043341046587	10.6337263034426	10.8874147936931	10.8088038624771	10.7662089813864	10.9668593120591	10.9649059986594	11.0345967500967	10.5348738265927	10.6167731113084	10.5470680968528	10.6097578215356	10.6073140562921	10.6307251207393	10.6521067554999	10.6584178084808	10.6949644892269
ENSG00000041353.10	RAB27B	4.66254502043855	4.70340622792549	4.63541755894461	4.56137146639848	4.69043817449512	4.68304824169365	4.79791837130067	4.76081866757728	4.77786303220525	5.30857078491168	5.47640857364548	5.35476132476756	5.29922303029744	5.23881334356145	5.26188162259838	5.27240412817945	5.20671208773635	5.2769250284859
ENSG00000041357.16	PSMA4	12.830282068875	12.8924409948651	12.8045454419854	12.8153204725903	12.8606216208783	12.8598690354217	12.8701448338334	12.8477753438207	12.7894634071615	12.7051600744534	12.6877996104331	12.6653725619351	12.6969751376908	12.6622976383371	12.7073140897212	12.5345261271259	12.5283190499499	12.5858107580536
ENSG00000041515.16	MYO16	-2.28280992261442	-2.28278656776454	-2.28278268277392	-2.2821273500475	-2.28207348552883	-2.28199220945362	-2.28168216553826	-2.28117054906506	-2.28140804050568	-2.28281914169126	-2.28275039181981	-2.28284044170297	-2.2826698734751	-2.28167960940105	-2.28263255831652	-2.28262960005198	-2.28248741935941	-2.28252574694184
ENSG00000041802.11	LSG1	10.4059402046743	10.3463934498519	10.369976181361	10.4601074636189	10.4292315787046	10.5082655533575	10.3972072022707	10.1612684880494	10.2926188562469	10.4078236503344	10.4052081098896	10.3795600721428	10.4100822783118	10.4269617329795	10.4928430006647	10.2896812936639	10.2653647058069	10.2863943343008
ENSG00000041880.15	PARP3	8.44166051012892	8.51593678214754	8.40785166180169	8.54248625604961	8.5928005532361	8.58575199318894	8.94473472734078	9.25388514373885	9.05205416400559	8.68950413328137	8.69953092794323	8.74388795826129	8.71804519493554	8.78542391474901	8.78641773919257	8.82932854309641	8.90299311198739	8.87074185155733
ENSG00000041982.16	TNC	8.89746481989927	8.76935606596602	8.90146011737528	8.3398430337957	8.28518987542922	8.38019670390882	7.86088327674235	7.96450986705375	7.87373147202581	9.00143667883404	8.96642657607362	9.04862553634596	8.75622328468452	8.68145214934991	8.76923872703806	8.57260798700849	8.52976542105511	8.51685547843504
ENSG00000041988.16	THAP3	8.48673667847078	8.49674556111914	8.47796473223782	8.21298416861729	8.15263932302473	8.16694934615647	8.38241302541408	8.17265820734637	8.21467662248563	8.39079837289495	8.47326263116856	8.37577027516586	8.39528388145227	8.45453009509705	8.45802074997661	8.46574686152441	8.30636604750149	8.32583724412983
ENSG00000042062.13	RIPOR3	-2.11816781536405	-2.12008854467187	-2.12008145706276	-2.11888589633624	-2.11878762823444	-2.1186393516726	-2.11807372094221	-2.11714034994188	-2.11757361907043	-2.11815757017445	-2.12002254684051	-2.12013237886864	-2.11987565264949	-2.12005503422778	-2.11980757648557	-2.11980217955549	-2.11954279123982	-2.11961271442609
ENSG00000042088.14	TDP1	10.0808314662761	10.0229865823113	10.0226552906538	10.1486569665751	10.1710083365567	10.0713244065728	9.88612486038025	9.80948220885253	10.0293886479199	9.97375663720798	9.98757644359667	9.97379242060453	9.99589518716684	10.0482217638855	10.0530910121581	9.91172673660281	9.90103785578723	9.96822027407021
ENSG00000042286.15	AIFM2	4.44930487140532	4.38983476133599	4.46563835158467	4.90606867638446	4.62959403901397	4.87474916593728	5.18585939475515	5.25280315471029	5.08422585123603	4.50382369240712	4.45931473353895	4.39859863794132	4.45788215589215	4.48775538121834	4.51444823124962	4.78610876382566	4.77919646814087	4.68908133159302
ENSG00000042317.17	SPATA7	7.07694456566885	7.18136142247516	7.01566126959802	7.06173319628113	7.35914680425452	7.17793648754674	7.39814573797702	7.50354166329657	7.27124238333124	7.10427427494871	7.15690489789867	7.071238812709	7.11239724887711	7.10000243190737	7.18143860185724	7.20227918951531	7.19116707492434	7.24638717624392
ENSG00000042429.12	MED17	9.87310177917724	9.82781046780241	9.82423239509859	9.50538164443973	9.58187852329402	9.47268271037784	9.5268597464642	9.75094014398376	9.39978105449445	9.91933136211672	9.87676551962549	9.84582772128815	9.9016334994394	9.88938615336683	9.90373570936708	9.81438788699005	9.76853493269877	9.82582119714693
ENSG00000042445.14	RETSAT	10.400852669289	10.3948540353919	10.3901965718571	10.6662536224327	10.6167477461153	10.5512632743733	10.7834660618263	10.6795644586418	10.7428097618393	10.4364967016402	10.411313367162	10.4393232435384	10.5037570201646	10.5010165603245	10.5091943061712	10.4923270214674	10.5420531481015	10.5290076673466
ENSG00000042493.16	CAPG	6.46257972298252	6.63828770674104	6.51322928681511	6.69505726875974	6.8184035450991	6.82307991626415	7.17987105820653	7.06833846471334	7.06399696051924	6.85128726760118	6.66496849492346	6.72764256393241	6.76635824338005	6.81269106286798	6.77287717131691	7.05017044103326	6.99274797207572	6.90498148890133
ENSG00000042753.12	AP2S1	10.9557634474854	11.0891471598981	10.9669596544841	11.027088222538	11.0119402140507	10.9837971750599	11.035160233994	11.0724819126577	11.0155617825438	10.8826071677898	10.8961175226296	10.8705707306365	10.8990517839383	10.9361202047226	10.9003659690599	10.8508979647157	10.8105698272591	10.8489187992955
ENSG00000042781.14	USH2A	2.88820276085473	2.90114009710507	2.99448746446033	2.86824673362706	2.91111855968696	2.8419459278498	2.87384300927821	2.99550206621306	2.8075762097734	2.75205224865421	2.71333265857288	2.72352330815477	2.68661076470594	2.71339422519827	2.73863136879097	2.71387896227716	2.74378590212089	2.78246559920554
ENSG00000042832.12	TG	4.43662071972264	4.29931377243055	4.28970319373938	5.59807401672632	5.48885624691881	5.83817136774644	6.82793475525842	6.30829805551875	6.8899790094725	4.3391545400598	4.37535965751014	4.33184835717202	4.61532610037885	4.8714900202448	4.6098393425652	5.11351704983544	5.42858029330122	5.24394923586134
ENSG00000042980.14	ADAM28	-0.314365513667761	-0.314246626893699	-0.306054961109883	-0.282670730306698	-0.25252558519711	-0.303937918598163	-0.196919321892313	-0.27298219346998	-0.250572544816691	-0.314411348831394	-0.237318623440746	-0.314514922122179	-0.292785262567281	-0.314150283965155	-0.281259140421405	-0.313338116470465	-0.312336034147702	-0.312623896565297
ENSG00000043039.7	BARX2	7.72082929556447	7.84120256560783	7.75640767246066	7.79949346905814	7.49462170303411	7.67137606337671	7.59981397170541	7.56792109627609	7.52192722714078	7.99878246095028	7.94126649218698	7.97716577698457	7.97687784512571	8.05348551759417	7.98485377986746	7.86101227449817	7.90882121349747	7.98222256266846
ENSG00000043093.15	DCUN1D1	9.95624982790773	9.9059543796204	9.8814616794038	9.35803090820424	9.49130861887564	9.43542215132712	8.9570263127506	8.95654655227703	8.86944593855437	10.0196905764191	10.0469294800187	10.0751188040796	9.90365721384922	9.88514460105658	9.90848310320711	9.7274935732371	9.70664363664609	9.71749868362718
ENSG00000043143.22	JADE2	7.98361638011472	7.84074206190859	7.85885705310885	7.24001739276003	7.09722484748828	7.6048862454237	7.35607454605372	7.78290128292568	7.4893050387397	8.31356345222141	8.36243774970383	8.36409617290014	8.32389751896181	8.14105857335072	8.30308530193254	8.39534646337071	8.29239506031209	8.23177105209093
ENSG00000043355.12	ZIC2	10.5108811343806	10.6037455774669	10.6138250205515	9.75461935425839	9.69198729140911	9.79660938029764	9.04738512913087	9.36726639794328	9.180581434542	10.7016270309512	10.7380188072761	10.6310990366823	10.7062232452616	10.6094678825607	10.6998992705953	10.3440456160615	10.2309328412076	10.2372841586753
ENSG00000043462.13	LCP2	-1.72571521942561	-1.74253066773021	-1.73980904824594	-1.73981627427445	-1.73954956930645	-1.73914713866055	-1.7376119861229	-1.73507876651029	-1.73625468246825	-1.74253556563117	-1.74252489598147	-1.74253862232349	-1.7425025266902	-1.74252778201534	-1.7423177642822	-1.7423031167207	-1.74159912273728	-1.7417888980643
ENSG00000043514.17	TRIT1	9.31234521699367	9.33567574463758	9.31711892459121	9.85957139901487	9.86774984250922	9.85031739176541	10.0521884429237	9.95677499415756	10.1391268532919	9.20038731858908	9.24261377366927	9.21227956890312	9.28976555343954	9.34644771976138	9.32437484982734	9.43859690633703	9.53393637844321	9.49363109971416
ENSG00000043591.6	ADRB1	4.178876490423	4.15675321614067	4.16098181108588	4.00756557452312	4.17539358997696	4.10065095015861	4.22012015709934	4.03043324768284	4.08472708229448	4.23499436171724	4.27446346887106	4.37361547191714	4.17269767432173	4.21987733245963	4.25025502410586	4.09116293299831	4.21776350355445	4.09858061497479
ENSG00000044090.13	CUL7	10.1901409809054	10.1154694635452	10.2142706557023	10.3940437178759	10.4676823706517	10.3753202884973	10.7996513581047	10.6966504473199	10.7573028865116	10.0263631798451	10.0591993547085	10.0249506622639	10.0770588063457	10.1486710182519	10.0912743876617	10.2276699454223	10.283581757154	10.2091107648321
ENSG00000044115.21	CTNNA1	12.0599120517815	12.0637828337441	12.0945223220038	12.2628400305722	12.3020108622019	12.2739277122156	12.413716445015	12.4088599069291	12.4113941104827	12.002970120952	12.0334751801218	11.994750184609	12.0061783249733	12.0322059498625	12.0313279731369	12.0467058926057	12.0619139858822	12.0139935416066
ENSG00000044446.12	PHKA2	9.21104319557694	9.19417196026857	9.28192335055813	9.68403572128912	9.58775807943479	9.61806017859752	9.78538634109588	9.74121770074055	9.86703894365281	9.18449873228753	9.12580243365707	9.1489524062418	9.17489288621828	9.17490654234241	9.20621748003802	9.31128388801231	9.27308207902167	9.22337314365184
ENSG00000044459.15	CNTLN	9.42450427814264	9.35102748819614	9.36976190731072	9.70904361985809	9.69317530769955	9.62201705666998	9.76314469064125	9.8119739428753	9.87266908480107	9.47185970459386	9.53651964936125	9.55851165456351	9.56221092120101	9.49651589574804	9.45399737704432	9.56152882113703	9.59979032344862	9.58193145696245
ENSG00000044524.11	EPHA3	9.93254846716347	9.86178942128856	9.97442903987131	9.71186501186555	9.76126705718963	9.72464765489579	9.54857907130441	9.60835519461408	9.61667027877338	10.2399486505728	10.2061634122398	10.2697557487987	10.1374550482867	10.1728124389542	10.1341527503406	10.0954710596509	10.0440148235048	10.0508417271435
ENSG00000044574.9	HSPA5	13.0033779922777	13.0144278579064	13.0109130171857	12.2527440921641	12.2171155815907	12.1768441065278	11.5758910833467	11.5014966861075	11.4694962315094	13.2881237062313	13.2770239208626	13.2592508800948	13.0153723498545	13.0189741668317	13.0105383266183	12.8080937049541	12.8245119736532	12.7681087881802
ENSG00000046604.14	DSG2	12.4213011861815	12.3960687269198	12.4226005868361	12.2666195750613	12.2663610159025	12.2974795939402	12.2069661986553	12.0435045539245	12.1273890693377	12.5963051812225	12.5924794011075	12.5858212746003	12.4929649339426	12.5285752181167	12.5166278347907	12.4401732749405	12.4544914391357	12.4487284650156
ENSG00000046647.14	GEMIN8	7.39491120213337	7.46312033122543	7.36544145958873	7.22498944190091	7.37765962969258	7.2698965215456	7.04612690173508	7.30966421240866	7.42834046828704	7.3237790812152	7.42917040627526	7.31441611389274	7.44950415279002	7.44158667831995	7.42459055743016	7.34771751339196	7.36826530764572	7.35968120376076
ENSG00000046651.16	OFD1	9.66502253732831	9.63624635228082	9.69612227437453	10.2831978339423	10.3024695004268	10.1737220980276	10.513753876698	10.683198251043	10.6199907788805	9.57364122805677	9.63379065388831	9.62343898551686	9.72539902347389	9.7846284971551	9.70956810099737	9.7775015561326	9.85305169301599	9.79826419332098
ENSG00000046653.15	GPM6B	7.64866681990053	7.69709616593843	7.62431145386208	7.5335719372912	7.72619920396253	7.75282056634876	7.18927684172663	7.42103965575934	7.39006833123143	7.56972264762749	7.56698358269685	7.49417813391237	7.45466965270262	7.51150319235626	7.54049479602345	7.37097970721344	7.41146728371346	7.37487132593866
ENSG00000046774.10	MAGEC2	-1.14984101098212	-1.14983335375758	-1.1498320501932	-1.14691069858167	-1.14643513418591	-1.14571755592562	-1.14298020950712	-1.1384631993314	-1.14055998727725	-1.14025028797414	-1.13909589437314	-1.1404340042237	-1.14979020220862	-1.14431757408083	-1.14258466110755	-1.14977323683618	-1.14970348743926	-1.14123546253927
ENSG00000046889.19	PREX2	7.40140051056737	7.20767058325422	7.35563791658774	7.42509041414956	7.63050833808819	7.39406297164962	7.54028997882446	7.53847678370386	7.38893464728412	7.79649729025192	7.82870431315055	7.87614904159431	7.6416498836196	7.70783616417617	7.64222574185286	7.71652700304912	7.81601525590636	7.77095307395492
ENSG00000047056.17	WDR37	9.77453196549683	9.72760402458827	9.78995896047323	10.2358741103012	10.1588938244288	10.1854600204363	10.4654717489117	10.362464457825	10.5812043383191	10.0236112904965	10.0426479925923	10.035457832071	10.1244581101008	10.1367134022708	10.1116537189016	10.1530912842132	10.1502883000182	10.1906295227043
ENSG00000047188.16	YTHDC2	11.8106898290914	11.702899677689	11.8080025032954	12.0354013863751	12.0167790515722	12.0505858820543	12.0866917515477	12.0797891680627	12.1626648113367	11.6962284272682	11.7046423968764	11.7491393450825	11.7102731842758	11.6793737688047	11.6821856058308	11.6874307090342	11.72126536501	11.7851275972621
ENSG00000047230.15	CTPS2	9.21970364550681	9.25941766289816	9.18245903017595	9.29742600833932	9.347789749209	9.33069869261378	9.36040421545654	9.31046834971043	9.43243459860216	9.08856047182989	9.12618918737074	9.10632434259698	9.0642808456646	9.10688078716924	9.03355876082784	9.17635431000266	9.15980910781433	9.10790202330228
ENSG00000047249.18	ATP6V1H	9.66737651888945	9.70194747282747	9.64800056317224	9.62747883553219	9.73558113162524	9.77903912190746	9.86879596017141	9.88321662504774	9.79635681731468	9.6548774427299	9.72871822203475	9.61122071567046	9.73732778666434	9.72112904257702	9.65375060564945	9.60872128540487	9.68779796260451	9.67824340082004
ENSG00000047315.17	POLR2B	12.6132277546085	12.5856301011723	12.5680086918847	12.4605173665482	12.4317088105637	12.3812411010891	12.4082273534445	12.3928532018241	12.3684637532349	12.5788964607198	12.5328323525482	12.568833140142	12.4832273540507	12.4828448635241	12.4804193110529	12.3006591291972	12.2922492083754	12.3272691287841
ENSG00000047346.13	FAM214A	8.54945395330807	8.57286049065789	8.53377874660208	8.82843896480031	8.68714307089645	8.76208680555891	9.13376843262462	9.02342861170769	9.07305416333013	8.62410647062784	8.62436262666006	8.63734594395039	8.69640056647616	8.6514135713386	8.7118072989628	8.85843356973499	8.89369036829834	8.85225699798388
ENSG00000047365.13	ARAP2	7.85078242081074	7.71978433434268	7.790401055805	7.59300865311887	7.70737665941811	7.44148899632753	7.35446060414893	7.58555056494804	7.57508795397232	8.0022272056586	7.94276729656492	8.11536873986789	7.94797623639648	7.89138237510741	7.85160769310674	7.84795975555657	7.89892005522526	7.96310509111531
ENSG00000047410.14	TPR	13.8948085993879	13.6820863786216	13.895471339195	13.9738123448191	14.0301795468249	13.9601184923061	13.9952952524289	14.0407331780109	14.0873354894348	13.8901879663729	13.8990653938772	13.9882911741268	13.9437723943112	13.9469212520881	13.9296568871705	13.8705769837986	13.872092359601	13.9103655473439
ENSG00000047457.14	CP	-1.06639494017826	-1.04235895751401	-1.06637222904027	-1.04636664060335	-1.03030865790165	-1.06004886930684	-1.05570388315334	-1.04853403919931	-1.05186226778228	-1.06640240047603	-1.05057203570917	-1.06641921154826	-1.0662667769976	-1.06635973724904	-1.0662275176637	-1.0662243058002	-1.06605134637227	-1.06610171231053
ENSG00000047578.14	KATNIP	9.39555370839134	9.21442304381019	9.35575331466252	9.91379027600031	9.91786204945639	9.87891140125056	10.288767543518	10.2211340717631	10.264690108054	9.28975092220983	9.3298356741324	9.36406388985995	9.38155758601644	9.36988529049858	9.41834044587598	9.55713035063403	9.54361579502128	9.52382107322957
ENSG00000047579.20	DTNBP1	9.03976474876062	9.22555594817125	9.15508807450276	9.30179732375787	9.33931662360275	9.35387430394983	9.35597098631472	9.50964176955756	9.3720612958758	9.02539164662959	9.03180546171496	8.91261716317601	9.01520981938186	9.12481449496384	9.13916069891663	9.07582653171967	9.07727542972274	9.10446782359237
ENSG00000047597.7	XK	5.4995253002292	5.45698087450936	5.45656742704972	5.50308238035807	5.67762264035124	5.50208661645036	5.36151510822416	5.68194332330379	5.39251917584013	5.75780439827714	5.74888286824563	5.74554802142045	5.72526156919423	5.71925546327563	5.78098249135353	5.60659437095745	5.54814450467702	5.76141659101507
ENSG00000047617.17	ANO2	3.61096760301114	3.63503602544648	3.53976103823907	3.71081254145282	3.92163555968857	3.81022003880394	3.91888003067454	3.69765765992879	4.00243275406504	3.59202871536864	3.5893103181547	3.58717089553392	3.72761502263706	3.7450166569348	3.73401386976585	3.65246165029137	3.74946861637999	3.77159160199714
ENSG00000047621.12	C12orf4	10.2003248087408	10.0917564634106	10.1368237727966	10.3107687866988	10.2847020712031	10.1484272942396	10.230446902877	10.2479107804835	10.1353881076982	10.0896530523971	10.148105524546	10.194667003682	10.2003176810471	10.1790912754048	10.1864158473896	10.0129364527345	10.0840000367524	10.1650878273672
ENSG00000047634.15	SCML1	10.5825828364459	10.6360779211859	10.552746673638	10.7218077603812	10.7489557473926	10.7418698815767	10.7881113695223	10.905937116084	10.7671283149962	10.647955310297	10.6023830379806	10.6510025386129	10.5947576210472	10.5267823674892	10.5632436552497	10.5219054420631	10.4670783298689	10.5616683343783
ENSG00000047644.20	WWC3	-1.95149745293948	-1.94836182168178	-1.95421676681516	-1.95245047222737	-1.95229782600922	-1.95206749840557	-1.95118886749405	-1.94973900176231	-1.95041202681011	-1.95421891972736	-1.95421474746805	-1.95422011821029	-1.95398792492393	-1.95421587453541	-1.95388217780175	-1.9538737944001	-1.95347086970031	-1.95357948592214
ENSG00000047648.23	ARHGAP6	-1.37763941820932	-1.37763245791775	-1.37763127306776	-1.37438936267924	-1.37396992234154	-1.37333702957136	-1.37092273296623	-1.36693880084171	-1.36878813492129	-1.37764209043998	-1.37300565572144	-1.37375963944735	-1.37759325225244	-1.37009416842382	-1.37757901203605	-1.3714486642199	-1.37719320456836	-1.35921015745136
ENSG00000047662.5	FAM184B	4.32442071507722	4.33898982702921	4.42845513862659	4.52095927120247	4.55476158235947	4.55236653417083	4.61005458654205	4.81037831045017	4.62469189165369	4.2426354816375	4.17252452741687	4.20510150105092	4.23218702371591	4.25022851187629	4.23683271175839	4.37388319298491	4.37322635241506	4.50681304831586
ENSG00000047849.22	MAP4	13.0963855988554	13.0221709285487	13.1052720767558	13.004265776211	13.0128601386083	12.9573669428597	13.0335658408816	12.9799610907347	12.9851602760254	13.1456908196277	13.1516111710913	13.1593280205153	13.0468028092881	13.0507585001488	13.0725289352295	13.1217155380772	13.0824038336553	13.0786854521646
ENSG00000047932.14	GOPC	11.9256491831158	11.9086015399473	11.8968229549023	11.8464247630763	11.950216568011	11.9109071828535	11.7576217651515	11.7193850092494	11.7613224765315	11.6921345282737	11.6803216008409	11.7060646232911	11.683840239756	11.6634725552826	11.6780974116669	11.5925760904403	11.6234159374893	11.6567316644317
ENSG00000047936.11	ROS1	2.64953624875138	2.6815993114975	2.68130688503871	2.69374063169851	2.75146586046389	2.66502762454415	2.87047020789173	2.80083081096865	2.83701477237038	2.73576932706133	2.77874406716256	2.77544161720222	2.91305938059826	2.75370573415353	2.79848453470271	2.83867124843394	2.84355035563829	2.80239843262054
ENSG00000048028.12	USP28	11.0479691324806	10.9287452838037	11.0418773544713	10.9796193098393	10.9825621107112	10.995979976372	10.9808225270935	10.9607839199397	11.0440570142155	11.4026976304058	11.3875652189464	11.4070735175243	11.2999548876039	11.2751977348225	11.2323165781525	11.3566591446546	11.3927653949001	11.4037593751686
ENSG00000048052.24	HDAC9	4.72534358183252	4.67455351848721	4.74360937438606	4.74996152190651	4.79090777502728	4.94032136757539	4.7970055092933	4.86977117410159	5.09939264884375	5.48085414208144	5.50780774456708	5.37177721188716	5.40137384183933	5.31033990888933	5.33027397060056	5.46146220655087	5.56507317657962	5.46796401472864
ENSG00000048140.18	TSPAN17	9.94983908923665	9.99092428531789	9.94827708811601	9.89965943110593	9.82758605490029	9.91975083046637	9.59540368250955	9.73647440510415	9.84047714011762	9.93797038321326	9.94069092958045	9.93435179295684	9.98570024063018	10.0341232701201	9.98849843224403	9.91416632946427	9.96107623244698	9.93592779919561
ENSG00000048162.22	NOP16	10.4980114523238	10.6207748987382	10.5150816521415	9.97251738336125	9.96387713438036	10.0207825308119	9.46807624311522	9.60997162583285	9.57954009662438	10.4051529116571	10.4016190930642	10.4689950384032	10.4013832631887	10.4170942371693	10.4059893169692	10.0146894762444	10.0671157532278	10.114757659956
ENSG00000048342.18	CC2D2A	9.00248774598527	8.98965986568763	8.96127737216483	9.01002021478976	9.11201491125207	9.08989119329418	9.00307962930204	9.14447892010593	9.3688101200888	9.09761616237352	9.18227933981949	9.10786233653162	9.21115246650842	9.1989009990805	9.30531630848393	9.00932161169696	9.0410550856256	8.98707204914763
ENSG00000048392.13	RRM2B	10.3122017261634	10.2901643357964	10.3297680177208	9.69524705661011	9.87055969278872	9.73715366761269	9.4336017523333	9.23666819626585	9.27260826802962	10.1310810440575	10.1082916321596	10.164949579523	10.0363217201525	10.0553505113527	10.0142673498548	9.89282049969403	9.8767469843375	9.80919265599669
ENSG00000048405.11	ZNF800	9.0454591784823	8.93121009414973	9.16930459400131	9.03687605333202	9.15004437416267	8.99767836619679	8.87088673751388	9.06693975503756	8.86455641916037	9.31297358087003	9.29915007278	9.42230476185564	9.36709084525431	9.36884861303969	9.33878542956293	9.31349395032943	9.25755115685257	9.31869881779263
ENSG00000048462.11	TNFRSF17	0.477988964004541	0.478090015512519	0.505411037944368	0.541497088589878	0.515365777330166	0.484406238314551	0.673748953498139	0.514030668725869	0.548154292496801	0.477950078856289	0.478253949991527	0.477862361426968	0.501433578898241	0.493703215943389	0.478854980805751	0.478871471605285	0.526599759130716	0.523254153167112
ENSG00000048471.14	SNX29	9.41580015806243	9.2865751272754	9.42844282996787	9.88709269761735	9.82106157599843	9.74818380036568	10.0064479802148	9.97559265473664	10.0575854059144	9.39006167259462	9.43694772940556	9.44081614089825	9.55345261279085	9.54943002205491	9.4791841293448	9.61021236656332	9.65627750261035	9.56836926718976
ENSG00000048540.16	LMO3	0.687978175218297	0.696107349091273	0.688052653651808	0.691185401414124	0.691589249000434	0.692248434275785	0.697050458128177	0.715988170503513	0.707197318704245	0.725152995910158	0.722195657239627	0.7391260409925	0.708044719581066	0.718319022122845	0.748950867594432	0.738680901073458	0.753577517106115	0.749978161798983
ENSG00000048544.6	MRPS10	10.7931918218678	10.8227272892104	10.8245899620765	10.8065673751475	10.7967384870864	10.8150046920673	10.7362285022624	10.9027355251056	10.7036397310642	10.6753985256474	10.6949875531797	10.6940966838812	10.6798533773822	10.7010945249695	10.6799449042013	10.5311382240646	10.5100519401814	10.578110113074
ENSG00000048649.14	RSF1	11.2201653427292	11.0333873824974	11.1777191834175	11.0778951812218	11.1978238223301	11.1423901428776	11.2073846578472	10.9818488310337	11.0409457558152	11.1864462039476	11.1559321500764	11.2473071635451	11.1559040536543	11.1742901256028	11.1123269768292	11.1858956591726	11.2013684160599	11.2317035880129
ENSG00000048707.15	VPS13D	11.1890567400126	11.0496304683643	11.1828748676491	11.498225687371	11.4989382063022	11.5324795648107	11.42265380758	11.4088575837356	11.3776291744526	11.1494647471947	11.1541746622467	11.1578067130432	11.2212008324504	11.2241028853457	11.2175967427162	11.3012403783368	11.3269521150626	11.2750665652922
ENSG00000048740.19	CELF2	6.91850921941499	6.78831896572101	6.96274377836711	6.99151447657221	7.01458872947042	7.11388082067923	6.65851057915945	6.88511457067863	6.76259839723346	6.69396455337072	6.61831564095062	6.61219410303027	6.5386513486578	6.68210493801325	6.53840317465638	6.61346490130581	6.59209759030709	6.58477606596812
ENSG00000048828.18	FAM120A	12.7167750455725	12.6690543331334	12.7434129235711	12.7260806526401	12.7531663895604	12.7282951841625	12.8460153466386	12.7929682248584	12.7698557581007	12.7820676169491	12.8035265824122	12.7989481832053	12.8411560219693	12.8279259436282	12.8317293228979	12.7424303825889	12.7098497576171	12.775718033737
ENSG00000048991.17	R3HDM1	11.1531933022752	11.0960765411252	11.1578245657343	11.3841366189694	11.3777266334352	11.3460292869285	11.4808203153054	11.5745648305087	11.4487191456648	11.2265438920803	11.2324333381934	11.2312526473424	11.2732533446953	11.2459854043145	11.2564356830169	11.2146873754372	11.2120542588066	11.2347176188764
ENSG00000049089.15	COL9A2	6.24427619597512	6.39595595031036	6.29738797404134	6.38750153434775	6.45964074191428	6.32715605846682	6.79314982729187	6.71141011704584	6.59495006718208	6.59386529097036	6.64318663700355	6.70083829859937	6.6915457003918	6.68307029409448	6.75150801489759	6.69997701551872	6.69646412415549	6.67694710444532
ENSG00000049130.16	KITLG	9.45510398499015	9.37921432225109	9.38988473635436	8.86430965461027	8.78047694028274	8.93848281813776	8.57732066493227	8.58680664146125	8.59405066529168	9.31021033175322	9.37783052266772	9.36557244807542	9.1891815332118	9.17436096422686	9.09958123799384	9.17571426289964	9.17293959477316	9.26682724687473
ENSG00000049167.16	ERCC8	9.44873483314299	9.44955796175329	9.48483172497918	9.75495715512263	9.60802288876985	9.7321691380711	9.74052192600872	9.60089530833161	9.68780013597429	9.60002538598543	9.56544998218777	9.58528533381473	9.53199040804806	9.48072648108162	9.57190111016622	9.45255710546804	9.42993514871879	9.40861511516706
ENSG00000049192.15	ADAMTS6	6.29193130889235	6.28056317004167	6.28441276945276	7.00824101082959	6.81174594858789	6.87272522022284	7.56668570037346	6.87140805527495	7.42701306504798	6.31294621892073	6.33380771603776	6.34435353660267	6.36368042430073	6.27781654342393	6.25788826196451	6.88082849671449	6.83477530487422	6.81056814598923
ENSG00000049239.13	H6PD	9.41727557865367	9.29631801377519	9.44797956215434	9.83370776536419	9.81722715130957	9.72642364103498	9.76759455532559	9.60927007034773	9.81945210868188	9.64927092628572	9.6227694667169	9.55538929226307	9.75020307722231	9.79609872076211	9.78475044470641	9.89214706894853	9.86479361449039	9.77172104596621
ENSG00000049245.13	VAMP3	11.1890837098446	11.2336335233898	11.1831560530798	10.8177852734641	10.8134234589289	10.865986892305	10.4090849978431	10.3936938621946	10.5266962207382	11.1266078401807	11.1452418291812	11.1512939083678	11.0387987479967	11.0596532641285	11.0675583321657	10.8152652321871	10.8092709688066	10.8515153076985
ENSG00000049246.15	PER3	6.59716276100363	6.53154410863543	6.52891203781049	6.49091470432746	6.5905985922913	6.55316496420751	6.56019183923064	6.26728736738775	6.43011913032503	6.64895939923407	6.64886781093484	6.66404708062338	6.67728085006614	6.64429529373393	6.6571873070313	6.72365675602337	6.8414794312982	6.7484131521469
ENSG00000049247.14	UTS2	0.691983773387769	0.676009611829477	0.66767272434158	0.65246402964452	0.652865633742548	0.68803731808617	0.658660585153395	0.677415784473689	0.668709654904145	0.665574669015352	0.652417983810252	0.736472015448126	0.672568178126261	0.668382486465321	0.685438042833621	0.64982748003285	0.724282309754273	0.678760570516254
ENSG00000049249.10	TNFRSF9	-0.0971211409890461	-0.0968018502019027	-0.0883528211940601	-0.0579256877907134	-0.111179258052402	-0.0797046209064731	-0.0714161243091229	-0.0878362612156521	-0.0941092333029325	-0.0978963300505445	-0.0957747084560815	-0.113705349849978	-0.102877347420465	-0.104687911172509	-0.113270397991571	-0.1132631259033	-0.112872276353376	-0.0995241019559378
ENSG00000049283.19	EPN3	0.270746124794677	0.280587539193379	0.281088376585193	0.265973052770038	0.266404905532325	0.335864676594293	0.358052325750086	0.293909553192752	0.285507458890567	0.305547890673344	0.272626358803299	0.278959918875965	0.262910914771275	0.272409330663788	0.28777534941629	0.27673648163593	0.297238359476257	0.279624531251457
ENSG00000049323.16	LTBP1	9.6348500343911	9.66091067124256	9.65435883102385	9.40278588639084	9.33381679660776	9.38497880260696	9.50771735035013	9.23183703092985	9.20377560211504	9.7715947380397	9.76562624116276	9.70252676805758	9.65311698238615	9.58298012569254	9.58835956327381	9.69904160217154	9.6484024195587	9.53130240822379
ENSG00000049449.10	RCN1	11.9176280989208	11.982624089874	11.9168994838334	11.6727641317826	11.7717395700919	11.7870313966427	11.6087462222785	11.6209572662784	11.5220177335475	11.9095244114501	11.9206986883531	11.8936164896007	11.7961682552435	11.8309766085441	11.8294832657549	11.8580739765847	11.8476321209082	11.7912389802641
ENSG00000049540.19	ELN	-2.28279161988296	-2.28171628288487	-2.28276527684244	-2.28213151921939	-2.28207942804808	-2.2820008277735	-2.28170099123716	-2.28120621838834	-2.28143589104901	-2.28280053544599	-2.28273404898292	-2.28282113421093	-2.28265618149256	-2.28275127029914	-2.28262009483726	-2.28261723396578	-2.2824797341979	-2.28251679994566
ENSG00000049541.11	RFC2	11.0393502759948	11.1177389749471	11.0391944552133	11.2555874187034	11.3195943244925	11.2721780142057	11.3316894462226	11.2999327201368	11.28065464602	11.2289077317158	11.1935807624527	11.2203363344622	11.3037081876303	11.3304883647789	11.3558160708306	11.313205418494	11.3197672828253	11.3341051176528
ENSG00000049618.24	ARID1B	11.5166492273548	11.4048212388115	11.5016480468779	11.5692944980608	11.5477416024228	11.597152825375	11.6408026761295	11.6187644003049	11.6010872091695	11.2407557092656	11.2960658566653	11.2274524618973	11.3259852156648	11.3519104433672	11.3328466666577	11.2933529176497	11.313412143246	11.3209453324372
ENSG00000049656.14	CLPTM1L	11.459034476619	11.5033706736844	11.4444440885125	11.5529485848146	11.5729300889933	11.6006561942353	11.4688390771637	11.5195807172587	11.5928039790334	11.5371618865058	11.5369149984197	11.5082704980165	11.5931886174824	11.6143942256929	11.6102035609148	11.4775206694437	11.4918431754897	11.531324486422
ENSG00000049759.20	NEDD4L	8.89317409327187	8.82972150231496	8.91738549326783	8.93334428106447	8.9826700342679	9.03845924200079	9.06485883188554	8.88585528532262	8.86050851489672	9.09325313380378	9.04375371577507	9.10572894299029	9.00220904916369	8.9383519897448	9.00278859896151	9.11577292247336	9.12414475748614	9.12288434300785
ENSG00000049768.17	FOXP3	3.87051555576123	3.99718521205926	3.9019015707405	3.88167651691417	3.85288091950831	3.91100182481196	4.02520981142629	4.02465773724601	3.92386868450804	3.92056181267833	3.88345161551557	3.92177916766887	3.9329906673991	3.92346482419528	4.01413067153484	3.9178723319865	3.95737990565178	3.99478260272771
ENSG00000049769.14	PPP1R3F	5.59057564081984	5.55028994004356	5.61316625969617	5.70026379868237	5.56226211653142	5.8851900653358	6.07976335559484	6.14910046297143	5.84566175586815	5.92278314640956	5.79389626843971	5.85149664530048	5.86009220425803	5.85017000049441	5.86269455024839	6.0618339328765	5.93305447257745	6.06642626311319
ENSG00000049860.14	HEXB	10.5734533370497	10.5950155768737	10.5970706272187	10.5194511844708	10.5576627337544	10.5461915250767	10.5932799414904	10.6190009128738	10.6681592750254	10.8045846744841	10.7861726541452	10.7749873787703	10.6827551265699	10.6703072370011	10.6972244278676	10.6971583250757	10.6879960741924	10.6837489934768
ENSG00000049883.15	PTCD2	9.92958111995374	9.74307423346644	10.0033214490393	10.3572931940849	10.2958820946102	10.2118372004325	10.2834834500015	10.6175904587162	10.2285068415288	9.98605105065993	10.0357477395333	9.89143892542774	10.0370942999515	10.0747744408408	10.0886437821035	10.0183719669605	10.0566290423597	10.1035095392541
ENSG00000050030.16	NEXMIF	5.32879877114494	5.26157140570485	5.42737200747593	5.54421027197309	5.51593794909607	5.56361566407353	5.47180831956852	5.39206196246623	5.58485373159662	5.7125700511255	5.83059725572439	5.84080415543373	5.72245944378421	5.68492752652263	5.82584539179638	5.76566621052957	5.69835435927736	5.71533564930171
ENSG00000050130.18	JKAMP	9.43297483435341	9.45054115449381	9.3752629335222	8.5825487328353	8.71411814506319	8.56052379637256	8.31002722136089	8.46705212344018	8.47023590256826	9.59562980756788	9.49492323626245	9.49799172815964	9.35466205860086	9.38299278792898	9.45754937434482	9.23944013835675	9.18857162983153	9.23126163058987
ENSG00000050165.19	DKK3	4.03268022920633	3.98840778827542	3.94630109512052	4.01002899451297	4.0348546481477	3.90025138204796	3.99111936821196	4.06220965958835	3.99510885442876	4.04683290146068	4.04934586234723	4.09071003250659	4.02241286629729	4.02075938135586	3.88540826899867	4.11944531671624	4.08197206645299	4.01165303559849
ENSG00000050344.9	NFE2L3	8.49783009181739	8.53015343027634	8.52660492278246	8.26969808494745	8.316288318148	8.33876889343931	8.08018796232419	8.13439161818526	8.1720723522704	8.89171816588967	8.85392344174639	8.92684132694836	8.73373606762411	8.73948137287743	8.66245708856437	8.68098332884892	8.72741640011937	8.63974290235477
ENSG00000050393.12	MCUR1	10.3117701636996	10.3310341468621	10.3094190736948	10.3055598663373	10.2623072376468	10.2665180311708	10.1077144160748	10.1691043778745	10.2280562645721	10.3862293637448	10.3677971233968	10.3613323414685	10.3602570450439	10.3799016227333	10.4122589636204	10.2388175022924	10.2918866223178	10.2980106504563
ENSG00000050405.14	LIMA1	10.9678407261623	10.9383743220145	10.9050295765637	10.7831874008343	10.7996530027623	10.7837795685136	10.889298302204	10.6097188128406	10.7918653193779	11.1220308245653	11.0996822330952	11.1178711090561	10.9610695611875	10.9288237956836	10.9456643857055	11.0646342939294	11.0189050971783	11.0198002202669
ENSG00000050426.16	LETMD1	10.1746282398553	10.2435764632054	10.1279433805399	10.618258328496	10.6770158389841	10.6437183160932	10.8288406499591	10.8613843035639	10.7174001610302	9.81176663910927	9.81397159704104	9.82613895890663	9.83824579942022	9.96322620303111	9.8689670933487	10.0224775329608	10.0576653740134	10.0266845380212
ENSG00000050438.17	SLC4A8	6.84917317908869	6.5208388242371	6.83220134149126	6.44130662676371	6.90192409014627	6.53805996130236	6.49247764147569	6.79332706253468	6.72999196282719	6.94561679555903	6.92391087994213	6.95832020798791	6.95707006886768	6.85534701737031	6.97961153677286	6.74460383901719	6.95607793990204	7.12650142355749
ENSG00000050555.19	LAMC3	7.90972281113045	7.78779105733724	7.94908590389979	8.14479108180143	8.09663905246736	8.17894621465572	8.25221530553507	8.17387952753307	8.2202372932301	8.51949579071367	8.56512004540262	8.51962815243295	8.55116894647379	8.51919244439984	8.52007734674193	8.67221069293419	8.64256376702816	8.6900228104407
ENSG00000050628.21	PTGER3	3.25012121984479	3.23343738132679	3.23490002643329	3.64707239319345	3.62508221866271	3.54281425588252	3.64258739759434	3.76477264841136	3.77510576786545	3.32691285804024	3.3111375600184	3.36664696811704	3.40241157211101	3.34476886310743	3.53213711263327	3.49259646083192	3.52201722008121	3.53392853402819
ENSG00000050730.16	TNIP3	0.985228580882733	1.00796969162587	0.999349415359052	0.967483957801333	0.967981382404356	0.968792894948497	0.972558328950298	0.993201360903625	0.983096692001663	1.00981994959767	1.00088035376824	1.0111870992872	1.01085751410672	1.00921779356306	1.01425790526308	0.993212534880226	1.02248762474109	1.02259640786072
ENSG00000050748.18	MAPK9	10.7893839355624	10.7416509336022	10.8038202473293	10.9772383252351	10.8907312106132	10.9719669545513	11.0674945206952	11.0652712060541	11.0715787469644	10.8874626402552	10.846350632097	10.8161056214875	10.7992212973981	10.8652584840277	10.8991912634994	10.9116933654118	10.8926903977043	10.8929527907209
ENSG00000050767.18	COL23A1	5.54752319135211	5.55846982945454	5.60622129032385	5.7066405724732	5.7116847330604	5.88202951807235	6.25304607755619	5.97349340163185	6.19888150848292	5.80813235593623	5.84850201247621	5.83771331992162	5.7495972928693	5.86918111343995	5.7902819492294	6.21501438610163	6.04783683871182	5.95932692961791
ENSG00000050820.17	BCAR1	9.99340969866391	10.0364484955539	10.0354631702827	9.91374523887537	9.8101742058309	9.87819767842827	10.1162882809752	10.1332234976414	10.0514816672966	9.93752305145441	9.92552382669352	9.88820521677582	9.91536288239017	9.8918374705558	9.91600118052957	9.93338930847293	10.0053513511431	9.96828282585385
ENSG00000051009.11	FHIP1B	9.24445167432701	9.14900515467512	9.2111667332068	9.03912014743354	9.13513698984044	9.04550735010334	9.28458310711322	9.24230657874094	9.17647552217965	9.14215941471453	9.15874256115662	9.16960747697846	9.13094151335943	9.12811367158045	9.1892347957401	9.18099644785586	9.17657685152667	9.05686349156736
ENSG00000051108.15	HERPUD1	10.00088754033	10.0263017655356	9.96901869131987	9.97399233157609	9.89315865424496	9.825921506951	9.65215693842655	9.67881112478086	9.68852477280787	9.95725282253944	9.89966507974764	9.89194812402084	9.7869032680941	9.81054170045834	9.82740161856767	10.0647914369737	9.91478176462397	9.99156250165297
ENSG00000051128.19	HOMER3	7.42037787208571	7.52033431297594	7.45885431513329	7.62859568761516	7.22774758399151	7.41303000130578	7.85699222450317	7.76628136751953	7.99200840809117	7.50957395117573	7.51121254811784	7.38835565667546	7.27370969857858	7.41612532109625	7.37585512530653	7.61073632024825	7.62299195127087	7.45890335897104
ENSG00000051180.17	RAD51	9.41443515339254	9.47568430732326	9.35139257007411	9.70078475200832	9.81005659107239	9.67074283160528	9.86055719406548	9.67132128766151	9.91004983042606	9.23778075722134	9.32686732864736	9.29477975244516	9.38488368655598	9.37628674460084	9.39419021520452	9.434366312059	9.50397052601334	9.50794880421443
ENSG00000051341.15	POLQ	10.8734489330739	10.6880607716241	10.8670958363673	11.2564014710134	11.28593978872	11.2135121672763	11.3381408944571	11.3248678298214	11.2325123720931	11.0867818143671	11.0374112917295	11.1369764429378	11.0626759910526	11.0597566938899	11.0620639410067	11.0325561663794	11.0724042941822	11.0855738749272
ENSG00000051382.9	PIK3CB	9.68110759630263	9.66777589317818	9.75446224213996	9.47240938302211	9.47872301416819	9.65464835983041	9.1857838470769	9.49728734158384	9.38645422276458	10.0373838165922	9.9730504623049	10.0363617212833	9.96724907457445	9.91095690979512	9.93474580360593	9.85529739018967	9.89988649010682	9.8509703075972
ENSG00000051523.12	CYBA	10.8706357070888	11.0073224818078	10.9343174419326	10.8969373161339	10.8838131915816	10.8749318846822	11.1830708157496	11.0819996093042	11.3244558747896	11.0075604854082	11.0415486685938	11.083459430608	10.9491239724142	10.976242774857	10.9825970680255	11.0175510035046	11.0166966306966	10.9897833492079
ENSG00000051596.10	THOC3	12.1932407335289	12.2689258650341	12.2325263121909	12.4167501967973	12.3951969878642	12.3848821469756	12.409427030925	12.3714802605197	12.3237530749627	12.0868776545557	12.0730531985145	12.0558214158831	12.111639839421	12.1130616897193	12.1347297036331	12.1197721894371	12.0907209064876	12.0768744255174
ENSG00000051620.11	HEBP2	10.9898820621294	11.0842352578734	11.041133108305	11.2437516221141	11.2863432186003	11.3940526935296	11.4643227293972	11.5421619035009	11.4927224375231	10.6706700198243	10.7911042088328	10.7468258203761	10.8614430470884	10.828262012521	10.8210349767917	10.8447901267076	10.8322716383238	10.8966244323797
ENSG00000051825.15	MPHOSPH9	11.2411380432784	11.0544164577542	11.2057409451321	11.434800220136	11.46225209487	11.4002863711207	11.4283622412501	11.392946884638	11.4617669199046	11.2262535436717	11.2146049116502	11.265190721505	11.3398611574022	11.3130354847994	11.2762266205634	11.1093778061877	11.1283609578094	11.2391516505707
ENSG00000052126.16	PLEKHA5	9.04784309856268	8.9957816241637	9.05333144411346	9.05016610099296	8.99527471476567	9.05029552268013	8.7869873172376	8.67346319360022	8.95513031435643	9.03516519688846	9.06023963676983	9.08811381726531	8.99140152273384	9.05295001482897	8.95671716407894	9.16088972613859	9.15040057458949	9.09400003822471
ENSG00000052344.16	PRSS8	0.187738754448555	0.173036014269609	0.173856587851187	0.162076672053593	0.163135035186876	0.24122061288771	0.364779002959091	0.277139175333073	0.193742795101119	0.172100698385206	0.152825092401456	0.171254019501804	0.167189801859448	0.164316503127049	0.18498113948148	0.171148509821057	0.192080684972032	0.190264402936242
ENSG00000052723.12	SIKE1	11.749543018965	11.700437916014	11.7364930398012	11.504157626475	11.564462737911	11.4909583844829	11.2499103011107	11.3348027494378	11.3241276894729	11.597987849455	11.6143055700433	11.6368402100813	11.5411776871868	11.5450958349925	11.5650469332068	11.4569442377544	11.5026177996033	11.553974143737
ENSG00000052749.14	RRP12	11.6853277489406	11.6120978792988	11.7228307477502	11.6556748215767	11.6730492384054	11.6538080597961	11.4212823661902	11.5620506385166	11.458794527804	11.5435881920473	11.5182668392185	11.5463513030571	11.6625367530183	11.6619095002858	11.6863114635178	11.3268372055072	11.3656461147871	11.437432279923
ENSG00000052795.13	FNIP2	10.1607609008834	9.99489850209936	10.1627026329144	9.95728809300725	9.84860608704617	9.83049128342914	9.72135259891268	9.56180765427614	9.67307399516208	10.2938864570205	10.260197382228	10.3326598917409	10.1798238613943	10.2005106767807	10.205456931716	10.0707143157437	10.0944106897394	10.0663157527016
ENSG00000052802.13	MSMO1	10.0716402303225	9.99813662928937	10.0000727347231	9.41514557990822	9.35425402381123	9.35288812204968	9.18746958484302	9.18526422857095	9.34333062233146	10.5311672170454	10.5441654106143	10.5739806324077	10.1426870536754	10.1972966884191	10.1538321395972	9.98055558012078	9.93373822678861	9.9530333663672
ENSG00000052841.15	TTC17	10.6738808617758	10.6096196619569	10.6509303047909	11.1334165559196	11.0580333921487	11.0936558042841	11.2625053189341	11.2194221578621	11.2981577447244	10.7027435994035	10.692597971694	10.7162128959112	10.7691725128599	10.7895268207181	10.7253548112382	10.846295443156	10.8194897392454	10.8155677513442
ENSG00000052850.8	ALX4	8.92128854862714	8.80161963295461	8.93183736981396	8.65517109183403	8.71541205723723	8.8049658038126	8.38784984612871	8.49966836696233	8.48635696959895	8.91629961958776	8.99519402300759	8.93623342093906	8.86448512557986	8.88550308643304	8.91553586691208	8.92128599429288	8.9855750016102	9.01509469202603
ENSG00000053108.17	FSTL4	2.70610074893768	2.63483683903075	2.65254793213853	2.6811692095057	2.76823595383964	2.72804275629524	2.7942710226356	2.80431793948798	2.78315998062645	2.73996066008924	2.7718330461436	2.73460095700431	2.76512910027703	2.78907418528293	2.74559683368286	2.78844572291909	2.74455966749571	2.69762541177242
ENSG00000053254.16	FOXN3	10.2620834431249	10.180605985679	10.2734839108066	10.0310812022806	9.96940760286807	9.90680879606854	9.81245670847069	9.33279271135851	9.41127214438782	10.3524987420962	10.3384789825882	10.3334677116526	10.2749996533702	10.2528810319119	10.2588235482833	10.3409323696337	10.3317077462353	10.3002646568364
ENSG00000053328.9	METTL24	3.25606567283712	3.24543481232555	3.23178529899843	3.25381092457292	3.39473452476075	3.36426500725587	3.37351001908707	3.26642918266533	3.31750572461707	3.33648137759965	3.40322734247114	3.31153115765484	3.35363810002079	3.42731912976502	3.43531779053051	3.48784091731689	3.47050137787737	3.35694441189899
ENSG00000053371.13	AKR7A2	10.6669534330607	10.8124660016757	10.7309310894275	10.767126460656	10.6940428749071	10.6963985489252	11.0250448298165	11.0814957810677	11.1778440869801	10.6226294351496	10.629087338528	10.5487921538916	10.5069960862281	10.6038127337886	10.5960755924523	10.7224079728207	10.7166035029477	10.637956225781
ENSG00000053372.5	MRTO4	11.504868974821	11.5439009819538	11.4993750455914	11.3240065501745	11.3118861707267	11.4076420257777	10.9542112621772	10.9395005978415	10.9952235415209	11.362864536657	11.4133039662097	11.3902626381742	11.4381395051129	11.4684458356338	11.469880181066	11.1097981698832	11.1657842018507	11.2323201060451
ENSG00000053438.11	NNAT	-2.11907546445359	-2.11897207528906	-2.11895487689405	-2.11605379624457	-2.11125157502279	-2.11545554478227	-2.11408301695471	-2.11181815119943	-2.11286949778265	-2.11908025765157	-2.11881192865058	-2.11908348950484	-2.11338113382006	-2.11889076072365	-2.11829029363607	-2.11827719774802	-2.11764778059957	-2.11781745228427
ENSG00000053501.14	USE1	8.45682676528324	8.53454252065629	8.46298636442727	8.55870914389052	8.63525692506821	8.55609833451315	8.79589913326827	8.6689640067611	8.4767347186526	8.47932379799196	8.49055331518102	8.45141631889594	8.4807621161123	8.53631378076915	8.54206752330979	8.37627315704485	8.37419840775685	8.40209238648037
ENSG00000053524.13	MCF2L2	3.18095225338735	3.10344900512161	3.16842561083806	3.20566174025906	3.40868894588167	3.46455140729263	3.33193227548404	3.38036365440018	3.36988061285071	3.12309984036743	3.16094388481341	3.16156795226431	3.15353551897516	3.19159413957811	3.19030862876088	3.22868635282154	3.39937236008612	3.15882111276623
ENSG00000053702.15	NRIP2	-2.28274039903519	-2.28271992633876	-2.28271652078343	-2.28214206074462	-2.28209484348805	-2.28202359745464	-2.28175181514854	-2.28130333576211	-2.28151151908135	-2.28274848041283	-2.28268821476115	-2.28181290154584	-2.28261763294895	-2.2827038247635	-2.28258492274453	-2.28258232955073	-2.28245769495996	-2.28249129264798
ENSG00000053747.17	LAMA3	10.3688108191326	10.2579670648539	10.294590308726	11.0223728478738	11.0662439640035	11.1306818395318	11.51877366103	11.521508310435	11.4243006276566	11.2411193145774	11.2477972140652	11.2345201553574	11.2296695592818	11.2153007787742	11.1928723427117	11.51261235566	11.5749221287472	11.4779232029972
ENSG00000053770.12	AP5M1	10.5956860282132	10.4890196554701	10.5778965004515	10.4802474906597	10.2911549298277	10.3678475959994	9.93280871989491	9.95395797768029	10.0705174453854	10.6637408635442	10.7409727210053	10.7009336618506	10.6594498110338	10.6324978031541	10.621718427967	10.487128679687	10.423027674731	10.5951638564691
ENSG00000053900.11	ANAPC4	9.72385497093946	9.68272381064393	9.70279691738628	9.90715800599535	9.94302919011471	9.92769740230116	10.0763390163104	9.84363242605857	10.037983500885	9.75084607868833	9.75932040107333	9.78350615149011	9.70449490011842	9.708723847227	9.75399466309996	9.73485675115102	9.70359321183006	9.79296144693217
ENSG00000053918.18	KCNQ1	3.88734535333041	3.9550382621946	3.90178209991453	3.94627595698528	3.86754166208361	3.86470243503843	3.93313883794753	3.97023255065507	4.16770415827437	3.97062305786423	3.98228309974332	3.97881189498756	4.04575661724631	4.02879667996019	4.01476562901182	4.18616428119921	4.11685592276741	4.0723317767774
ENSG00000054116.12	TRAPPC3	10.4775874923399	10.5846648467033	10.441402889667	10.3274382714909	10.2726879233026	10.2716631052703	9.93736730270853	10.0644310227805	9.94131871209581	10.4126140742402	10.3468298299511	10.4412169004592	10.382918144254	10.3384359878695	10.4110079802352	10.2731834267152	10.2982035117909	10.2931579748805
ENSG00000054118.15	THRAP3	12.929430437125	12.8958356273588	12.9238508468022	12.8781150366526	12.9247860696886	12.9049218257497	12.6190645422786	12.7102597584129	12.626788162394	12.8838936646234	12.8590185858295	12.9078771662758	12.9592720146005	12.9337214293148	12.9735868200303	12.8011154955178	12.8107139766646	12.8115498814215
ENSG00000054148.18	PHPT1	9.94833980830994	10.0850183043211	9.9246062506026	9.72833554520041	9.74222607471094	9.74980639425438	10.0806800466677	10.2736907490563	10.1578003548543	9.61634871274192	9.59866890771656	9.61069974418849	9.57214444893523	9.56060571207064	9.51740388285702	9.58269022233522	9.64634852860263	9.59154813954583
ENSG00000054179.12	ENTPD2	1.04521176808366	1.00862390729067	1.02328843620446	1.01294973510919	1.04610155181864	1.0143986989255	1.0714086828239	1.03967309361672	1.02898199511758	1.02901177271938	1.05606712800528	1.05413922019758	1.10226706692928	1.03911240422326	1.07419033187994	1.05230281236045	1.03712952603841	1.05995790701637
ENSG00000054267.22	ARID4B	11.2204305199269	11.1256370707618	11.2225726962773	11.3286572760867	11.3351761427582	11.3612414370224	11.4782393240005	11.4495709961412	11.3493263423681	11.2664745664081	11.2271699533656	11.2990193655617	11.3017979757585	11.241102276701	11.2770210385182	11.2700929117198	11.2926693989732	11.3596120780203
ENSG00000054277.14	OPN3	5.22928603451071	5.14943743970426	5.20124615603711	5.23835395371607	5.31135565548855	5.32805922821947	5.40343572467569	5.23451592131191	5.70890005924916	5.37430720537347	5.3189358866239	5.41529797229847	5.28357101540822	5.35767228229537	5.27027887802891	5.53474982995869	5.51209433540907	5.44802880979024
ENSG00000054282.16	SDCCAG8	9.02882562709567	9.05857840362671	9.00487979262117	9.78721722089248	9.83515093335702	9.80275493534057	10.203439881066	10.1843347174722	10.0609344516295	9.23042519249987	9.20617290360065	9.18045605561415	9.35675004439342	9.40265979984744	9.36211901871008	9.49107938745486	9.56268924583445	9.55650164680643
ENSG00000054356.14	PTPRN	-1.97688566903406	-1.97681809431617	-1.97680665205846	-1.96419503439919	-1.96311678943119	-1.96148982754081	-1.95528345459153	-1.92154562708447	-1.9497960958571	-1.97691177648623	-1.97666691147982	-1.97697088424298	-1.97505511762815	-1.94037096189116	-1.974308153152	-1.97424893543439	-1.97140280183658	-1.97217003273201
ENSG00000054392.13	HHAT	6.40226475539496	6.38913791769436	6.413784629501	6.60157392552467	6.42905938959461	6.53690722935394	6.66556905221057	6.70125089860403	6.73276001231306	6.57980675353075	6.47676011522837	6.61269356310192	6.41926753843494	6.52308644866793	6.38610256599605	6.72787771891035	6.73511495774228	6.68676447809315
ENSG00000054523.20	KIF1B	11.8115296063087	11.6286192628995	11.823078356661	11.8700386019424	11.8499479436532	11.8302169360381	11.8009287779181	11.7248079810279	11.8125799877852	11.8877332884547	11.8898842105006	11.903123853552	11.8771664206241	11.9037258370092	11.8673258845443	11.8934880114932	11.9076910621285	11.91113210885
ENSG00000054598.9	FOXC1	12.1080297902327	12.1858704031088	12.202071125935	11.3956890742864	11.3695026778442	11.3638766355425	10.8048337963175	10.8533633456526	10.7680643300776	12.3459857991223	12.313500455305	12.2498153106877	12.128891639419	12.1131968990803	12.1533957815953	12.015343753889	11.9237197892086	11.8961342250273
ENSG00000054611.14	TBC1D22A	9.21241587910072	9.29482646656647	9.21482983629061	9.37674213983592	9.37674427147439	9.38982977439845	9.45775425141812	9.17669890095472	9.50297710523505	9.16293101839226	9.18983670881046	9.11764353797691	9.19802780378167	9.26954013844233	9.17992361053566	9.29452694661062	9.22974005263841	9.31868492725258
ENSG00000054654.20	SYNE2	11.7730162962424	11.2453153258363	11.7429489801687	11.9626342817875	11.971417348828	11.935805101516	12.162955336872	12.03235159586	12.1088596208019	11.7998618526123	11.8070917649541	11.8524698159304	11.813438334379	11.8366721396163	11.8455246012954	11.9304988112238	11.9262474441613	11.9298773923658
ENSG00000054690.14	PLEKHH1	9.80882420060395	9.7213807864479	9.84330372587516	10.1385035737084	10.0001034687286	10.1813387141581	10.4770186303812	10.3143730344746	10.4259574236061	9.7065123408538	9.75657038706751	9.70859834113478	9.689353063172	9.75938435651519	9.70198117382547	9.93497543530724	9.99582510936902	9.93401717350833
ENSG00000054793.14	ATP9A	9.5931362491576	9.46806985566558	9.56892475125542	9.47251022857393	9.52052243645365	9.42980802562588	9.18073098409869	9.10027047768831	9.00976642914381	9.47904862536009	9.51038684298105	9.46611661356014	9.5129643668726	9.51168214924246	9.48795310990988	9.47816082624899	9.49895479113624	9.48749816711811
ENSG00000054803.4	CBLN4	-2.12023803678981	-2.12009291879845	-2.12006877897151	-2.1024686419462	-2.11566210197736	-2.11515708392589	-2.11323059112232	-2.1100516045175	-2.11152728434413	-2.120247693572	-2.1198681354896	-2.12025406968938	-2.11936782568201	-2.11997878491937	-2.11913596373953	-2.11911758222946	-2.11823412647536	-2.1184722792275
ENSG00000054938.17	CHRDL2	-1.14892049088557	-1.14891239739906	-1.14891101963678	-1.14589295614961	-1.14540814935771	-1.1446766252625	-1.14188607965534	-1.13728128326634	-1.13941882141346	-1.1439870638323	-1.14889921013743	-1.14408946739632	-1.14886680171266	-1.14345222209852	-1.14885023866432	-1.1116369553722	-1.14877524187099	-1.14879679590321
ENSG00000054965.11	FAM168A	11.1727784586602	11.0451577098242	11.1164298550612	11.1079140226975	11.0859743312826	11.0825689621487	11.1992081631515	11.2385077816002	11.1251464155232	11.264176638688	11.2222596121767	11.2612777706207	11.208472931307	11.1887102696554	11.1873258513851	11.2227399134419	11.2191008565435	11.2066130884038
ENSG00000054967.13	RELT	9.32027053762084	9.32362759584651	9.34686630121368	9.362876086631	9.3520003325004	9.32666146898364	9.86342465296407	9.83392602677909	9.8841448498876	9.27723012950822	9.32681313548916	9.24465966772695	9.32466258091106	9.33475106141386	9.36481237163552	9.26953905727242	9.32396294456881	9.33521403691582
ENSG00000054983.17	GALC	7.53171890269137	7.51613119135657	7.55602251943859	7.79824148501206	7.80430657344006	7.51678177597923	7.62170899007195	7.89747666303125	7.58177211093666	7.80771758618019	7.7291724930359	7.82809442047127	7.72800178105303	7.84601419129058	7.87149263924272	7.66771901510799	7.70654897484964	7.80109041165052
ENSG00000055044.11	NOP58	12.4993652284214	12.5019220706389	12.4922852547653	12.742217343939	12.763178886908	12.7712471250689	12.9645422099812	13.0740328984611	13.0355664217193	12.3689495499807	12.3619547035214	12.4002733703297	12.4332428622875	12.4235721320351	12.4344633514492	12.2663987277003	12.3264618915467	12.3624612177331
ENSG00000055070.17	SZRD1	12.4104752202505	12.3384715255929	12.3985261317581	11.8780756105567	11.830667789485	11.8948019761349	11.1925079040038	10.9606515294555	11.363202843733	12.1173562280207	12.1494823025512	12.160682665569	12.1661619558255	12.156210907198	12.1459819345295	11.8502269979635	11.8102649928596	11.8980215394206
ENSG00000055118.17	KCNH2	3.15455129205171	3.14496658654988	3.13494568854144	3.23136751121923	3.29108792004929	3.18594158835844	3.20110902530403	3.26905706579218	3.24002686461109	3.25233100845355	3.26761484378955	3.21887468001852	3.21763092283625	3.31576165254707	3.24913552593326	3.26828398980417	3.33434026100379	3.22820235164405
ENSG00000055130.18	CUL1	11.5941947276152	11.6093126255355	11.60133029379	11.2990704174152	11.2463662782359	11.3502427274472	11.1871270004366	11.1578767348929	11.1828516023563	11.8703201036234	11.8814043998097	11.8745646953816	11.770937858752	11.7670863416736	11.7638356932413	11.7152563060785	11.6792819396003	11.696739181391
ENSG00000055147.19	FAM114A2	10.2040818837608	10.2016404228006	10.206759237677	10.279670999909	10.2728528514279	10.3934387454719	10.3667122536629	10.3150931775897	10.3850391145983	10.0538105020272	10.0442971907174	10.0602712088515	10.1305588075223	10.1152782435567	10.0934756057315	10.0323706422439	10.038429938808	9.97865841823518
ENSG00000055163.21	CYFIP2	9.00081254728231	9.00278993797106	9.03433541752835	9.08111964528213	9.03877496832377	8.99310862298877	9.01056681453618	8.94349349690819	8.87324322035441	8.26668942778413	8.20075002308126	8.17899085983627	8.26325511469305	8.31912277843642	8.35838993369511	8.28116368600853	8.36844729450127	8.32143108857037
ENSG00000055208.20	TAB2	11.5296052446975	11.5197628968421	11.5112289453961	11.2548746799933	11.3136091766188	11.2572395091987	11.0478473054942	11.0894590851715	11.0528488184626	11.3187987169269	11.2833711647034	11.326229781978	11.2834764998472	11.2568851477517	11.228982547729	11.2327607840804	11.2527602061234	11.2243727375008
ENSG00000055211.14	GINM1	10.1482822849224	10.1769113948876	10.1995233918131	9.89463968635406	9.89129582553963	9.94490644971405	9.95406000620677	9.80288872044738	9.99953871345144	10.1977767587281	10.2282706970974	10.2549626796866	10.1066982659517	10.1359190176618	10.1319669565661	10.031943160284	10.0320339417155	10.0468303334159
ENSG00000055332.19	EIF2AK2	11.6312820041502	11.3911322254877	11.591724847785	11.6039580415906	11.6674595652416	11.7392567351785	11.7660412742108	11.5530911610116	11.6301835606842	11.815705094853	11.7963152152709	11.8230784297562	11.7281658299516	11.7038465373484	11.7838051790874	11.704468100419	11.6799876242704	11.7291315810152
ENSG00000055483.20	USP36	10.8938901598231	10.751304797372	10.9071169020097	11.1228434705231	11.2338650594398	11.0665968157375	11.0150691040242	10.9874699919072	11.1832496500399	10.7254562559026	10.8012450156299	10.7389311405216	10.9120455032745	10.9503098959151	10.9445735833405	10.7566467479167	10.9152621129638	10.8570753770224
ENSG00000055609.21	KMT2C	12.1517618920453	11.7228947437102	12.0828947944384	12.3739301128503	12.3713090018635	12.3280970392583	12.6562837117256	12.5502118279634	12.6124771266449	12.1908262835486	12.1886116852903	12.2616181810426	12.3337158553746	12.3029979758998	12.2819580126327	12.2491429934082	12.2457293475392	12.2990707499168
ENSG00000055732.13	MCOLN3	7.78450441880608	7.84986995767239	7.85980643909738	8.15081606514283	7.87680729436587	8.00401376720774	8.20436626226252	8.12390349647631	8.33786522868458	8.49517463265953	8.4489851163624	8.46443691246855	8.48635536886516	8.47150666897291	8.43251456060991	8.57422582824197	8.67696835644437	8.55401356690383
ENSG00000055813.6	CCDC85A	3.67004634458464	3.78721117477097	3.6325684668387	3.56198765362971	3.54908718445104	3.62203114086177	3.67337651141344	3.60772422412846	3.63654073988683	3.63823021100722	3.59885325460504	3.62963203383224	3.56410872434558	3.54125369012714	3.61436636748713	3.61781819058994	3.56978476472126	3.57206596207262
ENSG00000055917.16	PUM2	11.5578663670845	11.4994809691182	11.5294420361868	10.9679050409531	10.9281467301404	10.9473762764785	10.5710659863518	10.510429799739	10.5450085621618	11.588641812637	11.555407527624	11.5910783903753	11.5011657658315	11.4497814608774	11.4389214630128	11.2838874425125	11.1968522765934	11.2383083749887
ENSG00000055950.17	MRPL43	10.2724450553858	10.4035501241086	10.287446523874	10.1645115265591	10.1442080971725	10.1722930753052	10.0614352454205	10.2286390990742	10.3447570906653	10.3408746643167	10.3769547701185	10.2070760415984	10.3734993027464	10.3762039672027	10.3721724922789	10.2890550250382	10.2696748404515	10.3046214738053
ENSG00000055955.17	ITIH4	7.00610669575074	6.9801261706837	7.02774484826986	7.71059907274327	7.78832727364617	7.71651112581157	7.99080367631987	7.57266725891441	8.07727819292626	6.7214763775178	6.57942982855834	6.48419970447687	6.70585529674548	6.73514534535166	6.71881694890782	7.07824597845629	7.10405818307048	7.11522373951415
ENSG00000055957.11	ITIH1	1.42693899742455	1.37687328522193	1.37696389456715	1.51976783254224	1.52893093894409	1.65126613112388	1.49117780651783	1.54663617200057	1.81887324229128	1.40223327398147	1.40671953571748	1.39126288548361	1.37980655875532	1.40749930117239	1.46973125123202	1.42808237247395	1.45786102604875	1.49747499969664
ENSG00000056050.7	HPF1	9.67637278435597	9.77384158523487	9.68620468830359	9.85982927075233	9.89564832344322	9.83877465082228	9.92819136131975	9.82902971877204	9.7862739939459	9.67732637430976	9.71620486448421	9.75612113702014	9.74785874911966	9.74258118304114	9.74890146743347	9.63452194391327	9.66480248396908	9.64173196153348
ENSG00000056097.16	ZFR	11.9616566430042	11.9129037952761	11.9647079526393	12.1701500664774	12.1563283608702	12.1506240207137	11.9368137922547	12.0285181868381	11.9637222523072	11.8367158193956	11.7956939403913	11.8217411333385	11.9171614579754	11.9099226470313	11.9037043316966	11.7833199951993	11.8118597427289	11.8471909051799
ENSG00000056277.16	ZNF280C	9.14584808111853	9.06066307084963	9.10370132260054	9.64865150677966	9.63650934119804	9.64192643801344	9.89374225728625	9.81560527978032	9.7821508721885	9.10579867064929	9.02377148511278	9.06033114479129	9.22026515330851	9.24387057679321	9.24371250636552	9.31169017111002	9.3989044962048	9.32662297075379
ENSG00000056291.19	NPFFR2	2.92982287351117	2.91369545725403	2.94562316180858	2.92067227518458	2.95972130815939	2.95601873621507	2.94371661168899	2.97771403269391	3.04620932137055	3.17601531020763	3.14064547754254	3.14664046307212	3.12559074052019	3.1401807698638	3.13512964817584	3.15344564346129	3.1178723167463	3.08660936542778
ENSG00000056487.16	PHF21B	7.30042029895561	7.122601538749	7.29468398191609	7.70560740304096	7.71240712919313	7.62695773412142	8.23400731452542	8.39106137596526	8.17626753255258	7.51581938556328	7.5460336245036	7.52751892080612	7.48618182018575	7.71486578973816	7.57402121249101	7.94247080959598	8.04900609275687	7.95642382767813
ENSG00000056558.11	TRAF1	6.34952933978491	6.41382836214722	6.3943242637231	6.78141949156994	6.51643262117353	6.74543570831422	7.16046912547257	6.76240490394053	7.16660327858371	6.51629201626673	6.51056206682271	6.59305252482964	6.67055496792426	6.51419311970986	6.51704874305485	6.92562549682919	6.83112788034373	6.74789997022704
ENSG00000056586.16	RC3H2	11.7449581264794	11.6016104588093	11.7586213055369	11.7299309468284	11.7387422086312	11.7350584221188	11.6918942555643	11.8603943446694	11.7138146731247	11.9481343731822	11.9287076221961	12.0026270155527	11.9223370092458	11.8819326456856	11.9006427131908	11.7415667015869	11.762616476875	11.8145573723442
ENSG00000056736.10	IL17RB	9.08311946783172	9.11883642141088	9.08856208353784	9.58658976215061	9.61787048435828	9.59956069828385	9.81686861759495	9.88180691554904	9.74347400859088	9.43893955940777	9.44428832835411	9.40767018667421	9.58727341004881	9.54643719311795	9.49286364996298	9.67837724571655	9.76243306883027	9.73939626065864
ENSG00000056972.21	TRAF3IP2	7.69247120401623	7.75976085605456	7.76238236392029	7.47410728588082	7.49753337087461	7.47928907913739	7.2759039142141	7.19228863990815	7.26388565385027	7.59747502845744	7.66165662828623	7.68864479671339	7.57363335469582	7.61198542209251	7.55012224187857	7.5897972050961	7.55905330024316	7.70374513514132
ENSG00000056998.20	GYG2	6.93315424462637	6.86755477185536	6.8849440035065	7.03218819258953	7.05480114954011	6.87635285328903	6.83965259215887	6.9711341270044	6.93438832534271	6.45269645715162	6.48978527372263	6.51039777243955	6.39853977423408	6.28262320498882	6.44470165715962	6.5626814834075	6.5273066990493	6.47572737731966
ENSG00000057019.16	DCBLD2	10.3701494560263	10.2696962550603	10.304092731076	10.0842251972175	10.1246469179452	10.0852700873613	9.87290847222906	9.94548417788602	9.77737431308007	10.4625366340358	10.4572424903411	10.4730350885988	10.3967823209951	10.3660673031846	10.3985370974495	10.3669943737453	10.3486693427519	10.3658921720063
ENSG00000057252.13	SOAT1	10.9511741764182	10.8421967045192	10.8842205335049	10.5480759051248	10.6100965583636	10.5541039563941	10.2783902853561	10.1213544350469	10.1484756061204	10.8877881954051	10.8851098968896	10.9094313357239	10.8182396351974	10.7355656403955	10.7621677266265	10.6714616494443	10.6663042435834	10.6963362944277
ENSG00000057294.17	PKP2	7.92648750499935	8.00412076615406	8.00444843249204	8.01601043321866	7.89416976978968	7.95242806224276	7.99516967684207	7.62630446156857	7.83926402528085	7.69658947382227	7.74145035417004	7.7387681454367	7.68314966098325	7.78351690078531	7.76791360833547	7.7914964019701	7.84672432730677	7.80570066147586
ENSG00000057468.7	MSH4	5.87653647175705	5.82139820749527	5.91579770820669	6.47171741791322	6.42293901348432	6.2584714722411	6.6596412229758	6.41040294506009	6.64037229300779	6.03700947127233	5.98867084538275	6.01410208388226	6.03549118977383	5.96382493785834	5.90216678157042	6.04861992722892	6.08314770057592	6.2462664841138
ENSG00000057593.14	F7	-2.28279545370868	-2.28277270725282	-2.2817086912416	-2.28213066216249	-2.28207820081496	-2.28199904198214	-2.28169707471322	-2.28119878585316	-2.28143009063988	-2.2828044326285	-2.28273747369174	-2.28282517777473	-2.28265905285054	-2.28275481738804	-2.28262270975213	-2.28261982855041	-2.28248135166599	-2.2825186808146
ENSG00000057608.17	GDI2	13.0495026993465	13.0865269264909	13.0565064866312	13.0036119918158	13.0580011188681	13.0170432362089	13.0297112163484	13.071646145749	12.98859478318	12.9424865068618	12.9364913982941	12.9662119644917	12.9413830922159	12.9271848710507	12.9561699793111	12.8388841640785	12.8242055923105	12.8588085163732
ENSG00000057657.17	PRDM1	1.81777524830951	1.75685906751852	1.76181870201115	1.75192182922373	1.81141004574696	1.8392789431783	1.76190874443968	1.78211596225317	1.83990288375956	1.81417048642226	1.83841755956668	1.83461148756519	1.84577289691294	1.80488746435421	1.84735252547761	1.8062372006658	1.7767531645514	1.82000971019819
ENSG00000057663.16	ATG5	9.75901615387676	9.7375926155714	9.68085913744787	9.63777336915485	9.62896210683857	9.58918537468062	9.48423432070456	9.4459614280499	9.72542088690536	9.82593139574606	9.82815690958022	9.82360461136867	9.78507974901921	9.7723514793373	9.80291617833917	9.71819944701081	9.81663484356331	9.75567212321578
ENSG00000057704.13	TMCC3	7.46775495583913	7.43459344804875	7.48285968390822	7.27772580603647	7.14443547632295	7.40850170393906	7.20681504660263	7.14061991006893	7.07550916834492	7.80877758330652	7.81035539045566	7.82279961653117	7.58671674260094	7.6652898770681	7.69175873058396	7.80178482631753	7.97837821207878	7.77299429974216
ENSG00000057757.10	PITHD1	10.5201559991607	10.5659090535857	10.493144219755	10.7975079959734	10.8165847332537	10.8600106444841	10.8636322373818	10.8419426808173	10.8923826762178	10.4607677460682	10.4981728276228	10.4684270202703	10.6005015739434	10.5980485232259	10.6345799922293	10.5232111060189	10.5857073765001	10.6392045513822
ENSG00000057935.14	MTA3	9.85186704671757	9.87171653064679	9.85838041892235	10.1077895382649	10.0556990875225	10.0771745445061	10.2168212952134	10.2673530907785	10.2798140826541	9.93559433826898	9.88120735296948	9.8976245018963	9.81819810648679	9.87428793602942	9.86187370335732	9.93350460015545	9.95906932408152	9.95357084010861
ENSG00000058056.10	USP13	10.1038041830011	10.0193005772389	10.1267364939106	10.0009609942264	10.1442261202307	10.1049794124401	9.99616371004995	10.0893090783175	9.96876385192281	10.2018397177486	10.1660443442117	10.1993026051855	10.1138036205454	10.1465075760989	10.2425118873603	10.1335669712419	10.1134319606207	10.1273401220968
ENSG00000058063.16	ATP11B	10.6688214730804	10.5077106330285	10.6284848880209	10.7039673867506	10.5973625300024	10.6398348805763	11.0359922954647	10.5705126273743	10.5959412067734	10.7195986944004	10.705414945466	10.7494565209506	10.6563180793022	10.7098763613396	10.7105122998149	10.7720332347073	10.6756175148598	10.6626784657103
ENSG00000058085.15	LAMC2	5.93270904169575	5.94915784871981	5.91596701773018	5.79848285667092	5.95141346488268	5.91358130038232	5.90827340596657	5.72922420482929	5.66455155241211	5.99122946526307	6.01494493760684	5.94390171661487	5.99900616419542	5.9109613604496	5.82177207311306	5.88863252432393	5.92287471302204	6.00698963917985
ENSG00000058091.17	CDK14	8.6624469050123	8.58904033149213	8.62572834344194	8.66098145158725	8.80124878976593	8.71899640099709	8.75319343118318	9.08529027476769	8.90026896749806	9.26890151124374	9.22890203453253	9.22528671573222	9.11151972314048	9.12137125372081	9.11861767153522	9.22147738977249	9.25266995818764	9.26656321512312
ENSG00000058262.11	SEC61A1	12.7122457498028	12.6891454097399	12.711065591685	12.3636034688109	12.3212106624263	12.2927567749855	11.9056239654522	11.9290453365276	11.8932016850442	12.8482688083347	12.8442429824471	12.8194211868125	12.7929730377512	12.7620087624133	12.7633100456344	12.6560953691753	12.6493274415697	12.6452277911293
ENSG00000058272.19	PPP1R12A	10.8417599854221	10.7811302612712	10.814492308409	10.8441785948511	10.8477957271757	10.8650978556161	10.9467800632966	10.8485324304052	10.8829270290247	10.9361356879956	10.912696995703	10.9515201562342	10.920967255637	10.9192583334023	10.9194906682331	10.9196726859452	11.0098054993251	10.9734284407065
ENSG00000058335.16	RASGRF1	1.75547023923902	1.83369945086529	1.76359964730884	1.75721181093598	1.83359712539197	1.75987434162661	1.76740434739389	1.78790805794746	1.83702354741127	1.80889399975189	1.83091279533742	1.812939397237	1.87996458381919	1.7959605804599	1.78978936987069	1.94424633738861	1.83668847746453	1.82372865708426
ENSG00000058404.21	CAMK2B	5.62700633059546	5.54010400136706	5.56491876252673	5.81342068015933	5.73612455955121	6.01635713073472	6.15096549415603	6.14141703773256	6.30003165414366	5.85932971807232	6.01820978630753	5.96098750078008	6.01456373396647	5.92563108060065	5.99966589339645	6.19669573835471	6.19130504072215	6.18829079060106
ENSG00000058453.17	CROCC	9.63760127436336	9.56866804450751	9.752031185357	10.0475656222399	10.1434231563338	10.033588064429	10.3969158871152	10.2795883342162	10.5034108621012	9.69147475996071	9.7214237806267	9.5652870869664	9.76207494775968	9.79121924755539	9.83324212843731	10.0166709502076	9.98446654517646	9.9543061507356
ENSG00000058600.16	POLR3E	11.2140360754717	11.1745953952118	11.2508463285735	11.0711549509633	11.0390088019959	11.0350820229739	10.901966780195	10.8270486153397	10.9340849583874	11.1277475258803	11.1147432193548	11.0595940678122	11.1460673164429	11.1387534382936	11.1881930009193	11.0359636672436	10.996833912503	11.0470733125862
ENSG00000058668.15	ATP2B4	10.0668094751271	9.84377642969054	10.0791300075009	9.77910191188033	9.7795268198331	9.79546337050244	9.56969158739601	9.58868719532674	9.51924706549779	10.0811557428788	10.0584629562519	10.1187930335747	9.95931062247783	10.0820047186196	10.0245721269511	10.1505546217654	10.1627093682598	10.0558282972306
ENSG00000058673.17	ZC3H11A	12.629010618131	12.5517171699925	12.5710925950417	12.198110903437	12.1788969860434	12.2062348366069	11.9382651604363	11.7597293197287	11.8672540671164	12.4759755756261	12.432675291881	12.4687928510062	12.3184065054153	12.2927163819587	12.3128719503905	12.2344105431671	12.2057744018899	12.271250187953
ENSG00000058729.11	RIOK2	10.1107999195855	10.1815177033277	10.1323098640748	10.2141492780948	10.2812913830923	10.3572131522629	10.2860680019873	10.5911752610258	10.3734222681342	9.98873319257673	10.0551344305054	10.0343314745417	10.0365727493327	10.0678954120385	10.0329927185491	9.93024997902508	9.97794256664681	10.0635075377748
ENSG00000058799.15	YIPF1	7.84635553677504	7.9509112804265	7.70406717103961	7.8311081741162	8.00766309848326	7.87715771505339	7.60104433681597	7.59364875164719	7.65559508144959	7.77106337324431	7.66198377683618	7.80127272157897	7.80457579127836	7.70450482727667	7.71442811022689	7.67727950962761	7.6264960056795	7.63994841421673
ENSG00000058804.12	NDC1	11.9718110878394	11.9395266148987	11.9401937628479	11.4104829767254	11.4939725335864	11.5273861088118	11.0586173999917	11.1301208983113	11.1163302901943	11.9559984701457	11.9236523337139	11.9531663553915	11.8288260624317	11.8074563332875	11.8041760772602	11.6311088521596	11.5972061074601	11.6319544533081
ENSG00000058866.15	DGKG	0.459315574164894	0.459784475520488	0.455033427942297	0.514912219986613	0.487527075876763	0.453467543460795	0.45990748170148	0.476974239653423	0.469051881510266	0.469918240840834	0.44987170922234	0.458314263032314	0.463940336126387	0.490510649782116	0.501807125036053	0.464810257962501	0.499200835882329	0.481626667455572
ENSG00000059122.17	FLYWCH1	10.3711583879953	10.3498346731058	10.4118454884715	10.3982445813434	10.329861819821	10.3817854779404	10.5882072966604	10.6407246455846	10.6070792413927	10.1649520135639	10.1759625003956	10.167529118438	10.1849858214684	10.1435143754012	10.1778291002708	10.3547705911999	10.2946951676191	10.2777075462487
ENSG00000059145.19	UNKL	10.2717530647204	10.2622730839601	10.3018403721266	10.5122136161748	10.5326231178701	10.497775564908	10.3502117650954	10.3171054680342	10.5428411900688	10.4208620356971	10.5025955827039	10.4529169271458	10.5871536715633	10.5484890402224	10.5892204945888	10.3738327372775	10.4096131275407	10.4810246060096
ENSG00000059377.18	TBXAS1	5.27867785177627	5.30986503283936	5.30877967767528	5.49471228702452	5.74758730022564	5.47993927329467	5.72953947625545	5.66360427236021	5.92396339348333	5.38718115788346	5.36702304178078	5.29845521389952	5.40246297157493	5.51321823981247	5.3646603467498	5.53223857913924	5.69184311779897	5.51716064162858
ENSG00000059378.13	PARP12	0.833870248666504	0.842724211054202	0.843193905250477	0.900866030278257	1.02447310451631	0.879677142647826	0.95439518776232	0.871748489562386	0.915185503520334	0.833823087555414	0.834191700855152	0.833716710634969	0.846854559350071	0.834092406966022	0.886029903740162	0.848666745394269	0.886762725570778	0.851768743619446
ENSG00000059573.9	ALDH18A1	12.3453960767237	12.3491135103534	12.351802960383	12.2365203193886	12.2153717582589	12.2555760238198	11.9501873381267	12.0316303522676	11.9389566812531	12.1692658383313	12.1500056212271	12.1540600902342	12.155832949962	12.1277299923775	12.1671752398763	11.9677355268956	11.9533374505878	11.9979429257448
ENSG00000059588.10	TARBP1	11.5403153536455	11.5144192215284	11.6449314629834	12.0173481304602	12.0163682458174	12.0286878936456	12.0773595308258	12.1462948755796	12.1647793273541	11.479645296882	11.5421786552967	11.4755990466447	11.5410681322156	11.5509396309112	11.4992496879745	11.497112148158	11.5269380091477	11.5138355465467
ENSG00000059691.12	GATB	9.87767153363309	9.95307308566703	9.87016736775885	9.90717793986952	10.0255485875129	9.94210237027921	10.0534821949807	10.0464562336211	9.90840010030962	9.78351421561193	9.75047614503185	9.84654743708966	9.82126174158629	9.76066759840609	9.83997932127809	9.73057147712332	9.78023766847327	9.67574071524412
ENSG00000059728.11	MXD1	8.16925665134337	8.09580318151955	8.07550886694196	8.11350615445775	8.03899069433281	8.07810203413993	8.7058948085775	8.39473215348154	8.52060769637428	8.23841168568802	8.30761984938226	8.21534809892713	8.23800866091151	8.28107177665698	8.25204421023614	8.16931221697394	8.06385688625396	8.15910974678435
ENSG00000059758.8	CDK17	9.3592719499928	9.36590794640257	9.34502973227723	9.32770154757907	9.37821239662971	9.44042758380458	9.19334382563578	9.16836296289832	8.97705151355917	9.36044185625575	9.42024548068762	9.43624831184814	9.41810674284102	9.42982253298346	9.39483324800219	9.35950335254204	9.30374393862533	9.24140362849739
ENSG00000059769.20	DNAJC25	8.90961818186786	8.95369184930599	8.94518284713534	9.68871847407209	9.71284191078006	9.65893748545358	10.1438194644076	10.2341389748245	10.1156450198458	8.85451631132165	8.92706067201636	8.88102517719455	9.09255248237982	9.15324364014489	9.10015937312874	9.20332445094282	9.22645438215805	9.2675353758455
ENSG00000059804.16	SLC2A3	6.02974384245495	5.94509900225393	5.97830924800907	5.76139107672734	5.81701659993823	5.75144228384412	5.60150566957114	5.68034609847116	5.68673011879244	6.31260919580162	6.20333647374177	6.26004091731472	6.17152889654389	6.09038731585738	6.16318377357536	6.18942753818022	6.25052268212631	6.20003728448459
ENSG00000059915.17	PSD	4.874701341617	4.88099382098078	4.90250762627665	5.23652911191233	5.09088099449685	5.14769899727228	5.52456893394096	5.6390984398571	5.47370221530328	5.00727607556137	4.9980213186252	4.9809176592069	5.02942544133392	5.00252463595633	5.08458545023622	5.04775310825318	5.22222430848647	5.09459392625927
ENSG00000060069.18	CTDP1	9.26104574163796	9.26092297812125	9.32603313910645	9.07496846036339	9.00978461421146	9.11794791058356	8.93279212772864	8.96419236364865	9.02781765736418	9.22740956681607	9.25954027656375	9.24666475726191	9.23673474617101	9.28345597937785	9.26514739620178	9.21226731593936	9.15407857449846	9.1380506712544
ENSG00000060138.13	YBX3	12.9871862181052	13.123225446115	13.0545059282828	12.9811469766282	13.0174855262402	13.0136620328027	13.0125690867907	12.9955587517837	12.9568990971894	12.8670669096447	12.86209669405	12.8369368614264	12.8766115801977	12.9129970585317	12.9224720422673	12.7869843888665	12.8040992862959	12.8381840879649
ENSG00000060140.9	STYK1	5.4003782321573	5.46496100746552	5.34689017900041	5.64352497523454	5.65563629274458	5.79179432247722	6.2729817811378	6.0505279034139	6.01117568348931	6.27282222886094	6.18546028145503	6.25254182454235	6.32421256016766	6.27616917570093	6.36161979319759	6.41955034398662	6.39307450847673	6.51119022991847
ENSG00000060237.19	WNK1	12.7390373659883	12.6416663976445	12.7340436350352	12.7921362685436	12.7582492410801	12.7621359341257	12.8109852361048	12.7409158476214	12.7423444965098	12.7494015328624	12.7670898697136	12.7829603181171	12.7922128722787	12.7736707503688	12.7871438662839	12.8128519200677	12.8266034011787	12.8156826658496
ENSG00000060339.14	CCAR1	12.4585846735449	12.4093490927379	12.4517288014004	12.6798917297738	12.6673357594028	12.6692743292533	12.5235422303332	12.6089975308966	12.5482797077438	12.4651802945855	12.4521209754564	12.5102386475034	12.5383631041641	12.5287430699208	12.5575903578551	12.4031184970764	12.4110644234139	12.4984140205623
ENSG00000060491.17	OGFR	10.41991875424	10.4894249936696	10.4544710280791	10.210405094525	10.1223548909972	10.1292500806109	10.0892722989694	10.0550840539847	10.1652534985871	10.2247065337155	10.1285704938668	10.1827192579962	10.1474419805597	10.0973788089847	10.1253522489022	10.1694221122419	10.1118165368216	10.0846351946366
ENSG00000060558.4	GNA15	2.02161834921104	1.97984704681527	2.00633938414737	1.93873299137711	2.04977845632509	1.97382328152544	2.01088188403858	2.05424055933173	1.96098045710827	1.99214058943799	2.03655304028978	2.01948975294829	1.99289831706261	2.0010417818327	2.04140597993901	1.98088245025791	2.0241694772862	1.99049279560627
ENSG00000060566.14	CREB3L3	-0.479543209123286	-0.46927105862304	-0.467665292606829	-0.477721105106286	-0.4767904362764	-0.458957808202885	-0.470029226360626	-0.461189539007329	-0.465292905873113	-0.47479880278148	-0.467204570519786	-0.479568730318134	-0.45399763928019	-0.466002013836048	-0.472517584975837	-0.458135202625195	-0.470104308385045	-0.479233012342483
ENSG00000060642.12	PIGV	8.20977643362096	8.3806352442483	8.33164092201075	8.18672109508724	8.14769033059205	8.23351186888297	7.93569840993906	8.35644744656444	8.08080097880853	8.3945157339729	8.41037361082213	8.42643894360645	8.47641051723023	8.40029526981314	8.45162710315656	8.45982896337388	8.44365996100616	8.54528390385585
ENSG00000060656.20	PTPRU	11.9383376538459	11.897594631515	12.0037706097924	11.4727252616495	11.4480508569035	11.4171635679172	11.3617030324758	11.2247628747861	11.3898910769909	12.0925668371705	12.1070169419739	12.0563388270126	11.8579685355106	11.8948569994747	11.885993508384	12.0987247572779	12.0007050684078	11.9519204960698
ENSG00000060688.13	SNRNP40	11.2290614720315	11.3264137665059	11.2582862380618	11.1161906478822	11.0884080281115	11.1279697092137	10.879266004464	10.9676942654955	10.8628708306869	11.1532508817163	11.1576848030878	11.1621893469141	11.1767143939169	11.1799384444358	11.1735675049868	11.1528553333291	11.0661524120652	11.1383841927297
ENSG00000060709.16	RIMBP2	1.74834049441399	1.81730104944196	1.7418207110488	1.80322574529252	1.78431293692787	1.78767929430595	1.93252424511363	1.75775122939457	1.74472092817618	1.76785502356957	1.76928628906473	1.78093060959246	1.76208141259686	1.74212343372785	1.77600139797042	1.76221740813518	1.80172017539139	1.79508419390998
ENSG00000060718.22	COL11A1	-2.28280992261442	-2.28278656776454	-2.28278268277392	-2.2821273500475	-2.28207348552883	-2.28199220945362	-2.28168216553826	-2.28117054906506	-2.28140804050568	-2.28281914169126	-2.28275039181981	-2.28284044170297	-2.2826698734751	-2.28167960940105	-2.28263255831652	-2.28262960005198	-2.28248741935941	-2.28252574694184
ENSG00000060749.16	QSER1	12.1372356138403	12.0354534736396	12.1331780474296	11.8038508639704	11.8402236222605	11.8598598983398	11.3513371476788	11.304090540108	11.3006082883742	12.1846447498592	12.1953349576726	12.2339492539055	12.1259661946338	12.1094853782509	12.0882081364263	11.9813217473823	11.9941527370517	12.0891194858242
ENSG00000060762.19	MPC1	10.5488836614191	10.6393891592045	10.5281903393115	10.3008979557651	10.3403875093482	10.3154082976921	10.3267332233293	10.3198457121645	10.212006314156	10.4914808307973	10.4400563307036	10.4916335234036	10.4218700740537	10.4050655293236	10.436796149298	10.2590112750407	10.1994837502944	10.2581050378038
ENSG00000060971.19	ACAA1	10.2169655228104	10.3236976549559	10.2254286169046	10.5515559568597	10.4998088354422	10.5423198004598	10.7045807586302	10.9545776842546	10.8010486394809	10.0614489768294	10.1274489214285	10.0772136513726	10.145351327585	10.2105599516685	10.2155025321617	10.1587659441418	10.2224878894913	10.1848814481178
ENSG00000060982.15	BCAT1	12.1863632263221	12.0672168909077	12.2069710630678	12.0263241485663	11.9630124316803	12.0885219070786	11.8684520110289	11.7867094003527	11.5661795595306	12.1322024275226	12.1217839847752	12.2154866255189	12.0110905572013	11.975159168039	11.971377832385	12.0274066285838	11.9683418448041	11.9542413289856
ENSG00000061273.18	HDAC7	8.77700165616367	8.71932098644975	8.78789712385648	8.65000556585218	8.62347547744939	8.57541463784827	8.45520161460548	8.62705971511424	8.88255097681191	8.68785411496324	8.67490231641295	8.65822356275246	8.65375545477174	8.60309812458774	8.56493562588728	8.88530620356603	8.86848862922566	8.75996875709573
ENSG00000061337.15	LZTS1	5.67840496331572	5.68657580116373	5.68977792842437	5.42325710408984	5.55252982525802	5.62045342589567	5.4298078587658	5.56580775033492	5.65621876563142	6.02990671352825	6.03451106389759	6.08803528161138	5.99519942013044	6.0539395580653	6.11729986588349	5.9854887666732	6.05299610113827	6.03756778053979
ENSG00000061455.11	PRDM6	9.52640164113896	9.43562365966652	9.51320294246808	9.35277729382715	9.36835198730479	9.43381605397749	8.95126457794466	9.15026267667847	8.9260163745956	9.57723450383656	9.57308782978283	9.53160094732902	9.59288886057431	9.53879407606453	9.48365883290442	9.44402272080596	9.36115186403783	9.45184342709904
ENSG00000061492.12	WNT8A	-1.58777870215513	-1.59194328272391	-1.59194260606763	-1.58922693581933	-1.58893003019903	-1.58848202984327	-1.58677304249349	-1.5839529707638	-1.58526204295518	-1.59194878124129	-1.58730428954577	-1.58808224643148	-1.59192085652765	-1.59194004319993	-1.59191269236008	-1.5859141055079	-1.59121166723515	-1.58530706567415
ENSG00000061656.11	SPAG4	4.56802628119137	4.66916708686223	4.70449507366691	4.75605266372044	4.72169976967797	4.70285616059498	5.09883337197865	4.92031808376794	4.92594662296893	4.7064728361924	4.6609860231196	4.58162575372682	4.64274644585797	4.64057769617291	4.61516713141202	4.72731032367742	4.82310918310887	4.65860984618988
ENSG00000061676.15	NCKAP1	12.1700148234886	12.2187938492666	12.212958856681	11.9588178204672	11.9997964319792	11.9578252062433	11.7191184005605	11.5878782481361	11.7334513272147	12.2974444087842	12.2623679530621	12.2973692066362	12.2035985053341	12.2026309290588	12.1961623695239	12.113449617656	12.057410854794	12.0795154458272
ENSG00000061794.13	MRPS35	10.9214653446777	10.9425331389885	10.9427705416513	11.0598599281619	11.0643712789149	11.0747980040422	10.9934345484749	11.1294360017587	11.055412670748	10.9397810876371	10.9416764961012	10.9492987712042	10.9073684622408	10.951580681928	10.9177857619335	10.7519631622174	10.758098347931	10.8066920689853
ENSG00000061918.14	GUCY1B1	8.45094572174973	8.47788354634668	8.44496413380365	8.23707890169325	8.092306061781	8.02039253154485	8.07036720116075	7.66164483148442	7.83746351858977	8.3140171307166	8.26864178859243	8.33292293712395	8.08284745622897	8.14531682231647	8.04087246071709	8.29351960082526	8.22155398931335	8.21754429786183
ENSG00000061936.10	SFSWAP	10.7268782178	10.7412304778095	10.7731801892299	10.6738037110553	10.5493556350592	10.6542533618935	10.3511001304991	10.4439315724089	10.3495653264875	10.5946454064644	10.5857334773525	10.5747356950945	10.6807196000434	10.6537039716478	10.698998433585	10.5499360102343	10.5905478637914	10.5344719772414
ENSG00000061938.21	TNK2	9.73587590794975	9.79470295746224	9.821913749154	10.1897882145542	10.2215759819	10.1788568660384	10.7605954274997	10.6437491994431	10.6051545656171	9.67877842209669	9.6830525936436	9.67663776972521	9.74101749109002	9.7455049359069	9.69892284675857	9.98285212242482	9.96497567245851	9.97697840316191
ENSG00000061987.16	MON2	10.5352837032404	10.3505991895073	10.5429174961391	11.0936285376905	11.054640797611	11.0904859665731	11.2782091067676	11.2235621048305	11.322377328615	10.5830857829709	10.5903194366604	10.6062179771947	10.6607059701911	10.744443791105	10.6810417240614	10.6968906307297	10.6681425941792	10.7247698040801
ENSG00000062038.15	CDH3	5.17696840967949	5.10952364160126	5.15859850171217	5.67063243241626	5.66569592688048	5.78949174713577	5.86617674417457	6.35783916700824	6.27038298463408	5.79816419660249	5.83747134015757	5.76110500353119	5.79072330588351	5.62582130229795	5.67706733950652	6.00975866231132	6.06932078709741	6.03888848251404
ENSG00000062194.16	GPBP1	11.4056096762571	11.4140343104073	11.3668363975149	11.0132235388329	10.9390824310875	10.9809867299293	10.7303635028342	10.7638931379028	10.7798918111801	11.4117828970376	11.375746725845	11.4055923351615	11.2836221460581	11.2923088893983	11.2964191928828	11.1244660244095	11.1040296297222	11.1706700733765
ENSG00000062282.15	DGAT2	6.66424633322215	6.7490432614204	6.70285166556537	6.59885805335236	6.53852235468225	6.68696293402018	6.49081507266134	6.62575467978162	6.52593471767139	6.77709712374174	6.79062110552317	6.7811544525142	6.80502937397737	6.8477158110778	6.89941953973078	6.92426029209349	6.89918782276811	6.86609636353451
ENSG00000062370.17	ZNF112	8.43902427153223	8.38517623140559	8.42448081388492	8.51898625781203	8.52015122112	8.54158817037102	7.95074461479553	7.89892055609012	8.12315761130952	8.40213082320345	8.43969538871879	8.5033478356506	8.6118023177363	8.58824392342637	8.54526943924594	8.51502383417759	8.56675742322818	8.59024619086781
ENSG00000062485.19	CS	13.1625993745777	13.2037248708765	13.1650322721841	13.0888380211411	13.1030467852853	13.0904692041494	12.7941945237197	12.7870496956157	12.788124628882	12.9347199773516	12.9653704824359	12.9828082246062	13.0401749888481	13.030497020582	13.0604377585891	12.767613126132	12.7489682560753	12.8047548954656
ENSG00000062524.16	LTK	6.50582171734223	6.49986710770881	6.52961572685768	6.88960752842318	6.55457821334296	6.75774688348008	7.11840931854275	7.14329212955839	7.07252112443691	6.71113692811427	6.73595904855169	6.66723789360042	6.80785437168235	6.64463296341402	6.7314500140855	6.94772123135559	6.97670176202526	6.88733819725872
ENSG00000062582.14	MRPS24	10.5385034901648	10.6614076427753	10.5083231770965	10.5651310955234	10.6456759486105	10.5881169752639	10.5573715199386	10.7687949505479	10.70856182587	10.6143501481865	10.6471211467156	10.6355384756446	10.7290640186748	10.7302706649082	10.7232840403804	10.6028046417517	10.6661632206922	10.6849538416364
ENSG00000062598.18	ELMO2	9.311044149307	9.2974527345377	9.2980119229971	8.57551985676523	8.55943301225154	8.66156138282665	8.18966552249558	8.12458072630907	7.90074503878281	8.89937499710779	8.87827416332237	8.91932551800476	8.89729703848648	8.85389931382646	8.89696312163988	8.70108508718013	8.67468882593763	8.64953567120498
ENSG00000062650.20	WAPL	12.0152318115704	11.9382768167939	12.0149331400459	11.7310924112675	11.7240148561286	11.697830144068	11.4260130873887	11.4581582832359	11.4161529403806	11.9588925839449	11.946514424084	11.9870727756112	11.9448714794299	11.91768115968	11.9492594565546	11.8027420282524	11.791625532288	11.8517766342414
ENSG00000062716.13	VMP1	10.4954480496848	10.5337646024551	10.4715167548421	10.5150272427947	10.5300011759755	10.5513665902278	10.5259447290109	10.5277016999049	10.5907219080761	10.4300865244167	10.4253787894763	10.4323185491048	10.4102912464466	10.4084011457077	10.438463466983	10.3497354734605	10.399704702399	10.4252311154019
ENSG00000062725.10	APPBP2	10.7638403128896	10.7048632520337	10.7111019270187	10.7334250430909	10.8094326890321	10.7068725154362	10.7683197344983	10.6851536519905	10.8416461920163	10.7699691146762	10.7627479415106	10.8047137651413	10.7509559802467	10.753713760038	10.7037752946258	10.779123663863	10.7737295061379	10.8165065798421
ENSG00000062822.16	POLD1	11.6954865308949	11.6688048347186	11.7056633905888	11.8801421604226	11.8561999907061	11.8853701230414	12.1589106313316	12.1707275192996	12.2085105702783	11.5721324532766	11.5907057205006	11.5428008197812	11.6378978270123	11.6056468235139	11.649375381968	11.8327857795708	11.7877789062338	11.7709295036616
ENSG00000063015.21	SEZ6	-0.541871512516728	-0.541809725403596	-0.541799231863813	-0.480679850602241	-0.535654333465173	-0.474910378658774	-0.462449649374706	-0.510988960303356	-0.517476476580067	-0.541895299637967	-0.515854475712	-0.541948981512757	-0.541466232876719	-0.541759560945245	-0.526167144032703	-0.541333317719395	-0.540799013371023	-0.540953459147656
ENSG00000063046.18	EIF4B	13.9557498621581	13.9217458542193	13.9207467931247	13.5524590553052	13.502574984462	13.5122473312057	13.2396984273772	13.1801178569968	13.14263952179	13.7676277862741	13.7125210983799	13.7571174763391	13.5702819365782	13.5319113156101	13.5764749119191	13.5584835583438	13.4769700692682	13.4421462738834
ENSG00000063127.16	SLC6A16	5.34787747480799	5.36678784102025	5.30662181997748	5.49211122078874	5.66085731503945	5.51149214238286	5.60626828908191	5.40872868227449	5.4875902314717	5.29343517257441	5.31951007701642	5.33830489239191	5.36410694517178	5.44363053844044	5.33888094677728	5.43827091127685	5.37042310798043	5.4409018868779
ENSG00000063169.12	BICRA	9.23416033312476	9.25529789395983	9.34464451158306	8.89549494236406	8.88594011608	8.95277665185824	8.81465587074202	8.47841614528777	8.65169156015404	9.03509373198776	9.05815272601852	9.06574116042742	9.14354537773805	9.04613020889889	9.12410510311192	9.04319035013004	8.91807718717319	8.95494763497071
ENSG00000063176.16	SPHK2	9.35206732028385	9.36705978975176	9.3893180898683	9.1976910922352	9.22521130490206	9.2093647878305	9.07551960457436	9.24889306366984	9.05359019663408	9.21938947605466	9.2068402554953	9.15424517549149	9.2907946705646	9.28279552132881	9.30015864025298	9.25788072928643	9.21864571079788	9.22047194922902
ENSG00000063177.13	RPL18	13.9065156041921	14.0597430763096	13.9243490699508	13.8673073049881	13.8637048532815	13.8599413039343	14.1594193401074	14.2150730395105	14.1253202126069	13.5975379883936	13.6242570191081	13.6531926768632	13.6152522901558	13.623551150697	13.6298202689845	13.5472933407162	13.5565222957848	13.5781271050197
ENSG00000063180.9	CA11	6.85468648076092	6.77696772833041	6.86673550339221	6.91557031914789	6.68795556374928	6.85357138449595	7.27096349043201	7.16514468936953	7.09703482021479	6.8636751690328	6.69736461096793	6.79743731980845	6.71181571103619	6.74721232922902	6.66290083789041	7.08059219098226	6.92804461581619	6.91792368254457
ENSG00000063241.8	ISOC2	9.82314782252774	9.94066947371781	9.89163835821088	9.8853556223341	9.86001559541162	9.83813626606165	9.86153984632877	10.0512806378552	9.90906028152093	9.70748562791818	9.70339009682827	9.78654375688837	9.7611982972622	9.82650387514681	9.85599513015585	9.71287993742206	9.65309744445837	9.76937576182302
ENSG00000063244.14	U2AF2	13.4670918855011	13.5004474854683	13.4744076464891	13.4267240358694	13.4151551459978	13.4203937966917	13.5959407931038	13.6015221526255	13.6769909541783	13.3142844302958	13.3402160876255	13.3175614676227	13.3987807083375	13.391315749374	13.4172634908558	13.2268299915693	13.2525777129935	13.2887411873392
ENSG00000063245.15	EPN1	11.4249105398753	11.571406945617	11.4945393922956	11.4999323078989	11.5236192853984	11.518329914427	11.655763944426	11.7172321049983	11.6742693084487	11.3209162188423	11.3402410601851	11.2891384442902	11.3987675969201	11.3496965596267	11.4425910034397	11.4295587852438	11.3615122001689	11.3415251499643
ENSG00000063322.15	MED29	10.7606994151172	10.7160364253349	10.7566530643708	10.6890378695888	10.6987629174755	10.7958542702727	10.6755486067373	10.8885129511183	10.7426157429758	10.5478745898063	10.5271475557687	10.5174659113528	10.6205575648786	10.6328245395987	10.6823104998539	10.5587983650266	10.5988928931555	10.6611118116401
ENSG00000063438.20	AHRR	8.82981782122683	8.83276722932689	8.92176271453238	8.98737068196991	9.04915613422543	9.12152591036988	9.38723537972639	9.18377804759028	9.39809121088561	9.2740703311012	9.27883546101391	9.17174499583461	9.4715973547469	9.49097096515892	9.44614743115388	9.65384216554738	9.65576860293561	9.58261379691944
ENSG00000063515.3	GSC2	0.699429837719264	0.690954574427226	0.732908885800838	0.718376593309899	0.7213448891099	0.688910559604242	0.753475491325986	0.720352295499098	0.818344472572328	0.720005523103933	0.704132600469379	0.680690791150302	0.681693471423075	0.70333899254116	0.709797781833719	0.712261681765592	0.738820295225838	0.751802088816445
ENSG00000063587.15	ZNF275	9.7832556185456	9.63338449919036	9.76409192219481	9.5256939535082	9.42535358608025	9.46163679709192	9.37114897277956	9.13420634541763	9.1074635427645	9.67977818402528	9.67790701235042	9.67589233173437	9.76938165324315	9.83228154051718	9.80157229318313	9.63235695697034	9.63758385346195	9.62983058216294
ENSG00000063601.17	MTMR1	10.8511682688069	10.7700178927417	10.8709586806533	10.834046471197	10.8737945501722	10.7762203603366	10.8718932468213	10.7381134576164	10.5929351390771	10.8647294993603	10.8526311568448	10.8519815277971	10.8848139770407	10.9074027393678	10.8934524962394	10.8165832691523	10.7703106389958	10.8769465194703
ENSG00000063660.9	GPC1	8.6730255846333	8.64854000520233	8.6496613625212	8.36747193209862	8.30611822774627	8.46026542001516	8.29528248801505	8.14073234503532	8.38259855253614	8.90074870655171	8.94357164894985	8.87035198355624	8.77586010007902	8.7920365168173	8.80241299294781	8.96040570065844	8.90302197419397	8.85693719296613
ENSG00000063761.16	ADCK1	8.32206464641171	8.33758573382847	8.22016746454138	8.68008052316801	8.79282097730814	8.74523113184566	8.77735960017068	8.89053685030466	8.93025633512336	8.32280369964142	8.29257489690643	8.36887461367294	8.3376886989264	8.43136452351208	8.43822679784196	8.44846508935266	8.39952340178247	8.44234723232007
ENSG00000063854.13	HAGH	9.28499298057928	9.37328038076897	9.26183603627267	9.1381608506175	9.12521515390931	9.06019821400831	9.4613967826296	9.29563531507494	9.334165404546	9.09780970268501	9.13683556163818	9.1009193292727	9.07043472947453	9.05753156650799	9.07139532896871	9.13123143184181	9.15990988848635	9.11149576631697
ENSG00000063978.16	RNF4	10.3209554021275	10.3669034192467	10.3435921477449	9.94339202897003	9.87705958865282	9.83692526609329	9.55656866960834	9.42908153014329	9.67730654046041	10.7597090203098	10.7396341158738	10.7917352214784	10.806377186304	10.7435660688581	10.7844064523853	10.5959261279344	10.5799633813843	10.5943824179891
ENSG00000064012.24	CASP8	8.7210531756836	8.64183426377163	8.6778478740949	8.89391419618261	9.04399026974032	9.01512482986663	8.75867880108527	8.90761751203749	9.02888163867863	9.01759401595126	8.95836113755214	8.99200192393564	9.02710581173949	9.06202956898518	9.06155420456973	9.01520806630463	9.10301082850746	9.07752014373722
ENSG00000064042.18	LIMCH1	7.19039806839325	7.2857916010948	7.27614124046431	7.66839825776063	7.72188908866845	7.59850099111945	7.85324572567764	7.70074713027377	7.96373128517865	7.88346415409488	7.81033680460559	7.86272961616878	7.85181950979503	7.91530707830092	7.94381588396149	8.02465971748265	8.08405931770829	8.06128999390345
ENSG00000064102.15	INTS13	11.0578448912027	11.0348382441156	11.0315861439667	11.2552002983219	11.2437678441023	11.3077802790535	11.2692966692805	11.4139417857023	11.2198671721425	10.9907425661407	10.9887208146804	11.0300285322538	11.0287385586854	11.0175617568881	10.9920422254169	10.9522780606733	10.9907124187572	10.9934458424453
ENSG00000064115.11	TM7SF3	10.6760454779448	10.7008648943896	10.6764616757663	10.6110993583302	10.7431298693201	10.7303558853923	10.6368295215719	10.7926426345017	10.6169002132663	10.6015613654968	10.6240346104153	10.6022143030546	10.4975378997319	10.503634102483	10.5081226727724	10.5699138515807	10.5654867316319	10.6024154519751
ENSG00000064195.7	DLX3	2.04396996647287	2.05179128308032	2.00370665430105	2.02641928229531	2.03070283737079	2.08812685024129	2.04337937810995	2.01642126944757	2.00547098417173	1.99419857167949	2.03434134007307	2.05571172518469	2.06786340128277	2.06745282684421	1.97642129017381	2.21306385788299	2.0971187567232	2.05816041836999
ENSG00000064199.7	SPA17	8.91050716252034	8.96034196054421	8.88025529603088	8.6914645155155	8.71258904308787	8.77853132733824	8.51751222866343	8.60065159530239	8.5029919118247	8.7212716717996	8.758927068317	8.73064994722952	8.71354874646323	8.71875131783038	8.70921330962732	8.55616207664714	8.44066191848324	8.55422237265341
ENSG00000064205.11	CCN5	-2.28274039903519	-2.28271992633876	-2.28271652078343	-2.28214206074462	-2.28209484348805	-2.28202359745464	-2.28175181514854	-2.28130333576211	-2.28151151908135	-2.28274848041283	-2.28268821476115	-2.28181290154584	-2.28261763294895	-2.2827038247635	-2.28258492274453	-2.28258232955073	-2.28245769495996	-2.28249129264798
ENSG00000064225.13	ST3GAL6	7.66447997247988	7.7324868398081	7.69635988626478	7.94629827332067	7.69546266491472	7.86894138733366	7.64855726922241	8.2805109119902	7.80492150835307	7.91368858282937	7.84347525334409	7.91710272903419	7.77172705258904	7.68743274705412	7.78792521098421	8.04767996341067	7.91442428674631	7.87970822936318
ENSG00000064270.13	ATP2C2	-1.29194993014463	-1.28702951994685	-1.28210113032194	-1.28907258419834	-1.28866305593868	-1.28804511948521	-1.28568787675454	-1.28179809162209	-1.2836037228384	-1.28300513579067	-1.29193387305137	-1.28329686658859	-1.29190940167996	-1.29193884847462	-1.29189688494474	-1.29189585879788	-1.29181016660517	-1.28349672304119
ENSG00000064300.9	NGFR	3.3317062805801	3.37452197246983	3.34265625720328	3.33140744532842	3.34057909250903	3.33021607723523	3.38545190173291	3.39800806427412	3.28734256860105	3.41820353126835	3.35969761956581	3.41988904027663	3.43516123428792	3.44488426534197	3.38354460107482	3.45257237306492	3.45255375093163	3.58005952018696
ENSG00000064309.16	CDON	9.55879650292361	9.45839429194038	9.58744153180204	9.17580909946521	8.93887465870813	9.19830645164824	8.7399455827392	8.68416469046312	8.82097348175642	9.49860219216587	9.51376496191173	9.62396765157541	9.40956381952585	9.52849793941431	9.41264569074611	9.34330515845326	9.34194189030766	9.43816318383639
ENSG00000064313.13	TAF2	11.6212030858468	11.5359581487478	11.5711628408552	11.7721237084837	11.8170150519206	11.8490041201266	11.8574484657272	11.8307872738066	11.9298447654432	11.5215362620103	11.5310509522995	11.5633282560357	11.5595627489824	11.5469812491133	11.588733656501	11.4747360953949	11.4609921896585	11.5069011310609
ENSG00000064393.16	HIPK2	11.4909431746088	11.1904734110996	11.4950663453769	11.3297270687356	11.297057118104	11.2819293305966	10.9252752452701	10.9584021953975	10.8846888758295	11.4923112462659	11.5295972740483	11.5449842607018	11.5097076095177	11.4909079305496	11.4190750552111	11.5230268907122	11.5114964816233	11.4863564329868
ENSG00000064419.14	TNPO3	11.4088533243948	11.3714998548494	11.3913926479123	11.4041666166339	11.466572859243	11.4423711311426	11.4200832335458	11.3940490989693	11.3957120748322	11.6363803148262	11.6126281111136	11.598749047116	11.6446551681641	11.6172925180328	11.5991917679423	11.5479442310441	11.5642054524336	11.6046436167305
ENSG00000064489.23	BORCS8-MEF2B	2.05617857086177	2.1377529377327	2.10644274755491	2.15550327702692	2.29161761833875	2.0606577850108	2.07623908904343	2.55153141887336	2.09119974805433	2.07993641644522	2.19337395648064	2.14844774143375	2.03791842199142	2.03593220097536	2.03874813391522	2.15312096279211	2.23343952325088	2.19051709978453
ENSG00000064490.14	RFXANK	9.91618330046951	10.0214593846236	9.94861491545129	9.8937986286695	9.96179505076969	9.94353889236429	10.3432738178313	10.4844193577172	10.2522765543685	9.85833662220105	9.90499310451307	9.84719090477409	9.84135805983421	9.83718613709568	9.86961931268482	9.92435979587597	9.93743414088012	9.87279471212931
ENSG00000064545.15	TMEM161A	10.4743256215182	10.5829737694283	10.541318210071	10.7193476227332	10.6378903588978	10.6559839952025	10.9024611160696	10.8285191696804	10.925417188659	10.4782908061556	10.5191830731442	10.4275528077817	10.4284321082653	10.4331105221544	10.4552203233685	10.5632094752217	10.5275956918011	10.5577686742939
ENSG00000064547.14	LPAR2	6.24811738016335	6.25592427668507	6.34055835018783	6.49657046709588	6.28549748383568	6.64042708912717	7.03965591547053	6.75420825219346	6.82575993183361	6.3181655592184	6.42752407735827	6.2346800566727	6.42583763232768	6.31721220031643	6.27465788569242	6.36636426049323	6.54819440927257	6.49469783212438
ENSG00000064601.21	CTSA	10.2567008244956	10.3085575965942	10.2637755846737	10.1513936087322	10.0828840227658	10.1149961602551	10.0094476668084	10.11742846883	10.2662978424309	10.1430127540065	10.1396744611303	10.1182501882115	10.1245020881971	10.1121196162535	10.1958109686625	10.0936840158564	10.0769102915436	10.1255755805689
ENSG00000064607.17	SUGP2	11.8635659156073	11.7265960885549	11.884193886087	12.1379570310895	12.1200157239361	12.0935363940153	12.3360558056288	12.2977810253477	12.3189253992455	11.9148996453381	11.9250548426586	11.9316452665641	11.8984742997701	11.8996473012986	11.8933436830166	12.0056166095424	12.0261681612224	12.0453298622609
ENSG00000064651.14	SLC12A2	10.3785103084752	10.2808021715892	10.4077507008762	10.500060413261	10.5361464718202	10.5667907064327	10.4817955748442	10.5698342792941	10.6374915039109	10.3806374692663	10.3736252425447	10.3981631873585	10.4390009840139	10.4133528917047	10.3830365907713	10.3969410966997	10.3642334367116	10.4142979398534
ENSG00000064652.11	SNX24	8.34004071411236	8.33277384858848	8.29651837588826	8.47818024563857	8.50865874010577	8.26427576654616	8.72267851118437	8.54630669730217	8.57797911411144	8.41518249545676	8.4883132982513	8.51958815724506	8.30809047812552	8.4402075424112	8.36758391833133	8.39665312431701	8.52710033701493	8.27901930384549
ENSG00000064655.19	EYA2	6.76024441563951	6.82357405615074	6.89148706399317	7.09644576468086	7.1333504101673	6.90647760291805	7.1834654351399	7.0544948377322	7.07942653634391	6.83665444857905	6.77756626068448	6.75324345009082	6.81149324216718	6.85142257071533	6.80391500798668	7.00325435158601	6.95123534271123	6.9091800360813
ENSG00000064666.15	CNN2	9.40644392486488	9.41547041711748	9.37209691071912	9.42755561905581	9.5087168162459	9.44441952105832	9.35204273442653	9.33086046693903	9.63611071844619	9.22624427987758	9.18210855706421	9.31903451025287	9.32796382507938	9.30374878383949	9.38828595917228	9.22727277451458	9.27781249520617	9.31443724887922
ENSG00000064687.13	ABCA7	9.22753015312646	8.98791452019223	9.23546995108928	9.69743777400233	9.69093624679743	9.63994811283311	10.2681319287424	10.1942052272307	10.2489264399488	9.63832397618124	9.70288120590362	9.55894560990417	9.58172254507584	9.59242400728894	9.57164918665222	9.99752303010519	10.0054648668375	9.98954569911839
ENSG00000064692.20	SNCAIP	4.2416228210686	4.26234086983543	4.24410151130831	4.39922649810885	4.38011356055853	4.31207805625047	4.27121397102937	4.21022549986356	4.29492465506798	4.4165441864786	4.51282646688844	4.43585934118496	4.42894849652385	4.33890042200176	4.33277363663038	4.52081140143771	4.54631918613592	4.47344708410614
ENSG00000064703.13	DDX20	10.8751755788662	10.9269995599484	10.8932013169522	10.6244855510891	10.6475797098104	10.5789112035659	10.3169357748041	10.2724904672274	10.309390660734	10.7807877091706	10.7515856470797	10.7733843066594	10.7895616015309	10.7205675474057	10.7587269099571	10.6201179920658	10.6262434848726	10.6392760548474
ENSG00000064726.10	BTBD1	12.254349768973	12.2658223939425	12.2935837182614	12.3611535317657	12.4529125290808	12.3855258487033	12.4823140329294	12.5172058800035	12.5594809909952	12.233200640606	12.2766084658115	12.2577526322534	12.2370949084574	12.2422270029359	12.2387173910733	12.1932199326504	12.2192069090692	12.2112951758556
ENSG00000064763.12	FAR2	9.62689271374408	9.54230545232303	9.56621285880807	9.61642342760349	9.58543155407095	9.57245057554169	9.38170202038767	9.56959043942272	9.62813967788661	9.33401841841433	9.34318494398249	9.35950286831377	9.34254036980736	9.26936348873778	9.22560726991882	9.21902000135632	9.27767304985286	9.15576939876079
ENSG00000064787.14	BCAS1	1.67847084704853	1.71000228869825	1.69174349708875	1.74336525366404	1.75149797939202	1.64486271734897	1.85069395006544	1.6740291526695	1.66042646262133	1.66144902518332	1.69923542590291	1.64485126782658	1.66025572501027	1.72572718049654	1.66245308341946	1.64866476996807	1.73477709128488	1.67981829759033
ENSG00000064886.14	CHI3L2	1.32857684419603	1.33773876353652	1.34888847195467	1.42213812615011	1.54980255305502	1.47627933050178	1.48479205549008	1.53734709985587	1.67234454219225	1.32105857135532	1.3220525202392	1.32077025589127	1.34279291354224	1.36897899565482	1.32399675150016	1.36023375460888	1.3268489464605	1.32604414463424
ENSG00000064932.16	SBNO2	9.86241479645284	9.86793564624342	9.94257869149566	9.93928412339845	9.84379299741166	9.98617953063095	9.95629831609858	10.0321472508502	9.98361714182822	9.87449730682961	9.85643362649366	9.7680638505494	9.92767671501234	9.9157836917184	9.92073596280781	9.9969603043484	9.95305253805978	9.93947069281976
ENSG00000064933.19	PMS1	10.2567266441051	10.2379530374356	10.2528365486302	10.6172062064368	10.6467030127651	10.6384063901635	10.9028796248736	10.9131624270493	10.8316156582671	10.2369706085913	10.3254694300473	10.3508837408589	10.2576403342586	10.232912407638	10.2705942018692	10.357965575486	10.4616676290941	10.4302039072694
ENSG00000064961.19	HMG20B	11.8318410568075	11.968257769785	11.919212784887	12.2608659681001	12.2241869622323	12.2740472323392	12.4713467267071	12.4286195360597	12.4215237335494	11.704083006073	11.7027476755126	11.6240312810006	11.8112647464598	11.8281660461889	11.8202201691293	11.9050766126997	11.9238315401485	11.8462576897217
ENSG00000064989.13	CALCRL	3.8580393027857	3.83181921988065	3.85318172744875	3.82414712931992	3.9142455468107	3.83646554552558	3.92350815640581	3.93709691744706	3.90558533355186	4.33282571664963	4.28329230444052	4.38608279859261	4.25109014270642	4.18922375242817	4.20297362915755	4.22679944243867	4.31718932690371	4.18813860451439
ENSG00000064995.19	TAF11	10.524020635324	10.5453408572175	10.4819355619146	10.3443252760582	10.206723014916	10.3092516887969	10.0890073748333	10.0549415726476	10.033772573952	10.3794036870246	10.3836023607711	10.3997066235378	10.3652462264179	10.3881288125776	10.358044886547	10.1788871330846	10.1811468952628	10.319909622125
ENSG00000064999.16	ANKS1A	10.5588605980049	10.4994019301515	10.5445548613926	10.3936251223757	10.4178208088322	10.4530944149484	10.5991448262158	10.5807119118092	10.5209895507625	10.6014132988174	10.597940083323	10.574628508872	10.4757933362222	10.4735405638624	10.5017113821872	10.6564057109529	10.6169300146269	10.6007083113103
ENSG00000065000.20	AP3D1	13.0260625230278	13.0006760794436	13.0629317059649	12.8780102722971	12.8561894367912	12.8561857184379	12.9637908584573	12.988716088144	12.9932901978246	12.9803820156377	12.9534584753196	12.9499919700499	12.9878793215925	13.0286915592305	13.0189129715439	12.9740218100266	12.9605032389587	12.9807656360565
ENSG00000065029.15	ZNF76	9.41953486470511	9.47736610259915	9.4256404937644	9.59379372460665	9.60831951847045	9.65125045884799	9.79178007618547	9.754647434328	9.76392615866604	9.8075888695377	9.82413367143818	9.79471394361279	9.83399096169348	9.86111733838131	9.81676388176376	9.89162917310959	9.94759261234877	9.90496887895495
ENSG00000065054.14	SLC9A3R2	9.97292174405561	10.1258648709838	10.0218226567342	10.1210233399396	9.97955074846693	10.0182653353938	10.368617113387	10.3332098950365	10.345985964031	10.0977138141608	10.1502204341493	10.2115896117357	9.97960473772938	9.92790244168704	9.95803541351903	10.1837916244679	10.1378328261572	10.1236757402861
ENSG00000065057.9	NTHL1	10.0347557524626	10.1106626698643	10.0683425058349	9.97252167770657	9.9576817847675	10.0478731334091	10.1617980453384	10.1621513773656	10.1459706933589	9.98782104869554	9.96970112486281	9.9248309524713	9.88440841391427	9.92871009382329	9.92858926653233	9.93195515070065	9.973736047275	9.98676708510046
ENSG00000065060.18	UHRF1BP1	10.3902281305037	10.2970638977581	10.4769442247312	10.5034756951803	10.5545290758922	10.480081047933	10.5088537782392	10.547839594106	10.4298682363791	10.3563107190844	10.3538866594964	10.3606097746834	10.4202529587137	10.4449295525165	10.4342233304349	10.536463709291	10.5047215040371	10.4911621666057
ENSG00000065135.12	GNAI3	11.5515119956166	11.5938916045551	11.5795852400388	11.4111809870774	11.4515221426239	11.4189519551461	11.2596106555523	11.3067120265656	11.1487818948273	11.5227301162638	11.5283139297694	11.5337025154157	11.4584847437581	11.4915544721569	11.4611576594186	11.3431414097831	11.3618366217544	11.3611297752536
ENSG00000065150.21	IPO5	13.2922785683953	13.2195763235443	13.2937295562343	13.3425664526413	13.387441334667	13.3932407221534	13.3865617713186	13.3686160623696	13.3516451416596	13.0917587312099	13.0844197574785	13.121542081768	13.0721259147862	13.0734229253583	13.0835348730538	12.9384356787558	12.937677784577	12.9725680851742
ENSG00000065154.12	OAT	12.5584991148564	12.5825945962504	12.5472420472287	12.5492672167464	12.5873591883983	12.5815449721126	12.5629655317822	12.5343351012693	12.4761746745539	12.6891177698433	12.6797266565465	12.6883605478528	12.6618226090086	12.6579804061742	12.6634850786675	12.5720876334271	12.5597986618601	12.5982626569326
ENSG00000065183.16	WDR3	12.2257489568043	12.1218404504593	12.2204713977182	12.1500529956302	12.0867396140983	12.066537004498	11.6306254498938	11.8952815961441	11.7024053227794	12.1585920557175	12.1630674697931	12.228333984142	12.1846988582833	12.109082536177	12.1625919066543	11.9155951767985	11.9529561916122	11.9339214747594
ENSG00000065243.20	PKN2	11.551266860844	11.4629012119297	11.5420732879645	11.4413170261763	11.4722985775423	11.4774862287862	11.406487120392	11.433459564593	11.3823844129955	11.5245222025692	11.5220861758494	11.5573343327949	11.4897184790832	11.496345850752	11.4710282632275	11.4362913292103	11.4594428067751	11.4700415693596
ENSG00000065268.11	WDR18	11.3394926129309	11.4539507785418	11.3936603457708	11.4547010877488	11.458614265083	11.4726281831133	11.4392703289793	11.4659670308237	11.4857355351248	11.1879583094712	11.1763363909512	11.0858859414979	11.2350124674276	11.2484760840508	11.2592873685567	11.2273856923083	11.2287477255495	11.1481390527514
ENSG00000065308.5	TRAM2	9.70176635675593	9.60184647960176	9.70147347508676	9.47039071149831	9.39837152868391	9.46764997908054	9.07419241980114	9.08366439420489	9.15637308954169	10.0491666757014	10.0678745658787	10.0308158743447	10.0582953406012	10.0244739557446	10.050958443202	9.88137486601877	9.90092770671969	9.87279797237278
ENSG00000065320.9	NTN1	9.88360232755216	9.79697088160949	9.87588938755968	9.72961203284071	9.73938992027985	9.71393918266704	9.81853176400987	9.73614878968961	9.88138793162369	9.53125237566247	9.52737808439132	9.48029587513919	9.43166372560746	9.44425860179941	9.39798922549155	9.62422941915569	9.60592427704615	9.51306053378132
ENSG00000065328.17	MCM10	11.8260007620887	11.7839723178959	11.8207258752526	11.7920297584299	11.7926013622727	11.8224854054396	11.6514931989103	11.6541966544719	11.6185604758079	11.7515579215309	11.7721310225733	11.7813735023618	11.7285838761488	11.7331584833255	11.7493769253668	11.7485508743273	11.7741120280361	11.7760814363808
ENSG00000065357.20	DGKA	6.99915652394805	7.03689859009929	6.89308460093225	7.32234539772482	7.09450677725823	7.22311828828284	7.2397457416527	7.48452063510343	7.43636262100002	7.13968027960686	7.03785946349763	7.11940011897909	7.19837005316104	7.17350139672157	7.11367631238789	7.40498076257442	7.52917249357961	7.4011101665308
ENSG00000065361.17	ERBB3	5.97777425144458	5.6638315377245	5.9421123004052	5.96409464612156	5.80358425105394	6.07149209559162	5.86747458996967	5.60964372458526	5.50341239447602	5.94850330023218	5.79852759279738	5.89895666596173	5.869850015371	5.74338654727202	5.70098895464	5.94451703835549	6.06336548990786	5.90385682306567
ENSG00000065371.18	ROPN1	-2.12784498745936	-2.12779464364101	-2.12778626913796	-2.12637363099642	-2.12625752040026	-2.12608232133082	-2.12541398928708	-2.12431114654055	-2.12482308414687	-2.12784598863241	-2.12771666261356	-2.12567872161126	-2.12754309691137	-2.1277550487209	-2.12746266018947	-2.12508154034343	-2.1271497980076	-2.12723241711485
ENSG00000065413.20	ANKRD44	7.51761797917759	7.42444792533071	7.51185351677626	7.74507178642765	7.77146398042683	7.6497308540478	7.89312510804524	7.85723181505774	7.95839224473772	7.96504441311056	7.99556970195725	7.99787606304575	7.89296085086764	7.9353616569451	8.01673525697019	8.01777071511149	8.11400161135051	8.01855263444857
ENSG00000065427.15	KARS1	12.4271102804233	12.4423783098956	12.3927095061064	12.591466727259	12.6332137173657	12.6764294125191	12.6121527526116	12.6795977482815	12.7016773354698	12.2827599376606	12.2519581425796	12.2949922031345	12.2900134754248	12.2875577412067	12.3133551722721	12.1043266219183	12.1086113902191	12.1898542778585
ENSG00000065457.11	ADAT1	10.5072757610785	10.3035813987787	10.452323130851	10.6448170489121	10.5387703804612	10.547492287456	10.5267478429743	10.3380661210592	10.4817330870145	10.5879859156364	10.5963431720552	10.6116918357321	10.7216746787379	10.7670169799977	10.7009368716898	10.5547732926386	10.5650712713687	10.6260230860316
ENSG00000065485.20	PDIA5	8.75439790416839	8.80094501840279	8.79213920169379	9.19163513687293	9.15325577780141	9.14432401607268	9.04558802831656	8.96886514506885	9.12247720467011	8.92639129361454	8.89281846823106	8.86100952337553	9.02333356245726	9.01812449266308	9.01189740365325	8.96606986884189	8.99507917686201	8.9625868705925
ENSG00000065491.8	TBC1D22B	8.8522641687109	8.76640091900384	8.76628964546701	8.56640457073277	8.53872579675764	8.66952010080334	8.53488801569248	8.85327665226443	8.53613684831148	8.69579417690183	8.64743498165895	8.6912284894937	8.63501217320721	8.66019742638486	8.62061898744146	8.6120064335539	8.63083573769946	8.76405875635402
ENSG00000065518.8	NDUFB4	11.2429724915031	11.2942339352108	11.1646274327247	10.8263566227645	10.8420350758207	10.9205673064383	10.8353898597091	10.8470297099533	10.7462818849616	11.0486374319013	11.0523884632089	11.0602098803731	10.9540732182746	10.9536157922153	10.9156769052461	10.7301540044615	10.7338894029177	10.837623137139
ENSG00000065526.12	SPEN	13.7067600440116	13.3638970551757	13.7295439191757	13.018074010743	12.9822681176555	13.0535136093077	12.5330682631819	12.5036272903111	12.4605408255026	13.8382627506823	13.8479755571703	13.8631308902184	13.8444071606182	13.8046049121309	13.8510488748509	13.4046090719726	13.30995848627	13.4200054655582
ENSG00000065534.20	MYLK	7.40009487383391	7.45280638901099	7.53064313343065	7.54062768138397	7.74429062176208	7.76114186760799	7.81343113777528	8.85146114713042	8.27046740220936	8.07896344031476	8.10462043533709	8.01122427114049	8.08970526890059	8.10142960296247	8.21180267383438	8.11834465263781	8.31023200737987	8.31628415988048
ENSG00000065548.18	ZC3H15	11.9843905951188	11.9529646481376	11.9223739807136	11.8087543734233	11.8286288694069	11.8231232256343	11.7425198510127	11.7846385858341	11.7674262406777	11.7725292550114	11.7827381890159	11.844144084159	11.7937229154392	11.7800614989786	11.8225845585614	11.5807037919454	11.5770542187997	11.6841887936141
ENSG00000065559.15	MAP2K4	10.6448371354942	10.6433429536344	10.6487165562617	10.2914939378594	10.1986193484341	10.3433110825214	10.0297681494629	10.1124379518551	9.95338705947628	10.9170928438112	10.905273168888	10.9099183052976	10.7809805913804	10.7879016802638	10.7769732572452	10.6533761262744	10.5488187857111	10.6028548808524
ENSG00000065600.13	PACC1	9.36593395525961	9.40485826084678	9.38812681847355	9.42150910765656	9.32862013913446	9.28851765942551	9.19347670801499	9.30891523271388	9.39672175687144	9.56607627063016	9.55445979131489	9.49076196196876	9.4248212308417	9.45638300596045	9.45265973371212	9.43801289077232	9.42174362931033	9.41812333478154
ENSG00000065609.15	SNAP91	5.23002853760878	5.35201142828833	5.31704164421863	5.50941748477929	5.52769493495192	5.35515661500714	5.5522868337632	5.42627020776606	5.42056976190989	5.62302661389771	5.46686435707566	5.39330422380825	5.47786968072347	5.43910177156582	5.491703657413	5.70280420121978	5.62702298861208	5.59327492114059
ENSG00000065613.15	SLK	12.1895029955196	12.116300346583	12.2095615798597	12.0648449674062	12.0985069079736	12.1102670772928	11.9429473074618	11.7980634125725	11.8548839489536	12.2100947199427	12.215151021873	12.2682481463587	12.2064412139837	12.1885528142528	12.1952025213754	12.1062991497439	12.1079229959979	12.1397766818009
ENSG00000065615.14	CYB5R4	9.92897248191283	9.75932908201787	9.89500407436459	10.0975204896148	10.0281579852527	10.2921740214882	9.98093110464069	10.1577952807152	10.1145783257273	10.0213964954493	10.0578664821116	10.0162413189593	10.0825107209345	10.1119649793937	10.1022411558254	9.88796849658232	9.85540588511851	10.0035335160152
ENSG00000065618.21	COL17A1	2.60940577848459	2.61183332916018	2.59626308535792	2.84076281342044	2.85868366430314	2.93533717112216	3.64958789127294	3.09419500433028	3.16665182389851	2.59300236977385	2.59726782549939	2.57857590718831	2.5859640233381	2.63508824234802	2.58781472004943	2.66687315063344	2.76434535500149	2.72881728246789
ENSG00000065621.15	GSTO2	7.06818829502625	7.06257964695309	7.00455996573177	7.1343004139298	7.30537868547236	7.20957747567484	7.487811293295	7.51654597368518	7.67088938482143	7.79206922018005	7.78968555914527	7.80251378155861	7.73911063929608	7.74252539629436	7.68842893733227	7.8386984448376	7.93052418770514	7.84718127576736
ENSG00000065665.21	SEC61A2	8.95293945884305	8.95987394203707	8.9014262279888	9.12861942919791	9.30080070428525	9.23130145608832	8.90157726832759	9.32936265632908	9.55485870883615	8.74358009390817	8.80739964741548	8.8060673463298	8.85643140429066	8.87223825926912	8.88473377764749	8.87914618612224	9.08039121591552	9.00906703509069
ENSG00000065675.16	PRKCQ	7.38831826116313	7.29250989122162	7.37390585837892	7.44555129283003	7.33906234880591	7.39673817776852	6.92524829405591	6.92152233902378	7.18299718353288	7.54254525933702	7.4786486478406	7.48946571815809	7.5386033190242	7.54717537640861	7.49558804534805	7.5611189638653	7.52822640903983	7.51785720274578
ENSG00000065717.15	TLE2	7.30902873589629	7.27867061103594	7.27822154719861	7.40999105746475	7.45940050791357	7.41352510083162	7.49038934232765	7.86186068922138	8.00961268872689	7.41823547381571	7.49728183042926	7.34731040935542	7.30699837877784	7.34676116472591	7.31230171255581	7.72749455474669	7.80215900407449	7.6635387434522
ENSG00000065802.12	ASB1	9.87529794586307	9.7588351218208	9.8463478125393	9.87515127361338	9.86909461981358	9.72525130440263	9.87904713209188	10.1095473426765	10.3610527980885	9.88945927143565	9.88579610539956	9.89352189452901	9.9628276156835	9.9879512565616	9.92681987891538	9.84525335537081	9.77066844475018	9.88923054754566
ENSG00000065809.14	FAM107B	10.0303520077002	10.0515286356197	10.028891233838	9.74188686745769	9.64197545803339	9.7351819158294	9.28681215049606	9.22132694939652	9.08590653237545	9.86530081016687	9.84076940070648	9.8871535120071	9.78640676079782	9.8285383357386	9.7886772962884	9.80218866533654	9.7838805803075	9.7628130669009
ENSG00000065833.9	ME1	9.89056128458795	9.91208424239727	9.89658873379419	10.0427470691289	10.0652143899774	10.0950811308183	10.1509448202346	10.2565010803493	10.2406513780433	10.3312620055129	10.3354259931237	10.3492574139206	10.2515778903077	10.2079008380491	10.2492497584616	10.2980160215047	10.2633836962326	10.2344867188854
ENSG00000065882.18	TBC1D1	9.04172607615085	9.01675597529758	9.01761824169043	9.08600087733101	9.03164422504685	9.04819752717921	9.13724030876537	9.45719088700657	9.23390746437701	9.38285853736368	9.33047925604974	9.35105702466613	9.29877667510267	9.30240198705457	9.29574340615507	9.45788958256188	9.40255863617917	9.40042609307054
ENSG00000065883.18	CDK13	10.5215275988085	10.4956222165144	10.6019561309866	10.4246974831577	10.483979229029	10.4920734065256	10.3622697737683	10.2827256058717	10.3695024713976	10.8083378370506	10.8093926928343	10.7869581935545	10.7534188699081	10.7654168638496	10.7685690880288	10.7265557276563	10.6817444444698	10.7048588422729
ENSG00000065911.13	MTHFD2	12.7362152097627	12.8649036215749	12.7823212347206	12.3547210673417	12.3848142952731	12.4182116902239	12.4168337054126	12.3701885554605	12.3289608110957	12.7017754043009	12.6801399113924	12.6693623009943	12.5516076900783	12.5346660585967	12.5753489387651	12.6336848345676	12.5588101682044	12.5506663152408
ENSG00000065923.10	SLC9A7	6.96538714671909	6.97004881123408	7.00665874270389	6.97739554336765	6.96279317345183	6.97138750158458	7.25685665473665	6.95735017522027	7.002880110789	7.04876115690282	7.05487486105841	7.11151370378701	7.00631870941266	6.90359221647505	6.92386730965471	7.19174032712867	7.17138915549438	7.1376447041375
ENSG00000065970.9	FOXJ2	9.45925110396574	9.44788242735599	9.55089298845116	9.32117603609916	9.42041239808185	9.29305593061819	9.55914060958358	9.39743452351009	9.36773141192185	9.4908612231907	9.51276101973293	9.51722648185587	9.46900115692511	9.49712746843458	9.48415315772678	9.56247173750043	9.5934977196858	9.5907174555845
ENSG00000065978.19	YBX1	15.1026436322578	15.1794430670189	15.1257622372898	15.2347677822019	15.2646748376161	15.2670046387157	15.1906879983748	15.2639252248115	15.2391211550508	15.0181469697364	15.00813317056	14.9922330143234	15.0463770274034	15.0280621503234	15.0463136574175	14.9297150782456	14.9280299114823	14.9666272520609
ENSG00000065989.16	PDE4A	7.94474528941632	7.83473207003608	7.87826165407822	7.72698852813438	7.74828940642877	7.52555652092648	7.88607542448405	7.49773689010808	7.82666019881135	8.4258131681354	8.3014008922408	8.41983731541549	8.27729888850212	8.3436438376905	8.3567870275921	8.54334812395055	8.40154394294439	8.35244247003923
ENSG00000066027.12	PPP2R5A	10.3134403117568	10.388612184673	10.3795841626364	10.1942026161757	10.2045600333595	10.3131935697763	10.0304692061952	10.1229142438413	10.1014156131921	10.3615542969531	10.3615699469111	10.3722549000969	10.3247419767639	10.3175842064473	10.3508256859129	10.303916926894	10.2612350106333	10.2692608463579
ENSG00000066032.19	CTNNA2	-1.96082685515334	-1.96082525639942	-1.96082498437668	-1.95892338504837	-1.95875907091965	-1.95851113762672	-1.9575653462769	-1.9560046562881	-1.95672912575538	-1.95507666141613	-1.96082265406544	-1.96082885292139	-1.9605783569394	-1.96082395463355	-1.96046452676098	-1.95710680718479	-1.96002177925535	-1.96013869784051
ENSG00000066044.15	ELAVL1	11.9286572897787	11.896897777454	11.8909606487883	11.7448595820873	11.8219739689298	11.7797243452969	11.6144753518787	11.6528691423251	11.5838079882367	11.7966976047497	11.7868413250338	11.7973635982876	11.8554495460722	11.8491519299067	11.8249637337384	11.6426500170888	11.7312332586095	11.7277962345063
ENSG00000066084.13	DIP2B	11.3437684066001	11.209196978649	11.3663254483366	11.1264621751852	11.1789588678325	11.1597892259823	10.9315665774701	10.9311968016987	10.9446605133511	11.2994412874416	11.2914928890551	11.3227593122893	11.3016547818178	11.3074047936896	11.292095982963	11.2073115012279	11.1601794658863	11.2089016749958
ENSG00000066117.15	SMARCD1	11.4773338393715	11.474728877555	11.4782416292119	11.4543982847686	11.5084444258687	11.5514773660443	11.0414338540627	11.085942534202	11.1270927966414	11.3314960193758	11.3423672889077	11.3301724219427	11.4336519059097	11.3894354187476	11.4398612533946	11.1448210606683	11.1200877027417	11.1435134136271
ENSG00000066135.13	KDM4A	11.0667124132973	11.0152778241256	11.0482912164132	10.8508180651917	10.8367874488856	10.8436039356138	10.6927931763584	10.5444302806912	10.7331848365937	10.857243607223	10.82589481793	10.8371221230301	10.9253966964576	10.8827874729666	10.9048205767223	10.9085455578335	10.8333204437184	10.8497986590227
ENSG00000066136.21	NFYC	9.94681789595926	10.0402108765704	9.88197186622396	9.71842405982147	9.80990317294002	9.80594092434145	9.43921963267437	9.73218352665123	9.47895838421762	9.91278369662586	9.90506272864468	9.872838750388	9.90978583236165	9.88316811836168	9.9526459052237	9.79454988451571	9.83197769446499	9.78360644891677
ENSG00000066185.13	ZMYND12	2.29394608736496	2.33912348781022	2.32232036402201	2.37301437759549	2.38162639999747	2.42353752089508	2.58127525496889	2.41241144397918	2.38581092760772	2.31873001089098	2.36260239745951	2.35721297961546	2.32385974589316	2.36231447490135	2.38454933939935	2.38451543295515	2.39973510633746	2.35199941925176
ENSG00000066230.12	SLC9A3	9.68912505796368	9.76735128201681	9.75201046515101	8.94461949624353	9.0205995219606	8.84938935020567	8.2806315740923	8.53516726337595	8.38645016211686	9.56754284732205	9.61641319349458	9.53382765862745	9.54773595199658	9.52552391563395	9.57211948062051	9.39591168345469	9.28094333202307	9.23958109295217
ENSG00000066248.15	NGEF	6.55640937303138	6.77340800742777	6.66399651659582	6.81463577905445	6.84013563576031	6.68538872813919	6.92654511400885	6.80066090375252	6.84285737149542	6.71504766337512	6.69697493552366	6.66585404176244	6.7223101087182	6.65069801854963	6.67209564295931	6.99727901966633	6.98607145108017	6.78526297274072
ENSG00000066279.19	ASPM	12.9923679033952	12.7518585193857	13.0005540948844	12.6708186309399	12.6774863220104	12.6757191007963	12.4907139272182	12.3707531218327	12.447063816695	13.1258985833184	13.1442062439077	13.1796254373181	13.169645900858	13.1445029641299	13.1491301766371	12.9135183993142	12.8679962926158	12.8981608970112
ENSG00000066322.15	ELOVL1	9.7520424576992	9.80123183473786	9.69250818574318	9.68178485922905	9.78480720447226	9.69436495337525	9.5868767260739	9.51419943913433	9.71973138128663	9.99052832186466	9.95475599073522	10.0358498184307	9.96498443368264	9.95142977194385	10.0117560295567	9.91987940517114	9.94371303641026	9.94578109133695
ENSG00000066336.12	SPI1	1.68649175978446	1.69087549073797	1.69083846801772	1.71416305551448	1.7114890501376	1.66571037619666	1.67290140520296	1.69367961135712	1.75823112542513	1.77379678047679	1.73393148271207	1.73684737162145	1.69313779742418	1.791016312946	1.68528810770907	1.70082054596101	1.7345252006304	1.74019093178783
ENSG00000066379.15	POLR1H	8.94395665272294	9.1088405097091	8.9961631326528	9.00529936465509	8.89144326130684	9.04224166762065	9.15087920915338	9.1148525797863	8.93186764418944	8.70792937174657	8.71750093408696	8.75596524743857	8.84918915782585	8.77768326943725	8.68745420867274	8.67411504460373	8.70631678911727	8.69130330976925
ENSG00000066382.17	MPPED2	6.09617015889422	6.0552862060033	6.13679364731655	6.05264059655599	5.95813131224409	5.96617218531391	6.24373497208596	6.12003343997964	6.17123131493555	6.1780523276721	6.19413456678511	6.34813688214948	6.04825694625323	6.09504014511869	5.98466989471657	6.33091008768998	6.2807982648328	6.29803844337318
ENSG00000066422.6	ZBTB11	11.0029337448307	10.9212093986782	11.0141576263523	10.9360153161948	10.9239173117645	10.8611923986841	10.9207208952811	11.1058324689159	10.9043509998498	11.010774699361	11.0077071947997	11.0826161985686	11.0111905782829	10.9814413376984	10.9356803671963	10.7923906846986	10.8847344288737	10.8185049352256
ENSG00000066427.25	ATXN3	8.98882025744379	8.95495212597112	9.05811088024553	9.12016501221542	9.07460795781942	9.06941105571018	9.24677686869836	9.08318028178422	9.0762392493931	8.79487013566189	8.83327141205123	8.83000269542329	8.88883247437239	8.90183766797929	8.83343251569135	8.82502247205365	8.75164886448144	8.77362010279472
ENSG00000066455.13	GOLGA5	9.92360555613796	9.98500562768378	9.98157336441142	10.0625813228186	10.0362105659293	10.0435372245705	9.98893650671364	10.1172478729968	10.0087823951447	9.97843393320735	9.90185780112073	9.94571895070349	9.91994424824408	9.9052494873701	9.97677311968492	9.90735832034256	9.98510339747574	9.93433762005841
ENSG00000066468.24	FGFR2	9.78875309042984	9.89808990607101	9.81627714667903	9.29569040831622	9.2438913014077	9.36953618060749	8.94218085406529	8.88644421824611	8.84984811894399	9.79848532340232	9.88695921842716	9.78173806171704	9.70328745097573	9.64016799545779	9.66489563847859	9.64102313908878	9.63686666854333	9.60566014766016
ENSG00000066557.6	LRRC40	10.4346258952774	10.4242325329896	10.4253470859509	10.6666051809924	10.7114865180753	10.7703934989922	10.9555781371683	11.0672229313062	10.9586858118495	10.3543860210866	10.3842618373617	10.392564419585	10.4468660486779	10.4330201003035	10.4155512114674	10.2626656321796	10.4009729203497	10.4365828773448
ENSG00000066583.12	ISOC1	10.4566500549427	10.5317514025945	10.510068653826	10.3290586952517	10.3673795029085	10.2995929807079	10.1554478534697	10.3007420208433	10.2286775324278	10.5250658151364	10.5371348000951	10.5568316038403	10.5239463687602	10.5429241502918	10.5356877086233	10.4579885970034	10.5143887748534	10.4774219993406
ENSG00000066629.19	EML1	9.4513195573567	9.49906232551425	9.46386284834469	9.38846964310587	9.30647715434062	9.31280556660693	9.16841036270492	9.0388908345996	8.92672602885774	9.56796678272091	9.61240224313745	9.59962537281224	9.68798100512207	9.68479649045607	9.65110509050804	9.47623294739778	9.41705024610275	9.5051824290955
ENSG00000066651.20	TRMT11	9.64222553637374	9.57244862647781	9.61148773934517	10.1089338088806	10.1062756632259	10.0966031283826	10.3056958235706	10.4353182315169	10.2333158311033	9.58125947970133	9.51096122335976	9.61559154470923	9.63311358218691	9.6287321227532	9.6779788116663	9.53639439853265	9.43502773305335	9.51165613986458
ENSG00000066654.14	THUMPD1	10.7462301583484	10.6828303481389	10.7102912663863	9.98437157333072	10.0890603051486	10.0545846713931	9.46618708442561	9.5836104329824	9.40053298691145	10.938693743146	10.9329572287506	10.9461275899626	10.7655169570109	10.7559897361383	10.7838908023872	10.4209737258139	10.386490783493	10.4629616909182
ENSG00000066697.15	MSANTD3	8.67447977482857	8.78112300905898	8.61804033186623	8.45257995224458	8.49203142623197	8.52730832891778	7.9379154072831	8.17709266652152	8.08654478957127	8.76737966629077	8.69576958956046	8.77833112772228	8.72854974497651	8.72256761241373	8.76379544219946	8.59003618639963	8.61020196431329	8.59459561912866
ENSG00000066735.16	KIF26A	9.68516844360521	9.64738494416156	9.81076287806217	9.78508017388604	9.77733821274381	9.70434195793832	9.38522202168341	9.28865183782069	9.68852694734477	9.82382370969293	9.8348572563812	9.81217750231036	9.87083875081951	9.83616607480532	9.88654511520054	9.96454368128439	9.97091082814538	9.86003483683899
ENSG00000066739.12	ATG2B	11.1882424245702	11.0113972078756	11.1541943952511	10.9299860233511	10.8920460773157	10.863715368682	10.8066182488878	10.7523789337588	10.8155295301592	11.2431760615217	11.2373436202544	11.282776095943	11.1920409830572	11.2091625605602	11.1771922670457	11.1330562832143	11.1061897132804	11.1556789784501
ENSG00000066777.9	ARFGEF1	10.5704163817938	10.5175249597551	10.6137733039558	10.4242389388289	10.527265365695	10.4845346879307	10.1924298601223	10.1870092184228	10.2076671077446	10.7608622386136	10.7414265445448	10.7673616276501	10.6516875631503	10.6882191270711	10.6899906715459	10.6575236491002	10.6526398315646	10.6636510672995
ENSG00000066827.16	ZFAT	8.4451599780817	8.36920632177113	8.37470941126626	8.53832880835144	8.64384911682957	8.5750527178159	8.30316307492076	8.27461070850045	8.47123199914009	8.44310036558785	8.46660971156045	8.43720994836619	8.5134969089062	8.5367318460216	8.5974659476754	8.55870505848218	8.4280317221664	8.49380725628396
ENSG00000066855.16	MTFR1	10.7503851157909	10.7214732483744	10.6972556240893	10.4490824022881	10.4298331012644	10.4188191623755	10.2470239901251	10.2990047828439	10.2864340198984	10.6302000053189	10.6548958578406	10.6641978613645	10.4862977354917	10.5423193115031	10.5358866147558	10.4622816057897	10.4542186608677	10.4534532773312
ENSG00000066923.18	STAG3	5.75394867962775	5.77794299810172	5.70000988109352	6.22725711512922	6.17665421999144	6.16148868450553	6.34769606668767	6.36076214549683	6.18766407636763	5.82764231968949	5.79657491222782	5.76854838775942	5.94667467413869	5.89349236128267	5.85510679918016	6.01210974394337	6.05569672529984	5.9672726919673
ENSG00000066926.13	FECH	10.3484129328362	10.3893153701226	10.3812354736913	10.277658963972	10.2985084030504	10.277851954388	10.2456201600806	10.3306968205068	10.2658661398862	10.4860821634737	10.5024975873763	10.5011617878274	10.4742885997898	10.4998707927361	10.4921323920678	10.4400582557049	10.4622735546125	10.4407117141904
ENSG00000066933.16	MYO9A	11.2505109619872	10.9662660485098	11.2064580116229	11.4069152395585	11.5179439950689	11.4855659491599	11.3303249268144	11.3185354444805	11.3403500872986	11.3036942175009	11.2799688290363	11.329029658545	11.3221927826147	11.3108952114529	11.2644554446206	11.301218967847	11.2910636003161	11.3111104295711
ENSG00000067057.19	PFKP	11.356552604048	11.3682112311661	11.3979730740474	11.2342895578998	11.1825106436475	11.1782991201705	11.4833309977344	11.3362317749713	11.3888719423715	11.7065378045053	11.7254624007133	11.6445433469866	11.5695984193248	11.6198788952532	11.5914368972626	11.6424795984564	11.6611008742011	11.6064677168337
ENSG00000067064.13	IDI1	11.6451576002403	11.6614987625984	11.5851902473301	11.0849484398102	11.1041268068617	11.1119085883424	10.8016445154325	10.7796059767256	10.8777679859368	11.8060461834791	11.7587721875799	11.7608658134475	11.4175323226577	11.4737501797856	11.405632270162	11.3213714512687	11.3507473044952	11.3550563814063
ENSG00000067066.17	SP100	0.74288380688435	0.742950788594904	0.756404637339583	0.763970497297948	0.746680121125874	0.747372346634841	0.751803719347892	0.771348316091928	0.76227574966743	0.776910616407455	0.792621333330935	0.777034227804067	0.795211751047056	0.809457339192792	0.771557204219594	0.784423443433025	0.765735598599308	0.823304063138865
ENSG00000067082.15	KLF6	10.1582443560876	10.0913176579233	10.1642524289015	9.74077034816322	9.66658092181818	9.65877793354741	9.57326375991072	9.34873103002932	9.57830343486074	10.0160638821393	9.9922805610851	10.0029090159981	9.88918376609206	9.83053384527212	9.83536473759194	9.76365210782546	9.77116753742719	9.71766205390323
ENSG00000067113.17	PLPP1	7.84632245712179	7.84421122155969	7.82365809760476	7.68202892099446	7.61688640388763	7.71733923023644	7.44678326031129	7.42735694374458	7.33898517736526	8.00662309034725	8.03306786861079	8.01650926857205	7.98108995417429	7.99165283194539	7.9221881311781	8.03857873300703	7.89820682301314	8.00217552209331
ENSG00000067141.17	NEO1	10.8177446182573	10.7125298111732	10.8367375298771	10.8713129773756	10.8306133718951	10.8017833068537	10.6601751730364	10.5952385203664	10.6584062977914	10.8873801254952	10.8994124334296	10.9259420076938	10.9049295253615	10.9170487542075	10.9425955157848	11.0072283447587	10.9662851207688	10.8910877618448
ENSG00000067167.8	TRAM1	12.024115450732	12.0102972045328	12.0481078889526	11.8682833999773	11.9444692582981	11.960099190904	11.8105663964733	11.8575067338786	11.7904085696637	11.9724754599214	11.9953204558894	12.0078931721415	11.9032114397572	11.8676289477887	11.8488849084741	11.8005595830947	11.7874295879172	11.7992596982941
ENSG00000067177.15	PHKA1	10.4581514814664	10.3320655339069	10.4258520938461	10.5487758036372	10.4763700798497	10.4694592780196	10.5922226901329	10.4266179499214	10.3894715690611	10.6187496470704	10.582015866554	10.6472141558074	10.5635299702251	10.5577615232084	10.5555403797764	10.6224815178454	10.6021767553734	10.6100222486919
ENSG00000067182.9	TNFRSF1A	9.00761931521844	9.14172711449121	9.08407684179157	8.53827966980198	8.40162664113612	8.47986313689044	7.9127027255889	7.85636138793169	7.80453017318114	8.92564617055083	8.96962635427458	8.91450424232453	8.97925792957694	8.95220435690903	8.96755435932681	8.88478131467198	8.75229628157902	8.77609539938394
ENSG00000067191.16	CACNB1	7.40450457640327	7.45816087157683	7.40887252376003	7.92724746621648	7.94411521673444	7.9486155755842	8.42104446862561	8.3485118031428	8.42188496933018	7.50328867322082	7.41505467581601	7.42851415557626	7.55135294277634	7.59845307494291	7.57652941387583	7.99817428915299	8.0666436763581	7.94894717999205
ENSG00000067208.16	EVI5	9.31838961102863	9.27764105954166	9.33737632429705	9.39740318875868	9.27024568959705	9.36245478055082	8.92227211599519	8.91047469645268	9.10966807620564	9.42045502303332	9.38526262989917	9.41905712106184	9.37786185114582	9.36474672804028	9.32421780779708	9.38143563105507	9.37215963307785	9.3883209748667
ENSG00000067221.14	STOML1	7.80126622495725	7.91310985250555	7.79670146260958	8.00704624933345	7.74950627267046	7.83044711514632	8.33958136959473	8.10912062780548	8.35990528900438	7.63634647981565	7.70179045798217	7.69361928801849	7.81683685148802	7.76701110517267	7.78855302328339	7.87033766331684	7.81361479522424	7.98777864362318
ENSG00000067225.21	PKM	14.5901490823687	14.6143087461379	14.5827853950943	14.6368488147636	14.6209956782169	14.612737295545	14.5948212021549	14.6467679196449	14.6287862581316	14.5750807340936	14.5361272995358	14.5447720306106	14.4804925503155	14.4803874110693	14.5036201780236	14.4433729023353	14.4150150188379	14.4575709037195
ENSG00000067248.11	DHX29	10.5787213000104	10.5549989321861	10.5597077393397	10.9918114251734	11.0515308231156	10.9982665590943	11.2487530282726	11.3355333930052	11.3415398199856	10.6817809424622	10.6863243577264	10.679118009631	10.7425765219554	10.7727826164974	10.790553084457	10.6997840474108	10.7386155849818	10.7958581814886
ENSG00000067334.14	DNTTIP2	11.1104942779439	11.1058556462001	11.060505963872	10.9052025077852	10.9184621917573	10.888047425531	10.8714543207171	10.8786914652865	10.9432427066329	10.9682179432529	10.9788373362621	11.0070519853189	10.9914652682585	10.9971511727766	11.0219297302365	10.7488706192008	10.8092484538433	10.8428655641419
ENSG00000067365.15	METTL22	8.64593411645164	8.78836216481841	8.76013739847327	9.33049895637076	9.08934268306352	9.0183089808534	9.47726151423807	9.54013906457018	9.66534379604934	8.38950199861854	8.37914905859965	8.4617161216779	8.62708295984965	8.61264119252382	8.65018094765254	8.62857910923714	8.6891483857238	8.73373910650563
ENSG00000067369.14	TP53BP1	10.9360203408937	10.7666941751119	10.8985382713186	10.9673908193554	10.9383869339386	10.9397435949714	10.8788961878584	10.9047383220751	10.8343879940484	11.1402420635992	11.1144906114276	11.1760865928762	11.0895905628539	11.0486753319098	11.0950408915605	11.0707691778452	11.1229887555948	11.0944744225029
ENSG00000067445.22	TRO	9.53081563426698	9.57426746235432	9.66057905102899	9.35521436008116	9.45474692511655	9.37947404326922	9.40187505351089	9.60811047975498	9.22757112231409	9.61298502450103	9.59056299121821	9.61332008332674	9.61954574614597	9.58200380320436	9.53424161507779	9.63782909130483	9.60439737890687	9.47546998989836
ENSG00000067533.6	RRP15	11.1922392687125	11.1620875189354	11.183113545576	11.0100089414625	11.0299121928814	11.0052501563191	10.664359893173	10.7296846160975	10.7332812372941	10.9854998272925	11.0074432091563	11.0565146218433	10.9993064546437	10.9983502674238	10.988540571205	10.6847791958713	10.6852261314342	10.7646168370123
ENSG00000067560.14	RHOA	13.5682520079886	13.6429539595104	13.5395402815821	13.5998876236067	13.6081769926053	13.599256634981	13.4853019776847	13.5765710597011	13.4782210643147	13.4522301893375	13.4298413165877	13.4544127994949	13.4328229834716	13.4378403202784	13.4362567321222	13.3121023722143	13.3029596547092	13.3542031154133
ENSG00000067596.12	DHX8	11.0671138947988	10.977149423037	11.1147985926811	10.8689117599556	10.855534665433	10.7299961698812	10.7958530275729	10.709022332495	10.7901667809958	11.0364347531576	11.0718796733582	11.111527902788	11.0754809920409	11.0986486738876	11.1225719574005	10.9553232900765	10.9813325141721	11.0007364780319
ENSG00000067606.17	PRKCZ	9.01528957594593	9.0016782350812	8.9593901647326	9.22695380430248	9.26094060718759	9.1378407663168	9.45838087146672	9.2857391772966	9.52344197317232	8.93606903448592	8.96910347508557	8.86372467715977	8.97796623034804	8.99906787953131	8.94846020875169	9.12173888306697	9.16764550153268	9.19178281609387
ENSG00000067704.10	IARS2	12.8130725421452	12.8186073657154	12.803413565493	12.6674185479684	12.6624655039748	12.6956108370935	12.4767023413994	12.4602155266557	12.5382468616946	12.7295207337045	12.7333854768172	12.7468689310273	12.6738723635379	12.6675530161913	12.6709129954686	12.5382426134498	12.5448522958091	12.5285654986948
ENSG00000067715.14	SYT1	7.48196348472855	7.45495549610598	7.54448607985753	7.91693266173574	7.71934798195114	7.79425438547672	7.98306387860828	7.79213209541187	7.93474185324744	7.73952498063856	7.66178568035391	7.8545925949774	7.78672573264197	7.8416147597357	7.73546500746875	7.927077666243	7.95750971709416	7.9762760170522
ENSG00000067798.16	NAV3	-0.00412845672046726	-0.0253745260870859	0.0175273177041405	0.00851681821165646	-0.0228397914619278	-0.0218343984012073	0.0201452814924636	0.000716336298856084	-0.00580169298120105	-0.0160698370389892	-0.00475165167356912	-0.00607927154572129	-0.0161138494468371	-0.00565838400839909	-0.0154514875292335	-0.011717988056518	-0.000259570614783848	-0.0247274120889208
ENSG00000067829.20	IDH3G	10.1783250165592	10.3027306648666	10.195306306105	10.0889641765179	10.1838537311277	10.1191239836615	10.3081095675912	10.2867804319967	10.1344907934181	10.3689131296013	10.3904745299573	10.3785220210098	10.3030667591187	10.3516896510176	10.3504548903987	10.2668175647216	10.3065093260617	10.316179608113
ENSG00000067836.13	ROGDI	8.01416980756158	8.12867757415749	8.09583034698265	8.16506958575999	8.19122113244142	8.15096078498492	8.43654786512991	8.49957080818309	8.48566450056707	8.02609918668246	8.01972253666998	7.87650685303382	8.00994345809912	7.99625296647473	7.99402770516355	8.18155213725343	8.18799245988308	8.07991814581871
ENSG00000067840.13	PDZD4	6.55064231725908	6.56544498328367	6.49707581317845	6.63631781130677	6.72041638392585	6.63029019660044	7.07367568492048	7.11760937907913	6.95875975697102	6.86379238534683	6.82542698193438	6.79130996838062	6.84642309719194	6.92689153796067	6.85780850072236	7.14368066689769	7.06380970897941	7.10411560463553
ENSG00000067842.18	ATP2B3	-1.54330736463353	-1.52833646599564	-1.53833999703321	-1.54073422930202	-1.54043474128316	-1.53998284435086	-1.53825899272714	-1.53541439283536	-1.53673485095518	-1.54330879805178	-1.5432975371844	-1.54331202345099	-1.54328253845321	-1.53809592763745	-1.54327485680216	-1.54327422674401	-1.54273622333331	-1.54294932561312
ENSG00000067900.8	ROCK1	11.7104631641081	11.5995312283655	11.6948428913073	11.8408769137714	11.8960265170744	11.8456136473216	11.8716605956775	11.8241578449972	11.8014826316631	11.7388592731556	11.7329369142805	11.7932170786459	11.7611992708648	11.7105466387622	11.7235880620679	11.6935111187851	11.7150507980664	11.7577919710451
ENSG00000067955.15	CBFB	10.9149353848904	10.9601752638934	10.9312430067288	10.5240380868875	10.5593443778196	10.592635244708	10.2194516852774	10.355927161002	10.2854399057283	11.0898141176969	11.0990599632514	11.1205358607291	11.0663153345425	11.062580907152	11.0818402072052	10.8535622720498	10.8717533447903	10.9378891194464
ENSG00000067992.17	PDK3	9.74101560035515	9.69996395069108	9.78431718382494	9.68430675287767	9.66777265973042	9.53869948418668	9.56677321075972	9.58817463202337	9.21533504625033	9.93701543748659	9.93671793562475	9.90808610485149	9.76025264048013	9.82393684274494	9.76548224380005	9.8245384304316	9.81777059718678	9.7938647334058
ENSG00000068001.14	HYAL2	9.71949400006174	9.80180185299912	9.73076338805655	8.90310469555416	8.9782531650281	8.82455265225452	8.45614958153597	8.57169136171845	8.54896988022796	9.6139194452394	9.55318726802452	9.55357633269944	9.48501550078645	9.53734537171104	9.55477350270973	9.20893144124193	9.20208699557608	9.22743827818111
ENSG00000068024.18	HDAC4	8.16103984095664	7.99144447093007	8.07647530803886	8.5174618158328	8.52093388379686	8.49762021900226	8.80889091111262	8.82002815930075	8.7210444733497	8.51363915686902	8.51185416459237	8.51132614604082	8.54832048945151	8.5823066409828	8.57241458976173	8.71716225645515	8.75398479053377	8.77660153261069
ENSG00000068028.18	RASSF1	9.70438421654212	9.78231409008538	9.69493674734135	10.1351528673243	10.1737924491693	10.1602353527111	10.4744442326825	10.446122373006	10.4825334004062	9.6325613477175	9.65934655154026	9.5685646440513	9.79036285428613	9.82660065417278	9.77199366194665	9.86745476394256	10.0293688598412	9.95773809092681
ENSG00000068078.20	FGFR3	10.4746994002864	10.4597006989868	10.4917170407463	10.9918152366109	11.0269796198176	10.9939227791493	11.1444435609949	11.1377439974044	11.1416277612439	10.5020427472102	10.5093468807886	10.3763303352664	10.7978450442728	10.8465533065605	10.8696995927803	10.6905342582716	10.7314422545486	10.7877484522636
ENSG00000068079.8	IFI35	6.5312020891528	6.72019057037804	6.71016720345256	6.56877601009835	6.80553695929405	6.58576913077312	6.67877534736382	6.86546637840807	6.71538173476601	6.91554949635074	6.80172285748212	6.91632353181455	6.86987302982293	6.9295636191371	6.93776548844094	6.92637611968739	6.92031384030595	6.97053209374388
ENSG00000068097.16	HEATR6	9.7140704811641	9.60815830766517	9.67257292090332	9.39894750775956	9.44717091015276	9.5581932592286	8.69707410609465	8.93292165396334	9.06808363529605	9.64314734252861	9.53702190658243	9.52889540171612	9.68812324991487	9.71069393983472	9.64829391019889	9.54330037301646	9.49924312607926	9.50806942633282
ENSG00000068120.15	COASY	11.1649950401773	11.1953959161868	11.2200310166561	11.0840844253818	11.0329595236473	11.1055925555624	11.0259175332577	11.1198057065173	11.0400837405111	11.0569570468701	11.0176450507705	11.0677275621701	11.0280203459412	10.9797520730828	11.0297947378027	11.1560165386599	11.0763495966051	11.0204700278012
ENSG00000068137.15	PLEKHH3	8.72605635367197	8.76108759329378	8.72341814844886	8.52136895944973	8.47367371354942	8.25011929554794	8.77298226833717	8.44894215846681	8.60185954232238	8.81768173205432	8.8510100731808	8.72488050191268	8.67853284015493	8.66701423928914	8.67169992115041	9.05802549971009	8.92321602325457	8.92530403648739
ENSG00000068305.18	MEF2A	10.6515570320139	10.6267845133408	10.6950868554303	10.7768836452356	10.7271737634461	10.7408011604861	10.842766337342	10.7893712142576	10.6482804877069	10.7444187669856	10.7712008741739	10.7571093294841	10.7564519151429	10.7072435364509	10.6893603271499	10.71831169209	10.7575245149839	10.744521752348
ENSG00000068308.15	OTUD5	9.86558293227954	9.95928248389261	9.91355651262936	9.99846827672189	10.0495156040231	9.89122250173226	9.83587252350009	9.91491725963192	9.80050301614395	9.82371500218379	9.79638767905649	9.80422137183914	9.83704118510873	9.82772465007971	9.80797183637175	9.82612748129428	9.83371898332425	9.82011836485888
ENSG00000068323.17	TFE3	9.15710712605066	9.2037557856341	9.1333164239265	9.13546610305168	9.03056341251542	9.12822662672957	9.19616245296876	9.42830215340344	9.31284257530064	9.10153344013137	9.04283723973339	9.03191982928234	9.09075386185383	9.09183443531284	9.10817482675856	9.07028726483136	9.09297407487964	9.13892302505298
ENSG00000068354.16	TBC1D25	8.03617377953132	8.04322989913051	8.09214769219605	7.72438089199453	7.59606113305789	7.74590681762852	7.27574033785393	7.50978671526189	7.32725349990992	8.17869481526046	8.13957808879802	8.17680190270587	8.09482314986444	8.0444836525874	8.04109701377527	7.99343989798471	7.95782799681693	8.02234103282596
ENSG00000068366.21	ACSL4	11.4611904291717	11.3954336738089	11.4469820491845	11.1811871744372	11.2653255139237	11.2413693861504	11.149491351131	11.1073463969226	11.1407888373779	11.9298548000727	11.9529252054077	11.9835110716485	11.6161627322436	11.6525352245654	11.6256685199818	11.6137877006179	11.6035931015748	11.6735911203671
ENSG00000068383.19	INPP5A	9.41739848678948	9.5112555770118	9.4645987779031	9.38343449335269	9.45315134063694	9.37305970352618	9.11426917303318	9.44783094566598	9.26380664260336	9.30921723586073	9.32909818134086	9.24752017717371	9.24632486605102	9.25981650685422	9.29726531005007	9.25141308708907	9.26334850693158	9.22992703112682
ENSG00000068394.11	GPKOW	9.25215427986709	9.31643936216891	9.2805957416004	9.15967124145231	9.27365797212561	9.18413997426048	9.28963220437441	9.4710476561608	9.500470946113	9.08285311464269	9.08792877597698	9.08684915006157	9.10756217341581	9.20710786148425	9.24446820002658	9.12739354752935	9.13893481425036	9.08927263867666
ENSG00000068400.13	GRIPAP1	9.48131611161369	9.47876646835842	9.48359502321225	9.79896190622939	9.72967898507204	9.77716638576996	9.91159987388577	10.2066033247631	10.0937346123183	9.43627856984513	9.47149740764662	9.3655756178597	9.55068568449456	9.52380812930975	9.52154852525677	9.66694842480451	9.67714241555172	9.61378206050008
ENSG00000068438.15	FTSJ1	9.59965684361616	9.62036165158993	9.56523501937452	9.35915929940296	9.35961037104308	9.39171057430618	9.31653202710169	9.28329311561727	9.28000250497684	9.47461094866637	9.5291733688673	9.46709181900124	9.43277854545915	9.52719922606829	9.52803498371254	9.42668470858894	9.41382782814289	9.46887221813662
ENSG00000068489.13	PRR11	11.3235773162126	11.1541464755392	11.3245081701561	11.2265285318118	11.1996176059629	11.2051779258104	11.0790978742571	11.1820532367523	11.027360343322	11.2092237052969	11.2166967107094	11.2234851787388	11.2923817273845	11.2224983782386	11.2459045082216	10.9924443694155	11.0045764502051	11.0314671691889
ENSG00000068615.20	REEP1	7.78832253057744	7.85945693182804	7.77384051202421	7.69044730832578	7.5825746818548	7.83436973355644	7.24945167805098	7.38429371040447	7.57166105145483	8.05303259097525	8.08325275366824	8.1013738286171	8.02573297455162	8.0141346387209	8.04433445977746	8.10489115874224	8.07441802574076	8.05059443800758
ENSG00000068650.19	ATP11A	9.7708578727319	9.60463975225924	9.81458281070354	9.83906304947237	9.73316758502733	9.74693787732389	10.0828811610075	9.80087645684061	9.93147698752558	10.4386408270125	10.3616055959104	10.4222631393379	10.4042459811129	10.4103751878045	10.4412412049148	10.5147358430935	10.4773346651807	10.4658686357349
ENSG00000068654.17	POLR1A	12.3557006956126	12.0581995512523	12.3468859414776	12.0078603634216	12.0435686295822	12.041513429531	11.7494363573638	11.6660508819934	11.7554836635386	12.2310989100324	12.2697274937856	12.2849511541251	12.3090273366914	12.2975024369891	12.3078883673234	12.0396859050033	12.0608351256739	12.1364686678863
ENSG00000068697.7	LAPTM4A	11.2181568919231	11.2274689112622	11.2044036972285	11.0179643143174	11.0695287871501	11.09010133518	10.9489503049069	10.9618948972605	10.9990360944231	11.3386423757708	11.3235929588345	11.3780311773862	11.287799681407	11.2479864043206	11.256310840838	11.2747339101748	11.2322340579177	11.2145167251963
ENSG00000068724.18	TTC7A	8.84781325718213	8.75909383710651	8.85858809723035	9.02702413617478	8.95088206854241	8.94750413651939	9.46371652954582	9.21724659322823	9.10486191681129	8.88986713690481	8.90046340486169	8.92768250345933	8.97794922166265	8.97225959859136	8.92644003370426	9.15209319090648	9.18090737298021	9.20870454167265
ENSG00000068745.15	IP6K2	10.7538019585477	10.8405952758952	10.7505258786536	10.7269413080487	10.7485423102688	10.7247101922979	10.7754767791482	10.7348317349892	10.8013407925526	10.657635479703	10.6366197567033	10.6272741732775	10.7417074365092	10.7133117335924	10.7221132678752	10.7693775502188	10.72129400523	10.709215029545
ENSG00000068781.21	STON1-GTF2A1L	1.58279253748377	1.62498133261382	1.61575632093087	1.56450161359256	1.56534626032868	1.66046556890637	1.57302603178905	1.593432003261	1.57985871104102	1.55765303155728	1.62693127739714	1.61846160151887	1.59904344190057	1.61161550107797	1.5912855931263	1.77552237527516	1.62861333277056	1.63508835935106
ENSG00000068784.13	SRBD1	10.3479440601408	10.336884527264	10.3304069521973	10.4065666855786	10.4795058011921	10.4548883286789	10.4571018309849	10.4581452832355	10.3646736064622	10.1792611230258	10.2028217760084	10.2069894920638	10.1959422916637	10.2126922348233	10.2257139744362	10.0992607180501	10.136693033215	10.1105246778998
ENSG00000068796.19	KIF2A	11.4778280694583	11.324577862177	11.4600881316813	11.1269867081301	11.159982047533	11.2217139443124	10.8690030931805	10.9507860980784	10.8192653728315	11.4074667987071	11.418858629137	11.4872395172286	11.3155068290211	11.3814028779122	11.3576708658798	11.282487579272	11.2526688132871	11.2826599093647
ENSG00000068831.19	RASGRP2	3.76795690838368	3.90375736409472	3.74092549545136	3.66427101621103	3.73370637327559	3.68523025054046	3.69465679968164	3.70504253788051	3.67873412218847	3.76752491898365	3.92295699337337	3.71828921576138	3.89263230851538	3.93037513039451	3.98754208452806	4.06492145613124	3.89355570101915	3.95135631395592
ENSG00000068878.15	PSME4	12.0141696898478	11.9310204497954	12.0542965030872	12.0483665207626	12.104775082775	12.0734336243328	11.8789239168548	11.8727662503584	11.9180051810902	11.9957159094802	12.0104122101634	12.0325295320482	12.0313750346768	12.0340329582976	12.0265311682742	11.8978161678645	11.8794092211344	11.9471128857918
ENSG00000068885.15	IFT80	10.3214573472107	10.2842256907982	10.288778238583	10.5679659057414	10.649021796809	10.6435770916934	10.976315503664	10.9818851411309	10.899116925893	10.3359127638524	10.2857111234038	10.3438395678944	10.2801077441268	10.2732050319098	10.2248017124051	10.3540611307428	10.3464552365181	10.3908181276671
ENSG00000068903.21	SIRT2	10.0980713687637	10.271841310921	10.178869830532	10.1088336185084	10.0778246245696	10.0518110721254	10.2091990356578	10.1758820723051	10.3629145359521	10.1795681190402	10.1801145129083	10.1968500546121	10.1488713569623	10.1407890075573	10.1725991056904	10.160232341996	10.2092525954152	10.1602184186749
ENSG00000068912.15	ERLEC1	9.46337413463267	9.55421909657633	9.47793283713436	9.06324647883118	9.0046814047622	9.01553610476301	8.65782673301738	8.70434658797289	8.775451879683	9.64895313438103	9.67076675211417	9.70715143746601	9.54555555046512	9.53216133264644	9.5391758883084	9.45605354139785	9.44307516440123	9.44384238072692
ENSG00000068971.14	PPP2R5B	8.69917811707984	8.68549303703674	8.70275847781954	8.77376081618989	8.6902328952348	8.61085650665794	9.20622233480053	8.95190099337058	8.89991285537704	8.77067573865632	8.68436575173986	8.7391091178981	8.71480491649458	8.61666522864184	8.6676050272729	8.8583638204099	8.82094022791756	8.78797468240058
ENSG00000068976.14	PYGM	4.72568449605058	4.61035792059543	4.72239155326716	5.24174978875163	5.18503446427081	4.89267616244863	5.38543189620475	5.16608358629853	5.40022261587805	4.64655857901881	4.58969270636824	4.59597418344102	4.65581553707907	4.64643547146342	4.69732950017868	4.76732432228513	4.9534583626667	4.90436907532131
ENSG00000069011.16	PITX1	9.6571647328147	9.80701786583693	9.79259428492578	9.37379254087939	9.25731741540769	9.39198653991506	8.89781502280703	9.10363752789855	9.05572548988703	9.71901982257129	9.70148662311925	9.61121031698234	9.72658330508323	9.80867665047243	9.76841069758251	9.69755570576013	9.55722615985489	9.69596000848072
ENSG00000069018.19	TRPC7	-2.2829162186348	-2.28288828476084	-2.28288363806695	-2.28209981877992	-2.28203539341718	-2.28193818210336	-2.28156735001931	-2.28095542443847	-2.28123947918525	-2.28292724523235	-2.28284501604853	-2.28295272139021	-2.28144668870361	-2.28286631504252	-2.28270407974425	-2.28270054147322	-2.28253048439444	-2.28257632660119
ENSG00000069020.19	MAST4	8.57555855774377	8.45758767692569	8.64474892024036	9.15150690915777	9.22398940430888	9.12823696974556	9.51419407784032	9.5610100068491	9.73877047251012	8.90792781364739	8.93875596876308	8.76987379643406	8.8776992051249	8.80345967881673	8.67869243204587	9.07976268679776	9.05165811490973	8.99974096364082
ENSG00000069122.19	ADGRF5	-0.305379854332589	-0.305148323588382	-0.312550515183128	-0.266125516358176	-0.310072337296004	-0.308442326364686	-0.302224322236276	-0.29196373273585	-0.29672667980589	-0.299244583613159	-0.305089260239884	-0.30609922924954	-0.285813094811049	-0.312533139941298	-0.302786518999471	-0.302920070663825	-0.299985492124991	-0.289375577551399
ENSG00000069188.17	SDK2	7.90044327140796	7.75518961843041	7.97428400772194	8.17579939609223	8.15275265485448	8.1767590608509	8.83352299339568	8.46740862395807	8.83562034677644	8.23150755583097	8.21030787981612	8.25026323299491	8.07652850619193	8.04936640399558	8.10432650536872	8.61832220550303	8.64321220678698	8.5719471192464
ENSG00000069206.15	ADAM7	-2.11772401213336	-2.11766868387971	-2.11765948023476	-2.11610697976952	-2.11597937330807	-2.11578682814819	-2.11505232595804	-2.11384029307663	-2.11440291654588	-2.11772525500061	-2.11758298211516	-2.11772617899654	-2.11223443534218	-2.11762516875004	-2.11730383144665	-2.11729682324015	-2.11695999343985	-2.1170507924907
ENSG00000069248.12	NUP133	12.5821239639128	12.5465227564841	12.5523493305255	12.626101170611	12.6700297012918	12.6409451102427	12.6053327675499	12.6232107835266	12.6369888642157	12.4704762425913	12.454261441874	12.4890517623948	12.4662344734215	12.4623051425874	12.4753275040065	12.345507743923	12.3559018221328	12.3808178043393
ENSG00000069275.13	NUCKS1	14.8072457531304	14.7799786654309	14.8227544191443	14.5031145516021	14.5233707729131	14.5496329549436	13.9911312954305	14.0747525975568	14.0142462849924	14.9551196837657	14.9420618575822	14.9858765381888	14.9278509376276	14.9032366715194	14.9073861457183	14.6624008923083	14.6547878501065	14.6895544973308
ENSG00000069329.18	VPS35	12.0114539720159	11.9913303492001	11.9868516623108	11.8858086276057	11.9136645512166	11.8779585119135	11.7900510167562	11.7954860914183	11.7727184537739	11.9683998145895	11.9226462955473	11.9531226088715	11.9210817959192	11.9152121128703	11.9063480196515	11.7995751733269	11.7854183331839	11.8859295978328
ENSG00000069345.12	DNAJA2	11.2612273827742	11.287796183117	11.2301917144705	10.9069418590861	10.9137023783499	10.9434930349784	10.5978403923687	10.66612424548	10.518870798044	11.1808319821468	11.1487642132667	11.1912445500948	11.1462231734481	11.0791346918994	11.1105698657923	10.9237645189164	10.9739273252826	11.0043072942399
ENSG00000069399.15	BCL3	4.81409676721123	4.77348130086491	4.85257897102047	4.6631844123684	4.80850842281795	4.77052702612579	4.94192296778072	4.831205910517	4.8241719008443	4.99101101243069	4.81767446638582	4.83105019927363	4.8904008170746	4.88864272874411	4.81625635789263	5.01222290596193	5.07928263278054	4.92187369748016
ENSG00000069424.16	KCNAB2	7.30119364076889	7.37894360883374	7.38232109347641	7.56840867923423	7.48428856105891	7.22545866424795	7.82131099977669	7.40777102816493	7.18345858204377	7.32831055409097	7.27633939341913	7.38006562714911	7.41404872612314	7.3851531386275	7.35584325082881	7.70763920461196	7.63835320943249	7.59589445611002
ENSG00000069431.14	ABCC9	5.27328950692165	5.25437379549494	5.14544580235638	5.4246522541069	5.38531806790563	5.16403210431654	5.15357190667107	5.38024863867203	5.20166921618737	5.26585925496473	5.244509224452	5.21696458685366	5.21531303520701	5.25378141337407	5.2269434309676	5.29406812007482	5.34510069899418	5.24854047585087
ENSG00000069482.7	GAL	10.2607485871138	10.4831041022716	10.3718545333281	10.6466280589235	10.6461161188764	10.6218264167741	10.5780310211024	10.6337513890372	10.5876065079308	10.3553638008939	10.3732502273237	10.3501319168108	10.5444261068368	10.59249835437	10.5831979495675	10.3152960048285	10.3070687680202	10.3891608683196
ENSG00000069493.15	CLEC2D	6.63620349932732	6.54940828636155	6.32279880720421	7.14308362139357	7.24478681182469	7.05908533465278	7.70643656644873	7.27214020115171	7.51939388094639	6.5219709190366	6.27819450585635	6.55877241674953	6.66827630623927	6.62845919375162	6.68485043012627	6.98437304816942	7.05692881801282	7.17325219903641
ENSG00000069509.6	FUNDC1	8.9400653465932	8.99167320012855	8.88338436162106	8.53927097841684	8.57655529395753	8.67096188712333	8.21924685103834	8.47295629494717	8.12350448013681	8.78067594949923	8.84825008245073	8.78563562316477	8.66909229969749	8.67664738143574	8.69977472097606	8.52311499368922	8.5002423350119	8.54333441306458
ENSG00000069535.14	MAOB	-2.28176011143796	-2.28274733557362	-2.2827437350949	-2.2821363947507	-2.28208647492526	-2.28201115099055	-2.2817238127108	-2.28124966375958	-2.28146976284432	-2.28277752399405	-2.28271380892397	-2.28279726412898	-2.28263918722843	-2.28273031239429	-2.28260460479367	-2.28260186317352	-2.28247009488654	-2.28250561560169
ENSG00000069667.16	RORA	8.3436140506814	8.1665323141162	8.31593641169833	8.46890305566935	8.14407126033648	8.16762886178514	8.8117590486808	8.43274109236655	8.45672825192524	8.49093484743526	8.50921139029136	8.45329846875129	8.24512386207341	8.33857094216567	8.30118279916562	8.26129209474382	8.35492955467402	8.41157912879357
ENSG00000069696.7	DRD4	3.82860151999972	3.90340522506654	3.85797241728835	3.85598687014906	3.98931194264978	4.07487958101189	4.26959744354494	4.28262831948334	4.12291091852523	3.74145364344984	3.65792909720569	3.71541083026426	3.76481683083871	3.77584750264827	3.8054942909848	3.99653493248418	3.90161659828377	3.96465136745685
ENSG00000069702.11	TGFBR3	9.05387263354368	8.95581914548575	9.10344700528806	8.88860193790888	8.94381735374411	8.92159738667155	8.90029068282777	8.82107554490017	8.73616932337466	9.20947049866728	9.27423813619317	9.28200238991285	9.06052622291891	9.03868134125352	9.03764206867738	9.0747131187591	9.07335858222912	9.02812049229048
ENSG00000069764.10	PLA2G10	-1.18025067396437	-1.18023255207659	-1.16562351549263	-1.14662737835433	-1.16019753493726	-1.17380283359297	-1.16973498147315	-1.1630224480158	-1.16613839389415	-1.18025763925857	-1.18020308837614	-1.1802733351116	-1.17033320581152	-1.17161319732603	-1.1800943763437	-1.18009137820438	-1.1799299446898	-1.17997695086826
ENSG00000069812.11	HES2	3.48936653719208	3.37199969631542	3.39675444865154	3.33679037912288	3.61946513240572	3.35993377536633	3.3992529604843	3.41798859644299	3.39531036507593	3.60611114430114	3.49535249035545	3.63061065394994	3.4643938805679	3.50041872580715	3.49779730519234	3.71751828793444	3.685304248235	3.82221811336096
ENSG00000069849.11	ATP1B3	11.6854575856102	11.7249457694113	11.630029057759	11.2805709988323	11.3380321216073	11.3192315755509	10.8003263383804	10.8136042511186	10.8383838083828	11.6093840171323	11.6160689517256	11.5720245315433	11.5692944322477	11.5553386620902	11.5807340234779	11.4218836537818	11.3663283459279	11.4453807625161
ENSG00000069869.17	NEDD4	9.04434391490139	8.9930897497147	8.94760927123147	8.81438628872281	8.80832343606935	8.98089630172838	8.66188536055522	8.62073732074887	8.91215617556162	9.2043125599801	9.20853984399693	9.19726686989142	9.08164849931845	9.06726738917594	9.01182856074617	9.15579144066293	9.23912307690731	9.18741735123917
ENSG00000069943.10	PIGB	7.13166928870285	7.00951411176437	7.00934429577891	7.14787004062165	7.15061291946863	7.0422895806603	7.02650333750742	6.71602173141018	6.98005347490723	7.22328706395874	7.24553962230023	7.24320268268383	7.19779817888576	7.31514217850139	7.34517834262591	7.20114409219704	7.22144643529372	7.19064557982614
ENSG00000069956.14	MAPK6	10.51896180224	10.4820045361542	10.4746500059571	9.82864429363478	9.85820682340409	9.9366669103813	9.67184995490137	9.54875718123062	9.7518864943998	10.584213084416	10.5968485471673	10.6475871711212	10.4356925733782	10.4025814108085	10.4591649647892	10.0924922840257	10.0655524097961	10.106724420638
ENSG00000069966.19	GNB5	8.84420684101804	8.78058265639551	8.7794700405617	8.71094777127949	8.6450587720904	8.86424767745793	8.56940828502183	8.25919854469729	8.55183720733566	9.07149249314844	9.15615521061573	9.0549117513607	9.09002428360667	9.11954975200799	9.16732056156951	9.14519332676238	9.10120967842398	9.13583868323559
ENSG00000069974.17	RAB27A	7.49771684502583	7.48197597282554	7.46846365294487	7.63659549727952	7.71866299219769	7.92366393207671	7.70931761928004	8.09017930492572	7.65710517862571	8.19308565781734	8.02350831677204	8.14139719369794	8.16829140215998	8.33714955799833	8.15510390821024	8.21515386091539	8.17603953513947	8.13165194791965
ENSG00000069998.12	HDHD5	11.2586829934711	11.3347376546909	11.2460314204759	11.1613178167086	11.0568571712141	11.1325937643345	11.2012512649723	11.2701883946048	11.3028063575186	11.144362530934	11.0766519345567	11.1172466444857	11.0762213532055	11.1051405775417	11.0831536706156	10.9600437551892	10.9980185549511	11.0138978804712
ENSG00000070010.19	UFD1	10.6541474618863	10.6977670637138	10.5826331249082	10.9144655525843	10.9152115328942	10.9151621944259	10.8372808598845	11.0062885297199	10.8850636742141	10.5151769694207	10.5196663921369	10.5311744199544	10.5982225542055	10.6520646034753	10.6371473708683	10.5227311162237	10.5124838267346	10.4752839179555
ENSG00000070018.9	LRP6	10.8015050082355	10.5728644954392	10.7607321744771	10.7911600910901	10.7664578142436	10.7881001956111	10.7195254906951	10.7816276514149	10.6334212094759	10.7859881758241	10.7892102167609	10.8135487722554	10.8133878291984	10.7827962215414	10.7488102353465	10.7254465187554	10.7336562566629	10.7415427590001
ENSG00000070019.5	GUCY2C	2.61662439646287	2.63100374456209	2.61766713579485	2.98311924640526	3.07188682544759	2.89120805717119	3.36980148094831	3.47339982606234	2.80720185754476	2.62769326079861	2.61895566957673	2.61550289436018	2.68846390862376	2.63184938191447	2.71096985658275	2.72768737497158	2.78019063390893	2.82559012454287
ENSG00000070031.4	SCT	-2.28434137635864	-2.28424664520888	-2.28423088704175	-2.2815727486697	-2.28135426523649	-2.27660909413993	-2.27976700636669	-2.27769180498519	-2.27865510970948	-2.28437877046536	-2.28409990956918	-2.28446516685022	-2.28377331379105	-2.28417214008729	-2.28362195731077	-2.28360995809849	-2.28303324959691	-2.28318871263646
ENSG00000070047.13	PHRF1	10.748207397929	10.6170006723462	10.745658921259	10.9465466325405	10.9152518779136	10.9649893413982	11.2353670617379	11.0933896743067	11.3017148885145	10.7855496464697	10.8055641301065	10.7776129072684	10.8962860496589	10.896173292434	10.9084440730395	10.8580456958469	10.8904311719306	10.9112059918268
ENSG00000070061.16	ELP1	12.1568776877119	12.1094237251432	12.1619065587028	12.2646880252025	12.2440570928368	12.2264985740405	12.2701174673861	12.2892879409101	12.3640901299934	12.0823187531243	12.0829960184125	12.0773829727962	12.0497913830867	12.0875993508043	12.0727012057539	12.0024540675814	12.0062978805622	12.0276478662397
ENSG00000070081.18	NUCB2	10.0113424867634	10.0597534548801	10.0090866102564	10.1328287219967	10.2129627236833	10.1803258835284	10.4194982617479	10.3205081208827	10.3630386373291	10.1322639705222	10.1091144605428	10.1697516416001	10.0165782400705	10.0211865176289	10.0810513334574	10.1115288015979	10.1037542748426	10.1387781100881
ENSG00000070087.15	PFN2	11.5181022446735	11.6089757385601	11.5178217745199	11.1396131861869	11.1405051911017	11.2113190182747	10.879375407252	10.5951822800888	10.9077602196114	11.742677553222	11.7220637196284	11.7355505674724	11.532506458	11.5555332810011	11.5388522410598	11.6238440013324	11.6166934808263	11.6277467749171
ENSG00000070159.14	PTPN3	9.19604252086147	9.17399865117384	9.18554502482918	9.08678537944367	9.11488875961625	9.09093477474724	8.9091880326475	8.71074455851958	9.22686623202815	9.99224807455702	9.97684550394843	9.95893515494472	9.84050297899783	9.89416803444524	9.86569856951451	9.93221105183856	9.87351296751439	9.909856332512
ENSG00000070182.21	SPTB	6.2988868920877	6.15083156948424	6.34869956893628	6.22774302095029	6.3227935964629	6.10292749025886	6.42476206313619	6.16714906756011	6.40713595868274	6.55574501639639	6.45302888494056	6.46005040180614	6.59627689345849	6.56107602255794	6.56547785034861	6.72686428568934	6.64355549783517	6.70316060772715
ENSG00000070190.13	DAPP1	-2.1196999684826	-2.11957419101358	-2.1195532684091	-2.11602397611618	-2.11573388892392	-2.10930029951703	-2.1136264363718	-2.11087112749887	-2.1121501368894	-2.11970716897994	-2.11937936557946	-2.1197119556961	-2.11894573429269	-2.11947526826592	-2.11874477362602	-2.11299952334101	-2.11796312823874	-2.11816954131079
ENSG00000070193.5	FGF10	-2.2829643159325	-2.28293425929813	-2.28292925949111	-2.28208587594346	-2.28201655474674	-2.28191195611784	-2.28151294363652	-2.28085451639977	-2.28116015713104	-2.28297618046699	-2.28288770249519	-2.28300359261766	-2.28278407903115	-2.28291062004954	-2.28273605611156	-2.28133128291316	-2.28254926884516	-2.2825985947084
ENSG00000070214.17	SLC44A1	10.419956451073	10.2759255211454	10.3720738715919	10.4288437146469	10.3301475044366	10.3005258426395	10.2073389256335	10.2761650235034	10.3811038319195	10.4769985174356	10.4601002917988	10.3904567023345	10.368246371414	10.2930216909075	10.3233986605406	10.4199741240304	10.3934552489469	10.4220705196824
ENSG00000070269.14	TMEM260	8.80322725913534	8.81343866251945	8.81311843496769	9.45694603662606	9.32271682967928	9.39380508309879	9.70481884708652	9.73591376687402	9.68583660212718	8.90591285443198	8.93272134361543	8.89616810121581	8.95758786414625	8.97019616528906	8.93208016058898	9.23666320132378	9.24356944372495	9.24562411027345
ENSG00000070366.14	SMG6	10.5558770954002	10.5132221893428	10.4755096404273	10.749663624242	10.7795417585221	10.7873478960513	10.9474785605118	10.9518861785199	10.9333104656753	10.2963103278331	10.3150341819639	10.2835985390777	10.3949666080526	10.3875470951613	10.3602457121873	10.4582293817118	10.4831050480818	10.4900649981297
ENSG00000070367.16	EXOC5	11.635320355545	11.4146005248284	11.5883506506052	11.4672700324065	11.3947218021032	11.4166533525088	11.1615717373567	11.1543719903421	11.2763308181265	11.7187514864363	11.6988077651414	11.7776914317446	11.6134630134489	11.60412471015	11.6112428123843	11.4384785925153	11.4996633463342	11.5468420970421
ENSG00000070371.16	CLTCL1	9.83414898484305	9.80567551996546	9.85779584573099	10.3330086247056	10.3197572976261	10.3998029508394	10.5126805411553	10.5033145674815	10.444811884198	9.72960528710432	9.80045160783457	9.76063961055598	9.8279123811854	9.90769438274558	9.85520104056638	10.0741766124792	10.0674355564846	10.0791760717382
ENSG00000070388.12	FGF22	2.72976086523378	2.71261149854445	2.74758395442505	2.90999380554808	2.72696305602576	2.86803378396275	2.85750950374031	2.89535731673758	2.7809236848288	2.73213644742746	2.75410154555573	2.69742543148885	2.79891709971983	2.776043776368	2.72675393277495	2.77219833857169	2.66068336676215	2.76291369448012
ENSG00000070404.10	FSTL3	8.12015109698448	8.10130177714601	8.07507018390151	7.96524826339853	8.02228686075221	7.87203031987256	8.24260252712634	8.17027001539408	8.07196048805156	8.2107850481961	8.0722253515736	8.14818813683528	8.11248376030765	8.04374940811931	8.1797879673316	8.00985495296847	8.08190341110024	7.93326773662617
ENSG00000070413.20	DGCR2	11.4401576989823	11.4174093517429	11.4830860382277	10.9511961824637	10.8548835310517	10.8204162582346	10.6645329761431	10.5866656160631	10.6816443915027	11.4458309165212	11.4564291550148	11.4167144422579	11.3808307977154	11.3976782095008	11.4010703954793	11.351577232246	11.235467015439	11.256434622752
ENSG00000070423.18	RNF126	11.0442174249549	11.1630441292803	11.076495697128	10.9886079812596	10.9570948020615	10.9725443791707	11.1942006679786	11.135191809791	11.284749019901	10.9260524718925	10.9685471901113	10.9203208513481	11.0206526184838	11.0514628560601	11.0777934162671	11.01701711657	10.9953142617205	10.9562667043171
ENSG00000070444.15	MNT	9.84254990929311	9.83388316160233	9.87075612154662	9.37975892782533	9.35022744337456	9.33883709239612	9.21228941971615	9.26058818738838	9.24094617589829	9.71185041887408	9.72335217797394	9.61768307507322	9.6022116541789	9.56763436309924	9.5870342015321	9.56150313211105	9.58947327857203	9.570243118663
ENSG00000070476.15	ZXDC	9.82713696203349	9.80102499898129	9.90080154432706	10.1516318448715	10.0945130511771	10.1719046979173	10.1606750927846	10.31012231088	10.0503035251981	9.69489146257394	9.69761660281683	9.63063840557982	9.79253321083553	9.91798885999253	9.80787080078375	9.82330418140373	9.80986349114109	9.85642029757868
ENSG00000070495.15	JMJD6	9.73214710248002	9.78229509743025	9.75844362430653	9.44769471056661	9.49210009422409	9.39860728743185	9.67930008214147	9.61478622359311	9.63308853507788	9.7831658088842	9.74328403903568	9.7246398211737	9.7315379396022	9.5966183539364	9.66406273514955	9.56851407566264	9.64283970375711	9.63120285806729
ENSG00000070501.12	POLB	9.33292335601592	9.45285862586239	9.32401970809814	9.75840123326603	9.71454570739281	9.78167998151188	10.0682208484684	10.1142532080594	10.0599487077775	9.1549091553662	9.11860523118948	9.17854949603573	9.2152011784512	9.28459729838503	9.26093668461838	9.14224540226128	9.26906785793409	9.33454521359771
ENSG00000070526.15	ST6GALNAC1	-1.26528530148061	-1.26522298313512	-1.26521241211869	-1.25601088391404	-1.25477600387727	-1.22799787576595	-1.22036614200933	-1.23407558287402	-1.21430499130605	-1.26530932737821	-1.26512224649051	-1.26536361827595	-1.26487886313511	-1.26517248167331	-1.24540618469071	-1.22659262033074	-1.26422148769165	-1.26437237436897
ENSG00000070540.13	WIPI1	5.66863527633292	5.67158503940343	5.58902712358708	5.57406477536867	5.60946317406883	5.61482553517415	5.57679345748696	5.45073837572652	5.53009720974961	5.97134559455161	6.07227029827014	6.0759190235527	6.05983375130273	6.07189110319309	5.99225360687045	5.99348766524199	5.93561041160645	6.02938904776792
ENSG00000070601.10	FRMPD1	5.18495681828042	5.11283072023749	5.28778603497162	5.01664255174343	5.14179498736344	5.00999970346797	5.09584978976002	5.031393435079	4.96200882158164	5.29831402172372	5.43478955126566	5.32956741405645	5.27006406086808	5.28045040248249	5.33198369932886	5.42779988261542	5.23824711096411	5.29988038087285
ENSG00000070610.14	GBA2	10.6241425334369	10.5315254023014	10.5388850850985	10.6214754606779	10.5924945311542	10.595098689033	10.5422341179704	10.4919218841984	10.6459800064414	10.4745786013073	10.4910317603386	10.4635715331253	10.531308090858	10.4976313262438	10.498717956067	10.4954918484276	10.4902850565918	10.476907171068
ENSG00000070614.15	NDST1	11.2708616152111	11.1250570034923	11.3143771674645	10.8458553467133	10.8013438926159	10.8310058976413	10.4554444358271	10.4690980592549	10.5512649827637	11.1635463159029	11.187167416674	11.1937940866436	11.1799530110138	11.1885187065863	11.2007578158658	11.1324162904905	11.0285640608458	11.0208352079133
ENSG00000070669.17	ASNS	11.7849029607995	12.0041345453499	11.868426324518	11.4490390970523	11.4610995877437	11.5082206234262	11.8632317051635	11.6937535877806	11.7925247592156	11.8218894235034	11.7834289002546	11.8071059681742	11.6086097933011	11.6219956096126	11.6273334298538	12.2070049806935	12.156141435515	11.960786450306
ENSG00000070718.12	AP3M2	9.82209398527942	9.84212500645588	9.82380461941529	9.74537497064526	9.82293478029287	9.73702930416814	9.57535495560861	9.37049903060981	9.54580052636993	9.76359782781567	9.72617576772554	9.79823361081853	9.84378545658326	9.87449736873132	9.89241958353636	9.77050128244382	9.69624728685805	9.71062961472617
ENSG00000070729.14	CNGB1	-1.20794869119725	-1.2079412179308	-1.20793994570441	-1.20490731639461	-1.20445144774949	-1.20376358837187	-1.20113961060113	-1.19680967478768	-1.19881962315324	-1.20795156023188	-1.20792903900765	-1.20795801856248	-1.19685429280205	-1.20233968277289	-1.20788380580402	-1.18565493321452	-1.19843633748806	-1.20783442530846
ENSG00000070731.11	ST6GALNAC2	2.79218141271153	2.81112938896103	2.82146858668178	2.81805932930865	2.85281576054801	2.83543430683136	2.9337970441389	2.90168393187763	2.87183718898079	2.85277510423434	2.80846563706457	2.84162315410749	2.83300284305419	2.88004586799877	2.83941861441729	3.13706337105316	3.01225625476497	2.98525750162955
ENSG00000070748.19	CHAT	-1.64613955355883	-1.65016953949936	-1.65016888013338	-1.64750733939841	-1.64722498566875	-1.64679894263458	-1.64517371589868	-1.64249186107232	-1.64373677322741	-1.6422660767236	-1.65016323713482	-1.65017827043245	-1.65014782096733	-1.64564599696267	-1.65013997208654	-1.65013932953786	-1.64357844988948	-1.64959570576232
ENSG00000070756.17	PABPC1	14.3483869525678	14.4441742418525	14.4025689616935	14.5788382313894	14.6013790797724	14.5969902078015	14.5492448044818	14.6680581532079	14.5941364962336	14.10730098822	14.1197852226489	14.0861014004051	14.1408485834123	14.1352364329174	14.1345440924877	14.1255427406265	14.105474146852	14.0787407684536
ENSG00000070759.17	TESK2	7.71287385190781	7.75370197392751	7.68545471403147	7.95500656415726	7.95359266007864	7.80282658157018	8.19444415342325	8.1003468585141	8.25070900072405	7.71044631952344	7.78261583869791	7.74426645001689	7.77783833874817	7.72104437219117	7.83447926855431	7.91877944771413	7.95624086576826	7.94653693822153
ENSG00000070761.8	CFAP20	9.43139726060145	9.52629933023136	9.44109401597627	9.36658023506012	9.2140505080662	9.29872216044603	9.42332909061141	9.13948798262213	9.47759125355822	9.43160269768137	9.36830615252857	9.3525932804146	9.36664533454375	9.43361528810378	9.44361432482083	9.38503476021745	9.40497506675013	9.37608999226856
ENSG00000070770.10	CSNK2A2	9.77023943518844	9.75225873031443	9.77529370115515	9.90918225312953	9.91660712402438	9.85533207709094	10.0107380490676	10.0351780074173	9.95573629785262	9.62985741647248	9.65032786076213	9.59649877163602	9.66049721012066	9.6413231106576	9.6738814762767	9.54837492941368	9.55059267400463	9.56086786270907
ENSG00000070778.13	PTPN21	8.97244201376588	8.92646110322867	8.91611470823826	9.36727498477921	9.33027132617008	9.30871952665354	9.33510936557227	9.48598158958417	9.3495057638005	9.07575820408046	9.00588719480549	9.0128856278524	9.06459876105674	9.02640504126842	9.00913248559198	9.14285215695255	9.15868027429956	9.1476057370378
ENSG00000070785.17	EIF2B3	10.3652799602543	10.4270702725072	10.3410272234015	10.8083313519984	10.7517790472891	10.7678478980393	10.8760496278496	10.8446117003029	10.9559831877232	10.3683348370488	10.3597766981505	10.401542253019	10.4514978850245	10.4579275251584	10.4900878873742	10.3209223791441	10.3420406710665	10.4025631124014
ENSG00000070808.17	CAMK2A	-1.95561545941826	-1.9462635821243	-1.95556964359799	-1.94599799899987	-1.9451702675974	-1.94392130517491	-1.91613344170364	-1.93129492100621	-1.934944431446	-1.95563056174785	-1.95551297137708	-1.95566468903514	-1.95433490961733	-1.95554454553396	-1.95376149080085	-1.95371603140535	-1.95153115299235	-1.93731114718412
ENSG00000070814.22	TCOF1	13.0318120683551	12.917501997749	13.0237811976963	12.7041050741676	12.7299845817622	12.6813525526528	12.6938269818101	12.6795520496862	12.7869528901449	12.8733813924943	12.9135900428547	12.9204445101269	12.8552434658623	12.8310619339071	12.8698373958298	12.7542576180525	12.7283355518687	12.7758694827482
ENSG00000070831.18	CDC42	12.4213678896319	12.4204168349155	12.4092773690628	12.0224043200216	12.0455732050647	11.9946794542631	11.6731714099608	11.6644842176548	11.9289794375127	12.1723938389518	12.1485350657853	12.2534635572466	12.1749876493665	12.1283499372931	12.1487007745162	11.9316211018428	11.9266308023534	11.9558032471363
ENSG00000070882.13	OSBPL3	9.76948985132011	9.7455401731526	9.76173122684279	10.1670596089413	10.1861059658712	10.1698933809024	10.3377784235428	10.3224947963569	10.36309970302	10.007730602768	10.0732318886306	10.0428342848172	10.0668835989479	10.1126734868324	10.0997941875435	10.1451407085789	10.1455569205486	10.1665395978162
ENSG00000070886.12	EPHA8	7.06419133939554	7.08623455018703	7.22083898208957	7.40058464326233	7.18535678971296	7.37024587620658	7.1858596055747	6.81869877715862	6.95272299601777	7.65029829723733	7.73282387917612	7.6381675184545	7.64886899236224	7.66871110112268	7.70841719427194	7.78362101764672	7.8161190759097	7.72845194747059
ENSG00000070915.10	SLC12A3	0.959498889224484	0.981558562366896	0.969567040748581	0.964289057186406	0.966765548130977	1.10676229897121	1.12223720037237	1.29071872951301	1.35696227657903	0.939569825272276	0.968679401621906	0.965141760778043	0.976465060081411	1.02469861669316	0.944733989574398	0.973205996227366	0.995064476804904	1.04324032267525
ENSG00000070950.10	RAD18	10.2980824531114	10.2983685570211	10.2528570768918	10.6545393407634	10.7579805237265	10.5103383712034	10.3150206532234	10.3254053520979	10.2516698164559	10.3749807941764	10.4873745192813	10.367906769302	10.265687498364	10.2568844998226	10.3584764532136	10.4054756474161	10.3934967934552	10.3723449989064
ENSG00000070961.16	ATP2B1	11.1206595062425	11.0308068538258	11.1747737172809	10.9267796594334	10.8109043860583	10.8314037895107	10.5655879038648	10.5687654880765	10.810599907202	11.1913285094432	11.1075489866647	11.1641212854223	11.1006720888215	11.060349503274	11.0545059953981	10.9626987395627	10.8661753635058	10.9380903495843
ENSG00000070985.14	TRPM5	0.263421853478653	0.292803522140393	0.279395467633023	0.283383220399535	0.259099668179761	0.289492980212101	0.266542032814655	0.281396335595207	0.274500995137119	0.270828979687749	0.28123188958888	0.276816778979293	0.256904196951708	0.264885132325917	0.297018533150141	0.27083528824574	0.28611300879741	0.271030319799928
ENSG00000071051.14	NCK2	9.17442828631983	9.27012155666588	9.28106027625033	9.12449320799779	9.17953179452543	9.11425983768304	9.24900352751421	9.22414201554402	9.37818434982096	8.93140451647079	8.92414006634513	8.93012108411156	8.86036196372531	8.91951884399072	8.95101654542231	9.09522728423358	9.09301371748033	8.92355945977857
ENSG00000071054.17	MAP4K4	11.6988719208027	11.605008032733	11.6645470779513	11.8392680681679	11.885335754188	11.8526093340163	11.8950830628641	11.9348875128421	11.9437504910154	11.5779740535715	11.5364097215673	11.5819767344143	11.595591602123	11.5882436814402	11.6096464331128	11.5744271956613	11.5464145179531	11.5952259477576
ENSG00000071073.13	MGAT4A	8.57105607509907	8.58808284736994	8.64097713638671	8.14747760195157	8.2604695459272	8.30583151504063	7.84491072410533	8.71395711237237	7.66538329209893	8.37376553390648	8.3367711482205	8.39987443628667	8.27518893652969	8.16651722348248	8.33410097923212	8.38858912861734	8.11379492745419	8.29580964861223
ENSG00000071082.11	RPL31	13.7539306564752	13.8694154562436	13.6553078426477	13.7529627538976	13.7901950222537	13.78963241115	14.1129293373385	14.1079282640293	14.0672907094656	13.3262453822414	13.2745518612021	13.3327933683618	13.2464418205669	13.2538352286649	13.2746417307973	13.1702425716749	13.1950741640783	13.2253288321886
ENSG00000071127.18	WDR1	11.8651077236408	11.895120175374	11.8802818773435	11.7895934642749	11.8396402058686	11.8935286133814	11.8099627328138	11.8795132428353	11.9206075068658	11.7807838719033	11.7877693720719	11.7598279758422	11.7567423703254	11.7667456395513	11.8101903627609	11.6957765200311	11.7119031763143	11.7343579789468
ENSG00000071189.21	SNX13	10.0523580420101	9.91295314310245	9.98765892156968	9.9179412981504	9.96685324230594	9.93028918095669	9.87153330251414	9.79119784741921	9.86753551905824	10.548504160928	10.4943521344294	10.6087459271993	10.4821225123334	10.4798616788489	10.4303915878436	10.3898360231398	10.3693430425633	10.3758041812551
ENSG00000071203.9	MS4A12	-1.66542321269013	-1.66937548851603	-1.66937489507636	-1.66683442781	-1.66656472132771	-1.66615776170231	-1.66460533246259	-1.66204360383902	-1.66323275362825	-1.66565600352022	-1.66936981593937	-1.66208250800906	-1.66935593682753	-1.66937264963984	-1.66934886851652	-1.6693482898074	-1.66863734056023	-1.66320235892917
ENSG00000071205.12	ARHGAP10	8.80847067558151	8.84428507097031	8.83284160619885	9.37835132550449	9.32739549094025	9.39209611212851	9.46004941253189	9.38149343966647	9.45493519065128	8.97373909117481	8.97284344445715	8.97281839499326	9.00377644557122	9.07204913735045	9.04164012297101	9.15555703565122	9.23016125993182	9.18219000400101
ENSG00000071242.12	RPS6KA2	8.63964513168897	8.60654438280187	8.61118291952562	8.78274931317765	8.60031892971537	8.5926113390983	8.9219787052548	8.93529837860532	9.03614976584488	8.4060002582018	8.43471449449733	8.3067547592927	8.39735998844974	8.45171097981092	8.45759759164249	8.72207732948072	8.56986878490224	8.54657506623392
ENSG00000071243.16	ING3	9.29423313347447	9.31389419992299	9.36634919964233	9.05931192917337	9.16031923017925	8.92198201757404	8.62251438398768	8.71034596628484	8.65488353171859	9.48972453601852	9.51740990474336	9.58452917856797	9.49537326196213	9.50524155966957	9.54563881157321	9.31375421533085	9.19200227720124	9.16975765945138
ENSG00000071246.11	VASH1	10.7328883518519	10.5147450617665	10.7143752355496	10.6102013495912	10.5671129421818	10.6897900567027	10.8010661962746	10.6122203096915	10.6420981495723	10.8039544680489	10.8020333806361	10.8107133730555	10.7436275913947	10.6412283158847	10.6946742790886	10.9603295673432	10.914924369944	10.8806962645041
ENSG00000071282.12	LMCD1	6.46405177894202	6.51646273249131	6.4654846303222	6.31965931602326	6.4075730565244	6.10263712818916	6.74738896086784	6.7779926974497	6.71358964658658	6.7998532288323	6.69747447936756	6.71160301700598	6.48545829734807	6.52237797390436	6.64803553479123	6.77975424015135	6.71737775197023	6.81006179471947
ENSG00000071462.12	BUD23	10.7179926440965	10.8273876480868	10.7356594146609	10.9922242815994	11.0451245668879	11.0012755610729	10.9975722622817	11.079656869626	11.0197387731029	10.9977065218793	11.0359354003003	11.0204080242318	11.1380740636556	11.1558754255995	11.1427126435501	10.9093704118963	10.9233711028968	10.992871335998
ENSG00000071537.14	SEL1L	10.628129202879	10.5222834375482	10.6217953863082	10.0326811013673	10.0226698456236	10.0256517396853	9.6027297761342	9.5641964862628	9.54557280226858	10.6991902551793	10.6976174567618	10.7222978478243	10.5758254316771	10.5797462276972	10.5691031155848	10.347950551475	10.3146153787681	10.3175590158535
ENSG00000071539.14	TRIP13	11.0431974332945	11.1761548078635	11.042808252227	10.9337106011648	10.982542900681	11.0288385774688	10.7724576996199	10.737788354613	10.8240271676917	11.040466451795	11.0893521615133	11.0642103249617	11.154287902637	11.1131631522087	11.1153833048427	10.8992660829485	10.9202879557848	10.9627313764003
ENSG00000071553.18	ATP6AP1	11.3554380000257	11.4127584148206	11.3396261477194	11.3092281297287	11.2704658906755	11.2264745113324	11.2449306371984	11.2514289687428	11.2585342947197	11.4392105334205	11.4316652628962	11.4321906629943	11.433525506043	11.4199417384473	11.4581333380697	11.4247375656475	11.3963524599385	11.3759359184538
ENSG00000071564.18	TCF3	11.7983114017312	11.8106436744948	11.8390329518548	11.7620798856675	11.7480699787648	11.719786314946	11.8113559008995	11.7461186780979	11.7093500521152	11.7594006482093	11.767934479513	11.7392818366701	11.7220580483527	11.6864998635617	11.73667024565	11.7839628385088	11.7439908576827	11.7187979755964
ENSG00000071575.12	TRIB2	8.76581805127038	8.6676057858224	8.60161120894545	8.19262724483	8.11695293918715	8.16229941327424	7.6245313003871	8.31278955836752	7.69939892531644	8.54104125830612	8.49681614002785	8.38788739227193	8.32883931405195	8.34812016094558	8.33580057138302	8.44757569580962	8.14865858920905	8.00272632128482
ENSG00000071626.17	DAZAP1	12.75062880395	12.8199717741119	12.7565721875634	12.9717672000986	12.9783804627305	12.9914290661602	13.0326730785705	13.1331869163019	13.0995024650701	12.605155324536	12.5559631217459	12.6026773282687	12.6839645846145	12.6575515445283	12.690191146907	12.5942890338454	12.5998850761129	12.6191798400501
ENSG00000071655.18	MBD3	12.3624787585393	12.481917622138	12.4145470908937	12.1649558731275	12.1435105416252	12.2431962235416	12.1478287467115	12.1456672013895	12.1671872013567	12.2535732347999	12.2400220822369	12.2314460172861	12.31305649557	12.2940259081878	12.3482042871504	12.2351505695307	12.2007281787824	12.2131090500743
ENSG00000071794.16	HLTF	12.5313582220549	12.4613864944362	12.4828754618552	12.4280415555291	12.4361249377779	12.3911665743094	12.4908281797165	12.4814328349918	12.4475007549326	12.5034199615931	12.5270888220842	12.5763224325118	12.4006081470963	12.4082435507167	12.3948082600316	12.3664836269842	12.3482332442259	12.3881714920532
ENSG00000071859.15	FAM50A	10.8960374928353	10.9931683256505	10.8648837584667	11.1375161761019	11.0375587920906	11.0690560180469	11.3418658071968	11.3414270472208	11.3640483460145	10.7357209320729	10.6683753598972	10.7165977424491	10.6934613191681	10.7054005235829	10.719774428145	10.7803316143779	10.8149675051191	10.8358747581856
ENSG00000071889.17	FAM3A	9.55046400172289	9.66486461603494	9.59640723741366	9.86135005652726	9.67377282933879	9.79142284124005	10.1708673653901	10.0404567962862	10.1173359686586	9.42120300878552	9.42634081453765	9.40197847946721	9.41826350403262	9.4350532429469	9.46697618871164	9.49260684356378	9.54889074481469	9.49064102373715
ENSG00000071894.17	CPSF1	11.8096449637703	11.7408744749991	11.8370347607009	12.0378377514175	12.0397758001485	11.983606985454	12.5522610675046	12.4141719799796	12.5292124684264	11.6889105032921	11.7139709819992	11.6522009330102	11.686119138331	11.7380195115153	11.6939878152385	11.80826779776	11.8404869749232	11.8523718323075
ENSG00000071909.19	MYO3B	-0.364500465232528	-0.364443491628708	-0.364433811652021	-0.36137295651351	-0.268050634456137	-0.357642695530329	-0.349084610300001	-0.334962554790767	-0.310430088162069	-0.36452238867235	-0.36435106179726	-0.345594831268705	-0.364126035772503	-0.331587849978372	-0.364012164835162	-0.339149142382402	-0.328644514906042	-0.36364984022489
ENSG00000071967.12	CYBRD1	8.21971520266955	8.41331615607383	8.31118106987269	8.17762762305479	8.21875657126096	8.50845906898816	8.36452973934498	8.35956370407803	8.44713335688537	9.26103258651446	9.23583804881373	9.28916650272119	8.97523597491249	8.91413901848752	8.94191461662039	9.37782035842475	9.2622045636875	9.16646128135302
ENSG00000071994.11	PDCD2	11.7995348203739	11.860999492399	11.8028263144313	11.8151487573902	11.8053784441927	11.8156898570957	11.7583627800857	11.7935792995924	11.8026397298581	11.4975418587373	11.4901446181744	11.44283052892	11.4783899452602	11.5163558712846	11.5217666865927	11.3489426126477	11.3427290002025	11.3855900060972
ENSG00000072041.18	SLC6A15	10.9729732277183	10.954253983545	10.9643848663196	10.5780230658515	10.5465256239306	10.6358533727878	10.2048382387824	10.1209367322454	10.115423022709	11.1321609443715	11.1377632795605	11.1877296856601	10.9672760458844	11.0045625795195	10.9549611534376	10.8527650507559	10.8271096433044	10.8765309744991
ENSG00000072042.13	RDH11	11.4408017715813	11.450620928419	11.4312868658206	11.1336695765166	11.1631072425861	11.1851065878658	11.0394042546318	11.1410849444469	11.0485327680057	11.5129427860733	11.5064561467334	11.508654489844	11.3666447273665	11.3722991111618	11.396112945191	11.2862680572792	11.2884914769863	11.299168897904
ENSG00000072062.16	PRKACA	10.8012544930397	10.8854283352961	10.8040983876453	10.853206704402	10.7540870325103	10.8266808857715	10.7181054848035	10.6274445342287	10.7517847388501	10.7971441022823	10.7774618917492	10.7928438102125	10.8260305471546	10.8137034298018	10.8527787942203	10.7698282242308	10.7902678761555	10.7950312799572
ENSG00000072071.17	ADGRL1	11.3963725406595	11.2861151486559	11.3907857540302	11.305300960042	11.2195594131511	11.2260609462637	11.3338416164633	11.2993270087652	11.3911476909042	11.4436335776835	11.4173030088117	11.4090660470715	11.4368458489523	11.3924096661875	11.4025035677316	11.5024041978474	11.4530271813458	11.4837090957411
ENSG00000072110.16	ACTN1	11.0484635172113	11.0459766689754	11.06257954026	10.9475254754106	10.9299482422002	10.9388230440885	10.8679631543685	10.7795663300365	10.9385004005178	10.9025019317977	10.9326262236895	10.8529779750946	10.8748740818791	10.8911784217674	10.8767765058886	10.8519559100019	10.8821205551454	10.8629886653912
ENSG00000072121.17	ZFYVE26	10.4183817770667	10.2901032272356	10.416401883593	10.3002913962332	10.2425057395817	10.2284536943434	9.82603785505573	10.0005244076993	9.91533077176505	10.7020011462133	10.668033749176	10.6777236824991	10.7685449280502	10.7562177237118	10.7595875842211	10.4969423949344	10.49097852353	10.5650718675114
ENSG00000072133.12	RPS6KA6	9.38829710746379	9.29328793027399	9.38181345635726	9.39804360134999	9.3933802738185	9.42878723062905	9.53540213173845	9.55222521722366	9.56419093135407	9.59993090567978	9.61108721168253	9.64220952176056	9.50609908096169	9.52714614153961	9.47554883247385	9.63180964165918	9.58761534690414	9.59392193838329
ENSG00000072134.16	EPN2	10.4456290581154	10.3874535066512	10.4377451543929	10.468009605078	10.4452074667373	10.4253472087028	10.7075872590653	10.9164015877683	10.7221845968874	10.3810308018494	10.3442402819527	10.3426826897582	10.2469495435726	10.2394792598131	10.2308000212724	10.3330364034392	10.4252954628037	10.3216391732893
ENSG00000072135.13	PTPN18	9.98386976586802	9.98520480098651	9.99362944622722	9.91120346110647	9.90951185424843	9.92337279059574	10.0895005886327	9.85739883608293	10.0630800174287	10.1013440734409	10.0570196661489	10.1112238606289	10.1243594770831	10.0851815203484	10.1211121476469	10.1867422996415	10.1912080497448	10.2247479866645
ENSG00000072163.20	LIMS2	3.1564473386311	3.26831147633091	3.24779684412333	3.36216258748314	3.45397063613895	3.43475772226019	3.4854507792947	3.61728023539576	3.51366920314093	3.22333544941605	3.29248898373732	3.18011168658482	3.21955739149068	3.22011484251458	3.19186797734254	3.48741696705813	3.42670727780144	3.41259970530701
ENSG00000072182.14	ASIC4	2.75676893555165	2.74951491593291	2.71244096999876	2.9144874443377	2.86360415153865	2.82593615138487	3.16594964551417	3.0386931795592	2.83571431077798	2.80950801823006	2.74372265377882	2.71599441663784	2.76718603020026	2.77114434962158	2.82322102141828	2.83541126318307	2.7651301224198	2.76069286291956
ENSG00000072195.15	SPEG	7.62719137608028	7.92305676323736	7.75084305099864	7.75059435184887	7.8309309045067	8.11544689200079	8.19023640450302	7.98202060156237	8.07742398337937	7.5924782353	7.77984632040577	7.63577263764921	7.79729614496807	7.676996109237	7.86371279838884	7.94538095568725	8.21437984710355	8.00869185833741
ENSG00000072201.14	LNX1	1.42586717009581	1.44838663310698	1.44845519245259	1.47109884676045	1.47496632315885	1.51960392650879	1.56414469135739	1.47456731157136	1.80075200180508	1.50614357334298	1.45803009911863	1.43553030434359	1.46494729038714	1.49570929228838	1.45748623386937	1.45745307247412	1.48555320161318	1.46485567146177
ENSG00000072210.19	ALDH3A2	11.2851012304795	11.2652657231276	11.2690252046574	11.3993463116985	11.446705958761	11.405398282546	11.3678309141713	11.5426380078535	11.3769687307543	11.4011342935791	11.4006569079577	11.3963769352958	11.3342336733828	11.4702583908222	11.4141263303368	11.3992269155009	11.375868269613	11.4094915869197
ENSG00000072274.14	TFRC	12.3618989470611	12.2208909456176	12.3106028862943	11.9615298514932	11.9501563258487	11.9787122318911	11.8612818086929	11.7785307251535	11.8871251844606	12.5270060739237	12.4701099559695	12.5127457817212	12.2190869117551	12.1858398024206	12.1624464258211	12.022437000497	11.9460403429144	12.010725402669
ENSG00000072310.18	SREBF1	11.0352608263321	11.0385773740926	11.0981829181835	10.7978448695842	10.6603131276695	10.6684978566472	10.7328043373853	10.7251813005353	10.8389820957084	10.8775629837849	10.8962669371909	10.8041886123713	10.8438855386866	10.873927939887	10.8677470662512	10.9011829241141	10.8282323395019	10.816356576685
ENSG00000072364.13	AFF4	11.9948072347418	11.8425710483465	11.9983879976494	11.9153451136215	11.97090000775	11.9466098960239	11.9240640404622	11.8731194226778	11.8845592163591	12.0439931769977	12.0273407012046	12.0526802844005	12.0612914901783	12.0395211545594	12.0628232999574	12.0418203965211	12.0073980806089	12.0046201566187
ENSG00000072401.15	UBE2D1	10.0824974069524	10.1118931377759	10.0754056628181	9.9231511245654	10.000913177921	10.0122989059981	9.96069182517503	10.0490066668611	9.94760216314884	10.0156590579656	9.98623042146539	10.0326678863759	9.92025633919885	10.0149069402297	9.94612381097824	9.89956292633565	9.95945103371199	9.9749166269405
ENSG00000072415.10	PALS1	10.4505595690056	10.429921224181	10.3926696402438	10.2943160949699	10.2345371204181	10.2908430989054	10.0204933897913	10.2393660460496	10.173233851283	10.5973758190966	10.5733823323366	10.6016576787042	10.5525562466915	10.4781436666694	10.5583904300232	10.4369689350703	10.4117166153012	10.4331370209168
ENSG00000072422.17	RHOBTB1	9.28430134418666	9.16898122709999	9.21728098346556	9.33338365410448	9.24599077932223	9.36060468458576	9.14322222745269	9.22158002132236	9.09186038219929	9.63605168590616	9.58766053288613	9.60897193956029	9.55033242056399	9.54186618359855	9.55674597794196	9.61183342594541	9.65370507648035	9.65114280637672
ENSG00000072501.19	SMC1A	14.5849823773441	14.4448434334756	14.6036338351479	14.6534298127911	14.6412564206523	14.633410580111	14.4110195610469	14.387876834503	14.358975108963	14.6008802106967	14.5719980623079	14.6292075407895	14.6419135537814	14.6151440000507	14.6326807442221	14.5103798287535	14.485626532337	14.517889147073
ENSG00000072506.14	HSD17B10	12.2219313531817	12.3103055629366	12.1942956624785	12.2251233404158	12.2496882340194	12.2319343693957	12.3194069927034	12.3642652984949	12.3715741327589	12.1849021101523	12.1959155986021	12.2307230729383	12.1531071355313	12.1676974347847	12.1674470451137	12.1008014321928	12.1069616945054	12.112094987593
ENSG00000072518.22	MARK2	10.71526457716	10.6566159505607	10.7264300866027	10.2959699572631	10.264944842718	10.255853574879	10.1097515096815	10.0342083950672	10.2763934274075	10.7062842172108	10.7293760271731	10.7182857383304	10.6374863922278	10.6271434148462	10.5821155880189	10.5157989568603	10.5041257626163	10.5708616368678
ENSG00000072571.20	HMMR	11.4926836311602	11.505189636074	11.4821506848492	11.493127450679	11.5590794241907	11.4829470163104	11.5405053914655	11.6303884836409	11.6737074382983	11.6308452587607	11.6333163251777	11.683033441785	11.6662416165094	11.6371938165582	11.6676040526535	11.5105759146047	11.576368396247	11.5853138631654
ENSG00000072609.18	CHFR	9.307424885459	9.32833403704407	9.31697485183762	9.68934594858042	9.79848613528946	9.70007274076333	10.0264163794415	9.93190495233745	10.0155992278767	9.07288494498655	9.04794698251573	8.9936196495887	9.16637618386322	9.15679614094593	9.13499582539921	9.27580352562032	9.3320101957992	9.21207401222659
ENSG00000072657.10	TRHDE	4.47860489376349	4.40014038261463	4.43177538389179	4.47925936755266	4.44749773339461	4.57964084597365	4.58391839007125	4.4812864647285	4.62891330408697	4.92456050789546	4.84909592996087	4.81326645874314	4.77799495673991	4.71263473630999	4.81877181785682	4.89685731460089	4.87058558596147	4.94921447946855
ENSG00000072682.20	P4HA2	8.86888820960546	8.9165302001864	8.85000815822895	8.79758881147587	8.84713675328476	8.86901783284913	8.66369203181259	8.76103040024297	8.70334072316278	9.37269980218907	9.35598651977494	9.27536888607571	9.25336012634466	9.20934454010025	9.19531586213438	9.22709271819873	9.26513674146805	9.25518580873994
ENSG00000072694.22	FCGR2B	-0.127199678227485	-0.126802919445346	-0.116261725109677	-0.134121894057181	-0.133754330772284	-0.131645885523856	-0.0220496964976508	-0.106680250064177	-0.113896278503417	-0.127579512601215	-0.126015620712001	-0.118615843885186	-0.110626716322806	-0.0954752259166737	-0.136628247491648	-0.122450702850063	-0.136070116098598	-0.119486010176713
ENSG00000072736.19	NFATC3	11.080076663124	11.0566188123129	11.1008844297039	11.1760071656027	11.0974463233449	11.1103158882508	10.9991953656899	10.8678418834138	10.9535952566933	11.1043227526509	11.0977145292915	11.0882548052687	11.1599643942336	11.167258105557	11.1719895450574	11.0520179265521	11.0638961441017	11.105974629113
ENSG00000072756.18	TRNT1	10.1174095307054	10.068985859885	10.0938685672478	10.0019554436204	10.1390706284139	9.99552777034089	9.97902764949178	9.88233016856748	10.1159226468795	10.2320128220407	10.2081490935857	10.1635003133344	10.1600939716244	10.1642149049666	10.1637938902834	10.1853049457269	10.1900282896347	10.1600292984269
ENSG00000072778.20	ACADVL	10.7695916837621	10.7699872477254	10.7279824702412	11.2716579155778	11.2289829944932	11.1483428609147	11.6218247805026	11.7367051012401	11.6555284816127	10.4647330078092	10.4553388217267	10.4076070899191	10.4551428729889	10.4884931452115	10.4548852715873	10.5421785229058	10.5951819835046	10.5830342084944
ENSG00000072786.13	STK10	9.87375108544336	9.86452332142776	9.86977160946626	9.88307703687439	9.84610981962292	9.84447745912245	9.80261875511469	9.88973199863381	9.91968339972252	10.0306573956207	10.0235697909293	9.99116585164013	9.99258446052216	9.99497334988676	9.96621562953288	10.1766571860486	10.1435029940102	10.1141869090465
ENSG00000072803.18	FBXW11	11.2114610310696	11.1279006134936	11.1793986233423	10.6435747185912	10.6577584998772	10.6441980983197	10.2490839853235	10.1029220785378	10.3119708438508	11.2207573495244	11.1955791650334	11.2071008393783	11.050432346802	11.0128299660679	11.021329090414	11.0378794345166	10.9913982278255	10.9631369248602
ENSG00000072818.12	ACAP1	1.24604712244475	1.23267865912262	1.24167531531993	1.25226245666586	1.28132577689532	1.23547602004228	1.26737743363864	1.2327565198164	1.22098532855048	1.21523543900495	1.22657732536735	1.25134580008273	1.23034353400556	1.21694102808973	1.25373693672894	1.22428015231201	1.25944196424255	1.25636815379284
ENSG00000072832.15	CRMP1	1.02144806021713	1.0219353452104	1.06212622291266	1.04480516145441	1.10148013399451	1.05176866984203	1.07478776369912	1.04527587470888	1.03442983033025	1.04592468800206	1.03921224354835	1.03495717827137	1.04559246925826	1.05728684896407	1.02574324787311	1.04916589861215	1.07323729061576	1.06944736492334
ENSG00000072840.13	EVC	9.5939733105275	9.33277436880387	9.56916853732408	10.0830871544444	10.1050833483742	10.0433788986018	10.2581240380113	9.92600204840898	10.2085806383589	9.71162307713536	9.67311165813738	9.64348032638756	9.78868235274755	9.80986776054952	9.80005009025528	9.9811175177975	9.98819721376006	9.94210633055723
ENSG00000072849.11	DERL2	9.85660472419507	9.88268111768861	9.82224688526869	9.81556728499088	9.785860163288	9.70288683365679	9.52103837493406	9.50138189561387	9.64722571703087	9.93401787269653	9.93183060846472	9.91010713943397	9.95449904413142	9.90351405386544	9.99466751784904	9.75821468972574	9.7841645671443	9.79083546174689
ENSG00000072858.11	SIDT1	4.03269713417678	3.97434603091569	4.02649049044252	4.0490735638053	4.06584012888538	3.97969075688159	4.1322527002341	4.12973653286765	4.07163494593288	4.16536372836746	4.22707436023704	4.19890374217324	4.03877963770034	4.14787142067878	4.11433407075697	4.33536692619944	4.19518664136659	4.24916011745449
ENSG00000072864.16	NDE1	9.44530912193054	9.42664790360943	9.44204033621443	9.14414767130227	9.10106848862217	9.17127297399046	8.89638402013813	8.82346057721461	8.97736947042431	9.33560818813022	9.28520674681245	9.28118396781216	9.32849393795908	9.25361182739852	9.31824548183451	9.28395839302756	9.23608948501966	9.25339741910222
ENSG00000072952.20	IRAG1	1.31193312847676	1.30579315880859	1.29823181988589	1.31197774247228	1.31447012217233	1.34518247130748	1.29563583564688	1.31627056241902	1.30433583544749	1.32465690175058	1.33860845356968	1.34703538176113	1.32288113957254	1.37122912356451	1.32277840128031	1.34092196953621	1.35193572725923	1.35547990226491
ENSG00000072954.7	TMEM38A	7.05346573375865	7.01202272014908	6.99539652123309	7.48444180603668	7.35797354907205	7.33889260371793	7.49938847603247	7.573922248182	7.25446919802863	7.07219487437792	7.12833614971973	7.07788368979905	7.10081543154286	7.17951312134194	7.1557251492637	7.46022872320574	7.47965206669703	7.44840536795309
ENSG00000072958.9	AP1M1	10.5840776171286	10.6756829872585	10.6242447632914	10.482914614037	10.4580451028046	10.4160347396384	10.133846768075	10.4610884598132	10.3050235308405	10.4918250112754	10.5381674319326	10.4560644992953	10.4620345931128	10.5068293149958	10.4983802583677	10.4697714526295	10.4362675488099	10.4586561655506
ENSG00000073008.15	PVR	10.8129216151664	10.729551366207	10.7561256123695	10.4480082585502	10.4230534842774	10.6261489368284	10.3358021963069	10.1984105521504	10.5793533014826	10.8809014596742	10.8917774055869	10.8734820285564	10.8885827311894	10.8761793198646	10.9011429819872	10.8040863200295	10.7754257960589	10.7926427525363
ENSG00000073050.12	XRCC1	10.3092990719898	10.3512806057578	10.2946599548398	10.5394655598934	10.4314989346355	10.4444801671681	10.9013800128846	10.8692113842656	10.8828380862994	10.2406756870973	10.2258318007921	10.2009817418972	10.1946880248897	10.2300089617965	10.2195641259789	10.354127505322	10.3689233666392	10.3592566424974
ENSG00000073060.17	SCARB1	10.8323356435829	10.8078229329132	10.8226224240009	10.9194618961985	10.9073994124956	10.8516210073732	10.8734469715605	11.0256093307466	10.9755474642083	10.8509410937103	10.8991439048031	10.8885645921955	10.9232597575781	10.9733212156193	10.9574002339953	10.8437939584629	10.8258920680615	10.8408417593379
ENSG00000073067.14	CYP2W1	1.47984695173883	1.48269168594402	1.47392460544725	1.50614456122609	1.57351374674109	1.51644578560527	1.66918586734238	1.58724195518779	1.49464607201637	1.49066408402175	1.50657012850179	1.50740386529414	1.5140283780429	1.51733080764216	1.53155950790342	1.51003242153671	1.64522365035206	1.48430841151188
ENSG00000073111.14	MCM2	13.2546065753112	13.2407566977278	13.2694088666254	13.0015334800614	12.9793760752962	12.9549786544916	12.9015449182937	12.9528515702273	12.9208336260569	13.0833544017825	13.105004992808	13.0939875107987	13.0708530484282	13.0792544389511	13.0989336672411	13.0737883021454	13.0395004444728	13.0325014118523
ENSG00000073146.16	MOV10L1	-1.7014150553157	-1.70140830527397	-1.6958288636044	-1.68985050083608	-1.69734373256817	-1.69678086314073	-1.69463368464252	-1.69109053531368	-1.69273525881751	-1.70141764740703	-1.70139731180814	-1.70142348376187	-1.70137032383656	-1.70140280676067	-1.70121553591344	-1.6936962442489	-1.70021039040814	-1.69293830057999
ENSG00000073150.14	PANX2	6.30478478265751	6.33788106089605	6.34826780697816	6.15552778989734	6.08465689426498	6.17037910425103	6.14237734850192	6.1072669834941	6.15795461667277	6.19737710525447	6.16010874077688	6.13323157364245	6.21663856457613	6.21916331251306	6.24366588087008	6.27803648644197	6.32953700329618	6.27838797846278
ENSG00000073169.15	SELENOO	9.80958151890635	9.83886507329636	9.84425308690389	10.2234938472339	10.2061527266792	10.2460135844448	10.6696843898638	10.6489449843709	10.7595566614379	9.76610371336358	9.7628579957139	9.68389960663186	9.79448306573481	9.84052156365491	9.77849407155826	10.0995526737524	10.0570862171498	10.0178242868451
ENSG00000073282.14	TP63	2.46290294706323	2.46401119714278	2.48905165299881	2.58735738538392	2.82209668418776	2.70041416401433	2.91178971323491	3.14674944577338	3.63395998398545	2.48846159673199	2.49486822813431	2.4866762498452	2.57374750542935	2.49397734329117	2.5080074787141	2.69524943985659	2.59465900422249	2.58759931949632
ENSG00000073331.18	ALPK1	7.95322798655346	7.91016567428557	8.02288707287377	7.96203612061668	7.91539791274016	8.0395342735452	7.99236402429008	8.04717337277783	7.91683234984946	8.18185561314779	8.17292840302984	8.17746245886234	8.26212201595805	8.24470220540253	8.20421347035184	8.32243684753549	8.33679596696586	8.3051068843158
ENSG00000073350.14	LLGL2	8.01855406030596	7.98582892888247	7.95511169835886	8.25794579643483	8.32650034565586	8.35203814299443	8.59631385941087	8.76241864501418	8.36940781686795	7.98365946729082	8.0564481356796	7.97024505382066	8.03028016405178	8.01210531751018	8.0764494176119	8.28187452041284	8.26166475337185	8.21917890282907
ENSG00000073417.15	PDE8A	10.179996720416	10.2107556223325	10.1507209598789	10.4959213580401	10.5165912530308	10.4978688069609	10.4038913650075	10.403928331842	10.415597273842	10.2315048015647	10.2432720057998	10.2163726421661	10.2200029041606	10.2671723173782	10.3350869268457	10.3177753259743	10.279797554532	10.2392390645739
ENSG00000073464.13	CLCN4	3.97790228535135	4.04748444494199	4.07907081375988	3.99004536667127	3.94393178895629	3.96447920523917	3.85114716027513	3.993866736013	4.00924059527878	4.18633458999788	4.0904938189978	4.16995847792733	4.12993930815447	4.15444796752519	4.05004685951702	4.10209747851887	3.94095934775139	4.08496686196698
ENSG00000073536.18	NLE1	11.1221140869858	11.1207651510334	11.1186847408054	11.0573934691263	10.9212570022838	10.9170313193732	11.220179151742	11.1999867076579	11.1028040992046	10.7129979090196	10.7501179836359	10.7542132632289	10.7816838933958	10.757824828113	10.7722827433372	10.6816286333527	10.7467466664016	10.7756357299408
ENSG00000073578.18	SDHA	11.9531232095675	11.9541158047282	11.9559133041382	11.9791057663685	11.9361209782037	11.9651321104648	11.9314169638138	11.9241121495614	11.983922070805	11.8821355095718	11.8670744381324	11.8231926272975	11.949073462597	11.9689990936105	11.9440832133952	11.9732091246115	11.9402213678991	11.9124336664494
ENSG00000073584.20	SMARCE1	12.0393978282265	12.0803163213064	12.0378446229515	12.0973249134404	12.0802345668724	12.0800626465706	12.0484936170766	12.1312188646628	12.1316196100723	12.0483852510021	12.025229647105	12.0821387169209	12.0430575032038	12.0299556993068	12.0748030213914	11.9047799010803	11.898659657026	11.9440194807588
ENSG00000073598.6	FNDC8	0.270631251945374	0.25212862854111	0.24202539030429	0.235464115011847	0.235942860867252	0.236714720165601	0.246150360433188	0.306186136987599	0.256247871611108	0.241017887481397	0.242548190995991	0.231392497090233	0.294521578629828	0.264196714379058	0.27313206094711	0.260136102636599	0.301408540480183	0.249394232857133
ENSG00000073605.19	GSDMB	5.76416617272186	5.8261374627373	5.8234918692422	5.83143138249839	6.03036808738504	5.91405599701472	6.13921481614008	6.05343035883351	5.93929183093327	5.81106024181398	5.64221496834495	5.68082966717449	5.52292479675681	5.62925796252291	5.60389290084238	5.82006242728458	5.81038902801026	5.78322112067144
ENSG00000073614.13	KDM5A	11.320013042118	11.0648829773976	11.308186214114	11.1853009235028	11.1501622685119	11.2190933863022	11.0184858926493	10.9847440896608	11.0014376251546	11.2789699381897	11.2941284567585	11.3414296960018	11.3046599744477	11.3006448930227	11.3141540208407	11.2091870131639	11.2284667791516	11.2147693494098
ENSG00000073670.14	ADAM11	9.42401004171138	9.38102908153937	9.426010683456	9.90057263127278	9.77667432108825	9.67475783461435	10.470254066221	10.3995099442938	10.4973006680902	9.30360735302378	9.30132403970349	9.28466662912243	9.28466308506294	9.34176432399426	9.31136565449764	9.54845429575549	9.62248376999709	9.47963750672457
ENSG00000073711.11	PPP2R3A	8.45277209692397	8.32457828442356	8.4136607067357	8.25487937175795	8.52038516201178	8.21267579781892	8.27158079012434	8.07708670248182	8.03522946293976	8.32814645532781	8.39435782538467	8.42693373856891	8.5063370495278	8.43283584507624	8.41004451026012	8.32262770666759	8.39754946391283	8.38685825268633
ENSG00000073712.15	FERMT2	10.6825697747047	10.7140369869874	10.6905561264677	10.563364851457	10.6006499983778	10.6158739025222	10.5375411585915	10.5488765544588	10.5786236378336	10.353096358387	10.3318465828746	10.3617334292352	10.2658281499547	10.2811445143982	10.3009304919413	10.2921619334351	10.3088067888018	10.2919776925636
ENSG00000073734.10	ABCB11	-1.3940711260929	-1.39405253379636	-1.39404937264951	-1.38870240936666	-1.38802733244295	-1.38700871008852	-1.36882313421638	-1.37671094857209	-1.37968739754264	-1.39407827434538	-1.37620974680781	-1.38627576244111	-1.39394851988572	-1.39403741258653	-1.38232536509456	-1.39390797182472	-1.37963179801233	-1.39369546521287
ENSG00000073737.17	DHRS9	-0.813017974262248	-0.80200923452568	-0.805365508731298	-0.785465960379736	-0.807823120438657	-0.80636443071864	-0.781613682737476	-0.791617808677711	-0.795880149374062	-0.803059383897332	-0.801635570894405	-0.813053050908817	-0.805649692067934	-0.812967137629262	-0.812776601191486	-0.802502931817064	-0.788599143378464	-0.812595895132942
ENSG00000073756.13	PTGS2	3.01820430639272	3.00932788214921	3.00939976196585	3.02964677718715	3.03218384109659	3.03629305656641	3.05492597296983	3.09202443568905	3.07439198672207	3.37314576428396	3.29239528169716	3.2751436037841	3.33089332058253	3.30144416221855	3.27290376586021	3.32513518277331	3.27745804520938	3.17369539189247
ENSG00000073792.16	IGF2BP2	10.4696844253883	10.441771906294	10.4268608329927	10.3666154408505	10.3096185417689	10.417974603725	10.1677199829966	10.2752396203959	10.22946359775	10.1781021131267	10.1732493553422	10.1639467837907	10.0632228012533	10.0195331664843	10.0182322865588	10.1448811715974	10.0953382949683	10.0838221687264
ENSG00000073803.14	MAP3K13	9.56850810606243	9.61997431961271	9.5299096133947	9.35340667666451	9.19464910692141	9.2830106754871	9.13751947919023	9.06046697126678	9.07320815224644	9.38306554528622	9.37341718959405	9.36335730473816	9.29713972447543	9.26372340300499	9.31767336148063	9.21401565523673	9.32520363867282	9.26945672134486
ENSG00000073849.16	ST6GAL1	8.26117038931597	8.17716427991597	8.23314603459255	7.94250154535851	8.18650259070002	8.05418369288848	7.73659783158106	7.86370083989173	7.60156341772831	8.36191956476073	8.40348815588273	8.44415412105543	8.30155684249764	8.26316200492716	8.27168903623744	8.43756265588882	8.3184475239033	8.32041981807138
ENSG00000073861.3	TBX21	2.35328140032592	2.35144613648553	2.36084959979212	2.34419401732018	2.34762702584934	2.50275057631887	2.33011294296932	2.35196247585553	2.34153663245201	2.42658925368543	2.40589682924021	2.41621148446406	2.38662797122686	2.38230973772234	2.45447985716201	2.45166347757948	2.50952797385449	2.40137868292557
ENSG00000073910.23	FRY	6.21874879146459	6.18710360539282	6.2674717502295	6.8006099959445	6.93582527435745	6.97901432017651	6.96853890701334	7.29627787115377	6.94304411643718	6.89406892399049	6.89571491235401	6.92948881371034	7.00522586135812	7.02864868947662	6.92122304776604	7.15395349177571	7.11290326042514	7.02964475048315
ENSG00000073921.18	PICALM	11.578345901503	11.5055788118692	11.5194715067798	11.4183225697933	11.4536852044363	11.4721777273126	11.352832485463	11.5242231911106	11.4456764818586	11.6224141348881	11.648872589495	11.6142121915292	11.5880969901567	11.5827389633118	11.5897385375457	11.5351871412933	11.4941880895579	11.5683292811091
ENSG00000073969.18	NSF	11.5531079822813	11.539089661688	11.5623116964813	11.9377559727222	11.954109773492	11.946285242703	12.1133546630462	12.0741575386196	12.0101223819029	11.6281135833015	11.6150022108319	11.6337997088671	11.6675121617845	11.6828604808981	11.6658455952733	11.7336394739442	11.67537201056	11.7273736203027
ENSG00000074047.22	GLI2	8.28153053852273	8.38260849227556	8.38320559072504	8.39564062638695	8.54193035702926	8.41625428766454	8.47588056278832	8.12291794262399	8.46884754144623	8.62700737981018	8.59930158314967	8.49483722356151	8.44045106453824	8.43676592350838	8.458103013311	8.71373152955054	8.67948899975775	8.58345780129222
ENSG00000074054.21	CLASP1	10.9301693468867	10.801499095928	10.9843339713289	11.1929391899025	11.1392431789556	11.249728180617	11.3622629940115	11.2844304513325	11.3832488263239	10.9432339439699	10.956545072207	10.9302086548657	11.0196058370496	11.0231300744869	11.0140844846143	11.134083647224	11.1410508144667	11.1151426804164
ENSG00000074071.15	MRPS34	11.47755910108	11.6656873536647	11.5664201425773	11.3459203992876	11.4145475789938	11.4086805712271	11.3836604749609	11.5048700479154	11.4698051288309	11.5732675911073	11.5862646742147	11.5358502327223	11.5474709622977	11.5734920780613	11.5799329714359	11.5161101438892	11.5190222766765	11.5495554259501
ENSG00000074181.9	NOTCH3	8.9549594717577	8.76670909637097	8.91940637745045	8.66768187994404	8.44594557819679	8.55058080910442	8.81514056020721	8.49520738124939	8.49426508813012	8.78909599553786	8.76247722766534	8.75485141548156	8.54348065651367	8.61159200468855	8.5619293656267	8.99946737642982	8.85695113036904	8.76869181438241
[truncated: 16,249 more rows]
