# Supplementary material for: The helicase domain of human Dicer prevents RNAi-independent activation of antiviral and inflammatory pathways
Source: EMBO J. 2024 Jan 29;43(5):7. doi: 10.1038/s44318-024-00035-2 (PMC10907635; doi:10.1038/s44318-024-00035-2)
Supplement: Supplementary file 7 — Source Data Fig. 6 [file 44318_2024_35_MOESM7_ESM.zip › EMBOJ-2023-115792R2_SourceData_Fig6/Fig6B-C-D/Figure 6D - vp-Salmon-N1-mockvsWT-mock-DESeq2-genelevel-230519.txt]

geneID	geneName	avgTPM_N1-mock	avgTPM_WT-mock	baseMean	log2FoldChange	lfcSE	pvalue	padj	sig	sigTargets
ENSG00000000005.6	TNMD	9.479776	114.311938666667	1061.59530378829	-3.75681810807984	0.074648188276094	0	0	sig	-
ENSG00000089006.17	SNX5	97.7541403333333	234.920991	4331.23921027532	-1.4329918305864	0.0283817013214314	0	0	sig	-
ENSG00000115232.14	ITGA4	28.883504	3.6011	885.739556227715	2.83359784960087	0.0740476565835819	0	0	sig	STAT1
ENSG00000138650.9	PCDH10	32.1919653333333	1.291784	1267.08424965306	4.4687695189565	0.0612186930716303	0	0	sig	-
ENSG00000134871.19	COL4A2	13.9603156666667	1.24333433333333	1122.54296102549	3.3185063223669	0.0892170001713358	3.19121209951672e-293	9.83723041797024e-293	sig	-
ENSG00000214078.13	CPNE1	47.4976336666667	94.471095	2076.17625483126	-1.15887095990803	0.0332875048073645	3.35580611774606e-267	8.62050661547001e-264	sig	-
ENSG00000157800.18	SLC37A3	69.9846643333333	27.8733486666667	1509.27276919555	1.15697323538121	0.0335544771516964	3.54971202512567e-262	7.81595877760884e-259	sig	-
ENSG00000113657.13	DPYSL3	7.04962466666667	0.819833	328.59960918145	2.92870860608966	0.0877415776263404	3.94081989646371e-246	7.5924821330244e-243	sig	-
ENSG00000205413.8	SAMD9	8.56765166666667	0.547364333333333	327.776729514392	3.79269426451694	0.11658747844551	2.28921490253329e-233	3.92040769919396e-230	sig	STAT2
ENSG00000111801.16	BTN3A3	17.5982816666667	1.644624	362.538544593496	3.24487527436012	0.104045629204335	5.40792257089629e-215	8.33523105852245e-212	sig	-
ENSG00000111331.14	OAS3	5.050471	0.245808666666667	253.138906965909	4.17402024482926	0.136219817506199	1.57800198165073e-207	2.21106768574388e-204	sig	STAT2
ENSG00000101444.13	AHCY	198.841491666667	321.266253666667	8703.08981475717	-0.860101996417639	0.0285280540068893	4.47608841294991e-201	5.74916255906642e-198	no sig	-
ENSG00000165244.7	ZNF367	49.0151646666667	17.0878706666667	1408.04258881354	1.34666562852327	0.0456579625082258	7.059659475508e-193	8.37004088430806e-190	sig	-
ENSG00000181418.8	DDN	13.119134	3.70857866666667	634.516938930441	1.65050844788243	0.0560407236582648	2.96894530947592e-192	3.26859671821088e-189	sig	-
ENSG00000053747.17	LAMA3	17.1412966666667	5.25501866666667	2426.19316229047	1.5324273041562	0.0521938990756324	4.30823933739608e-191	4.42685952715239e-188	sig	-
ENSG00000001630.18	CYP51A1	166.160061666667	91.7275333333333	3378.87963487393	0.686089056111491	0.023369339391811	6.1036273370129e-191	5.87970050908624e-188	no sig	-
ENSG00000075223.14	SEMA3C	28.0637253333333	8.57834133333333	754.439944457966	1.53830600609223	0.0527909396030037	2.76989464007252e-188	2.5113168286728e-185	sig	-
ENSG00000164308.17	ERAP2	8.586641	0.918739333333333	252.852346446506	3.04715511986953	0.104696348270246	6.2593862040114e-188	5.35977330902376e-185	sig	-
ENSG00000006576.17	PHTF2	58.7792366666667	21.3594403333333	1679.49293809345	1.28968176083668	0.0445276344933158	3.87582134720729e-186	3.144107074974e-183	sig	-
ENSG00000165300.8	SLITRK5	8.005644	0.778584666666667	390.866889906586	3.18971478192932	0.11020579492944	1.00520169776734e-185	7.74658688384399e-183	sig	RELA
ENSG00000163710.9	PCOLCE2	76.926097	30.734269	1053.97905092754	1.15047150716395	0.0398027008106111	2.39450633055235e-185	1.75745362251445e-182	sig	STAT1
ENSG00000132386.11	SERPINF1	1.19977766666667	19.8441313333333	237.366880391922	-4.20467937646329	0.14624173257776	3.89535040026375e-183	2.67610388336528e-180	sig	-
ENSG00000198176.13	TFDP1	133.380943666667	60.9061216666667	3198.56359181954	0.958617576183949	0.033352009134445	3.99340746885107e-183	2.67610388336528e-180	no sig	-
ENSG00000018236.15	CNTN1	11.1025046666667	1.42546566666667	333.741448520304	2.78528676545601	0.0987196857948459	3.64650886962431e-177	2.34181838364665e-174	sig	-
ENSG00000100979.15	PLTP	13.3828076666667	41.091678	807.382518406531	-1.78298193858244	0.0633506620999826	6.11108169318255e-176	3.76760408548091e-173	sig	-
ENSG00000182957.16	SPATA13	3.39825366666667	0.063687	188.819256011951	5.53564959275677	0.197320090871676	5.12009218596991e-175	3.03523003316747e-172	sig	-
ENSG00000137571.11	SLCO5A1	25.0559066666667	9.31289866666667	1286.14066509659	1.25656910373306	0.0449159924588194	6.54635720918989e-174	3.73700013574977e-171	sig	-
ENSG00000086232.13	EIF2AK1	94.6624986666667	50.5274513333333	4074.78056924016	0.733945762382222	0.026657550782764	2.56418849374427e-168	1.41149418764573e-165	no sig	-
ENSG00000011426.11	ANLN	111.103535	51.764656	3805.9961077422	0.931386969511005	0.0340129230727097	1.62199652803776e-166	8.62063189194691e-164	no sig	-
ENSG00000165025.15	SYK	5.44636066666667	0.52356	217.393138220103	3.19945283471991	0.117763531114515	4.59007646103724e-164	2.35822828313223e-161	sig	-
ENSG00000115828.17	QPCT	30.1741236666667	6.215799	288.078439826983	2.10447143436236	0.0780181861305364	2.93919142515967e-162	1.46134701406406e-159	sig	-
ENSG00000107731.12	UNC5B	4.41018933333333	12.6801353333333	1061.49138003852	-1.68270425839143	0.0623156746467051	3.34174074452225e-162	1.6095703154788e-159	sig	-
ENSG00000186480.13	INSIG1	196.122453666667	77.297488	2401.23470576559	1.16934534293189	0.0434741609220425	5.1951711407008e-161	2.42645978156429e-158	sig	-
ENSG00000070159.14	PTPN3	13.9849773333333	5.18074466666667	789.619636613233	1.25940396207688	0.0469491427950479	3.40374901769546e-160	1.54299951793353e-157	sig	-
ENSG00000122870.12	BICC1	15.35859	4.619009	721.005674692874	1.56177096260877	0.0590211241259549	6.67420804821053e-156	2.9391305327734e-153	sig	-
ENSG00000106771.13	TMEM245	64.6769846666667	27.9663663333333	3695.40591315043	1.03985945788858	0.0393612043861604	2.43686816783317e-155	1.0433180297448e-152	sig	-
ENSG00000134762.17	DSC3	38.044834	14.614587	1814.34737207203	1.2092053579405	0.0461371795203899	4.44113673711395e-153	1.85003352781452e-150	sig	-
ENSG00000135272.13	MDFIC	18.004382	4.45280633333333	528.350587745486	1.84260406703354	0.0704117593930469	1.17302875350847e-152	4.75786636258581e-150	sig	-
ENSG00000109099.16	PMP22	43.4058503333333	12.0290023333333	391.00455268237	1.67484728599301	0.0646582928840583	1.50711335539972e-149	5.95618926840407e-147	sig	-
ENSG00000088832.18	FKBP1A	304.553390333333	524.468328666667	5099.26668796533	-0.950824046569451	0.0367281203081355	3.25065962991935e-149	1.25256042189867e-146	no sig	-
ENSG00000115884.11	SDC1	20.085348	6.28894733333333	486.710626638046	1.49895422027012	0.0584684376777449	1.39539690739383e-146	5.24567134967346e-144	sig	-
ENSG00000162576.17	MXRA8	0.241047666666667	9.204909	167.412603379435	-5.40682995560868	0.213968659172793	1.06183838076759e-142	3.89669403875495e-140	sig	-
ENSG00000110092.4	CCND1	5.664866	0.384542666666667	135.993744266712	3.6989787523688	0.146209125032292	1.8602746021141e-142	6.66800289357781e-140	sig	RELA
ENSG00000136153.20	LMO7	11.666565	3.92129866666667	860.523868644944	1.40105517052589	0.0555580437852778	5.53427035100174e-142	1.93862974818159e-139	sig	-
ENSG00000186377.8	CYP4X1	22.9834946666667	4.73617633333333	364.916082452269	2.10104750346476	0.0835114591554719	1.12935175562175e-141	3.8681552465329e-139	sig	-
ENSG00000171241.9	SHCBP1	49.0579553333333	22.1199406666667	1751.92432044901	0.976419442442365	0.0390828140336346	3.14032242262106e-139	1.05221281521431e-136	no sig	-
ENSG00000101367.9	MAPRE1	129.038811333333	186.066368333333	3473.83318654091	-0.695213329442024	0.0279272868523861	2.88403030426978e-138	9.45777852759791e-136	no sig	-
ENSG00000179750.16	APOBEC3B	31.964769	8.827206	388.945476004276	1.68231941602981	0.0677166374732239	7.38588537145652e-138	2.37163856729707e-135	sig	RELA
ENSG00000001629.10	ANKIB1	28.255252	12.66277	1645.25812466994	0.987853748375788	0.0403018129594333	3.67536862999168e-134	1.15609095294004e-131	no sig	-
ENSG00000128512.24	DOCK4	13.1190576666667	4.90468133333333	966.607780137667	1.24499415745751	0.0512928676087157	7.93344501803794e-132	2.44556376126037e-129	sig	-
ENSG00000148798.11	INA	18.039038	5.11234533333333	543.370794202877	1.64205718238513	0.0676981223277446	1.42498989743256e-131	4.30654299786824e-129	sig	-
ENSG00000081985.14	IL12RB2	5.491272	0.862948666666667	195.725657345312	2.488200543254	0.103668624591449	1.53936095253539e-129	4.56272506950537e-127	sig	-
ENSG00000156535.15	CD109	24.462037	8.24281133333333	1481.81255964028	1.39776575845872	0.0586586600273037	3.62501948069973e-127	1.05419670294387e-124	sig	-
ENSG00000077943.8	ITGA8	21.465386	6.34452233333333	1029.47391613353	1.58531519997147	0.0666266350563641	9.48389519914623e-127	2.70694956860076e-124	sig	-
ENSG00000101057.16	MYBL2	91.2264636666667	136.380610333333	6368.9771487003	-0.746554491344028	0.0313575924387337	1.0064748183349e-126	2.82050843181742e-124	no sig	-
ENSG00000078053.17	AMPH	10.769643	2.925342	338.433639550857	1.70310525536217	0.0720725719697525	4.47343100736575e-125	1.23123200208086e-122	sig	-
ENSG00000102606.20	ARHGEF7	18.955492	8.31586433333333	848.45923977056	1.01604524700232	0.0430840088878283	1.76958977814066e-124	4.78503285096174e-122	sig	-
ENSG00000146648.21	EGFR	5.61071966666667	1.83133333333333	476.681596429477	1.44308888903931	0.0614265270254685	1.079832171342e-123	2.86956090636108e-121	sig	RELA
ENSG00000198252.12	STYX	58.3487726666667	25.229773	1476.70946816798	1.03669899910814	0.0447134379996492	1.85809922703943e-120	4.85404803158623e-118	sig	-
ENSG00000153956.16	CACNA2D1	19.931193	7.97499933333333	1197.0333974604	1.14973133873588	0.0497853528581436	1.21674267089378e-119	3.12560913108097e-117	sig	-
ENSG00000158089.15	GALNT14	12.3740696666667	3.499977	324.923717791872	1.6435166628606	0.0713169021312099	4.02917908474237e-119	1.01806126611695e-116	sig	-
ENSG00000106236.4	NPTX2	11.5276786666667	2.41791133333333	299.907389402348	2.07837496327121	0.0915092141006098	3.59947349346891e-116	8.94817499271554e-114	sig	-
ENSG00000130508.11	PXDN	13.7491643333333	5.61022166666667	1006.03329102112	1.12048484836647	0.0493786872999286	1.29815117638859e-115	3.1759371558218e-113	sig	-
ENSG00000145569.6	OTULINL	12.288898	4.05416266666667	507.355699622139	1.42698478003371	0.0633381768948002	4.69194831524361e-114	1.12995311535703e-111	sig	-
ENSG00000126216.15	TUBGCP3	25.4088333333333	10.2284626666667	858.335080277194	1.13736350442505	0.0505515203560207	9.84047425469754e-114	2.3334035336562e-111	sig	-
ENSG00000118596.12	SLC16A7	6.04865833333333	0.119711	220.360881645855	5.66822727288943	0.253741536202374	2.13336349862e-112	4.98205024306516e-110	sig	-
ENSG00000142192.21	APP	237.878161	140.609183	8802.6500908822	0.588042610807913	0.0264142967515704	3.10426963754104e-111	7.1412101378239e-109	no sig	-
ENSG00000157214.14	STEAP2	16.5728463333333	5.577486	472.755829554511	1.39690029983131	0.0629399267338383	8.4002314723061e-111	1.90401128945079e-108	sig	-
ENSG00000100697.17	DICER1	1869.124406	336.46294	59998.8924176262	2.29753830402153	0.103782641792928	8.83451602000566e-111	1.97342602052677e-108	sig	RELA
ENSG00000115159.16	GPD2	36.1070033333333	16.231374	1601.45959779412	0.981535622307121	0.0442890832435424	2.6584196188416e-110	5.85346022645794e-108	no sig	-
ENSG00000124214.21	STAU1	55.79916	75.3030026666667	2774.24977394945	-0.597622154663542	0.0270391240769923	1.05346236566812e-109	2.28690358338631e-107	no sig	-
ENSG00000125970.12	RALY	17.0156216666667	26.5377246666667	2337.10279982096	-0.807396996634899	0.0365435693155508	1.42278327938085e-109	3.04574426181903e-107	no sig	-
ENSG00000178695.6	KCTD12	33.795461	13.9492716666667	1189.38107792766	1.10441599267378	0.0504843204299711	1.0790836899898e-107	2.27834478271409e-105	sig	-
ENSG00000132294.15	EFR3A	33.313458	13.4233583333333	1030.3759385464	1.13909313364302	0.0522040851595868	3.46966812385169e-107	7.22675605309812e-105	sig	-
ENSG00000154640.15	BTG3	126.992941666667	55.5211823333333	1257.5533092912	1.01871335457557	0.0467296268474849	7.01840474225419e-107	1.44232896389818e-104	sig	RELA
ENSG00000088448.14	ANKRD10	35.2795033333333	14.246129	581.76985066795	1.13256851163649	0.0520549332477456	1.38371041390373e-106	2.80620113282872e-104	sig	-
ENSG00000169957.10	ZNF768	64.3523893333333	100.168103333333	2874.26406512185	-0.802649244160386	0.0369254836081344	3.60004503252527e-106	7.2061680631574e-104	no sig	-
ENSG00000163513.19	TGFBR2	8.991467	1.585873	255.576989434506	2.32242995753683	0.107368543742792	5.82407446128276e-106	1.15085204707373e-103	sig	-
ENSG00000144645.16	OSBPL10	8.94598	2.554468	324.469816533214	1.63004418718407	0.0751517245774987	6.23232126835206e-106	1.21593376846975e-103	sig	-
ENSG00000130177.16	CDC16	44.2927156666667	19.14966	909.95669333688	1.03410466315037	0.047685871552776	8.16408776229072e-106	1.57291355850234e-103	sig	-
ENSG00000147526.20	TACC1	30.9145333333333	16.0210946666667	2061.96020144742	0.777049402576277	0.035864576580483	1.62399514451877e-105	3.09020211882319e-103	no sig	-
ENSG00000105854.13	PON2	94.5050273333333	43.2887633333333	1040.77902195145	0.952232251162406	0.0440622649769676	5.01680661696893e-105	9.42976102284659e-103	no sig	-
ENSG00000136295.15	TTYH3	45.175423	26.078393	2262.65386602328	0.62131452494734	0.0288123078161494	1.28061322455628e-104	2.37808332892601e-102	no sig	-
ENSG00000216490.4	IFI30	56.0077133333333	18.6177593333333	418.952051980278	1.41116832410887	0.0655146872061368	1.43445946598705e-104	2.63206235110219e-102	sig	-
ENSG00000114166.8	KAT2B	25.4243033333333	12.461748	928.710690230324	0.856459532348074	0.0397164648663304	1.5566134849627e-104	2.82259807573296e-102	no sig	-
ENSG00000123240.17	OPTN	16.25398	6.206164	601.489739242377	1.21092536672343	0.0563381724580904	3.740325110712e-104	6.70344545714e-102	sig	-
ENSG00000105976.16	MET	27.2025123333333	13.2089793333333	1312.28698562868	0.870994110145189	0.0405735002294365	1.25956161036215e-103	2.23145093109331e-101	no sig	-
ENSG00000130024.15	PHF10	115.658195	155.130956666667	5134.53211926917	-0.589895592599975	0.0275285563613471	2.60663026487416e-103	4.56545366733017e-101	no sig	-
ENSG00000161921.17	CXCL16	18.0711176666667	5.50357933333333	336.643885305379	1.53874326490197	0.0721735670626839	1.76948408035569e-102	3.06438855399126e-100	sig	-
ENSG00000081692.13	JMJD4	28.3846853333333	47.0329553333333	1379.77172783311	-0.894542629209324	0.0421010938029398	1.35545193084343e-101	2.32128673445443e-99	no sig	-
ENSG00000106785.15	TRIM14	34.560048	16.247779	1587.53179929507	0.915807793801153	0.0432738529116753	7.92100347200603e-101	1.34160908257175e-98	no sig	-
ENSG00000134897.14	BIVM	25.004722	10.8243083333333	693.32635660212	1.03610037897941	0.0490181325155308	1.0534108226197e-100	1.76480663141712e-98	sig	-
ENSG00000244687.13	UBE2V1	107.545144	157.247462333333	2641.35913142746	-0.714685021156051	0.0338523638750389	2.10506601062607e-100	3.48875079804081e-98	no sig	-
ENSG00000158258.16	CLSTN2	2.96568666666667	0.601693	375.705830261867	2.12462969982238	0.101383375148274	1.53830766775067e-99	2.52233362585543e-97	sig	-
ENSG00000139842.15	CUL4A	48.7300723333333	24.8286406666667	1179.71557479131	0.801142788626246	0.0381548995447048	2.7234264106299e-99	4.41854434389881e-97	no sig	-
ENSG00000106546.14	AHR	4.14100433333333	0.636925666666667	148.911760559673	2.51147916647451	0.120216175263731	3.74314076716074e-99	6.00969048377589e-97	sig	-
ENSG00000005020.13	SKAP2	56.077615	29.1492836666667	1621.63403820849	0.769780024615681	0.0367220254148288	5.4221627019772e-99	8.6156488376881e-97	no sig	-
ENSG00000124228.15	DDX27	36.611677	55.84988	2824.76674516535	-0.774717995615211	0.0370197405508906	1.14372107231668e-98	1.79879315179765e-96	no sig	-
ENSG00000164023.15	SGMS2	21.9058556666667	7.76200833333333	632.171342152197	1.323090142809	0.0634503138766864	2.97505155018209e-98	4.63176460029864e-96	sig	-
ENSG00000101343.15	CRNKL1	9.63629166666667	17.2961293333333	753.893209920312	-1.00647313439088	0.0482453578523419	3.73989980093374e-98	5.76430756317917e-96	sig	-
ENSG00000101126.18	ADNP	35.8541613333333	49.4540563333333	2160.72767291298	-0.628614386831811	0.0301752172670402	7.19436758309786e-98	1.09788898572562e-95	no sig	-
ENSG00000152402.11	GUCY1A2	3.134297	0.615262	331.362089062753	2.17321931831085	0.104712502311925	9.34886804035866e-98	1.41268728535341e-95	sig	RELA
ENSG00000134899.24	ERCC5	13.3518123333333	6.001713	669.545493039173	0.979311041280988	0.0470883744493672	1.52678504699139e-97	2.28469300284256e-95	no sig	-
ENSG00000196199.14	MPHOSPH8	6.70390633333333	2.16658866666667	422.560726498102	1.45372661876745	0.0701417348783983	4.56929909553121e-97	6.7717891307137e-95	sig	-
ENSG00000156587.16	UBE2L6	26.2935466666667	5.57507666666667	238.185117570463	2.05293882956842	0.0994527865983064	1.29808417315911e-96	1.90546393913346e-94	sig	STAT2
ENSG00000180694.14	TMEM64	51.5832016666667	21.342964	986.678220338621	1.09808164242733	0.0532892637399384	6.072645001995e-96	8.82996956752349e-94	sig	-
ENSG00000186318.18	BACE1	17.7126023333333	5.48833766666667	969.971226245178	1.51440972443764	0.0737845900187198	3.0384719852983e-95	4.37681950555166e-93	sig	RELA
ENSG00000101220.18	C20orf27	81.4303176666667	158.419548666667	2347.14204937873	-1.12550169686506	0.0548885986021711	4.58875074235819e-95	6.54874214740433e-93	sig	-
ENSG00000134905.17	CARS2	42.427377	20.3017976666667	906.088453965104	0.889591382133465	0.0434010913292332	8.9476431651971e-95	1.26522957894663e-92	no sig	-
ENSG00000138646.9	HERC5	23.7426426666667	9.37644	760.183214449718	1.16467980323076	0.0569731831342765	1.55275913976402e-94	2.17569787465299e-92	sig	STAT2
ENSG00000173198.6	CYSLTR1	1.670265	13.9231516666667	99.9299144952365	-3.21190694576561	0.157477435795822	5.32439617005946e-94	7.39323587109248e-92	sig	-
ENSG00000178878.13	APOLD1	9.202305	2.946811	416.971661855613	1.47008280850893	0.0722037608162233	8.55738980308952e-94	1.1776343663841e-91	sig	-
ENSG00000166340.18	TPP1	41.505816	58.3562513333333	1873.19187876771	-0.657485205343432	0.0324452046791401	8.45357631899325e-93	1.1530528478287e-90	no sig	-
ENSG00000166033.13	HTRA1	24.1666043333333	5.939656	423.653600014301	1.84486198502727	0.0912841841676142	1.52365394907126e-92	2.06000686991538e-90	sig	-
ENSG00000171617.15	ENC1	11.1108726666667	3.82519633333333	408.790518937117	1.36167332804652	0.0679932412717359	6.73739655555748e-91	9.02986896615716e-89	sig	-
ENSG00000125871.14	MGME1	40.106551	76.3732193333333	1625.30610342179	-1.09327801221073	0.0545919736269545	8.22031002582689e-91	1.09223826231095e-88	sig	-
ENSG00000055163.21	CYFIP2	3.217409	7.38276933333333	431.848440590126	-1.35695539186065	0.0679176070298647	1.72978037699269e-90	2.2787269188537e-88	sig	-
ENSG00000118705.17	RPN2	132.854179666667	179.594833666667	3824.34037216983	-0.601334208168856	0.0300666421421029	1.90346811615194e-90	2.4862842435805e-88	no sig	-
ENSG00000138821.14	SLC39A8	73.9430536666667	37.2859856666667	1621.58785837678	0.816028371757243	0.040849042110633	3.46262197490842e-90	4.48482289909777e-88	no sig	-
ENSG00000086289.13	EPDR1	21.7036703333333	6.84728833333333	367.332582944089	1.48614355722536	0.0748398568398727	2.16999201553728e-89	2.78717391128967e-87	sig	-
ENSG00000088930.8	XRN2	69.414749	88.6181456666667	3969.26274920556	-0.516918159059622	0.0259977881059071	3.26607717295226e-89	4.16033450138125e-87	no sig	-
ENSG00000112964.14	GHR	6.42368866666667	1.45188766666667	212.136159819218	1.96240428651705	0.0991422810674974	4.86477809284038e-89	6.14596924138924e-87	sig	-
ENSG00000125868.16	DSTN	56.824474	95.955902	1661.46169593784	-0.919957115027168	0.0464025574514354	6.70577127808203e-89	8.40293111455922e-87	no sig	-
ENSG00000221890.6	NPTXR	5.41249633333333	1.60213733333333	333.293000279093	1.580598700966	0.0799348607269927	1.21278763678729e-88	1.50747547143568e-86	sig	STAT1
ENSG00000166446.15	CDYL2	5.06633066666667	1.343497	316.58276397062	1.7406746227529	0.0882887690335443	3.56006968912405e-88	4.38970832947752e-86	sig	-
ENSG00000068366.21	ACSL4	103.327724333333	53.4131253333333	3011.38016933929	0.780176297013443	0.0396748270594052	1.65136966539945e-87	2.0200444962541e-85	no sig	-
ENSG00000103187.8	COTL1	52.8034373333333	89.5887796666667	1848.26584242604	-0.927786591329164	0.0473554659410446	6.68431400030534e-87	8.11223084147293e-85	no sig	-
ENSG00000108679.13	LGALS3BP	60.17908	18.9999396666667	834.413203230046	1.48639575718307	0.0760946810657715	1.30490704343125e-86	1.5712915828442e-84	sig	STAT2
ENSG00000087460.29	GNAS	352.925870666667	563.843511333333	12781.8905537655	-0.841952680635779	0.0430633722673807	1.59243416034103e-86	1.90265021033615e-84	no sig	-
ENSG00000135486.19	HNRNPA1	2152.02186933333	2873.732944	43368.3526461107	-0.583908427845601	0.0300016035973982	8.42884726239202e-86	9.99337098886525e-84	no sig	-
ENSG00000172201.12	ID4	26.6790146666667	41.6060156666667	1140.3162350273	-0.805610937485698	0.0414384276854794	1.34893231740618e-85	1.5871063975711e-83	no sig	-
ENSG00000085563.15	ABCB1	4.767714	0.811931666666667	173.494459357278	2.37214054309614	0.122831276261439	2.54191435022952e-85	2.96807014243088e-83	sig	RELA
ENSG00000159658.15	EFCAB14	43.13593	22.101798	1852.29306627385	0.792308664128094	0.0408276439851091	2.6272673178938e-85	3.04466700531557e-83	no sig	-
ENSG00000004399.13	PLXND1	7.25656966666667	2.248567	624.444859750093	1.51580933740785	0.0782755521691749	3.55480630923667e-85	4.08882310778095e-83	sig	-
ENSG00000088325.16	TPX2	100.363360333333	126.776593	6106.99079660674	-0.503032260287848	0.0261260023404499	8.47289532047109e-84	9.67353596847562e-82	no sig	-
ENSG00000121236.21	TRIM6	8.479188	1.785708	179.607335439983	2.06469044226506	0.107880367533389	1.31981910443297e-83	1.49576263651657e-81	sig	-
ENSG00000125835.20	SNRPB	393.522274333333	614.378700333333	6855.13635331735	-0.808813429621187	0.0421361003608317	1.58183559786195e-83	1.7796227788209e-81	no sig	-
ENSG00000101158.15	NELFCD	33.5737606666667	52.321735	1472.83982169431	-0.805902062143717	0.0419955348065612	1.73954620697644e-83	1.94287142667593e-81	no sig	-
ENSG00000105993.15	DNAJB6	239.671875	147.799758	4060.94336692451	0.52478195281804	0.0273981038670067	4.82424637405911e-83	5.34936038585417e-81	no sig	-
ENSG00000197977.4	ELOVL2	34.750782	16.5946886666667	910.049925967566	0.890613428019883	0.046607913997211	8.29430952621645e-83	9.13144233768387e-81	no sig	-
ENSG00000138061.12	CYP1B1	6.042463	0.802026666666667	155.8537241223	2.73216593816524	0.143613775550184	8.621278411443e-83	9.42409674862205e-81	sig	-
ENSG00000109472.14	CPE	64.74038	34.7082776666667	1604.32950080661	0.726764083851785	0.038175988129353	2.89399906234374e-82	3.14121179914817e-80	no sig	-
ENSG00000231925.14	TAPBP	25.717008	11.1370616666667	734.075665089718	1.03239060030524	0.0542640618291746	3.07227275559498e-82	3.31139440433464e-80	sig	RELA
ENSG00000185896.11	LAMP1	66.2414556666667	31.1853023333333	1962.89966513943	0.911071630391623	0.047939263268247	5.89149973078041e-82	6.30595037156378e-80	no sig	-
ENSG00000132635.17	PCED1A	12.7050426666667	24.1939293333333	723.712674924624	-1.09416437846064	0.0576697158519858	7.20704209347963e-82	7.66083722667597e-80	sig	-
ENSG00000138735.16	PDE5A	18.464545	6.65448	782.2587882525	1.29654116669358	0.0684527250095516	1.07199745812004e-81	1.13169156315097e-79	sig	-
ENSG00000125818.18	PSMF1	46.8237253333333	75.0159203333333	2224.82749112807	-0.84435526785961	0.0447110846447145	6.03436891143401e-81	6.32705632870289e-79	no sig	-
ENSG00000166250.12	CLMP	4.21410933333333	0.662912	151.637823183026	2.48017567149024	0.132140878759412	7.83486535890332e-81	8.15937701194439e-79	sig	-
ENSG00000171295.13	ZNF440	0.205524666666667	3.219742	114.375286407634	-4.09395197951213	0.217414985726819	2.0561736161789e-80	2.12696670779634e-78	sig	-
ENSG00000128595.17	CALU	152.972050666667	87.2136073333333	4198.73148573629	0.638663319694103	0.034086624093015	8.02768732542636e-80	8.2487163164531e-78	no sig	-
ENSG00000179361.18	ARID3B	5.79633733333333	10.5008536666667	617.46664034726	-1.0204215622635	0.0546265416602912	2.16440341240738e-79	2.20926819837318e-77	sig	-
ENSG00000123609.11	NMI	17.8485636666667	2.593191	133.460793638732	2.59818807853241	0.1401817253465	6.91503354339153e-79	7.01193500028248e-77	sig	STAT2
ENSG00000101361.17	NOP56	177.374318666667	250.360112333333	6893.75271076448	-0.663005479399078	0.0356298855015285	8.81674385216426e-79	8.88186097996129e-77	no sig	-
ENSG00000136531.19	SCN2A	1.943289	0.210566	106.927649337566	3.00806866727352	0.161958228125819	8.89269892002299e-79	8.90020574378664e-77	sig	-
ENSG00000101199.13	ARFGAP1	18.77363	27.865031	1528.64038438056	-0.733892433382344	0.0394497718462762	1.05534230559706e-78	1.04941877136564e-76	no sig	-
ENSG00000101161.8	PRPF6	34.621541	46.028909	2770.17036038724	-0.575706225768499	0.0309822495169107	1.73457329990623e-78	1.71378065842659e-76	no sig	-
ENSG00000137309.20	HMGA1	146.784682	249.432652	6048.53233624961	-0.928452253920589	0.049990840581825	1.97061254086415e-78	1.93458924155027e-76	no sig	-
ENSG00000101146.13	RAE1	31.6349606666667	49.3301913333333	1197.80336381813	-0.805605034586868	0.0434616369714753	4.09963681215406e-78	3.99922165732472e-76	no sig	-
ENSG00000025039.15	RRAGD	27.8409736666667	13.800982	908.831550781875	0.838121812109852	0.045298444617262	7.81994916864209e-78	7.58043248655852e-76	no sig	-
ENSG00000089063.15	TMEM230	124.288174	191.817246666667	1890.02063801172	-0.791232157776436	0.0428189327718223	1.1720760206662e-77	1.12907548165801e-75	no sig	-
ENSG00000178202.13	POGLUT3	93.7022806666667	57.572159	3093.4973606979	0.531591921040735	0.0287953708275008	2.16855761005364e-77	2.0760235058234e-75	no sig	-
ENSG00000130818.12	ZNF426	2.50778966666667	6.03567	323.452037140313	-1.42310396545183	0.0774362546853845	4.28982203549554e-77	4.08142142179585e-75	sig	-
ENSG00000187498.16	COL4A1	18.0972346666667	6.342952	1302.43492131913	1.33675933095265	0.0729595371330966	1.13470451280959e-76	1.07295709545608e-74	sig	-
ENSG00000149948.14	HMGA2	32.2671596666667	46.1177116666667	1344.71380253235	-0.67934506612932	0.0370433648267685	1.2978691175619e-76	1.2197595554257e-74	no sig	-
ENSG00000101152.11	DNAJC5	19.729939	27.9773146666667	1610.5215369867	-0.667425184284008	0.0364039711141329	1.42051633781389e-76	1.3269344433167e-74	no sig	-
ENSG00000145730.21	PAM	52.0567446666667	28.0127003333333	1780.3206769631	0.721160285632207	0.0393282199399948	1.42994124588145e-76	1.32769183269704e-74	no sig	-
ENSG00000132640.15	BTBD3	26.8082543333333	41.55923	1243.63259934843	-0.795722080795048	0.043479240051861	3.10059357365348e-76	2.86164363776773e-74	no sig	-
ENSG00000174652.20	ZNF266	12.935522	24.9547443333333	837.526581071325	-1.10977575138045	0.0607428459561419	3.49807975812091e-76	3.20927995904271e-74	sig	-
ENSG00000164099.3	PRSS12	14.1667296666667	5.88686133333333	540.521524478323	1.0925641567226	0.059879815054537	5.640093050673e-76	5.1438316088771e-74	sig	-
ENSG00000111052.8	LIN7A	2.727294	0.229073666666667	86.6414824824708	3.37579442407132	0.184828026257922	6.28344447563389e-76	5.69686645311442e-74	sig	-
ENSG00000134884.15	ARGLU1	47.8223166666667	24.0590373333333	1325.52200853426	0.818162148514915	0.0448087370983415	6.85701631670201e-76	6.18053757247533e-74	no sig	-
ENSG00000165512.5	ZNF22	63.0045976666667	92.1235263333333	1150.41531751656	-0.711994029458884	0.0390872412800003	1.30487285679127e-75	1.16930263614673e-73	no sig	-
ENSG00000134532.19	SOX5	3.86549966666667	0.743758333333333	181.880166339609	2.19627346598476	0.121114476128522	1.36405886361332e-75	1.21527394594637e-73	sig	-
ENSG00000148541.13	FAM13C	6.28000133333333	0.894597666666667	130.722073563158	2.62931129670618	0.145222826217669	1.91767336349219e-75	1.69868388227041e-73	sig	-
ENSG00000140853.17	NLRC5	2.08054066666667	0.321893	158.83064716897	2.50957032420332	0.138874307006326	3.18208558313335e-75	2.80259914816196e-73	sig	-
ENSG00000022277.13	RTF2	50.197154	74.478185	1830.22028058068	-0.734242709195455	0.0404393949012504	3.96409424782029e-75	3.47151049100307e-73	no sig	-
ENSG00000125877.13	ITPA	79.3680533333333	119.44839	1362.18852705539	-0.754610367470246	0.0416237002694335	6.74296356698233e-75	5.87171172078524e-73	no sig	-
ENSG00000132182.13	NUP210	37.1826833333333	17.3242446666667	3170.28044056347	0.929436836290704	0.051378249153278	1.39413176077176e-74	1.20717712521209e-72	no sig	-
ENSG00000169100.14	SLC25A6	185.434847333333	277.691043333333	5108.88005938179	-0.747717457894788	0.0413400208962295	1.43746487665786e-74	1.23774559463282e-72	no sig	-
ENSG00000101294.18	HM13	77.2219543333333	119.987885666667	2550.35755089732	-0.800499440158472	0.0442784561567033	1.80114863733922e-74	1.5422835526283e-72	no sig	-
ENSG00000162849.16	KIF26B	1.422904	0.17023	173.597068703902	2.88158810062487	0.16000069934048	1.90623967410557e-74	1.6232526020436e-72	sig	-
ENSG00000163975.14	MELTF	14.876918	5.71104066666667	583.543298343977	1.2071154237383	0.0669453063741059	2.32987003616805e-74	1.97309268502517e-72	sig	-
ENSG00000133422.14	MORC2	40.123033	55.7009333333333	4321.20882428054	-0.635546499413585	0.0352065801533229	2.45864909307524e-74	2.07077368697096e-72	no sig	-
ENSG00000178035.13	IMPDH2	467.209005666667	581.801515666667	14463.7341165054	-0.483546918657844	0.0267295940799725	2.97419018481152e-74	2.49136920209239e-72	no sig	-
ENSG00000081087.16	OSTM1	43.0267566666667	22.8130316666667	1085.91727815513	0.743140136931914	0.0412425260684358	4.90452954801306e-74	4.08613588775812e-72	no sig	-
ENSG00000120254.16	MTHFD1L	76.7005406666667	105.734881333333	3590.28608945513	-0.628302383926058	0.0349062941513059	6.38230520066462e-74	5.28873494934644e-72	no sig	-
ENSG00000165476.14	REEP3	62.9215366666667	32.1621766666667	1600.29756320106	0.795602041621716	0.0441812812993977	6.48315011573807e-74	5.34357180395031e-72	no sig	-
ENSG00000137807.16	KIF23	115.669595666667	64.5737223333333	3374.54068888784	0.667285849357129	0.0370804303038036	6.73750815794264e-74	5.52368155523244e-72	no sig	-
ENSG00000115216.14	NRBP1	74.8976553333333	44.6304266666667	2116.92326956543	0.574543214247236	0.0319233311809155	7.87894673396611e-74	6.42530190532379e-72	no sig	-
ENSG00000198729.5	PPP1R14C	32.1255166666667	13.5144186666667	457.390876193845	1.07054450473123	0.0596230807567671	1.16149147966604e-73	9.42214114531195e-72	sig	-
ENSG00000106683.15	LIMK1	23.31005	12.459437	944.38769126876	0.730252748112585	0.0406694835214525	1.49422569708536e-73	1.20578537534956e-71	no sig	-
ENSG00000159403.18	C1R	8.98571933333333	1.73299566666667	196.475791013172	2.18458734328347	0.122401438741058	2.44844050480914e-73	1.96551111982413e-71	sig	-
ENSG00000122707.12	RECK	14.102082	5.63449733333333	471.819087591552	1.14701354930857	0.0641232324966249	3.3543235960933e-73	2.67876629982311e-71	sig	-
ENSG00000198824.8	CHAMP1	27.4653476666667	14.08578	815.513734578644	0.788287566655771	0.0440121280586789	3.68554002801982e-73	2.92810455937471e-71	no sig	-
ENSG00000117322.19	CR2	5.72617533333333	0.942613333333333	141.923628287105	2.41486082678	0.13611314212324	1.17616615128361e-72	9.29653789217143e-71	sig	RELA
ENSG00000165449.12	SLC16A9	22.1682486666667	6.97088333333333	495.807829140819	1.48495516172864	0.083770980442088	5.94002058298605e-72	4.67109883905939e-70	sig	-
ENSG00000147140.17	NONO	483.733091333333	575.897604333333	21722.9371957362	-0.418862322439131	0.0234992827532447	6.9327852751393e-72	5.42411266221939e-70	no sig	-
ENSG00000146676.10	PURB	36.574779	18.0826093333333	2218.04364978272	0.84425203355934	0.0475945207214104	8.32047209930405e-72	6.47694123568552e-70	no sig	-
ENSG00000101181.18	MTG2	12.0796866666667	18.0572523333333	887.724640116728	-0.744822781627798	0.0421010419018204	1.7311980762634e-71	1.34085205776119e-69	no sig	-
ENSG00000124788.19	ATXN1	14.655004	6.334104	1502.98273959183	1.03596962116421	0.0586797687185742	2.70302506127306e-71	2.08308626347008e-69	sig	-
ENSG00000078114.19	NEBL	10.6186816666667	2.96992	522.754764020523	1.6601314276273	0.0942415297883471	4.40309229053309e-71	3.37636126736251e-69	sig	-
ENSG00000008282.9	SYPL1	144.999666333333	78.4541693333333	1240.55532551034	0.711653454131148	0.0403608281691346	4.6613106651327e-71	3.55667234067774e-69	no sig	-
ENSG00000106460.19	TMEM106B	21.155631	11.2098326666667	1419.45020211409	0.744062114771042	0.042279824262067	8.9325261280836e-71	6.78211946857895e-69	no sig	-
ENSG00000052802.13	MSMO1	124.672404666667	64.0574593333333	1040.86239178525	0.787243793020862	0.0448110534641329	1.63243313595317e-70	1.23336725119835e-68	no sig	-
ENSG00000161048.12	NAPEPLD	11.111483	4.15970733333333	324.707923952512	1.23903321281761	0.0707026993685127	1.9146849098164e-70	1.43956285439025e-68	sig	-
ENSG00000168615.13	ADAM9	105.539183	61.6743263333333	3293.83433617924	0.602560028262511	0.0343303057949667	1.99149450284776e-70	1.49004392098993e-68	no sig	-
ENSG00000213799.13	ZNF845	3.676659	7.99868066666667	358.505450754476	-1.27848487878782	0.0730411161292242	2.72822459005689e-70	2.0314070341327e-68	sig	STAT1
ENSG00000196591.12	HDAC2	227.417860666667	293.300139333333	7207.99336943553	-0.532648696784083	0.0303625159513199	3.41110909387451e-70	2.52766463768691e-68	no sig	-
ENSG00000065833.9	ME1	42.9067136666667	23.4750423333333	1165.55471715543	0.696057302766384	0.0397396081263261	3.57557811173033e-70	2.6368605471818e-68	no sig	-
ENSG00000092421.17	SEMA6A	12.2998623333333	5.475564	622.959941763832	0.992945133170269	0.0567230733467449	4.18272377023166e-70	3.06992007002765e-68	no sig	-
ENSG00000197747.9	S100A10	305.040394666667	153.697069666667	1264.37732095477	0.81185015860535	0.046363335575619	4.60038294794562e-70	3.36045982827895e-68	no sig	-
ENSG00000181291.8	TMEM132E	2.415105	0.613102333333333	151.763278663641	1.79403464150033	0.102726776015648	5.52600952565463e-70	4.01756532164692e-68	sig	-
ENSG00000146530.15	VWDE	4.05875133333333	0.653349	197.260026081869	2.45258914668932	0.141053766491021	5.96899416132385e-70	4.31925385016359e-68	sig	-
ENSG00000158050.5	DUSP2	8.32622433333333	0.849287666666667	88.2621439238514	3.10391960436315	0.178419428708114	1.87557445287214e-69	1.35085182439805e-67	sig	-
ENSG00000115112.8	TFCP2L1	3.50213966666667	1.03963533333333	297.314093560591	1.57573085557039	0.0910041914527507	8.58582837334755e-69	6.15504059155376e-67	sig	-
ENSG00000058091.17	CDK14	11.5689793333333	5.024094	521.257641648677	1.02785492157112	0.0593804313063959	1.16841865317066e-68	8.33742439875895e-67	sig	-
ENSG00000029639.11	TFB1M	21.5766043333333	32.272978	825.218731005528	-0.743080825379938	0.0430244510268575	2.73213727748267e-68	1.94057289667467e-66	no sig	-
ENSG00000147604.14	RPL7	2200.75009166667	2882.42440733333	31856.6174100022	-0.555203018190826	0.0321266559379938	2.79703171806502e-68	1.97755274635487e-66	no sig	-
ENSG00000101457.13	DNTTIP1	25.8421786666667	44.3867353333333	807.027679296141	-0.943636424581874	0.0548942321231509	1.11672379423847e-67	7.85938988155142e-66	no sig	-
ENSG00000180998.12	GPR137C	11.953618	3.784124	351.894305647913	1.47611323984028	0.0863020609125538	3.10097486269359e-67	2.17251479812256e-65	sig	-
ENSG00000006283.18	CACNA1G	0.967457	0.110364	86.8886381592384	2.93532035611635	0.171936121724575	3.21707352581289e-67	2.2436540386133e-65	sig	-
ENSG00000095777.17	MYO3A	5.41075833333333	1.88408766666667	482.463544603495	1.34585827303321	0.0788430074436422	5.08226869848497e-67	3.52851384908778e-65	sig	-
ENSG00000197457.10	STMN3	1.77080333333333	5.46144266666667	181.559393334907	-1.7798866974198	0.104484778916556	9.47447976979047e-67	6.54843751981079e-65	sig	-
ENSG00000214357.9	NEURL1B	4.70049066666667	1.43463066666667	246.62795619748	1.53106370194085	0.0900803709094232	2.01489216498103e-66	1.38640772048449e-64	sig	STAT1
ENSG00000181019.13	NQO1	46.0341803333333	16.50801	538.079176590236	1.29512282661945	0.0762749488225442	2.35308232808425e-66	1.61191368545611e-64	sig	RELA
ENSG00000122642.11	FKBP9	24.5857206666667	13.0574616666667	945.539967146341	0.737596400358251	0.0433689494152029	2.51760689665647e-66	1.71698562381266e-64	no sig	-
ENSG00000112290.13	WASF1	51.9032723333333	71.19345	2125.53760135206	-0.619770578961533	0.036552839500685	5.80599556748417e-66	3.9421942591028e-64	no sig	-
ENSG00000106993.12	CDC37L1	22.848308	9.03361	477.138155134366	1.16033551078935	0.0686110643897812	8.21315573791952e-66	5.55216532405936e-64	sig	-
ENSG00000127526.15	SLC35E1	30.7246496666667	18.5096173333333	1407.04154307382	0.558374148505029	0.0329483135157246	8.60626240294765e-66	5.79250316229835e-64	no sig	-
ENSG00000130429.16	ARPC1B	56.761574	26.393931	906.640218926398	0.927557849086487	0.0548624622275634	1.4548069409378e-65	9.74910407855402e-64	no sig	-
ENSG00000172053.18	QARS1	110.385514333333	143.450099666667	5284.39795292198	-0.542867236413904	0.0321039426795844	1.7966115961577e-65	1.19875214422418e-63	no sig	-
ENSG00000116096.6	SPR	41.779308	20.858946	604.082772840715	0.825011271378566	0.0489854785175047	4.66422802220294e-65	3.09869597009543e-63	no sig	-
ENSG00000162512.16	SDC3	17.556929	8.141096	1065.49945771843	0.932207982408193	0.055365983918571	4.70164476678282e-65	3.11014810259329e-63	no sig	-
ENSG00000104331.9	BPNT2	52.767065	68.0788203333333	3052.48082936567	-0.530258195946237	0.0314729616145231	5.60553510257927e-65	3.69222703145531e-63	no sig	-
ENSG00000155016.18	CYP2U1	6.611012	2.233871	233.462291122942	1.38283853018345	0.0824218114910818	7.44070739028836e-65	4.88015417048998e-63	sig	-
ENSG00000055130.18	CUL1	107.523831333333	71.8220273333333	3129.0603360141	0.410535319219279	0.0242965171748355	7.84084628020789e-65	5.12080354732391e-63	no sig	-
ENSG00000153132.13	CLGN	35.1076193333333	18.0091013333333	911.552432955414	0.789703007823446	0.0469914575016722	8.40680413619923e-65	5.46726042832231e-63	no sig	-
ENSG00000109586.12	GALNT7	48.0326986666667	24.6617153333333	1290.25738128463	0.788543613589726	0.0469637187221993	1.07656035082864e-64	6.97185911232011e-63	no sig	-
ENSG00000138669.10	PRKG2	2.52896033333333	0.109495	68.8829487857513	4.31679210113998	0.257123186257371	1.15089121637033e-64	7.42204448448366e-63	sig	-
ENSG00000152332.16	UHMK1	138.519328	64.4571513333333	6490.78088413509	0.930173217009738	0.0555128072151546	1.85270929142467e-64	1.18982534619702e-62	no sig	-
ENSG00000146918.20	NCAPG2	110.134626333333	67.0418723333333	5242.77365194617	0.543976042741034	0.0324538737453383	2.17929072762318e-64	1.39375136866623e-62	no sig	-
ENSG00000124164.16	VAPB	31.195581	47.7110713333333	2181.5923518506	-0.775892613575622	0.0463931222680965	3.22080690047705e-64	2.05133457673772e-62	no sig	-
ENSG00000206538.9	VGLL3	1.724635	0.149716	85.4653496968223	3.32720688300569	0.199133865077196	4.02245656114785e-64	2.55136308547209e-62	sig	-
ENSG00000178913.9	TAF7	122.768221	161.192998	2994.05312324547	-0.558242766806491	0.0334059689565784	4.64610152076664e-64	2.93485093194985e-62	no sig	-
ENSG00000145147.20	SLIT2	127.428900333333	68.470438	9367.98395921314	0.724179926210047	0.0434109718201023	6.03023395577596e-64	3.79363248817857e-62	no sig	-
ENSG00000179348.13	GATA2	15.988241	31.1007076666667	1682.41032782458	-1.11807684476549	0.0671300927005458	6.62913384451014e-64	4.15344877826971e-62	sig	-
ENSG00000101182.15	PSMA7	268.201150666667	410.543250666667	3732.00967094148	-0.779175740486026	0.0467858283129423	1.04799743849806e-63	6.53958887432007e-62	no sig	-
ENSG00000135677.11	GNS	69.0205683333333	42.217212	2854.03893886328	0.537643891764814	0.0322680358470391	1.21460498424003e-63	7.54867202503695e-62	no sig	-
ENSG00000015171.20	ZMYND11	54.9559223333333	32.3485516666667	2096.63388761899	0.592534338377575	0.0356863171926943	2.34058554925497e-63	1.44881305504686e-61	no sig	-
ENSG00000029153.15	ARNTL2	25.378123	13.147261	1019.88834747954	0.773715513473807	0.0466311323589893	2.91703275020594e-63	1.79840903115696e-61	no sig	-
ENSG00000263001.8	GTF2I	207.430316	136.124875	9759.98825273146	0.436694838451275	0.0262182459669025	3.45263011388019e-63	2.12013497789783e-61	no sig	-
ENSG00000112893.10	MAN2A1	30.95681	15.823805	1631.73954479426	0.7955212592815	0.0480358943494514	5.0443080744633e-63	3.08523493459138e-61	no sig	-
ENSG00000196396.10	PTPN1	25.0454573333333	34.9474716666667	1418.94592328039	-0.642849410130937	0.0388608648871115	5.83157160633198e-63	3.55264874183379e-61	no sig	-
ENSG00000149212.12	SESN3	37.3241793333333	19.502686	2127.90943084405	0.763681658649854	0.046228320347511	9.57696210319408e-63	5.81140617702875e-61	no sig	-
ENSG00000232838.4	PET117	22.0211233333333	43.111309	296.969597567405	-1.12696311945621	0.0684385185533656	1.49727623682458e-62	9.05000730908909e-61	sig	-
ENSG00000181458.10	TMEM45A	42.5144906666667	16.2274946666667	350.016062318785	1.20837657379684	0.0735938566727011	2.91434873100163e-62	1.75464285120813e-60	sig	-
ENSG00000184898.7	RBM43	7.23568733333333	2.245746	177.27255022741	1.50808224630003	0.0918754821358352	3.43162774609008e-62	2.05804196305395e-60	sig	STAT2
ENSG00000107897.20	ACBD5	37.9636046666667	21.8319793333333	1281.09050750068	0.625761277605561	0.0380811785765153	3.67958693442486e-62	2.1981966441973e-60	no sig	-
ENSG00000173041.12	ZNF680	1.20822933333333	6.07116366666667	99.0248249640061	-2.47092046254589	0.151436598240232	4.41445070296572e-62	2.62702427354481e-60	sig	-
ENSG00000136770.11	DNAJC1	45.1317406666667	25.7712433333333	1466.991822713	0.63449334009135	0.0386500247536369	4.7229270796301e-62	2.79978750301303e-60	no sig	-
ENSG00000100097.12	LGALS1	58.5891196666667	7.84376366666667	147.810080057153	2.70195067136514	0.165510215957056	4.93682002919375e-62	2.91537191992196e-60	sig	RELA
ENSG00000151692.15	RNF144A	13.9504843333333	6.15252333333333	631.7063621182	1.00291375078861	0.0612340132268154	8.47678641011757e-62	4.98674461599779e-60	sig	-
ENSG00000105939.14	ZC3HAV1	41.9476506666667	23.1935106666667	2583.12410206328	0.681627252816934	0.0417082887498503	1.57609815423254e-61	9.23665431604038e-60	no sig	-
ENSG00000124155.19	PIGT	29.5510596666667	43.923127	1287.01039155833	-0.736568104903241	0.0450681540290353	1.67820865439125e-61	9.79781439020164e-60	no sig	-
ENSG00000103257.9	SLC7A5	147.841489	194.634492333333	8458.10308728997	-0.560103933628229	0.0342561472261407	1.81731024362549e-61	1.05698878433961e-59	no sig	-
ENSG00000135525.19	MAP7	17.9864216666667	9.12478033333333	829.799269328731	0.804603518754652	0.049399247491718	4.58850412371574e-61	2.65874488942973e-59	no sig	-
ENSG00000145242.14	EPHA5	1.95597066666667	0.0347856666666667	74.6771226278176	5.57791694683462	0.343817941090052	4.82601686384253e-61	2.78589505327359e-59	sig	-
ENSG00000177469.13	CAVIN1	10.7741576666667	4.39908233333333	517.387108101156	1.11391702575876	0.0685994571401327	6.55993774590279e-61	3.77269852528357e-59	sig	-
ENSG00000105974.13	CAV1	17.626024	4.75662433333333	180.829517769149	1.7038009653952	0.105022045387113	7.81712564147994e-61	4.47900957294165e-59	sig	RELA
ENSG00000165905.18	LARGE2	21.0945546666667	8.490333	544.247447588384	1.13374862145853	0.0699390142459528	9.88496473919375e-61	5.64285042685901e-59	sig	-
ENSG00000005469.12	CROT	23.4427133333333	9.83454933333333	503.49268466415	1.07586356343696	0.0663985071374892	1.25369755968189e-60	7.13034704331252e-59	sig	-
ENSG00000171246.7	NPTX1	5.17959166666667	1.442626	247.286016028822	1.66043435992396	0.102539305064642	1.3099702641123e-60	7.42300429439813e-59	sig	-
ENSG00000105281.12	SLC1A5	236.943763	328.639470333333	9977.28856169897	-0.636458956199781	0.0393198216332423	2.01945558390962e-60	1.1401417184908e-58	no sig	-
ENSG00000099194.6	SCD	486.152885	612.350796	28653.5073076873	-0.496348401269027	0.0305867918803293	2.23594673362103e-60	1.25776083960952e-58	no sig	-
ENSG00000116711.10	PLA2G4A	3.95852133333333	0.131805666666667	60.5389199000865	4.67654399783494	0.289487435078724	2.85567273956049e-60	1.60052668853985e-58	sig	RELA
ENSG00000115825.11	PRKD3	85.6082866666667	47.8960673333333	3964.38104650758	0.665266405286733	0.041171221037412	3.1524832779701e-60	1.7604791580925e-58	no sig	-
ENSG00000073712.15	FERMT2	35.0621906666667	45.452547	1430.4526854893	-0.538436902478776	0.0332998620006754	4.03914309752745e-60	2.24748420802132e-58	no sig	-
ENSG00000198900.7	TOP1	81.7997456666667	108.794659666667	5637.62388332085	-0.574404006019828	0.0355603579412078	4.21535186797523e-60	2.33709418493173e-58	no sig	-
ENSG00000197903.8	H2BC12	229.514006333333	113.566589	717.504731629003	0.836716138799838	0.0519389281190747	8.45367116535606e-60	4.67012307066785e-58	no sig	-
ENSG00000171858.18	RPS21	1335.24887066667	2343.98100066667	3927.94038529123	-0.9750305338635	0.0605732304632114	8.88430633880778e-60	4.89049334285872e-58	no sig	-
ENSG00000141905.19	NFIC	25.5687193333333	9.598758	1387.4218374931	1.23807742014572	0.0771350358696921	1.15963170510672e-59	6.36064180455868e-58	sig	RELA
ENSG00000120885.22	CLU	17.840772	8.30177833333333	595.559474796448	0.923001955398054	0.057435467603677	1.50250124894435e-59	8.2120750886451e-58	no sig	-
ENSG00000166710.23	B2M	608.617428	353.053259333333	3457.41095245618	0.609463258809898	0.0379533639476355	1.70194544943576e-59	9.2692880608316e-58	no sig	-
ENSG00000162722.9	TRIM58	8.02841833333333	3.018917	358.24651039556	1.2313909241723	0.0769295131055686	2.36508773085632e-59	1.28355976041157e-57	sig	-
ENSG00000101413.12	RPRD1B	19.986397	30.1030096666667	1162.32727146259	-0.754044656392362	0.0470315701034569	2.68417763737458e-59	1.45162210262647e-57	no sig	-
ENSG00000100196.11	KDELR3	48.7548846666667	20.9665696666667	451.772619964798	1.03787564583964	0.0647928353841287	2.71521518335408e-59	1.46327313360268e-57	sig	-
ENSG00000080845.19	DLGAP4	2.909077	7.56233933333333	217.373466168333	-1.53142696434852	0.0958152864875005	3.84595670422768e-59	2.06542615617635e-57	sig	-
ENSG00000184486.10	POU3F2	2.991457	8.617801	252.510061121343	-1.67935186228032	0.105101151425187	4.14695582803258e-59	2.21934132560646e-57	sig	STAT2
ENSG00000112137.19	PHACTR1	6.49335633333333	2.13998866666667	228.151682347117	1.42025397979818	0.0889518372403207	4.66131493689642e-59	2.48598086928666e-57	sig	-
ENSG00000122545.21	SEPTIN7	124.402267666667	78.2459996666667	3508.01326808852	0.496213389590763	0.0309840221006193	6.96589359992295e-59	3.70225234674526e-57	no sig	-
ENSG00000063978.16	RNF4	59.238617	33.8135856666667	1401.84036277107	0.634571775825512	0.0397524909417883	7.47549535409186e-59	3.95944363892158e-57	no sig	-
ENSG00000196937.11	FAM3C	94.1211523333333	49.4450403333333	1420.057465914	0.753352973783754	0.0471833174475469	7.76350791226802e-59	4.09790915930777e-57	no sig	-
ENSG00000065621.15	GSTO2	9.451469	2.95586966666667	196.573295138044	1.48807070962519	0.0935011690256957	1.11523155028831e-58	5.86657470463952e-57	sig	-
ENSG00000101365.21	IDH3B	67.9920926666667	100.194865666667	2004.18268006065	-0.723647186741712	0.0454772648210078	1.76242019712689e-58	9.23951785657035e-57	no sig	-
ENSG00000126226.22	PCID2	40.299397	20.97066	638.89390940747	0.766370161000322	0.0481771791950055	2.04063961056515e-58	1.06618231585222e-56	no sig	-
ENSG00000174405.15	LIG4	15.508906	6.44236166666667	514.372467049555	1.08777090798032	0.0685417123517129	2.594870822159e-58	1.35117378317354e-56	sig	-
ENSG00000151914.22	DST	93.3274756666667	31.7224663333333	9718.0426094689	1.38086992973295	0.0870963601216935	2.71842594346833e-58	1.4107440763191e-56	sig	-
ENSG00000136193.17	SCRN1	53.1648146666667	33.1325906666667	3083.98168137635	0.509798824053776	0.032026878040963	2.92834164832334e-58	1.51458153777207e-56	no sig	-
ENSG00000179918.19	SEPHS2	182.845621	235.032198	4536.22809147684	-0.527025511254853	0.0331496491417788	3.45736086871305e-58	1.78221749396235e-56	no sig	-
ENSG00000111490.15	TBC1D30	6.499292	2.918409	411.118273382007	0.976751344320882	0.0617409956862874	7.42345901308105e-58	3.81392579228727e-56	no sig	-
ENSG00000262655.4	SPON1	6.71840366666667	2.498845	345.584241449631	1.24447711086069	0.0788732247716755	8.99374445412024e-58	4.60533499240383e-56	sig	-
ENSG00000100292.18	HMOX1	49.019526	22.531192	687.907377811935	0.940466329849502	0.0595070173929081	1.02620435515575e-57	5.237380041727e-56	no sig	-
ENSG00000184351.8	KRTAP19-1	1.753556	37.743101	39.3612669247122	-4.544652059119	0.28807285081639	1.40609028484781e-57	7.15249820473904e-56	sig	-
ENSG00000150403.18	TMCO3	20.1131416666667	7.74964933333333	549.429616038962	1.19438756049441	0.0759889555180735	2.4291233334098e-57	1.23158151111333e-55	sig	-
ENSG00000086300.17	SNX10	21.202106	7.29034833333333	269.481744922755	1.35600188831497	0.0863333281179533	2.79354432161275e-57	1.41170159439401e-55	sig	-
ENSG00000109063.15	MYH3	1.21072166666667	2.35671766666667	511.488030452315	-1.12083695892251	0.0713251034916286	2.86495570507949e-57	1.43835707760229e-55	sig	-
ENSG00000163395.17	IGFN1	0.948905666666667	0.17422	195.721724583691	2.25695732275514	0.144329298623167	2.8607871782048e-57	1.43835707760229e-55	sig	-
ENSG00000142556.19	ZNF614	14.032278	21.9181133333333	795.805675355497	-0.801963966309919	0.051083638389249	5.79815725211819e-57	2.90152590022395e-55	no sig	-
ENSG00000173852.16	DPY19L1	51.9225756666667	30.246197	1637.60477877284	0.607105903107742	0.038781102926771	1.05688792651224e-56	5.27178434023729e-55	no sig	-
ENSG00000155313.16	USP25	32.9818376666667	20.7921503333333	1657.70862525334	0.493766042443414	0.0314811201357687	1.37434119631798e-56	6.83313576091903e-55	no sig	-
ENSG00000106009.16	BRAT1	45.032106	28.508977	1538.60439145932	0.486453637391424	0.0310143890564143	1.46792606265054e-56	7.27496604618419e-55	no sig	-
ENSG00000175130.7	MARCKSL1	269.705811333333	368.282986666667	6645.91970184548	-0.614259023713374	0.0392955814110294	1.48638588366407e-56	7.34284154644689e-55	no sig	-
ENSG00000145284.12	SCD5	34.0566796666667	15.5335066666667	758.718330670231	0.95379116045638	0.0610658229621862	1.85689684931807e-56	9.14388215288801e-55	no sig	-
ENSG00000080493.19	SLC4A4	4.010655	1.153365	239.033654363911	1.61468868372527	0.103617973570315	2.21124671221636e-56	1.08541227947104e-54	sig	-
ENSG00000103067.14	ESRP2	16.6377076666667	8.27922466666667	590.331633420795	0.833097573324052	0.0533783257564008	2.49379417085779e-56	1.22021744620416e-54	no sig	-
ENSG00000180921.7	FAM83H	15.5023123333333	6.653463	1015.32493482417	1.0436327972689	0.0669916955456681	2.86365055936208e-56	1.39675462251417e-54	sig	-
ENSG00000185869.15	ZNF829	0.889981333333333	3.16986033333333	114.375660303706	-1.97712158494342	0.127442071463833	3.81779370355728e-56	1.85626669883055e-54	sig	-
ENSG00000125817.8	CENPB	41.258307	54.7352653333333	2035.93808778433	-0.570771010803637	0.0366338755036468	3.92987489533459e-56	1.90475351452176e-54	no sig	-
ENSG00000128335.14	APOL2	25.207298	13.2033373333333	697.019156455106	0.755289655877869	0.0485347719888153	4.69535038155738e-56	2.26863433952802e-54	no sig	-
ENSG00000096433.11	ITPR3	14.8345893333333	5.843466	2099.36109258084	1.167968799812	0.0753173071565771	6.81478090959175e-56	3.28238181748555e-54	sig	-
ENSG00000015676.18	NUDCD3	15.3650503333333	9.03897	1484.586860503	0.591570393868283	0.0381195944012252	9.34764383595674e-56	4.48832506054833e-54	no sig	-
ENSG00000112339.15	HBS1L	187.097403333333	226.495086666667	5890.08252400094	-0.439633898882861	0.0282275030336928	1.32773054822259e-55	6.35537606824682e-54	no sig	-
ENSG00000177374.13	HIC1	9.28076166666667	2.89130566666667	296.110257022585	1.49625673713849	0.0968171487262621	1.57558044613384e-55	7.51839672330058e-54	sig	-
ENSG00000242372.9	EIF6	84.9407513333333	126.585184666667	1419.87969883066	-0.73937435195241	0.047795665177095	1.9286792590038e-55	9.17491772192149e-54	no sig	-
ENSG00000124226.11	RNF114	35.9191643333333	52.9922176666667	1353.02621964151	-0.723480226808455	0.046880967972513	3.35026952310602e-55	1.58885243568102e-53	no sig	-
ENSG00000106049.9	HIBADH	67.9107693333333	37.5325656666667	1115.09359296888	0.678693681472086	0.0439912162036573	3.4012750976063e-55	1.60809365274251e-53	no sig	-
ENSG00000088356.6	PDRG1	16.407101	29.5101763333333	665.320377433421	-1.00622786490475	0.0652510574556938	3.63407581772486e-55	1.71290552228114e-53	sig	-
ENSG00000174607.11	UGT8	30.7479976666667	16.2481363333333	651.718161877297	0.746069930593445	0.0483781649719519	4.09339423195667e-55	1.92352089320574e-53	no sig	-
ENSG00000160161.9	CILP2	13.9913966666667	6.868807	585.354640397885	0.851526573565455	0.0554449950696259	1.20292900769616e-54	5.63548474031032e-53	no sig	-
ENSG00000131558.15	EXOC4	23.098952	13.264955	1268.00010149342	0.627005956511971	0.0408736873095745	1.35080872457485e-54	6.30909541571886e-53	no sig	-
ENSG00000006453.14	BAIAP2L1	24.934815	14.3290016666667	1184.5816568768	0.62364725565327	0.0406542615975885	1.35526067384171e-54	6.31076518607922e-53	no sig	-
ENSG00000196262.15	PPIA	5514.001598	3428.233286	22976.4489267314	0.510839105475987	0.033256167688099	1.83024934243786e-54	8.49687744427551e-53	no sig	-
ENSG00000203880.13	PCMTD2	25.4448353333333	35.2055483333333	1035.43093374453	-0.631533486734026	0.0412587578759545	2.24361661625428e-54	1.03846435154136e-52	no sig	-
ENSG00000005073.6	HOXA11	34.0277943333333	17.8121736666667	727.541876697565	0.756747777590151	0.0494724329553589	2.87054471640952e-54	1.32466184772515e-52	no sig	-
ENSG00000078399.19	HOXA9	118.640261	61.2275233333333	1438.45277211309	0.775596992229949	0.0507308668872032	3.32939162360804e-54	1.53181830133345e-52	no sig	-
ENSG00000189306.11	RRP7A	64.5276946666667	79.2844496666667	6784.039750971	-0.46166334216832	0.0300739687935065	3.41534747434237e-54	1.5666890066083e-52	no sig	-
ENSG00000117543.22	DPH5	55.6217073333333	80.384555	1286.052596611	-0.6929601970476	0.0453907694625707	4.13864466673365e-54	1.892846594907e-52	no sig	-
ENSG00000198933.10	TBKBP1	5.77080866666667	9.65018333333333	649.613535632064	-0.902009634584056	0.0590636598475971	4.38307627623161e-54	1.99870871732419e-52	no sig	-
ENSG00000172086.9	KRCC1	15.2843146666667	5.21468433333333	363.913941490625	1.36675868908041	0.0897317713374914	4.48283236281921e-54	2.03816800023989e-52	sig	-
ENSG00000198142.5	SOWAHC	21.3838146666667	10.353987	739.527135297876	0.87011239491815	0.0569897558429201	4.78141132315248e-54	2.16752625658086e-52	no sig	-
ENSG00000088833.18	NSFL1C	28.9295026666667	41.687222	1441.15759904968	-0.690225710063978	0.045243006186509	4.85389282291233e-54	2.19393108737677e-52	no sig	-
ENSG00000142798.20	HSPG2	2.870511	0.770768666666667	749.380408731786	1.71503251227463	0.112649730288711	5.38630160038131e-54	2.42745808674494e-52	sig	RELA
ENSG00000177732.9	SOX12	21.9660523333333	33.8730793333333	1607.82178246223	-0.786578480909544	0.0515699994064001	5.84625211552928e-54	2.62706366929017e-52	no sig	-
ENSG00000131473.17	ACLY	366.363364333333	253.672441333333	18306.4197927432	0.359862844755765	0.0234107038887282	6.76588460145637e-54	3.03147033029788e-52	no sig	-
ENSG00000143570.19	SLC39A1	89.768452	111.034896	2763.32515596926	-0.471653031778881	0.0308670484538022	9.16965062171512e-54	4.09657463862305e-52	no sig	-
ENSG00000110090.13	CPT1A	16.238423	6.773386	740.453794416404	1.08150549466513	0.0711955254624433	1.05089086024031e-53	4.66783309189738e-52	sig	-
ENSG00000162702.8	ZNF281	24.078852	32.801965	1283.96267078086	-0.607939622619167	0.0399714397908081	1.04837080036531e-53	4.66783309189738e-52	no sig	-
ENSG00000165806.21	CASP7	74.3862713333333	44.1456946666667	1519.08301871181	0.577742175017323	0.0379709910999163	1.07400915747572e-53	4.75681124832566e-52	no sig	-
ENSG00000124181.15	PLCG1	20.4477493333333	29.1710996666667	2827.4460786214	-0.672521868575256	0.044401884554473	2.55908138317428e-53	1.13017539710215e-51	no sig	-
ENSG00000187720.15	THSD4	1.86239933333333	0.647402333333333	307.350277901656	1.34034678417385	0.0887804133256686	3.42444039764026e-53	1.50802570996655e-51	sig	-
ENSG00000163840.10	DTX3L	3.77781033333333	1.066954	171.829735162259	1.63608167519091	0.108452153293915	4.64052187577806e-53	2.03773115872841e-51	sig	STAT2
ENSG00000145362.21	ANK2	15.3850126666667	9.20764833333333	1846.66618357982	0.56714837995124	0.0375269668789078	5.38799879288741e-53	2.35923935780607e-51	no sig	-
ENSG00000184368.16	MAP7D2	9.20084566666667	3.89588233333333	408.92242512548	1.06041822960126	0.0703093320346995	5.72599482907464e-53	2.50013479604894e-51	sig	-
ENSG00000167770.13	OTUB1	69.1554073333333	97.1079296666667	2000.07078392283	-0.654263440209847	0.0433991653399543	7.4822833123315e-53	3.25775233595948e-51	no sig	-
ENSG00000101266.19	CSNK2A1	123.838814	173.850506333333	3559.2299241634	-0.649565908425436	0.0431372073108315	9.74866262214737e-53	4.23256723930021e-51	no sig	-
ENSG00000135926.15	TMBIM1	10.342163	3.49676466666667	201.881947605685	1.37998914804441	0.0920558672144015	1.742797933068e-52	7.54543386021828e-51	sig	RELA
ENSG00000100316.16	RPL3	1694.96614966667	2232.51179266667	41964.786897184	-0.562556099813438	0.0374799020729107	2.64970382667142e-52	1.14397437200243e-50	no sig	-
ENSG00000253293.6	HOXA10	127.993734333333	65.676729	1957.0644389363	0.784973533141812	0.0523542067237839	2.97944513830442e-52	1.28274267923704e-50	no sig	-
ENSG00000071189.21	SNX13	29.66713	14.313432	1215.74901167617	0.876556620606812	0.0586076572858551	5.36876855918799e-52	2.30498133155333e-50	no sig	-
ENSG00000125821.13	DTD1	18.3436763333333	26.2037056666667	878.507048004551	-0.67836415790731	0.0454089501658485	5.87512840390724e-52	2.5153709469284e-50	no sig	-
ENSG00000124207.17	CSE1L	219.682783333333	274.160575333333	8606.06229757311	-0.483839746417253	0.0323359952324529	1.00642742229833e-51	4.29697115232246e-50	no sig	-
ENSG00000100983.12	GSS	33.017935	45.353661	1341.34296452412	-0.621419350528659	0.0417111037320685	1.12130763792663e-51	4.77423055894012e-50	no sig	-
ENSG00000050555.19	LAMC3	3.31163766666667	1.30763566666667	334.278882025945	1.16191386170487	0.0781426614781637	1.15976762343771e-51	4.92437971902079e-50	sig	-
ENSG00000120694.20	HSPH1	60.98791	83.8175093333333	3330.37192976029	-0.620822544870648	0.0417561663575491	1.76794687449146e-51	7.47930193925279e-50	no sig	-
ENSG00000128573.27	FOXP2	12.3689146666667	5.25820666666667	584.930079384764	1.05574420680949	0.0710720168299769	1.7711965274945e-51	7.47930193925279e-50	sig	-
ENSG00000125834.13	STK35	7.98687566666667	11.7321606666667	908.335840980766	-0.713904122184995	0.0480287620339267	1.86942305999276e-51	7.87251847641214e-50	no sig	-
ENSG00000153404.15	PLEKHG4B	0.424458333333333	0.026751	79.4240217348499	3.77562611699634	0.253658717426979	2.13195001735922e-51	8.95360916009745e-50	sig	-
ENSG00000125247.16	TMTC4	11.775625	4.48781033333333	322.109719342605	1.21169615807046	0.0817869614892088	2.44034859934078e-51	1.02209491743585e-49	sig	-
ENSG00000197958.13	RPL12	2598.184807	3678.47764933333	22357.8962824599	-0.666080593784237	0.0448954410296268	2.71748296678347e-51	1.13508306143723e-49	no sig	-
ENSG00000111906.18	HDDC2	140.707219333333	197.513367666667	2137.8545557219	-0.65254090798549	0.044077701915704	4.37940759209619e-51	1.82431916802645e-49	no sig	-
ENSG00000071994.11	PDCD2	168.704788333333	216.407350333333	3217.95475877336	-0.524255495532355	0.0353389564575183	4.74036131863902e-51	1.96935819418284e-49	no sig	-
ENSG00000142875.20	PRKACB	22.9025483333333	12.2496266666667	580.98380763715	0.725993521231723	0.0490643419464467	5.18387538278355e-51	2.14782449663556e-49	no sig	-
ENSG00000125995.16	ROMO1	279.463905	454.580366	854.009016911062	-0.864041690304643	0.0584380698713114	6.90938197406708e-51	2.855075184083e-49	no sig	-
ENSG00000044574.9	HSPA5	318.977775	217.539248666667	7373.77046560322	0.380466567454509	0.0255606042216218	9.15057809888599e-51	3.77106578176818e-49	no sig	-
ENSG00000185551.15	NR2F2	65.353501	95.5630423333333	1946.9467898237	-0.710899000134849	0.048326084629934	1.82259972090966e-50	7.49112786623483e-49	no sig	-
ENSG00000173418.12	NAA20	141.403707666667	201.616527666667	1137.4558596784	-0.673766522021527	0.0458586695863527	2.304983684087e-50	9.44859402203004e-49	no sig	-
ENSG00000147255.19	IGSF1	4.537201	0.548926333333333	106.80326309436	2.84523223355977	0.195000299044442	3.31078047875089e-50	1.35355595541081e-48	sig	-
ENSG00000168280.18	KIF5C	6.95212866666667	2.904593	459.43264783869	1.07799536702211	0.0736991353306249	4.89716214343707e-50	1.99682434171417e-48	sig	-
ENSG00000276644.5	DACH1	8.98466733333333	16.0495833333333	616.085204775181	-0.995575253402515	0.0680321272815646	5.33645084142785e-50	2.17020360999808e-48	no sig	-
ENSG00000104408.11	EIF3E	804.951819	985.401374333333	10930.2462939063	-0.457535940450226	0.0311393889701597	7.28079475351276e-50	2.95312867199716e-48	no sig	-
ENSG00000101310.17	SEC23B	34.9732143333333	46.4585683333333	1490.14947046191	-0.573342567884898	0.0393697925041111	1.89970401347652e-49	7.68507557997734e-48	no sig	-
ENSG00000188352.13	FOCAD	39.8703396666667	25.603868	2514.76858924319	0.467257068335091	0.0319581936449285	1.9119681948754e-49	7.71444130565824e-48	no sig	-
ENSG00000170381.15	SEMA3E	2.17267533333333	0.292530666666667	74.5697374077827	2.69358696734741	0.18654780341878	2.17215369578837e-49	8.74135898516611e-48	sig	-
ENSG00000081189.16	MEF2C	21.2026806666667	9.919817	762.285255574252	0.91973376848021	0.0632466093437282	2.36721128925837e-49	9.50151760451543e-48	no sig	-
ENSG00000112306.8	RPS12	2494.03414733333	4322.03203166667	14804.2211763439	-0.954824289457687	0.0657787589952365	3.27697503060534e-49	1.31189652329143e-47	no sig	-
ENSG00000198171.13	DDRGK1	41.150541	60.7363833333333	1509.13205604694	-0.723362339070742	0.0498390018659639	3.31340968416816e-49	1.32304620368093e-47	no sig	-
ENSG00000197885.11	NKIRAS1	41.995922	20.0421386666667	656.240260992243	0.888386193442309	0.0612030222355156	3.6189378222504e-49	1.44130978435001e-47	no sig	-
ENSG00000170385.10	SLC30A1	29.766725	15.841204	1092.77032297754	0.734689601485103	0.0506461467776602	3.76666755551828e-49	1.49627956271142e-47	no sig	-
ENSG00000152661.9	GJA1	29.070794	47.7797253333333	784.102065391319	-0.873343874527688	0.0602476662057423	4.85899174130853e-49	1.92523495395343e-47	no sig	-
ENSG00000166166.13	TRMT61A	13.9450996666667	19.929815	1089.78282981655	-0.675447371837652	0.0467282344870734	7.45651997876589e-49	2.94685493417227e-47	no sig	-
ENSG00000100350.16	FOXRED2	122.000855666667	78.4748133333333	6277.78369968157	0.464999536369053	0.0320063782814439	7.58501996939834e-49	2.98997219407511e-47	no sig	-
ENSG00000198963.11	RORB	2.574713	0.638879333333333	141.502788478642	1.8228046493362	0.126592010651192	9.93627795069986e-49	3.90683296056472e-47	sig	-
ENSG00000169976.7	SF3B5	263.059032666667	404.586574	1710.10630411788	-0.783882096121461	0.0542808965917898	1.04030822913424e-48	4.07996710830689e-47	no sig	-
ENSG00000150551.11	LYPD1	2.07331	8.36433866666667	126.290173744081	-2.15323026274421	0.150461290253048	1.64417164311948e-48	6.43188262319811e-47	sig	-
ENSG00000104969.11	SGTA	80.651425	99.6654556666667	3254.47069281115	-0.471064487083003	0.0326265017619513	2.65346563294316e-48	1.03538900760893e-46	no sig	-
ENSG00000071967.12	CYBRD1	19.3286786666667	5.715006	473.068817757295	1.56692731157658	0.109257449626999	2.74068995406046e-48	1.06672359247308e-46	sig	-
ENSG00000177733.7	HNRNPA0	87.4088843333333	112.008292666667	6551.01735832206	-0.521303824816752	0.0362102664784074	3.04177358861262e-48	1.18092837081326e-46	no sig	-
ENSG00000232388.5	SMIM26	111.239789333333	187.069595333333	442.079389183887	-0.908153029590948	0.0632161929847088	3.09943074133418e-48	1.20028959839658e-46	no sig	-
ENSG00000173085.15	COQ2	90.225542	51.593161	1026.03354761079	0.629169567964486	0.0439504176110239	5.72504702260853e-48	2.21153257542519e-46	no sig	-
ENSG00000102287.19	GABRE	2.58612033333333	0.163391666666667	54.321239688437	3.77023143484941	0.262902958892013	6.17053984537739e-48	2.37766326592004e-46	sig	-
ENSG00000135842.17	NIBAN1	2.104356	0.552451	141.190276438289	1.7416223022781	0.122032080066517	6.963082819891e-48	2.67635899009925e-46	sig	-
ENSG00000132849.22	PATJ	8.064062	3.92023466666667	848.153427793312	0.864225437734724	0.0603942656193542	7.20049753978319e-48	2.76072807414623e-46	no sig	-
ENSG00000131051.24	RBM39	162.798520333333	191.624497	5894.30045070287	-0.400335033946006	0.0277910155745442	8.77600193503363e-48	3.35643964825492e-46	no sig	-
ENSG00000115738.10	ID2	128.727135333333	189.170449	1269.75619080739	-0.71707782494505	0.0502428824442838	1.08176942274942e-47	4.12640916957013e-46	no sig	-
ENSG00000144331.20	ZNF385B	2.53323533333333	0.267819666666667	60.4932277373205	3.02776374041978	0.212871849958258	1.08427672333478e-47	4.12640916957013e-46	sig	-
ENSG00000133135.14	RNF128	29.8671116666667	15.0133063333333	517.760804698939	0.814264473178251	0.0570394120190272	1.16751869480464e-47	4.43225754754284e-46	no sig	-
ENSG00000131408.15	NR1H2	28.5924216666667	14.7812983333333	642.687232278202	0.776548441516531	0.0544330651237569	1.28557959965414e-47	4.86846151584011e-46	no sig	-
ENSG00000101150.18	TPD52L2	52.4134523333333	71.4405	1891.38881161155	-0.609416330495958	0.0427410732954396	1.35826933429016e-47	5.13112873760151e-46	no sig	-
ENSG00000122406.14	RPL5	2008.29755533333	2570.87424233333	30402.1682468322	-0.521490113539445	0.0365368461341847	1.80187357964386e-47	6.79028789316645e-46	no sig	-
ENSG00000106004.5	HOXA5	105.002298333333	53.7727746666667	1236.55923526041	0.785624374156329	0.055209077755189	2.17961681353832e-47	8.19376437733321e-46	no sig	-
ENSG00000125968.9	ID1	4.39537233333333	12.9621696666667	130.616937896691	-1.70853700845579	0.120526677536813	2.84154785292289e-47	1.06561501355476e-45	sig	-
ENSG00000245680.11	ZNF585B	7.17601133333333	11.6602266666667	650.331511367735	-0.856222914588759	0.0602567195946623	3.02640857084285e-47	1.13218532287381e-45	no sig	-
ENSG00000188177.14	ZC3H6	2.83921733333333	0.976553	291.944882520908	1.35472598315574	0.0956508124782725	3.14138900590259e-47	1.1723542069728e-45	sig	-
ENSG00000101193.8	GID8	17.6415903333333	25.5079556666667	897.219424060492	-0.694869619616279	0.0489935059972972	3.77792657210498e-47	1.40650198685638e-45	no sig	-
ENSG00000115935.19	WIPF1	20.357809	9.732414	786.318907813701	0.887954040541569	0.0626201461061163	4.53730271319178e-47	1.68514329441988e-45	no sig	-
ENSG00000184613.11	NELL2	9.16314766666667	3.61727733333333	279.773788259402	1.1583543846585	0.0821405890033818	8.20844257977894e-47	3.04126743947435e-45	sig	-
ENSG00000101166.16	PRELID3B	157.697878	218.312528666667	2839.65302812833	-0.631086679024568	0.0446749376851311	8.53303777532303e-47	3.1539499096176e-45	no sig	-
ENSG00000106688.12	SLC1A1	6.277762	1.52511366666667	121.355777424858	1.84982749945525	0.131442381335766	9.94551190051399e-47	3.6672290651345e-45	sig	-
ENSG00000182253.15	SYNM	5.077392	1.85577566666667	500.580399469169	1.27021807825949	0.0902116663813515	1.01055009813897e-46	3.71732903642385e-45	sig	-
ENSG00000131013.4	PPIL4	60.033154	80.4841133333333	2063.47777785546	-0.584785140492164	0.0414121394134371	1.05073335655105e-46	3.85594124393366e-45	no sig	-
ENSG00000118762.8	PKD2	17.811625	9.90803966666667	1159.69824150044	0.671111117314869	0.0475854326024966	1.1533391262494e-46	4.2224265921335e-45	no sig	-
ENSG00000196227.11	FAM217B	19.8698116666667	30.5802723333333	915.694336653787	-0.779775424241275	0.055337362472116	1.5549547658562e-46	5.67926962230843e-45	no sig	-
ENSG00000150625.17	GPM6A	9.26348433333333	1.68168033333333	113.616195290432	2.25775550848078	0.161852517925874	2.26108789442122e-46	8.23880560678824e-45	sig	-
ENSG00000112796.10	ENPP5	8.222625	2.302762	128.955106152232	1.64468930482351	0.117373446992932	2.96246289166349e-46	1.07689718276437e-44	sig	-
ENSG00000150051.14	MKX	15.2097236666667	6.84503733333333	318.070179258341	0.968758682169625	0.0691028426504068	3.92259354742971e-46	1.42256316109492e-44	no sig	-
ENSG00000128607.14	KLHDC10	25.2543883333333	14.59114	1394.81535013423	0.616687580456258	0.044025468854342	4.700483701669e-46	1.7006703120616e-44	no sig	-
ENSG00000166913.13	YWHAB	151.286109666667	200.891873	4779.42222793483	-0.572436202602602	0.0408685469115771	5.61408901163208e-46	2.02646262145867e-44	no sig	-
ENSG00000172765.19	TMCC1	10.1754686666667	5.248043	557.938844649161	0.779689828999988	0.0557758546329585	7.57040666289983e-46	2.72623079194568e-44	no sig	-
ENSG00000164323.15	CFAP97	37.148194	19.518058	1136.60601749446	0.751136867274057	0.0538202876984161	9.99839759747202e-46	3.59219818577707e-44	no sig	-
ENSG00000124067.17	SLC12A4	6.97119133333333	3.157261	509.943577792605	0.963153607685032	0.0691562447654103	1.4400137875796e-45	5.1616122111545e-44	no sig	-
ENSG00000126524.12	SBDS	177.277400333333	119.422887	2516.27943216322	0.397040646592586	0.0282904262368037	1.81147094766184e-45	6.47800503858745e-44	no sig	-
ENSG00000167658.16	EEF2	2015.26781466667	2206.161851	134775.466003709	-0.297478912726193	0.021141012116502	2.46226390072738e-45	8.78492442173869e-44	no sig	-
ENSG00000175305.18	CCNE2	52.8893986666667	26.7589616666667	824.523008476499	0.804948072333359	0.0580442850444036	3.67668564768255e-45	1.30874724913929e-43	no sig	-
ENSG00000184481.17	FOXO4	17.2046686666667	27.601908	1185.10664481216	-0.83845787195259	0.0605701090558185	5.30129386714959e-45	1.88269222060776e-43	no sig	-
ENSG00000119139.21	TJP2	18.0574626666667	10.716317	1166.72637794449	0.578384103698487	0.0418107630713147	6.16918631525417e-45	2.18587744085086e-43	no sig	-
ENSG00000163083.6	INHBB	3.17885933333333	0.641388666666667	75.7484876707321	2.10098379686546	0.152978258175518	6.31966085652395e-45	2.23405809132118e-43	sig	-
ENSG00000126003.7	PLAGL2	20.0805543333333	29.5223623333333	1315.82015269466	-0.714169561612874	0.0516912934829675	6.72102887328795e-45	2.37050842160154e-43	no sig	-
ENSG00000169871.13	TRIM56	1.11546766666667	0.348603	152.006301874473	1.49276902019177	0.108334264436627	7.43562434006967e-45	2.61655885738571e-43	sig	STAT2
ENSG00000268089.3	GABRQ	1.28701266666667	0.190960333333333	56.6434063647654	2.55118524491103	0.1864311906539	7.7694844720895e-45	2.72781467353794e-43	sig	-
ENSG00000100105.18	PATZ1	35.518963	41.842805	1725.78449454922	-0.401347102975915	0.0288348781534952	8.81377550914609e-45	3.08742549823793e-43	no sig	-
ENSG00000164118.13	CEP44	49.4756793333333	29.0113003333333	1325.84239231163	0.595026755077445	0.0431191508661908	9.18636053763304e-45	3.21064342327751e-43	no sig	-
ENSG00000113758.14	DBN1	60.1619803333333	79.2892253333333	3916.74611681632	-0.561312839236305	0.0407553394621072	1.56859279851036e-44	5.46984633561995e-43	no sig	-
ENSG00000204304.12	PBX2	42.9767203333333	51.5137946666667	2238.70981456652	-0.42636720720265	0.0307646545102144	1.57900368998649e-44	5.49372096473179e-43	no sig	-
ENSG00000135506.17	OS9	34.5024273333333	44.508525	2369.65146762565	-0.530544212908395	0.0384815624757663	1.59010201719021e-44	5.51987441237673e-43	no sig	-
ENSG00000101019.22	UQCC1	24.5334303333333	35.8549626666667	1033.40391818086	-0.708862581141912	0.0515478676796998	1.63157414812224e-44	5.65111288651866e-43	no sig	-
ENSG00000086015.23	MAST2	15.9055076666667	9.962839	1593.85463418267	0.501934224070149	0.0364145259105242	2.11268397384008e-44	7.30107580466302e-43	no sig	-
ENSG00000148600.15	CDHR1	3.51805733333333	1.228099	244.599582832556	1.33685451868262	0.0976588028220289	2.3771072255081e-44	8.19649970173519e-43	sig	-
ENSG00000160336.17	ZNF761	6.25584266666667	13.508825	565.843062080594	-1.26147718679556	0.0921948782361461	2.60111134456597e-44	8.94886811468643e-43	sig	-
ENSG00000134900.13	TPP2	31.3945463333333	15.5165386666667	1543.72370554066	0.840201428487425	0.0613088281701307	3.59355428440249e-44	1.23357354533398e-42	no sig	-
ENSG00000183023.18	SLC8A1	1.09179966666667	4.14692933333333	231.708574300128	-2.05915916790782	0.151262940423176	3.680516231448e-44	1.26061770389573e-42	sig	-
ENSG00000004864.14	SLC25A13	61.362411	38.382861	1718.44082034283	0.503058062189313	0.0366213690949471	4.01619639064564e-44	1.37254179532198e-42	no sig	-
ENSG00000124222.22	STX16	31.879449	43.4660553333333	3071.91272194634	-0.605811772838167	0.0442912048083688	4.7550524254498e-44	1.6214518370234e-42	no sig	-
ENSG00000113396.13	SLC27A6	3.50068233333333	0.539236333333333	61.0971090529479	2.49357947130161	0.184142515755412	5.33159245310376e-44	1.81403608122932e-42	sig	-
ENSG00000108963.19	DPH1	44.0602843333333	57.3325896666667	1763.65428309587	-0.54305223978845	0.03970896622799	6.72806632066507e-44	2.28413405727777e-42	no sig	-
ENSG00000171606.18	ZNF274	18.3317013333333	25.1808796666667	848.303285877744	-0.619937257046498	0.045434166690064	7.22665864832284e-44	2.44801076366154e-42	no sig	-
ENSG00000163624.6	CDS1	26.748752	14.5004283333333	655.541643687822	0.706251563343575	0.0519791635167704	1.55448669698149e-43	5.25423321503854e-42	no sig	-
ENSG00000089057.15	SLC23A2	10.128142	14.4752466666667	1093.57354991708	-0.672539038346363	0.0495052049436337	1.5580528201257e-43	5.25476326402569e-42	no sig	-
ENSG00000182986.15	ZNF320	3.66465433333333	6.081401	373.436911937559	-0.886246034526555	0.065197982759	1.62633116930975e-43	5.4730660071116e-42	no sig	-
ENSG00000167977.9	KCTD5	31.6755673333333	44.6612883333333	1602.66788219031	-0.656354054621871	0.0483335439897034	1.68185144854626e-43	5.64757655260208e-42	no sig	-
ENSG00000151239.14	TWF1	162.308298333333	106.96333	3377.96934721602	0.429395765067274	0.0313955357943599	1.90118168067622e-43	6.37019853136143e-42	no sig	-
ENSG00000187164.20	SHTN1	51.3598766666667	29.3408546666667	2488.48653868565	0.634251682948671	0.0467487532517191	2.03248679341961e-43	6.79538371951766e-42	no sig	-
ENSG00000125977.7	EIF2S2	114.486669	166.728379666667	4622.45373066833	-0.704583844711814	0.0519382541179081	2.07791578340386e-43	6.93223289385361e-42	no sig	-
ENSG00000161551.15	ZNF577	0.515187	1.40273466666667	226.439631280584	-1.59699543027949	0.118112438229302	2.65591684635001e-43	8.84139230081916e-42	sig	-
ENSG00000141503.17	MINK1	46.3378033333333	28.016926	3868.27661169804	0.552610579145013	0.0407454643324857	2.9775143351062e-43	9.89060957909307e-42	no sig	-
ENSG00000138193.17	PLCE1	6.29712	3.19301733333333	790.90677797484	0.803500654076828	0.0593330335139031	3.24444931134262e-43	1.07541284377901e-41	no sig	-
ENSG00000060140.9	STYK1	2.61029033333333	0.315586333333333	73.7017541596187	2.8330209001281	0.210918194955462	3.89252134081549e-43	1.28469874573852e-41	sig	STAT1
ENSG00000084234.18	APLP2	255.691633333333	186.617479	9882.82324552928	0.283771767290002	0.020690658779745	3.88559641552343e-43	1.28469874573852e-41	no sig	-
ENSG00000120820.13	GLT8D2	15.6282043333333	6.560731	268.108126669292	1.06426687948711	0.0788221392481657	4.03533080161192e-43	1.32898618900095e-41	sig	-
ENSG00000163050.18	COQ8A	62.737899	73.462262	2942.02474026948	-0.392682525281801	0.0287723571647554	4.09172323907856e-43	1.34468508068055e-41	no sig	-
ENSG00000160688.19	FLAD1	48.3188623333333	59.609782	1523.48836777882	-0.466386999657772	0.0343553012028812	5.23731196413276e-43	1.7175040277272e-41	no sig	-
ENSG00000213741.11	RPS29	1949.67997733333	3884.82982066667	4166.84057536535	-1.15175999038984	0.0856246847415393	6.79596556497515e-43	2.2239111943304e-41	sig	-
ENSG00000092820.19	EZR	59.4564546666667	69.434011	3158.93932548122	-0.389616215343362	0.0286378510293241	7.59228256456842e-43	2.47923413490875e-41	no sig	-
ENSG00000180336.18	MEIOC	9.155816	3.46584433333333	277.586724300771	1.21487262457195	0.0904703917908276	8.56856324877025e-43	2.79211977491112e-41	sig	-
ENSG00000017260.20	ATP2C1	65.9032213333333	45.110555	2500.21273988303	0.3752304557094	0.0275930638244799	9.46412452988197e-43	3.0774377928074e-41	no sig	-
ENSG00000197586.13	ENTPD6	19.839742	27.2398993333333	1031.25533387337	-0.617916390068881	0.0459443902627953	1.04149489097615e-42	3.37948647465588e-41	no sig	-
ENSG00000183751.16	TBL3	16.7918643333333	20.7724633333333	2432.39507277157	-0.470410697967074	0.0348145491427631	1.19443360897294e-42	3.86760613762604e-41	no sig	-
ENSG00000181027.11	FKRP	13.4166346666667	20.241232	763.533037518945	-0.751588704488515	0.0559817405655727	1.48029290681426e-42	4.78317705927216e-41	no sig	-
ENSG00000106397.12	PLOD3	20.423851	11.8872343333333	797.811447792895	0.605505992556749	0.0451168050696152	1.58065397028801e-42	5.09678235231153e-41	no sig	-
ENSG00000171208.10	NETO2	100.099319	59.6868856666667	2438.16763304911	0.56943969655232	0.042448139066196	1.99481426138189e-42	6.41880421934845e-41	no sig	-
ENSG00000124587.14	PEX6	6.79147933333333	3.05096833333333	367.617817021767	0.972775310892909	0.0726123094325942	2.04709537465144e-42	6.57330854364638e-41	no sig	-
ENSG00000120253.14	NUP43	103.091105	121.903586333333	4329.08630808236	-0.405289382810325	0.0300079550780706	2.50637174992448e-42	8.01466966422947e-41	no sig	-
ENSG00000182718.18	ANXA2	203.193380333333	121.387076333333	3427.44357517772	0.566456113432083	0.0422750249004078	2.50399760995214e-42	8.01466966422947e-41	no sig	-
ENSG00000135250.17	SRPK2	32.8577806666667	20.2192823333333	1291.96293066053	0.527464154390257	0.0393556343621261	3.12369270852351e-42	9.96800739471486e-41	no sig	-
ENSG00000144677.15	CTDSPL	32.6653033333333	20.5313663333333	1251.08750971635	0.495811444735112	0.0369478196392749	3.27642284192068e-42	1.04337820790338e-40	no sig	-
ENSG00000146826.17	TRAPPC14	19.3293133333333	10.03601	580.596672339197	0.766907326287458	0.057399360953225	3.60972586269117e-42	1.14714855096204e-40	no sig	-
ENSG00000132481.7	TRIM47	4.740942	1.17908433333333	101.025355345198	1.80659881362906	0.136071583403109	6.02698363110556e-42	1.90844882648669e-40	sig	RELA STAT1
ENSG00000170017.12	ALCAM	33.6911523333333	18.3150406666667	1188.2777992524	0.703347072574643	0.05281820509292	6.03006928241756e-42	1.90844882648669e-40	no sig	-
ENSG00000124422.12	USP22	143.991442666667	164.390997333333	9521.02959911894	-0.355907033126461	0.0264150201059341	6.16740117512628e-42	1.94791299820126e-40	no sig	-
ENSG00000131067.17	GGT7	11.0842586666667	16.057298	890.580327480533	-0.691575415995546	0.0520087640960808	7.70071865023195e-42	2.42722242445859e-40	no sig	-
ENSG00000084207.18	GSTP1	473.294487	657.06375	5206.76645673922	-0.63725731546426	0.0479569759177066	8.77305321729515e-42	2.75957284159531e-40	no sig	-
ENSG00000116017.11	ARID3A	7.01102566666667	11.1694393333333	648.197070149421	-0.828832095516172	0.0623257102907299	8.81173664482822e-42	2.76609566001502e-40	no sig	-
ENSG00000125870.11	SNRPB2	82.2085113333333	126.109993	1482.06520465892	-0.778743012520651	0.0586256784579434	1.03486537014699e-41	3.23961288780236e-40	no sig	-
ENSG00000186468.13	RPS23	3731.84218266667	4656.95093933333	17536.5274747601	-0.48395401436656	0.0362730640852535	1.03712388594898e-41	3.23961288780236e-40	no sig	-
ENSG00000204520.14	MICA	28.210721	13.7120703333333	357.356348803244	0.858279927030267	0.0645990336336809	1.03832399051085e-41	3.23961288780236e-40	no sig	-
ENSG00000096746.18	HNRNPH3	234.358868333333	289.138494666667	7230.38569838346	-0.466756343010804	0.0349599831867476	1.08632726243888e-41	3.38253779716573e-40	no sig	-
ENSG00000100991.12	TRPC4AP	36.635479	44.9883713333333	1976.09316457102	-0.459738345508528	0.0344468269478305	1.24442327694861e-41	3.86699515475988e-40	no sig	-
ENSG00000127990.19	SGCE	18.8911503333333	6.33276666666667	222.441093613455	1.38555860539087	0.104778971395821	1.309905765492e-41	4.06228924819482e-40	sig	-
ENSG00000145246.14	ATP10D	8.70908	4.149091	431.424161948403	0.889148745842627	0.0670786590360554	1.54282212045243e-41	4.77500348243642e-40	no sig	-
ENSG00000197114.12	ZGPAT	10.6486516666667	15.63394	626.528507703214	-0.714065488165795	0.0539784651786797	1.96535107121192e-41	6.07053227667122e-40	no sig	-
ENSG00000187109.15	NAP1L1	455.553671	571.995127666667	14106.2513771631	-0.491938628829374	0.0370240045528334	2.00589651367493e-41	6.18337659305433e-40	no sig	-
ENSG00000068650.19	ATP11A	11.927773	5.042236	1175.76358502718	1.06302078680912	0.0804646675451651	2.01507482761163e-41	6.1992711213529e-40	sig	-
ENSG00000167766.20	ZNF83	4.71593933333333	12.1705966666667	293.621784408218	-1.5137805819576	0.114779548098808	2.23929204479366e-41	6.87534029609655e-40	sig	-
ENSG00000085662.14	AKR1B1	109.894747	144.009977666667	2329.02776172523	-0.553729732480183	0.0418292108555468	2.35005920566032e-41	7.20108599141999e-40	no sig	-
ENSG00000114480.13	GBE1	35.316607	19.5035236666667	862.342802301761	0.680533836267237	0.0515053667689984	2.35521032734416e-41	7.20255094749118e-40	no sig	-
ENSG00000131043.13	AAR2	25.204169	36.139542	879.780438587034	-0.681643069708787	0.0515904331321006	2.36543387737502e-41	7.21949155484776e-40	no sig	-
ENSG00000075643.6	MOCOS	13.1505253333333	7.49000266666667	845.036106079994	0.636601173090557	0.0481937294906541	2.51228619669938e-41	7.65254291496593e-40	no sig	-
ENSG00000168938.6	PPIC	54.645931	27.261047	492.501843868739	0.822937032799548	0.0622618289105265	2.58591353693489e-41	7.86127916070561e-40	no sig	-
ENSG00000178999.13	AURKB	104.534848333333	157.162462	2079.02376454213	-0.749996305133597	0.05680158940753	2.87109860686205e-41	8.71107142274898e-40	no sig	-
ENSG00000130299.17	GTPBP3	51.6794126666667	66.733508	2255.68268406147	-0.531757153592355	0.0401946637885169	3.06434372563105e-41	9.27912177665056e-40	no sig	-
ENSG00000158470.5	B4GALT5	29.017711	38.3028353333333	1303.21466990837	-0.560756219197667	0.0425056660501021	4.11343594011464e-41	1.24314486558798e-39	no sig	-
ENSG00000144935.17	TRPC1	21.0975206666667	11.8396163333333	1008.78733422354	0.65646584413339	0.0498631319891745	4.41768553277318e-41	1.33248115688127e-39	no sig	-
ENSG00000197961.12	ZNF121	36.4460413333333	54.2203053333333	2941.43001989158	-0.728998365916059	0.0553952407119999	4.98577571823104e-41	1.50089377236514e-39	no sig	-
ENSG00000055732.13	MCOLN3	14.6992933333333	5.850841	321.335344604358	1.14347009365448	0.0871567694753464	5.77212491604605e-41	1.73422536707637e-39	sig	-
ENSG00000101474.12	APMAP	49.7027606666667	64.365897	1566.2327051066	-0.5367505213475	0.0407526857509644	6.42876484205927e-41	1.9277539398961e-39	no sig	-
ENSG00000168702.18	LRP1B	5.62163533333333	1.99780066666667	990.221442759737	1.31034079943531	0.100030302637113	6.62895759223613e-41	1.98392472561428e-39	sig	-
ENSG00000154065.17	ANKRD29	23.1749836666667	8.63234133333333	237.553099290083	1.23777349276005	0.0945859044842821	8.05409688113707e-41	2.40577122536755e-39	sig	-
ENSG00000125355.16	TMEM255A	10.428768	2.69826666666667	180.721891372956	1.75846709245694	0.134403189195421	8.33186001077269e-41	2.48392569334699e-39	sig	-
ENSG00000148481.14	MINDY3	74.6896286666667	45.574428	1369.50393895122	0.5366755273089	0.0408513753244385	1.00414599571771e-40	2.98781896370601e-39	no sig	-
ENSG00000144278.15	GALNT13	19.902717	11.9187776666667	916.599576336719	0.564436396615322	0.0430595094924989	1.2268841455998e-40	3.64353860041036e-39	no sig	-
ENSG00000135899.20	SP110	4.03396166666667	0.017265	87.1014066978964	7.73055985279515	0.595551307455399	1.50370373707848e-40	4.45703571145974e-39	sig	STAT2
ENSG00000118564.15	FBXL5	38.869391	23.1180946666667	865.09161773007	0.573334698143169	0.0438657550293548	1.9300443576684e-40	5.70974542893341e-39	no sig	-
ENSG00000136935.14	GOLGA1	15.2616123333333	9.285528	1136.20693948735	0.541028777818231	0.0413596065191504	2.04112404911656e-40	6.02679022395277e-39	no sig	-
ENSG00000146063.20	TRIM41	33.191156	38.7781476666667	2388.2975091241	-0.388305211597075	0.0294453480594228	2.1317275970642e-40	6.28227867180698e-39	no sig	-
ENSG00000135378.4	PRRG4	8.15976033333333	3.09087433333333	291.672189476744	1.21772077940521	0.0936586420712703	2.47825475239767e-40	7.28956879746285e-39	sig	RELA
ENSG00000161999.13	JMJD8	51.1044866666667	70.7681586666667	1789.40024130635	-0.630522569826343	0.048413608799791	2.93248277003826e-40	8.60921084468565e-39	no sig	-
ENSG00000169021.6	UQCRFS1	65.9747113333333	85.1122326666667	1897.32487191288	-0.53167083549746	0.0407386892375786	3.25923861359844e-40	9.55031269037884e-39	no sig	-
ENSG00000106772.19	PRUNE2	0.697787	0.116474666666667	99.2266533922721	2.38051579547755	0.184816817753323	3.59770232315112e-40	1.05220846122824e-38	sig	-
ENSG00000105894.13	PTN	6.849091	0.101506333333333	54.4368158518552	5.74043910474507	0.444006369929437	4.03959358198724e-40	1.17920939165094e-38	sig	-
ENSG00000119514.7	GALNT12	8.67672666666667	3.62812433333333	275.468618403133	1.07163158512907	0.0825580470704527	4.12231313141392e-40	1.20108151785412e-38	sig	-
ENSG00000160233.8	LRRC3	6.42375833333333	3.333731	349.141069537671	0.768671196498717	0.0591335106596775	4.36663222791198e-40	1.2698660854492e-38	no sig	-
ENSG00000185697.17	MYBL1	26.644179	12.9152916666667	998.749579780233	0.865478109452232	0.0665624193074776	4.38954320890852e-40	1.27412484894363e-38	no sig	-
ENSG00000159217.10	IGF2BP1	47.5248946666667	63.1186203333333	6527.03937366274	-0.56726604920545	0.0436191616071379	4.69188863261087e-40	1.35932480252691e-38	no sig	-
ENSG00000168743.13	NPNT	2.593853	0.59978	92.3319344829712	1.90937360068793	0.147745965526697	5.18820187409967e-40	1.50029560010316e-38	sig	-
ENSG00000125285.6	SOX21	3.255827	0.663161666666667	63.7348621048858	2.09693343392449	0.162722151103414	5.35947463957181e-40	1.5469210228412e-38	sig	-
ENSG00000125991.21	ERGIC3	112.592666666667	159.924201333333	2768.33572847669	-0.668946582754606	0.051559205361865	5.42798161001385e-40	1.56376599168493e-38	no sig	-
ENSG00000188846.14	RPL14	1032.491246	1344.09239033333	20509.7576423125	-0.544587184860534	0.0418773902841306	5.45170245155622e-40	1.56766958742231e-38	no sig	-
ENSG00000198093.11	ZNF649	2.93446333333333	7.213841	237.07487377664	-1.43814409608212	0.111142805251996	5.6397216185127e-40	1.61871562953699e-38	sig	-
ENSG00000165338.17	HECTD2	34.631936	20.0032863333333	1070.69014087873	0.613818425397259	0.0473420235585425	6.49268950262119e-40	1.86007106512826e-38	no sig	-
ENSG00000164924.18	YWHAZ	568.443998333333	707.534936333333	14262.4452938876	-0.478967385808383	0.0367614001343187	6.9041680360554e-40	1.97428463710059e-38	no sig	-
ENSG00000100227.19	POLDIP3	64.9193356666667	72.4434726666667	3399.98779333604	-0.323376046736869	0.0246212606267241	7.54040704119817e-40	2.15222766159236e-38	no sig	-
ENSG00000101421.4	CHMP4B	75.2226506666667	92.2140966666667	1768.48052502596	-0.458551428656312	0.0352491580019946	1.10322138986799e-39	3.14305938669784e-38	no sig	-
ENSG00000157514.18	TSC22D3	101.496608666667	187.996872333333	2466.86011546624	-1.04348199559873	0.0809941007497865	1.54531484221064e-39	4.39445344335657e-38	sig	-
ENSG00000111276.12	CDKN1B	63.9833713333333	35.520916	1131.05238453927	0.671441368912276	0.0520911283055079	1.63139714524019e-39	4.6307042724838e-38	no sig	-
ENSG00000065029.15	ZNF76	20.736896	12.144135	861.387702443585	0.593586541197894	0.0460269183564675	1.70392438036423e-39	4.82768133723416e-38	no sig	-
ENSG00000144369.14	FAM171B	14.8474863333333	7.13419633333333	572.401686960105	0.878569418537838	0.0681659820509401	1.91619549792356e-39	5.41914150632951e-38	no sig	-
ENSG00000117122.14	MFAP2	53.8238716666667	27.4149483333333	482.245762162056	0.790101898258164	0.0614368300751869	2.70586511160025e-39	7.63836977382687e-38	no sig	-
ENSG00000204628.12	RACK1	3886.791415	4944.75348133333	46421.1891080045	-0.511099108807354	0.0396270007176165	2.84238850452735e-39	8.00909214264717e-38	no sig	-
ENSG00000168528.12	SERINC2	23.4297663333333	11.8406416666667	495.813987446449	0.802324479244767	0.0624391226962706	3.14163763436871e-39	8.83614249243156e-38	no sig	-
ENSG00000162542.14	TMCO4	5.01383533333333	1.832448	184.552204262697	1.2624227535024	0.0986772118678706	3.58929085510373e-39	1.00768196629715e-37	sig	STAT1
ENSG00000121753.13	ADGRB2	7.15493533333333	3.23599666666667	588.116154362127	0.961577490195861	0.0750045799980582	4.15766768018461e-39	1.16512967190337e-37	no sig	-
ENSG00000170027.7	YWHAG	149.711	100.146709333333	5295.51214382467	0.407064445976245	0.0314593309826926	4.61167480395031e-39	1.29001349824476e-37	no sig	-
ENSG00000116095.11	PLEKHA3	7.62627833333333	4.199728	570.355711034765	0.683366130400263	0.0533668460639539	4.89076750616671e-39	1.36560506472006e-37	no sig	-
ENSG00000143164.16	DCAF6	68.375571	47.6733156666667	2618.49005456056	0.348829866846217	0.02689604956376	5.33298685342143e-39	1.48638926531256e-37	no sig	-
ENSG00000175063.17	UBE2C	265.915418	386.272465	1570.98243136757	-0.699795706116783	0.0546771515011048	5.3719893873421e-39	1.49455726402714e-37	no sig	-
ENSG00000162434.14	JAK1	51.1199933333333	35.6058766666667	3132.75050051762	0.35100601971014	0.0270719193176394	5.50726374524896e-39	1.52943164154094e-37	no sig	-
ENSG00000143799.14	PARP1	451.808889333333	521.821363333333	33683.088367276	-0.372050998042933	0.0287366077044892	5.8434168620708e-39	1.61986662041542e-37	no sig	-
ENSG00000141424.13	SLC39A6	125.354894333333	85.2164646666667	3437.2525952756	0.384763127329549	0.0297427006032766	5.95624172354153e-39	1.64817870170459e-37	no sig	-
ENSG00000154678.18	PDE1C	1.43609533333333	0.230820333333333	68.1606412398642	2.43405343448705	0.192518640834832	7.38433802289331e-39	2.03969179116227e-37	sig	-
ENSG00000234284.7	ZNF879	1.91024	4.793743	113.504848528445	-1.46729339672811	0.115259007607771	8.51766176560018e-39	2.34852810005717e-37	sig	-
ENSG00000196711.9	ALKAL1	1.66626	12.87187	40.2029739101021	-3.07004103664802	0.241504341993434	8.95045711129291e-39	2.4634534902921e-37	sig	-
ENSG00000117593.12	DARS2	176.011249	195.782061333333	6075.16742890635	-0.319164294802972	0.0246574649000062	9.4109479137741e-39	2.58557825659537e-37	no sig	-
ENSG00000134901.13	POGLUT2	21.0680703333333	9.663038	378.633768965315	0.940397155178139	0.073779983249168	1.12052313610228e-38	3.07306460796164e-37	no sig	-
ENSG00000106211.10	HSPB1	157.294712333333	63.5950093333333	707.009340188942	1.11581275623873	0.0878565478004008	1.40096135164358e-38	3.83534943390453e-37	sig	-
ENSG00000165434.8	PGM2L1	12.9952056666667	6.21789833333333	730.493722425722	0.885113932675987	0.0696429038569259	1.91457740482231e-38	5.23215984761104e-37	no sig	-
ENSG00000197442.11	MAP3K5	14.9807886666667	8.75890633333333	866.511686442572	0.599445886272036	0.0472742309279919	2.69901513017688e-38	7.36281773476394e-37	no sig	-
ENSG00000151474.23	FRMD4A	5.066806	2.59247066666667	440.519591220074	0.789103869661341	0.0622285602359044	2.71043083823346e-38	7.38089584976897e-37	no sig	-
ENSG00000178401.16	DNAJC22	2.87703866666667	0.657660666666667	102.145063819888	1.93367218848121	0.153368687891385	2.80928346860939e-38	7.63659366872602e-37	sig	-
ENSG00000079931.15	MOXD1	44.3808966666667	26.0953976666667	1067.14313279439	0.587531122574474	0.0463724281810839	3.22590765270127e-38	8.75368215688111e-37	no sig	-
ENSG00000048028.12	USP28	68.341468	40.0655323333333	2347.69771419298	0.596687504639701	0.0471277422139287	3.4785568056051e-38	9.42267065813558e-37	no sig	-
ENSG00000186625.14	KATNA1	35.6700213333333	46.7761236666667	1341.41224511293	-0.553420715891923	0.0436567941998553	3.54928586512152e-38	9.59739351563472e-37	no sig	-
ENSG00000111911.7	HINT3	44.1196083333333	57.5457436666667	1796.79264932413	-0.543880514778387	0.0429543736769038	4.56897520061991e-38	1.2333032358521e-36	no sig	-
ENSG00000064042.18	LIMCH1	3.270683	1.26132566666667	226.116408524974	1.18752886633744	0.0943961030372564	5.78155053688869e-38	1.55788528715149e-36	sig	-
ENSG00000038210.14	PI4K2B	61.0643366666667	41.106986	1732.29839252606	0.397759373892476	0.031209743432559	6.24990406899472e-38	1.68114784320097e-36	no sig	-
ENSG00000198298.13	ZNF485	17.1824203333333	24.9047623333333	535.335757833756	-0.695296275306423	0.0552179054912848	7.50316937901358e-38	2.01474476722537e-36	no sig	-
ENSG00000130164.14	LDLR	24.587352	16.034759	1200.11054457914	0.443268131144274	0.0349337081906129	8.07273740034839e-38	2.16391480959252e-36	no sig	-
ENSG00000181722.17	ZBTB20	0.445728	0.0693776666666667	133.279381459917	2.48391422988729	0.19946717258088	8.17258093740257e-38	2.18687482618378e-36	sig	-
ENSG00000198453.14	ZNF568	2.15402166666667	6.49238466666667	217.311190330824	-1.7261951842487	0.137620350119143	9.03349886894999e-38	2.41305577239387e-36	sig	-
ENSG00000134852.15	CLOCK	23.7448223333333	11.4173863333333	1642.24968007989	0.878396508804865	0.0698023214809559	9.44628263031173e-38	2.51895422458468e-36	no sig	-
ENSG00000198276.16	UCKL1	17.1868696666667	25.0189626666667	955.174195934236	-0.703766150042186	0.0560310274303771	1.12674853158766e-37	2.99940848313655e-36	no sig	-
ENSG00000124172.10	ATP5F1E	63.7808986666667	116.640656666667	2582.08938872528	-1.02659832153944	0.0817991150221962	1.13588401737234e-37	3.01851385513102e-36	sig	-
ENSG00000196372.13	ASB13	46.251826	29.9342086666667	1169.40295359136	0.453113016368057	0.0358227111348518	1.21679721433171e-37	3.22796823829512e-36	no sig	-
ENSG00000204388.7	HSPA1B	687.891506	331.910654666667	16247.4553686022	0.867868125778559	0.0690760287354951	1.22432226135103e-37	3.24235034608306e-36	no sig	-
ENSG00000116455.14	WDR77	148.941476	204.828694	4667.19767085195	-0.620700276994599	0.0494639315121411	1.35041505556589e-37	3.57014532614701e-36	no sig	-
ENSG00000150401.15	DCUN1D2	13.8684426666667	7.046486	487.042501895844	0.797649507948948	0.0635361127967652	1.35800854131993e-37	3.58407288482263e-36	no sig	-
ENSG00000156860.16	FBRS	28.0714683333333	37.0934356666667	2424.2278171024	-0.563806672337359	0.0448685906081712	1.36329719837482e-37	3.59188029376943e-36	no sig	-
ENSG00000140105.18	WARS1	74.842187	93.6187836666667	3341.94836916695	-0.486160654143586	0.0385549650568826	1.44266281620022e-37	3.79449863243925e-36	no sig	-
ENSG00000196376.11	SLC35F1	7.26195266666667	11.9901156666667	488.099995269341	-0.877384274049225	0.0699254111722501	1.50091490979257e-37	3.94098833128329e-36	no sig	-
ENSG00000029534.21	ANK1	4.54125066666667	2.04503333333333	498.512592927328	0.96766508505493	0.0772456911674153	1.71978169035468e-37	4.50799237983618e-36	no sig	-
ENSG00000181404.18	WASHC1	36.8466816666667	46.9687976666667	2129.50417803908	-0.512861960549716	0.040882369015923	2.56758584918512e-37	6.71887957444657e-36	no sig	-
ENSG00000197930.13	ERO1A	117.711499	71.8400226666667	2591.35554946834	0.537674660977541	0.0429145529308964	2.57435372241526e-37	6.72517185145532e-36	no sig	-
ENSG00000136111.14	TBC1D4	46.9291313333333	30.830437	3367.5961488027	0.43381104345622	0.0344742541218827	3.38872722904715e-37	8.83764006451839e-36	no sig	-
ENSG00000101346.14	POFUT1	23.7816523333333	29.970607	1710.02268788157	-0.494156072067545	0.039432054991594	3.57614595799885e-37	9.31066514368857e-36	no sig	-
ENSG00000161800.13	RACGAP1	106.637956666667	75.055815	3423.13883040127	0.334954790750163	0.0264808656002886	3.71781541213129e-37	9.6631853199291e-36	no sig	-
ENSG00000079102.16	RUNX1T1	0.028447	1.36291866666667	36.0149192635886	-5.63206195378539	0.45438644523187	3.77174584945079e-37	9.78685501306144e-36	sig	-
ENSG00000124357.13	NAGK	41.038251	21.752013	634.475324001347	0.734977693854404	0.0589856601607869	4.10993213402067e-37	1.06464510893547e-35	no sig	-
ENSG00000011198.10	ABHD5	44.0855243333333	24.0818036666667	1119.37089728447	0.693211804431762	0.0556626062182413	4.26314588557578e-37	1.10248099889899e-35	no sig	-
ENSG00000134755.18	DSC2	18.292855	10.198375	708.002953218214	0.665871473793096	0.0535043819789134	4.70910323866237e-37	1.21576898186772e-35	no sig	-
ENSG00000009335.18	UBE3C	109.479161333333	69.4919146666667	5196.95090935687	0.482142922377645	0.0385245972013546	4.94362137917689e-37	1.27418120931862e-35	no sig	-
ENSG00000196793.14	ZNF239	24.3908766666667	38.2565963333333	946.191069633802	-0.807706565857851	0.0648747128877735	5.05746138122539e-37	1.30134644856138e-35	no sig	-
ENSG00000106080.11	FKBP14	26.252564	16.1310426666667	924.436942091306	0.527394843511282	0.042296369840337	5.91621091033252e-37	1.51977597934925e-35	no sig	-
ENSG00000087077.14	TRIP6	92.312488	61.7404436666667	2301.34380034557	0.407125216040471	0.0324262308362431	6.33992139901991e-37	1.62591029156562e-35	no sig	-
ENSG00000181026.15	AEN	39.3851983333333	50.540167	2103.7822758966	-0.522305720928844	0.0419348541236115	7.3324041723778e-37	1.87731470944949e-35	no sig	-
ENSG00000129103.19	SUMF2	106.473646333333	72.409361	2652.23815380829	0.382927496402562	0.0305008287212128	8.09429488849356e-37	2.0689447282977e-35	no sig	-
ENSG00000196660.12	SLC30A10	1.56261033333333	0.209745666666667	55.0029238914504	2.68064895450116	0.218264021163068	8.21705845923724e-37	2.09684639126198e-35	sig	STAT1
ENSG00000100714.18	MTHFD1	231.181090666667	240.012921	11967.4962636471	-0.221495028488397	0.0175315198282899	8.89000924960416e-37	2.26482169527519e-35	no sig	-
ENSG00000134716.11	CYP2J2	10.1525763333333	3.59347633333333	170.922553493839	1.30466275606104	0.105749502061052	1.13468659657723e-36	2.88596114076647e-35	sig	-
ENSG00000182484.15	WASH6P	37.5686903333333	47.8337703333333	1452.83875564885	-0.510341515198012	0.0410760079788041	1.19311618880307e-36	3.02957163394096e-35	no sig	-
ENSG00000156299.15	TIAM1	22.9089646666667	15.5121973333333	2086.33554849928	0.38855774642881	0.0310467163762067	1.26124366341699e-36	3.19729417504048e-35	no sig	-
ENSG00000007080.11	CCDC124	117.676168	148.250089	2941.42106961772	-0.496739752093988	0.0399662352256064	1.27116667732773e-36	3.2171579634897e-35	no sig	-
ENSG00000161791.14	FMNL3	4.913347	2.34618733333333	491.89923712664	0.88910042943561	0.0718839121290811	1.39706312665612e-36	3.5299891755985e-35	no sig	-
ENSG00000172687.14	ZNF738	7.69424733333333	19.6420043333333	285.080497907772	-1.49420171500957	0.121493524820338	1.97133071317303e-36	4.97285111000587e-35	sig	-
ENSG00000174498.14	IGDCC3	1.35642833333333	2.97511766666667	146.243145378873	-1.27609355969801	0.103839241479697	2.07044537593018e-36	5.21434225150521e-35	sig	-
ENSG00000164889.15	SLC4A2	70.658995	44.66454	4321.83193215209	0.487937691993638	0.0393662779958003	2.11545608034604e-36	5.31034602058201e-35	no sig	-
ENSG00000213079.10	SCAF8	36.485345	43.8697766666667	2708.25331085084	-0.428228499900228	0.0344156889403359	2.1123662851682e-36	5.31034602058201e-35	no sig	-
ENSG00000072682.20	P4HA2	18.8059573333333	9.94205433333333	539.793459898937	0.737463853721361	0.059831721614207	2.20720912444652e-36	5.52268088232048e-35	no sig	-
ENSG00000151388.11	ADAMTS12	2.430837	0.086314	86.4275363673012	5.12828384845047	0.417751217827095	2.20421692073359e-36	5.52268088232048e-35	sig	-
ENSG00000112110.10	MRPL18	208.255789	249.151956333333	2065.44494392106	-0.423583633130819	0.0340422662449227	2.21326799850203e-36	5.52886542316236e-35	no sig	-
ENSG00000166123.14	GPT2	15.3562226666667	22.4954986666667	1166.58169328661	-0.709263919843817	0.0576265459494465	2.6591222576918e-36	6.63188533297796e-35	no sig	-
ENSG00000170801.10	HTRA3	5.34083533333333	1.86061966666667	168.151190233269	1.32907470247055	0.108367782415176	2.79667249574943e-36	6.96366933392342e-35	sig	-
ENSG00000157107.14	FCHO2	24.6007263333333	14.8018566666667	882.172254485408	0.556172860483059	0.0452026737911609	3.78215680731154e-36	9.40231981791818e-35	no sig	-
ENSG00000144228.9	SPOPL	23.2408103333333	11.9130106666667	825.895236554828	0.786078803246263	0.0640086723667968	4.0747440828437e-36	1.01133704587552e-34	no sig	-
ENSG00000196776.17	CD47	50.6885006666667	31.3061013333333	1547.72039587623	0.518897028104309	0.0421266332335148	4.19507874459238e-36	1.03952972171065e-34	no sig	-
ENSG00000108349.17	CASC3	61.3656983333333	67.0584876666667	3950.94562023301	-0.294129089223274	0.0235784784614753	4.52704346233813e-36	1.11998909927797e-34	no sig	-
ENSG00000173992.9	CCS	21.9857733333333	37.9547153333333	734.260392180082	-0.946614548921666	0.0771718998722645	4.60485154140081e-36	1.13741308986555e-34	no sig	-
ENSG00000105877.19	DNAH11	1.491311	0.41282	218.978350452306	1.66224291862201	0.135913827543456	4.64593683476976e-36	1.1457251909489e-34	sig	-
ENSG00000165732.14	DDX21	269.330046	343.305302333333	16397.7501287285	-0.509495107870561	0.0413919651825486	5.04995894941434e-36	1.24337088318408e-34	no sig	-
ENSG00000132768.14	DPH2	45.7311933333333	55.0454793333333	1700.43835545254	-0.430370136930843	0.0348319420462167	6.13677443396444e-36	1.50855030862351e-34	no sig	-
ENSG00000101412.13	E2F1	31.7288746666667	44.2037246666667	1570.52264363586	-0.638334567890769	0.0521656989182962	6.40147439452966e-36	1.57111345291219e-34	no sig	-
ENSG00000144218.21	AFF3	4.72809033333333	2.113717	486.687852565132	0.977274284730333	0.0798807376281474	6.46806977305154e-36	1.58241840336577e-34	no sig	-
ENSG00000204128.6	C2orf72	4.866037	1.930947	153.645471382259	1.14717732300012	0.0939814795621829	6.46761256783197e-36	1.58241840336577e-34	sig	-
ENSG00000162086.16	ZNF75A	22.8914923333333	32.801821	825.289521141329	-0.674871865362986	0.0551747824668543	6.68361840552684e-36	1.63256118041815e-34	no sig	-
ENSG00000175352.12	NRIP3	23.3792103333333	13.253416	888.252534190194	0.643293251892503	0.0526112653423073	7.14126886899227e-36	1.74158824490155e-34	no sig	-
ENSG00000179041.4	RRS1	49.2130503333333	70.969404	1327.51726058529	-0.688602858551454	0.0563289772802329	7.30888274813319e-36	1.77964944387009e-34	no sig	-
ENSG00000154079.6	SDHAF4	24.4901386666667	9.287647	239.839760554319	1.20904166031638	0.0991898444961298	7.38974890579333e-36	1.79650157547307e-34	sig	-
ENSG00000170540.15	ARL6IP1	352.002657666667	248.069042	4795.81691702627	0.332325008867776	0.0267771805109161	7.64534444615955e-36	1.85571171572688e-34	no sig	-
ENSG00000170852.12	KBTBD2	21.7266876666667	12.707981	537.442361166299	0.596326051179286	0.0488301070790339	9.60580993884501e-36	2.32789856269525e-34	no sig	-
ENSG00000108528.14	SLC25A11	127.162752666667	155.637693333333	2885.43112234909	-0.455162573072777	0.0370108892502339	9.73189878746647e-36	2.35475284162042e-34	no sig	-
ENSG00000105778.20	AVL9	24.8564086666667	14.7825033333333	1529.18276031414	0.575535922797349	0.0471089251018189	9.9103219015619e-36	2.39416601048235e-34	no sig	-
ENSG00000161970.15	RPL26	4833.71958833333	6095.340206	28500.6622836922	-0.498509316502171	0.0406718762961786	1.06200682899762e-35	2.56161365498284e-34	no sig	-
ENSG00000074201.9	CLNS1A	245.054907333333	323.235404333333	3890.29854663115	-0.56153621987098	0.0459638995439683	1.0729726400299e-35	2.58401989074701e-34	no sig	-
ENSG00000164342.14	TLR3	2.53682833333333	0.157515333333333	41.6122942486109	3.79738299923806	0.310823136797632	1.19133687879783e-35	2.86459833274743e-34	sig	-
ENSG00000213445.10	SIPA1	13.7990186666667	6.92092433333333	631.462084624127	0.814264137708049	0.0668053337560692	1.29583772157003e-35	3.1110197511774e-34	no sig	-
ENSG00000158747.15	NBL1	23.455885	12.9370096666667	586.408846700598	0.679469260320523	0.0558201312441311	1.3815339934675e-35	3.31159929102871e-34	no sig	-
ENSG00000247315.4	ZCCHC3	25.9999636666667	37.3268456666667	1043.37397917111	-0.68110297652291	0.0559736106168102	1.45502155277551e-35	3.48233652064115e-34	no sig	-
ENSG00000142227.11	EMP3	71.4908856666667	29.1978946666667	260.260809642203	1.10179593134115	0.0907466701882033	1.55269212859242e-35	3.71033236868139e-34	sig	-
ENSG00000132688.11	NES	2.24636766666667	0.836827	221.080010602588	1.23441743565194	0.101859343531154	1.71037328679511e-35	4.08080239463979e-34	sig	-
ENSG00000155561.15	NUP205	140.738891666667	92.7074416666667	8959.97556823463	0.43055446349208	0.035086382443844	1.74234317901647e-35	4.15065462413924e-34	no sig	-
ENSG00000110042.8	DTX4	1.79767266666667	0.489577333333333	97.0697377315225	1.67848316741389	0.138523647677804	1.83829845769882e-35	4.37248366180739e-34	sig	RELA
ENSG00000100823.12	APEX1	274.395401333333	321.885568666667	5201.30263674658	-0.395869753972981	0.0322246220314844	2.08794035374904e-35	4.9586170527479e-34	no sig	-
ENSG00000101052.13	IFT52	27.6018316666667	41.3957166666667	729.025013973841	-0.741488594765277	0.0610969767915247	2.2780375445832e-35	5.4017527191786e-34	no sig	-
ENSG00000143801.18	PSEN2	10.0866893333333	15.1752216666667	506.919661276589	-0.746697748532218	0.0615786683861531	2.60133178696562e-35	6.15888276996944e-34	no sig	-
ENSG00000101138.12	CSTF1	17.7252536666667	24.4328243333333	651.933176823066	-0.624078103407592	0.0515179197549764	2.95911459964193e-35	6.99521983501244e-34	no sig	-
ENSG00000138760.11	SCARB2	62.6397603333333	41.873832	2483.39249755771	0.408413955308954	0.0333634514741966	3.15094022746723e-35	7.43728050933421e-34	no sig	-
ENSG00000166147.15	FBN1	10.5041716666667	5.089247	1279.64466738255	0.867929953411259	0.0716775624588435	3.45270257333834e-35	8.13708023897e-34	no sig	-
ENSG00000137942.18	FNBP1L	26.9566593333333	16.4446703333333	1263.36165369326	0.537901252385223	0.0443365571564854	3.54231742700505e-35	8.33553259579067e-34	no sig	-
ENSG00000093144.19	ECHDC1	114.214405666667	134.876468	2323.79139966249	-0.404202621664117	0.0330376598343302	3.57040515422598e-35	8.38881930519588e-34	no sig	-
ENSG00000133606.11	MKRN1	73.2607883333333	45.1712876666667	2094.99519102542	0.519665516174493	0.0428077415214405	3.73351083840935e-35	8.75869140828056e-34	no sig	-
ENSG00000145506.14	NKD2	2.160724	4.99404633333333	159.485360309143	-1.35778538188895	0.11267490832997	3.85459487217433e-35	9.02900771501867e-34	sig	-
ENSG00000151287.17	TEX30	56.7289766666667	26.2900593333333	314.347454465951	0.924851146765266	0.0764795890767817	3.98363758063151e-35	9.31711775876685e-34	no sig	-
ENSG00000151693.11	ASAP2	11.8584996666667	6.35523566666667	665.079517966932	0.723009294172238	0.0598404247116425	4.29800143019256e-35	1.00371357641754e-33	no sig	-
ENSG00000176485.13	PLAAT3	6.078049	1.091164	61.4021048405574	2.2658522782258	0.189515972577063	4.30866511087712e-35	1.00468162411421e-33	sig	-
ENSG00000112276.14	BVES	19.7371413333333	11.3091983333333	926.272938757515	0.627043009480035	0.0519180570903756	4.57420773169515e-35	1.06498887868002e-33	no sig	-
ENSG00000101098.13	RIMS4	6.76793633333333	9.76907566666667	616.539523935044	-0.685648845024336	0.0568565945478011	5.50603819325169e-35	1.28000854709786e-33	no sig	-
ENSG00000073910.23	FRY	0.772637	0.203247	126.184098426164	1.72923746910855	0.143832868067626	5.54795533929242e-35	1.28781077777883e-33	sig	-
ENSG00000062598.18	ELMO2	9.26830933333333	12.8386496666667	455.376085348289	-0.627842685176586	0.0520923278150429	6.19208750659347e-35	1.43516759006203e-33	no sig	-
ENSG00000174282.12	ZBTB4	19.9853843333333	10.9340873333333	1471.65522059752	0.693425349700222	0.0575753285433072	6.671231909676e-35	1.54389936071826e-33	no sig	-
ENSG00000149657.20	LSM14B	25.8436846666667	35.534077	1125.84886735964	-0.619544384995761	0.051426497112447	6.72357947883797e-35	1.55368111705142e-33	no sig	-
ENSG00000132256.20	TRIM5	9.56756166666667	3.393338	187.089215959321	1.30011638296397	0.108312048049872	6.76762118991997e-35	1.56151714671013e-33	sig	STAT2
ENSG00000009844.16	VTA1	124.857207333333	144.103199666667	2881.55765566966	-0.371302712506477	0.0304171410029495	6.85448353720742e-35	1.57919513840027e-33	no sig	-
ENSG00000153814.13	JAZF1	14.230983	6.055772	305.285250977669	1.0451775646148	0.0868896516177985	6.86730065102891e-35	1.57978664081058e-33	sig	-
ENSG00000150093.20	ITGB1	162.994257333333	115.575345666667	5279.65787764906	0.325233946911941	0.0266239272461469	9.03772212768148e-35	2.07598228247324e-33	no sig	-
ENSG00000124217.5	MOCS3	4.464725	7.93039533333333	290.943991935496	-0.980574143025495	0.0816757770888329	1.0402738210805e-34	2.38597327445145e-33	no sig	-
ENSG00000106025.9	TSPAN12	35.9904003333333	19.1840203333333	475.853421595086	0.728135379511928	0.0606456532805686	1.08438806885984e-34	2.47977348743868e-33	no sig	-
ENSG00000138107.13	ACTR1A	105.071345	121.186490666667	4136.72233062935	-0.370975569080445	0.0304828069141953	1.08281031700623e-34	2.47977348743868e-33	no sig	-
ENSG00000197565.17	COL4A6	15.394187	7.523101	1348.1182813743	0.854590765081732	0.071185023469948	1.21605878764746e-34	2.77675764355708e-33	no sig	-
ENSG00000127946.17	HIP1	11.0566293333333	5.80556133333333	1042.75200545957	0.751290386808571	0.0626449712911887	1.31398204346914e-34	2.99591793431803e-33	no sig	-
ENSG00000080189.15	SLC35C2	20.6622403333333	28.3899963333333	871.845610574762	-0.617140211854633	0.0514966235291523	1.45127082429645e-34	3.30405276438422e-33	no sig	-
ENSG00000095203.15	EPB41L4B	15.8104086666667	8.34402366666667	468.088540901385	0.741084800530019	0.0618469174837035	1.46830771560095e-34	3.3379095605542e-33	no sig	-
ENSG00000150867.14	PIP4K2A	44.4542443333333	29.182781	1498.62238908305	0.432095771862656	0.0357344209616153	1.54802092809365e-34	3.51393911114983e-33	no sig	-
ENSG00000109956.13	B3GAT1	1.28672	0.163003333333333	53.7365997804676	2.75921572931814	0.232929349921463	1.8800649019748e-34	4.26138828443199e-33	sig	-
ENSG00000071082.11	RPL31	1351.93341233333	1936.15631533333	12830.0966581034	-0.67993328502537	0.0568632362568254	1.88325923908645e-34	4.26236044817026e-33	no sig	-
ENSG00000116791.14	CRYZ	48.9653896666667	28.7606686666667	575.057824922523	0.589499768431879	0.0492958841748215	2.16931395818577e-34	4.90258592925473e-33	no sig	-
ENSG00000143933.20	CALM2	1000.91556466667	719.437495	6184.61103601956	0.304960808611601	0.0251146850747318	2.56477088684031e-34	5.78782045078618e-33	no sig	-
ENSG00000065308.5	TRAM2	14.4013893333333	8.496095	875.724244016239	0.58564834645333	0.0490263068902754	2.57306423054079e-34	5.79804663528147e-33	no sig	-
ENSG00000184500.16	PROS1	12.3594503333333	5.553442	275.312386006217	0.966985630849097	0.0810644316223081	2.69963175973768e-34	6.07436851282291e-33	no sig	-
ENSG00000106537.8	TSPAN13	41.1342946666667	20.408886	348.832648865233	0.827200626166162	0.0692980502152184	2.75918991247947e-34	6.19932858907378e-33	no sig	-
ENSG00000112414.15	ADGRG6	1.772279	0.368662666666667	73.0678327792524	2.05905271528136	0.174081831196572	3.04109766021818e-34	6.82277121352879e-33	sig	-
ENSG00000128591.16	FLNC	8.02517733333333	3.37761033333333	930.831022860431	1.06641155428866	0.0896297629776861	3.1699530231878e-34	7.10152412011534e-33	sig	-
ENSG00000108375.13	RNF43	6.68228633333333	3.02814733333333	315.647162831133	0.956924479177225	0.0803787586898546	3.63957835497844e-34	8.14177375693507e-33	no sig	-
ENSG00000140391.15	TSPAN3	408.609872333333	266.942477333333	5257.13878655623	0.437876495586855	0.0364421148734659	3.67923251834584e-34	8.21855229061803e-33	no sig	-
ENSG00000124006.15	OBSL1	17.790536	26.1539346666667	1739.90934886014	-0.714818440179822	0.0600742335983895	3.89056925675419e-34	8.67805267067328e-33	no sig	-
ENSG00000117399.14	CDC20	168.91827	212.186966333333	3774.35286371931	-0.492384598525074	0.0411498088097874	3.91887828389639e-34	8.72856517192125e-33	no sig	-
ENSG00000187123.15	LYPD6	5.80604633333333	1.49644766666667	131.540682430616	1.75051558810499	0.147662550031643	4.05408851722992e-34	9.01669066609882e-33	sig	-
ENSG00000127914.19	AKAP9	18.8732756666667	10.871503	3007.05449751127	0.619462123708955	0.0520753743771641	4.18822744689929e-34	9.30160657623326e-33	no sig	-
ENSG00000149636.16	DSN1	53.124002	65.653811	1449.50369833296	-0.468503919842763	0.0391163854298863	4.29626128025061e-34	9.52780936870542e-33	no sig	-
ENSG00000159082.18	SYNJ1	17.9750833333333	11.0155706666667	1339.06885863331	0.531196866724021	0.044527575911558	4.33942368740835e-34	9.60970363419897e-33	no sig	-
ENSG00000244462.8	RBM12	78.498857	90.5270776666667	3749.77058999045	-0.368907689913569	0.0305968231126988	4.3726031142651e-34	9.66928720231964e-33	no sig	-
ENSG00000114784.4	EIF1B	168.467660666667	220.788921333333	1188.04431552323	-0.552066672688942	0.0463577398896688	4.80560610448113e-34	1.06115769181042e-32	no sig	-
ENSG00000134824.14	FADS2	46.543928	27.6580136666667	1446.74929703861	0.575146104709809	0.0483572524302516	5.04383874508405e-34	1.11217005118713e-32	no sig	-
ENSG00000153531.15	ADPRHL1	6.02698966666667	2.06873666666667	139.997230044336	1.35212440877091	0.114291024168676	5.40404991671011e-34	1.18989459094647e-32	sig	-
ENSG00000143486.16	EIF2D	61.4214693333333	71.66198	2282.83679187153	-0.387343061021309	0.0322118723469677	5.44546970677172e-34	1.19730420243185e-32	no sig	-
ENSG00000204516.10	MICB	8.29855466666667	3.40849966666667	167.313541096444	1.09893327028709	0.0927608733851832	5.46014320651704e-34	1.19882033108329e-32	sig	-
ENSG00000146457.16	WTAP	134.903702	169.071368333333	2919.32168730084	-0.489148944828774	0.0409920022643073	6.00007334622578e-34	1.31549261003383e-32	no sig	-
ENSG00000130811.12	EIF3G	212.664280666667	249.931035	5105.61591848661	-0.398167034578958	0.0331634939227589	6.14901840052108e-34	1.34623324726181e-32	no sig	-
ENSG00000138685.17	FGF2	14.3476763333333	7.693603	572.098249964324	0.72074037085295	0.0607940526057518	6.58195854013848e-34	1.43897485076815e-32	no sig	-
ENSG00000158467.17	AHCYL2	11.962253	6.51444266666667	620.843484822343	0.697602081452504	0.058852830789558	6.60776619125578e-34	1.44257082586155e-32	no sig	-
ENSG00000073536.18	NLE1	34.062716	45.8236463333333	1971.03806423448	-0.587128530665141	0.0495024228755788	7.08430662086872e-34	1.54441892429207e-32	no sig	-
ENSG00000145882.11	PCYOX1L	14.9709733333333	7.78009666666667	495.340143750759	0.760780011336038	0.0642314510097888	7.87838712593391e-34	1.71510707305112e-32	no sig	-
ENSG00000023734.11	STRAP	237.699434	291.598235	5200.29057160143	-0.459322272749216	0.0385420308755531	9.664742192265e-34	2.1010249846175e-32	no sig	-
ENSG00000105971.15	CAV2	25.637459	10.4350593333333	322.986674441024	1.1073106887121	0.0938730294676891	9.8716364527438e-34	2.14297933304423e-32	sig	STAT1
ENSG00000121957.15	GPSM2	42.951446	27.099059	1371.79737437582	0.489720749787213	0.0411950852134236	1.02328088428305e-33	2.21825995350979e-32	no sig	-
ENSG00000151240.17	DIP2C	8.539332	4.999383	889.871104741851	0.597053852175396	0.0505524453116048	1.23602140034298e-33	2.67567385442225e-32	no sig	-
ENSG00000156398.13	SFXN2	14.892439	17.9724053333333	1676.48740358569	-0.434944868934352	0.0365457077157226	1.50097156509347e-33	3.24466686294329e-32	no sig	-
ENSG00000213190.4	MLLT11	42.1979103333333	21.689621	709.775120500395	0.778264941916558	0.0660695407317806	1.73640496289885e-33	3.74834869652101e-32	no sig	-
ENSG00000179195.16	ZNF664	140.329356	155.828560666667	8351.56978938081	-0.315792214738074	0.0263894052473095	2.01314254222809e-33	4.33965958088973e-32	no sig	-
ENSG00000088826.18	SMOX	1.928838	4.52039666666667	160.122756580131	-1.37267231647559	0.117194924378967	2.19440196217938e-33	4.71719908550499e-32	sig	-
ENSG00000107854.6	TNKS2	61.4092506666667	42.2882256666667	3423.00938507808	0.367161149682847	0.0307896526178003	2.19196924615941e-33	4.71719908550499e-32	no sig	-
ENSG00000204371.12	EHMT2	24.664226	29.950245	2505.61455453202	-0.441952533212568	0.0372664395793058	2.31340474683891e-33	4.96608737646632e-32	no sig	-
ENSG00000205476.9	CCDC85C	27.6122743333333	33.184669	1803.08893092889	-0.427841714522166	0.0360519936285264	2.42495430483712e-33	5.19830607794917e-32	no sig	-
ENSG00000159202.18	UBE2Z	67.257066	46.8233136666667	2178.83002944425	0.350499151383897	0.0293903826145644	2.50937021317035e-33	5.37179487438814e-32	no sig	-
ENSG00000168159.15	RNF187	83.6156783333333	110.304386666667	4490.861724439	-0.561849401635371	0.0478021759256462	2.87761857518648e-33	6.15155826620655e-32	no sig	-
ENSG00000117461.15	PIK3R3	22.2768483333333	12.9161586666667	1446.05437318068	0.609536724111327	0.0519888777068827	3.29490818270758e-33	7.03385316067477e-32	no sig	-
ENSG00000150459.13	SAP18	36.7890736666667	48.8529186666667	1108.67152005407	-0.57047885886169	0.0486820358973963	4.15542447920152e-33	8.85858333304745e-32	no sig	-
ENSG00000115993.13	TRAK2	31.255024	17.1012353333333	1551.41999998704	0.692004941850787	0.0591871448880642	4.46390970752188e-33	9.50307186768435e-32	no sig	-
ENSG00000130703.17	OSBPL2	10.2442176666667	14.3757976666667	536.902243272996	-0.647747542307416	0.0554146991478442	4.63763930964903e-33	9.85930133512007e-32	no sig	-
ENSG00000170745.12	KCNS3	3.91869633333333	0.724153333333333	54.0359227399577	2.22403082289378	0.192684294524538	6.18523341157307e-33	1.31312675719801e-31	sig	RELA
ENSG00000198728.11	LDB1	47.1061926666667	56.0410906666667	2435.44536599014	-0.413609487521504	0.0350550845854003	6.33349069092127e-33	1.3427522973751e-31	no sig	-
ENSG00000025772.8	TOMM34	52.6234416666667	69.4814793333333	1740.15889722038	-0.561709882594172	0.048142344773911	7.94182696272346e-33	1.68142004088539e-31	no sig	-
ENSG00000196924.19	FLNA	21.4817753333333	31.729581	5208.83001836026	-0.714591490288652	0.0613735532038228	8.03096056574647e-33	1.69795878189095e-31	no sig	-
ENSG00000125971.18	DYNLRB1	158.254689666667	219.727062333333	1115.97365596067	-0.634985087590793	0.0545415011437586	8.17688021962056e-33	1.72644184691797e-31	no sig	-
ENSG00000136960.13	ENPP2	0.104908666666667	1.78008333333333	31.0701978286232	-4.12614584113252	0.3541681562271	9.65666759095012e-33	2.0360905277608e-31	sig	-
ENSG00000196511.15	TPK1	5.70668533333333	1.67275	94.8208324460387	1.57095238717003	0.135538139199834	9.93663393633228e-33	2.09225872760505e-31	sig	-
ENSG00000172986.13	GXYLT2	33.1343756666667	19.5385296666667	851.756176582669	0.584984446038821	0.050265313090562	9.98452682683079e-33	2.09947492471955e-31	no sig	-
ENSG00000070756.17	PABPC1	510.064915	620.183454333333	21000.4585852602	-0.445716932984747	0.0379965750367553	1.02843572997869e-32	2.15957491909557e-31	no sig	-
ENSG00000174483.20	BBS1	9.85764566666667	13.232311	854.835773404886	-0.584075920505823	0.0501995184069388	1.03654880353599e-32	2.17364989236737e-31	no sig	-
ENSG00000144043.12	TEX261	78.4795016666667	92.910248	3516.44728393821	-0.406059047816784	0.0345318511174863	1.09573345298302e-32	2.29463854766675e-31	no sig	-
ENSG00000177156.11	TALDO1	193.406780666667	234.866467333333	3397.3148071054	-0.444541694303716	0.0379352619781508	1.19956715824808e-32	2.50867416690335e-31	no sig	-
ENSG00000067057.19	PFKP	82.6832826666667	52.4497403333333	2904.79690318234	0.480588464192741	0.041148281664119	1.32529276710823e-32	2.76785059884e-31	no sig	-
ENSG00000152377.14	SPOCK1	2.60259933333333	0.629366	91.3407382335238	1.84445847423602	0.159744072749904	1.32884655904447e-32	2.77151718735485e-31	sig	-
ENSG00000125812.16	GZF1	7.31132566666667	10.0441443333333	610.124369472978	-0.616579397012042	0.0531477786565648	1.37352202774238e-32	2.86082365048559e-31	no sig	-
ENSG00000143384.14	MCL1	153.954473333333	114.139455	4868.74749456433	0.261704785267362	0.0221248067862595	1.48278142091428e-32	3.08422537659268e-31	no sig	-
ENSG00000130702.15	LAMA5	3.061092	5.74772966666667	1333.7747963337	-1.0524010576186	0.0909546339695127	1.55803546695394e-32	3.23638822805405e-31	sig	-
ENSG00000186470.14	BTN3A2	27.07431	15.1084456666667	786.991239575905	0.661791623527312	0.0571612374566706	1.69545677479169e-32	3.51710299728995e-31	no sig	-
ENSG00000101337.16	TM9SF4	24.8594316666667	32.0802986666667	1229.2288990007	-0.528404767566293	0.0454982965947782	1.87968764308465e-32	3.89403570468599e-31	no sig	-
ENSG00000171219.9	CDC42BPG	2.25653466666667	0.844122333333333	193.700219658075	1.23108014431999	0.10681942656293	2.01360320911676e-32	4.16586124323712e-31	sig	-
ENSG00000180233.11	ZNRF2	17.1100723333333	8.36881133333333	382.31531241511	0.851759918893873	0.0736433879750026	2.21111291805978e-32	4.56834898204495e-31	no sig	-
ENSG00000265681.8	RPL17	1933.586203	2486.572468	11447.2765850459	-0.525792755816305	0.045376761797283	2.61409763679328e-32	5.39371979596985e-31	no sig	-
ENSG00000008311.16	AASS	19.235254	11.500862	1015.8028507116	0.564992170244303	0.0488581640113875	2.62583797843542e-32	5.4107006365809e-31	no sig	-
ENSG00000162551.14	ALPL	5.124103	1.97193333333333	164.61979696873	1.18804768994979	0.103306424997552	2.79173731908387e-32	5.74486612804267e-31	sig	-
ENSG00000165731.21	RET	2.14650766666667	0.798667666666667	144.00786584627	1.23135926329495	0.107125384785016	2.86056034489758e-32	5.87864221278751e-31	sig	-
ENSG00000127837.10	AAMP	169.637154	185.653342	4697.94631397684	-0.297022494770147	0.0252749506981181	2.98692803504551e-32	6.13016269030046e-31	no sig	-
ENSG00000117676.14	RPS6KA1	24.2060923333333	15.476172	932.246300877394	0.470248959814475	0.0404871355703059	3.13127700263985e-32	6.41786867575638e-31	no sig	-
ENSG00000059573.9	ALDH18A1	101.536473333333	110.354449333333	4553.59119079833	-0.286276044586133	0.0243574511578495	3.14565123961616e-32	6.43876793575085e-31	no sig	-
ENSG00000168283.14	BMI1	172.118021666667	124.012447333333	4518.01086388965	0.3019077336936	0.0257161128437768	3.31721241164264e-32	6.78092770565624e-31	no sig	-
ENSG00000176170.14	SPHK1	10.1319353333333	3.62792	190.234204756561	1.2860073027559	0.112138134226158	3.78456092111284e-32	7.72601820888903e-31	sig	-
ENSG00000175390.15	EIF3F	97.6080083333333	130.021673666667	3618.12092439087	-0.575980885338988	0.049970699003136	3.83268253074495e-32	7.81390685798569e-31	no sig	-
ENSG00000227500.10	SCAMP4	38.7723513333333	52.3784106666667	1389.81678126981	-0.593036531184143	0.0515020235060866	4.05928529140595e-32	8.26496224523645e-31	no sig	-
ENSG00000158748.4	HTR6	2.66589466666667	0.603931333333333	93.9053031153907	1.93861996957664	0.169625681672136	4.28320123798653e-32	8.70936420594807e-31	sig	-
ENSG00000138326.21	RPS24	3785.55035566667	4795.30830533333	23536.5474764019	-0.504121753344577	0.0437068501569228	5.82414422342625e-32	1.18270796990341e-30	no sig	-
ENSG00000107736.22	CDH23	4.260947	1.54344566666667	266.498106111481	1.26878150322937	0.111090730193531	6.53534911811748e-32	1.32538599944138e-30	sig	RELA
ENSG00000062485.19	CS	230.448978	256.857463333333	8129.54327659406	-0.322734003467619	0.0276696120835062	7.01586466112066e-32	1.42096612380884e-30	no sig	-
ENSG00000147130.14	ZMYM3	24.892552	29.8110556666667	2000.8423803992	-0.420946689508452	0.0363455977752949	7.57849001821606e-32	1.53290376182105e-30	no sig	-
ENSG00000100505.14	TRIM9	7.085566	3.87899966666667	407.726584216778	0.688334240756783	0.0602118503819437	9.18469315198671e-32	1.85535616712413e-30	no sig	-
ENSG00000144674.18	GOLGA4	48.6440196666667	26.3548446666667	4584.8358423851	0.706706253600588	0.0618667816069584	1.02862184109274e-31	2.07515031894795e-30	no sig	-
ENSG00000106299.8	WASL	29.7167426666667	18.577773	911.787351610583	0.50155792261448	0.0436654915436088	1.03741413635906e-31	2.09015216780421e-30	no sig	-
ENSG00000213995.12	NAXD	16.0764083333333	7.96289533333333	422.290838418622	0.828324033683759	0.0724741302715065	1.07147034163592e-31	2.15594939629692e-30	no sig	-
ENSG00000168461.13	RAB31	44.9567663333333	29.8899526666667	1313.24844119445	0.414150843291849	0.0358565730936884	1.17220880667129e-31	2.35250707515946e-30	no sig	-
ENSG00000168488.19	ATXN2L	86.3895793333333	62.968575	5322.17091478976	0.28489255917801	0.0244706354245873	1.17175429705075e-31	2.35250707515946e-30	no sig	-
ENSG00000091140.15	DLD	157.421737333333	110.280833	2933.03197375081	0.342279040911183	0.029526920473274	1.39460204889003e-31	2.79518873596125e-30	no sig	-
ENSG00000188493.15	C19orf54	21.317886	27.8365123333333	989.652642363886	-0.545706405276642	0.0478640860338344	1.94989298852007e-31	3.90307800416362e-30	no sig	-
ENSG00000149658.18	YTHDF1	28.252647	41.8096143333333	1161.27184079532	-0.722932223583503	0.063634776988666	2.13544637916421e-31	4.26895396135641e-30	no sig	-
ENSG00000100504.17	PYGL	148.500139	158.100728	7296.45313830492	-0.258216463101232	0.0222587482121033	2.22290761005456e-31	4.43804080230193e-30	no sig	-
ENSG00000128578.10	STRIP2	11.3409206666667	6.20318966666667	614.851693305464	0.691974019888233	0.0609593586305498	2.31585879483994e-31	4.61763668885745e-30	no sig	-
ENSG00000115128.7	SF3B6	567.951426333333	717.163110333333	2768.45110048812	-0.499281822876825	0.0437580372264506	2.5543592415089e-31	5.08660710457062e-30	no sig	-
ENSG00000141756.19	FKBP10	72.31587	88.3931336666667	3861.5914559049	-0.452850807765104	0.0395630200349621	2.6387649281886e-31	5.24790759202204e-30	no sig	-
ENSG00000134247.10	PTGFRN	34.8114913333333	20.1940013333333	1986.98442837775	0.60786602189088	0.0536073668866938	2.9115440966254e-31	5.78294190222774e-30	no sig	-
ENSG00000026950.17	BTN3A1	15.4932203333333	7.83403233333333	395.231985402836	0.801858563252662	0.0707128696548437	2.94587919171204e-31	5.84360823447331e-30	no sig	-
ENSG00000101439.9	CST3	66.103441	120.721292333333	942.483171520442	-1.02187596088158	0.0902684740215535	2.96598851680662e-31	5.8759358624088e-30	sig	-
ENSG00000189241.8	TSPYL1	135.938234666667	151.405189	5955.66550425007	-0.320200295564252	0.0277549659613616	3.15863544856717e-31	6.24955688944361e-30	no sig	-
ENSG00000088970.16	KIZ	11.429609	16.5427676666667	647.582350836513	-0.691784406583599	0.061172932020967	3.77066394670481e-31	7.45092864237965e-30	no sig	-
ENSG00000123612.16	ACVR1C	1.99564	0.349276333333333	75.4727497385546	2.28785983855061	0.204753580720118	3.81331395029428e-31	7.52555799179076e-30	sig	-
ENSG00000114698.15	PLSCR4	3.25124133333333	0.130248	40.7762808644232	4.35463945840301	0.384881840558413	3.94310775168969e-31	7.77175444716025e-30	sig	-
ENSG00000125384.7	PTGER2	5.49395966666667	1.45439866666667	67.3305779141405	1.71240975890831	0.152193390185109	4.63207104339911e-31	9.11802183804731e-30	sig	-
ENSG00000003436.16	TFPI	14.309923	4.846953	172.915677230388	1.36293773024789	0.121252914212097	5.11730081462626e-31	1.00603262061014e-29	sig	-
ENSG00000164647.9	STEAP1	31.14542	13.38361	212.751602566757	1.02810859440979	0.0912186650999185	5.14477388135126e-31	1.01014522080595e-29	sig	-
ENSG00000135454.14	B4GALNT1	24.0627506666667	10.3053756666667	947.324108094833	1.0357066153474	0.0921476992539188	7.20863617527343e-31	1.41357136602404e-29	sig	-
ENSG00000142621.21	FHAD1	2.89466	0.811629	177.415030585996	1.63289473158938	0.145769528889758	8.47687008144769e-31	1.66015245953435e-29	sig	-
ENSG00000101363.13	MANBAL	32.3962463333333	46.1083743333333	664.737088724897	-0.667907232893647	0.0594844101053308	9.3607884291044e-31	1.83093695504805e-29	no sig	-
ENSG00000104980.8	TIMM44	53.823291	63.774703	2496.31363113061	-0.408654459845052	0.0359307709713876	9.54010910322066e-31	1.86364640821217e-29	no sig	-
ENSG00000090905.19	TNRC6A	36.732477	22.6612353333333	3388.420205482	0.522499867515387	0.0463395872777419	9.75729661135497e-31	1.90366091988372e-29	no sig	-
ENSG00000105011.9	ASF1B	86.903431	55.7579426666667	1448.31547388132	0.462418863092107	0.0408598597202001	1.05398572232231e-30	2.0537398151901e-29	no sig	-
ENSG00000167562.14	ZNF701	0.207741666666667	1.76408466666667	49.0510646065017	-3.19580050798907	0.285697424579987	1.05958303728801e-30	2.06203956486365e-29	sig	-
ENSG00000091436.17	MAP3K20	26.688428	17.577093	1355.52788986691	0.428711632742311	0.0377938026555931	1.09869255410025e-30	2.13276427409914e-29	no sig	-
ENSG00000167840.14	ZNF232	19.8750473333333	29.1871186666667	560.852561377129	-0.710839057135918	0.0633794760424229	1.09743767656692e-30	2.13276427409914e-29	no sig	-
ENSG00000088899.16	LZTS3	6.93831033333333	9.91288366666667	632.40188562821	-0.669967730756369	0.0597655859962615	1.15133093157308e-30	2.2321337922435e-29	no sig	-
ENSG00000142541.18	RPL13A	1709.087182	2274.82443033333	32850.3381645888	-0.573614503218946	0.0510877424861119	1.18874266180082e-30	2.30177018170051e-29	no sig	-
ENSG00000133131.15	MORC4	37.3657383333333	24.9417086666667	2009.0766188206	0.410166748966698	0.0361545502665292	1.30324117069982e-30	2.52030817616013e-29	no sig	-
ENSG00000101391.21	CDK5RAP1	24.1841366666667	32.8554726666667	1132.45388013628	-0.600338202468924	0.0535676168375086	1.3403304654259e-30	2.58878614832197e-29	no sig	-
ENSG00000101442.10	ACTR5	8.300062	12.6618036666667	342.564074916779	-0.765999125780406	0.0684302241716794	1.48630045945231e-30	2.86712753210744e-29	no sig	-
ENSG00000162599.18	NFIA	21.4235336666667	10.7015646666667	1077.61068714303	0.821787993033569	0.0733921561828726	1.49663813788115e-30	2.88346045239527e-29	no sig	-
ENSG00000115758.14	ODC1	173.617863333333	215.585266666667	5361.00079751716	-0.474839818374713	0.0421191305238822	1.52891598421651e-30	2.9419702952221e-29	no sig	-
ENSG00000003056.8	M6PR	112.531679333333	79.816424	2302.92839444343	0.323108766605521	0.0283560383238295	1.59308351635935e-30	3.06162047850956e-29	no sig	-
ENSG00000166579.16	NDEL1	49.2933093333333	32.3152246666667	1208.4942463668	0.434162743770629	0.0384138250929965	1.66317367083245e-30	3.19234069595772e-29	no sig	-
ENSG00000072422.17	RHOBTB1	15.4221833333333	8.88078033333333	694.651282664108	0.618039853062383	0.0552740292486157	1.69788815402879e-30	3.25491916891117e-29	no sig	-
ENSG00000204463.14	BAG6	69.5852793333333	74.2401216666667	4594.41008643042	-0.260725855307656	0.0228273507149619	1.74834236690366e-30	3.34747837280573e-29	no sig	-
ENSG00000132024.18	CC2D1A	30.1038356666667	19.8534676666667	2218.17100511952	0.425831533991983	0.0376867143150692	1.87278997806436e-30	3.5813042099139e-29	no sig	-
ENSG00000124160.12	NCOA5	27.1814096666667	35.2719223333333	1154.18973835021	-0.534811228447303	0.0477562158126534	2.11490826337392e-30	4.03929133375245e-29	no sig	-
ENSG00000118707.11	TGIF2	26.6004453333333	33.002116	1072.49177991449	-0.470519596586623	0.0418386655525234	2.18407513781921e-30	4.16623144792172e-29	no sig	-
ENSG00000148337.22	CIZ1	58.5616766666667	66.7581336666667	3757.53106080075	-0.354167040667787	0.031224407411814	2.25312511056209e-30	4.29263502213763e-29	no sig	-
ENSG00000152495.11	CAMK4	7.59407233333333	1.40986333333333	417.260237151134	2.22338586727039	0.201736308798966	2.32261547911046e-30	4.41956449129995e-29	sig	-
ENSG00000162444.12	RBP7	23.1972576666667	7.88591566666667	105.270690517113	1.35936030995793	0.122402088283862	2.32791170722789e-30	4.42418041226922e-29	sig	-
ENSG00000137941.17	TTLL7	10.5602316666667	5.21521266666667	650.361070337096	0.83727063591472	0.0750647867901339	2.44412565532134e-30	4.63932373466353e-29	no sig	-
ENSG00000132646.11	PCNA	394.944672	499.477333333333	3800.87746999852	-0.501066878732309	0.0447016187782183	2.48423189109114e-30	4.70965143141301e-29	no sig	-
ENSG00000087586.18	AURKA	65.1096476666667	83.2227026666667	1343.38975980802	-0.514312304531592	0.045948034791146	2.64603271260851e-30	5.01023368543427e-29	no sig	-
ENSG00000118096.10	IFT46	35.7698143333333	45.435578	1042.69320370563	-0.505521325361478	0.045146249513119	2.72609545591994e-30	5.1554980689686e-29	no sig	-
ENSG00000136270.14	TBRG4	70.060573	48.0203186666667	1840.63807843323	0.371573690853263	0.0328699857960787	2.99077039536915e-30	5.64911079703735e-29	no sig	-
ENSG00000153707.19	PTPRD	3.69361133333333	1.15953133333333	252.478372589077	1.47470966958118	0.133011933867753	2.99770053169123e-30	5.65527029314039e-29	sig	-
ENSG00000144320.14	LNPK	38.9038433333333	26.5872	2218.95583452237	0.37738715174842	0.033416735094932	3.21345261800532e-30	6.05488327644451e-29	no sig	-
ENSG00000120594.17	PLXDC2	1.36403766666667	0.135732	82.7346665028629	3.1771373911528	0.286807853606766	3.41233291805849e-30	6.42176889695183e-29	sig	-
ENSG00000138604.10	GLCE	31.893241	20.1698696666667	1210.3415811785	0.485866715703361	0.043408389376391	3.43344596774753e-30	6.45362228059667e-29	no sig	-
ENSG00000133740.11	E2F5	28.7258143333333	43.047533	596.669157211197	-0.742107698939879	0.0667638621738922	3.49233781794042e-30	6.55632189864991e-29	no sig	-
ENSG00000034693.15	PEX3	37.1049263333333	46.5979896666667	978.425749948986	-0.489179404457971	0.0437416495268559	3.70614388415374e-30	6.9492452173311e-29	no sig	-
ENSG00000129675.16	ARHGEF6	10.4692303333333	4.52340066666667	459.071737661124	1.02225673774652	0.0922261982148871	4.24898635486432e-30	7.95742730103569e-29	sig	-
ENSG00000196739.15	COL27A1	3.163392	5.32279533333333	1169.64252488752	-0.896269912403782	0.0807579251635889	4.46303386139215e-30	8.34814816815985e-29	no sig	-
ENSG00000139737.22	SLAIN1	20.1270956666667	28.4744146666667	768.46347482145	-0.658782664687836	0.0594113684465759	4.52523587266717e-30	8.4542376370205e-29	no sig	-
ENSG00000011275.19	RNF216	22.2267776666667	13.8736963333333	1647.757482225	0.504892304024458	0.0452916337098306	4.80585328074386e-30	8.96762913027907e-29	no sig	-
ENSG00000109854.14	HTATIP2	120.112134333333	70.0166066666667	1132.59745032453	0.596812631579379	0.0538137290569526	5.04696951636077e-30	9.40615975280152e-29	no sig	-
ENSG00000250722.6	SELENOP	2.11648533333333	6.228113	67.7018263098866	-1.68848039102421	0.153060168867822	5.54205187783869e-30	1.03163823180106e-28	sig	-
ENSG00000125266.8	EFNB2	7.38030833333333	3.822043	286.584578085023	0.764253260687064	0.0690995410041434	6.62684983218388e-30	1.23208246638661e-28	no sig	-
ENSG00000077585.14	GPR137B	19.2457146666667	8.92896233333333	254.318031832826	0.920114526442874	0.0831935622872847	6.66790545777697e-30	1.23822200988815e-28	no sig	-
ENSG00000140350.15	ANP32A	298.612237333333	357.771960333333	7853.90136023454	-0.423675964132654	0.0378774963759025	6.95051526364766e-30	1.2891491186354e-28	no sig	-
ENSG00000176463.14	SLCO3A1	2.421794	0.603972	102.17161272951	1.79172547035387	0.16291015439797	7.18922861837949e-30	1.33182188335436e-28	sig	-
ENSG00000070882.13	OSBPL3	15.6727736666667	10.1197753333333	1112.23747327869	0.454888089493484	0.0407935135991691	7.46506569218674e-30	1.38126119464195e-28	no sig	-
ENSG00000131023.13	LATS1	38.6881493333333	47.2614336666667	3278.96131504654	-0.447468986033121	0.0401242648955804	7.94840044087155e-30	1.46892920857498e-28	no sig	-
ENSG00000048052.24	HDAC9	1.079669	0.0951996666666667	38.5325230997767	3.27576666812982	0.297360982450391	8.25926217362985e-30	1.52455099260068e-28	sig	-
ENSG00000171004.19	HS6ST2	48.9293773333333	32.6737733333333	1584.52256259561	0.407165007892683	0.0364364066448045	9.25495340280173e-30	1.70629900475339e-28	no sig	-
ENSG00000149256.16	TENM4	0.698240333333333	0.179963333333333	169.46610617501	1.75115658875702	0.159501904398375	9.36964322963418e-30	1.72538006091221e-28	sig	-
ENSG00000041353.10	RAB27B	1.161485	0.129054666666667	34.530416821867	2.92871669708611	0.267913102181831	9.61778680097352e-30	1.76896119288073e-28	sig	-
ENSG00000178074.6	C2orf69	47.496998	29.645912	885.889562556133	0.502952614276735	0.0454265532603508	1.14315456957031e-29	2.10005260796033e-28	no sig	-
ENSG00000170191.5	NANP	13.047194	19.47017	526.602505978438	-0.731942046200943	0.0665119084498612	1.18519066706477e-29	2.17468377993683e-28	no sig	-
ENSG00000105193.9	RPS16	1552.55541933333	2078.108115	9517.24712933339	-0.582401420253132	0.0529137916232216	1.3635677280809e-29	2.49900944029857e-28	no sig	-
ENSG00000260230.5	FRRS1L	1.54830433333333	0.390083666666667	80.9664826310752	1.78215567086925	0.162962837491889	1.44721371192648e-29	2.64915735652291e-28	sig	-
ENSG00000185352.9	HS6ST3	0.765669	0.176051	68.649563828763	1.90304472689247	0.174375602459535	1.50913377814242e-29	2.75922644395126e-28	sig	-
ENSG00000196363.10	WDR5	53.6726473333333	62.4724543333333	2532.91239767453	-0.382121863175568	0.0342659001547116	1.52663610766665e-29	2.78791970704575e-28	no sig	-
ENSG00000197763.20	TXNRD3	21.8282573333333	13.3613076666667	821.464676727637	0.530171608820351	0.0481005130736014	1.58514518602999e-29	2.89134233754796e-28	no sig	-
ENSG00000136997.21	MYC	79.1916863333333	114.341652666667	1537.36515384543	-0.684923826658045	0.06244629060622	1.71553899939536e-29	3.1254849406242e-28	no sig	-
ENSG00000101132.10	PFDN4	68.9261293333333	119.452180666667	684.599326653025	-0.946498597147744	0.0862924241610576	1.76895769642722e-29	3.21900176800859e-28	no sig	-
ENSG00000106829.20	TLE4	45.38196	31.492094	1899.17399871507	0.354900569451437	0.0318071852699168	1.81827289612147e-29	3.30483964008493e-28	no sig	-
ENSG00000127580.17	WDR24	7.70618566666667	11.4030313333333	531.562420727021	-0.720747174586295	0.06574056658843	1.84818047356446e-29	3.35524212474075e-28	no sig	-
ENSG00000213339.9	QTRT1	41.0649656666667	53.7809443333333	1352.19488908791	-0.549607312862179	0.0499900520358372	1.87952946041158e-29	3.40813971450868e-28	no sig	-
ENSG00000117868.18	ESYT2	42.167467	29.7479386666667	2704.35958368262	0.332123677212538	0.0297334916378521	1.9120218737079e-29	3.46298391768037e-28	no sig	-
ENSG00000162735.19	PEX19	49.334545	58.1593386666667	2382.66764772727	-0.401022739037677	0.036090119457774	1.99415244740973e-29	3.6074966751087e-28	no sig	-
ENSG00000138756.19	BMP2K	15.657307	10.097085	1102.28838634497	0.457720750971496	0.0413875906057577	2.02369493055454e-29	3.65664829597153e-28	no sig	-
ENSG00000112309.11	B3GAT2	6.60011766666667	3.25718833333333	272.192129981837	0.834859115842453	0.0761529342869175	2.04445313266363e-29	3.6898309290099e-28	no sig	-
ENSG00000132792.19	CTNNBL1	24.5551806666667	35.4392043333333	1144.36531136608	-0.684388674187255	0.0625371101069924	2.24774692363683e-29	4.05199103321807e-28	no sig	-
ENSG00000186867.11	QRFPR	10.8218923333333	3.84789833333333	215.095451209288	1.30028244610448	0.119289491739416	2.26238256434825e-29	4.07361010096957e-28	sig	-
ENSG00000165501.17	LRR1	65.028828	84.6122076666667	824.933797532401	-0.540292680788291	0.0492272487927936	2.46913727607402e-29	4.44070161448412e-28	no sig	-
ENSG00000125901.6	MRPS26	88.675175	124.325451666667	1336.25302158227	-0.64697497209536	0.0591678414570757	2.52470112090593e-29	4.5353401371239e-28	no sig	-
ENSG00000170915.9	PAQR8	8.89549933333333	4.13563833333333	344.216730692253	0.918960656010447	0.084008695081748	2.54796723229814e-29	4.57180662996639e-28	no sig	-
ENSG00000278129.2	ZNF8	6.05034666666667	8.59039266666667	821.203130351507	-0.658533324913923	0.0602436536035198	2.59437762409062e-29	4.64966771164055e-28	no sig	-
ENSG00000164828.18	SUN1	61.3114796666667	35.6791616666667	2319.59578420836	0.602128994234014	0.0550531441491338	2.71282529718675e-29	4.85630386823919e-28	no sig	-
ENSG00000115073.8	ACTR1B	27.785577	37.666463	1252.87152602579	-0.597631320052095	0.0546401066644412	2.74620817187921e-29	4.91036038899934e-28	no sig	-
ENSG00000183580.10	FBXL7	1.01260933333333	0.079157	31.1613422895665	3.46662504634359	0.317235097989406	2.97528986536237e-29	5.3138056425064e-28	sig	-
ENSG00000148926.10	ADM	15.0790453333333	5.448728	183.897123177946	1.27088277577775	0.116921107771516	3.19191504147652e-29	5.69409566368954e-28	sig	-
ENSG00000006715.16	VPS41	35.0126733333333	20.3158613333333	1532.29581616049	0.608530573642714	0.0557431812398938	3.33155969507029e-29	5.93633867978247e-28	no sig	-
ENSG00000189060.6	H1-0	67.7948073333333	89.1179966666667	2205.79073747343	-0.553620495835589	0.0506076054195432	3.36037766236415e-29	5.98077377713841e-28	no sig	-
ENSG00000105968.19	H2AZ2	305.170773666667	202.354316	4048.22459128732	0.415616354032077	0.0376440662628272	3.81355406806806e-29	6.77950505780081e-28	no sig	-
ENSG00000132819.17	RBM38	15.7032303333333	24.206327	560.09075306007	-0.780260960957312	0.0716511351049886	4.42333728446726e-29	7.85448128634722e-28	no sig	-
ENSG00000241343.10	RPL36A	2948.06414566667	3785.31236466667	20985.6280935899	-0.52285939389872	0.0478576213348983	4.90471852994764e-29	8.69924357906593e-28	no sig	-
ENSG00000088812.18	ATRN	7.530118	11.4343193333333	1061.65996138947	-0.753528033581405	0.0693122616357449	5.25544646279867e-29	9.31059727943861e-28	no sig	-
ENSG00000137411.19	VARS2	27.2511513333333	31.8122853333333	1923.75198281188	-0.385360460907548	0.0349261388469886	5.5442417530394e-29	9.81095271407534e-28	no sig	-
ENSG00000141985.9	SH3GL1	89.858513	100.503683666667	4281.17368406497	-0.32743711610458	0.0295581237593363	5.57887818873564e-29	9.86092311043376e-28	no sig	-
ENSG00000135045.7	C9orf40	62.9275476666667	39.433863	1231.82154827572	0.495336156320631	0.0453131462007199	5.8138172188362e-29	1.02644175021675e-27	no sig	-
ENSG00000143374.18	TARS2	60.5254133333333	68.9909203333333	2112.10169350359	-0.352735617443959	0.0319123144231374	5.97199242926144e-29	1.05316154819458e-27	no sig	-
ENSG00000072778.20	ACADVL	36.2944633333333	45.8331	2073.96505652409	-0.497721940069835	0.0455664154099779	6.24069085542953e-29	1.09928877891126e-27	no sig	-
ENSG00000164778.4	EN2	39.4867433333333	23.805123	1035.10206891455	0.549371039944684	0.0505216515562452	7.10274950210298e-29	1.24971093693965e-27	no sig	-
ENSG00000164649.20	CDCA7L	43.697806	28.0626713333333	1466.08447805455	0.462606981014712	0.0423165419265418	7.90620773307157e-29	1.38949121767197e-27	no sig	-
ENSG00000157077.16	ZFYVE9	22.9114856666667	14.347483	1267.24520332631	0.500200118814281	0.045915305766962	8.39919128749348e-29	1.47445028831591e-27	no sig	-
ENSG00000005700.15	IBTK	39.8451086666667	26.024985	1931.46893068958	0.439935610981006	0.0401907170390622	8.50081176164114e-29	1.49059171424545e-27	no sig	-
ENSG00000099954.19	CECR2	5.456916	8.26163333333333	1020.58152493703	-0.747340362957851	0.0691043920428903	9.70909370191086e-29	1.70052569576764e-27	no sig	-
ENSG00000150764.14	DIXDC1	11.7518086666667	6.94953266666667	542.556887238509	0.579538505271221	0.0535183400395023	9.80223484129335e-29	1.71489041553751e-27	no sig	-
ENSG00000126217.21	MCF2L	2.233878	0.669712666666667	173.936436980073	1.53287445982044	0.142463391726962	1.11484280550177e-28	1.9481941225849e-27	sig	-
ENSG00000099817.12	POLR2E	106.396737666667	129.301335666667	4178.63878763038	-0.444247677311566	0.0407234317300311	1.22741999949898e-28	2.14103711879397e-27	no sig	-
ENSG00000153094.24	BCL2L11	37.4165543333333	21.777128	1404.8398407557	0.603197620871664	0.055855783722187	1.22797431584628e-28	2.14103711879397e-27	no sig	-
ENSG00000146592.17	CREB5	22.12001	13.1127266666667	1692.75432639679	0.577358577849382	0.0534598765861828	1.35863226216375e-28	2.36616938494123e-27	no sig	-
ENSG00000164659.15	ELAPOR2	10.067782	5.014404	471.213445867215	0.820848617942698	0.0761389914729497	1.48939733567074e-28	2.59097981204211e-27	no sig	-
ENSG00000198331.11	HYLS1	23.20718	11.959747	262.909595731327	0.771777207530935	0.0716360372908512	1.5557126604795e-28	2.70329190935406e-27	no sig	-
ENSG00000118007.13	STAG1	45.4138223333333	27.2548473333333	3016.4156871407	0.560063803770267	0.0519040807086939	1.65622355142585e-28	2.87470423402327e-27	no sig	-
ENSG00000162244.12	RPL29	2183.12272633333	2600.486509	22922.4457714418	-0.4165526540348	0.0381994052418714	1.70065892683648e-28	2.94851024064462e-27	no sig	-
ENSG00000107443.16	CCNJ	30.9162033333333	39.732618	1243.8483362339	-0.519074039770321	0.0480111537670482	1.76125499563062e-28	3.05013744355672e-27	no sig	-
ENSG00000114098.18	ARMC8	39.3196593333333	25.2948196666667	1066.40714067661	0.461221973000163	0.0424920157020935	1.88312604560227e-28	3.25753330425003e-27	no sig	-
ENSG00000111897.7	SERINC1	163.404636333333	176.449725666667	4344.76618207387	-0.276859461826834	0.02517940675515	1.96477984752851e-28	3.39497217376199e-27	no sig	-
ENSG00000137075.18	RNF38	37.162255	24.6407023333333	1248.08644258214	0.417784861207258	0.0383731398911534	2.03051691800417e-28	3.50463127180272e-27	no sig	-
ENSG00000239672.8	NME1	427.759106333333	571.404402333333	4318.0166139252	-0.577820606018081	0.0537010869146861	2.09251265920447e-28	3.60759481166873e-27	no sig	-
ENSG00000046604.14	DSG2	102.077141	75.3935916666667	5446.09855695431	0.266874613146865	0.0242956700600011	2.35195514012834e-28	4.05035581841319e-27	no sig	-
ENSG00000079819.19	EPB41L2	68.1364783333333	78.5373916666667	5739.85028808319	-0.366582651929825	0.0335814931550204	2.41412202654143e-28	4.15277486552266e-27	no sig	-
ENSG00000204130.14	RUFY2	26.7672066666667	16.7204823333333	1047.01750885662	0.502582369445805	0.0465777938539183	2.55932224214769e-28	4.39764032533136e-27	no sig	-
ENSG00000166348.20	USP54	12.857961	15.7535003333333	1366.87273694269	-0.451794684977821	0.041707179998763	2.62668665285189e-28	4.50836540984478e-27	no sig	-
ENSG00000180198.17	RCC1	228.520552666667	249.958673	8026.457080675	-0.295056308150305	0.0269579162666029	3.06183956916778e-28	5.24940303443637e-27	no sig	-
ENSG00000165633.13	VSTM4	3.09903333333333	1.166268	194.373709730601	1.2173340875287	0.114166104139291	3.11246739370793e-28	5.33027332658004e-27	sig	-
ENSG00000181192.12	DHTKD1	39.0007253333333	26.7763056666667	2786.99342064461	0.370292047193149	0.0340221009951248	3.33141465340643e-28	5.69890056081613e-27	no sig	-
ENSG00000112029.10	FBXO5	72.2171116666667	84.4295436666667	1279.9875635792	-0.389082977048313	0.0358035079912274	3.35958803288232e-28	5.74072398567795e-27	no sig	-
ENSG00000112592.15	TBP	28.487912	38.904601	864.113752249364	-0.608649933286188	0.0568707173362499	3.44970137546576e-28	5.88817799557627e-27	no sig	-
ENSG00000101407.13	TTI1	17.844949	22.415208	837.465704886615	-0.487459874257684	0.0452509819855552	3.56754484603588e-28	6.08258503450786e-27	no sig	-
ENSG00000214435.9	AS3MT	13.4517773333333	7.26061266666667	358.570819830985	0.705923971669574	0.0660367579185985	3.61114376197976e-28	6.15011699485017e-27	no sig	-
ENSG00000125354.24	SEPTIN6	25.9234983333333	32.6975173333333	1630.16878665308	-0.494468723018188	0.0459647522843903	3.92553385569504e-28	6.67817365538936e-27	no sig	-
ENSG00000141576.16	RNF157	10.0386246666667	5.76658333333333	595.698952958761	0.620488769304737	0.0580916715802224	4.19241493689864e-28	7.12433202011233e-27	no sig	-
ENSG00000167460.17	TPM4	172.582855333333	118.990289	4523.78213598264	0.361829182709509	0.0332973360035829	4.34082491674335e-28	7.3684068768464e-27	no sig	-
ENSG00000006125.18	AP2B1	204.142827	108.918351666667	9371.11464494248	0.725589480990864	0.0680990634652087	5.34143486364616e-28	9.05693460433204e-27	no sig	-
ENSG00000005059.16	MCUB	33.2912223333333	18.7555716666667	499.958650171073	0.644985070904223	0.0605698893584411	5.68826909571451e-28	9.63442764530195e-27	no sig	-
ENSG00000198755.11	RPL10A	1667.20488366667	2085.69000366667	13634.6720091092	-0.48620570820115	0.0453179879952053	5.79293488769677e-28	9.8009336360121e-27	no sig	-
ENSG00000138613.14	APH1B	16.398197	9.17607	410.924675957447	0.656722679043876	0.0617153031380052	6.08800748011993e-28	1.02888661503387e-26	no sig	-
ENSG00000063177.13	RPL18	1763.64573433333	2242.984149	14623.0703190469	-0.509162656872106	0.0475795361410365	6.33387783488728e-28	1.0692668025095e-26	no sig	-
ENSG00000143416.21	SELENBP1	28.6729013333333	13.7691263333333	560.567417505411	0.867964640225807	0.0816402357384257	7.44401343192175e-28	1.25530173989289e-26	no sig	-
ENSG00000186184.20	POLR1D	100.204718333333	133.167800666667	1270.81725624184	-0.570074836419724	0.0535505370674266	7.49502873105943e-28	1.26252325499256e-26	no sig	-
ENSG00000151090.20	THRB	3.80134633333333	1.59648833333333	252.08800891211	1.06628010025022	0.100581426193644	7.5830425669907e-28	1.27595453149593e-26	sig	-
ENSG00000145703.17	IQGAP2	15.5156546666667	9.356948	1102.95475319584	0.55230766276126	0.0518550746477006	7.85369247504496e-28	1.32005411251764e-26	no sig	-
ENSG00000101898.7	MCTS2	38.9894563333333	64.120627	267.139865795657	-0.867567511663468	0.0816882386657653	8.38370860964312e-28	1.40749681791598e-26	no sig	-
ENSG00000149136.9	SSRP1	260.117791333333	286.789086333333	15852.8903847539	-0.307021490959069	0.0283075754019543	8.39219863533892e-28	1.40749681791598e-26	no sig	-
ENSG00000174839.13	DENND6A	61.2405296666667	40.1450343333333	1887.86113466863	0.434840753749836	0.0405193793751913	9.33813690086473e-28	1.564442435359e-26	no sig	-
ENSG00000152558.15	TMEM123	216.451555333333	157.740241666667	5123.39754706273	0.285938731670197	0.0263579337978867	9.39755296698465e-28	1.57268712139125e-26	no sig	-
ENSG00000125843.11	AP5S1	9.69040866666667	14.5893996666667	359.52330446604	-0.743974223925935	0.0701653028723678	9.46218270323265e-28	1.58132088453023e-26	no sig	-
ENSG00000144354.15	CDCA7	95.5118303333333	109.960552666667	2734.08317516118	-0.368094210550955	0.0341141852705952	9.46966311828588e-28	1.58132088453023e-26	no sig	-
ENSG00000142676.14	RPL11	1872.65443	2279.94073333333	19760.9293750457	-0.447724022022262	0.0417835957471568	9.78426132997035e-28	1.63208679522547e-26	no sig	-
ENSG00000112992.18	NNT	55.6751366666667	37.8742833333333	2269.26809989273	0.382419164493425	0.0355156648331315	1.05972641198391e-27	1.76579061490897e-26	no sig	-
ENSG00000126005.17	MMP24OS	25.6808563333333	45.5283783333333	557.990471541808	-0.975320784007303	0.0921509091680004	1.09018531117366e-27	1.81458166318787e-26	no sig	-
ENSG00000132541.11	RIDA	110.848387666667	141.132601666667	1024.51203833449	-0.508403191643206	0.0477424432143175	1.1215169112984e-27	1.86471846319765e-26	no sig	-
ENSG00000132664.13	POLR3F	22.995745	30.7211283333333	663.40044985329	-0.573304800050024	0.0540669168831239	1.15524656173093e-27	1.91873009223694e-26	no sig	-
ENSG00000145425.10	RPS3A	3221.535461	3842.878605	35782.2360275793	-0.418610245552335	0.039049416390621	1.24777209846553e-27	2.070173450339e-26	no sig	-
ENSG00000183098.11	GPC6	11.226221	6.738043	773.588009306776	0.559035128712686	0.0528065871878865	1.50394333033961e-27	2.49250306994887e-26	no sig	-
ENSG00000136636.13	KCTD3	79.8052756666667	58.5132886666667	2953.47538556734	0.277426901345528	0.0256772131505883	1.59843595233944e-27	2.64626136771297e-26	no sig	-
ENSG00000183914.15	DNAH2	0.295257	0.0248193333333333	40.2176836270737	3.42140444083163	0.324406805428435	1.68333214776507e-27	2.78381957011835e-26	sig	STAT1
ENSG00000235750.10	KIAA0040	6.26834033333333	2.56949666666667	210.185801375484	1.09435907537727	0.104092860992606	1.82880157373405e-27	3.02114883772378e-26	sig	-
ENSG00000170638.10	TRABD	69.062804	83.1718726666667	3558.23994978712	-0.431434027881577	0.0404521574356755	1.97848199395726e-27	3.26491894784403e-26	no sig	-
ENSG00000165502.7	RPL36AL	482.570609333333	649.39532	2446.47794584366	-0.587463468650844	0.0557102356222512	2.01884754804013e-27	3.32796762117032e-26	no sig	-
ENSG00000000419.14	DPM1	79.5534176666667	115.186713	876.930284378178	-0.691647531764265	0.0657604327999567	2.25810553337167e-27	3.71839536173691e-26	no sig	-
ENSG00000100994.12	PYGB	21.6577543333333	26.7863463333333	1944.1959858112	-0.464952537354925	0.0437812053000232	2.29858924634002e-27	3.78101985633285e-26	no sig	-
ENSG00000162878.13	PKDCC	4.24970566666667	7.65043166666667	201.543865420098	-0.996095108491412	0.0948510045712857	2.51127864066583e-27	4.12647523332435e-26	no sig	-
ENSG00000174444.15	RPL4	1333.33112133333	1482.33471433333	49248.0891299786	-0.319162889774145	0.0297277701218707	2.53824108371671e-27	4.16633757436909e-26	no sig	-
ENSG00000106367.15	AP1S1	68.3004456666667	42.3701113333333	811.873623795709	0.508853879519896	0.0481382159864765	2.58090736329809e-27	4.23186438196952e-26	no sig	-
ENSG00000158526.8	TSR2	25.253477	31.177868	1976.06400534445	-0.465720337380928	0.0439081893233404	2.6283179150542e-27	4.30502274439217e-26	no sig	-
ENSG00000105372.8	RPS19	1479.86132733333	1912.250609	17050.3344646961	-0.531721027837231	0.0503929665126184	2.63127515085315e-27	4.30529128451163e-26	no sig	-
ENSG00000110107.9	PRPF19	182.645286333333	215.774553666667	7563.08419936591	-0.404376693678825	0.0379209541232265	2.63859989610071e-27	4.31269779412515e-26	no sig	-
ENSG00000197712.12	FAM114A1	4.04897833333333	1.23081366666667	149.516034769045	1.50672123639371	0.144087105630663	2.79985748442824e-27	4.5714198524886e-26	sig	-
ENSG00000075303.13	SLC25A40	25.2631036666667	15.2264843333333	582.673770731568	0.551697697743886	0.0524758958621314	3.43094289039683e-27	5.59588600737421e-26	no sig	-
ENSG00000149273.15	RPS3	3150.01814333333	3743.53676833333	29778.2561512182	-0.413539609172485	0.0389144564047556	3.57701399300141e-27	5.8279615934599e-26	no sig	-
ENSG00000164542.13	KIAA0895	23.802934	14.1001103333333	645.591718989722	0.576578087692225	0.0549679034520532	3.83548502490881e-27	6.24248476123753e-26	no sig	-
ENSG00000198563.14	DDX39B	374.763405333333	438.686294666667	9496.90957244645	-0.391900383185239	0.0368327897904773	3.8414848671607e-27	6.24565466851771e-26	no sig	-
ENSG00000164603.12	BMT2	15.8138203333333	8.128521	314.214648467571	0.777741776327475	0.0743796389235665	4.63563851036714e-27	7.52888265124222e-26	no sig	-
ENSG00000121210.16	TMEM131L	18.863964	11.3752916666667	920.109691210332	0.551110068168453	0.0525665143869516	4.69879172151838e-27	7.62341861092239e-26	no sig	-
ENSG00000102181.21	CD99L2	25.2608326666667	15.3535053333333	932.702467574537	0.539183270711872	0.0514373485858915	5.19152076169859e-27	8.41397576236176e-26	no sig	-
ENSG00000105983.23	LMBR1	29.982195	18.1969113333333	1774.01982293665	0.543044527917821	0.0518200394731041	5.20944206534945e-27	8.43415236903688e-26	no sig	-
ENSG00000004866.22	ST7	22.394533	13.1534406666667	524.019198794415	0.588104738129259	0.0562756999729523	5.48550167082673e-27	8.87177725629091e-26	no sig	-
ENSG00000166501.14	PRKCB	16.1598973333333	7.34589133333333	1208.95614385318	0.950368191511396	0.0910824625652057	5.54443555480927e-27	8.95769236963053e-26	no sig	-
ENSG00000101084.19	RAB5IF	114.672461	139.626282	1374.86231992472	-0.446401268468283	0.0422948861202109	5.56705073720656e-27	8.9848118337764e-26	no sig	-
ENSG00000168612.5	ZSWIM1	7.44791566666667	11.655897	282.064872637846	-0.798895033183919	0.0765956522879209	6.21823838422281e-27	1.00252832861952e-25	no sig	-
ENSG00000101160.15	CTSZ	28.051959	15.874962	563.496575110698	0.637143855312547	0.0611655964473466	6.7679806071929e-27	1.09001969800067e-25	no sig	-
ENSG00000135750.15	KCNK1	10.759593	3.31018866666667	110.741091914846	1.49207676451262	0.143953474190719	7.3073756176884e-27	1.17566367844918e-25	sig	-
ENSG00000089048.15	ESF1	22.4106576666667	34.8667396666667	1160.02733646551	-0.788431709039811	0.075730658774269	7.53352417974925e-27	1.21078423547941e-25	no sig	-
ENSG00000179115.11	FARSA	155.061650666667	169.547116333333	5092.87309899123	-0.29512597389768	0.0277322126990992	8.28410256924725e-27	1.33002992603966e-25	no sig	-
ENSG00000110074.12	FOXRED1	21.456837	29.2899623333333	877.728728171159	-0.605673205941394	0.0582227126296506	8.47728281183412e-27	1.35962913609573e-25	no sig	-
ENSG00000138434.17	ITPRID2	39.238431	26.1808946666667	1665.85211301033	0.409070943874376	0.0387769010953255	8.55983572428748e-27	1.371442287094e-25	no sig	-
ENSG00000141431.14	ASXL3	1.740148	0.690559	165.549566388001	1.1412352749796	0.110187774064968	8.71511359876967e-27	1.39487067391316e-25	sig	-
ENSG00000064419.14	TNPO3	59.2499496666667	41.4131966666667	2923.54409128006	0.344095451312827	0.0324706747567016	9.32560715391723e-27	1.49103301932911e-25	no sig	-
ENSG00000130762.15	ARHGEF16	2.72744366666667	0.982995	120.316256646612	1.27335218852309	0.123232587677429	9.86239486125007e-27	1.57522375125852e-25	sig	-
ENSG00000101190.13	TCFL5	15.6021573333333	21.970016	665.48241847091	-0.649321055489335	0.06258574247564	1.03159845611679e-26	1.64596552837765e-25	no sig	-
ENSG00000185658.14	BRWD1	49.2832753333333	31.2525533333333	3677.66777760102	0.480503410384942	0.0459652250028342	1.1576916270938e-26	1.84524312806585e-25	no sig	-
ENSG00000088247.19	KHSRP	206.986392	220.447832333333	13373.3342155947	-0.25742743867024	0.0242465206768108	1.35338410278023e-26	2.15492863389996e-25	no sig	-
ENSG00000065882.18	TBC1D1	9.69448066666667	5.90819133333333	612.719672668798	0.535833300761372	0.0515777457257964	1.42464505818988e-26	2.26371693627635e-25	no sig	-
ENSG00000172379.22	ARNT2	7.778423	3.89883866666667	639.586819770787	0.814206382545248	0.0786544959029232	1.42327811022503e-26	2.26371693627635e-25	no sig	-
ENSG00000086848.15	ALG9	21.0241706666667	12.3536126666667	570.544251707415	0.585479983320002	0.0565338745231444	1.49236024102525e-26	2.36887213129991e-25	no sig	-
ENSG00000119684.16	MLH3	1.349198	0.375721666666667	93.7475866902928	1.64266565366363	0.159580140768134	1.5417109543378e-26	2.4446904258445e-25	sig	-
ENSG00000196975.16	ANXA4	20.6571196666667	11.5584673333333	427.096848010195	0.654669345697802	0.0633804677070718	1.65387570844434e-26	2.61985470650078e-25	no sig	-
ENSG00000154930.15	ACSS1	14.882036	19.112049	989.050361051495	-0.51988261385945	0.0500819728711685	1.75664595875848e-26	2.77979303514831e-25	no sig	-
ENSG00000009954.11	BAZ1B	73.0332533333333	47.3447106666667	5364.15528458433	0.451237182023718	0.0432259310413238	1.80134305972103e-26	2.84760005943386e-25	no sig	-
ENSG00000140406.4	TLNRD1	11.5687886666667	17.1237856666667	657.462762241578	-0.720457649524357	0.0698243401985881	1.86638332003415e-26	2.94739406882032e-25	no sig	-
ENSG00000188677.15	PARVB	37.7297746666667	22.6799253333333	1244.79413548931	0.552327935130815	0.05340394645809	2.06691672133608e-26	3.26073566284064e-25	no sig	-
ENSG00000120438.12	TCP1	637.071736333333	746.675913333333	16833.7228499115	-0.392719204984346	0.0374714678762562	2.08423176579101e-26	3.28468959162953e-25	no sig	-
ENSG00000157064.11	NMNAT2	3.84240933333333	1.62672866666667	226.05579441396	1.04997046082835	0.102050304077712	2.09766148007135e-26	3.30247767031049e-25	sig	-
ENSG00000188786.10	MTF1	11.9571153333333	6.765415	818.343491317486	0.642312476957367	0.0623149939945865	2.10358941270118e-26	3.30843098142482e-25	no sig	-
ENSG00000153162.9	BMP6	8.25681233333333	4.373888	339.277870716731	0.730316872764219	0.0709177869516341	2.31790494972102e-26	3.64178073293069e-25	no sig	-
ENSG00000127955.17	GNAI1	25.287522	14.6124756666667	507.399400025274	0.609220969605839	0.0591429662639633	2.43121911930808e-26	3.81592467269811e-25	no sig	-
ENSG00000166136.16	NDUFB8	571.834584333333	650.359077666667	5055.1110828048	-0.351041854967118	0.0334484732442078	2.60752014504806e-26	4.08847487239326e-25	no sig	-
ENSG00000185686.18	PRAME	91.8341266666667	63.0019526666667	2049.02194499886	0.368239140319975	0.0351422927307049	2.67211346885393e-26	4.18549643246399e-25	no sig	-
ENSG00000186193.9	SAPCD2	10.401519	15.454184	710.088520475503	-0.724526696702342	0.0704601173199823	2.70270051330297e-26	4.22481977804651e-25	no sig	-
ENSG00000215305.10	VPS16	14.0210503333333	17.6538653333333	819.788748436909	-0.491162519226414	0.0473937496993749	2.7014841355668e-26	4.22481977804651e-25	no sig	-
ENSG00000100029.18	PES1	103.179349666667	112.064269	4713.40845239415	-0.284937467243614	0.0270877101521558	3.28259354859254e-26	5.12497782142938e-25	no sig	-
ENSG00000116016.14	EPAS1	10.2644123333333	6.12038766666667	532.655906285618	0.565483511578287	0.0549527850010681	3.28519956372687e-26	5.12497782142938e-25	no sig	-
ENSG00000089195.15	TRMT6	25.4717213333333	33.6011163333333	1121.42246848068	-0.557339880802663	0.0541982683905996	3.70726331410879e-26	5.77755808497056e-25	no sig	-
ENSG00000139915.21	MDGA2	0.800925333333333	0.0468613333333333	29.2371141474814	3.84268809180763	0.373956816215723	3.87054339389157e-26	6.02592781111625e-25	sig	-
ENSG00000130741.11	EIF2S3	199.45328	218.242326	6473.86195708245	-0.295765139628885	0.0281931099246588	4.13733010239028e-26	6.43477990596785e-25	no sig	-
ENSG00000130707.18	ASS1	11.0084693333333	20.0618643333333	463.919835800601	-1.01423756923805	0.0991474967256788	4.15067415355881e-26	6.44902628314536e-25	sig	RELA
ENSG00000124766.7	SOX4	30.7437796666667	39.3659693333333	2575.64199791966	-0.513394654078003	0.0498285550957517	4.16025811283181e-26	6.45740768308929e-25	no sig	-
ENSG00000146802.13	TMEM168	23.9824796666667	13.308428	747.14851857332	0.66942614737999	0.0654042316167936	4.34364832957626e-26	6.73527683136408e-25	no sig	-
ENSG00000196700.9	ZNF512B	23.1935566666667	29.4291403333333	3108.72780776828	-0.499080673364148	0.0484141522431663	4.45662834737502e-26	6.90351886613982e-25	no sig	-
ENSG00000108523.16	RNF167	98.1596003333333	114.033388666667	2554.05100453802	-0.381012036245465	0.0365718255377987	4.4903170769166e-26	6.94872059302364e-25	no sig	-
ENSG00000168772.12	CXXC4	0.950079	2.83579666666667	66.2306323200038	-1.69494610264851	0.166453094825212	4.69406465003036e-26	7.25673204121543e-25	sig	-
ENSG00000108465.15	CDK5RAP3	50.531966	61.072788	2241.68331406798	-0.435474896761275	0.0420265460810907	4.74556386825429e-26	7.32899558130294e-25	no sig	-
ENSG00000110344.10	UBE4A	42.2945133333333	29.539942	2536.61428997064	0.346189786090672	0.0331601319869796	4.85714389938723e-26	7.49380970182737e-25	no sig	-
ENSG00000138496.17	PARP9	2.36209333333333	0.664744333333333	68.4951610830665	1.62376366735517	0.15950903262141	5.008563636432e-26	7.71969913283264e-25	sig	STAT2
ENSG00000110422.12	HIPK3	32.685332	19.6344486666667	1639.96684510681	0.557932867270644	0.0544471497071661	5.37206013350163e-26	8.27168459916689e-25	no sig	-
ENSG00000136243.18	NUP42	93.867033	58.0557846666667	813.552380961143	0.513254367977514	0.0499349768791922	5.38811640948539e-26	8.28812756680622e-25	no sig	-
ENSG00000174744.14	BRMS1	39.47683	49.2746333333333	1278.83941968378	-0.480148980225583	0.0465940456955617	5.51713037522337e-26	8.47811869125801e-25	no sig	-
ENSG00000137831.15	UACA	24.173446	15.229702	1818.32784060977	0.48970349663936	0.0476400167904283	6.58543906592007e-26	1.01096984385484e-24	no sig	-
ENSG00000065413.20	ANKRD44	4.38714666666667	2.012303	236.288007145921	0.938048917909275	0.0920176187535872	6.81324541663359e-26	1.04490101101068e-24	no sig	-
ENSG00000105373.19	NOP53	110.60505	144.778362	4482.09686083967	-0.547075971312409	0.0534841562379285	6.97356643137733e-26	1.06842524261251e-24	no sig	-
ENSG00000132824.14	SERINC3	60.1596583333333	74.9232956666667	2215.93370649463	-0.473395795357088	0.0460137740720428	7.01260756606284e-26	1.07333982537961e-24	no sig	-
ENSG00000104722.14	NEFM	4.92316966666667	2.004449	211.285856740044	1.10304452760239	0.108569622907622	7.15886612415083e-26	1.0946389243208e-24	sig	-
ENSG00000137154.13	RPS6	2837.88249233333	3483.06870466667	52798.7284259442	-0.458352038793397	0.0445516984207904	8.13611185606455e-26	1.24283341959884e-24	no sig	-
ENSG00000197756.10	RPL37A	2553.97710733333	3321.68319166667	14549.6516430686	-0.540133362485942	0.0528595883609397	8.15282248853086e-26	1.2441530001557e-24	no sig	-
ENSG00000186472.20	PCLO	4.37964133333333	2.285252	868.669682749733	0.754540166506548	0.0741388831687044	8.22973628362494e-26	1.25464812403077e-24	no sig	-
ENSG00000147677.12	EIF3H	122.879402666667	153.292166333333	4225.33093165125	-0.480411998761825	0.0468072507748111	8.45226711457311e-26	1.28730032645173e-24	no sig	-
ENSG00000205544.4	TMEM256	129.387564666667	235.515046	513.957820710691	-1.01262434413873	0.0996844958277114	8.65736184515925e-26	1.31723512457492e-24	sig	-
ENSG00000116793.16	PHTF1	24.9843066666667	16.3027463333333	871.079058190729	0.438614360307394	0.0426447263962262	1.0211728171764e-25	1.55067355971822e-24	no sig	-
ENSG00000175745.15	NR2F1	36.1273226666667	48.7784486666667	1349.20020917803	-0.591869684567465	0.0582081788873977	1.02065850553772e-25	1.55067355971822e-24	no sig	-
ENSG00000136237.19	RAPGEF5	4.090012	1.73984766666667	285.436878477707	1.0421414367907	0.102823341025688	1.03372685852887e-25	1.56819213292376e-24	sig	-
ENSG00000150961.15	SEC24D	21.450519	12.0590806666667	682.131745695888	0.646608210260003	0.0637145946836301	1.08005640597353e-25	1.63686424633923e-24	no sig	-
ENSG00000068024.18	HDAC4	3.03257466666667	1.563713	383.765085179901	0.771397156693547	0.0760082406079172	1.11912166000617e-25	1.69440296126474e-24	no sig	-
ENSG00000106052.14	TAX1BP1	90.7422853333333	62.8596256666667	2936.97249292943	0.355137098059172	0.0343030062737035	1.12168782012011e-25	1.69662162625233e-24	no sig	-
ENSG00000170515.14	PA2G4	506.427349	555.518096666667	12573.2188996593	-0.298807667114245	0.0287806041462398	1.26984470908239e-25	1.91883495108695e-24	no sig	-
ENSG00000137968.17	SLC44A5	17.28905	9.98011766666667	774.228273951829	0.613732697490631	0.0605355697574323	1.28275626219488e-25	1.93644684321349e-24	no sig	-
ENSG00000106609.16	TMEM248	40.8766913333333	25.482991	1283.03139572738	0.502435457046662	0.0492513565871405	1.31179584936462e-25	1.97819142126321e-24	no sig	-
ENSG00000198901.14	PRC1	172.7318	128.778636666667	6168.54565622474	0.252993531703103	0.0243146375224086	1.31297594495054e-25	1.97819142126321e-24	no sig	-
ENSG00000164597.15	COG5	23.037594	13.9242813333333	1158.45603565153	0.547317821445041	0.0538373072242023	1.32708104677939e-25	1.99749025136824e-24	no sig	-
ENSG00000101473.17	ACOT8	14.6807496666667	22.6480823333333	310.252696297473	-0.780943110663744	0.0770941718359232	1.37158834869723e-25	2.06246743594833e-24	no sig	-
ENSG00000156482.11	RPL30	2379.38872033333	3257.775068	10785.0433509269	-0.612106855820744	0.0604322052418924	1.42150507494088e-25	2.13544422222845e-24	no sig	-
ENSG00000170379.21	TCAF2	1.49206366666667	0.424539	58.7408642526524	1.60180605713754	0.159105098022206	1.57549874047952e-25	2.36447537361351e-24	sig	-
ENSG00000073792.16	IGF2BP2	19.9404506666667	23.9202993333333	1210.36445662939	-0.423518085642804	0.041291102831832	1.59648079520088e-25	2.39363409498358e-24	no sig	-
ENSG00000165102.15	HGSNAT	18.5850103333333	11.9476396666667	940.920399032506	0.460452010915433	0.0450582877318577	1.62871838792384e-25	2.43959538513802e-24	no sig	-
ENSG00000091136.15	LAMB1	23.0607093333333	12.7609236666667	1483.08798710219	0.674283874083691	0.0667306752954649	1.65767314863772e-25	2.48055497475274e-24	no sig	-
ENSG00000125534.10	PPDPF	88.5155253333333	137.474147666667	1264.0092633876	-0.79129286339403	0.0782558305921429	1.66278203411544e-25	2.48578656564707e-24	no sig	-
ENSG00000074410.14	CA12	11.8808573333333	6.77300666666667	393.268375448031	0.631643716141965	0.0624870616500932	1.66847098333342e-25	2.49187434749205e-24	no sig	-
ENSG00000182272.12	B4GALNT4	8.06769233333333	4.19497766666667	556.937901141304	0.755758356955109	0.0747833401212774	1.70886124216144e-25	2.54972684660545e-24	no sig	-
ENSG00000005249.13	PRKAR2B	24.5567616666667	14.4590486666667	658.551721200585	0.582844505373262	0.0575889456605279	1.72608060637061e-25	2.57292847059867e-24	no sig	-
ENSG00000114503.11	NCBP2	79.9099596666667	93.3238713333333	1812.43396757	-0.386990533890154	0.0376549428195532	1.84841049639486e-25	2.75261362134628e-24	no sig	-
ENSG00000116237.16	ICMT	96.9321523333333	72.240891	4460.36665665133	0.253078284595979	0.0244079082594302	1.91967741916053e-25	2.85598340362175e-24	no sig	-
ENSG00000162368.15	CMPK1	156.392593	101.176745333333	2829.62001515829	0.450915072568658	0.0441674938223672	1.98250966121958e-25	2.94661730071142e-24	no sig	-
ENSG00000074935.14	TUBE1	37.0058466666667	47.2735763333333	948.178002536884	-0.511598143561136	0.0503991337180467	2.0369788675848e-25	3.02465850540314e-24	no sig	-
ENSG00000021355.13	SERPINB1	19.005645	8.26999166666667	384.250820310233	1.00793671272034	0.100043019443341	2.04075696199858e-25	3.02735197837191e-24	sig	RELA
ENSG00000224531.6	SMIM13	42.5189493333333	30.0403343333333	1227.49208751208	0.328893482526996	0.0318935226323214	2.12388307171027e-25	3.14763555617984e-24	no sig	-
ENSG00000141458.13	NPC1	30.9232386666667	21.2266896666667	1554.5241612276	0.369539849352547	0.0359910557363525	2.40254816587557e-25	3.55720219794815e-24	no sig	-
ENSG00000215440.12	NPEPL1	1.27613266666667	2.92730866666667	110.851133302764	-1.33249961944976	0.132983048992767	2.41640541288038e-25	3.57428566494485e-24	sig	-
ENSG00000047056.17	WDR37	18.6181013333333	12.1924333333333	1146.02755005479	0.435370938721465	0.0426639789671569	2.43000995367258e-25	3.59096293537445e-24	no sig	-
ENSG00000087448.11	KLHL42	17.7883436666667	11.118619	998.67695826342	0.500479647401133	0.0493468676322484	2.4568785838421e-25	3.6271905759347e-24	no sig	-
ENSG00000006638.13	TBXA2R	4.15688466666667	1.50869933333333	96.7171416219317	1.26524906529395	0.126296822878397	2.50465115172715e-25	3.6941806891455e-24	sig	-
ENSG00000135916.16	ITM2C	62.2099686666667	41.7447666666667	1776.65330915691	0.398605968472432	0.0389393516941618	2.52000851994681e-25	3.71327832867497e-24	no sig	-
ENSG00000106462.12	EZH2	65.1280896666667	42.172803	2776.07887226191	0.448151435955674	0.0439967969290509	2.58840585999894e-25	3.81042020249892e-24	no sig	-
ENSG00000104979.9	C19orf53	91.98934	122.778140333333	1239.80893389196	-0.576249212747165	0.0571811128957008	2.76862508626268e-25	4.07183382200064e-24	no sig	-
ENSG00000056736.10	IL17RB	29.989806	17.9875326666667	765.177573384108	0.555842413124404	0.0550952182896526	2.77283599905787e-25	4.07413929966434e-24	no sig	-
ENSG00000037757.14	MRI1	56.1473346666667	64.2329523333333	3104.42584039699	-0.357582334114747	0.0348551958855526	2.91486590352855e-25	4.27874554010339e-24	no sig	-
ENSG00000062038.15	CDH3	0.873583666666667	0.118147	64.2037660273547	2.64510862884064	0.267342331858332	3.05549836911672e-25	4.48091306976174e-24	sig	-
ENSG00000055208.20	TAB2	51.3130293333333	56.9924866666667	2502.92697462798	-0.315593744146626	0.0306861663452364	3.1281283574641e-25	4.58306486441009e-24	no sig	-
ENSG00000084623.12	EIF3I	452.100353666667	543.945032333333	9636.62310031424	-0.430024407448575	0.0422229818478412	3.1521247832615e-25	4.61383658921268e-24	no sig	-
ENSG00000100353.18	EIF3D	222.261697666667	246.236243	7553.28066865515	-0.313684426942608	0.0304995987809006	3.16142978529507e-25	4.62306615566916e-24	no sig	-
ENSG00000108443.14	RPS6KB1	49.3119413333333	32.3605466666667	2162.21050704756	0.432789156226722	0.0425079278724264	3.16902825547844e-25	4.62978507125016e-24	no sig	-
ENSG00000107518.18	ATRNL1	6.477929	2.82335966666667	272.85419536935	1.01166927882192	0.100942650896282	3.45824206045547e-25	5.04752697706441e-24	sig	-
ENSG00000134440.12	NARS1	122.85973	136.521490666667	4312.09361249385	-0.317611148319483	0.0309268614366429	3.59413105708559e-25	5.24090274199245e-24	no sig	-
ENSG00000128710.6	HOXD10	44.7957096666667	24.478159	771.908389881959	0.691191758620107	0.0689548898037738	3.76137006426547e-25	5.47958381857501e-24	no sig	-
ENSG00000198182.13	ZNF607	7.18680566666667	9.91260133333333	553.76886843945	-0.618308726745262	0.0616497133441735	3.84471693518818e-25	5.59571502568984e-24	no sig	-
ENSG00000188153.14	COL4A5	25.883359	15.6109923333333	2224.23252271593	0.551297895342676	0.0548105992840411	3.89437315247811e-25	5.66263899991935e-24	no sig	-
ENSG00000082512.15	TRAF5	12.5237716666667	7.163069	424.741378192855	0.624743169172682	0.0623117897822853	3.91171289339584e-25	5.68249112402545e-24	no sig	-
ENSG00000140479.18	PCSK6	36.1671663333333	23.671648	1917.06547303108	0.436004523132704	0.0429420006698358	4.09116233968611e-25	5.93757863856705e-24	no sig	-
ENSG00000128596.17	CCDC136	7.48366333333333	3.98349533333333	453.268517722696	0.726110346322212	0.0725609408692576	4.54441723412449e-25	6.58919123514212e-24	no sig	-
ENSG00000112343.11	TRIM38	4.16139833333333	2.16588033333333	354.866168252087	0.758046662551025	0.0757867459280274	4.89011765877759e-25	7.08377664236269e-24	no sig	-
ENSG00000137166.17	FOXP4	7.65992766666667	9.78435966666667	659.574841594524	-0.510722888129419	0.0507423515031083	4.9347307300166e-25	7.14169058607943e-24	no sig	-
ENSG00000105699.17	LSR	17.5460546666667	10.0107063333333	707.522521637602	0.626024097229164	0.0625920501336724	4.99359201047015e-25	7.22009696598278e-24	no sig	-
ENSG00000153993.14	SEMA3D	5.47132433333333	2.48647933333333	220.277107642123	0.949655703348673	0.0950349112727414	5.19047310094153e-25	7.49772838845472e-24	no sig	-
ENSG00000106012.18	IQCE	10.605089	5.92577566666667	876.758288820631	0.659652610780114	0.0660393272224696	5.40471100801744e-25	7.7998886485555e-24	no sig	-
ENSG00000164117.14	FBXO8	33.600492	18.6101316666667	390.181948265514	0.666971890593025	0.0668347874243066	5.91123838333552e-25	8.5229108701918e-24	no sig	-
ENSG00000136147.18	PHF11	6.388304	0.0467356666666667	52.9510886242129	6.62011546960073	0.671095342799175	6.0182221596008e-25	8.66905216317076e-24	sig	STAT2
ENSG00000146731.11	CCT6A	518.383124	374.265371333333	12939.2125126599	0.297061105634773	0.0290278946783333	6.02724263589296e-25	8.67393937880656e-24	no sig	-
ENSG00000155906.20	RMND1	27.908507	36.2319253333333	933.37971227158	-0.535056200211666	0.0533843302694265	6.24881987030488e-25	8.98442730046726e-24	no sig	-
ENSG00000262814.8	MRPL12	160.110272666667	193.806262666667	2593.6683713529	-0.437736427222598	0.0433011679554168	6.31998602328995e-25	9.07828001649282e-24	no sig	-
ENSG00000125520.14	SLC2A4RG	14.0759333333333	20.994187	690.483467021521	-0.729709338651545	0.0731698000917356	6.42335659548031e-25	9.21817460019907e-24	no sig	-
ENSG00000143811.20	PYCR2	132.041190666667	160.051489333333	3188.21050364402	-0.439815535173366	0.0435281465260493	6.50955430864835e-25	9.33318702876251e-24	no sig	-
ENSG00000187772.8	LIN28B	54.391634	66.421647	2332.60769951443	-0.446149150334253	0.0442065742844564	6.88781431430534e-25	9.8663459132331e-24	no sig	-
ENSG00000152969.21	JAKMIP1	4.51108666666667	1.70398666666667	190.342401073463	1.20413681127794	0.12143782384961	7.33858889666259e-25	1.05022906837753e-23	sig	-
ENSG00000073111.14	MCM2	146.581613333333	154.302138666667	8609.83597074805	-0.240250511732231	0.023452243851078	7.47006845337572e-25	1.06805347933098e-23	no sig	-
ENSG00000144357.18	UBR3	25.6388963333333	16.409377	2406.54365035806	0.468779284913118	0.0466010468066403	7.69110486316132e-25	1.09766227503062e-23	no sig	-
ENSG00000168890.14	TMEM150A	1.596628	5.03813133333333	77.3253647690161	-1.77261961731633	0.179086481894028	7.69139854040787e-25	1.09766227503062e-23	sig	-
ENSG00000168078.10	PBK	75.2124736666667	47.7583903333333	852.248957895636	0.477806275340138	0.0475455967361208	7.79888255319925e-25	1.11197203323275e-23	no sig	-
ENSG00000197157.11	SND1	92.966568	70.8793616666667	5265.29916122518	0.220880694382162	0.0215535755179697	7.84976893610104e-25	1.11819305556493e-23	no sig	-
ENSG00000103415.12	HMOX2	39.004866	48.38479	1107.16898934692	-0.471963235611168	0.0469701393636862	8.35927694323901e-25	1.18967253486743e-23	no sig	-
ENSG00000166105.16	GLB1L3	5.602534	2.52356833333333	240.821765415721	0.956313024846691	0.0961794168623032	8.45913665595155e-25	1.20277373872861e-23	no sig	-
ENSG00000204267.18	TAP2	54.6477736666667	35.3629683333333	2625.90696611776	0.452743016269708	0.0449855509120624	8.58868039331898e-25	1.22006756591913e-23	no sig	-
ENSG00000181804.15	SLC9A9	4.302075	1.66172266666667	165.970229790672	1.16789762223555	0.117963654554427	8.90952626161021e-25	1.26448000248801e-23	sig	-
ENSG00000165891.16	E2F7	16.7403803333333	9.57551266666667	1015.87396275227	0.626481705524578	0.0630194265739752	9.18294969322649e-25	1.30208650985925e-23	no sig	-
ENSG00000174574.16	AKIRIN1	104.042850666667	114.165075	3036.16853322045	-0.299310229484021	0.0293747217269009	9.36922818824201e-25	1.32727862192439e-23	no sig	-
ENSG00000163682.17	RPL9	1882.90861166667	2495.69444666667	14776.415899298	-0.565466531302735	0.0567593124895604	9.41034426640186e-25	1.3318791200923e-23	no sig	-
ENSG00000182175.15	RGMA	15.1244653333333	21.145925	565.974672106057	-0.6358120591743	0.0640010875314407	9.63541974531124e-25	1.36248371132552e-23	no sig	-
ENSG00000196923.14	PDLIM7	35.0516233333333	46.7718833333333	1448.47378783677	-0.572963960990812	0.0575843686432684	1.02483579418656e-24	1.44782713985312e-23	no sig	-
ENSG00000162496.9	DHRS3	10.5250396666667	4.58690233333333	181.244994809046	1.00271347864801	0.101147931186948	1.04969770680441e-24	1.48159255997952e-23	sig	-
ENSG00000177082.13	WDR73	19.39752	22.020052	1645.56902396792	-0.346359552573933	0.0341482789396179	1.06117059641618e-24	1.49641559035339e-23	no sig	-
ENSG00000163539.18	CLASP2	64.6266246666667	42.1002726666667	3939.52774067696	0.443606468158228	0.0441402627938509	1.088071483752e-24	1.53294751179795e-23	no sig	-
ENSG00000050426.16	LETMD1	39.0658663333333	52.557081	1297.14812852589	-0.585490037395484	0.05892440672559	1.10641329172494e-24	1.55736512012389e-23	no sig	-
ENSG00000104973.19	MED25	22.1279333333333	26.7342503333333	1317.65252535841	-0.434338705393179	0.043194978615756	1.131076320064e-24	1.58917769563777e-23	no sig	-
ENSG00000178802.18	MPI	110.968189333333	124.945097666667	2862.49213529	-0.335447349214526	0.0330642869338793	1.13023678982451e-24	1.58917769563777e-23	no sig	-
ENSG00000166979.13	EVA1C	2.643099	0.413452	36.0795038473457	2.43825128498445	0.250179593974519	1.20572884531038e-24	1.69252264961465e-23	sig	-
ENSG00000126709.16	IFI6	40.6540436666667	15.7505883333333	212.306380114297	1.16876275123901	0.118483783298777	1.27628577282049e-24	1.78861780188313e-23	sig	STAT2
ENSG00000196743.9	GM2A	17.8052873333333	21.6705613333333	703.409443842056	-0.443762231788941	0.0442257487426899	1.27650657371793e-24	1.78861780188313e-23	no sig	-
ENSG00000121481.11	RNF2	43.612181	51.6580063333333	1063.59776509003	-0.404885001832271	0.0401995889985634	1.28235887051017e-24	1.79518594651892e-23	no sig	-
ENSG00000130725.8	UBE2M	151.145083666667	192.252014666667	3056.09935004365	-0.507738697585439	0.0509586131662248	1.41085950120078e-24	1.97328289401158e-23	no sig	-
ENSG00000146729.10	NIPSNAP2	113.723661666667	77.629927	1821.56838049401	0.375494494249522	0.0372161394697283	1.41658134803228e-24	1.97948942132561e-23	no sig	-
ENSG00000120265.20	PCMT1	209.368554333333	252.663376666667	3687.56892784003	-0.43350571533211	0.0432226735070306	1.48043450892442e-24	2.06684212735979e-23	no sig	-
ENSG00000100644.17	HIF1A	102.484897	68.9680036666667	3583.11931375918	0.397118959337652	0.0394604584298836	1.50256792962495e-24	2.09584429858003e-23	no sig	-
ENSG00000112294.14	ALDH5A1	25.2796966666667	17.1705236666667	1167.68004547707	0.383226873749822	0.0380380523416173	1.53191264082559e-24	2.13484353824998e-23	no sig	-
ENSG00000197879.17	MYO1C	44.0091233333333	29.8553033333333	2978.17073131874	0.386417592610086	0.0383692992335361	1.54550626103454e-24	2.15184173453707e-23	no sig	-
ENSG00000141198.16	TOM1L1	40.198008	26.1003606666667	890.959904860023	0.446242535021511	0.0446450733828692	1.84133934936989e-24	2.56142268879405e-23	no sig	-
ENSG00000083642.19	PDS5B	12.8116803333333	16.7080656666667	1122.27024605868	-0.53742855500722	0.0542212790917949	1.87854234518497e-24	2.61081813943516e-23	no sig	-
ENSG00000175600.16	SUGCT	22.244993	11.2146573333333	347.545209067063	0.797221116942762	0.0808509481182324	2.08669490805264e-24	2.89749807367706e-23	no sig	-
ENSG00000135924.17	DNAJB2	7.231845	10.7744443333333	421.413542656586	-0.72840822292312	0.0739936543141095	2.31912762011031e-24	3.21734599538796e-23	no sig	-
ENSG00000140993.11	TIGD7	6.02536266666667	9.88915133333333	253.598780007594	-0.859165606729663	0.087224346134179	2.34291353839896e-24	3.24742143591215e-23	no sig	-
ENSG00000166432.16	ZMAT1	1.77511866666667	0.398770333333333	85.6925794241117	1.92680071968871	0.197471532567653	2.39960296517639e-24	3.32300813138039e-23	sig	-
ENSG00000170571.12	EMB	48.0134546666667	29.780253	1144.14646070671	0.511718042911678	0.0516541073962656	2.4202365920104e-24	3.34857330275191e-23	no sig	-
ENSG00000225663.8	MCRIP1	36.323384	55.560327	886.54120598925	-0.765844191341119	0.0778182041616773	2.45894486215341e-24	3.39907777223054e-23	no sig	-
ENSG00000197498.13	RPF2	70.6420903333333	90.7450466666667	3043.64465762231	-0.518939424989434	0.0524310177745621	2.4961739198227e-24	3.44744880163327e-23	no sig	-
ENSG00000049860.14	HEXB	98.189425	70.359777	1615.32799473947	0.30849237971982	0.0305976966882565	2.63325737278658e-24	3.63351798449057e-23	no sig	-
ENSG00000079691.19	CARMIL1	9.38477666666667	5.8728	654.81465110703	0.497893976012226	0.0502502237370043	2.68502150814908e-24	3.70163117219158e-23	no sig	-
ENSG00000122026.11	RPL21	1717.89478133333	2077.607485	10352.6516691646	-0.437125939017746	0.0438842497365897	2.85600713684561e-24	3.93383717606804e-23	no sig	-
ENSG00000124702.19	KLHDC3	152.571008	164.650635666667	3587.93344215474	-0.275947093105927	0.0273502358499996	3.02150479716026e-24	4.15807619987777e-23	no sig	-
ENSG00000198393.8	ZNF26	2.00274533333333	2.74108866666667	816.858975174913	-0.608000499367519	0.0619075925438167	3.20348368796347e-24	4.40457574331677e-23	no sig	-
ENSG00000180801.14	ARSJ	1.741232	0.478159	52.1609591724941	1.64802792632152	0.16885068129384	3.32994273506283e-24	4.57436785878105e-23	sig	-
ENSG00000276045.4	ORAI1	31.4404976666667	15.9273493333333	413.588176581014	0.790967651270761	0.0806188541888599	3.3823142307083e-24	4.64217357416804e-23	no sig	-
ENSG00000138449.11	SLC40A1	7.89522733333333	3.69650266666667	140.560206220066	0.905209500798442	0.0922840780337238	3.42302877407691e-24	4.69387388744194e-23	no sig	-
ENSG00000088888.18	MAVS	13.4319516666667	17.880798	2732.22824860059	-0.564922728385661	0.0574596739585752	3.49814439686076e-24	4.79261329678354e-23	no sig	-
ENSG00000196547.15	MAN2A2	7.38994233333333	9.72851766666667	1263.26870267308	-0.549896322824904	0.0559141091764176	3.722268020365e-24	5.09514360549607e-23	no sig	-
ENSG00000151806.14	GUF1	30.909017	37.096887	1671.81969760732	-0.422079958755568	0.0424366576118812	3.85378447903711e-24	5.27048626223593e-23	no sig	-
ENSG00000110200.9	ANAPC15	50.8920503333333	67.9544456666667	804.661573940742	-0.574361027656615	0.0585097044334438	3.86215142712708e-24	5.27724644914092e-23	no sig	-
ENSG00000103978.16	TMEM87A	39.0810816666667	25.1582836666667	791.63619117784	0.457365221273578	0.0462889979725655	5.21045837602227e-24	7.11326793176539e-23	no sig	-
ENSG00000160199.15	PKNOX1	19.7159283333333	13.138602	914.135191575394	0.410084355454195	0.041312951514166	5.29799898925607e-24	7.22637685145167e-23	no sig	-
ENSG00000119632.4	IFI27L2	71.786752	26.3581963333333	157.000450385152	1.23420350192499	0.127090695751814	5.41379760587272e-24	7.37779509277773e-23	sig	-
ENSG00000221866.10	PLXNA4	0.385138666666667	0.0726223333333333	49.6722012798343	2.18834953747444	0.227490075578701	5.42981252691828e-24	7.39308308104164e-23	sig	-
ENSG00000172172.8	MRPL13	152.017448333333	195.133577	1735.32243676299	-0.519477222796574	0.0529344793936154	5.7383708847752e-24	7.80631160168051e-23	no sig	-
ENSG00000166888.12	STAT6	19.3857396666667	12.2243493333333	1009.14975823786	0.485580787285239	0.0493548226037607	6.02853882037098e-24	8.19381559421322e-23	no sig	-
ENSG00000163257.11	DCAF16	60.3322486666667	67.1919756666667	2639.2884344354	-0.318541058499071	0.0318777304537613	6.07405602024914e-24	8.24840752776211e-23	no sig	-
ENSG00000215251.5	FASTKD5	20.2283263333333	28.0457103333333	583.520721934844	-0.623725552196453	0.0639631468509444	6.1090829789182e-24	8.28867041849174e-23	no sig	-
ENSG00000138246.17	DNAJC13	33.7843456666667	21.047202	2698.85184199006	0.506370966022803	0.0515861270914561	6.25112872431249e-24	8.47393553454955e-23	no sig	-
ENSG00000156990.14	RPUSD3	124.366085666667	153.426404666667	2476.3753686904	-0.463415543789787	0.0470485474453938	6.67882455978905e-24	9.04575772759479e-23	no sig	-
ENSG00000198948.12	MFAP3L	10.5156093333333	6.08169266666667	373.987437893557	0.607603417803436	0.0623541017712102	6.84963428537601e-24	9.26895638634771e-23	no sig	-
ENSG00000153317.15	ASAP1	21.907555	13.9941013333333	1631.15260310739	0.470357180467681	0.0478899216428503	8.25033490445608e-24	1.11545975335422e-22	no sig	-
ENSG00000152229.18	PSTPIP2	5.67500333333333	8.826594	336.654908659684	-0.78609525990174	0.0809156922943619	8.68044468654269e-24	1.1725827690945e-22	no sig	-
ENSG00000144712.13	CAND2	15.910226	9.45061433333333	1044.69871479933	0.569959132890637	0.0585368164849578	8.69786390559608e-24	1.17390697352848e-22	no sig	-
ENSG00000163527.10	STT3B	161.263275333333	121.744871333333	5558.2118771079	0.235803678389179	0.0235712119924788	8.89873073800497e-24	1.19996620179239e-22	no sig	-
ENSG00000159111.13	MRPL10	37.3604843333333	45.9701066666667	893.73668150901	-0.460021813118438	0.0468369001188493	9.11800206328508e-24	1.22845949127109e-22	no sig	-
ENSG00000184117.12	NIPSNAP1	84.4535143333333	58.8010293333333	2352.80612020121	0.347005807305394	0.0349577580333108	9.44878575495942e-24	1.27191384140777e-22	no sig	-
ENSG00000130054.5	NALF2	3.31827666666667	4.83114033333333	320.792397370889	-0.690406047931701	0.0711895404201053	9.61481752610112e-24	1.2931342280087e-22	no sig	-
ENSG00000124145.6	SDC4	6.42585166666667	9.78881233333333	213.853764262324	-0.755467360814964	0.0779126901813302	1.01696613713386e-23	1.3665648711111e-22	no sig	-
ENSG00000065559.15	MAP2K4	54.2458833333333	36.5191203333333	1553.13055801198	0.39531237050125	0.0400517750351402	1.07382047476789e-23	1.44170687958166e-22	no sig	-
ENSG00000101224.18	CDC25B	35.08285	40.0857973333333	1698.763509313	-0.355443144570651	0.0358807419997581	1.07700282847975e-23	1.44472102657602e-22	no sig	-
ENSG00000144959.11	NCEH1	11.894479	6.77438233333333	346.896477816076	0.62930624097298	0.064939458256508	1.09473862351785e-23	1.46723533950267e-22	no sig	-
ENSG00000117335.21	CD46	144.967903333333	102.018904	2973.30916137806	0.33486169355483	0.0337717429956477	1.16419075620295e-23	1.55896369464432e-22	no sig	-
ENSG00000075415.15	SLC25A3	1257.16608466667	1372.485687	10161.7880002306	-0.293277704899833	0.0294911882786841	1.17322158357063e-23	1.56969307878248e-22	no sig	-
ENSG00000141556.22	TBCD	38.0319273333333	26.775703	2286.67167073327	0.333085258119736	0.0336103611180754	1.24425015738789e-23	1.66328080449432e-22	no sig	-
ENSG00000166167.18	BTRC	30.5460026666667	21.295508	1759.70764427598	0.347499189005485	0.0351091507695637	1.25475178481352e-23	1.67586562039261e-22	no sig	-
ENSG00000164742.16	ADCY1	10.363618	4.63323033333333	1073.65552965811	0.973853041357716	0.100741281694944	1.25599782213891e-23	1.67607744005429e-22	no sig	-
ENSG00000047932.14	GOPC	69.602745	78.0052266666667	3487.1127775944	-0.328142703788294	0.0331160924320232	1.31041427064575e-23	1.7465481441298e-22	no sig	-
ENSG00000124193.16	SRSF6	142.651281666667	179.153223333333	6225.45277021721	-0.48651461010035	0.0498516352334437	1.31107260284057e-23	1.7465481441298e-22	no sig	-
ENSG00000114853.15	ZBTB47	15.29692	8.923255	1052.93777713369	0.59578577537103	0.0615495281155941	1.34872595268003e-23	1.79515657242291e-22	no sig	-
ENSG00000111057.11	KRT18	25.9830633333333	15.9201106666667	590.48366777471	0.524248493606649	0.0539677581895613	1.4752437069129e-23	1.96159226087146e-22	no sig	-
ENSG00000160803.8	UBQLN4	77.5174683333333	56.434593	3524.05448968572	0.285866642139811	0.028798634127958	1.47631676027437e-23	1.96159226087146e-22	no sig	-
ENSG00000154813.10	DPH3	34.0653016666667	41.0193513333333	1046.93042531448	-0.42812215346162	0.043674576241049	1.51867630249103e-23	2.016137627071e-22	no sig	-
ENSG00000030110.14	BAK1	33.7542623333333	41.8940953333333	1272.52154592352	-0.470640016353794	0.0482316676069394	1.54567915273547e-23	2.05021968856384e-22	no sig	-
ENSG00000099995.19	SF3A1	66.2609856666667	72.580897	5418.13743185646	-0.296387451315644	0.0299078882647781	1.62573784271102e-23	2.15455695354299e-22	no sig	-
ENSG00000137055.15	PLAA	55.5779926666667	37.8482543333333	1603.26619891761	0.378981616840082	0.0385013280499911	1.63427441525023e-23	2.1640095843859e-22	no sig	-
ENSG00000174547.13	MRPL11	106.687849333333	125.357352	1761.65427050442	-0.395768498038226	0.0402765542143806	1.65212316716837e-23	2.18576604082112e-22	no sig	-
ENSG00000006327.14	TNFRSF12A	30.0617086666667	13.593333	263.573673250109	0.950945770497562	0.0986290242095334	1.6645375306623e-23	2.20030162608044e-22	no sig	-
ENSG00000139117.14	CPNE8	19.0959513333333	10.931204	474.008235426711	0.624537294046745	0.0647407760650493	1.7004455587862e-23	2.24584125086304e-22	no sig	-
ENSG00000164442.10	CITED2	33.1663966666667	46.0289003333333	759.526573973908	-0.629121009841057	0.0652275145144119	1.71088126105156e-23	2.25768945861196e-22	no sig	-
ENSG00000167646.14	DNAAF3	11.5355813333333	5.58506466666667	289.647842433021	0.856650599447712	0.0888085984160539	1.7348649353535e-23	2.28738008970089e-22	no sig	-
ENSG00000173706.14	HEG1	6.793358	4.00783533333333	731.697243963032	0.581395892281213	0.0601954710762302	1.76887553350313e-23	2.33022893999006e-22	no sig	-
ENSG00000029725.17	RABEP1	78.2725756666667	54.3762786666667	5203.45941700651	0.352516487964747	0.0357614261873389	1.79676800365613e-23	2.36495177116584e-22	no sig	-
ENSG00000144560.16	VGLL4	28.9335346666667	18.4422153333333	880.229309758678	0.470198690998562	0.0482780497294429	1.86303177777476e-23	2.45007754188074e-22	no sig	-
ENSG00000174943.11	KCTD13	25.1661143333333	16.3193236666667	767.614940871245	0.44680859494358	0.0457693306317384	1.87593488179591e-23	2.4649432509054e-22	no sig	-
ENSG00000104812.15	GYS1	24.2940743333333	28.219227	1597.82869531762	-0.37820043756219	0.0384749408218571	1.88334857405216e-23	2.47257679487784e-22	no sig	-
ENSG00000117519.16	CNN3	94.4948223333333	105.982180333333	2157.32446883014	-0.330820644249168	0.0335180979684203	1.89373536024247e-23	2.48409728573764e-22	no sig	-
ENSG00000124198.10	ARFGEF2	11.8868866666667	15.93126	1596.75589308373	-0.573614160124769	0.0594834067184329	2.13319927200115e-23	2.7958333655913e-22	no sig	-
ENSG00000116132.12	PRRX1	2.87579033333333	0.856359333333333	69.2182488528666	1.54091398839331	0.161029346086732	2.16500716950732e-23	2.83511091789433e-22	sig	-
ENSG00000151151.6	IPMK	29.8794973333333	18.8921683333333	981.184938466324	0.485116415598364	0.0499788036052241	2.23341066814071e-23	2.92220361868021e-22	no sig	-
ENSG00000184156.17	KCNQ3	0.325661333333333	0.0110483333333333	30.3631829808093	4.53772764454195	0.472605018622024	2.27365665793809e-23	2.97233842822729e-22	sig	-
ENSG00000240303.8	ACAD11	27.6722253333333	35.4932286666667	1667.28736100719	-0.515382461683754	0.0532956511922363	2.43567666683022e-23	3.18144783608933e-22	no sig	-
ENSG00000185787.15	MORF4L1	785.960162666667	592.313167	10811.1403107242	0.236681587352103	0.0239158037497362	2.60803011602386e-23	3.40368909214866e-22	no sig	-
ENSG00000109436.8	TBC1D9	16.252475	9.71518566666667	939.716730263415	0.559716189870047	0.0581753210850368	2.85952575899201e-23	3.72875385138273e-22	no sig	-
ENSG00000180035.13	ZNF48	8.11510733333333	10.6727036666667	486.693758134279	-0.550562007493101	0.057215902297888	2.98891642689133e-23	3.89418164730989e-22	no sig	-
ENSG00000101246.20	ARFRP1	12.2733866666667	18.2865916666667	638.619873438181	-0.729503963738889	0.0761410948187541	3.05810136492086e-23	3.98095577175044e-22	no sig	-
ENSG00000183087.15	GAS6	4.23167866666667	1.69255733333333	113.093074867596	1.11818688935464	0.117277408465436	3.4717247173574e-23	4.51558591296452e-22	sig	-
ENSG00000148334.16	PTGES2	47.4973476666667	58.1909096666667	1512.33964278209	-0.453720502702572	0.0468172099919087	3.51356986242994e-23	4.56615955224559e-22	no sig	-
ENSG00000198467.16	TPM2	98.5875543333333	122.035738666667	2839.16214625325	-0.468548425138343	0.04842440696978	3.53089883104233e-23	4.58481412660956e-22	no sig	-
ENSG00000129682.16	FGF13	2.33227933333333	0.0555413333333333	23.1192399857255	4.95406100541461	0.520713253154068	3.72913156645048e-23	4.83814013751693e-22	sig	-
ENSG00000276043.5	UHRF1	144.331243666667	109.912321333333	8098.09686853805	0.223847034262373	0.0226901585592011	3.76998668112917e-23	4.88703151524339e-22	no sig	-
ENSG00000178982.10	EIF3K	374.001879666667	446.790157666667	3283.11529648373	-0.419569322308456	0.0431764131428071	3.82463797341259e-23	4.95370967094187e-22	no sig	-
ENSG00000119946.12	CNNM1	7.25838966666667	3.94643533333333	467.586750464568	0.694259561675032	0.0727529451503067	4.35320901286204e-23	5.63358610539401e-22	no sig	-
ENSG00000151617.17	EDNRA	2.88353233333333	0.91667	66.6709037793803	1.44322303724838	0.152123429718254	4.64965763253293e-23	6.01217895052265e-22	sig	-
ENSG00000132661.4	NXT1	25.461214	36.773522	282.056601951642	-0.681257043135318	0.0714479824486098	4.68991084797409e-23	6.05914466888723e-22	no sig	-
ENSG00000111424.12	VDR	7.38914966666667	3.965932	382.5006806342	0.715738035717743	0.075102628737517	4.94924555940486e-23	6.38883767228703e-22	no sig	-
ENSG00000142700.12	DMRTA2	1.03131866666667	0.164559666666667	35.8112484381008	2.40247338353526	0.256658086514792	5.07927551495527e-23	6.55120280435193e-22	sig	-
ENSG00000154305.18	MIA3	55.188518	40.1595973333333	4722.66352662623	0.287273058229406	0.0293421833773569	5.66428275351304e-23	7.29963127758331e-22	no sig	-
ENSG00000158717.11	RNF166	17.721844	22.1561083333333	706.577803460972	-0.480218392930982	0.0499518140744027	5.79046828857807e-23	7.4560140126862e-22	no sig	-
ENSG00000150938.10	CRIM1	17.4876493333333	11.583979	1024.36642482111	0.418974005344447	0.0433158239346861	5.97988140402245e-23	7.69348180969934e-22	no sig	-
ENSG00000164904.18	ALDH7A1	86.9926953333333	99.7734373333333	2847.8705210629	-0.36128470620812	0.0371465959543948	6.11709272931525e-23	7.86344872701718e-22	no sig	-
ENSG00000151572.18	ANO4	1.93679733333333	0.567023	76.9315692466014	1.55877552740561	0.164842009929434	6.39272366915383e-23	8.21092082605567e-22	sig	-
ENSG00000141510.18	TP53	123.811789666667	135.135618	4595.5291608649	-0.291754620248431	0.0298474528859539	6.4211121268037e-23	8.24051633725441e-22	no sig	-
ENSG00000157470.12	FAM81A	5.08563733333333	2.32282766666667	148.886442300983	0.938179679728184	0.0987371123631078	6.52301105201577e-23	8.36432357277197e-22	no sig	-
ENSG00000141934.10	PLPP2	2.66845633333333	0.178247333333333	20.876823912538	3.64196923367937	0.383098475144588	7.26824787118209e-23	9.31217825756687e-22	sig	-
ENSG00000184508.12	HDDC3	31.790455	45.7111983333333	663.895187941019	-0.679161427430509	0.0715733394562367	7.29894121448266e-23	9.34373595837386e-22	no sig	-
ENSG00000137959.17	IFI44L	1.710544	0.0403606666666667	28.5092174571447	5.25429953115126	0.557804742099999	7.37869045579117e-23	9.43798804938666e-22	sig	RELA STAT2
ENSG00000065320.9	NTN1	7.10473366666667	9.23243766666667	816.866418178844	-0.532557723972105	0.0558152576941162	7.4411391046332e-23	9.50997321888156e-22	no sig	-
ENSG00000006704.11	GTF2IRD1	11.2902703333333	7.37432166666667	734.177262518669	0.436894326846387	0.0453675954172792	7.56017774484551e-23	9.65410269936237e-22	no sig	-
ENSG00000131732.12	ZCCHC9	43.1485843333333	55.6475563333333	1021.16381715893	-0.52470644753227	0.0549711618738742	7.62492387942692e-23	9.72872117165623e-22	no sig	-
ENSG00000254772.10	EEF1G	1992.900389	2305.86521166667	51159.6090563135	-0.374516221700086	0.0386549378580198	7.8270091496395e-23	9.97830372401932e-22	no sig	-
ENSG00000149480.7	MTA2	145.366517333333	154.285780666667	7414.20433588228	-0.252251243460244	0.0258389256965102	9.1309747194055e-23	1.16310506900989e-21	no sig	-
ENSG00000105202.9	FBL	420.771754	506.359145666667	8851.53060581156	-0.428625326413339	0.0445615456880352	9.17477929319291e-23	1.16771984513611e-21	no sig	-
ENSG00000196411.10	EPHB4	26.5816326666667	17.5639573333333	1520.49759838706	0.420891537185353	0.0437334841357414	9.4160721927086e-23	1.19744158998529e-21	no sig	-
ENSG00000159231.6	CBR3	7.39103966666667	2.30733966666667	68.0000412405205	1.46700291155631	0.155839691999673	9.43471306253159e-23	1.19882302088046e-21	sig	RELA
ENSG00000175215.11	CTDSP2	17.341306	25.192292	1021.72156407564	-0.689161063651427	0.0728850301873814	1.00499000494299e-22	1.27593994614384e-21	no sig	-
ENSG00000198648.12	STK39	33.1185483333333	19.645176	1040.47647861107	0.571472906851251	0.060262219321684	1.01644698314005e-22	1.28942365029939e-21	no sig	-
ENSG00000050344.9	NFE2L3	11.696449	6.76823433333333	383.068854463847	0.606558153425466	0.0640860090011682	1.04037229958608e-22	1.31868900111186e-21	no sig	-
ENSG00000139354.11	GAS2L3	23.3755723333333	12.8560076666667	743.17303984924	0.680582648574673	0.0720351118514866	1.08103919946082e-22	1.36910905351599e-21	no sig	-
ENSG00000101216.11	GMEB2	6.75924466666667	9.09503066666667	460.432798552943	-0.581821588561054	0.0614982245713949	1.19488178107558e-22	1.5120453934087e-21	no sig	-
ENSG00000204525.18	HLA-C	243.054982	155.513382333333	5404.61780156601	0.462488943115515	0.0484045669565896	1.21739157565128e-22	1.53926631300354e-21	no sig	-
ENSG00000069974.17	RAB27A	9.67669933333333	3.711795	255.652959910731	1.17904947617735	0.12552908426684	1.23355646358402e-22	1.55842670272299e-21	sig	RELA
ENSG00000138642.16	HERC6	4.629868	2.01543533333333	179.957562961121	1.00834245165466	0.107048125355363	1.27447553934934e-22	1.60880356167005e-21	sig	STAT2
ENSG00000152527.14	PLEKHH2	5.74949366666667	3.23211433333333	557.072989164158	0.649870560083143	0.0689084963486117	1.30111801565035e-22	1.64109099633542e-21	no sig	-
ENSG00000166169.17	POLL	23.9651126666667	27.7019956666667	1234.34494468881	-0.371461912466638	0.0385398707603058	1.31526542823861e-22	1.6575785809846e-21	no sig	-
ENSG00000149294.17	NCAM1	31.2675906666667	21.6670563333333	2132.14341719191	0.356562086275372	0.0369609346878704	1.37952504893238e-22	1.73714212248324e-21	no sig	-
ENSG00000112096.19	SOD2	187.897995333333	221.345775333333	5229.44118285467	-0.395354700348273	0.0411606035557246	1.45290538051722e-22	1.8280514799928e-21	no sig	-
ENSG00000044524.11	EPHA3	22.069308	13.9822716666667	1012.72254043325	0.481404580320772	0.0505894886843134	1.47370440216089e-22	1.85270847883408e-21	no sig	-
ENSG00000107223.13	EDF1	283.573741	335.790921333333	3041.58566171412	-0.407284981041694	0.0424649997130477	1.48341457815016e-22	1.86339599780183e-21	no sig	-
ENSG00000170043.12	TRAPPC1	176.823665	215.796016	1545.32644813582	-0.449321713559133	0.0470813003848073	1.54454214478798e-22	1.93860163498511e-21	no sig	-
ENSG00000176658.17	MYO1D	24.8764823333333	14.585413	1608.37639399042	0.589407061189331	0.0625384720157442	1.62972747081777e-22	2.04385594041613e-21	no sig	-
ENSG00000166508.18	MCM7	328.432372	257.749311333333	12254.1180014465	0.179663721104768	0.0184662197866247	1.71473009750827e-22	2.14871016202398e-21	no sig	-
ENSG00000099804.9	CDC34	57.1518396666667	69.0404453333333	1714.73302459197	-0.434310546211732	0.0454887463747144	1.72519523661995e-22	2.16006776458353e-21	no sig	-
ENSG00000197766.9	CFD	8.64742966666667	3.46501933333333	118.121926467306	1.11834461601357	0.119417500975132	1.74856192468518e-22	2.18754747931597e-21	sig	-
ENSG00000123908.12	AGO2	39.3663793333333	20.7164476666667	4329.70403497025	0.744213456561771	0.0792733048963135	1.95811298718258e-22	2.44772063839781e-21	no sig	-
ENSG00000153044.10	CENPH	105.680991333333	128.426730333333	1718.38596653709	-0.441418702657682	0.0463670292612243	2.09504791425807e-22	2.616772569081e-21	no sig	-
ENSG00000173894.11	CBX2	25.3224233333333	31.2719573333333	1768.98135697621	-0.462035760126568	0.0486956871383821	2.31809776241378e-22	2.89302354753713e-21	no sig	-
ENSG00000151490.15	PTPRO	0.847602	0.0229116666666667	17.5318476111295	4.94815631422221	0.531301583282425	2.52274801621027e-22	3.14588310468033e-21	sig	-
ENSG00000162624.16	LHX8	2.274416	0.359128666666667	29.8589262767731	2.40834092736106	0.262268897008186	2.69308967543322e-22	3.35558538136235e-21	sig	-
ENSG00000164934.14	DCAF13	97.750868	117.515217333333	1900.11713961505	-0.426793692148459	0.0448932269102425	2.7551214951366e-22	3.4301040068288e-21	no sig	-
ENSG00000153029.16	MR1	14.5617706666667	5.45735866666667	404.59041870221	1.21586548838712	0.130767982861699	2.90113229562201e-22	3.60897111157563e-21	sig	-
ENSG00000167716.19	WDR81	14.4157153333333	16.2535926666667	1602.93791568358	-0.336207080245867	0.0350753247652489	2.97461965955876e-22	3.6974042590951e-21	no sig	-
ENSG00000137628.18	DDX60	1.12533866666667	0.277856333333333	54.591761214918	1.7912503402331	0.193077147719038	2.98370222983796e-22	3.70570527546273e-21	sig	STAT2
ENSG00000151690.15	MFSD6	2.14893333333333	0.807976333333333	84.5028126407128	1.2069668756012	0.129909179258112	3.12527101914021e-22	3.87840597568502e-21	sig	-
ENSG00000139410.15	SDSL	4.891558	1.44959366666667	77.6200206805354	1.53317647322966	0.165109327230254	3.18159353118354e-22	3.94512478649492e-21	sig	STAT1
ENSG00000166311.10	SMPD1	9.23509666666667	4.31969166666667	231.063297230582	0.898016984585422	0.0962066580257863	3.33636753156156e-22	4.13371646012527e-21	no sig	-
ENSG00000100162.15	CENPM	89.9529923333333	112.931927	1174.06856141167	-0.48641144015284	0.0516071783063735	3.35080405541557e-22	4.14826850651568e-21	no sig	-
ENSG00000258366.12	RTEL1	10.7218246666667	13.3600573333333	1671.99477125721	-0.474383782463907	0.0502771555958449	3.40916752746625e-22	4.21713475929674e-21	no sig	-
ENSG00000169604.21	ANTXR1	24.8711316666667	16.5270773333333	1431.10142599668	0.414058016428569	0.0435989061470096	3.43896957009821e-22	4.25058845099629e-21	no sig	-
ENSG00000213563.7	C8orf82	17.994699	10.562913	564.402861589063	0.584751486463999	0.062563969648827	3.49995668076459e-22	4.32250258979364e-21	no sig	-
ENSG00000164171.11	ITGA2	7.04861233333333	3.99292066666667	408.301737259693	0.638288242982174	0.0684264429140481	3.51473908132571e-22	4.33728370380089e-21	no sig	-
ENSG00000198874.14	TYW1	15.7521956666667	10.216572	812.289498241778	0.447912144965094	0.0474014326565767	3.86984634891632e-22	4.77167534206778e-21	no sig	-
ENSG00000146555.20	SDK1	3.05951233333333	1.258204	423.200672916393	1.09107166869411	0.117522626400204	3.92849408143627e-22	4.84011824757611e-21	sig	-
ENSG00000168243.11	GNG4	23.1253533333333	10.8669536666667	429.139247361112	0.896314070649683	0.0962754809901974	4.19902373786976e-22	5.16929336036634e-21	no sig	-
ENSG00000182054.10	IDH2	32.6028956666667	19.2063816666667	1043.37988143795	0.578608835834652	0.0620206182916028	4.23885807332173e-22	5.21416755659281e-21	no sig	-
ENSG00000138413.14	IDH1	112.098726666667	76.9674296666667	1997.50247849637	0.36675231496714	0.0385219308215652	4.28977710714519e-22	5.27259446191617e-21	no sig	-
ENSG00000135823.14	STX6	31.3468756666667	21.2224016666667	1388.49920319916	0.38787028374229	0.0408395303871288	4.41456372733532e-22	5.42164707007325e-21	no sig	-
ENSG00000100442.11	FKBP3	195.375588666667	219.73815	3010.08222033518	-0.333885482915567	0.0349773519539196	4.43944787613542e-22	5.44786704736268e-21	no sig	-
ENSG00000137337.16	MDC1	28.8706243333333	34.927725	3622.17658110572	-0.431000705790019	0.0455998217179112	4.47696607424647e-22	5.48953684187437e-21	no sig	-
ENSG00000172318.6	B3GALT1	0.711873666666667	0.0407406666666667	26.7168076403181	3.83688045611156	0.411651205996033	4.55455355344693e-22	5.58023322092826e-21	sig	-
ENSG00000089335.22	ZNF302	38.349367	51.3905296666667	1534.22450419663	-0.578424973201936	0.0621359889363108	5.13764377729026e-22	6.28963491178513e-21	no sig	-
ENSG00000100554.12	ATP6V1D	82.7599653333333	55.2613373333333	1100.97561881956	0.405341910391549	0.0428554616137181	5.42518140124573e-22	6.63637467757147e-21	no sig	-
ENSG00000174738.13	NR1D2	47.3000363333333	33.4542763333333	1959.4330760908	0.32737777184201	0.0343751528942522	5.77740479558227e-22	7.06162887504438e-21	no sig	-
ENSG00000010810.17	FYN	42.8858086666667	53.4964546666667	1875.02125388613	-0.477685281012432	0.0509644006851903	5.98401068583711e-22	7.30836423936666e-21	no sig	-
ENSG00000116678.20	LEPR	15.2263873333333	8.20968833333333	529.770318078878	0.706966878473249	0.0763267189450604	6.25104678691562e-22	7.62845480021618e-21	no sig	-
ENSG00000125691.14	RPL23	3063.46219	3546.855066	16808.4900098289	-0.375099287980944	0.039597215884645	6.29051032099481e-22	7.67054078935862e-21	no sig	-
ENSG00000265972.6	TXNIP	19.6762153333333	12.0197113333333	442.465528674528	0.528759623977204	0.0567566419648952	6.56771627628501e-22	8.00223011591944e-21	no sig	-
ENSG00000142039.4	CCDC97	22.491352	27.5602263333333	1343.55549145471	-0.451488781454333	0.0481430423089116	7.36007200150244e-22	8.9605679114658e-21	no sig	-
ENSG00000009950.16	MLXIPL	6.788464	3.65296633333333	442.411473501905	0.705898220500746	0.0764016485848506	7.75224344706174e-22	9.43057050114938e-21	no sig	-
ENSG00000198663.17	C6orf89	37.3507553333333	21.7907856666667	1647.86338516726	0.597721791650912	0.0646056798214639	8.07410418578945e-22	9.81436654696946e-21	no sig	-
ENSG00000257093.7	DENND11	33.098119	20.926768	2231.53601216698	0.484301122510653	0.0518899037851645	8.18421167615231e-22	9.94036678995552e-21	no sig	-
ENSG00000085871.9	MGST2	57.5257716666667	30.0911526666667	228.26557406093	0.747488773357797	0.0809498125516994	8.33278098302024e-22	1.01048901094643e-20	no sig	-
ENSG00000159842.16	ABR	18.2678763333333	10.6925996666667	1119.43608635196	0.591331258837684	0.0639188157579319	8.3299424302679e-22	1.01048901094643e-20	no sig	-
ENSG00000198740.9	ZNF652	17.646523	12.5493653333333	1677.66339417558	0.319404962604355	0.0336606046860341	8.56148099209977e-22	1.03740649788706e-20	no sig	-
ENSG00000103449.13	SALL1	13.9691563333333	18.0202123333333	747.616127635666	-0.522989289597143	0.0562891875368787	8.70402310865814e-22	1.05385002493125e-20	no sig	-
ENSG00000136240.10	KDELR2	186.732127	127.840248666667	3284.22437185884	0.369571562026541	0.0391404241878471	8.86717559066247e-22	1.07276120391586e-20	no sig	-
ENSG00000116922.15	C1orf109	45.5475726666667	52.0617253333333	1214.74981141197	-0.356722243693999	0.0377370767038149	8.97088415003838e-22	1.08445676395719e-20	no sig	-
ENSG00000165312.7	OTUD1	13.3909453333333	6.16009366666667	269.484012145402	0.925369184644927	0.100322064013688	9.09482160553828e-22	1.09857747183512e-20	no sig	-
ENSG00000213949.10	ITGA1	3.442789	1.84206233333333	368.03003635742	0.717228128683228	0.0777929172257465	9.34458175218274e-22	1.12786247882845e-20	no sig	-
ENSG00000088038.20	CNOT3	32.673986	37.2084363333333	2028.61002883127	-0.349806490558959	0.0370297792240302	1.00958121489691e-21	1.21758022419453e-20	no sig	-
ENSG00000166813.17	KIF7	11.2260193333333	14.1481416666667	1538.85856731448	-0.488527388320405	0.0524936403872008	1.01358580984264e-21	1.22145411157972e-20	no sig	-
ENSG00000135828.11	RNASEL	9.40875	5.42852066666667	391.831129318198	0.609114533050744	0.0660799604427884	1.06533537190824e-21	1.28281360056419e-20	no sig	-
ENSG00000172009.15	THOP1	58.2612686666667	64.2095096666667	4238.82622022416	-0.305308943197068	0.0322505885363554	1.1716133589761e-21	1.40968592520676e-20	no sig	-
ENSG00000132823.11	OSER1	16.0624493333333	23.3031003333333	434.369491949473	-0.689282714267176	0.0749856401716942	1.19996493949681e-21	1.44267235666648e-20	no sig	-
ENSG00000125846.17	ZNF133	6.65657133333333	9.800433	381.805914277554	-0.711803898285482	0.0774472821802147	1.21962411743616e-21	1.46516496664408e-20	no sig	-
ENSG00000177606.8	JUN	217.213074333333	124.326493666667	6578.2070664801	0.619867141769476	0.0674302865089429	1.30371205900663e-21	1.56496214684339e-20	no sig	-
ENSG00000070886.12	EPHA8	8.32227	3.50315833333333	179.863176184669	1.05357571130426	0.114998239445579	1.31188965564219e-21	1.57355293870919e-20	sig	-
ENSG00000198208.12	RPS6KL1	2.738991	4.35668866666667	331.093036330973	-0.812155726768989	0.0883870113829598	1.32035268454548e-21	1.5824724670995e-20	no sig	-
ENSG00000146054.18	TRIM7	6.421536	2.299742	77.6777340827918	1.2710105429483	0.139252817296568	1.36496594812148e-21	1.63467134097873e-20	sig	-
ENSG00000136144.12	RCBTB1	25.919963	29.9494106666667	1271.67322894557	-0.370161457219915	0.0394141403932814	1.42779687415939e-21	1.70858953582444e-20	no sig	-
ENSG00000111269.3	CREBL2	27.311108	17.3295323333333	750.256850628531	0.475570880554921	0.0512404759836086	1.45168267429017e-21	1.73582506274898e-20	no sig	-
ENSG00000005448.17	WDR54	38.051026	55.8701116666667	718.670431514909	-0.707294945201319	0.0771188092513431	1.45679632732721e-21	1.74058928628638e-20	no sig	-
ENSG00000127920.6	GNG11	2.43128166666667	0.482063333333333	39.9026499500173	2.08067775477978	0.230081713460239	1.52404114084031e-21	1.81952332329758e-20	sig	-
ENSG00000109686.19	SH3D19	22.240419	15.29464	1354.16709508273	0.365891508851825	0.0389852735470333	1.57348994052037e-21	1.87710529823843e-20	no sig	-
ENSG00000117139.18	KDM5B	20.2094193333333	23.5431203333333	1838.21701373262	-0.380369321090426	0.0405931590564876	1.59182898178548e-21	1.89751431525597e-20	no sig	-
ENSG00000105088.9	OLFM2	3.11323466666667	0.903802333333333	63.4007375008283	1.55965957602755	0.171316154772313	1.71447526062653e-21	2.04213347697347e-20	sig	-
ENSG00000142945.13	KIF2C	36.1810873333333	42.924647	1757.68256336316	-0.407797889742316	0.0436891328756295	1.72437526347731e-21	2.05233945451551e-20	no sig	-
ENSG00000173442.13	EHBP1L1	1.60661633333333	0.691558666666667	167.492952960852	1.02363255652125	0.112024395669146	1.73150101389955e-21	2.0592303338915e-20	sig	-
ENSG00000186310.10	NAP1L3	5.788241	11.052645	213.471880818146	-1.07047639375348	0.117370469871429	1.85940425720218e-21	2.20963745692037e-20	sig	-
ENSG00000131374.15	TBC1D5	20.4943923333333	12.6212256666667	1417.9624874652	0.520276850024961	0.0564789011636481	1.86836105230832e-21	2.2179365840931e-20	no sig	-
ENSG00000184743.13	ATL3	27.8122966666667	17.9321696666667	1249.28589012127	0.455737293270825	0.0491371098648593	1.8692659590845e-21	2.2179365840931e-20	no sig	-
ENSG00000107021.16	TBC1D13	19.0900576666667	23.0334666666667	1079.55922481801	-0.428652919345094	0.0460789431352613	1.88678992871392e-21	2.23700716702059e-20	no sig	-
ENSG00000115694.15	STK25	99.5207843333333	109.493691	4674.5443653556	-0.303549337316364	0.0322556106314726	2.02378981251969e-21	2.39759203538555e-20	no sig	-
ENSG00000169564.7	PCBP1	247.092456	306.740397666667	4480.49640086234	-0.471825278690709	0.0510280270483049	2.08454422455031e-21	2.46767128517618e-20	no sig	-
ENSG00000110104.13	CCDC86	93.0708646666667	103.936885	3036.15002599064	-0.322965804476897	0.0344127749882166	2.24648647620552e-21	2.65733661226061e-20	no sig	-
ENSG00000156853.13	ZNF689	31.0083983333333	33.8525263333333	1351.39538678698	-0.290872535473245	0.0309214405549104	2.28537122091334e-21	2.70125971073139e-20	no sig	-
ENSG00000171222.11	SCAND1	47.2119233333333	73.2135393333333	582.57030757524	-0.783087048676443	0.0858222620512682	2.35102164096823e-21	2.77672770515274e-20	no sig	-
ENSG00000136982.6	DSCC1	54.1483753333333	62.099505	1365.01021538068	-0.358540893784231	0.0383688528588486	2.46953561952071e-21	2.91446803244048e-20	no sig	-
ENSG00000138738.11	PRDM5	8.72326866666667	4.48911133333333	331.197232854561	0.767812096382305	0.0842115252652434	2.47953597903635e-21	2.92403121996077e-20	no sig	-
ENSG00000137310.12	TCF19	55.216517	38.32993	2048.5600736313	0.350819600186206	0.0375448644880802	2.65245820716941e-21	3.12556103571117e-20	no sig	-
ENSG00000138074.15	SLC5A6	56.324254	61.1576893333333	2040.27625073562	-0.283334331309146	0.0301663423699623	2.74870166771496e-21	3.23649647093129e-20	no sig	-
ENSG00000123179.14	EBPL	71.024978	105.812298	543.438891781923	-0.727883238858799	0.0799619676415059	2.76812562485704e-21	3.25687940884897e-20	no sig	-
ENSG00000198689.13	SLC9A6	22.9666393333333	14.263361	761.007346573728	0.505921377231342	0.0551313975215851	2.9224001656279e-21	3.43577069052805e-20	no sig	-
ENSG00000185513.17	L3MBTL1	2.71995166666667	4.554833	409.722340199946	-0.888881421864289	0.0976760435345133	2.94441769192347e-21	3.45901752176955e-20	no sig	-
ENSG00000094916.16	CBX5	103.586754666667	56.1964636666667	9056.41160725199	0.699867010827068	0.0769702159378239	3.00931717066132e-21	3.53256706408247e-20	no sig	-
ENSG00000111885.7	MAN1A1	39.546361	27.4878996666667	1682.8991054505	0.351218593574733	0.0376443426397653	3.01964463070582e-21	3.54199259460189e-20	no sig	-
ENSG00000197016.12	ZNF470	1.85914766666667	3.44858766666667	194.750330844171	-1.02694785716137	0.113170726269365	3.07651108833268e-21	3.60595174178491e-20	sig	-
ENSG00000204519.11	ZNF551	10.4954353333333	14.895162	625.124177066417	-0.65408192250509	0.0719413004746232	3.10056782769378e-21	3.63138692463862e-20	no sig	-
ENSG00000065883.18	CDK13	20.909731	14.0705716666667	1574.56013893941	0.396711099517908	0.0427835976361618	3.42757365954642e-21	4.01132823193538e-20	no sig	-
ENSG00000177830.18	CHID1	41.7957833333333	47.9967163333333	1275.37159940632	-0.361800654931833	0.0388937974646561	3.57654180928467e-21	4.18249157105497e-20	no sig	-
ENSG00000110328.6	GALNT18	13.1727463333333	8.258355	483.296454384041	0.493478879058859	0.0538370612727971	3.59549836828277e-21	4.20147205082201e-20	no sig	-
ENSG00000171940.14	ZNF217	5.35061666666667	7.47626366666667	412.493420930406	-0.632085532160364	0.0696259016255204	3.64567086943474e-21	4.25687311443922e-20	no sig	-
ENSG00000141456.16	PELP1	44.7610456666667	48.8244163333333	3625.65634139445	-0.290424572890767	0.0310372704855549	3.66643180365558e-21	4.27787383722509e-20	no sig	-
ENSG00000146535.14	GNA12	19.7771413333333	13.168362	742.078528413638	0.409334884546885	0.044295836996947	4.07388184249855e-21	4.74967782438957e-20	no sig	-
ENSG00000198108.4	CHSY3	4.309368	2.08266166666667	161.789478553731	0.852838109878429	0.094076641080442	4.11643746251108e-21	4.79566520103427e-20	no sig	-
ENSG00000182504.11	CEP97	29.1201336666667	18.1797476666667	1372.75872895109	0.501726363914125	0.0548976806994924	4.2852587659476e-21	4.98857200600833e-20	no sig	-
ENSG00000146476.11	ARMT1	80.1017636666667	100.161179666667	1829.38209764993	-0.479761017452141	0.0523922312276713	4.43946857356497e-21	5.16419087730996e-20	no sig	-
ENSG00000104312.8	RIPK2	20.36903	25.0905473333333	543.649895702609	-0.459035060284673	0.0500133908580112	4.45738709890755e-21	5.18112423495189e-20	no sig	-
ENSG00000185585.20	OLFML2A	1.40885	0.411669666666667	110.651354353504	1.55142980562755	0.172691365554425	5.11827518445294e-21	5.94483612795578e-20	sig	-
ENSG00000182158.16	CREB3L2	32.913333	21.835389	2350.05148735108	0.416078364321601	0.045203247422616	5.34896456715391e-21	6.20810172240536e-20	no sig	-
ENSG00000188687.18	SLC4A5	0.238706666666667	0.636675666666667	244.602055579117	-1.53727583476985	0.171404205832886	5.86424382976916e-21	6.80102258451709e-20	sig	-
ENSG00000174446.13	SNAPC5	25.3928093333333	36.9171713333333	420.857056663097	-0.693103929346162	0.076855871075154	5.94785328719703e-21	6.89280170793743e-20	no sig	-
ENSG00000105953.16	OGDH	28.6288503333333	18.783858	1173.43113567282	0.429589374039151	0.0468103137013508	6.03146271750308e-21	6.98444288992299e-20	no sig	-
ENSG00000166441.13	RPL27A	3129.983561	3541.613825	21821.37969551	-0.34328687182957	0.0370662727667006	6.13941308558395e-21	7.10411215376167e-20	no sig	-
ENSG00000054148.18	PHPT1	120.525957666667	162.881637	907.296907260348	-0.590459170301645	0.0653742700461038	6.37263064666003e-21	7.36844382272851e-20	no sig	-
ENSG00000089009.16	RPL6	2666.03860466667	3048.34092966667	32351.3688021583	-0.358013527845575	0.038742834573439	6.57924324499624e-21	7.60163989018944e-20	no sig	-
ENSG00000197746.15	PSAP	285.508941	214.276360666667	9456.62372292793	0.242173929620436	0.0259871360105994	6.91009615978569e-21	7.97792600080725e-20	no sig	-
ENSG00000106031.9	HOXA13	13.8191396666667	7.72341766666667	481.540542427511	0.652826782347681	0.0725222590625333	7.08888712948585e-21	8.17821985978783e-20	no sig	-
ENSG00000008018.9	PSMB1	472.756158	586.324935333333	4675.64529524603	-0.470637521742157	0.051634419493711	7.16227200672218e-21	8.25670145397225e-20	no sig	-
ENSG00000183723.13	CMTM4	39.5688896666667	26.9689463333333	2828.58988973182	0.378885470005946	0.041136243959398	7.23862748415782e-21	8.33848769905265e-20	no sig	-
ENSG00000184304.17	PRKD1	8.12480733333333	4.77757233333333	402.440879183486	0.581796481628432	0.064565456031435	8.03331414324399e-21	9.2470105220179e-20	no sig	-
ENSG00000182899.17	RPL35A	1296.107165	1513.67718033333	7084.72430556433	-0.386762443069756	0.0421059717190752	8.49091066130706e-21	9.76644821065117e-20	no sig	-
ENSG00000104728.16	ARHGEF10	15.9487113333333	10.0169873333333	1152.97110666784	0.49204555993096	0.0542609950586198	9.00468778562576e-21	1.03496832841051e-19	no sig	-
ENSG00000198879.13	SFMBT2	21.8800723333333	13.4658806666667	1930.71675812317	0.521495147852258	0.057700135560847	9.22973319246954e-21	1.06004379802931e-19	no sig	-
ENSG00000123096.12	SSPN	4.40063133333333	1.52475966666667	128.589834474116	1.34245026529705	0.150583776272649	9.27917043219512e-21	1.0649281747686e-19	sig	-
ENSG00000162433.15	AK4	62.7344836666667	38.5749836666667	2290.56657852171	0.52030699937796	0.0575769920028847	9.42949029246522e-21	1.0813745080191e-19	no sig	-
ENSG00000149639.15	SOGA1	4.061641	1.891535	686.835382681435	0.912356363047783	0.101741721678174	9.6716918157685e-21	1.10832554614453e-19	no sig	-
ENSG00000063438.20	AHRR	7.97929466666667	4.52768633333333	637.028408877946	0.632227553780093	0.0704718368171224	9.68730861936043e-21	1.10929039933285e-19	no sig	-
ENSG00000101079.21	NDRG3	33.278707	42.407793	1419.9175283688	-0.505997915564078	0.0559347232077346	9.73187533519519e-21	1.11356640342512e-19	no sig	-
ENSG00000115295.21	CLIP4	11.1135203333333	5.965889	352.053721045045	0.71136063671201	0.0794393878804698	1.06094160043853e-20	1.21307810738568e-19	no sig	-
ENSG00000197050.11	ZNF420	6.127693	9.145965	472.303996757997	-0.721500317169102	0.0805806728645566	1.07440168858478e-20	1.22755768911469e-19	no sig	-
ENSG00000019144.20	PHLDB1	7.360139	4.392604	648.688684583145	0.563060180711403	0.0627076218121986	1.18583640935684e-20	1.3538738205494e-19	no sig	-
ENSG00000127863.16	TNFRSF19	6.03545533333333	2.88927433333333	165.485646718604	0.871356345150837	0.0973934388812566	1.19954950830371e-20	1.36851640055404e-19	no sig	-
ENSG00000088179.9	PTPN4	12.5328716666667	7.61827566666667	1087.18043397975	0.538030421974556	0.0598569067357524	1.27953241930517e-20	1.45868588600227e-19	no sig	-
ENSG00000137819.14	PAQR5	8.03932066666667	4.53974	345.749552335669	0.640840913596839	0.0717123441439672	1.30886727352137e-20	1.48992402413478e-19	no sig	-
ENSG00000138758.12	SEPTIN11	80.930566	87.6084873333333	5280.72086054312	-0.277659087188088	0.0300812832620155	1.30885322998264e-20	1.48992402413478e-19	no sig	-
ENSG00000107566.14	ERLIN1	64.1416243333333	43.3986573333333	1771.15787719714	0.38795958118714	0.0424863593341961	1.38526794618198e-20	1.57572950955741e-19	no sig	-
ENSG00000109475.17	RPL34	1342.46997933333	1813.41477133333	5768.61099222124	-0.590157701830559	0.0660011314609323	1.45311462253492e-20	1.65168552191229e-19	no sig	-
ENSG00000115211.17	EIF2B4	35.483413	43.560681	1076.7318939688	-0.454817573732293	0.0502442611375922	1.48750545576995e-20	1.68952996240105e-19	no sig	-
ENSG00000101187.16	SLCO4A1	3.139633	5.74723566666667	195.598243461831	-1.00879591640659	0.1133494438426	1.54443521708923e-20	1.75289985279796e-19	sig	-
ENSG00000176894.10	PXMP2	49.7727143333333	68.790356	703.895141812014	-0.621348627849171	0.0696840959269311	1.63312979169266e-20	1.85220231636195e-19	no sig	-
ENSG00000204381.12	LAYN	16.817313	8.457747	345.721483227046	0.799947341303272	0.0897764198636994	1.65954732400152e-20	1.88077962535554e-19	no sig	-
ENSG00000169242.12	EFNA1	2.509309	5.87189666666667	81.746248895202	-1.3453086556863	0.152033128404387	1.67965108808986e-20	1.90216474803299e-19	sig	-
ENSG00000174010.10	KLHL15	26.9522536666667	16.856017	1334.33557441176	0.497683194214047	0.0553354349128148	1.68752738117112e-20	1.90968131615202e-19	no sig	-
ENSG00000088305.19	DNMT3B	14.5442443333333	17.7629613333333	1159.33703329207	-0.445609704114057	0.04933695747962	1.96007135931682e-20	2.21647687902789e-19	no sig	-
ENSG00000130766.5	SESN2	20.6146173333333	36.6837376666667	1344.3814497185	-0.971639753566251	0.109425414006374	1.97306920394433e-20	2.2295392698236e-19	no sig	-
ENSG00000171121.17	KCNMB3	4.40118666666667	7.58536466666667	193.736425385587	-0.926978772061345	0.104346525680832	2.02063918348637e-20	2.28161990733154e-19	no sig	-
ENSG00000172113.10	NME6	43.5269396666667	55.4131086666667	1125.03546063592	-0.504215014593702	0.0562282184855824	2.0307768981631e-20	2.29138831122898e-19	no sig	-
ENSG00000136010.14	ALDH1L2	30.4171346666667	18.025524	2114.69273109843	0.572195383024309	0.0642153736031267	2.09890268177253e-20	2.36652428925823e-19	no sig	-
ENSG00000158710.15	TAGLN2	767.678064666667	546.907319666667	9306.40466619239	0.313664609661957	0.0343119790462933	2.35350755669005e-20	2.651652921876e-19	no sig	-
ENSG00000091490.11	SEL1L3	4.654301	2.18825033333333	214.392733528259	0.895413386091889	0.100991054430199	2.4333559253682e-20	2.73961394285611e-19	no sig	-
ENSG00000176834.14	VSIG10	5.805273	2.90304933333333	325.348866137117	0.808026578472681	0.0911240223228561	2.44945755942443e-20	2.75529904139695e-19	no sig	-
ENSG00000241322.11	FBXW10B	0.584757	1.43925666666667	181.922806396577	-1.41720292057017	0.160918961178294	2.4508628986928e-20	2.75529904139695e-19	sig	-
ENSG00000120685.20	PROSER1	30.616991	34.045814	1519.85803094707	-0.315835926699743	0.0345815846441755	2.50565582758924e-20	2.81484499057092e-19	no sig	-
ENSG00000136942.15	RPL35	3103.64947533333	3548.08781466667	13707.9220282144	-0.357872756077423	0.0393414852312642	2.50808583259382e-20	2.81552271942961e-19	no sig	-
ENSG00000139645.11	ANKRD52	78.294752	48.5498736666667	7442.11135186821	0.511415419209405	0.0572408139868504	2.57310111482744e-20	2.88640520253532e-19	no sig	-
ENSG00000269825.3	ENSG00000269825	1.29582133333333	3.430902	108.47880645744	-1.5109532423486	0.171656928952758	2.59656723679079e-20	2.91061024150228e-19	sig	-
ENSG00000105676.14	ARMC6	45.854037	52.113858	1808.51238628904	-0.347969881294427	0.0382357321643488	2.62794567267148e-20	2.94364292535505e-19	no sig	-
ENSG00000104643.10	MTMR9	14.1236603333333	9.11912533333333	847.368940412914	0.453835457214394	0.0505091879574575	2.76724095943294e-20	3.09742083571095e-19	no sig	-
ENSG00000152465.18	NMT2	39.1454866666667	26.039825	1501.21053482401	0.410704787290667	0.0454778370270555	2.80069814975784e-20	3.13259510756296e-19	no sig	-
ENSG00000173218.15	VANGL1	25.5346563333333	15.6902026666667	1229.38685895659	0.522521695970029	0.0586132378451968	2.81032115264947e-20	3.14107903740292e-19	no sig	-
ENSG00000111144.10	LTA4H	124.694171666667	139.080363333333	3078.04364045319	-0.32230104443097	0.0353757976137018	2.93407353426219e-20	3.27701995533211e-19	no sig	-
ENSG00000139725.8	RHOF	11.6838443333333	6.61672566666667	239.083066419593	0.635142301785453	0.0717881235355092	2.94536936774653e-20	3.28725402353927e-19	no sig	-
ENSG00000185504.17	FAAP100	21.3109836666667	24.1501823333333	1427.83169029096	-0.343226371389567	0.0377530211157489	2.97679858156814e-20	3.31992739057235e-19	no sig	-
ENSG00000113719.17	ERGIC1	49.1226286666667	53.3843806666667	2148.7265147037	-0.284789149642522	0.0311758187223034	3.03754567452067e-20	3.38522714977492e-19	no sig	-
ENSG00000146109.5	ABT1	48.066197	57.694586	1352.38818103799	-0.422716800020161	0.0469531914866539	3.20928028245011e-20	3.57403446484129e-19	no sig	-
ENSG00000130813.18	SHFL	1.73637666666667	0.247357	34.2626344546712	2.55957484679135	0.295775212434809	3.24287248288049e-20	3.60883708149004e-19	sig	-
ENSG00000122644.13	ARL4A	26.4608506666667	12.739494	233.939794620378	0.860706248336056	0.0974122051127372	3.25445688971375e-20	3.61911573168528e-19	no sig	-
ENSG00000123159.16	GIPC1	53.1627993333333	61.326026	1965.622640198	-0.367371951045946	0.040570921542043	3.37774638226461e-20	3.75351153495634e-19	no sig	-
ENSG00000165507.9	DEPP1	1.88224533333333	3.99817366666667	97.6160201448628	-1.21300831511634	0.13827958922493	3.53132124666677e-20	3.92134397513508e-19	sig	-
ENSG00000172315.6	TP53RK	18.286168	24.5396373333333	487.265270338844	-0.576915890504148	0.0652025617276041	3.59582771358692e-20	3.99010025554465e-19	no sig	-
ENSG00000120318.16	ARAP3	2.32420133333333	0.570927666666667	129.761884617508	1.79839662299287	0.205691911661007	3.74173416463276e-20	4.14764738583993e-19	sig	-
ENSG00000168438.15	CDC40	37.7607986666667	44.1619713333333	1604.39908961707	-0.385500541737635	0.0427115672721827	3.74318919983348e-20	4.14764738583993e-19	no sig	-
ENSG00000184009.13	ACTG1	1433.26049166667	1655.131428	29199.1056688756	-0.370791054528495	0.0410328257371759	3.88376499219689e-20	4.30032110809847e-19	no sig	-
ENSG00000230778.2	ANKRD63	3.31132466666667	1.380499	163.822673906929	1.05705139411965	0.120445975775967	4.26865165096166e-20	4.72309604424064e-19	sig	-
ENSG00000198918.8	RPL39	5603.76012033333	6882.76218033333	14475.7656867807	-0.456837077173769	0.0511502916723555	4.38202669963638e-20	4.84506294989208e-19	no sig	-
ENSG00000131469.15	RPL27	3285.826062	4199.29273033333	14534.219970825	-0.511617110619566	0.0576601559968453	4.47389116227352e-20	4.94308849348544e-19	no sig	-
ENSG00000092036.19	HAUS4	32.5426686666667	41.251101	917.365750316261	-0.498951300682442	0.0562011586538435	4.76933592034801e-20	5.26574316191432e-19	no sig	-
ENSG00000125826.22	RBCK1	23.7681946666667	33.632131	873.7831874964	-0.652850696535959	0.0742923264297632	4.87745475106838e-20	5.38126056393822e-19	no sig	-
ENSG00000167113.11	COQ4	67.5647533333333	85.2723286666667	964.809922802154	-0.49071169919424	0.0552437850762495	4.92188028184162e-20	5.42639061402181e-19	no sig	-
ENSG00000083817.9	ZNF416	4.96922933333333	7.29923366666667	266.361259076188	-0.701464454957742	0.0798773246105381	4.99314250255111e-20	5.50102254409009e-19	no sig	-
ENSG00000099622.14	CIRBP	334.367198	397.032947	6468.38090486466	-0.409251444169495	0.0456319530842426	5.01263073328729e-20	5.51854839229693e-19	no sig	-
ENSG00000204843.13	DCTN1	93.7637803333333	103.090992	8442.42472209793	-0.299506047118383	0.0330214265450421	5.01809835911467e-20	5.52062455453494e-19	no sig	-
ENSG00000155760.3	FZD7	8.372262	10.9466176666667	481.913635602981	-0.539308197395834	0.0610432445605853	5.08668988874456e-20	5.59209352747645e-19	no sig	-
ENSG00000177842.12	ZNF620	12.246494	16.2666923333333	475.259594652793	-0.560626530118587	0.0635741291416719	5.12681448182617e-20	5.63218757009171e-19	no sig	-
ENSG00000101811.14	CSTF2	52.7702646666667	58.6713353333333	1953.42976502039	-0.314965747321132	0.0347961867557331	5.32748552507558e-20	5.84847111096794e-19	no sig	-
ENSG00000106006.6	HOXA6	49.7157956666667	25.0136036666667	424.253746774683	0.803857472152786	0.0916092416092613	5.56398065509277e-20	6.10374618056547e-19	no sig	-
ENSG00000111752.11	PHC1	9.97909633333333	12.0737056666667	901.798858186211	-0.433963201759137	0.0486248654996719	5.83462749812078e-20	6.39609627514477e-19	no sig	-
ENSG00000253873.6	PCDHGA11	3.829863	6.48318233333333	217.326473243132	-0.896565208707779	0.102298501369951	6.01486481010894e-20	6.5889915649047e-19	no sig	-
ENSG00000185989.11	RASA3	2.97555466666667	1.42055366666667	160.5364103929	0.873096902497633	0.0996056928650331	6.03256022817515e-20	6.60368258500452e-19	no sig	-
ENSG00000181649.8	PHLDA2	11.6003696666667	4.57824466666667	81.0947899353584	1.13440560454512	0.130082120625512	6.12430102846446e-20	6.69935072758855e-19	sig	-
ENSG00000164574.16	GALNT10	8.51949433333333	5.16141666666667	704.73842992846	0.542574550206969	0.0615890657506751	6.23299390780428e-20	6.81341383694946e-19	no sig	-
ENSG00000117984.15	CTSD	89.9147146666667	101.292215666667	3255.71117886574	-0.336046300863246	0.0372995956566225	6.68159590953924e-20	7.29861358991696e-19	no sig	-
ENSG00000197818.12	SLC9A8	2.991986	4.55085933333333	557.033256180717	-0.748830975229643	0.085590850517819	6.79466595886964e-20	7.41686872691628e-19	no sig	-
ENSG00000179981.11	TSHZ1	12.176867	7.93374033333333	653.654507620329	0.44004580153521	0.0494565151878921	7.01175303235108e-20	7.64841822276201e-19	no sig	-
ENSG00000104368.19	PLAT	22.677131	9.82434366666667	456.73913196652	1.00473489044721	0.115127097179503	7.21636743535648e-20	7.86604464506007e-19	sig	-
ENSG00000113810.16	SMC4	188.394592	130.287996	9970.21867891013	0.358312100788163	0.0399143189834302	7.45233862248556e-20	8.11751909458445e-19	no sig	-
ENSG00000107249.24	GLIS3	0.771631666666667	0.235377	72.8425037370616	1.49095532879738	0.171804484208233	7.71521070349679e-20	8.39791967323418e-19	sig	-
ENSG00000163702.21	IL17RC	8.68712633333333	4.66772133333333	250.478511002641	0.704858698354267	0.0807354219413446	7.86522094528313e-20	8.55516234507049e-19	no sig	-
ENSG00000168676.11	KCTD19	2.54664933333333	1.04538533333333	124.346550025126	1.08281065666947	0.124476188427585	8.06039454856958e-20	8.76127370783519e-19	sig	-
ENSG00000108961.14	RANGRF	69.0950696666667	94.4935273333333	927.429411962862	-0.605303352752397	0.0692626231542477	8.4001941213537e-20	9.12418548220046e-19	no sig	-
ENSG00000173875.14	ZNF791	8.40801466666667	10.2987333333333	883.707223895563	-0.447339775783752	0.0504743353480464	8.92657271599331e-20	9.68910318814119e-19	no sig	-
ENSG00000241553.13	ARPC4	93.2274616666667	116.404978666667	1781.84500104157	-0.477572214419803	0.0540885219648043	8.96251474949344e-20	9.72126951681508e-19	no sig	-
ENSG00000125505.17	MBOAT7	45.645596	52.5720633333333	1373.99798853968	-0.366611708530768	0.040977804603663	9.1309054424944e-20	9.89695116632674e-19	no sig	-
ENSG00000119922.11	IFIT2	1.17065633333333	0.187654	23.8392443040258	2.38442675396592	0.279529761839268	9.57614274305116e-20	1.03722479338473e-18	sig	STAT2
ENSG00000135519.8	KCNH3	2.305567	0.867373333333333	138.777167675672	1.19886705413588	0.138444336052711	9.65470517680288e-20	1.04499979557628e-18	sig	-
ENSG00000101003.12	GINS1	55.5651473333333	72.7056033333333	1597.7402488437	-0.540184319197344	0.0616897014684674	1.01724833276213e-19	1.1002700738851e-18	no sig	-
ENSG00000169635.10	HIC2	12.2875786666667	16.488549	1832.90539272019	-0.572741355303896	0.0656625753152603	1.12493562780115e-19	1.21589290542069e-18	no sig	-
ENSG00000256683.7	ZNF350	1.350283	2.88791466666667	74.724015944742	-1.22115226344263	0.14143423581597	1.18118882197382e-19	1.27579981170866e-18	sig	-
ENSG00000163931.17	TKT	203.197985333333	223.791618	8896.05867674997	-0.304846992289271	0.033988542392567	1.21542659126199e-19	1.3118606478376e-18	no sig	-
ENSG00000106682.16	EIF4H	417.332719666667	330.171862	11357.2342425113	0.168623416549925	0.0186506311250889	1.21656064737019e-19	1.31216579831468e-18	no sig	-
ENSG00000142546.14	NOSIP	65.641318	77.4866416666667	1388.16948591122	-0.400684503638261	0.0451690118334387	1.31677998501904e-19	1.41926782581109e-18	no sig	-
ENSG00000105197.11	TIMM50	60.2011913333333	65.7463653333333	2537.58609645376	-0.29261346784712	0.0326241656757036	1.31796405871608e-19	1.41955136526841e-18	no sig	-
ENSG00000105835.13	NAMPT	105.535834666667	76.3829513333333	2072.36131752768	0.294069273415888	0.0327912401918717	1.32103226294174e-19	1.42186244893303e-18	no sig	-
ENSG00000076924.12	XAB2	13.8786533333333	17.5907213333333	1161.75847123871	-0.498275656240362	0.0568764206565409	1.36899324255281e-19	1.47245588607582e-18	no sig	-
ENSG00000140451.13	PIF1	7.28230866666667	10.166852	359.968213291623	-0.634321669657695	0.0731358342615512	1.38614875293415e-19	1.48986825167183e-18	no sig	-
ENSG00000006451.8	RALA	71.7971196666667	50.7401503333333	1642.61458573729	0.326295308133767	0.0365393564943957	1.48215250172656e-19	1.59194540133182e-18	no sig	-
ENSG00000221983.8	UBA52	1175.62043633333	1368.49505033333	7244.58089458963	-0.382027334175769	0.0430436172724324	1.50860608095205e-19	1.61923018981295e-18	no sig	-
ENSG00000106348.18	IMPDH1	75.3339226666667	52.8955603333333	2316.37336924477	0.333776030226055	0.0374151903120735	1.51832571966891e-19	1.62852848415149e-18	no sig	-
ENSG00000272047.4	GTF2H5	125.669500333333	167.925635333333	1214.6299526095	-0.572138945621778	0.0658972440686904	1.60949184274975e-19	1.72511111073031e-18	no sig	-
ENSG00000076356.7	PLXNA2	0.959666666666667	1.49337133333333	240.194942203527	-0.779632409075386	0.0901134367318101	1.623635766938e-19	1.73906171478912e-18	no sig	-
ENSG00000162910.19	MRPL55	159.547204666667	191.623669333333	1412.68663682664	-0.424634503728456	0.0481418388021193	1.63296545105259e-19	1.747840034519e-18	no sig	-
ENSG00000130881.14	LRP3	17.2872916666667	20.7770446666667	1198.7924530123	-0.425229465158368	0.0482776852799083	1.81487767729647e-19	1.94120122416173e-18	no sig	-
ENSG00000198818.10	SFT2D1	202.985769333333	243.778025333333	1051.11227799844	-0.422909903814081	0.0480160988684268	1.86249946123854e-19	1.99075618558042e-18	no sig	-
ENSG00000204252.14	HLA-DOA	2.366281	0.931161333333333	84.5689591727555	1.14016918651156	0.132792479575742	1.97019181350472e-19	2.10440515741845e-18	sig	-
ENSG00000175970.11	UNC119B	40.905748	43.8788256666667	2554.65210801922	-0.266549340042019	0.0298082831588568	1.97368982002678e-19	2.10668152327373e-18	no sig	-
ENSG00000141480.18	ARRB2	66.240708	75.5822236666667	2123.19969243308	-0.35331392227318	0.039819660944478	1.99308657488906e-19	2.12591303659274e-18	no sig	-
ENSG00000155970.12	MICU3	8.51166366666667	4.47324266666667	252.883469027961	0.737990532000982	0.0856033641171579	2.07435394684347e-19	2.21106620903862e-18	no sig	-
ENSG00000083845.9	RPS5	1484.193654	1698.95965066667	14877.9869683314	-0.358921235550332	0.0405121858007767	2.1393884696494e-19	2.27811400196898e-18	no sig	-
ENSG00000142534.7	RPS11	3130.56177766667	3684.20796333333	22532.2121575511	-0.396292754161466	0.0449247254169856	2.14021220713105e-19	2.27811400196898e-18	no sig	-
ENSG00000196182.11	STK40	21.9493823333333	25.114072	1211.77316174495	-0.356901579995038	0.0402936696557961	2.21799315893319e-19	2.35927733323928e-18	no sig	-
ENSG00000170004.19	CHD3	39.5784163333333	26.8663243333333	5615.25415031554	0.384729891048374	0.0435743496984373	2.22299889220262e-19	2.36297116727717e-18	no sig	-
ENSG00000100242.16	SUN2	44.539989	29.1940283333333	1945.33881302558	0.431117660921746	0.0491145505283295	2.23968498477325e-19	2.37906717231634e-18	no sig	-
ENSG00000099953.10	MMP11	4.049943	1.41764433333333	84.2187771058008	1.29986186513692	0.151951375292391	2.25208943580512e-19	2.3905960381587e-18	sig	-
ENSG00000155903.14	RASA2	13.4432833333333	8.13108733333333	634.584656821162	0.541592509363867	0.0625162475676992	2.29622717141546e-19	2.43577077722137e-18	no sig	-
ENSG00000163453.11	IGFBP7	3.52321433333333	0.696541	39.6489703741727	2.08677532695414	0.246269626857353	2.32649877859311e-19	2.46618470938484e-18	sig	-
ENSG00000079974.19	RABL2B	20.1617893333333	25.7445196666667	910.851337264247	-0.508709735895962	0.0585435466893411	2.34986916668611e-19	2.48924628633217e-18	no sig	-
ENSG00000107404.21	DVL1	37.5349046666667	45.4143393333333	2362.40558054922	-0.431964406513786	0.0492488214435415	2.35795053240158e-19	2.49609145301549e-18	no sig	-
ENSG00000108671.11	PSMD11	103.539564333333	111.409292666667	3829.92750481484	-0.270781351232141	0.0303652737880202	2.40730461015554e-19	2.54658791738691e-18	no sig	-
ENSG00000198931.11	APRT	449.883447666667	544.201031666667	4842.56850214297	-0.435304622179626	0.049668465641195	2.42404419384801e-19	2.56253725375715e-18	no sig	-
ENSG00000070366.14	SMG6	10.7960866666667	12.2273326666667	1558.45484440365	-0.342581634186453	0.0387154035876226	2.70642261048457e-19	2.85908784752562e-18	no sig	-
ENSG00000183955.14	KMT5A	46.021892	49.9531976666667	1855.19675073761	-0.283967600242441	0.0319255634650837	2.73140254102442e-19	2.883500504439e-18	no sig	-
ENSG00000111875.8	ASF1A	51.568029	61.062862	899.880677259317	-0.404019410349812	0.0460010320828234	2.79760318063355e-19	2.95136603854243e-18	no sig	-
ENSG00000083720.13	OXCT1	17.6335403333333	10.6636743333333	610.381946302738	0.541118586625324	0.0626329992714019	2.83704314201657e-19	2.99092653542418e-18	no sig	-
ENSG00000153975.10	ZUP1	31.4817253333333	40.3859263333333	927.27174303373	-0.513154964572611	0.0592387675431565	2.8701171589532e-19	3.02372630013299e-18	no sig	-
ENSG00000159184.8	HOXB13	7.73491466666667	10.3255313333333	351.481780219288	-0.567910991006039	0.0658968661713121	2.89135881148869e-19	3.04402413671278e-18	no sig	-
ENSG00000033170.17	FUT8	18.7083863333333	11.5454043333333	625.581507409848	0.511809223148737	0.059117652654341	3.03303551733727e-19	3.19100180400815e-18	no sig	-
ENSG00000145741.17	BTF3	950.858397	1079.046204	9725.53753177005	-0.34682600253564	0.0392781295325269	3.08968263982874e-19	3.24838189138338e-18	no sig	-
ENSG00000166833.23	NAV2	1.28718266666667	0.561109666666667	228.235278797225	0.998294619699022	0.11663312312887	3.15170161271787e-19	3.31132767258491e-18	no sig	-
ENSG00000219545.12	UMAD1	28.6258996666667	17.150466	338.399258475697	0.551636275632513	0.0640034565822632	3.16871974084954e-19	3.32693987504864e-18	no sig	-
ENSG00000116679.16	IVNS1ABP	64.7987853333333	46.7765796666667	2512.89728907216	0.298109976482332	0.0336452132481248	3.39258417501633e-19	3.55955751460359e-18	no sig	-
ENSG00000167720.13	SRR	20.5996986666667	10.64563	488.012363298834	0.755269228559572	0.0881873923415906	3.42151186270696e-19	3.5874668258437e-18	no sig	-
ENSG00000135241.17	PNPLA8	19.94747	11.9921946666667	538.968130099807	0.549821663551097	0.0638514139482694	3.43530274420445e-19	3.59947798752027e-18	no sig	-
ENSG00000135446.17	CDK4	211.014078333333	237.282135666667	4948.63156016081	-0.333859118613344	0.0378142494335779	3.46508531860259e-19	3.6282173923656e-18	no sig	-
ENSG00000164048.14	ZNF589	43.397466	53.2390623333333	2475.54015214518	-0.449566655899753	0.0516454523441462	3.55715788430907e-19	3.72209602653467e-18	no sig	-
ENSG00000036448.10	MYOM2	0.870755	1.720761	129.520712742025	-1.10971548489373	0.130236388625554	3.62895475243411e-19	3.79464583441431e-18	sig	-
ENSG00000153904.21	DDAH1	19.5989573333333	12.8535453333333	700.329970968306	0.429750382122016	0.0492659799347807	3.6877680339984e-19	3.85353008189948e-18	no sig	-
ENSG00000170889.14	RPS9	1671.267374	1969.12719833333	13249.4314101574	-0.396773365503127	0.0453178084187354	3.82940390291502e-19	3.99882129780686e-18	no sig	-
ENSG00000153558.16	FBXL2	10.911982	6.23967466666667	357.892023570679	0.617797016816474	0.0722285416777281	4.11859389085016e-19	4.2978935436475e-18	no sig	-
ENSG00000183049.14	CAMK1D	6.65361433333333	3.26525133333333	561.247291218802	0.830891083432423	0.0972563741089389	4.21974937379974e-19	4.40047341666951e-18	no sig	-
ENSG00000127995.17	CASD1	12.5192343333333	7.00379466666667	274.680871471782	0.649249164100247	0.076017188570749	4.27963482991179e-19	4.45990612802099e-18	no sig	-
ENSG00000167930.17	FAM234A	31.6322806666667	22.0526323333333	1220.98836205608	0.343989495875639	0.0391086817834046	4.29388860384695e-19	4.47173682777656e-18	no sig	-
ENSG00000135821.19	GLUL	126.903864	132.987218333333	6102.15180187906	-0.234116853002974	0.0263840328781325	4.33346101114959e-19	4.50990105096885e-18	no sig	-
ENSG00000213047.13	DENND1B	12.3925023333333	6.82175833333333	676.212029581854	0.675638797253582	0.0792253536471776	4.64188072402475e-19	4.82761859645031e-18	no sig	-
ENSG00000164181.14	ELOVL7	12.9284663333333	7.46490833333333	316.103410643004	0.605696986615179	0.0709016294444054	4.69577403310075e-19	4.88037526447619e-18	no sig	-
ENSG00000127980.16	PEX1	23.2571396666667	15.4258143333333	1136.43681623508	0.415225864962604	0.047682466354683	4.85758545624674e-19	5.04514586503578e-18	no sig	-
ENSG00000172732.12	MUS81	14.6861693333333	18.310611	899.620691346253	-0.475463062384946	0.0550307049023685	4.89445123100607e-19	5.08001190730616e-18	no sig	-
ENSG00000064687.13	ABCA7	7.201316	3.66153033333333	897.174956028013	0.787418254792405	0.092414726383783	5.07520321179772e-19	5.26407181046018e-18	no sig	-
ENSG00000115423.19	DNAH6	1.22841333333333	0.611899333333333	380.102652312698	0.815789918250382	0.095751862348529	5.15261046979867e-19	5.34076564700786e-18	no sig	-
ENSG00000258659.7	TRIM34	1.526413	0.042944	19.0894512589056	4.72732219769507	0.557311188325942	5.23065420934395e-19	5.41801568068671e-18	sig	STAT1
ENSG00000092470.12	WDR76	35.9200866666667	24.9701413333333	1285.58209644244	0.347973332824548	0.0396896131280638	5.34605879722825e-19	5.53383507331625e-18	no sig	-
ENSG00000171992.13	SYNPO	0.772658666666667	0.200147666666667	65.1598057197532	1.71853484367456	0.203532634306184	5.44177718902833e-19	5.62913502110696e-18	sig	RELA
ENSG00000130724.10	CHMP2A	31.8790963333333	43.6725366666667	564.006114649422	-0.608228170205697	0.07137771185537	5.60775554597083e-19	5.79693737290734e-18	no sig	-
ENSG00000131373.15	HACL1	39.4181436666667	47.1335613333333	1073.05311569191	-0.418279650338974	0.0481496614499013	5.67494807367693e-19	5.86246478951626e-18	no sig	-
ENSG00000116478.12	HDAC1	209.258106666667	229.225257333333	7030.67086460285	-0.29735290107106	0.033783561821436	5.76189910242866e-19	5.94432067374384e-18	no sig	-
ENSG00000198492.16	YTHDF2	123.357307333333	131.666803666667	3614.26784294189	-0.260959524973508	0.0295655349348563	5.75946683833171e-19	5.94432067374384e-18	no sig	-
ENSG00000096717.12	SIRT1	38.0775026666667	46.6666433333333	1528.46199535141	-0.449691587029852	0.0519988167563553	5.8515358638451e-19	6.03010366832894e-18	no sig	-
ENSG00000138073.14	PREB	74.144487	81.5649036666667	2336.48482081607	-0.302435764448808	0.0343829613492904	5.85287425408427e-19	6.03010366832894e-18	no sig	-
ENSG00000168118.12	RAB4A	68.4353393333333	78.8458736666667	1779.87803480511	-0.366469790698927	0.0419406754699603	5.92243366121997e-19	6.09769338813516e-18	no sig	-
ENSG00000167244.22	IGF2	1.12442233333333	0.304179666666667	55.6251506002736	1.65173202760163	0.195854581235127	6.20841779640793e-19	6.38787339759916e-18	sig	-
ENSG00000133687.16	TMTC1	9.52622966666667	5.73745766666667	633.5892040402	0.548640741973756	0.0642212354776414	6.25670526213504e-19	6.43326205505586e-18	no sig	-
ENSG00000106415.13	GLCCI1	19.1437193333333	11.389584	738.034383806528	0.561936322530404	0.0658694415487176	6.38645040070803e-19	6.56229066840752e-18	no sig	-
ENSG00000128590.5	DNAJB9	16.472416	8.052731	208.493521700663	0.833504875666177	0.0982304457570651	6.94683743513902e-19	7.13335145821437e-18	no sig	-
ENSG00000187840.5	EIF4EBP1	120.169633333333	170.177425333333	1481.10917280528	-0.653455947784776	0.077089521937909	7.40127157484832e-19	7.59492668329807e-18	no sig	-
ENSG00000242259.9	C22orf39	52.829774	64.695569	1415.6755389141	-0.450400194640325	0.0522986537848438	7.96345245588702e-19	8.16638008666578e-18	no sig	-
ENSG00000035687.10	ADSS2	210.785652	150.240944333333	3603.63841824641	0.31435453514134	0.0359215786962448	8.02363934911961e-19	8.22262987287105e-18	no sig	-
ENSG00000066654.14	THUMPD1	49.3464616666667	34.823635	1497.91540301295	0.32930255199539	0.0376887317725223	8.09936826052265e-19	8.29472179398243e-18	no sig	-
ENSG00000085719.13	CPNE3	98.1626153333333	109.601182666667	4055.82691902416	-0.320193792632315	0.0366205726067471	8.22120830163993e-19	8.41390993048979e-18	no sig	-
ENSG00000139880.21	CDH24	9.90954933333333	5.40125	536.414849022135	0.684928834725631	0.0809828313778351	8.45816508725758e-19	8.65067674120113e-18	no sig	-
ENSG00000006634.8	DBF4	42.8714126666667	30.5123466666667	1112.5766176221	0.317136131128979	0.0362794160306514	8.56361945822313e-19	8.75272325660432e-18	no sig	-
ENSG00000145248.7	SLC10A4	6.33112333333333	2.54456	85.2875596669523	1.1044789040262	0.131153162367679	8.57441846655837e-19	8.75795306991811e-18	sig	-
ENSG00000164877.19	MICALL2	1.52193266666667	0.549385333333333	131.674962714015	1.25936025162905	0.150137801234902	9.54408875446259e-19	9.74192317698887e-18	sig	-
ENSG00000187231.14	SESTD1	13.581836	9.22450566666667	1123.0875156058	0.382866281787154	0.0441825190944676	9.64177924560898e-19	9.83349698121093e-18	no sig	-
ENSG00000222011.9	FAM185A	13.3046506666667	7.086446	270.072565549033	0.718859405889993	0.0851526208914735	9.64656292453833e-19	9.83349698121093e-18	no sig	-
ENSG00000124614.16	RPS10	3265.84679566667	3903.08182166667	22387.4651437839	-0.41877618003928	0.0485644029152599	9.89425311116633e-19	1.00793207668478e-17	no sig	-
ENSG00000183010.17	PYCR1	115.422152333333	130.516425666667	3203.74756195025	-0.340843100741778	0.0391663817207557	1.00658719252968e-18	1.02473767493131e-17	no sig	-
ENSG00000074582.15	BCS1L	68.4861506666667	79.68758	1709.53184241505	-0.38003517146424	0.0438834977495934	1.03844084936679e-18	1.05646790833599e-17	no sig	-
ENSG00000153989.8	NUS1	128.705859333333	138.154134	4749.28068980675	-0.267237452230838	0.0305691431995163	1.17809670483867e-18	1.1977575535408e-17	no sig	-
ENSG00000101000.6	PROCR	57.3995273333333	32.162723	609.380075934264	0.646033698519591	0.0767035188426545	1.19055101161091e-18	1.20918475786862e-17	no sig	-
ENSG00000181904.9	C5orf24	110.341883333333	78.6000373333333	2878.62183283938	0.317126431540535	0.0364339178627116	1.19090538016257e-18	1.20918475786862e-17	no sig	-
ENSG00000160469.17	BRSK1	6.33514166666667	3.271463	315.942680805881	0.76322976374832	0.0907251186377962	1.26157709025342e-18	1.28009793891218e-17	no sig	-
ENSG00000135334.9	AKIRIN2	46.6385126666667	56.349633	1039.15818719663	-0.430824247629016	0.0502138418571545	1.28092036391151e-18	1.29887010322158e-17	no sig	-
ENSG00000179454.14	KLHL28	13.5332063333333	7.77658066666667	661.349402794324	0.614682343551503	0.073009108062462	1.31974498144736e-18	1.33735893484867e-17	no sig	-
ENSG00000116918.15	TSNAX	130.842912333333	147.042204666667	3386.10541121932	-0.32964708995323	0.0379853476807903	1.36078853849046e-18	1.37804426700088e-17	no sig	-
ENSG00000167566.17	NCKAP5L	7.290583	9.09865033333333	761.847639922187	-0.472687535159227	0.0554446555079138	1.36199042570304e-18	1.37835577356277e-17	no sig	-
ENSG00000186660.15	ZFP91	66.8755426666667	47.5288723333333	3348.46536175474	0.319978311365469	0.036844862449816	1.38665134407701e-18	1.40239220251043e-17	no sig	-
ENSG00000116251.11	RPL22	558.822230666667	620.075384	12090.3057134568	-0.315287322985497	0.036297346271395	1.41323283264387e-18	1.42833820652721e-17	no sig	-
ENSG00000174917.9	MICOS13	324.792285	367.664889	1485.09794855332	-0.342947944295158	0.0396074807511047	1.45374627645015e-18	1.46832184527694e-17	no sig	-
ENSG00000173376.14	NDNF	6.336354	2.61645766666667	126.002088077468	1.07425115970512	0.128439691765341	1.46684604477462e-18	1.48058271696865e-17	sig	-
ENSG00000101955.15	SRPX	5.63262233333333	1.901483	76.2615777275292	1.35242766116605	0.162309968462392	1.48260276927852e-18	1.49550762322577e-17	sig	-
ENSG00000063244.14	U2AF2	231.300950333333	242.784708333333	11024.882117403	-0.236774117732636	0.0271105761940505	1.48745778276829e-18	1.49942359750214e-17	no sig	-
ENSG00000134690.11	CDCA8	46.9022443333333	53.566933	1316.42053027937	-0.353496448228118	0.0409014405772948	1.53182059331698e-18	1.54313403952906e-17	no sig	-
ENSG00000164638.11	SLC29A4	5.08703833333333	2.699909	198.588333154637	0.720338099025743	0.0859286557498258	1.59446117992036e-18	1.60518812319481e-17	no sig	-
ENSG00000072121.17	ZFYVE26	13.4624473333333	8.64452133333333	1419.61527314299	0.460047108764855	0.0539904763997057	1.59935831792628e-18	1.60906721633145e-17	no sig	-
ENSG00000087116.17	ADAMTS2	3.37454233333333	1.68575	212.05862327936	0.811029724109432	0.0967315648040421	1.63246516050479e-18	1.64130368681411e-17	no sig	-
ENSG00000101040.20	ZMYND8	10.038716	13.1049416666667	752.783689522622	-0.535221793712289	0.0634106160006471	1.6599078934431e-18	1.66780706399208e-17	no sig	-
ENSG00000128918.15	ALDH1A2	28.4046736666667	32.6220326666667	1239.10899451859	-0.359637728096502	0.0416875091977551	1.66608479946742e-18	1.67292280222745e-17	no sig	-
ENSG00000173546.7	CSPG4	0.835924666666667	0.325685666666667	101.039481477517	1.15513972029801	0.138613423700796	1.67314416913651e-18	1.67891738794929e-17	sig	-
ENSG00000182551.14	ADI1	136.559008	153.485356666667	3671.98322411599	-0.332372618251669	0.0384343113979494	1.74020020762214e-18	1.74506869226285e-17	no sig	-
ENSG00000184254.17	ALDH1A3	6.11737033333333	3.070291	215.447620734111	0.799569106623295	0.0954793379064612	1.77173338984495e-18	1.77553489841874e-17	no sig	-
ENSG00000136874.11	STX17	21.9060566666667	14.083362	1458.51284394271	0.459285464903975	0.0539837899275958	1.80348492940829e-18	1.80618019603443e-17	no sig	-
ENSG00000130962.18	PRRG1	10.98805	6.28424066666667	307.597047927539	0.619527522173327	0.0740545811673257	2.05050783594412e-18	2.05223878411732e-17	no sig	-
ENSG00000077063.11	CTTNBP2	3.96264433333333	2.022927	247.690802692672	0.778222869906371	0.0931578767268795	2.08816976698475e-18	2.08857628932744e-17	no sig	-
ENSG00000189042.14	ZNF567	17.59659	22.206887	671.226793481479	-0.489977176859074	0.057950155593336	2.12391836355686e-18	2.12295419828158e-17	no sig	-
ENSG00000002834.18	LASP1	20.0715763333333	23.6601283333333	1306.6274774196	-0.395616098780425	0.0462259056351014	2.17849452099517e-18	2.17609436500963e-17	no sig	-
ENSG00000137273.6	FOXF2	24.722054	32.7784816666667	740.308270959177	-0.560905079745561	0.066867509867458	2.19062813427226e-18	2.18679737263849e-17	no sig	-
ENSG00000204308.8	RNF5	77.0981606666667	91.996773	1027.53101943065	-0.41395428028128	0.0484909515355497	2.19835643299846e-18	2.19309176063465e-17	no sig	-
ENSG00000137818.12	RPLP1	2585.92972733333	3272.04681133333	23012.2053256894	-0.498052801684288	0.0589949397325195	2.20644959911949e-18	2.19974176398633e-17	no sig	-
ENSG00000228474.6	OST4	438.770227	539.222877333333	1276.6962302968	-0.455995563400666	0.0537262474212294	2.22126628946624e-18	2.21308192110815e-17	no sig	-
ENSG00000134291.12	TMEM106C	314.213616333333	230.446011	3523.91776872223	0.274090680667562	0.0316355298269908	2.25252289103846e-18	2.2427735994558e-17	no sig	-
ENSG00000134057.15	CCNB1	236.847861333333	254.89915	3830.88496822763	-0.272402827518952	0.0314383379572147	2.26189590887857e-18	2.25065213967368e-17	no sig	-
ENSG00000197256.11	KANK2	10.9291366666667	6.71274066666667	889.58986673929	0.520336974367846	0.0618382668847675	2.32302326476671e-18	2.30998435999028e-17	no sig	-
ENSG00000100129.18	EIF3L	303.68591	350.106178333333	9597.87573342585	-0.367628714489215	0.0428443576948218	2.32716366271457e-18	2.31260951214827e-17	no sig	-
ENSG00000177954.14	RPS27	4247.58804366667	5476.24527933333	13252.3216025511	-0.523597848857551	0.0622928822287842	2.44655495189539e-18	2.42968759494611e-17	no sig	-
ENSG00000101144.13	BMP7	8.662104	13.2064686666667	521.664891377365	-0.753033836630777	0.090362614141681	2.45043734255321e-18	2.43197622413218e-17	no sig	-
ENSG00000256043.5	CTSO	3.200399	1.05096266666667	69.4163293297764	1.38306246451999	0.167220274214295	2.47985000314384e-18	2.45958353271918e-17	sig	-
ENSG00000248098.12	BCKDHA	27.0504596666667	33.3103213333333	916.771496453932	-0.457861937735775	0.0540425723725828	2.48447388317557e-18	2.46258494928521e-17	no sig	-
ENSG00000148680.16	HTR7	2.22105466666667	0.590689666666667	50.6950597531693	1.67825852987905	0.20306857800659	2.52520992950124e-18	2.5013535117868e-17	sig	-
ENSG00000114115.10	RBP1	22.9345476666667	10.2585923333333	159.898761477759	0.952063551743966	0.114404006245439	2.54596777678243e-18	2.5202955262394e-17	no sig	-
ENSG00000089737.18	DDX24	116.829294666667	89.9344806666667	4309.35075844205	0.207772802825824	0.0239272601003789	2.62588795623208e-18	2.59774140368454e-17	no sig	-
ENSG00000136273.13	HUS1	22.3113703333333	12.1676123333333	434.962912725185	0.685576754675195	0.0823758900755051	2.66674744151579e-18	2.63647070661211e-17	no sig	-
ENSG00000130713.17	EXOSC2	94.4494843333333	101.020045666667	2552.08261908354	-0.261596260286184	0.030234546354552	2.68199441057826e-18	2.64984486219505e-17	no sig	-
ENSG00000197044.11	ZNF441	0.018048	0.673146666666667	19.954497923831	-5.04118547915199	0.610305631771734	2.69258966086082e-18	2.65860886885636e-17	sig	-
ENSG00000127445.14	PIN1	114.285440333333	135.377888	2088.60502347608	-0.40553789021405	0.0476059453341137	2.79060830264802e-18	2.75362648967439e-17	no sig	-
ENSG00000130270.16	ATP8B3	3.39482166666667	1.44597466666667	113.255805899952	1.02699423091669	0.124037771614384	3.22556218922563e-18	3.18077991187042e-17	sig	-
ENSG00000135299.17	ANKRD6	9.65894566666667	5.95357633333333	508.875010433091	0.515865227790228	0.0615590976713694	3.23076119629853e-18	3.18386971346223e-17	no sig	-
ENSG00000167085.14	PHB1	225.848136333333	243.456982666667	5256.36644087221	-0.274298045516642	0.0318129941444877	3.24400665140933e-18	3.19488016090556e-17	no sig	-
ENSG00000163159.15	VPS72	111.672336333333	121.755698	2641.38069149503	-0.290064892851195	0.0337211566859157	3.51491656088556e-18	3.45947694463149e-17	no sig	-
ENSG00000144567.11	RETREG2	33.9198193333333	23.807799	1392.52697743562	0.33497121287206	0.0391164711124941	3.55680508693331e-18	3.49847075972579e-17	no sig	-
ENSG00000166619.15	BLCAP	38.6782923333333	46.689987	771.600332609392	-0.427420259740899	0.0505016052823609	3.61724544428412e-18	3.55565076739485e-17	no sig	-
ENSG00000185608.9	MRPL40	155.453019666667	195.612754	1579.99456151013	-0.488579412752035	0.0582076217599284	3.63643016698086e-18	3.57223060316609e-17	no sig	-
ENSG00000024526.17	DEPDC1	154.351980333333	108.7049	4323.01146932505	0.331806040361681	0.0387525837862876	3.68681052840321e-18	3.61941469262921e-17	no sig	-
ENSG00000001497.18	LAS1L	74.8497076666667	80.8803933333333	3615.33457602829	-0.276853235730447	0.0321823174870625	3.78917435050976e-18	3.71753941848548e-17	no sig	-
ENSG00000135862.6	LAMC1	66.1334126666667	46.7214916666667	5614.40786081175	0.328508424608293	0.0383758643048577	3.84457529710171e-18	3.76949357851327e-17	no sig	-
ENSG00000182199.11	SHMT2	209.674326333333	216.363896666667	6718.15587625191	-0.213005127481514	0.0246702546151334	3.96615811980275e-18	3.88622982202923e-17	no sig	-
ENSG00000100479.14	POLE2	54.2723466666667	69.271364	924.626629389902	-0.507103096660337	0.0606614333708853	4.13277648793224e-18	4.04691766254762e-17	no sig	-
ENSG00000198952.8	SMG5	69.8010793333333	80.5559353333333	6264.54554094946	-0.364622074446061	0.0428402502769098	4.35672409843311e-18	4.2635040335968e-17	no sig	-
ENSG00000189007.16	ADAT2	22.617062	26.5861356666667	1804.60860602105	-0.3895127253008	0.0459134133906257	4.39875636674334e-18	4.30190557618116e-17	no sig	-
ENSG00000143727.16	ACP1	186.619579666667	217.040460666667	2935.87978199262	-0.379185277283599	0.0446515708972998	4.50369268708097e-18	4.40173845186931e-17	no sig	-
ENSG00000144730.19	IL17RD	4.56478833333333	1.961284	299.906028880706	1.01529779472409	0.123218176338587	4.58559909624784e-18	4.47895049876222e-17	sig	-
ENSG00000135362.14	PRR5L	3.34863033333333	0.912234666666667	101.500563762102	1.64612419252218	0.200887645087999	4.60031092443721e-18	4.4904744951457e-17	sig	-
ENSG00000278845.5	MRPL45	74.5470613333333	94.679287	1555.55111716014	-0.501429674364797	0.0600343268471397	4.61085638696517e-18	4.49791958811988e-17	no sig	-
ENSG00000183431.12	SF3A3	105.687884	110.398852333333	4360.10823727478	-0.229455621237206	0.0266585452994098	4.67085562993255e-18	4.55356722480394e-17	no sig	-
ENSG00000129562.11	DAD1	347.115782666667	393.930622	1481.47840491704	-0.346235203581324	0.040633297306183	4.68753010683081e-18	4.56693435755899e-17	no sig	-
ENSG00000157152.17	SYN2	6.53942266666667	3.671819	314.731727670071	0.644999825352018	0.0781155707422441	4.83798297178632e-18	4.7105389478296e-17	no sig	-
ENSG00000102309.15	PIN4	111.687700666667	127.048672666667	1296.48058608099	-0.348439630053664	0.0409278594633051	4.90850661067233e-18	4.77618765090231e-17	no sig	-
ENSG00000181284.3	TMEM102	10.7072246666667	5.535009	177.368453583398	0.7574178311414	0.0918075244903623	4.93634741143452e-18	4.80024748595838e-17	no sig	-
ENSG00000204922.5	UQCC3	15.012	20.558721	383.933982476846	-0.607094409274062	0.0734493711458924	4.98038702707365e-18	4.8400192464241e-17	no sig	-
ENSG00000165757.9	JCAD	11.0399143333333	6.977329	1052.45537254778	0.481957364964244	0.0576316632826864	5.03062190653712e-18	4.88575774703571e-17	no sig	-
ENSG00000205560.13	CPT1B	11.7390246666667	15.513656	893.257102498073	-0.55710382644748	0.0671846840216817	5.06396438678458e-18	4.91504301596416e-17	no sig	-
ENSG00000111670.16	GNPTAB	30.2488513333333	20.5059846666667	1280.28786712712	0.384677541882798	0.0454187526175072	5.19379374085319e-18	5.03788187084772e-17	no sig	-
ENSG00000006652.15	IFRD1	50.2153496666667	30.5602436666667	1523.6192970325	0.529500116221756	0.0637116388120977	5.21849301545136e-18	5.05865615390892e-17	no sig	-
ENSG00000160789.24	LMNA	49.6840546666667	31.138479	2014.27177504634	0.489092962261996	0.0586419614084042	5.69723271248967e-18	5.51926133234465e-17	no sig	-
ENSG00000176101.12	SSNA1	87.3479693333333	102.435531	1154.08368452536	-0.390336809438927	0.0462120890993234	5.99479665281268e-18	5.80388196041469e-17	no sig	-
ENSG00000171681.13	ATF7IP	17.8062606666667	21.564484	1370.88616683669	-0.430349124833582	0.0512525889009635	6.22251866792574e-18	6.02057000808157e-17	no sig	-
ENSG00000166886.13	NAB2	4.28287766666667	6.64494366666667	214.77010935166	-0.774349918920308	0.0942153363418847	6.43971764795474e-18	6.22681104817606e-17	no sig	-
ENSG00000173226.17	IQCB1	36.0218583333333	42.678388	1692.61107900826	-0.402973015019026	0.0478454745505556	6.53611857586546e-18	6.31606242067801e-17	no sig	-
ENSG00000124171.9	PARD6B	1.823733	3.40228633333333	96.6915020929106	-1.02976394069421	0.1257102476774	6.67733635932629e-18	6.44848278861505e-17	sig	RELA
ENSG00000144649.10	GASK1A	0.49866	1.29527966666667	59.3387144993374	-1.48149222808701	0.1818666778276	7.02309525065425e-18	6.77814446451684e-17	sig	-
ENSG00000145592.14	RPL37	1024.434571	1325.858594	12803.4771410339	-0.527383033774276	0.0637398450376453	7.23550516184505e-18	6.97877603626519e-17	no sig	-
ENSG00000135390.21	ATP5MC2	869.947226	1007.499046	4621.22356880529	-0.373891887064505	0.0442890812487371	7.25974497331645e-18	6.99777669003918e-17	no sig	-
ENSG00000196689.13	TRPV1	5.067395	6.359166	732.117539946294	-0.483550302023721	0.0581412210632137	7.31067677511583e-18	7.04246632092877e-17	no sig	-
ENSG00000103249.19	CLCN7	21.367994	23.914308	1752.89584080519	-0.323187848846088	0.0380694659900838	7.382691279457e-18	7.10739667022304e-17	no sig	-
ENSG00000106443.17	PHF14	34.412124	25.168349	2002.00506253069	0.279578572268361	0.0328037854522355	7.4534760966071e-18	7.17106286373316e-17	no sig	-
ENSG00000158169.14	FANCC	18.6662116666667	12.8616746666667	941.481919839127	0.361670419404593	0.0427999202680868	7.54793420238582e-18	7.25741171936198e-17	no sig	-
ENSG00000112787.14	FBRSL1	32.3180783333333	36.8187213333333	2619.7929262685	-0.349994787801852	0.0413646014552119	7.59544934590636e-18	7.29854493568919e-17	no sig	-
ENSG00000168028.15	RPSA	3195.74773633333	3596.272551	43754.3351571387	-0.334745348809083	0.0395092613260546	7.80327924742374e-18	7.49357900564125e-17	no sig	-
ENSG00000040608.14	RTN4R	5.15660933333333	2.28433066666667	78.8884783003298	0.968840410281489	0.118401562744482	7.91985147658062e-18	7.60078896690766e-17	no sig	-
ENSG00000115616.3	SLC9A2	1.49226566666667	0.401300666666667	58.3544388753812	1.6597746016739	0.20429217105274	8.09330057621466e-18	7.76241703678883e-17	sig	-
ENSG00000064989.13	CALCRL	1.00224966666667	0.0708453333333333	17.226079757327	3.52466935009705	0.43105940966857	8.19589411718443e-18	7.85592761369177e-17	sig	-
ENSG00000125651.14	GTF2F1	52.9035226666667	55.5141833333333	3410.53782228558	-0.235226920199688	0.0275531970019597	8.35284109263191e-18	8.00138842515448e-17	no sig	-
ENSG00000013619.15	MAMLD1	3.96173333333333	2.013597	176.941783299098	0.784168802761165	0.0958332251428738	8.72910877507471e-18	8.35663065529357e-17	no sig	-
ENSG00000165283.16	STOML2	199.881288333333	227.332312333333	3899.59155594791	-0.349355669568152	0.0413822247333685	8.98909667758198e-18	8.60018293554135e-17	no sig	-
ENSG00000124570.21	SERPINB6	70.8439896666667	44.1302133333333	1415.12634946749	0.496012516768522	0.0599159565637881	9.02419675007381e-18	8.62840846829327e-17	no sig	-
ENSG00000211460.12	TSN	113.338932666667	121.727095666667	2972.80466778599	-0.267898308671624	0.0314938303227853	9.19586841169915e-18	8.78709980344197e-17	no sig	-
ENSG00000105640.13	RPL18A	1941.72769	2372.59901933333	16581.6781801845	-0.448570711028249	0.0538571071543813	9.23020754975625e-18	8.81444789122633e-17	no sig	-
ENSG00000162889.11	MAPKAPK2	30.8283886666667	34.8994813333333	1332.84820994596	-0.341154294062275	0.0404028053837425	9.48311597126951e-18	9.0503570566673e-17	no sig	-
ENSG00000196839.14	ADA	11.6129286666667	17.3459183333333	387.962732831322	-0.72611663077472	0.088900103651584	9.66905129718086e-18	9.22209700763915e-17	no sig	-
ENSG00000123146.20	ADGRE5	8.64408	5.051743	295.214619997966	0.586120751476047	0.0715187294587064	9.7511742319167e-18	9.29467213583996e-17	no sig	-
ENSG00000008277.15	ADAM22	10.112605	4.832347	708.161193064797	0.872450500610555	0.10680130012171	9.77243833781635e-18	9.3091836897876e-17	no sig	-
ENSG00000130023.16	ERMARD	20.7558983333333	26.3501386666667	660.054262530998	-0.499357063348994	0.0604338037785218	9.98963219111066e-18	9.51020388891838e-17	no sig	-
ENSG00000104419.17	NDRG1	11.8007896666667	15.7278713333333	562.527958203207	-0.563431112986727	0.0686628331734918	1.00596810965634e-17	9.57097930502047e-17	no sig	-
ENSG00000114745.15	GORASP1	27.5287126666667	30.840038	1519.42147475916	-0.325668971152253	0.038554233232145	1.04227780648868e-17	9.91031945182601e-17	no sig	-
ENSG00000137285.11	TUBB2B	61.0652686666667	69.348683	1768.95196116151	-0.34476669155138	0.0409374235482403	1.111366008423e-17	1.05607178100023e-16	no sig	-
ENSG00000102898.13	NUTF2	451.884708333333	537.602769	3187.26747012407	-0.411433629507581	0.0492863182542033	1.13453046127666e-17	1.07741947009594e-16	no sig	-
ENSG00000174469.23	CNTNAP2	12.4670683333333	6.74881066666667	668.623032181847	0.697648132404097	0.0856460123222912	1.1605197183699e-17	1.10142182384454e-16	no sig	-
ENSG00000154359.13	LONRF1	17.3380246666667	9.78835566666667	402.372794110405	0.637423716291407	0.078183084291686	1.16836057046601e-17	1.108181013698e-16	no sig	-
ENSG00000071462.12	BUD23	154.210527666667	103.445005333333	2042.14048236433	0.394767765275558	0.0472221854179533	1.20425511120269e-17	1.14152423302381e-16	no sig	-
ENSG00000244005.13	NFS1	39.4492536666667	51.117452	1025.70128217558	-0.525922158925777	0.0640470720511891	1.23498035415053e-17	1.16992945289011e-16	no sig	-
ENSG00000240230.6	COX19	6.85094866666667	4.374235	411.5650949831	0.463787260757296	0.0560384614063076	1.24021375690862e-17	1.17416551813468e-16	no sig	-
ENSG00000150627.16	WDR17	13.2804406666667	8.594658	829.618304787112	0.448887455329057	0.0541438244845273	1.27034894678833e-17	1.20195753940138e-16	no sig	-
ENSG00000129968.17	ABHD17A	64.965656	72.999513	2115.56096502638	-0.331055934199698	0.0393359758776337	1.30220941361944e-17	1.23134685227708e-16	no sig	-
ENSG00000135097.7	MSI1	7.42821466666667	10.1810753333333	331.89376949214	-0.601970489920561	0.073840154779253	1.30409406686744e-17	1.23237289102562e-16	no sig	-
ENSG00000087303.19	NID2	9.43433466666667	5.715087	495.80572704964	0.537185777317274	0.0655611392284284	1.31858410825165e-17	1.24530250370604e-16	no sig	-
ENSG00000165775.18	FUNDC2	19.2633993333333	22.128306	1192.39068786077	-0.361313960432544	0.0430931035896806	1.32670701429389e-17	1.2522066877717e-16	no sig	-
ENSG00000046889.19	PREX2	2.25391433333333	1.02016	196.78861485453	0.945686752156584	0.11644273928461	1.35102573271825e-17	1.27437941360994e-16	no sig	-
ENSG00000181894.15	ZNF329	1.961197	3.62771033333333	122.518855688326	-1.01812111520279	0.125575307416897	1.35747170993634e-17	1.27967654221705e-16	sig	-
ENSG00000148297.16	MED22	21.3281966666667	26.3002753333333	1335.05214249057	-0.455923418725544	0.055111936410651	1.37903724442924e-17	1.29921155552493e-16	no sig	-
ENSG00000136052.10	SLC41A2	6.12812333333333	3.306476	217.47387079759	0.698921331929696	0.0860351497790552	1.39125531019734e-17	1.30992169187976e-16	no sig	-
ENSG00000023909.10	GCLM	36.969517	25.7747733333333	1088.3760719496	0.344472586529151	0.0410327697664956	1.39907161536561e-17	1.31647685028267e-16	no sig	-
ENSG00000138443.17	ABI2	42.3803213333333	30.4904386666667	2189.822645418	0.302573476122331	0.0358840413993234	1.40101631020037e-17	1.3175024032409e-16	no sig	-
ENSG00000026103.25	FAS	16.372168	6.39230933333333	220.162552089374	1.14463907942138	0.14178498085149	1.47238058125074e-17	1.38376840846449e-16	sig	RELA STAT1
ENSG00000178177.17	LCORL	15.527518	9.92319333333333	709.439714638811	0.466050377365939	0.0564829755122346	1.49743341966395e-17	1.40645589867645e-16	no sig	-
ENSG00000162191.14	UBXN1	101.158323333333	112.567056666667	2540.32549084145	-0.318256995266954	0.0378424532502428	1.51105028035012e-17	1.41838111882073e-16	no sig	-
ENSG00000129595.14	EPB41L4A	1.57603366666667	0.536446666666667	63.6161993958749	1.33856847232005	0.166304829523279	1.55242403373634e-17	1.45633059232978e-16	sig	-
ENSG00000103769.10	RAB11A	249.487818333333	262.126513333333	3003.65453227675	-0.237656016065432	0.0280825759613204	1.56757387154618e-17	1.46964818017891e-16	no sig	-
ENSG00000196290.17	NIF3L1	36.231225	45.662281	632.988960819472	-0.489808807973181	0.0596373823481411	1.6487691144095e-17	1.54483151127013e-16	no sig	-
ENSG00000122335.17	SERAC1	12.4020806666667	16.2120896666667	605.89063246308	-0.537983023311923	0.0658999513192979	1.68299024845827e-17	1.57593734504783e-16	no sig	-
ENSG00000096080.12	MRPS18A	52.5199046666667	65.243972	920.206067322664	-0.469240106192365	0.0570228267846502	1.74848937946081e-17	1.63627606591558e-16	no sig	-
ENSG00000132780.17	NASP	270.339003	305.201800333333	6586.91891051127	-0.338432043623527	0.0404202110171513	1.77483140527926e-17	1.65991968747386e-16	no sig	-
ENSG00000114251.15	WNT5A	22.482789	15.098752	791.480101617336	0.395158197899248	0.0475368793479159	1.78674834490061e-17	1.67005168222882e-16	no sig	-
ENSG00000166860.3	ZBTB39	8.120767	10.700982	709.278326971989	-0.545496396036154	0.0669704841869218	1.85997486941007e-17	1.73744197952832e-16	no sig	-
ENSG00000145495.16	MARCHF6	96.931564	66.1058273333333	3525.88722774223	0.376685344675527	0.0452396017652524	1.89037151804914e-17	1.76476657829748e-16	no sig	-
ENSG00000097046.13	CDC7	73.4365693333333	79.5434316666667	2633.05955136763	-0.279880370630022	0.0332657538102738	1.90008619985078e-17	1.77276202168886e-16	no sig	-
ENSG00000107679.15	PLEKHA1	68.4450313333333	49.1368896666667	1752.74024497104	0.304178828614481	0.0362407808340769	1.92725486138368e-17	1.79570262075742e-16	no sig	-
ENSG00000148175.13	STOM	60.5546553333333	40.9858436666667	1445.06274746709	0.386236321932785	0.0464575435154522	1.92621488603816e-17	1.79570262075742e-16	no sig	-
ENSG00000155158.20	TTC39B	7.12479133333333	3.603384	358.059575368497	0.792857115867214	0.0980478644456035	1.92816962132845e-17	1.79570262075742e-16	no sig	-
ENSG00000101665.10	SMAD7	5.24113566666667	8.46861933333333	253.654925140874	-0.831441880920306	0.102811733262461	1.92983963813029e-17	1.79617260522356e-16	no sig	-
ENSG00000125814.17	NAPB	11.846001	14.9820356666667	812.693699433048	-0.488919306327928	0.0596830261934291	1.98290809857325e-17	1.84445157050751e-16	no sig	-
ENSG00000106479.11	ZNF862	2.40601666666667	1.17101166666667	284.158696268166	0.845481856362308	0.104674204410357	2.08669983054679e-17	1.93982536117115e-16	no sig	-
ENSG00000125743.11	SNRPD2	768.227262666667	932.889404666667	3921.80155115895	-0.439473301674492	0.0533470246459073	2.16723815243547e-17	2.01348050895045e-16	no sig	-
ENSG00000197128.13	ZNF772	15.9748606666667	23.3611873333333	605.799437671933	-0.687874721682287	0.0852514523816278	2.19196326966383e-17	2.03522469128486e-16	no sig	-
ENSG00000101871.17	MID1	37.773926	46.0234703333333	2164.49406226131	-0.437540756790557	0.0531186298275455	2.22681128921617e-17	2.06633608673623e-16	no sig	-
ENSG00000078900.15	TP73	4.702626	2.478946	329.247010403654	0.732346201059467	0.0907929736891651	2.23096406726242e-17	2.0689439933042e-16	no sig	-
ENSG00000173141.5	MRPL57	15.2758156666667	20.6543033333333	412.720897073942	-0.586784685765883	0.0724891477747461	2.23561244298314e-17	2.07200809282617e-16	no sig	-
ENSG00000127191.18	TRAF2	17.0310736666667	20.5058893333333	856.678131278816	-0.423419477717139	0.0513056565025396	2.24263385346132e-17	2.07726656150236e-16	no sig	-
ENSG00000120075.6	HOXB5	37.1287256666667	24.0702183333333	600.152531553055	0.44217906219133	0.0537245667639255	2.24710916069927e-17	2.08016177140288e-16	no sig	-
ENSG00000115109.14	EPB41L5	7.22980766666667	9.981887	700.343893921245	-0.611314575213546	0.0756527959271355	2.28112672094975e-17	2.11038452280903e-16	no sig	-
ENSG00000071626.17	DAZAP1	188.213202333333	204.681755666667	7194.49804781236	-0.286281763050477	0.034136272698008	2.29865225231144e-17	2.1253225653795e-16	no sig	-
ENSG00000127586.17	CHTF18	31.215588	37.6930453333333	3447.7943553461	-0.428189127396279	0.0519391268276969	2.30343774785601e-17	2.12847038415496e-16	no sig	-
ENSG00000256223.6	ZNF10	4.083342	7.063987	278.164131329986	-0.925450760645022	0.11485654519344	2.33087588168313e-17	2.15253385047226e-16	no sig	-
ENSG00000156253.7	RWDD2B	23.351952	14.777365	722.362504369225	0.474542639047202	0.0579637348707486	2.3616018433119e-17	2.17960294676445e-16	no sig	-
ENSG00000140988.16	RPS2	9161.698244	10454.463046	139675.542246025	-0.35254393967064	0.0423565655190629	2.40313337042207e-17	2.21660650139529e-16	no sig	-
ENSG00000188313.13	PLSCR1	41.0432026666667	25.7716653333333	462.924636083121	0.488375696002186	0.0597919954399581	2.4328900850922e-17	2.24271141635922e-16	no sig	-
ENSG00000123364.5	HOXC13	2.94787	5.71936533333333	110.160584670633	-1.08158893992756	0.134831038665161	2.457022155058e-17	2.26360325618105e-16	sig	-
ENSG00000102024.19	PLS3	537.989320666667	540.640137	17492.1296364112	-0.174638397480999	0.0206994245852033	2.50933480607381e-17	2.31041680800571e-16	no sig	-
ENSG00000139405.16	RITA1	36.416146	42.7944993333333	1184.45507108013	-0.392397740081491	0.0474429162562634	2.60482003038253e-17	2.39690096288274e-16	no sig	-
ENSG00000004660.15	CAMKK1	15.8785796666667	17.5758843333333	1030.8930472801	-0.309365586596787	0.0370486475813797	2.67741550930404e-17	2.46223181652167e-16	no sig	-
ENSG00000157933.10	SKI	53.1884366666667	34.8710496666667	3242.19369882386	0.429289030278484	0.0522034699379278	2.70807198474484e-17	2.48893938586e-16	no sig	-
ENSG00000026297.17	RNASET2	42.0819033333333	53.4269986666667	886.208329513438	-0.500812381714765	0.0615485596848967	2.81813340740951e-17	2.58855126390959e-16	no sig	-
ENSG00000112175.8	BMP5	0.0527803333333333	0.926634333333333	13.5120512093353	-4.14893708822664	0.515672475377405	2.83629392131215e-17	2.60368065569888e-16	sig	-
ENSG00000227057.10	WDR46	52.874714	57.4373083333333	2106.63241913402	-0.284124873943764	0.0339748911068662	2.84781909526591e-17	2.61270450686509e-16	no sig	-
ENSG00000189367.15	KIAA0408	5.31947566666667	3.308844	434.75339192403	0.500983276512217	0.0616178992025818	2.96642737543638e-17	2.71990155488405e-16	no sig	-
ENSG00000135521.9	LTV1	144.648142	160.193167666667	3582.5386215016	-0.310559072914449	0.0372768929003099	3.12033046113627e-17	2.85931351947047e-16	no sig	-
ENSG00000104313.20	EYA1	25.4920863333333	16.149129	648.442186857589	0.47461266143664	0.0582559654684803	3.28487970147183e-17	3.00830961608944e-16	no sig	-
ENSG00000133056.14	PIK3C2B	5.58046533333333	6.62357133333333	714.990234032533	-0.403172125287854	0.0489865949630899	3.3024649629162e-17	3.02261831789949e-16	no sig	-
ENSG00000125967.17	NECAB3	10.6854586666667	14.0964863333333	594.615776574757	-0.553294042441296	0.0686099941998633	3.44657450385463e-17	3.15264408474251e-16	no sig	-
ENSG00000082438.18	COBLL1	7.04947766666667	3.90052766666667	397.759951582378	0.66606084858584	0.0831264335549553	3.52765243282865e-17	3.22489365048565e-16	no sig	-
ENSG00000136842.14	TMOD1	4.149831	6.209575	249.397161380338	-0.727271894745519	0.0908761469765619	3.72635464148521e-17	3.40452306397223e-16	no sig	-
ENSG00000104611.12	SH2D4A	6.16237966666667	3.089329	171.901148543722	0.802644970214022	0.100278681407705	3.76914468005945e-17	3.4415774261704e-16	no sig	-
ENSG00000117318.9	ID3	78.6866236666667	105.673595666667	1329.45226545566	-0.576612356830962	0.071777102675708	3.88697378451274e-17	3.54706494616311e-16	no sig	-
ENSG00000242852.7	ZNF709	0	1.59841366666667	49.8451174941653	-8.91827154890788	1.15049732445553	3.89028477253098e-17	3.54798575142131e-16	sig	-
ENSG00000139343.11	SNRPF	639.109343333333	830.531721666667	2093.90246782087	-0.532330989477118	0.0661191599827798	4.43354271866965e-17	4.04105227219724e-16	no sig	-
ENSG00000013374.17	NUB1	50.8265993333333	36.235018	2504.22537449982	0.313268837228917	0.0378035048047721	4.44708789962227e-17	4.05100270667128e-16	no sig	-
ENSG00000164694.17	FNDC1	2.83745133333333	1.270908	231.287887882763	0.95760124350854	0.120119300449267	4.46677869721898e-17	4.06653632960639e-16	no sig	-
ENSG00000164897.14	TMUB1	100.354595333333	65.0620956666667	1679.37720706998	0.442467730350389	0.054321613077167	4.54630927355093e-17	4.1364973337214e-16	no sig	-
ENSG00000182287.15	AP1S2	44.0571733333333	53.0555063333333	922.071082531437	-0.42628944838294	0.05223119694556	4.66211592189315e-17	4.23936240142414e-16	no sig	-
ENSG00000147676.14	MAL2	1.53859833333333	0.144907	16.1779623467359	3.09628379422699	0.393150128150743	4.75994870952414e-17	4.32577178419196e-16	sig	-
ENSG00000139835.14	GRTP1	12.0638883333333	5.736939	191.7210426102	0.870535408555987	0.109190853259133	4.82453016407403e-17	4.38187881077625e-16	no sig	-
ENSG00000151491.14	EPS8	16.0373166666667	10.8185583333333	793.574735946029	0.389320980801713	0.0474791420387125	4.85621483367071e-17	4.4080588475481e-16	no sig	-
ENSG00000135069.14	PSAT1	315.143836666667	394.382657333333	6341.56569881913	-0.479542722136405	0.0592481724889802	4.86604790608618e-17	4.41438471904098e-16	no sig	-
ENSG00000069275.13	NUCKS1	556.831491333333	421.710545333333	26851.9347446726	0.230773601496412	0.027693476847835	4.87960395414882e-17	4.42407857325269e-16	no sig	-
ENSG00000241489.8	ENSG00000241489	4.141906	6.37926633333333	634.727718980189	-0.759919666047499	0.0953570686890965	4.93272792797157e-17	4.46961408311733e-16	no sig	-
ENSG00000088766.12	CRLS1	59.2728603333333	77.1867586666667	932.160098185483	-0.534105647555874	0.0664619875235067	4.9410315187641e-17	4.47450756749184e-16	no sig	-
ENSG00000102910.14	LONP2	40.177294	27.7041266666667	2383.89803603425	0.362151153094268	0.0440182639215932	4.94736015119638e-17	4.4776078690775e-16	no sig	-
ENSG00000148303.17	RPL7A	2764.504144	3195.65948366667	28384.9845587266	-0.371240516020284	0.0451818771128075	4.99012609471127e-17	4.51366276395451e-16	no sig	-
ENSG00000204681.11	GABBR1	6.93027533333333	8.62076466666667	621.73944755288	-0.470560765455639	0.0581032807545393	5.08516451282309e-17	4.59692906956846e-16	no sig	-
ENSG00000135108.16	FBXO21	45.1284633333333	30.9980853333333	2056.34150673947	0.365716888100263	0.0445221356233511	5.34413328426773e-17	4.8282020111617e-16	no sig	-
ENSG00000186017.16	ZNF566	6.67869266666667	8.72145766666667	559.458406284724	-0.53505603047287	0.0666960727698415	5.49969334797074e-17	4.96583324969379e-16	no sig	-
ENSG00000198718.13	TOGARAM1	5.82812966666667	7.32416633333333	751.547173924671	-0.480868713252437	0.0595791442841837	5.79189718798935e-17	5.22661073527399e-16	no sig	-
ENSG00000188729.7	OSTN	3.22843533333333	5.932446	99.6028103760375	-1.00540631934542	0.126803149280158	5.88456493439379e-17	5.30712693585789e-16	sig	-
ENSG00000087087.20	SRRT	79.6748313333333	60.0902293333333	5346.03023632627	0.235713056762737	0.028375394980304	5.94708294341809e-17	5.36037364952649e-16	no sig	-
ENSG00000137124.8	ALDH1B1	51.3944066666667	54.7336626666667	1577.61414269307	-0.254913454464628	0.0307327921414631	5.99718564219298e-17	5.40237418486969e-16	no sig	-
ENSG00000234965.3	SHISA8	5.738713	2.57166533333333	137.912726478266	0.949214117365709	0.119657860979007	6.18994038226701e-17	5.57275415373139e-16	no sig	-
ENSG00000130558.20	OLFM1	1.30292766666667	0.323035666666667	32.4906219224111	1.75800594442448	0.223940179243096	6.74209046449247e-17	6.06630708285011e-16	sig	STAT1
ENSG00000066135.13	KDM4A	26.5328326666667	29.3538333333333	1868.53019536672	-0.307621904887484	0.0373446926198024	7.00182149794938e-17	6.29632874841854e-16	no sig	-
ENSG00000175115.13	PACS1	13.9039516666667	8.729803	971.82232379894	0.487806233707854	0.0606732902214848	7.01779396465902e-17	6.30701215027927e-16	no sig	-
ENSG00000011454.18	RABGAP1	24.7387446666667	17.955885	1562.6083557016	0.289369761445598	0.035080029881624	7.1903101158857e-17	6.45828961632554e-16	no sig	-
ENSG00000182389.20	CACNB4	12.883493	7.89530666666667	771.645290988805	0.522356178707938	0.0652918966834627	7.23546981281922e-17	6.49506675742473e-16	no sig	-
ENSG00000204316.13	MRPL38	70.3606236666667	81.4501886666667	1728.39127030102	-0.373109303872261	0.0456879853419164	7.44004462030164e-17	6.67482000772463e-16	no sig	-
ENSG00000100300.18	TSPO	253.83902	167.122020666667	1761.98797721428	0.4203995572288	0.0518268015567487	7.46297271012994e-17	6.69149496109556e-16	no sig	-
ENSG00000198756.12	COLGALT2	9.97584966666667	5.84882766666667	455.827706190638	0.58140403261631	0.0731468569764827	7.57060251231836e-17	6.78405212339319e-16	no sig	-
ENSG00000134419.15	RPS15A	2708.007958	3137.00768633333	13410.7445472444	-0.374092284316833	0.0458284797828634	7.5963670551862e-17	6.8031845102606e-16	no sig	-
ENSG00000114391.13	RPL24	3723.61502033333	4251.52015766667	16305.8621842233	-0.354194126799844	0.0432794682128119	7.60463282224921e-17	6.80663215385175e-16	no sig	-
ENSG00000143252.16	SDHC	296.683055	326.554149666667	2906.42267294553	-0.302505343048616	0.0367523337889626	7.6560004210611e-17	6.84863229772575e-16	no sig	-
ENSG00000167842.16	MIS12	74.041234	80.9974516666667	1602.20216509485	-0.293271424534626	0.0356015116550902	7.70117096791323e-17	6.88504339492149e-16	no sig	-
ENSG00000214253.9	FIS1	106.191436	72.126543	1087.12177837139	0.377480426740521	0.0462808766752243	7.77791233797755e-17	6.94962103566655e-16	no sig	-
ENSG00000029993.15	HMGB3	125.439956666667	146.183728666667	2824.1922467613	-0.380884375911876	0.0467326606865786	7.9225476605595e-17	7.07475243871399e-16	no sig	-
ENSG00000170265.12	ZNF282	28.297273	20.9923426666667	1860.65525799975	0.258516591654783	0.031319790202325	8.25648903057836e-17	7.36868937048664e-16	no sig	-
ENSG00000214944.10	ARHGEF28	1.20139533333333	0.387237666666667	127.867337083943	1.4047297711688	0.179263922499512	8.51949583315693e-17	7.59901558312777e-16	sig	-
ENSG00000167778.9	SPRYD3	16.053507	10.0238676666667	515.441706461429	0.494548289736543	0.0617750853284926	8.73654218497633e-17	7.78810437808214e-16	no sig	-
ENSG00000150471.17	ADGRL3	2.07944233333333	0.979376666666667	224.607189379787	0.885238708050721	0.112133422573489	8.9318383837618e-17	7.95759682132489e-16	no sig	-
ENSG00000143434.17	SEMA6C	6.01842	8.02698433333333	591.74059716008	-0.565062626358367	0.0712056790693006	9.15478917718746e-17	8.15151736499078e-16	no sig	-
ENSG00000115946.8	PNO1	65.9637743333333	79.5685483333333	1619.51374874727	-0.427698253654633	0.0529494908846257	9.19480748650595e-17	8.18242308253558e-16	no sig	-
ENSG00000058262.11	SEC61A1	183.426477	142.313855666667	6204.05978497423	0.19621112939165	0.0237162684128987	9.31682710825016e-17	8.28622367105942e-16	no sig	-
ENSG00000107862.7	GBF1	56.145222	40.2123886666667	5182.33191302727	0.309428741126806	0.0377315670887654	9.37651669428741e-17	8.33450125773078e-16	no sig	-
ENSG00000143995.20	MEIS1	25.196994	16.2479386666667	913.216137906278	0.450105237613649	0.0559342329928937	9.46169758526213e-17	8.40536858107465e-16	no sig	-
ENSG00000198420.10	TCAF1	54.5442976666667	39.936933	3465.08001313581	0.278644850179037	0.0338927021269587	9.66842464119582e-17	8.58406849048106e-16	no sig	-
ENSG00000105825.14	TFPI2	4.03513533333333	0.774609333333333	39.4142495634449	2.1205639341196	0.274573170103735	1.02330521985561e-16	9.08014009996228e-16	sig	RELA
ENSG00000099904.16	ZDHHC8	18.826279	23.2958673333333	1565.82919399668	-0.460972700641834	0.0574520308159606	1.03078215860828e-16	9.1366948458384e-16	no sig	-
ENSG00000182774.13	RPS17	8933.54600966667	10526.4236536667	50452.5786962373	-0.396845763695726	0.0489924347238518	1.03086435716038e-16	9.1366948458384e-16	no sig	-
ENSG00000137210.14	TMEM14B	286.955752	340.320317	1864.66906043743	-0.406670738583803	0.0502803985933834	1.03575262737873e-16	9.17474439413122e-16	no sig	-
ENSG00000186174.13	BCL9L	2.313048	3.363421	339.202640699015	-0.679806393410817	0.0863251653479265	1.05627028587137e-16	9.351116551485e-16	no sig	-
ENSG00000196466.10	ZNF799	0.0213783333333333	1.27834133333333	24.8451532396562	-5.57750230790997	0.718335487419706	1.07096795306336e-16	9.47579165359673e-16	sig	-
ENSG00000159921.20	GNE	32.656885	22.5013353333333	1371.83988531959	0.360483266374629	0.0443131913292546	1.08037044335105e-16	9.55349950853109e-16	no sig	-
ENSG00000144120.13	TMEM177	56.03104	65.8421333333333	715.297643678986	-0.392786572405023	0.0485082225472095	1.09658572358104e-16	9.6913278426345e-16	no sig	-
ENSG00000148308.18	GTF3C5	51.202546	56.8814113333333	2322.25571965106	-0.315662819294318	0.0386081631086753	1.10092199051706e-16	9.72407486523748e-16	no sig	-
ENSG00000127554.13	GFER	16.1045493333333	20.2347973333333	905.950416264034	-0.483976903921166	0.0605885497700087	1.10952211599266e-16	9.79442403997415e-16	no sig	-
ENSG00000099219.15	ERMP1	14.403758	8.94082433333333	617.920851735823	0.505330752364828	0.0634677439089174	1.13401572222618e-16	1.00022943301512e-15	no sig	-
ENSG00000118508.5	RAB32	23.9549596666667	12.5097603333333	191.186760104116	0.741723205138924	0.0943124363178944	1.13436777325013e-16	1.00022943301512e-15	no sig	-
ENSG00000196159.14	FAT4	3.903825	2.20948466666667	627.739467164527	0.633857550399096	0.0804932880394241	1.13607749689619e-16	1.00116423440028e-15	no sig	-
ENSG00000204217.16	BMPR2	30.165795	20.2435336666667	2907.42420403221	0.398773292580778	0.0493401296384552	1.17333286551284e-16	1.03340454035139e-15	no sig	-
ENSG00000127054.22	INTS11	47.4154206666667	54.144489	1505.74393573534	-0.352785657033126	0.0434203733078362	1.2535588287221e-16	1.10343245157588e-15	no sig	-
ENSG00000104361.10	NIPAL2	5.85826366666667	3.260278	258.513266404402	0.65345804465759	0.0831884626810662	1.27683692009895e-16	1.12328124711673e-15	no sig	-
ENSG00000144455.14	SUMF1	13.17792	7.895194	310.140715181763	0.551873059158101	0.0698251114514227	1.28320416622264e-16	1.12823878003363e-15	no sig	-
ENSG00000075213.11	SEMA3A	1.86237466666667	0.519108	102.46281195922	1.61033036297066	0.206977358927758	1.29985050618913e-16	1.14222325267349e-15	sig	-
ENSG00000175445.17	LPL	2.55375166666667	0.945323666666667	73.1699592064173	1.21084625463624	0.155415846387235	1.3125091461547e-16	1.15268965639216e-15	sig	-
ENSG00000163818.20	LZTFL1	34.9771703333333	38.771096	1202.00311375154	-0.311117279711366	0.0381384249037497	1.32578150577023e-16	1.16368282166495e-15	no sig	-
ENSG00000157216.16	SSBP3	25.690352	30.3817743333333	1311.83635607649	-0.401796299883181	0.0498324272617389	1.33366651475391e-16	1.1699375066535e-15	no sig	-
ENSG00000205937.12	RNPS1	221.133583666667	230.669287333333	5430.8955275784	-0.228325986811579	0.027797770538176	1.34253379614594e-16	1.17704626848677e-15	no sig	-
ENSG00000133265.11	HSPBP1	48.193499	59.206716	1537.34915278321	-0.453979282755814	0.0567795735774569	1.38686688891413e-16	1.21522338594846e-15	no sig	-
ENSG00000116151.14	MORN1	4.61160966666667	7.691591	273.288493895906	-0.870483950592902	0.111102182280686	1.44314190941857e-16	1.26381512783343e-15	no sig	-
ENSG00000152601.18	MBNL1	80.319743	56.972517	2902.26476189082	0.32171420158374	0.0395418982003952	1.46595837164485e-16	1.28306736979909e-15	no sig	-
ENSG00000244274.9	DBNDD2	26.90213	36.7479453333333	482.562048603925	-0.599410951715894	0.0762999176277304	1.47089084922197e-16	1.28665383990115e-15	no sig	-
ENSG00000110911.17	SLC11A2	35.7686573333333	25.643307	917.110929419288	0.306002733164676	0.0375624786896911	1.50631561340651e-16	1.31689407540752e-15	no sig	-
ENSG00000156467.10	UQCRB	536.883462333333	669.949077	5181.9676607208	-0.475035435734422	0.0596766356890666	1.50954205757151e-16	1.31896665155043e-15	no sig	-
ENSG00000119138.5	KLF9	11.828835	15.8317503333333	570.549866066333	-0.568488288550604	0.0722340650890707	1.52171851906535e-16	1.32885255152149e-15	no sig	-
ENSG00000092199.19	HNRNPC	1224.43069933333	1273.48148933333	29849.3453643112	-0.22383970445417	0.0273034064664167	1.55946848217648e-16	1.36104686952356e-15	no sig	-
ENSG00000196502.14	SULT1A1	0.251023	1.54968	21.3454622219031	-2.67870958930743	0.350850035978584	1.62132382286311e-16	1.4142311308313e-15	sig	-
ENSG00000104549.12	SQLE	123.994665666667	86.6424663333333	2135.85614889271	0.338943701846476	0.0418088362945648	1.62871993481898e-16	1.41987897937585e-15	no sig	-
ENSG00000123685.9	BATF3	28.2778046666667	15.5145723333333	238.050794441638	0.671195113736676	0.0858363299998745	1.65646272017503e-16	1.44324815749337e-15	no sig	-
ENSG00000249242.8	TMEM150C	3.58710933333333	1.445383	96.0194994600446	1.09670671090002	0.141093807006376	1.74886723025628e-16	1.52289777513785e-15	sig	-
ENSG00000118804.9	STBD1	8.160348	4.13061733333333	150.121368106743	0.782194605242837	0.100144714495787	1.7568422517531e-16	1.52897852209319e-15	no sig	-
ENSG00000152939.17	MARVELD2	5.69175333333333	3.167161	194.826285476783	0.652133959030088	0.0834470281243266	1.76254267718107e-16	1.53307394375801e-15	no sig	-
ENSG00000165028.12	NIPSNAP3B	3.11918933333333	1.277052	116.254394652029	1.07907976109863	0.138786859052092	1.7670489184594e-16	1.53612662042949e-15	sig	-
ENSG00000179094.16	PER1	12.3264396666667	14.809748	980.444519379159	-0.418875629462276	0.0523081102580875	1.7703509106181e-16	1.53812957076419e-15	no sig	-
ENSG00000118971.9	CCND2	37.2878163333333	25.0643563333333	2097.05776750886	0.393311069691659	0.0489586809163721	1.83898166957663e-16	1.59685771679913e-15	no sig	-
ENSG00000072609.18	CHFR	9.98667166666667	12.327873	733.349071697452	-0.459298057391819	0.0577464380674884	1.84752090257966e-16	1.60336935087051e-15	no sig	-
ENSG00000114439.19	BBX	51.05379	33.677878	4669.12013664159	0.422962073245241	0.0529147338532194	1.91450006016051e-16	1.6605621512242e-15	no sig	-
ENSG00000185480.12	PARPBP	52.1960786666667	34.001514	1164.90369044071	0.437159136639961	0.0548732551553673	2.06475246280577e-16	1.78987793640187e-15	no sig	-
ENSG00000131475.7	VPS25	129.956125666667	144.027101	1786.20463027976	-0.31274557504325	0.0386088130702077	2.10013854764109e-16	1.81952981645824e-15	no sig	-
ENSG00000177990.12	DPY19L2	3.32223533333333	1.42125133333333	121.347386797425	1.01971009782879	0.131336727211339	2.11993642624226e-16	1.83565056953213e-15	sig	-
ENSG00000178295.15	GEN1	16.974008	12.0623333333333	1704.61788146494	0.318922684140251	0.0394063804290435	2.12976956502021e-16	1.84312960727999e-15	no sig	-
ENSG00000121766.16	ZCCHC17	53.0108003333333	61.34552	1377.98552592311	-0.370215421883024	0.0460475860591413	2.16200361966131e-16	1.86997540908192e-15	no sig	-
ENSG00000060491.17	OGFR	19.5256603333333	23.3511373333333	1176.87651049667	-0.414825931694651	0.0519397795881989	2.18750200124446e-16	1.89096849944929e-15	no sig	-
ENSG00000130294.18	KIF1A	1.19145466666667	1.949913	341.312689632537	-0.843004533833262	0.108312395972296	2.19079545585402e-16	1.89275394400661e-15	no sig	-
ENSG00000131966.14	ACTR10	50.6204663333333	61.2223476666667	1233.95784615698	-0.431813277364045	0.0542634159950847	2.34028398249806e-16	2.02077294242255e-15	no sig	-
ENSG00000112079.9	STK38	35.9609473333333	25.2457733333333	1422.62332120349	0.333778975396541	0.0413859312435704	2.39415327708906e-16	2.0661301489235e-15	no sig	-
ENSG00000141499.18	WRAP53	34.0541633333333	42.0708876666667	1068.27715139967	-0.461965302998605	0.0583506174820769	2.41969825846588e-16	2.08700667362813e-15	no sig	-
ENSG00000009694.14	TENM1	15.4869023333333	9.87857566666667	2616.39409143623	0.468997489763516	0.059336332369673	2.51199020446058e-16	2.16539737255877e-15	no sig	-
ENSG00000130699.20	TAF4	9.31415866666667	12.0856303333333	566.419757371387	-0.527483368544909	0.067333147604714	2.65840138763048e-16	2.29032647219389e-15	no sig	-
ENSG00000167792.13	NDUFV1	139.714400666667	152.695962666667	4104.99687157234	-0.293790487995424	0.036333527122846	2.69338102097061e-16	2.3191665740905e-15	no sig	-
ENSG00000205250.9	E2F4	46.1982766666667	51.119736	1397.09103578155	-0.309785354243939	0.0383815947935151	2.72480940169411e-16	2.34491833100566e-15	no sig	-
ENSG00000185019.17	UBOX5	2.35897933333333	3.54739333333333	202.255105651626	-0.727675900383986	0.093857149886383	2.73359443454874e-16	2.35116579351003e-15	no sig	-
ENSG00000072133.12	RPS6KA6	11.17336	7.40369866666667	731.255017902519	0.415552983921888	0.0522280703560762	2.77254099255578e-16	2.38333376008155e-15	no sig	-
ENSG00000139350.12	NEDD1	47.004906	32.9918523333333	1209.6794594602	0.335131687724774	0.0416642093792388	2.82121849083756e-16	2.42382612036116e-15	no sig	-
ENSG00000154721.15	JAM2	3.38071833333333	0.986157	105.675832454689	1.56108556441729	0.203293766629291	2.89610094723251e-16	2.48677459051224e-15	sig	-
ENSG00000133112.17	TPT1	1137.83449633333	1289.53029	14063.3014952311	-0.343427925319666	0.0427573906947628	2.90092644645882e-16	2.48953114249832e-15	no sig	-
ENSG00000051620.11	HEBP2	67.726617	83.915688	2205.23602431425	-0.464576879012968	0.0588881108267134	2.95301642610401e-16	2.53282371594553e-15	no sig	-
ENSG00000165194.15	PCDH19	1.11346166666667	2.05266366666667	180.721241502976	-1.00553012075111	0.130245115682812	3.05209939628193e-16	2.61635194632333e-15	sig	-
ENSG00000100426.7	ZBED4	19.6596676666667	22.1356946666667	1763.87147504081	-0.330321090812789	0.0410939067500927	3.06262463294001e-16	2.62391514549774e-15	no sig	-
ENSG00000100284.22	TOM1	13.2128293333333	16.9650163333333	592.584833402494	-0.515025333859682	0.065833147801778	3.19146003406344e-16	2.73277630583443e-15	no sig	-
ENSG00000132522.16	GPS2	72.0356383333333	81.1680193333333	2150.23268795468	-0.335653785417894	0.0418218818443234	3.24931280911631e-16	2.7807694795619e-15	no sig	-
ENSG00000182379.10	NXPH4	13.508768	6.83470666666667	250.152758062275	0.780629391108562	0.100988077257173	3.30881284869076e-16	2.83011833722923e-15	no sig	-
ENSG00000105887.11	MTPN	237.089083	180.383059	5885.11930665461	0.223298577282101	0.0275440060802969	3.32475763158919e-16	2.8421791112415e-15	no sig	-
ENSG00000143947.15	RPS27A	2331.055286	2821.74673	20268.549663838	-0.43397175085545	0.0548840375632939	3.44573094598025e-16	2.94396070234997e-15	no sig	-
ENSG00000198598.7	MMP17	2.30458133333333	0.794947333333333	85.2595513800343	1.30341013487185	0.170161179670345	3.44791948837822e-16	2.94419850827554e-15	sig	-
ENSG00000124562.10	SNRPC	345.794809	412.039945666667	3199.08751244103	-0.41262181545858	0.0520555607066383	3.63194397986258e-16	3.09962085058815e-15	no sig	-
ENSG00000153113.24	CAST	63.6703236666667	47.8513376666667	2880.27535338543	0.241093487423195	0.029822139253224	3.68539048743627e-16	3.14175462294553e-15	no sig	-
ENSG00000154978.13	VOPP1	27.698381	18.6752013333333	750.861505966545	0.389407549718216	0.0489673431455425	3.6846996985686e-16	3.14175462294553e-15	no sig	-
ENSG00000155660.11	PDIA4	105.296626333333	79.335289	3716.7639949418	0.236071818991688	0.0291929771279696	3.70771119251006e-16	3.15903552294956e-15	no sig	-
ENSG00000105708.9	ZNF14	3.39994533333333	5.236894	277.329038161922	-0.758753806505475	0.098371003740281	3.75100638000684e-16	3.19415808480914e-15	no sig	-
ENSG00000204713.11	TRIM27	82.271665	86.503838	3658.14477184633	-0.239164002010947	0.029588163621313	3.75949922399334e-16	3.19962239312034e-15	no sig	-
ENSG00000218891.5	ZNF579	6.61161	9.14638033333333	375.530716126868	-0.615144506387049	0.0796510958293053	3.99038578733955e-16	3.39425033886669e-15	no sig	-
ENSG00000188976.11	NOC2L	119.024816	130.427764666667	7006.64452265797	-0.295396824326461	0.0367694419748826	4.08290064582453e-16	3.47102855234933e-15	no sig	-
ENSG00000137642.13	SORL1	5.15924933333333	2.67107633333333	560.967647977399	0.757744998248133	0.0983981774613315	4.13007103498762e-16	3.50919431434753e-15	no sig	-
ENSG00000104964.15	TLE5	100.026824333333	67.053867	2505.65215548595	0.395649236552578	0.0498881375253063	4.13633021321127e-16	3.51064193701681e-15	no sig	-
ENSG00000167815.12	PRDX2	302.713538666667	359.992070333333	4103.07393604066	-0.410470808906296	0.051872647075744	4.13455881583262e-16	3.51064193701681e-15	no sig	-
ENSG00000133138.20	TBC1D8B	16.5715673333333	10.4623053333333	793.00168019402	0.481041853924336	0.0614665422702026	4.18753260406115e-16	3.55214309446309e-15	no sig	-
ENSG00000275700.6	AATF	55.3703506666667	60.5105946666667	2721.75180834033	-0.291590142774591	0.0363019228707849	4.23393020207994e-16	3.58952509376558e-15	no sig	-
ENSG00000139436.22	GIT2	20.7583993333333	14.140462	1155.08373683161	0.377262506451809	0.0474788447080049	4.34530739415899e-16	3.68192539121345e-15	no sig	-
ENSG00000099999.15	RNF215	9.13640966666667	12.2335583333333	404.758693054198	-0.568359415387575	0.0735104516320799	4.57341885247576e-16	3.87308267984664e-15	no sig	-
ENSG00000080854.16	IGSF9B	1.47279866666667	2.58019233333333	648.918451941017	-0.931074271468833	0.121279495971337	4.72084677655002e-16	3.99573922937757e-15	no sig	-
ENSG00000180626.10	ZNF594	8.46724366666667	11.5998306666667	1075.16921885655	-0.59745079701117	0.0775537402195125	4.95431489013255e-16	4.19104585080203e-15	no sig	-
ENSG00000101191.17	DIDO1	24.3652076666667	31.8231456666667	2872.13208596346	-0.529424048452321	0.0682883107838222	4.98909366736381e-16	4.21815143692147e-15	no sig	-
ENSG00000065154.12	OAT	348.379159666667	272.054082666667	6207.00261805502	0.186006252577183	0.0230352066555355	5.00622905917815e-16	4.23031844786802e-15	no sig	-
ENSG00000184402.15	SS18L1	11.248392	13.700415	788.4113986323	-0.438809914784004	0.0558697079471668	5.01834638617645e-16	4.23823412877467e-15	no sig	-
ENSG00000151917.18	BEND6	5.99922	1.869378	144.073375842627	1.45343618411173	0.191095076088695	5.12705903480382e-16	4.32767584356141e-15	sig	-
ENSG00000260916.8	CCPG1	28.3561973333333	19.7143236666667	935.237052479962	0.347250274122681	0.0436768255572182	5.44559677831242e-16	4.59403301281496e-15	no sig	-
ENSG00000106733.21	NMRK1	13.9520626666667	7.40497133333333	177.651370883742	0.716996712033595	0.0935489939440725	5.46389558799523e-16	4.60694872526097e-15	no sig	-
ENSG00000101464.11	PIGU	20.0290316666667	28.320551	366.37225483593	-0.645784740953913	0.0841805380173061	5.5206884973405e-16	4.65228932802127e-15	no sig	-
ENSG00000163820.16	FYCO1	20.988095	11.1566156666667	1940.564471053	0.721726499554504	0.0942164238792364	5.63764821878546e-16	4.74825530033553e-15	no sig	-
ENSG00000170471.15	RALGAPB	16.4525196666667	19.4547323333333	1763.91116063076	-0.397203777338857	0.0503444755293794	5.66501885801355e-16	4.76870211133604e-15	no sig	-
ENSG00000165323.16	FAT3	1.13919033333333	0.383364333333333	82.9018204347742	1.34558455825655	0.177252691271115	5.77796269653572e-16	4.86112112673062e-15	sig	-
ENSG00000137876.11	RSL24D1	181.530008333333	203.470682666667	1994.12706502892	-0.327351850797509	0.0411157124473981	5.82965495228841e-16	4.9019351761932e-15	no sig	-
ENSG00000108298.12	RPL19	2002.98443333333	2430.736176	21983.3438624002	-0.437192015131125	0.0558046645785924	5.97210677042274e-16	5.01897937036672e-15	no sig	-
ENSG00000165097.16	KDM1B	28.6580416666667	31.985037	1825.33389769506	-0.318766920840827	0.040019484862514	6.04244306506392e-16	5.07532288620328e-15	no sig	-
ENSG00000176771.18	NCKAP5	0.334788333333333	0.056667	25.6192819426626	2.28275285892791	0.305854901626472	6.04760288617541e-16	5.07689015711447e-15	sig	-
ENSG00000102098.19	SCML2	27.2714583333333	17.3442783333333	794.808131662276	0.471332635315203	0.0604997277830293	6.07262523276233e-16	5.09512099687348e-15	no sig	-
ENSG00000106346.12	USP42	9.69494766666667	6.235709	568.238754717629	0.455052741874624	0.0582688312160899	6.10860714494918e-16	5.12252241159421e-15	no sig	-
ENSG00000025293.17	PHF20	12.3224106666667	13.8148103333333	1166.00681579165	-0.325450361969164	0.0408978432774121	6.11323090829443e-16	5.12361217996422e-15	no sig	-
ENSG00000126267.11	COX6B1	408.533856	508.301797	1607.64986284359	-0.471415177806192	0.0605389070930942	6.24732699674848e-16	5.23315494570023e-15	no sig	-
ENSG00000204977.10	TRIM13	12.609018	16.7808243333333	344.361020773186	-0.561116393582996	0.07294313427988	6.48522134361613e-16	5.42947944427786e-15	no sig	-
ENSG00000065150.21	IPO5	170.011276333333	181.236644666667	9460.59348657108	-0.255207908634091	0.0318790722306966	6.52841054765609e-16	5.46267056303058e-15	no sig	-
ENSG00000108559.13	NUP88	87.8318673333333	91.6105823333333	3059.94131148562	-0.227636439023122	0.0283901506468362	6.74461595239795e-16	5.64051902736351e-15	no sig	-
ENSG00000134308.14	YWHAQ	481.457354666667	527.553908666667	10142.6637674061	-0.296697624187146	0.037224852372843	6.76962574844621e-16	5.65836451522785e-15	no sig	-
ENSG00000153012.12	LGI2	3.63844166666667	1.98477566666667	201.84462785348	0.682371441743189	0.0893543191091553	6.88103874989632e-16	5.74837128737951e-15	no sig	-
ENSG00000102030.16	NAA10	157.919844666667	186.570804333333	3325.35452875821	-0.400563554867972	0.0509728450929575	7.04847126011148e-16	5.88505349577997e-15	no sig	-
ENSG00000183186.8	C2CD4C	0.496877666666667	1.22558466666667	47.1085654528148	-1.41488731720228	0.187060363266663	7.07953639810725e-16	5.90779071489047e-15	sig	-
ENSG00000144746.7	ARL6IP5	162.819335	116.452345666667	2115.98388414733	0.308043483664061	0.038726035640316	7.12739942144631e-16	5.9445133811013e-15	no sig	-
ENSG00000176623.12	RMDN1	48.7770466666667	58.830766	1170.17172592146	-0.426531688779854	0.0545296921265438	7.31409147180549e-16	6.09692222038605e-15	no sig	-
ENSG00000122512.17	PMS2	31.700378	21.4794553333333	1409.09595363873	0.382244409794072	0.0485376253094512	7.32206418202058e-16	6.10026893175585e-15	no sig	-
ENSG00000197261.12	C6orf141	1.593534	0.225625333333333	20.8554499774301	2.53754402612606	0.341809547980709	7.43520572902652e-16	6.19118454357027e-15	sig	-
ENSG00000198258.11	UBL5	518.358498666667	633.935638333333	1510.39302425986	-0.446865341234434	0.0573529784292209	7.63270040625814e-16	6.35220363723848e-15	no sig	-
ENSG00000115649.16	CNPPD1	22.9241616666667	27.325518	770.588925629612	-0.410165762340964	0.0523424993208247	7.6671116432231e-16	6.37739836788978e-15	no sig	-
ENSG00000149932.17	TMEM219	52.961923	63.9346626666667	659.309352233232	-0.429125340470037	0.0549332173809946	7.7344914691043e-16	6.42997394893768e-15	no sig	-
ENSG00000182180.14	MRPS16	162.222395	176.087728	3608.35051020223	-0.283037379870876	0.0355370951937893	7.74959855363529e-16	6.43905997343292e-15	no sig	-
ENSG00000134326.12	CMPK2	0.945761	0.0879726666666667	19.3549430313174	3.10497539289689	0.413709391550429	8.39807016957079e-16	6.97410859502126e-15	sig	STAT2
ENSG00000117758.14	STX12	87.2449153333333	62.4096206666667	2189.45425460457	0.308282792234628	0.0388897208596641	8.8681284078892e-16	7.36049882341391e-15	no sig	-
ENSG00000165304.8	MELK	81.8288016666667	58.2206326666667	1902.35799563562	0.314764204150148	0.0397451249318135	8.99509106116493e-16	7.46185890881243e-15	no sig	-
ENSG00000108641.20	B9D1	60.6510226666667	78.460014	1010.50563679866	-0.524827912912932	0.0683228000452264	9.03820379637019e-16	7.49358983934662e-15	no sig	-
ENSG00000130684.14	ZNF337	10.199603	12.6981233333333	711.080131955726	-0.469499528435329	0.0606597456427249	9.22653121987213e-16	7.64561966085426e-15	no sig	-
ENSG00000152256.14	PDK1	21.2151533333333	12.812594	879.607749001464	0.541845672476448	0.0707150609372268	9.28478556702448e-16	7.6897581915394e-15	no sig	-
ENSG00000185008.18	ROBO2	3.97611633333333	2.28312666666667	353.919235454938	0.610628793096317	0.0803215078346756	1.03920341681325e-15	8.60217092553307e-15	no sig	-
ENSG00000145945.7	FAM50B	16.033583	7.73578133333333	296.829168503128	0.846191873970814	0.111644262114117	1.05982082965948e-15	8.76812584409098e-15	no sig	-
ENSG00000243678.12	NME2	1471.24328033333	1597.72001066667	10425.6110129569	-0.284908192731276	0.0359627346091556	1.07674134868112e-15	8.90333390945391e-15	no sig	-
ENSG00000095739.11	BAMBI	22.242042	13.1750593333333	318.93145908927	0.561740894278451	0.0736641135158367	1.08856272744192e-15	8.99625593461789e-15	no sig	-
ENSG00000135318.12	NT5E	0.901447	0.053763	20.5310637288538	3.72134332825017	0.49149448357014	1.09642345256441e-15	9.056363705453e-15	sig	-
ENSG00000007541.17	PIGQ	25.1255946666667	28.9666083333333	1682.83858974277	-0.36308447187689	0.0462995470732467	1.13365400432071e-15	9.35886939935466e-15	no sig	-
ENSG00000087301.9	TXNDC16	19.8453806666667	12.552522	967.054948902499	0.478263418513654	0.0621506602997599	1.20717448714834e-15	9.96048199701146e-15	no sig	-
ENSG00000125733.18	TRIP10	34.6638793333333	24.500071	1010.4122105018	0.324133064126168	0.0411815447361034	1.23998810097354e-15	1.02257552703612e-14	no sig	-
ENSG00000125731.13	SH2D3A	4.01624433333333	1.91731466666667	127.276745194603	0.862687302257476	0.114156603072954	1.2493935077874e-15	1.02978086286242e-14	no sig	-
ENSG00000169126.16	ODAD2	7.279825	4.39229866666667	339.783601040798	0.539633033490431	0.070768094933929	1.25783413157822e-15	1.03618372367799e-14	no sig	-
ENSG00000164683.18	HEY1	139.703335333333	161.697458333333	2471.53744324331	-0.370180043486173	0.047340579742309	1.27373908264869e-15	1.04872545303762e-14	no sig	-
ENSG00000162144.10	CYB561A3	43.791193	30.609119	1274.67580389573	0.338196008000283	0.0430638213020775	1.27729683547334e-15	1.05109322611589e-14	no sig	-
ENSG00000158793.14	NIT1	20.0413263333333	26.125619	450.858317347129	-0.534879679538667	0.0701425434960675	1.29836639074975e-15	1.06786132233863e-14	no sig	-
ENSG00000176024.18	ZNF613	1.395106	3.08138533333333	89.1431113324706	-1.25187869014548	0.16728481406838	1.3689428198548e-15	1.12530750306251e-14	sig	-
ENSG00000074964.17	ARHGEF10L	3.523253	1.961852	222.862018854813	0.650793428301978	0.0861722408911165	1.37649486184531e-15	1.13091232972398e-14	no sig	-
ENSG00000196517.13	SLC6A9	10.1781823333333	17.6500573333333	480.589910033654	-0.923734527185638	0.12254431116204	1.38182900046534e-15	1.1346899512079e-14	no sig	-
ENSG00000065989.16	PDE4A	5.036324	2.44322233333333	283.164765114446	0.842924271433252	0.111739916251586	1.39266406261744e-15	1.14297823200865e-14	no sig	-
ENSG00000146352.13	CLVS2	0.605272	0.00569333333333333	24.8068433939022	6.09245287163153	0.823258085713873	1.39959947859323e-15	1.1480589017327e-14	sig	-
ENSG00000254986.8	DPP3	21.3930106666667	24.618786	1076.54244012414	-0.36348558416231	0.0465139731135444	1.40593255889658e-15	1.15264034735495e-14	no sig	-
ENSG00000019549.13	SNAI2	99.9464723333333	63.76114	1092.35052789352	0.461923176601558	0.0600340960427323	1.41767904300063e-15	1.16165268951455e-14	no sig	-
ENSG00000100324.14	TAB1	29.9306983333333	32.4419246666667	1603.78983750183	-0.27948379228428	0.0354137518240045	1.42066699263877e-15	1.16348248446022e-14	no sig	-
ENSG00000198746.13	GPATCH3	9.83856533333333	12.6650876666667	430.49156264811	-0.512394926078814	0.0671017869629745	1.42189580482257e-15	1.16387042165323e-14	no sig	-
ENSG00000138031.15	ADCY3	30.8836243333333	21.273104	2199.06446209831	0.361811792089908	0.0463008932328068	1.42880962628895e-15	1.16828874111361e-14	no sig	-
ENSG00000143321.19	HDGF	357.045446333333	390.145709	15546.0209007303	-0.292118237741914	0.0370644666482973	1.42819283392025e-15	1.16828874111361e-14	no sig	-
ENSG00000198026.8	ZNF335	8.16129166666667	9.922437	739.703390759085	-0.435488843512835	0.0563734082249004	1.44054755956159e-15	1.17726190538297e-14	no sig	-
ENSG00000170632.14	ARMC10	31.7512773333333	21.329563	663.117240173766	0.392784817567929	0.0505189026003804	1.47107585043536e-15	1.20157350730049e-14	no sig	-
ENSG00000286075.3	SAGSIN1	24.484789	16.2342923333333	578.412157035902	0.409088467692532	0.0527714415728269	1.50785796515533e-15	1.23096476784635e-14	no sig	-
ENSG00000198646.14	NCOA6	13.4014476666667	15.603593	1452.79902792317	-0.37509735057262	0.0481366577462502	1.51123109933117e-15	1.23306537501278e-14	no sig	-
ENSG00000174332.6	GLIS1	1.01072966666667	0.277559666666667	50.0207708330516	1.63308380528335	0.218970037187095	1.51975906303108e-15	1.23936753642846e-14	sig	-
ENSG00000118495.21	PLAGL1	70.8338913333333	76.423843	2972.08859167936	-0.273656664453526	0.0346975566463216	1.53181373895444e-15	1.24853755465387e-14	no sig	-
ENSG00000205730.7	ITPRIPL2	14.3151166666667	8.860954	956.521096952402	0.506484853765879	0.0663910475886331	1.57975375288871e-15	1.28693153241404e-14	no sig	-
ENSG00000163162.9	RNF149	36.9954096666667	26.125961	876.916452009539	0.325881822206789	0.0416382217707622	1.74186675136674e-15	1.41824576010648e-14	no sig	-
ENSG00000084676.16	NCOA1	15.607524	10.7182176666667	1353.92182928441	0.366058900470955	0.0470250111817031	1.7457502035196e-15	1.41990754020304e-14	no sig	-
ENSG00000150630.4	VEGFC	1.258824	0.184977	18.7418711420394	2.48303348753053	0.339723676092846	1.74542191542455e-15	1.41990754020304e-14	sig	RELA
ENSG00000182552.15	RWDD4	46.3467123333333	52.775511	1096.37405790488	-0.347218454759184	0.0444942397908122	1.76114936027838e-15	1.43167695622208e-14	no sig	-
ENSG00000096063.16	SRPK1	135.101136	103.745378666667	6048.90086198055	0.211327250510205	0.0267267442129191	1.77687428532534e-15	1.44369864837741e-14	no sig	-
ENSG00000160606.11	TLCD1	23.0015666666667	31.67512	300.346550194921	-0.611375735163958	0.0811672774781451	1.77863195466444e-15	1.44436534864294e-14	no sig	-
ENSG00000170144.22	HNRNPA3	723.121381	782.318949	24260.2451921425	-0.277704993224398	0.0353155976750118	1.80271586738835e-15	1.46315216767017e-14	no sig	-
ENSG00000275395.7	FCGBP	0.382862666666667	0.168191666666667	329.235095197574	0.975847427715069	0.130247917425691	1.83347493250719e-15	1.48733416498597e-14	no sig	-
ENSG00000166851.15	PLK1	112.719046666667	122.976779666667	2903.17540974566	-0.290249419703264	0.0369715575148721	1.84777364808852e-15	1.49814493624347e-14	no sig	-
ENSG00000168827.15	GFM1	90.8508036666667	67.61041	2553.6572131842	0.254453376354117	0.0323133489232559	1.88294143397496e-15	1.52585574773165e-14	no sig	-
ENSG00000100490.10	CDKL1	5.226538	2.919024	257.092747091977	0.64861969149364	0.0864045556269024	1.95830148307295e-15	1.58499441830526e-14	no sig	-
ENSG00000175550.8	DRAP1	70.91921	88.9023556666667	1296.66108257874	-0.481462146620468	0.0631061291631569	1.95861690234455e-15	1.58499441830526e-14	no sig	-
ENSG00000196867.8	ZFP28	0	1.24959366666667	32.8501685497282	-8.45130363234397	1.16532759207458	1.95900497428893e-15	1.58499441830526e-14	sig	-
ENSG00000001631.17	KRIT1	39.6911036666667	28.28437	1400.47340467804	0.313307946826903	0.0400487360105787	1.96372371952046e-15	1.58783332748682e-14	no sig	-
ENSG00000106628.13	POLD2	145.221223	99.827113	2837.32096715897	0.35985703661936	0.0462762706094104	1.96457416175785e-15	1.58783332748682e-14	no sig	-
ENSG00000106605.11	BLVRA	57.2533456666667	34.7474656666667	565.459654191759	0.5285249071872	0.0697472123885184	1.97122255400313e-15	1.59237176230871e-14	no sig	-
ENSG00000213903.9	LTB4R	10.0276263333333	12.8938256666667	902.844476781825	-0.516200730438357	0.0680193154547459	1.98640242332198e-15	1.60379363806504e-14	no sig	-
ENSG00000175203.17	DCTN2	90.240355	96.9241873333333	3028.17092847843	-0.26917765976225	0.0342669896847328	2.02414852778955e-15	1.63341367847227e-14	no sig	-
ENSG00000139726.11	DENR	198.4176	223.209175	5141.37853790853	-0.330834831873392	0.0424004564615626	2.02632362350214e-15	1.63431323961478e-14	no sig	-
ENSG00000088298.13	EDEM2	10.6160246666667	13.7094686666667	354.326968812995	-0.520109119500689	0.0685948212637391	2.02834994275524e-15	1.63509192822628e-14	no sig	-
ENSG00000115183.15	TANC1	14.7245193333333	9.190283	1391.53866416844	0.497179384787837	0.0653688574083768	2.04516532253448e-15	1.64778531710528e-14	no sig	-
ENSG00000145545.12	SRD5A1	5.90822266666667	3.82705233333333	444.163112444801	0.444621144136009	0.0580019984941546	2.09773109902561e-15	1.68925441114324e-14	no sig	-
ENSG00000128713.14	HOXD11	37.6631133333333	20.877927	658.749778879198	0.660335328046393	0.088123032787613	2.1264752639955e-15	1.71150721900588e-14	no sig	-
ENSG00000171388.12	APLN	1.97232766666667	0.693713	61.6930034615375	1.27783469090965	0.172180384519294	2.15197066516378e-15	1.73112337485227e-14	sig	-
ENSG00000009709.12	PAX7	1.439388	0.542438	82.1066027424717	1.19556752092077	0.1609315288928	2.16583502055197e-15	1.74136751026434e-14	sig	-
ENSG00000159387.8	IRX6	1.198325	0.317135333333333	35.8104387540927	1.66688850637703	0.225057567479761	2.19032051786509e-15	1.76013608664519e-14	sig	-
ENSG00000181666.19	ZNF875	8.77529533333333	13.921996	622.004402195617	-0.801923480910746	0.107155858108627	2.1993946174187e-15	1.76650699522013e-14	no sig	-
ENSG00000004779.10	NDUFAB1	445.286575	473.694291	1962.74056991783	-0.254839137009316	0.0324444351699724	2.20314866940003e-15	1.76860054382618e-14	no sig	-
ENSG00000135535.17	CD164	327.666777666667	245.217721666667	5345.04146974339	0.246940366074129	0.0314267366587157	2.24080581579244e-15	1.79789380732998e-14	no sig	-
ENSG00000111832.13	RWDD1	86.0342483333333	98.1130946666667	1907.43608610793	-0.351331984967086	0.0452454958562101	2.30956410941634e-15	1.85209737869063e-14	no sig	-
ENSG00000051382.9	PIK3CB	22.5749313333333	14.2677546666667	875.088351240697	0.478306910757661	0.0628472407041974	2.3323658476576e-15	1.86941002651829e-14	no sig	-
ENSG00000164587.13	RPS14	1213.28956333333	1451.07138166667	16370.3191971217	-0.416683267336008	0.0542110989574469	2.34613828626212e-15	1.87947138285645e-14	no sig	-
ENSG00000177879.17	AP3S1	202.602836333333	145.686812333333	1624.52164987076	0.299514637544971	0.0383468975399251	2.38796186059986e-15	1.91198213804809e-14	no sig	-
ENSG00000196670.14	ZFP62	19.8911013333333	23.6819853333333	1088.98946554191	-0.40692520537694	0.0528746612554553	2.39035354317975e-15	1.91290338323102e-14	no sig	-
ENSG00000107949.17	BCCIP	245.749699666667	278.05729	4424.61386292716	-0.33945061528982	0.0436752139817924	2.40794919298145e-15	1.92598447905673e-14	no sig	-
ENSG00000145358.6	DDIT4L	2.06714866666667	0.449587333333333	24.2983750875121	1.93067667481524	0.262711532068251	2.44023244675029e-15	1.95079370859763e-14	sig	-
ENSG00000156239.12	N6AMT1	13.828229	8.47889966666667	547.891263338564	0.518962769532851	0.0686581902098643	2.45725512850548e-15	1.96338378930301e-14	no sig	-
ENSG00000189127.8	ANKRD34B	7.69807333333333	3.93503733333333	195.218046768285	0.768454078956222	0.10293269488676	2.51206529187283e-15	2.00613794526611e-14	no sig	-
ENSG00000012660.14	ELOVL5	160.852030333333	118.136405333333	2570.57791295518	0.27218005089753	0.0347899709571004	2.56174252230228e-15	2.04475077660513e-14	no sig	-
ENSG00000170522.10	ELOVL6	23.9222866666667	17.33969	1271.48396403737	0.291301553087784	0.0373104582438055	2.58528189544405e-15	2.06247152455896e-14	no sig	-
ENSG00000059122.17	FLYWCH1	12.1252766666667	13.584697	1309.6028325812	-0.324143131158773	0.0416820785558335	2.6216244862039e-15	2.09038273180863e-14	no sig	-
ENSG00000064012.24	CASP8	17.841602	11.0159663333333	498.001651583673	0.509899965342882	0.0674700180640212	2.66776142269409e-15	2.12607067259483e-14	no sig	-
ENSG00000108175.19	ZMIZ1	11.368502	13.6154856666667	1176.99016607356	-0.413509712680643	0.0538910816337412	2.68326910797047e-15	2.13622039055521e-14	no sig	-
ENSG00000180011.7	ZADH2	23.8434976666667	16.6625633333333	991.657873636923	0.341722891388156	0.0440586226265741	2.68312055829602e-15	2.13622039055521e-14	no sig	-
ENSG00000196369.12	SRGAP2B	19.6331676666667	13.1136733333333	1498.69821400957	0.403813006130933	0.0525624494541583	2.73701503852544e-15	2.17788398496606e-14	no sig	-
ENSG00000157224.16	CLDN12	53.705699	37.987969	966.501461810358	0.32463003873398	0.0417856466562745	2.77390690795299e-15	2.20610047328583e-14	no sig	-
ENSG00000135597.19	REPS1	42.7311886666667	49.2208603333333	2162.49007903569	-0.364262908994175	0.0471428744684434	2.79082977542302e-15	2.21841461209876e-14	no sig	-
ENSG00000224940.9	PRRT4	4.18204066666667	1.844167	139.093488320406	0.971577538354425	0.130714632502434	2.88353292331856e-15	2.29092231686128e-14	no sig	-
ENSG00000179010.16	MRFAP1	464.365968666667	492.41065	7546.84497986906	-0.251201407007321	0.0321118742881734	2.8956625885302e-15	2.29937390401937e-14	no sig	-
ENSG00000165527.8	ARF6	83.4065896666667	64.5626813333333	2627.21361788513	0.199015897904626	0.0253477655108537	2.90799215890929e-15	2.30797544517348e-14	no sig	-
ENSG00000105185.12	PDCD5	555.954970333333	617.56245	3062.5021068754	-0.315564573269697	0.0406057390004115	2.90974821980092e-15	2.30818061306184e-14	no sig	-
ENSG00000170775.3	GPR37	0.967246	0.261254	31.6731463871538	1.64462109302717	0.223165820415151	2.92172968756261e-15	2.31649278160507e-14	sig	STAT1
ENSG00000105819.14	PMPCB	127.664070666667	89.83404	2103.58387016279	0.328346590712887	0.0423223666007838	2.93359537715599e-15	2.32470465542958e-14	no sig	-
ENSG00000172893.18	DHCR7	121.296692333333	90.128742	3036.57545630949	0.255235693328786	0.032653498437288	2.97800546351255e-15	2.35868438895781e-14	no sig	-
ENSG00000188760.11	TMEM198	1.540779	3.62505933333333	100.01591772882	-1.33840157291294	0.181542580757105	3.03524953841149e-15	2.4027889643316e-14	sig	-
ENSG00000107829.15	FBXW4	12.4494203333333	7.64577433333333	803.605490416376	0.514957712487091	0.0683399970173088	3.03720370604782e-15	2.40310167973896e-14	no sig	-
ENSG00000130749.10	ZC3H4	17.2935876666667	20.0815713333333	1624.62394824665	-0.371987790913127	0.0483148960991361	3.23307220906457e-15	2.55676459509042e-14	no sig	-
ENSG00000156508.19	EEF1A1	7939.892601	8638.11528	151532.801316989	-0.286686312760373	0.0368407104214277	3.26412811333341e-15	2.58000033901579e-14	no sig	-
ENSG00000105866.15	SP4	13.554318	8.708847	548.172438252348	0.455419846532768	0.0599935911008133	3.36690835300672e-15	2.65987485622207e-14	no sig	-
ENSG00000135048.14	CEMIP2	15.075582	8.96404766666667	810.620765331686	0.56147510473653	0.0750776593092937	3.38571391216879e-15	2.67336109263615e-14	no sig	-
ENSG00000177706.9	FAM20C	3.554021	1.79238633333333	142.062059109927	0.785394089352366	0.105763895057419	3.3933872844537e-15	2.67804803969713e-14	no sig	-
ENSG00000036672.16	USP2	6.38764966666667	8.49193766666667	264.169668623253	-0.555266773688105	0.0742307220982073	3.47002320644042e-15	2.73712731222447e-14	no sig	-
ENSG00000173482.17	PTPRM	4.06078433333333	2.37050566666667	422.385156544592	0.586101114259865	0.0785852175591579	3.4736244945722e-15	2.73856646214022e-14	no sig	-
ENSG00000204580.14	DDR1	10.862992	6.19351233333333	497.16004636035	0.617132075594566	0.0829377359946719	3.50483837035061e-15	2.76176246432587e-14	no sig	-
ENSG00000125885.13	MCM8	35.5944963333333	43.672941	3161.06464534455	-0.445153878253009	0.0585990192994252	3.56542947775227e-15	2.80807177008665e-14	no sig	-
ENSG00000182621.18	PLCB1	9.863684	12.41543	935.661939454091	-0.481130447213794	0.063728234878409	3.63665026302125e-15	2.86270125147837e-14	no sig	-
ENSG00000139985.8	ADAM21	5.81310433333333	2.50210266666667	101.939164978705	0.998835639703584	0.135046302588761	3.64628686695988e-15	2.86882182136053e-14	no sig	-
ENSG00000102978.13	POLR2C	89.4587503333333	98.6217376666667	2308.10858599877	-0.304264113301432	0.0392614641292561	3.74213745149487e-15	2.94273288468829e-14	no sig	-
ENSG00000133111.4	RFXAP	17.8391556666667	22.5687323333333	446.109071757684	-0.487926706586605	0.0647402186948046	3.7800497898256e-15	2.97103046458858e-14	no sig	-
ENSG00000119333.12	DYNC2I2	101.657797	67.9123283333333	2531.83776096635	0.399288574177946	0.0522190519427357	3.78684582301048e-15	2.97485497808668e-14	no sig	-
ENSG00000115561.16	CHMP3	52.971804	56.1280203333333	1825.77579423359	-0.249033723663449	0.0319678432443499	3.79075074580116e-15	2.97640556520801e-14	no sig	-
ENSG00000072657.10	TRHDE	0.434599666666667	0.0842483333333333	26.0632106350272	2.09158639887815	0.288470387405805	3.85221608869553e-15	3.02285671776703e-14	sig	-
ENSG00000124302.13	CHST8	2.60982733333333	1.00455233333333	74.2577047766749	1.1561539187065	0.157129993323363	3.85383342010784e-15	3.02285671776703e-14	sig	-
ENSG00000139636.16	LMBR1L	9.49020933333333	12.9182316666667	317.710734425238	-0.590680921645701	0.0793812441295657	3.87381619686059e-15	3.03698520051945e-14	no sig	-
ENSG00000124177.16	CHD6	7.138908	9.759606	1753.17861035489	-0.590343608702816	0.0793789356401151	4.00025382601578e-15	3.13451511033967e-14	no sig	-
ENSG00000180730.5	SHISA2	2.00806033333333	0.720064666666667	47.6700517768227	1.25428551058281	0.170885318629984	4.01527249471505e-15	3.14468470330503e-14	sig	-
ENSG00000007944.15	MYLIP	19.3239513333333	13.221665	546.861351442083	0.36902375172107	0.0481208274614432	4.21392035137761e-15	3.29858579866852e-14	no sig	-
ENSG00000164176.13	EDIL3	2.03274066666667	0.443759666666667	45.8810031618641	1.92455347532153	0.264633273013366	4.32851947792116e-15	3.38657211742126e-14	sig	-
ENSG00000049618.24	ARID1B	18.6811606666667	21.144748	2783.72134977296	-0.337631880776725	0.0439026556190877	4.64026004185129e-15	3.62863155885611e-14	no sig	-
ENSG00000133466.14	C1QTNF6	4.262318	2.21619066666667	198.555233713609	0.742578134445192	0.100577426734052	4.65723613866142e-15	3.64005986841726e-14	no sig	-
ENSG00000244038.11	DDOST	177.917593666667	198.951139333333	5208.20986541158	-0.323880629630956	0.0420429947481303	4.6625567451593e-15	3.64237136914041e-14	no sig	-
ENSG00000181163.14	NPM1	3449.500178	3867.61364566667	60290.6277304878	-0.327632929569852	0.0425594519280792	4.72334422078922e-15	3.6879890818148e-14	no sig	-
ENSG00000177628.16	GBA	63.3042876666667	46.5388453333333	1910.28309629772	0.269332129393952	0.0347693442536185	4.79742589159537e-15	3.74393545656503e-14	no sig	-
ENSG00000134748.13	PRPF38A	40.9047083333333	43.8581616666667	2606.02954308983	-0.265556645638711	0.0342749570359179	4.84139129001564e-15	3.77633420814833e-14	no sig	-
ENSG00000132821.12	VSTM2L	1.22965733333333	0.238016	29.3392610145934	2.07237112818541	0.286908016437092	4.86056919027413e-15	3.78937546432449e-14	sig	-
ENSG00000171862.13	PTEN	56.807737	36.8602546666667	1850.27299685466	0.441144709518742	0.0583445116423623	4.8777589354538e-15	3.80085432114001e-14	no sig	-
ENSG00000170881.5	RNF139	30.9285966666667	20.178727	569.096706192632	0.431728388947914	0.0570555178487952	5.11544505406155e-15	3.98405025862813e-14	no sig	-
ENSG00000171863.15	RPS7	2670.57457566667	2955.12572466667	19704.8724604729	-0.310530309365534	0.0403105902410391	5.14770969206615e-15	4.00715401433412e-14	no sig	-
ENSG00000128253.16	RFPL2	1.47006833333333	0.405932666666667	48.7669231260563	1.6055197333805	0.220137546559342	5.2217808450994e-15	4.06276164389283e-14	sig	-
ENSG00000126768.13	TIMM17B	79.2685206666667	94.9505673333333	863.617897302259	-0.418322171637511	0.0551911973688758	5.28820891580767e-15	4.11236952670755e-14	no sig	-
ENSG00000157500.12	APPL1	66.4657623333333	49.2048826666667	3113.6617582192	0.262877641754916	0.0339769746013645	5.35443987451508e-15	4.16177416973782e-14	no sig	-
ENSG00000099783.12	HNRNPM	339.571068666667	346.428315333333	16582.2457506093	-0.19591917835843	0.0252082386037802	5.52273644481794e-15	4.29042020282152e-14	no sig	-
ENSG00000203618.6	GP1BB	9.558395	2.93164833333333	74.1731047093956	1.46470894683455	0.200987126699542	5.59956101676013e-15	4.3479110302934e-14	sig	-
ENSG00000114019.15	AMOTL2	3.50219233333333	4.85929566666667	371.07357676539	-0.614196283453948	0.0832410965789527	5.67058580172073e-15	4.40084284803231e-14	no sig	-
ENSG00000102900.13	NUP93	71.808448	76.813611	3360.60458521915	-0.262730749941432	0.0340028607876146	5.80620252644083e-15	4.50382483845156e-14	no sig	-
ENSG00000158164.7	TMSB15A	201.243918333333	117.356188	589.306016434025	0.58414575353375	0.0790424279440884	5.86339531586029e-15	4.54590100620496e-14	no sig	-
ENSG00000273841.6	TAF9	167.129633333333	191.698749333333	1859.16236830953	-0.357760631205838	0.0468386921816869	5.89831277846795e-15	4.57067344668308e-14	no sig	-
ENSG00000072041.18	SLC6A15	69.5685616666667	50.848171	1843.79549373644	0.27921531985993	0.0362093168907148	5.96002444120572e-15	4.61617370413587e-14	no sig	-
ENSG00000101938.15	CHRDL1	3.236438	1.30889166666667	103.495675949567	1.08528809625707	0.148428774113735	5.98061104610238e-15	4.62979196652818e-14	sig	-
ENSG00000188582.10	PAQR9	2.15194433333333	1.02386633333333	117.822068472655	0.866207487864294	0.117916650001469	6.08724106851853e-15	4.70997221832711e-14	no sig	-
ENSG00000168090.10	COPS6	145.296589333333	96.4627213333333	2584.24333392398	0.406212085883801	0.0536334206316556	6.21119814726777e-15	4.80347200420663e-14	no sig	-
ENSG00000254901.8	BORCS8	20.890051	26.7925993333333	383.42560442794	-0.508407236332771	0.0682567444918141	6.21557684939775e-15	4.80444764191412e-14	no sig	-
ENSG00000137171.15	KLC4	11.2793653333333	13.51484	589.773033366373	-0.417320543978635	0.0552140124657556	6.28994555847524e-15	4.85949528284606e-14	no sig	-
ENSG00000117308.15	GALE	9.07082433333333	12.636596	272.789736328283	-0.625808706693273	0.0850309653693549	6.29673967311135e-15	4.8623070431696e-14	no sig	-
ENSG00000138180.16	CEP55	81.2624273333333	58.3875443333333	2272.77925502353	0.301502748211944	0.0392342821966574	6.34823152458856e-15	4.89961404549241e-14	no sig	-
ENSG00000075407.19	ZNF37A	23.027223	27.9895763333333	2908.3893691622	-0.43214011456218	0.0573364438943543	6.41004495134207e-15	4.9448459877395e-14	no sig	-
ENSG00000141867.19	BRD4	27.6951266666667	29.981895	2872.46317286748	-0.276832345263715	0.0359464409900962	6.53381610029881e-15	5.03710575986061e-14	no sig	-
[truncated: 13,414 more rows]
