# Supplementary material for: The helicase domain of human Dicer prevents RNAi-independent activation of antiviral and inflammatory pathways
Source: EMBO J. 2024 Jan 29;43(5):7. doi: 10.1038/s44318-024-00035-2 (PMC10907635; doi:10.1038/s44318-024-00035-2)
Supplement: Supplementary file 7 — Source Data Fig. 6 [file 44318_2024_35_MOESM7_ESM.zip › EMBOJ-2023-115792R2_SourceData_Fig6/Fig6B-C-D/Figure 6C - vp-Salmon-N1-SINV-002-24hvsN1-mock-DESeq2-genelevel-230519.txt]

geneID	geneName	avgTPM_N1-SINV-002-24h	avgTPM_N1-mock	baseMean	log2FoldChange	lfcSE	pvalue	padj	avgTPM_WT-mock	sig	sigTargets
SINV-GFP_genomic_mRNA	SINV-GFP_genomic_mRNA	26662.7190496667	3.055333	27021758.3126388	13.1242234149183	0.423947956278032	1.00861856185782e-210	1.52049248200067e-206	1.044489	sig	-
SINV-GFP_subgenomic_mRNA	SINV-GFP_subgenomic_mRNA	91019.126311	5.76508433333333	29407420.4463664	13.9746243523018	0.460892884823422	2.75443069750058e-202	2.07615213824106e-198	4.870685	sig	-
ENSG00000204947.9	ZNF425	8.45968733333333	1.20575566666667	374.406536396641	2.84837721111771	0.0971697470739184	1.04482536519149e-189	5.25024746008722e-186	0.779615	sig	-
ENSG00000044574.9	HSPA5	190.934933333333	318.977775	7373.77046560322	-0.688926863591247	0.0263895985784087	2.32175619949458e-153	8.75011867684521e-150	217.539248666667	no sig	-
ENSG00000146223.16	RPL7L1	144.096296333333	235.723851666667	8975.23441226527	-0.657334042255193	0.0273050665694547	7.15463173052458e-131	2.15712146675316e-127	240.357845	no sig	-
ENSG00000162772.17	ATF3	53.3834093333333	22.858274	1503.65696935636	1.26252957772341	0.0582075258152195	4.20017737805023e-106	1.05529456623512e-102	23.0880516666667	sig	-
ENSG00000130164.14	LDLR	13.3229046666667	24.587352	1200.11054457914	-0.831325060839799	0.0390389849613864	8.22734760162019e-104	1.77181807277749e-100	16.034759	no sig	-
ENSG00000112742.10	TTK	49.8452853333333	84.005534	1657.13956224853	-0.698047607605015	0.0335620526911846	2.91553209216417e-99	5.49395578617186e-96	64.011692	no sig	-
ENSG00000151247.13	EIF4E	102.120042333333	186.291223333333	2103.46784376792	-0.812289346576319	0.0394895088720043	2.55481589294034e-97	4.27931662067507e-94	165.403414666667	no sig	-
ENSG00000244462.8	RBM12	47.5416663333333	78.498857	3749.77058999045	-0.669312675814673	0.0326847501965832	3.97343521021829e-96	5.98995357940408e-93	90.5270776666667	no sig	-
ENSG00000253719.4	ATXN7L3B	37.437312	56.0930696666667	2762.73006995771	-0.530468074323639	0.0258281723836324	3.18622582943221e-95	4.36657767079005e-92	50.7772556666667	no sig	-
ENSG00000173726.11	TOMM20	346.102346333333	519.306424333333	12762.936994482	-0.532997752085055	0.0259885739030585	5.54910982241134e-95	6.97106921440425e-92	490.301682	no sig	-
ENSG00000143815.15	LBR	214.66829	307.278619	7636.34944029063	-0.466023513298685	0.0231795327533087	6.38257389948345e-91	7.40133088728561e-88	306.001953333333	no sig	-
ENSG00000099860.9	GADD45B	21.1508896666667	6.055286	282.437032114911	1.84434505647559	0.0929082994181434	3.0717919371104e-89	3.30766167513852e-86	5.05339733333333	sig	RELA
ENSG00000143384.14	MCL1	108.016405333333	153.954473333333	4868.74749456433	-0.459842676468233	0.0231478314041594	8.41463257011477e-89	8.45670573296535e-86	114.139455	no sig	-
ENSG00000104549.12	SQLE	65.6913503333333	123.994665666667	2135.85614889271	-0.862166960392771	0.0440376847684088	2.62079747775145e-88	2.46928262356895e-85	86.6424663333333	no sig	-
ENSG00000187772.8	LIN28B	27.867929	54.391634	2332.60769951443	-0.90989723683723	0.0471356239775385	1.36629795192529e-85	1.21158480148669e-82	66.421647	no sig	-
ENSG00000143933.20	CALM2	682.127102	1000.91556466667	6184.61103601956	-0.501027559039478	0.0258232647031655	4.12481858798176e-85	3.45453556743472e-82	719.437495	no sig	-
ENSG00000066654.14	THUMPD1	27.8201523333333	49.3464616666667	1497.91540301295	-0.771105567076637	0.0406554304499525	1.20848333904781e-83	9.58836122955037e-81	34.823635	no sig	-
ENSG00000052802.13	MSMO1	64.6865746666667	124.672404666667	1040.86239178525	-0.891042484902613	0.0470165926450514	8.101695552168e-83	6.10665302244663e-80	64.0574593333333	no sig	-
ENSG00000168672.4	LRATD2	29.952579	62.302972	2652.21409498409	-1.00101890067203	0.0534221944235426	2.75082385215384e-80	1.88493952596451e-77	59.6913903333333	sig	-
ENSG00000186480.13	INSIG1	106.296372666667	196.122453666667	2401.23470576559	-0.827299370958249	0.0445151041993971	2.62614537812501e-80	1.88493952596451e-77	77.297488	no sig	-
ENSG00000198431.18	TXNRD1	68.7264846666667	98.027494	3755.21786790826	-0.460888350665409	0.0245842612807264	2.08194660004072e-79	1.3645802172006e-76	96.4812603333333	no sig	-
ENSG00000182481.10	KPNA2	274.971306	458.268403333333	7095.46650334122	-0.681077358599624	0.0368510967494312	2.68383366595702e-79	1.68578302142925e-76	385.827407666667	no sig	-
ENSG00000137124.8	ALDH1B1	31.730182	51.3944066666667	1577.61414269307	-0.641967014020976	0.0349565765736585	5.73649143573884e-78	3.45910433575052e-75	54.7336626666667	no sig	-
ENSG00000277149.5	TYW1B	5.63057166666667	1.31142766666667	216.888560223695	2.13928093626836	0.117872250404909	9.57186446908833e-75	5.5498406489041e-72	1.11158466666667	sig	-
ENSG00000130935.10	NOL11	77.7515423333333	117.364467	2831.83170311272	-0.53990878356437	0.0299218202849736	2.34920327354198e-74	1.31163849439427e-71	109.725671666667	no sig	-
ENSG00000164683.18	HEY1	71.9501956666667	139.703335333333	2471.53744324331	-0.900879731249915	0.0503790003030307	3.65168266428948e-74	1.96603986300585e-71	161.697458333333	no sig	-
ENSG00000112245.13	PTP4A1	108.870764	172.172738	3521.72487928379	-0.606723692962357	0.0338635583300951	4.86628925269069e-74	2.52963139601076e-71	139.929676333333	no sig	-
ENSG00000160298.18	C21orf58	39.480975	22.366831	1388.67229664744	0.860537231254386	0.0485041635422921	2.11202108537417e-73	1.06129059540052e-70	16.833178	no sig	-
ENSG00000069956.14	MAPK6	19.283983	34.8652916666667	1237.25754659923	-0.797531389222806	0.0459915081135894	1.02567072790514e-70	4.98773749134517e-68	27.4377423333333	no sig	-
ENSG00000134375.11	TIMM17A	138.367527	228.291054	2608.01878808165	-0.664994956341867	0.0390653729951952	7.44949485157999e-68	3.50941046523651e-65	212.267338333333	no sig	-
ENSG00000189241.8	TSPYL1	93.0304863333333	135.938234666667	5955.66550425007	-0.493448563196771	0.0288663990083408	1.02853072101196e-66	4.69851533916826e-64	151.405189	no sig	-
ENSG00000139190.17	VAMP1	21.2730676666667	11.6414016666667	629.368967207711	0.9108958034847	0.0539359892036562	1.44718213841695e-66	6.29729868937757e-64	9.58034566666667	no sig	-
ENSG00000196689.13	TRPV1	9.942096	5.067395	732.117539946294	1.01130195245845	0.0595705680195377	1.46205939720209e-66	6.29729868937757e-64	6.359166	sig	-
ENSG00000155380.13	SLC16A1	180.201251333333	274.600745333333	7016.31406077511	-0.552579044696116	0.0325831762212955	3.35156863322761e-66	1.40346936516406e-63	248.791001333333	no sig	-
ENSG00000170348.9	TMED10	105.125714	143.955086333333	4023.87008409498	-0.401470773191365	0.0236436306260775	2.31616392924459e-65	9.43680303604383e-63	126.658727	no sig	-
ENSG00000119396.11	RAB14	53.849579	82.4786783333333	2065.51357068548	-0.558357434402903	0.0332799383863463	6.35607823849742e-65	2.52152314329865e-62	78.3914533333333	no sig	-
ENSG00000196230.14	TUBB	904.067872666667	1333.89548466667	33233.6027080388	-0.50725045447954	0.0305075115903908	2.20157304094362e-63	8.50992656210899e-61	1365.99511966667	no sig	-
ENSG00000110367.14	DDX6	57.9322226666667	90.8733736666667	4379.8604693503	-0.592730546961718	0.0360545230456438	7.84754642941227e-63	2.95754406058475e-60	85.7746676666667	no sig	-
ENSG00000145386.11	CCNA2	109.665356666667	159.951112	3310.57745728268	-0.491169263058482	0.030049949852528	3.06053308345964e-61	1.12530576178425e-58	130.740715	no sig	-
ENSG00000143753.13	DEGS1	177.075688666667	275.566543	3600.80708966835	-0.581256361470185	0.0358569583497075	4.45392642741984e-61	1.59864144984176e-58	235.374522666667	no sig	-
ENSG00000168283.14	BMI1	122.710475666667	172.118021666667	4518.01086388965	-0.435582447674878	0.0266311511331506	5.48695889399229e-61	1.92362570527753e-58	124.012447333333	no sig	-
ENSG00000134057.15	CCNB1	156.782962666667	236.847861333333	3830.88496822763	-0.539108990305793	0.0332215206338057	8.65966965876854e-61	2.96692091149854e-58	254.89915	no sig	-
ENSG00000024526.17	DEPDC1	95.308901	154.351980333333	4323.01146932505	-0.637395229690043	0.0399539884651499	7.01249303753892e-60	2.34918516757554e-57	108.7049	no sig	-
ENSG00000126945.9	HNRNPH2	141.576674	200.478126333333	4353.36883618378	-0.449535926417735	0.0277930100841205	8.98895251110188e-60	2.91776211561909e-57	203.04361	no sig	-
ENSG00000157224.16	CLDN12	31.2102886666667	53.705699	966.501461810358	-0.724409739930334	0.0457520794323849	9.09683711005619e-60	2.91776211561909e-57	37.987969	no sig	-
ENSG00000137955.16	RABGGTB	151.782499	247.079774333333	1613.00203118459	-0.646480256230496	0.0406177444873906	1.01705460690855e-59	3.19418712482216e-57	242.763300333333	no sig	-
ENSG00000067064.13	IDI1	123.048406666667	199.908435	2737.5885154919	-0.642473380343736	0.0403815121866097	1.23540232726491e-59	3.80075307826908e-57	153.240595666667	no sig	-
ENSG00000129128.13	SPCS3	87.3377846666667	135.659376	3482.12037933651	-0.578659480768646	0.0361523427287593	1.28858962993435e-59	3.88509773425207e-57	105.393050666667	no sig	-
ENSG00000213281.5	NRAS	74.3254093333333	113.139782	3368.6088237227	-0.550280587398306	0.0345703886994773	1.0155214212076e-58	3.00176184798129e-56	111.010802666667	no sig	-
ENSG00000275395.7	FCGBP	1.19352	0.382862666666667	329.235095197574	1.67238228052816	0.106260312452582	1.25235917078416e-57	3.63063740376369e-55	0.168191666666667	sig	RELA
ENSG00000159873.10	CCDC117	74.5483843333333	111.005175	3322.20937183337	-0.519118926080146	0.0328738786572223	1.42472572327946e-57	4.05240382612036e-55	95.463513	no sig	-
ENSG00000067704.10	IARS2	140.927886666667	180.023839333333	6482.13510534273	-0.303961493050795	0.0191108590443869	2.4750711340505e-57	6.90957358255766e-55	173.204111	no sig	-
ENSG00000134333.14	LDHA	618.071657333333	1051.75355633333	15935.9566435579	-0.707555333138293	0.0457405116773189	3.48532523644449e-57	9.55295962534557e-55	1070.21807166667	no sig	-
ENSG00000104331.9	BPNT2	35.2261906666667	52.767065	3052.48082936567	-0.527316416955507	0.0336229839484259	6.70989059203214e-57	1.80627858348008e-54	68.0788203333333	no sig	-
ENSG00000164109.14	MAD2L1	64.0321733333333	92.3676626666667	3341.15664912094	-0.47368089119064	0.0302046457132802	1.68841367540384e-56	4.4654098520549e-54	84.2283	no sig	-
ENSG00000101367.9	MAPRE1	89.464146	129.038811333333	3473.83318654091	-0.473307851632053	0.0303226116778916	5.36855505223591e-56	1.39536150711132e-53	186.066368333333	no sig	-
ENSG00000069275.13	NUCKS1	398.252040333333	556.831491333333	26851.9347446726	-0.430701022365331	0.0278626136517724	9.80079325770162e-55	2.50418573491274e-52	421.710545333333	no sig	-
ENSG00000139921.13	TMX1	88.2238203333333	127.6102	2998.66158457726	-0.478464383720046	0.031043881549977	1.06154413306163e-54	2.66712963431735e-52	111.803199	no sig	-
ENSG00000170312.17	CDK1	255.211373666667	374.034182	3774.73780722995	-0.496715820735529	0.0323255469621566	1.63214151818042e-54	4.03353006337209e-52	311.558129	no sig	-
ENSG00000019549.13	SNAI2	49.5112573333333	99.9464723333333	1092.35052789352	-0.954134923158021	0.0628238606109497	2.23572201456223e-54	5.43604989831059e-52	63.76114	no sig	-
ENSG00000082898.19	XPO1	227.558071333333	305.888116	12886.1019162027	-0.375288674069557	0.0243797173051556	4.59489014044874e-54	1.09949156932166e-51	266.994553	no sig	-
ENSG00000102024.19	PLS3	414.676792333333	537.989320666667	17492.1296364112	-0.325628574191827	0.0211394181951413	5.69352523696321e-54	1.34109207730032e-51	540.640137	no sig	-
ENSG00000135486.19	HNRNPA1	1509.062344	2152.02186933333	43368.3526461107	-0.458676411101575	0.0300176413920701	1.0781483839881e-53	2.50047490594162e-51	2873.732944	no sig	-
ENSG00000167553.17	TUBA1C	452.560641	732.596961666667	6880.22100398057	-0.63588827254254	0.0423773525525768	1.83519731198849e-53	4.19175749670098e-51	718.486007333333	no sig	-
ENSG00000168906.13	MAT2A	207.259029333333	292.131052333333	5828.33828985453	-0.441892172494526	0.0290161926530848	2.91911259970055e-53	6.56800334932623e-51	240.560591	no sig	-
ENSG00000166200.15	COPS2	64.9977973333333	98.750692	1886.04078227397	-0.545829667414941	0.0361169961790324	3.1049816704088e-53	6.88347039432538e-51	85.0047863333333	no sig	-
ENSG00000072274.14	TFRC	73.553268	129.786224333333	4601.96015304577	-0.759079090941392	0.0511869066617125	3.91329002778096e-53	8.54968799547797e-51	93.7468033333333	no sig	-
ENSG00000138834.15	MAPK8IP3	17.5957733333333	9.61360833333333	2144.98006634328	0.907998880392522	0.0612272694494278	2.21210437865927e-52	4.76392478689837e-50	10.6337573333333	no sig	-
ENSG00000115738.10	ID2	70.0204533333333	128.727135333333	1269.75619080739	-0.81783433556237	0.0558815529232092	9.43315491742316e-52	2.00288465324161e-49	189.170449	no sig	-
ENSG00000198089.16	SFI1	19.2326933333333	10.8851913333333	1469.39918772297	0.857413548328867	0.0584678213570423	1.0585321377067e-51	2.2163016633234e-49	9.65545333333333	no sig	-
ENSG00000132002.9	DNAJB1	44.687875	70.4947286666667	1599.10204764178	-0.599719384306496	0.0405751770584348	1.3030671615928e-51	2.69092293986458e-49	59.7684046666667	no sig	-
ENSG00000177733.7	HNRNPA0	57.423051	87.4088843333333	6551.01735832206	-0.54914008238926	0.0370314928556353	2.06150097180832e-51	4.19961177702845e-49	112.008292666667	no sig	-
ENSG00000121101.16	TEX14	1.90633033333333	0.327400666666667	269.483099902379	2.54910914966767	0.170998874557058	3.97348701701655e-51	7.98670890420326e-49	0.470979	sig	-
ENSG00000007541.17	PIGQ	39.91275	25.1255946666667	1682.83858974277	0.702102069786819	0.0483711261318598	6.73404252981891e-51	1.33573277811868e-48	28.9666083333333	no sig	-
ENSG00000179409.11	GEMIN4	51.7333353333333	74.3078023333333	2953.44468347537	-0.467823137407455	0.0315188411514339	7.11211251113734e-51	1.39240384552462e-48	71.7103136666667	no sig	-
ENSG00000181222.19	POLR2A	149.158694333333	93.5118796666667	15596.2588559171	0.708553128657278	0.0488579580636513	7.36157795578587e-51	1.42276650876246e-48	106.335521	no sig	-
ENSG00000137807.16	KIF23	75.8691276666667	115.669595666667	3374.54068888784	-0.550890500109906	0.0375944351115971	2.66680117355729e-50	5.08886426473116e-48	64.5737223333333	no sig	-
ENSG00000160131.14	VMA21	61.754722	92.5116253333333	2267.66927230429	-0.526324069605991	0.0358724907549287	3.35895883419867e-50	6.32953805319312e-48	77.6617776666667	no sig	-
ENSG00000173334.4	TRIB1	4.53174333333333	13.278894	282.549570299417	-1.48655542400714	0.102077320327318	5.31796417736171e-50	9.89732221897873e-48	7.826815	sig	-
ENSG00000189266.13	PNRC2	113.119017333333	172.182638333333	2708.68820287889	-0.547611555412964	0.037489219520805	5.65273183613133e-50	1.03920649304488e-47	144.129002333333	no sig	-
ENSG00000238083.9	LRRC37A2	9.79847366666667	4.88170766666667	1151.73612360257	1.03992608010687	0.0714998770062295	8.73672166355447e-50	1.58682022985643e-47	4.91816833333333	sig	-
ENSG00000186298.12	PPP1CC	250.219697666667	342.533777666667	6599.11896899623	-0.400349152157898	0.0272157924620918	1.11972215974462e-49	2.00950137597025e-47	331.340307	no sig	-
ENSG00000213585.11	VDAC1	278.542212333333	377.435601666667	5912.42660646137	-0.385896448070507	0.026401480146319	5.09320598205698e-49	9.032950609354e-47	305.529147666667	no sig	-
ENSG00000213782.7	DDX47	56.1866346666667	88.7381983333333	1350.35530249563	-0.599503372272701	0.0417368070317329	5.83191562289884e-49	1.02228055831628e-46	86.9298396666667	no sig	-
ENSG00000157800.18	SLC37A3	47.977306	69.9846643333333	1509.27276919555	-0.488898699820986	0.0337192483679072	8.18492533065281e-49	1.41824999263898e-46	27.8733486666667	no sig	-
ENSG00000077522.15	ACTN2	8.88807333333333	4.13238566666667	710.189267037043	1.13794564410918	0.0790568629037956	1.11555115658814e-48	1.91101519154161e-46	4.044188	sig	-
ENSG00000133124.12	IRS4	233.747762	423.75464	35761.2000809062	-0.798020227342388	0.0565595815781519	1.57739731007931e-48	2.67182746622984e-46	309.06431	no sig	-
ENSG00000058804.12	NDC1	73.2824423333333	106.472225666667	3348.83608356951	-0.483298184880438	0.0335702649840693	3.95291027188423e-48	6.62112470540609e-46	95.3663653333333	no sig	-
ENSG00000006634.8	DBF4	28.0415153333333	42.8714126666667	1112.5766176221	-0.555210010916333	0.0389087348775646	6.41332217789694e-48	1.06242672342633e-45	30.5123466666667	no sig	-
ENSG00000100038.20	TOP3B	33.5852283333333	23.3454256666667	1710.17694276466	0.563509207566367	0.0395903453788913	8.92891213175651e-48	1.46307989550249e-45	23.5934956666667	no sig	-
ENSG00000136997.21	MYC	39.7296906666667	79.1916863333333	1537.36515384543	-0.933661003396891	0.0661120273026608	9.8491742064651e-48	1.59651936733829e-45	114.341652666667	no sig	-
ENSG00000100281.14	HMGXB4	19.2312336666667	30.590678	1113.11648143794	-0.607803344603614	0.0429695178960934	1.093430478831e-47	1.75356004982738e-45	29.448478	no sig	-
ENSG00000158470.5	B4GALT5	17.516795	29.017711	1303.21466990837	-0.665064954115426	0.0473541613077257	1.16442514070805e-47	1.84775884170252e-45	38.3028353333333	no sig	-
ENSG00000150768.17	DLAT	69.770371	98.9093066666667	2987.61604603139	-0.449198143170239	0.0317032412367097	1.67335559713726e-46	2.6276912111296e-44	90.7948606666667	no sig	-
ENSG00000147224.13	PRPS1	187.817463666667	260.353902666667	4425.4925683023	-0.417580288532671	0.0295407627883357	3.86974606537216e-46	6.01406411706034e-44	240.706430333333	no sig	-
ENSG00000010244.19	ZNF207	161.316244666667	223.167161333333	6937.52737170609	-0.414922827327536	0.0293899699030206	5.13053467693813e-46	7.89212349539208e-44	201.944222333333	no sig	-
ENSG00000155096.15	AZIN1	101.420738	133.819642666667	3592.96041454704	-0.348589383484251	0.0246876503703439	8.95777315241855e-46	1.36402454820919e-43	105.387686	no sig	-
ENSG00000138650.9	PCDH10	21.1160586666667	32.1919653333333	1267.08424965306	-0.549461420876661	0.0394972150044441	1.15596739926826e-45	1.7426208543969e-43	1.291784	no sig	-
ENSG00000104267.10	CA2	117.821779	194.740682	1842.95404851141	-0.662251871782357	0.0486066512252722	4.28103441355527e-45	6.3897617608263e-43	163.547352666667	no sig	-
ENSG00000205339.10	IPO7	136.382313333333	209.315774333333	8847.32901682097	-0.559183376252482	0.040598425707026	6.35902154807881e-45	9.39825978796942e-43	158.749961666667	no sig	-
ENSG00000049245.13	VAMP3	87.0149073333333	126.081654333333	1990.69553874701	-0.479011844169528	0.0345695192952168	8.99507543246137e-45	1.31651225382869e-42	119.462293666667	no sig	-
ENSG00000141682.12	PMAIP1	92.5136046666667	155.220671666667	1297.30915477167	-0.68387134739681	0.0505401870892935	9.93223476789216e-45	1.43969653005744e-42	106.809749666667	no sig	-
ENSG00000087586.18	AURKA	38.9529513333333	65.1096476666667	1343.38975980802	-0.678373725102872	0.0503328331085782	2.2825247162314e-44	3.27705334258937e-42	83.2227026666667	no sig	-
ENSG00000010319.7	SEMA3G	6.68655933333333	3.81124266666667	490.947349205709	0.842965608155534	0.0627148823831876	2.70923662014575e-44	3.85299453289596e-42	3.35293	no sig	-
ENSG00000109971.14	HSPA8	1086.14275933333	1538.04622966667	38461.1523679723	-0.446759881193752	0.0324359473625168	4.42938184562396e-44	6.24046087128796e-42	1262.93645066667	no sig	-
ENSG00000134970.14	TMED7	45.527408	71.0701906666667	1345.60811072159	-0.583525796217341	0.0429357604296637	4.47835132408703e-44	6.25103205653815e-42	57.4575493333333	no sig	-
ENSG00000188687.18	SLC4A5	1.16452566666667	0.238706666666667	244.602055579117	2.31203707271087	0.168642708516965	8.7866215457158e-44	1.21521394313455e-41	0.636675666666667	sig	-
ENSG00000142864.15	SERBP1	602.567591333333	761.569701333333	29330.0811913435	-0.287842541194312	0.0208464976829589	1.06537979018704e-43	1.46005457609724e-41	716.185277666667	no sig	-
ENSG00000183091.21	NEB	0.455898666666667	0.116524666666667	576.808915198477	1.9956421261001	0.146366160748925	1.11489665090623e-43	1.51415018129832e-41	0.127307333333333	sig	-
ENSG00000180957.19	PITPNB	130.243790666667	176.591289333333	4415.40378809468	-0.387153257840724	0.0283199820841964	3.46039989314177e-43	4.65763646331358e-41	149.060537666667	no sig	-
ENSG00000160051.12	IQCC	20.0043013333333	11.9602163333333	809.360591662723	0.773463819985555	0.058631621041141	4.29912334801562e-43	5.73533490896774e-41	12.6547186666667	no sig	-
ENSG00000153395.10	LPCAT1	47.9821966666667	63.232622	2800.02992777319	-0.346471515688041	0.025330306735622	4.35945129328416e-43	5.76480072335602e-41	54.485799	no sig	-
ENSG00000113161.17	HMGCR	41.7916676666667	65.0470203333333	2134.05780742471	-0.578481489045228	0.0431595426462297	6.40944773223187e-43	8.40194996203438e-41	50.8933956666667	no sig	-
ENSG00000096384.20	HSP90AB1	844.780777333333	1146.12070733333	40679.4601024025	-0.387003429710334	0.0284240980424417	7.4013071432815e-43	9.6185090676697e-41	1022.27177733333	no sig	-
ENSG00000255302.5	EID1	130.865572666667	208.247213	2688.30426484134	-0.608618494597666	0.0457124973128887	1.02715655726064e-42	1.32345171800891e-40	193.29176	no sig	-
ENSG00000154734.16	ADAMTS1	27.9549676666667	54.9016146666667	2502.22642947427	-0.911665270903385	0.0688071175961221	1.0714372915544e-42	1.36880653984598e-40	56.071998	no sig	-
ENSG00000099194.6	SCD	351.280331666667	486.152885	28653.5073076873	-0.414684652749417	0.0306430589170375	1.74354215500281e-42	2.20873092324936e-40	612.350796	no sig	-
ENSG00000166004.15	CEP295	22.8923306666667	15.7144253333333	2154.99832632331	0.577945824844224	0.0433779311083882	1.89676588208929e-42	2.38281213937467e-40	13.3186416666667	no sig	-
ENSG00000104313.20	EYA1	13.8399183333333	25.4920863333333	648.442186857589	-0.817440780977813	0.0628328263085599	6.20858043396989e-42	7.73507025141291e-40	16.149129	no sig	-
ENSG00000177606.8	JUN	112.120179333333	217.213074333333	6578.2070664801	-0.893038806480141	0.0683680104696051	9.26097582444264e-42	1.14433779142191e-39	124.326493666667	no sig	-
ENSG00000185787.15	MORF4L1	604.768620333333	785.960162666667	10811.1403107242	-0.327067745665601	0.024295580809025	9.53881652341988e-42	1.1690866592728e-39	592.313167	no sig	-
ENSG00000224531.6	SMIM13	29.781232	42.5189493333333	1227.49208751208	-0.457012870193681	0.0342287170004434	1.21888961332312e-41	1.48183555813275e-39	30.0403343333333	no sig	-
ENSG00000009307.17	CSDE1	475.493308333333	634.291712	26920.2464988463	-0.363661331164412	0.0270970054711137	1.27164555939669e-41	1.53360454463241e-39	638.082531666667	no sig	-
ENSG00000186660.15	ZFP91	45.4006233333333	66.8755426666667	3348.46536175474	-0.500945864717007	0.0377736314433544	2.09010134112768e-41	2.50065696170633e-39	47.5288723333333	no sig	-
ENSG00000178074.6	C2orf69	29.371855	47.496998	885.889562556133	-0.629675333515366	0.0482962664480429	2.39652276323513e-41	2.84469139021807e-39	29.645912	no sig	-
ENSG00000025800.14	KPNA6	47.924321	64.7715593333333	4654.31477996352	-0.381919797243401	0.0286043140809848	2.75483980768943e-41	3.24446953913423e-39	51.8770563333333	no sig	-
ENSG00000139372.15	TDG	58.4243936666667	87.3474003333333	2281.02990925435	-0.52159862932599	0.0395106958311147	3.21664469167731e-41	3.7589859478322e-39	92.1858396666667	no sig	-
ENSG00000092201.10	SUPT16H	128.042637	179.278282333333	10064.1128299981	-0.430971048237884	0.0324304498862233	3.89216610884324e-41	4.51341569929322e-39	152.320095666667	no sig	-
ENSG00000135535.17	CD164	234.754002666667	327.666777666667	5345.04146974339	-0.426359863624487	0.0320982215697923	4.4499125321254e-41	5.12079629173973e-39	245.217721666667	no sig	-
ENSG00000160957.15	RECQL4	38.953349	27.903599	2709.5088984504	0.519754166427027	0.0394814184151518	5.43230262779107e-41	6.20393652378412e-39	23.3155213333333	no sig	-
ENSG00000132603.15	NIP7	57.598353	94.6974453333333	1430.4639285354	-0.655203099396571	0.0506996328989764	5.91581955651911e-41	6.70533682815982e-39	105.203277	no sig	-
ENSG00000116199.12	FAM20B	22.4824933333333	33.810886	1685.77727604907	-0.528939856187019	0.0402541851014909	6.29916563602411e-41	7.08656134052713e-39	26.8550826666667	no sig	-
ENSG00000226479.4	TMEM185B	16.4138876666667	24.042001	1330.26803213579	-0.490883758899092	0.0373271739138652	1.07669914336882e-40	1.20231404342852e-38	23.238463	no sig	-
ENSG00000211460.12	TSN	80.352741	113.338932666667	2972.80466778599	-0.440892314692073	0.0334126885844284	1.20541885319694e-40	1.33615361852528e-38	121.727095666667	no sig	-
ENSG00000257335.8	MGAM	0.571238333333333	0.0609613333333333	213.883551044238	3.18343622046742	0.241580226144098	1.30842852119058e-40	1.43974890196701e-38	0.135698	sig	-
ENSG00000125944.21	HNRNPR	263.867898333333	342.951526	11416.8421397954	-0.326976728476244	0.024649205601336	1.34347529189296e-40	1.46760072647003e-38	308.092871666667	no sig	-
ENSG00000151239.14	TWF1	116.720920333333	162.308298333333	3377.96934721602	-0.421093438515351	0.0320041388304943	2.50025380254824e-40	2.69584430471734e-38	106.96333	no sig	-
ENSG00000160679.13	CHTOP	132.451343666667	186.085604666667	3641.07752591526	-0.435514362725348	0.0331315326338374	2.50360333439753e-40	2.69584430471734e-38	190.518326333333	no sig	-
ENSG00000144381.18	HSPD1	983.555729	1361.18884266667	31673.8923592645	-0.413972659471829	0.0315850741302232	5.28080288559877e-40	5.64596478726251e-38	1361.53863433333	no sig	-
ENSG00000185453.13	ZSWIM9	5.130611	2.30504933333333	398.224299735827	1.18392478668817	0.0916984528711296	7.17361241112453e-40	7.61564838716213e-38	2.14478966666667	sig	-
ENSG00000106682.16	EIF4H	338.507194666667	417.332719666667	11357.2342425113	-0.252458504980455	0.0191910341815115	8.91055414290265e-40	9.39346879050752e-38	330.171862	no sig	-
ENSG00000088205.13	DDX18	94.088375	136.716504333333	4925.62049228287	-0.482037657079778	0.0370925524316685	9.52450467846801e-40	9.97096583527119e-38	135.790861	no sig	-
ENSG00000165655.17	ZNF503	89.3305856666667	154.563337333333	4774.97308218512	-0.726088372898175	0.0577388715813944	1.59237440853534e-39	1.65552029025313e-37	129.144763333333	no sig	-
ENSG00000170540.15	ARL6IP1	264.989899333333	352.002657666667	4795.81691702627	-0.357705468444969	0.0274029500592771	1.76705237588235e-39	1.82454209359085e-37	248.069042	no sig	-
ENSG00000171314.9	PGAM1	702.941767666667	944.605679333333	17501.4085406763	-0.373530261532751	0.028700253271501	2.57800832596316e-39	2.64377384448263e-37	812.142307333333	no sig	-
ENSG00000158615.10	PPP1R15B	35.1030566666667	51.9855	2731.48028251131	-0.506957624371651	0.0393566864913076	2.79991223322131e-39	2.8519376294467e-37	54.7497973333333	no sig	-
ENSG00000127022.16	CANX	427.855318	564.788547333333	25028.9332177632	-0.348667043249609	0.0268079957384553	3.52708923295338e-39	3.56851477763572e-37	461.915852666667	no sig	-
ENSG00000189091.13	SF3B3	60.918056	77.935515	8159.10484785188	-0.304516983497467	0.0233790696096414	3.7061553836759e-39	3.72468616059428e-37	70.1969616666667	no sig	-
ENSG00000138757.15	G3BP2	141.519679333333	190.146713666667	6325.52320584152	-0.373454090015335	0.0287618615273459	3.84475882304437e-39	3.83839332830423e-37	158.313514	no sig	-
ENSG00000146109.5	ABT1	29.4159183333333	48.066197	1352.38818103799	-0.643823679941666	0.0511227485183142	5.29489205610539e-39	5.25134853590716e-37	57.694586	no sig	-
ENSG00000125386.16	FAM193A	13.3300673333333	9.00173966666667	1383.36939301258	0.599466217152343	0.047334495059584	6.23529898702123e-39	6.14360341368268e-37	8.963863	no sig	-
ENSG00000100697.17	DICER1	712.192769666667	1869.124406	59998.8924176262	-1.32624397867576	0.104436478596675	8.0857449921129e-39	7.91510426987675e-37	336.46294	sig	RELA
ENSG00000168209.6	DDIT4	79.9913353333333	37.216525	1178.77204945995	1.13241106277305	0.0891730392863035	1.08947191472483e-38	1.05959929770818e-36	43.4457446666667	sig	-
ENSG00000110925.7	CSRNP2	18.1460473333333	11.48801	1035.54139896548	0.688520995380669	0.0553217245636338	1.36834850970957e-38	1.32229831947896e-36	10.7124626666667	no sig	-
ENSG00000154945.7	ANKRD40	33.1640756666667	46.2258913333333	1830.42238126384	-0.424241232993859	0.0330220169157771	1.39442424542577e-38	1.3389137261015e-36	46.498603	no sig	-
ENSG00000114251.15	WNT5A	13.7556746666667	22.482789	791.480101617336	-0.641657001682496	0.0512846103561163	1.57049373727051e-38	1.49842994236411e-36	15.098752	no sig	-
ENSG00000142657.21	PGD	132.394437	176.538010333333	4564.62964402509	-0.362545643333105	0.02822257395281	2.53908354509432e-38	2.40733864416962e-36	170.182581	no sig	-
ENSG00000154429.11	CCSAP	36.423537	50.6325253333333	1647.58089056374	-0.420560830982002	0.0328588784643452	2.70385485913915e-38	2.54753825009517e-36	38.850676	no sig	-
ENSG00000047315.17	POLR2B	100.006277	135.533855333333	5655.93675480342	-0.385478457269268	0.0300718085071948	2.97292630548522e-38	2.78365615249626e-36	124.292386333333	no sig	-
ENSG00000152795.18	HNRNPDL	364.171807333333	534.874208333333	8529.43405616754	-0.496430427477265	0.0390644420427738	3.10735940544277e-38	2.89157055784258e-36	522.615497666667	no sig	-
ENSG00000168827.15	GFM1	64.8109063333333	90.8508036666667	2553.6572131842	-0.432104904724183	0.0338561607244832	3.77477460697585e-38	3.49108755829208e-36	67.61041	no sig	-
ENSG00000186871.7	ERCC6L	19.396724	29.897013	1196.63681368225	-0.563522648474428	0.044778907546632	3.99789736323305e-38	3.67489650919135e-36	28.4145736666667	no sig	-
ENSG00000164778.4	EN2	23.8403883333333	39.4867433333333	1035.10206891455	-0.662192400453934	0.0534789881875572	5.04451870444928e-38	4.60885572542866e-36	23.805123	no sig	-
ENSG00000215012.9	RTL10	23.378753	14.8493513333333	1977.8591220427	0.684800469127583	0.055503228881849	5.62330350729587e-38	5.10670484171598e-36	15.8404216666667	no sig	-
ENSG00000204388.7	HSPA1B	359.842110666667	687.891506	16247.4553686022	-0.869286944491753	0.0704678485715627	6.63379091479595e-38	5.9882873078173e-36	331.910654666667	no sig	-
ENSG00000110880.11	CORO1C	62.0110306666667	84.095804	3322.3468981525	-0.386627207221208	0.0303756823713614	9.40011809647246e-38	8.43492739906681e-36	77.7275293333333	no sig	-
ENSG00000139146.14	SINHCAF	63.958905	90.595522	1856.43831551374	-0.44519407301656	0.0351340682311152	1.04150184354809e-37	9.29031969910499e-36	92.304211	no sig	-
ENSG00000012660.14	ELOVL5	112.934559666667	160.852030333333	2570.57791295518	-0.453537267310089	0.035935881728454	1.78068707842269e-37	1.579050453366e-35	118.136405333333	no sig	-
ENSG00000177595.19	PIDD1	20.1550396666667	10.9136196666667	952.846737750496	0.917340130574353	0.0745621690436684	2.15631347918619e-37	1.9009605671773e-35	8.20139433333333	no sig	-
ENSG00000071537.14	SEL1L	15.958949	24.652534	1347.99954554131	-0.565513169544524	0.0454784181634357	2.51703264794545e-37	2.20606204463823e-35	19.4992533333333	no sig	-
ENSG00000215301.11	DDX3X	226.063163333333	331.538625666667	13408.5273895137	-0.49412106797574	0.0394471281167926	3.24138105410399e-37	2.82449823067154e-35	248.700799666667	no sig	-
ENSG00000121058.5	COIL	40.6518366666667	57.9568286666667	1431.61727058005	-0.455817341590723	0.0363056477345108	3.97143471382802e-37	3.44076886844583e-35	57.9995383333333	no sig	-
ENSG00000167842.16	MIS12	50.8500206666667	74.041234	1602.20216509485	-0.483791694640588	0.0386639523553757	4.52684910732767e-37	3.89955715959798e-35	80.9974516666667	no sig	-
ENSG00000084234.18	APLP2	205.169996333333	255.691633333333	9882.82324552928	-0.267513905885093	0.0211313681781131	5.13825832733121e-37	4.4010934252567e-35	186.617479	no sig	-
ENSG00000124767.7	GLO1	622.832773	858.692366	13758.8276505063	-0.408667206995297	0.0325216723305596	5.98501235684709e-37	5.09740459206045e-35	784.833268333333	no sig	-
ENSG00000188878.20	FBF1	20.7295453333333	11.8685516666667	1720.10885201672	0.836050631495343	0.0690890952817156	7.51401899178637e-37	6.36369866860559e-35	10.053675	no sig	-
ENSG00000181016.9	LSMEM1	4.372672	0.798274333333333	114.830571013572	2.46593150008341	0.197335868799973	9.28982143859128e-37	7.82369040149517e-35	0.730722333333333	sig	-
ENSG00000284906.3	ENSG00000284906	11.1202966666667	7.41419866666667	1254.03264651011	0.615939223795072	0.0503706252165631	9.90713845298217e-37	8.29722845437257e-35	7.01533833333333	no sig	-
ENSG00000168092.14	PAFAH1B2	81.7520413333333	118.090947333333	3088.16142556748	-0.472638796232907	0.0379872260313767	1.2998534984545e-36	1.08261278945865e-34	92.8463276666667	no sig	-
ENSG00000104408.11	EIF3E	589.359979	804.951819	10930.2462939063	-0.395855899565684	0.0316571232008426	1.47487380066144e-36	1.22163310686655e-34	985.401374333333	no sig	-
ENSG00000181744.9	DIPK2A	20.99475	32.8753906666667	682.338743785307	-0.583314192852881	0.0475999155031737	1.56519931784322e-36	1.28936501182987e-34	24.5116836666667	no sig	-
ENSG00000184009.13	ACTG1	966.209515333333	1433.26049166667	29199.1056688756	-0.509791864737716	0.0412326869175225	1.89082978437261e-36	1.54914451083789e-34	1655.131428	no sig	-
ENSG00000072042.13	RDH11	86.263795	112.351038666667	2565.85777377692	-0.329906685328786	0.0263482362332374	2.04457014860787e-36	1.66604837785209e-34	93.010291	no sig	-
ENSG00000125503.13	PPP1R12C	30.604614	22.51027	1900.14177068595	0.482414368587094	0.0389456877497336	2.23619959001019e-36	1.81240369996794e-34	20.5353573333333	no sig	-
ENSG00000117335.21	CD46	103.519296	144.967903333333	2973.30916137806	-0.429954433396798	0.0346435647147336	3.3399516170762e-36	2.69250110307079e-34	102.018904	no sig	-
ENSG00000181404.18	WASHC1	51.4393906666667	36.8466816666667	2129.50417803908	0.518004278795508	0.0421120462159803	3.56328581912002e-36	2.85726243208693e-34	46.9687976666667	no sig	-
ENSG00000152558.15	TMEM123	165.437241	216.451555333333	5123.39754706273	-0.336144425330848	0.0269634137004259	3.87488223949938e-36	3.09067988150545e-34	157.740241666667	no sig	-
ENSG00000174483.20	BBS1	15.0367496666667	9.85764566666667	854.835773404886	0.640316331060715	0.0530668062357557	4.03550358977346e-36	3.20185350609657e-34	13.232311	no sig	-
ENSG00000055917.16	PUM2	37.9218516666667	55.8361136666667	2527.05648425901	-0.49855932935172	0.0405031109289414	4.52381151116895e-36	3.57049521104041e-34	47.2540326666667	no sig	-
ENSG00000115423.19	DNAH6	2.492158	1.22841333333333	380.102652312698	1.0492318751453	0.086101726732258	4.6125746037687e-36	3.62159177874027e-34	0.611899333333333	sig	-
ENSG00000155189.12	AGPAT5	20.7111196666667	30.904928	1062.23601518181	-0.517806262770778	0.0422933469926893	7.26395801165562e-36	5.67379103760148e-34	25.7340486666667	no sig	-
ENSG00000104936.20	DMPK	17.9753093333333	11.8147396666667	812.968902428765	0.634606361803313	0.0527827971227112	7.79094914112897e-36	6.05404939703708e-34	9.14508333333333	no sig	-
ENSG00000153989.8	NUS1	94.4650396666667	128.705859333333	4749.28068980675	-0.391826134082352	0.0317747986377857	1.33225074325651e-35	1.02993230536369e-33	138.154134	no sig	-
ENSG00000117450.15	PRDX1	872.040804666667	1342.10667533333	9700.77152537187	-0.559755445948528	0.0462571756779368	1.76122949907154e-35	1.35461911727059e-33	1442.091653	no sig	-
ENSG00000173456.5	RNF26	31.984178	49.2401123333333	1288.5273226271	-0.558884105918749	0.0461982535107489	1.87191459566933e-35	1.43244226039163e-33	52.021426	no sig	-
ENSG00000274512.6	TBC1D3L	15.4103036666667	8.79246633333333	667.862991450451	0.838073202932112	0.0708142867940017	1.91052477440497e-35	1.45460408960379e-33	8.72470233333333	no sig	-
ENSG00000010295.20	IFFO1	25.1923773333333	17.115587	1168.57667095164	0.590617080546395	0.0490914000402391	2.02333262209674e-35	1.53275071749288e-33	15.3970766666667	no sig	-
ENSG00000008282.9	SYPL1	98.318094	144.999666333333	1240.55532551034	-0.500767264960123	0.0411575513553067	2.50469505393146e-35	1.88791389690084e-33	78.4541693333333	no sig	-
ENSG00000011426.11	ANLN	80.1758313333333	111.103535	3805.9961077422	-0.415541138361274	0.0339480936020527	3.23524712934618e-35	2.42643534700963e-33	51.764656	no sig	-
ENSG00000088538.13	DOCK3	11.6569506666667	7.20003266666667	1849.2995675769	0.723843034272734	0.0616078968395949	4.2097536751098e-35	3.14168498278615e-33	5.80221833333333	no sig	-
ENSG00000166598.16	HSP90B1	317.249953	423.935088333333	13826.4168755892	-0.365228010547418	0.0298452628856127	5.36820858764893e-35	3.98648987481811e-33	358.579032	no sig	-
ENSG00000011007.13	ELOA	29.235727	40.2438303333333	2490.4475216496	-0.405578468671904	0.0332545999301421	6.18289353832843e-35	4.56897647501476e-33	39.8268126666667	no sig	-
ENSG00000143742.14	SRP9	1413.86039566667	1851.62858366667	15209.4556236969	-0.337179581654651	0.0275928881491813	8.25656298671633e-35	6.07159448901213e-33	1838.55538466667	no sig	-
ENSG00000001630.18	CYP51A1	131.316788666667	166.160061666667	3378.87963487393	-0.289168264051031	0.0236170251637797	8.32872019039966e-35	6.09492509079004e-33	91.7275333333333	no sig	-
ENSG00000087502.19	ERGIC2	31.5310556666667	51.8508136666667	1629.97824609529	-0.650765263431669	0.0552574440639409	1.03335388780329e-34	7.52551200900222e-33	37.9202853333333	no sig	-
ENSG00000214194.9	SMIM30	179.14532	284.778712333333	1192.10507236807	-0.605266199213952	0.051040955054871	1.13536762106281e-34	8.22868600361629e-33	206.481235333333	no sig	-
ENSG00000106080.11	FKBP14	17.4677913333333	26.252564	924.436942091306	-0.528225878428683	0.044127327858055	1.64918158085831e-34	1.18954125987746e-32	16.1310426666667	no sig	-
ENSG00000125304.10	TM9SF2	80.803124	110.519164	2561.96895038466	-0.39695277826454	0.0327602355618325	1.77419201919173e-34	1.27361641377692e-32	91.498991	no sig	-
ENSG00000149313.11	AASDHPPT	96.2212816666667	134.181253666667	2465.07268508618	-0.425839188382932	0.0352272297535785	1.86108926492217e-34	1.32966448666833e-32	132.480592666667	no sig	-
ENSG00000143971.9	ETAA1	13.5949323333333	21.0864793333333	659.351173624862	-0.568919366640053	0.0478976498361561	2.11687017954134e-34	1.50527443191442e-32	17.9305126666667	no sig	-
ENSG00000183283.16	DAZAP2	113.752874333333	184.366999	2216.95896351479	-0.630551819849086	0.0536829791260066	2.37154264643203e-34	1.67845095750999e-32	148.468697333333	no sig	-
ENSG00000112658.8	SRF	18.7480466666667	28.507258	1558.87939029798	-0.542741177022802	0.0455549006254448	2.42686812307709e-34	1.70958116613959e-32	31.5956823333333	no sig	-
ENSG00000141965.5	FEM1A	11.8213823333333	17.4479953333333	1959.82707845999	-0.501612129415192	0.0418914257844955	2.57084158097134e-34	1.80257845735549e-32	16.2702123333333	no sig	-
ENSG00000131473.17	ACLY	290.135366666667	366.363364333333	18306.4197927432	-0.285886455254044	0.0235507469462502	3.07375376142534e-34	2.1452239793281e-32	253.672441333333	no sig	-
ENSG00000135821.19	GLUL	97.2545246666667	126.903864	6102.15180187906	-0.332238675159221	0.0274280444853766	3.15752473019471e-34	2.18347180310483e-32	132.987218333333	no sig	-
ENSG00000155304.6	HSPA13	41.8435876666667	73.245061	1534.412641138	-0.739829888000577	0.0639574589414172	3.14896272764888e-34	2.18347180310483e-32	64.3924623333333	no sig	-
ENSG00000187961.15	KLHL17	23.1475993333333	13.2157036666667	949.11356759688	0.838824813139471	0.0723324482767073	3.2056837144987e-34	2.20665214593918e-32	11.7613166666667	no sig	-
ENSG00000169851.16	PCDH7	20.138165	29.4487606666667	2333.97356863925	-0.488285081201974	0.0409071861388344	5.04132883478253e-34	3.4544560083794e-32	25.1492976666667	no sig	-
ENSG00000198642.7	KLHL9	29.742069	42.363081	1756.53413692393	-0.453924956208362	0.0379128351526899	5.35363041521239e-34	3.65185423119126e-32	43.908016	no sig	-
ENSG00000168477.19	TNXB	0.358534666666667	0.0493693333333333	186.622788840285	2.83889232958537	0.236967249868394	6.0382033548068e-34	4.10026646728435e-32	0.058492	sig	-
ENSG00000103449.13	SALL1	8.00370233333333	13.9691563333333	747.616127635666	-0.732151880737201	0.0635830338164294	6.16391137738985e-34	4.16685937283193e-32	18.0202123333333	no sig	-
ENSG00000068366.21	ACSL4	71.4569313333333	103.327724333333	3011.38016933929	-0.47359563757679	0.0397315706238061	7.69778071522264e-34	5.18053769115988e-32	53.4131253333333	no sig	-
ENSG00000106089.12	STX1A	10.947006	5.50479666666667	298.710669558298	1.01727070427258	0.0867017569621379	7.84623237965244e-34	5.25697569436714e-32	5.06653566666667	sig	RELA
ENSG00000188610.12	FAM72B	33.167046	56.914405	931.368134702423	-0.710332592299243	0.0618358061092713	1.06794966784406e-33	7.12360231980056e-32	48.2367	no sig	-
ENSG00000144935.17	TRPC1	30.4360226666667	21.0975206666667	1008.78733422354	0.561118574703345	0.0477613737014397	1.17477795493046e-33	7.79485689400166e-32	11.8396163333333	no sig	-
ENSG00000154174.8	TOMM70	81.2753473333333	109.431108	3927.36912819631	-0.375632922504654	0.0313636787148976	1.17892362973955e-33	7.79485689400166e-32	101.849664	no sig	-
ENSG00000159131.17	GART	187.382667666667	228.154683333333	6624.18595848201	-0.234717412355615	0.0194830210468214	1.21639190729176e-33	8.00747074341629e-32	207.026795	no sig	-
ENSG00000135070.15	ISCA1	65.2690303333333	99.433376	1211.84922346539	-0.545558740600906	0.0463383083723132	1.22245754648001e-33	8.01241196225488e-32	79.5242773333333	no sig	-
ENSG00000117593.12	DARS2	137.16234	176.011249	6075.16742890635	-0.309127939201701	0.0257327123215948	1.24012518301137e-33	8.09302473328848e-32	195.782061333333	no sig	-
ENSG00000123975.5	CKS2	298.21378	583.138154333333	1440.73856859057	-0.900865321021887	0.0780003374731783	1.35491487330423e-33	8.80402660131953e-32	569.816792	no sig	-
ENSG00000180694.14	TMEM64	31.6859916666667	51.5832016666667	986.678220338621	-0.635077497502591	0.0548418383297787	1.49862716831462e-33	9.69605346023297e-32	21.342964	no sig	-
ENSG00000090776.6	EFNB1	20.956657	32.0612436666667	1199.76917813589	-0.551477611976362	0.0469867320557971	1.6605049946442e-33	1.06974841001117e-31	26.128356	no sig	-
ENSG00000277161.2	PIGW	38.8643103333333	58.4830943333333	1092.3638547009	-0.528260310626009	0.0449334378480529	2.11907871291467e-33	1.3593664509442e-31	62.2620126666667	no sig	-
ENSG00000146731.11	CCT6A	392.281951666667	518.383124	12939.2125126599	-0.349100806729551	0.0292728545827976	2.69490794400103e-33	1.72142954473794e-31	374.265371333333	no sig	-
ENSG00000140386.13	SCAPER	9.914009	6.10018366666667	667.961962417955	0.729070894182205	0.0641493197841286	3.58622339969076e-33	2.28111045360077e-31	4.983565	no sig	-
ENSG00000072041.18	SLC6A15	49.0963256666667	69.5685616666667	1843.79549373644	-0.445745964037134	0.0378107287801012	5.36482728060032e-33	3.39809963256512e-31	50.848171	no sig	-
ENSG00000154727.11	GABPA	40.9723	61.1538336666667	2316.12415398621	-0.516799713503911	0.0442478495645502	6.51940564848182e-33	4.11213557116583e-31	55.7350736666667	no sig	-
ENSG00000205208.5	C4orf46	27.5639056666667	43.8396366666667	666.873531259604	-0.602769225624527	0.0523294056669699	6.58163231212614e-33	4.13408779605423e-31	43.413562	no sig	-
ENSG00000110987.9	BCL7A	15.1938726666667	22.7444213333333	942.876168346708	-0.519193101048761	0.0445318586644887	7.95537233296445e-33	4.97623393856594e-31	23.5463406666667	no sig	-
ENSG00000243716.12	NPIPB5	52.9618256666667	37.666211	4364.13547897491	0.525552644213081	0.0452274042262792	1.10922906400763e-32	6.90976369417973e-31	37.801694	no sig	-
ENSG00000115207.15	GTF3C2	37.8556596666667	52.2629553333333	2150.29305890384	-0.409438355201721	0.0348720627968289	1.42670853185542e-32	8.85087700317712e-31	52.9592346666667	no sig	-
ENSG00000169813.17	HNRNPF	307.557972666667	389.075922	10991.3687047215	-0.288527550889647	0.0244115489442145	1.43361792024033e-32	8.8572910441078e-31	372.294273	no sig	-
ENSG00000160781.17	PAQR6	10.787468	5.472943	336.875590538896	1.00740808809651	0.0879642728789327	1.82135033459467e-32	1.1206880120006e-30	5.70995766666667	sig	-
ENSG00000035687.10	ADSS2	150.642957	210.785652	3603.63841824641	-0.428575211496851	0.0366590424115121	2.09866626049346e-32	1.28086614886392e-30	150.240944333333	no sig	-
ENSG00000164091.12	WDR82	100.671492666667	138.097291	4945.30069857551	-0.400759548256494	0.0342065277416765	2.09799893449487e-32	1.28086614886392e-30	114.485176	no sig	-
ENSG00000099942.13	CRKL	51.340146	68.9032853333333	3533.29856986883	-0.370522315306382	0.031567746795515	2.14230141039292e-32	1.30222555490618e-30	68.6987763333333	no sig	-
ENSG00000139263.12	LRIG3	9.112341	16.248985	614.119128951085	-0.762962021327414	0.0683339755567448	2.95869519382965e-32	1.79125823481855e-30	16.1932483333333	no sig	-
ENSG00000067533.6	RRP15	21.6913373333333	31.279863	1989.57087274459	-0.469827760652679	0.0404626794194954	3.13588892836753e-32	1.89094102380562e-30	33.0500056666667	no sig	-
ENSG00000006062.18	MAP3K14	4.53720233333333	2.17444733333333	283.590641146458	1.08867753254217	0.0952835743150412	4.54384460807161e-32	2.72902220982787e-30	1.90432833333333	sig	-
ENSG00000105486.15	LIG1	40.7287463333333	30.86528	2411.90898000007	0.438487429895415	0.0377623970554108	4.72345723428339e-32	2.82563959550882e-30	23.684909	no sig	-
ENSG00000103342.13	GSPT1	167.232331	211.808153	7848.16721053171	-0.290010041365377	0.024888450022854	1.0218830914907e-31	6.08888838111555e-30	195.742170666667	no sig	-
ENSG00000084652.16	TXLNA	74.1742996666667	93.1953766666667	5671.69043856689	-0.278718843319013	0.0239117342001174	1.04176160126377e-31	6.18289611773673e-30	77.664675	no sig	-
ENSG00000067191.16	CACNB1	4.74611733333333	2.37444866666667	246.179099995905	1.02354580997769	0.0905293048762623	1.12658072309126e-31	6.66008015709834e-30	2.03210166666667	sig	-
ENSG00000150093.20	ITGB1	126.415248333333	162.994257333333	5279.65787764906	-0.314991210755283	0.0271867450011495	1.90362805356938e-31	1.1209840979515e-29	115.575345666667	no sig	-
ENSG00000146067.17	FAM193B	20.9102103333333	15.2985333333333	1335.7695495788	0.485410744181319	0.0424492040849637	1.91606495563628e-31	1.12391747884112e-29	16.9043023333333	no sig	-
ENSG00000163605.15	PPP4R2	75.9848766666667	111.506155666667	3462.38231052097	-0.492720383620388	0.0431380243980584	1.9824411327728e-31	1.15834496420736e-29	92.8930793333333	no sig	-
ENSG00000169905.13	TOR1AIP2	40.464966	54.4816046666667	3532.46088807244	-0.374531130292455	0.0324487147496071	2.03815100587839e-31	1.18629831712806e-29	45.6646613333333	no sig	-
ENSG00000003056.8	M6PR	85.5051653333333	112.531679333333	2302.92839444343	-0.342973460243492	0.029692228050546	2.36693310578416e-31	1.37236602191139e-29	79.816424	no sig	-
ENSG00000178202.13	POGLUT3	71.5360686666667	93.7022806666667	3093.4973606979	-0.337045110265464	0.0291961733769851	2.67417681906639e-31	1.54456764549524e-29	57.572159	no sig	-
ENSG00000164244.21	PRRC1	43.1352603333333	59.4842693333333	1840.21539318752	-0.409009306757597	0.0356042827155029	2.77713143030382e-31	1.59791054625306e-29	55.425375	no sig	-
ENSG00000160949.18	TONSL	46.0523543333333	33.5404606666667	3441.37233419836	0.493437813151957	0.0433518129304707	3.09278847673257e-31	1.77276753941991e-29	27.819152	no sig	-
ENSG00000121152.10	NCAPH	38.9934933333333	58.7649073333333	1932.14495647299	-0.528534429277466	0.0467550055867967	4.00371086226957e-31	2.28620989578461e-29	52.3179423333333	no sig	-
ENSG00000151893.15	CACUL1	25.2779813333333	36.4958203333333	3139.87767417695	-0.470041177913626	0.041290194325216	4.35113531437704e-31	2.47522131563147e-29	30.0028593333333	no sig	-
ENSG00000160877.7	NACC1	35.007586	47.4313856666667	2585.1393276832	-0.383563428307402	0.0334827955559307	5.13866399061983e-31	2.91223156611255e-29	39.7923693333333	no sig	-
ENSG00000183779.7	ZNF703	104.307505333333	171.656450333333	4888.86908746996	-0.650922432438262	0.0589747121636274	5.17251567040373e-31	2.92043721840211e-29	127.808077666667	no sig	-
ENSG00000062194.16	GPBP1	55.9405376666667	76.5445753333333	2343.75387734603	-0.397051534355405	0.0347869382795613	7.32815078407299e-31	4.12208481604106e-29	67.9198973333333	no sig	-
ENSG00000136940.14	PDCL	17.5357936666667	28.1471563333333	539.998261516412	-0.614237204443654	0.0555167330726975	8.87759589369269e-31	4.97508394414191e-29	25.9050466666667	no sig	-
ENSG00000113300.13	CNOT6	53.0002573333333	72.147878	3161.09517901199	-0.389795623577045	0.0341865355282225	8.98720878804537e-31	5.017858239992e-29	54.3072333333333	no sig	-
ENSG00000184949.18	FAM227A	5.438279	2.95099866666667	804.510846717833	0.907834511321849	0.0828648384185158	1.22843915503005e-30	6.83347611146789e-29	3.427525	no sig	-
ENSG00000112984.12	KIF20A	44.8921706666667	62.2741476666667	2265.91799204875	-0.415527944545082	0.0366107033808272	1.26410856298873e-30	7.0060428628879e-29	61.9236186666667	no sig	-
ENSG00000162572.21	SCNN1D	9.678515	5.43735633333333	715.97029875484	0.860238973771813	0.0790555076093855	1.39107412454564e-30	7.68148074268332e-29	5.72756633333333	no sig	-
ENSG00000112972.15	HMGCS1	68.872265	108.808575	2708.17361245795	-0.593028662161215	0.0535930277769506	1.44242702513676e-30	7.93598080435647e-29	75.5697893333333	no sig	-
ENSG00000143157.12	POGK	27.7247576666667	38.0650963333333	2308.23490797643	-0.401692429698832	0.0354316515333279	1.68625988744812e-30	9.24377011028378e-29	35.2139963333333	no sig	-
ENSG00000180198.17	RCC1	177.123665	228.520552666667	8026.457080675	-0.316056457898297	0.0277418971134341	1.7736808576681e-30	9.68776772802411e-29	249.958673	no sig	-
ENSG00000154767.15	XPC	26.8268053333333	20.0027226666667	1668.29959217942	0.459465383265093	0.0408557899560144	2.42539232512348e-30	1.31995629246341e-28	21.165011	no sig	-
ENSG00000140983.15	RHOT2	66.148173	53.8629823333333	3086.97347135016	0.339985792952783	0.0300007431060531	2.9963915493647e-30	1.62484182038392e-28	50.6918273333333	no sig	-
ENSG00000158106.14	RHPN1	6.20940366666667	3.39714066666667	382.118943601561	0.900764129930893	0.082935650555513	3.10933983087559e-30	1.68004652152149e-28	2.748779	no sig	-
ENSG00000179041.4	RRS1	29.6599766666667	49.2130503333333	1327.51726058529	-0.66035231722324	0.0608832077949102	3.51433247286536e-30	1.89209150101591e-28	70.969404	no sig	-
ENSG00000152661.9	GJA1	16.658754	29.070794	784.102065391319	-0.733531508261248	0.0682863735529307	3.74354224832315e-30	2.00832382183172e-28	47.7797253333333	no sig	-
ENSG00000109270.13	LAMTOR3	39.0110216666667	59.9466983333333	690.560189979719	-0.556254161367919	0.0503200508797559	3.76687846744062e-30	2.01367705307331e-28	50.6817123333333	no sig	-
ENSG00000105887.11	MTPN	183.413009666667	237.089083	5885.11930665461	-0.318330183147001	0.0281153496719914	3.9131237794158e-30	2.08446434539552e-28	180.383059	no sig	-
ENSG00000173805.16	HAP1	2.63980666666667	0.872676333333333	150.961721466937	1.61302865525265	0.146599034253876	4.76484672820653e-30	2.52922762069414e-28	0.837728	sig	-
ENSG00000058262.11	SEC61A1	146.246455666667	183.426477	6204.05978497423	-0.276110124306702	0.0244335023594209	6.45610049985697e-30	3.41493736966119e-28	142.313855666667	no sig	-
ENSG00000005073.6	HOXA11	21.9491273333333	34.0277943333333	727.541876697565	-0.566489205666499	0.0516009899764856	6.99152450310342e-30	3.68521789805189e-28	17.8121736666667	no sig	-
ENSG00000197223.12	C1D	49.3992086666667	77.020864	662.258630999736	-0.572399781654826	0.0522090693511802	7.19643423482514e-30	3.78000857456407e-28	71.4595933333333	no sig	-
ENSG00000131747.15	TOP2A	175.285397666667	253.67295	13756.0003166448	-0.473495363307396	0.042745331875752	1.32680928613525e-29	6.9450173571142e-28	202.014389333333	no sig	-
ENSG00000120992.18	LYPLA1	161.552128666667	206.416973	3472.60652237721	-0.303067504417417	0.0270426615439044	1.5949716272439e-29	8.3197914466096e-28	205.935143666667	no sig	-
ENSG00000109929.10	SC5D	73.2485826666667	102.039402333333	2171.53968004015	-0.421622280540198	0.0379377277282683	1.71494865327907e-29	8.91477618902827e-28	79.5189013333333	no sig	-
ENSG00000119616.11	FCF1	65.9281913333333	100.051498333333	1887.91336395278	-0.538026557715739	0.0491349741852622	1.75558812075115e-29	9.09467041935521e-28	102.240914333333	no sig	-
ENSG00000174695.10	TMEM167A	72.079548	107.649890666667	3075.7990350504	-0.515824022035324	0.0470468524227188	2.30995923229336e-29	1.19255600776789e-27	89.2545876666667	no sig	-
ENSG00000141577.14	CEP131	14.218285	9.80307066666667	1277.37470158504	0.567601361374945	0.0522343621560889	2.3342517213504e-29	1.20098446072892e-27	9.476754	no sig	-
ENSG00000165732.14	DDX21	188.321268666667	269.330046	16397.7501287285	-0.456609935950958	0.0413534250615104	2.49770094039537e-29	1.28070890055987e-27	343.305302333333	no sig	-
ENSG00000077147.16	TM9SF3	113.566298666667	155.646735666667	5967.58683442935	-0.398811181508191	0.0359415632925692	2.64059911959301e-29	1.34939090602931e-27	136.308105	no sig	-
ENSG00000179918.19	SEPHS2	135.296290666667	182.845621	4536.22809147684	-0.379725874531223	0.0341739302886632	2.65146724563782e-29	1.35036718675642e-27	235.032198	no sig	-
ENSG00000134574.12	DDB2	25.0222106666667	14.4280823333333	560.072824579305	0.818431066331924	0.0774685077947787	2.71402299035903e-29	1.37757227540951e-27	16.88309	no sig	-
ENSG00000164294.14	GPX8	45.461235	73.69961	915.332824842483	-0.62700485859501	0.0585584519791032	3.31851660930063e-29	1.67874623775862e-27	51.0315536666667	no sig	-
ENSG00000065559.15	MAP2K4	37.9268193333333	54.2458833333333	1553.13055801198	-0.455605770110999	0.0413653214322263	3.4338063787788e-29	1.7312585672271e-27	36.5191203333333	no sig	-
ENSG00000010292.13	NCAPD2	95.1609103333333	121.083709666667	7305.92450288142	-0.295980308865499	0.0265865894075505	3.84246048732439e-29	1.9308363948805e-27	113.967264	no sig	-
ENSG00000117114.21	ADGRL2	21.087532	28.9452543333333	1437.32286254139	-0.40081127558943	0.0362731846260656	4.34016070006079e-29	2.173685134665e-27	22.028266	no sig	-
ENSG00000130749.10	ZC3H4	11.2493986666667	17.2935876666667	1624.62394824665	-0.553824565841934	0.0511669911676517	5.02899152178185e-29	2.51033268843912e-27	20.0815713333333	no sig	-
ENSG00000165672.7	PRDX3	598.348067	788.589168333333	8623.49957653324	-0.345057931633576	0.0311452747791644	5.05598963553808e-29	2.5154799919385e-27	757.579388	no sig	-
ENSG00000197816.16	CCDC180	3.65157966666667	1.57111633333333	423.298807985155	1.23474549604203	0.114302141936468	5.27208560817724e-29	2.61436482050236e-27	1.323926	sig	-
ENSG00000183741.12	CBX6	44.8917356666667	67.715321	5021.60492250223	-0.528938498967944	0.0487005081997213	5.58628737576951e-29	2.76109121933526e-27	69.6945696666667	no sig	-
ENSG00000163938.17	GNL3	251.938890666667	339.03349	7152.50822801399	-0.373914274583256	0.0338533424491935	5.8550901413541e-29	2.88449293728474e-27	320.753875	no sig	-
ENSG00000186532.12	SMYD4	23.4646193333333	16.345573	1650.82676502862	0.551191830384611	0.0510753798262114	7.54844073107622e-29	3.70660403977114e-27	16.836368	no sig	-
ENSG00000173137.12	ADCK5	5.568397	2.52685633333333	206.749556046981	1.16419024973085	0.108091042750717	7.76461995256424e-29	3.80037810989954e-27	2.59888033333333	sig	-
ENSG00000128563.13	PRKRIP1	24.3327696666667	17.5267463333333	1517.65773642006	0.506527606544781	0.0466902640770224	9.69340746761869e-29	4.72906529366834e-27	14.267028	no sig	-
ENSG00000144560.16	VGLL4	18.917552	28.9335346666667	880.229309758678	-0.547004053346325	0.0507722892207567	1.00342624684611e-28	4.87956473264681e-27	18.4422153333333	no sig	-
ENSG00000165934.13	CPSF2	26.2463076666667	34.9002823333333	3975.6346453495	-0.356914454555384	0.0324906444203038	1.31031348000862e-28	6.35143913541156e-27	32.882822	no sig	-
ENSG00000277399.6	GPR179	0.315658333333333	0.0410563333333333	84.5354529221007	2.92264411445358	0.268391268054032	1.6334335425177e-28	7.89231110687637e-27	0.0322546666666667	sig	-
ENSG00000182979.18	MTA1	62.9412443333333	47.2366193333333	3327.99977849762	0.451087358934707	0.0414907288182366	1.74685981068979e-28	8.41339030228389e-27	49.2870483333333	no sig	-
ENSG00000165280.18	VCP	129.403732333333	167.353280333333	8154.22326794975	-0.31851360021185	0.0290343049673416	2.03787611494707e-28	9.78375236714237e-27	157.142951666667	no sig	-
ENSG00000144821.11	MYH15	1.46452433333333	0.421598666666667	227.985764217415	1.80930715958393	0.169031185014648	2.1459005060848e-28	1.0237167762414e-26	0.436239333333333	sig	-
ENSG00000152332.16	UHMK1	87.5912193333333	138.519328	6490.78088413509	-0.592618211951147	0.0558616615162543	2.141217783136e-28	1.0237167762414e-26	64.4571513333333	no sig	-
ENSG00000196227.11	FAM217B	12.0827286666667	19.8698116666667	915.694336653787	-0.644307699664355	0.0614002043424175	2.22282462829854e-28	1.05706880982967e-26	30.5802723333333	no sig	-
ENSG00000159399.10	HK2	19.879317	31.7136013333333	1974.18471688158	-0.604813239643348	0.0572343433007986	2.50418774806144e-28	1.18712673905743e-26	27.3187393333333	no sig	-
ENSG00000133639.6	BTG1	16.153697	25.2612303333333	765.143917282062	-0.57583442308362	0.054174004751298	2.52729687893302e-28	1.1943260329127e-26	27.5082903333333	no sig	-
ENSG00000215186.7	GOLGA6B	0.657187333333333	0.0903826666666667	110.771427354147	2.83784431421651	0.261933218769155	3.06330157116775e-28	1.44310222454231e-26	0.055603	sig	-
ENSG00000187555.17	USP7	55.7858453333333	70.820303	4196.44160157945	-0.292485657696956	0.0267266987596469	3.21550766243211e-28	1.51008654240386e-26	67.852611	no sig	-
ENSG00000127586.17	CHTF18	45.1740383333333	31.215588	3447.7943553461	0.563244486529747	0.0529886525142111	3.34526559350188e-28	1.56614530503233e-26	37.6930453333333	no sig	-
ENSG00000136897.8	MRPL50	32.8493	51.7585143333333	1123.40253881799	-0.588363442709613	0.0556777505282649	3.67726302227364e-28	1.71624582231502e-26	51.0819006666667	no sig	-
ENSG00000059573.9	ALDH18A1	80.5338243333333	101.536473333333	4553.59119079833	-0.283184748169652	0.0259128004244539	4.00995073835706e-28	1.86574096854113e-26	110.354449333333	no sig	-
ENSG00000004478.8	FKBP4	156.767638333333	202.748487666667	9923.34846085143	-0.318804229751934	0.0292292811019098	4.08440461063045e-28	1.89453536939243e-26	183.944113	no sig	-
ENSG00000113013.16	HSPA9	252.360580666667	334.193802333333	11674.6830365271	-0.351110471554726	0.0323060231699159	4.96544011807485e-28	2.29613526932449e-26	305.452701	no sig	-
ENSG00000196550.11	FAM72A	27.0958406666667	47.378191	648.776913359766	-0.732836933561904	0.0713657858165302	5.89005571958628e-28	2.71536972393771e-26	43.9799806666667	no sig	-
ENSG00000157445.15	CACNA2D3	4.72545133333333	2.25999666666667	298.973155596526	1.08682771914291	0.10297558530606	6.37816873554536e-28	2.93142968562031e-26	1.44719466666667	sig	-
ENSG00000107937.19	GTPBP4	71.6357706666667	89.8424053333333	5939.09483042502	-0.276538695233421	0.0254194012461843	7.15408376337132e-28	3.27804901923473e-26	83.0484473333333	no sig	-
ENSG00000128989.11	ARPP19	88.0061096666667	126.236060333333	3151.22227764725	-0.460535586361835	0.0429933620902301	8.78653040089092e-28	4.01384684222517e-26	103.478136666667	no sig	-
ENSG00000102144.15	PGK1	246.671711666667	328.326519333333	10205.6771480013	-0.358632217126958	0.0331969545390697	9.53233682903292e-28	4.34138905431031e-26	311.546614333333	no sig	-
ENSG00000179431.7	FJX1	11.4906996666667	22.682687	443.915171146002	-0.909575677744224	0.0880387136967603	9.84110836754189e-28	4.46851532050283e-26	18.095245	no sig	-
ENSG00000143674.11	MAP3K21	42.9458986666667	59.9767393333333	2246.94407535531	-0.423458275478975	0.0394168815367231	9.92458605940814e-28	4.49288693229963e-26	51.0736296666667	no sig	-
ENSG00000137571.11	SLCO5A1	17.2749256666667	25.0559066666667	1286.14066509659	-0.474308158695859	0.0444055723361497	1.00272213437073e-27	4.52575933402359e-26	9.31289866666667	no sig	-
ENSG00000033327.13	GAB2	2.71604	1.42884666666667	378.067222622746	0.946328057971138	0.0912360049297209	1.09035121394582e-27	4.90658046275617e-26	0.99685	no sig	-
ENSG00000126003.7	PLAGL2	12.7758743333333	20.0805543333333	1315.82015269466	-0.582586604229129	0.0556177671220154	1.12086435883652e-27	5.02887803852992e-26	29.5223623333333	no sig	-
ENSG00000156508.19	EEF1A1	5806.35372666667	7939.892601	151532.801316989	-0.396242099400414	0.0368358707272499	1.13249964058218e-27	5.06600358509685e-26	8638.11528	no sig	-
ENSG00000145860.12	RNF145	34.910748	56.5248873333333	1750.30954526652	-0.624247153784763	0.0601297345213671	1.13596732448739e-27	5.06648148421521e-26	54.8874623333333	no sig	-
ENSG00000196152.10	ZNF79	8.78479933333333	4.38252766666667	290.236242961721	1.0283517752346	0.0983342151911856	1.17033704291006e-27	5.20437490320623e-26	4.95596666666667	sig	-
ENSG00000186468.13	RPS23	2739.04236533333	3731.84218266667	17536.5274747601	-0.390493801988565	0.0363091627795211	1.22588077976335e-27	5.43533904556837e-26	4656.95093933333	no sig	-
ENSG00000111596.14	CNOT2	34.095831	48.0792336666667	1331.64688330424	-0.436633811862612	0.0407897761428247	1.29255104079079e-27	5.71413693252819e-26	41.3055226666667	no sig	-
ENSG00000164163.11	ABCE1	151.338888666667	216.034278	6837.65292854698	-0.453330520333502	0.0424596540821877	1.41233225494479e-27	6.22541191324348e-26	203.377905666667	no sig	-
ENSG00000197774.14	EME2	13.58264	9.44369633333333	1732.08532046748	0.554451169286744	0.0528355313760667	1.71581338639818e-27	7.54107486879084e-26	7.614239	no sig	-
ENSG00000117616.18	RSRP1	58.787161	40.2814143333333	1049.59142795427	0.572963878179627	0.0548465207014913	1.87798184652507e-27	8.22981870243181e-26	30.30414	no sig	-
ENSG00000185551.15	NR2F2	43.0961066666667	65.353501	1946.9467898237	-0.533807604053824	0.0507304562132424	1.94564509985788e-27	8.50162315372681e-26	95.5630423333333	no sig	-
ENSG00000134644.16	PUM1	52.7337143333333	77.8414786666667	3729.77949797364	-0.49918978686964	0.04718487242689	2.0099159560153e-27	8.75707602223429e-26	73.9974066666667	no sig	-
ENSG00000130827.6	PLXNA3	4.61783866666667	2.887312	968.903400982539	0.700236043499107	0.0689775443883665	2.84839593613872e-27	1.23745154862511e-25	3.45583333333333	no sig	-
ENSG00000116133.13	DHCR24	118.254046666667	154.963088	6901.31424180524	-0.336343105507265	0.0314714511014179	3.95958693614651e-27	1.7152520994945e-25	128.817118333333	no sig	-
ENSG00000152518.8	ZFP36L2	26.248146	43.1366266666667	1295.87896804346	-0.64392153732798	0.0630209212131441	4.04411844120701e-27	1.74685058742681e-25	37.1739286666667	no sig	-
ENSG00000257743.9	MGAM2	0.475870333333333	0.0205	126.782577663257	4.3758521534293	0.420691561390288	5.35198494698644e-27	2.30517637359487e-25	0.026993	sig	-
ENSG00000139291.14	TMEM19	15.3995983333333	22.8394053333333	725.778284690728	-0.506013390297639	0.048318693729693	5.5584517495121e-27	2.38050170806519e-25	16.1555953333333	no sig	-
ENSG00000151465.14	CDC123	183.601741333333	263.753851333333	3363.65950569979	-0.46214048817854	0.0438567560047175	5.55138558219797e-27	2.38050170806519e-25	245.8964	no sig	-
ENSG00000116489.13	CAPZA1	229.009649666667	303.133794	5272.22187192033	-0.350609133801611	0.0329931497989666	6.82548174271621e-27	2.9148480813441e-25	254.919095666667	no sig	-
ENSG00000182600.10	SNORC	5.262649	1.56684933333333	167.524519525817	1.74441053752704	0.168428927689821	6.93430726382527e-27	2.95295711870525e-25	2.021123	sig	-
ENSG00000148943.12	LIN7C	36.2690133333333	52.984977	1404.78763795408	-0.484221313018533	0.0461943286990221	7.19237811789574e-27	3.05422817259939e-25	44.753637	no sig	-
ENSG00000080822.17	CLDND1	80.2270106666667	115.879137333333	1240.83521971198	-0.468254217721158	0.0445837625354971	7.35646727050717e-27	3.11513326131729e-25	94.175609	no sig	-
ENSG00000123416.15	TUBA1B	1736.24290933333	2273.33541433333	37050.3116794912	-0.335653547956352	0.0315943381678451	7.86281652787206e-27	3.32022294559303e-25	2240.282309	no sig	-
ENSG00000126215.14	XRCC3	40.7058923333333	30.7627813333333	1773.32179913259	0.44036931878084	0.0418333363032948	8.26871297806667e-27	3.4818672666021e-25	30.0174383333333	no sig	-
ENSG00000181704.12	YIPF6	29.8267833333333	40.4688006666667	1655.39420321757	-0.384480537557506	0.0363394284590012	8.45432701042393e-27	3.55011085465573e-25	32.0511846666667	no sig	-
ENSG00000062822.16	POLD1	61.0039483333333	49.2147106666667	3621.62829258304	0.352383593011349	0.0332449246917769	8.9982661234197e-27	3.75758619973828e-25	50.0046553333333	no sig	-
ENSG00000186834.4	HEXIM1	47.2811793333333	34.6414436666667	2098.95181167807	0.482640746133231	0.0461255581149099	8.97406629689834e-27	3.75758619973828e-25	33.7384306666667	no sig	-
ENSG00000143363.17	PRUNE1	29.4458176666667	42.3063576666667	1018.23574346966	-0.461609991533728	0.0440078805169643	9.32247714377465e-27	3.87152459896427e-25	38.551653	no sig	-
ENSG00000148225.16	WDR31	2.83016366666667	1.18084866666667	186.394908949929	1.27443652406837	0.123627431238841	9.30159526145936e-27	3.87152459896427e-25	0.835464333333333	sig	RELA
ENSG00000110911.17	SLC11A2	25.5837156666667	35.7686573333333	917.110929419288	-0.423970277856956	0.0403131017361893	1.11248683809621e-26	4.60734590228032e-25	25.643307	no sig	-
ENSG00000111678.11	C12orf57	142.138898666667	76.6153446666667	750.22011443787	0.914530664543057	0.0905635708739225	1.15220142341549e-26	4.75874971451738e-25	69.838388	no sig	-
ENSG00000005206.17	SPPL2B	45.417391	28.640169	2112.43742219097	0.687532199053608	0.0685299811711724	1.17135267998263e-26	4.8246288663219e-25	30.2886846666667	no sig	-
ENSG00000105835.13	NAMPT	79.237236	105.535834666667	2072.36131752768	-0.35975212364068	0.0340991465597626	1.43844676383435e-26	5.90860625743946e-25	76.3829513333333	no sig	-
ENSG00000167085.14	PHB1	170.97386	225.848136333333	5256.36644087221	-0.348066549108686	0.0329688643225926	1.45864008851285e-26	5.97527155824219e-25	243.456982666667	no sig	-
ENSG00000132680.11	KHDC4	85.9837606666667	69.4469363333333	3284.23645193165	0.349333162059181	0.0331008624302708	1.50485338765248e-26	6.1478766446778e-25	64.1928516666667	no sig	-
ENSG00000119812.20	FAM98A	98.2957983333333	128.411677	3589.18904493525	-0.332699281871828	0.0315173945252794	1.65616337231246e-26	6.74774671286767e-25	107.052627666667	no sig	-
ENSG00000178878.13	APOLD1	14.2678673333333	9.202305	416.971661855613	0.656220791561563	0.0653298320854268	1.84117649653994e-26	7.48133037340689e-25	2.946811	no sig	-
ENSG00000123562.18	MORF4L2	543.975804	683.056718333333	11293.6362922221	-0.277720246901127	0.0262684113486672	1.95894858469766e-26	7.93848115976271e-25	626.09413	no sig	-
ENSG00000173402.13	DAG1	24.8168016666667	35.0554693333333	2189.46547524402	-0.438554034602831	0.0419795734167736	1.96731832736879e-26	7.95102514345429e-25	36.651297	no sig	-
ENSG00000124587.14	PEX6	10.7215376666667	6.79147933333333	367.617817021767	0.683462686320833	0.0684353562704586	1.99168959517844e-26	8.02800017307888e-25	3.05096833333333	no sig	-
ENSG00000164056.11	SPRY1	4.099389	10.2451836666667	152.726368731018	-1.23949903724258	0.121090139214489	2.07076943740888e-26	8.3244931383837e-25	7.65859	sig	-
ENSG00000074695.6	LMAN1	83.6380063333333	115.278534333333	4038.07728051113	-0.405855715321735	0.0387899309396776	2.39009258513591e-26	9.56807546453466e-25	93.472466	no sig	-
ENSG00000102385.13	DRP2	1.205405	0.428246	149.737528351615	1.5109813170888	0.148215920437927	2.39281223889192e-26	9.56807546453466e-25	0.435979333333333	sig	-
ENSG00000131480.9	AOC2	4.40595466666667	1.93530533333333	235.580379809374	1.2033011671442	0.117709115689079	2.4561283193779e-26	9.79527365466184e-25	2.72753166666667	sig	-
ENSG00000161996.19	WDR90	32.3911353333333	20.4744216666667	2338.39452986563	0.684791577373525	0.068800074824296	2.73906161164361e-26	1.08948163048885e-24	19.5026396666667	no sig	-
ENSG00000093000.19	NUP50	69.478411	91.6521926666667	3873.40339410373	-0.346164610733481	0.0330136565526369	3.17427295454674e-26	1.25926749446821e-24	74.53931	no sig	-
ENSG00000043093.15	DCUN1D1	26.2314483333333	38.6830553333333	857.367725064891	-0.496691319920371	0.0481250300871078	3.19009051196929e-26	1.26222085217683e-24	29.9059916666667	no sig	-
ENSG00000144895.12	EIF2A	75.259285	102.730876333333	2253.61192820434	-0.392089934372017	0.0375319273651584	3.24069759533254e-26	1.27888785993817e-24	103.344791	no sig	-
ENSG00000112697.17	TMEM30A	61.562615	80.8509623333333	2367.4192225202	-0.339336726421535	0.0323980748681205	3.77086439040998e-26	1.48422403878409e-24	62.8666393333333	no sig	-
ENSG00000161960.16	EIF4A1	893.775063	1308.27896333333	29811.1431725482	-0.486795473064999	0.0473795990955906	6.07289852744608e-26	2.38408711722004e-24	1487.03098333333	no sig	-
ENSG00000078140.14	UBE2K	68.8320436666667	91.8296466666667	3230.51975680351	-0.361403523542389	0.0347288512818273	6.48254610738146e-26	2.53829565113703e-24	92.945493	no sig	-
ENSG00000105708.9	ZNF14	6.820001	3.39994533333333	277.329038161922	1.01753370982916	0.101241423945137	6.74665425843624e-26	2.63486562036078e-24	5.236894	sig	-
ENSG00000055130.18	CUL1	86.43171	107.523831333333	3129.0603360141	-0.263502123113792	0.0251913663768708	6.95744097816197e-26	2.71016596242356e-24	71.8220273333333	no sig	-
ENSG00000179456.12	ZBTB18	28.59412	43.5567903333333	1324.17666453754	-0.540237323687506	0.0531557159096074	7.21579712914401e-26	2.80356035365582e-24	44.1815766666667	no sig	-
ENSG00000138138.14	ATAD1	63.0988023333333	85.92283	2154.33999002431	-0.38948241554398	0.0375513093934933	7.2841883786808e-26	2.82285706448877e-24	64.5839313333333	no sig	-
ENSG00000079246.16	XRCC5	265.735532	329.102944333333	13734.56247475	-0.258209307673001	0.0246923896762992	7.37423499637382e-26	2.85042545052142e-24	316.248364333333	no sig	-
ENSG00000102753.10	KPNA3	35.663952	51.6577276666667	1500.48476117205	-0.472239190663812	0.0460017235657796	8.3002761407725e-26	3.20017040465845e-24	45.1417753333333	no sig	-
ENSG00000169139.12	UBE2V2	113.654158	148.700876333333	2845.23787679297	-0.334641449545716	0.032191314593838	8.91837858049468e-26	3.42970808931014e-24	127.559446666667	no sig	-
ENSG00000169016.17	E2F6	16.848906	26.563808	725.418508237104	-0.587867478752441	0.0585630079063992	9.1013336572373e-26	3.49116042958912e-24	26.3390113333333	no sig	-
ENSG00000103356.18	EARS2	20.4709146666667	30.0073936666667	1685.47920073864	-0.487584427826022	0.0476464196687573	9.15865135498943e-26	3.5042301821438e-24	26.8363643333333	no sig	-
ENSG00000105085.11	MED26	10.5963616666667	7.04604833333333	523.268754496566	0.612305103231598	0.0613544331829049	9.3470738372887e-26	3.56726931891461e-24	7.14396633333333	no sig	-
ENSG00000120705.13	ETF1	122.333673333333	162.099831666667	5520.65352681095	-0.351491764748488	0.033894783383223	1.02604280612528e-25	3.90595840968146e-24	145.816698666667	no sig	-
ENSG00000166851.15	PLK1	82.107895	112.719046666667	2903.17540974566	-0.400063010398869	0.0387386709126156	1.05011365577873e-25	3.98752225714469e-24	122.976779666667	no sig	-
ENSG00000089818.18	NECAP1	45.308719	66.5350596666667	1177.88942168459	-0.490254547938648	0.0480248871686315	1.13561010757584e-25	4.30133727932305e-24	47.6362023333333	no sig	-
ENSG00000085415.16	SEH1L	48.8366843333333	69.53448	1597.23642977813	-0.448646033830296	0.0437097892390294	1.1665834832902e-25	4.40758045378439e-24	71.3041896666667	no sig	-
ENSG00000168461.13	RAB31	33.1269876666667	44.9567663333333	1313.24844119445	-0.384514195182683	0.037266552764637	1.34030778986849e-25	5.05128498306687e-24	29.8899526666667	no sig	-
ENSG00000101126.18	ADNP	27.2714063333333	35.8541613333333	2160.72767291298	-0.33999551122966	0.0328633577970541	1.44257230592992e-25	5.42313653663182e-24	49.4540563333333	no sig	-
ENSG00000130741.11	EIF2S3	156.172631	199.45328	6473.86195708245	-0.300770063135019	0.0290335460867357	1.6249381913719e-25	6.09351821764463e-24	218.242326	no sig	-
ENSG00000175063.17	UBE2C	169.748664333333	265.915418	1570.98243136757	-0.578475940501525	0.0578467040992329	1.65663002556924e-25	6.19694730408343e-24	386.272465	no sig	-
ENSG00000142166.14	IFNAR1	36.837455	53.6082913333333	2133.64257647089	-0.478676019950166	0.0469894075056812	1.69807067470236e-25	6.33624144087575e-24	39.336704	no sig	-
ENSG00000166483.12	WEE1	37.8616243333333	58.0146246666667	1265.94229234669	-0.546974149593061	0.0543439538346465	1.70986498974209e-25	6.36449746181779e-24	40.241262	no sig	-
ENSG00000107742.14	SPOCK2	2.050705	0.709069666666667	198.942914161767	1.54410488352754	0.154464130989899	1.84366438804949e-25	6.84562577582417e-24	0.768128666666667	sig	-
ENSG00000164924.18	YWHAZ	420.645313666667	568.443998333333	14262.4452938876	-0.378614532139363	0.0368030051611461	1.93691941952261e-25	7.17421627747012e-24	707.534936333333	no sig	-
ENSG00000119787.14	ATL2	57.52729	77.5716746666667	2088.84578854007	-0.375748854082775	0.0365194994071024	1.95767233266867e-25	7.23331137622064e-24	65.2971283333333	no sig	-
ENSG00000076924.12	XAB2	20.506812	13.8786533333333	1161.75847123871	0.58779552695602	0.0591441033945959	2.49485495824101e-25	9.19558398422571e-24	17.5907213333333	no sig	-
ENSG00000143252.16	SDHC	217.146449333333	296.683055	2906.42267294553	-0.393249222765768	0.0383688953025332	2.52147465240246e-25	9.27103180121148e-24	326.554149666667	no sig	-
ENSG00000128714.6	HOXD13	46.0749126666667	67.5146496666667	1472.99632143496	-0.487389974720147	0.0480968032964521	2.56043706639176e-25	9.39138413037853e-24	60.3194926666667	no sig	-
ENSG00000021762.20	OSBPL5	5.96304933333333	3.50323466666667	363.046890182504	0.790430553504611	0.0818833627888687	2.6773095145357e-25	9.7962235270936e-24	3.05039433333333	no sig	-
ENSG00000198826.11	ARHGAP11A	44.4218436666667	63.7040156666667	2568.97776268555	-0.459196552587976	0.0451848571938399	2.88567884312455e-25	1.05330771331968e-23	52.692719	no sig	-
ENSG00000142731.11	PLK4	26.3041596666667	40.406377	1115.50114450863	-0.551042330957157	0.0550913511142104	2.96015664801568e-25	1.07788312726658e-23	32.530065	no sig	-
ENSG00000185651.16	UBE2L3	94.5336983333333	120.503685	3181.46075638482	-0.298031063270078	0.0289356343310857	3.07470032335614e-25	1.11689415360467e-23	118.637203	no sig	-
ENSG00000144746.7	ARL6IP5	117.940303	162.819335	2115.98388414733	-0.406773680116379	0.0398720044197395	3.58867243425998e-25	1.30046242659782e-23	116.452345666667	no sig	-
ENSG00000108654.16	DDX5	413.260612	519.288827666667	16353.8601770142	-0.278228033719609	0.0271362909733738	5.59785419379066e-25	2.02368469955382e-23	495.400271	no sig	-
ENSG00000110104.13	CCDC86	69.318965	93.0708646666667	3036.15002599064	-0.369869198793509	0.036320152323952	6.11413495327152e-25	2.20503790479828e-23	103.936885	no sig	-
ENSG00000089685.15	BIRC5	111.161788666667	147.515502333333	3472.61001839691	-0.353839684139308	0.0347772175306767	7.64842949988947e-25	2.75179175920844e-23	129.142154333333	no sig	-
ENSG00000070371.16	CLTCL1	13.442404	9.80503733333333	1115.96229518936	0.488039200085988	0.0486982410234286	7.89024322661429e-25	2.83203372955263e-23	9.44719733333333	no sig	-
ENSG00000185133.14	INPP5J	10.5119736666667	6.96696666666667	569.341930574136	0.617123143446333	0.0633074805329643	8.45155424065708e-25	3.02629881657733e-23	6.66382966666667	no sig	-
ENSG00000128595.17	CALU	115.899871666667	152.972050666667	4198.73148573629	-0.346474055889614	0.0340793666263655	8.76662014306863e-25	3.13167769328814e-23	87.2136073333333	no sig	-
ENSG00000054598.9	FOXC1	75.532955	112.497100333333	3973.85227977115	-0.50961609841976	0.0511796229155773	1.046093179508e-24	3.72809803335297e-23	87.0315716666667	no sig	-
ENSG00000186265.10	BTLA	1.50125733333333	0.0706433333333333	74.2136314778053	4.22418304232122	0.426637722608074	1.14574458864337e-24	4.07360841363181e-23	0.120538	sig	-
ENSG00000070269.14	TMEM260	15.6075856666667	11.000608	613.824383390702	0.533500029260128	0.0539392030738773	1.29855280227433e-24	4.60604317512601e-23	8.64778533333333	no sig	-
ENSG00000114346.14	ECT2	85.2063056666667	109.636133333333	3728.13371251845	-0.311626374069421	0.0307448514025695	1.53137455937208e-24	5.40864293941526e-23	84.4406306666667	no sig	-
ENSG00000182325.11	FBXL6	17.1996646666667	9.22706833333333	466.682187590058	0.920765074636408	0.0957960417759483	1.53200035497865e-24	5.40864293941526e-23	11.8038263333333	no sig	-
ENSG00000205560.13	CPT1B	18.4236723333333	11.7390246666667	893.257102498073	0.671935883104319	0.0702242913926041	1.56177780822401e-24	5.50088795770488e-23	15.513656	no sig	-
ENSG00000197601.14	FAR1	82.2960166666667	113.479109	4190.78951248482	-0.405754781661527	0.0403829868423167	1.7533442142407e-24	6.16122704654511e-23	95.2994666666667	no sig	-
ENSG00000105397.15	TYK2	44.7356786666667	33.2707673333333	3081.31912126077	0.461501121950823	0.0463213134915451	2.11739401638991e-24	7.42318948769252e-23	31.1951836666667	no sig	-
ENSG00000123124.14	WWP1	26.026127	35.6199456666667	1360.15500488031	-0.396063857612126	0.0394557627444611	2.12550895330786e-24	7.43434976127983e-23	29.728315	no sig	-
ENSG00000164040.18	PGRMC2	108.364599333333	160.227873666667	1802.07558362953	-0.498521603293427	0.0503800076419217	2.36336619694698e-24	8.24716329142958e-23	129.905631	no sig	-
ENSG00000148154.10	UGCG	16.369012	25.4684283333333	635.790325600008	-0.564311936404023	0.0578599834665773	2.66538443874324e-24	9.27960055751833e-23	21.3409536666667	no sig	-
ENSG00000165684.6	SNAPC4	17.5812736666667	13.965828	1981.02093808628	0.37137934150021	0.037016697662446	2.81052035908553e-24	9.76234894313696e-23	14.4443556666667	no sig	-
ENSG00000204899.6	MZT1	197.821024333333	279.233840666667	2443.85375613951	-0.437262988079059	0.0438763279889234	2.82096047433094e-24	9.77608716104343e-23	240.237384	no sig	-
ENSG00000100292.18	HMOX1	30.8539056666667	49.019526	687.907377811935	-0.596083454020972	0.0616805510202084	3.11914187407316e-24	1.07846476494617e-22	22.531192	no sig	-
ENSG00000062485.19	CS	182.323361666667	230.448978	8129.54327659406	-0.286040232827327	0.0284336707717521	3.8774347393994e-24	1.33758189236718e-22	256.857463333333	no sig	-
ENSG00000152382.6	TADA1	19.684771	33.9616806666667	461.617307801678	-0.708481928109647	0.0752946104708814	4.15477544112544e-24	1.42998264326407e-22	31.9263816666667	no sig	-
ENSG00000112237.13	CCNC	129.92321	176.763188	2404.18205471241	-0.387853254671343	0.0388822802329055	4.34502293395615e-24	1.49205514189952e-22	165.352894333333	no sig	-
ENSG00000054282.16	SDCCAG8	17.629485	12.4620566666667	796.60657492746	0.527222417953404	0.0539452787052013	4.70572500004796e-24	1.6122455539937e-22	8.96215366666667	no sig	-
ENSG00000159658.15	EFCAB14	31.2662453333333	43.13593	1852.29306627385	-0.406278882338771	0.0409033079394202	5.55759489363883e-24	1.89979009119287e-22	22.101798	no sig	-
ENSG00000110031.13	LPXN	7.92443733333333	3.54305933333333	156.440981882674	1.17237641537757	0.121174398985893	5.67792374407723e-24	1.93653168420733e-22	2.76410833333333	sig	RELA
ENSG00000117877.11	POLR1G	11.665155	19.0808083333333	832.118889917668	-0.636914751546723	0.0670765114810944	6.38880446643571e-24	2.17406833705459e-22	22.2292043333333	no sig	-
ENSG00000104859.15	CLASRP	30.5532686666667	21.866292	1706.65057724742	0.511831668749965	0.0524109919172898	6.7585663548317e-24	2.2947159414209e-22	24.1478786666667	no sig	-
ENSG00000167635.12	ZNF146	88.8693606666667	122.417256666667	4511.80017655929	-0.403729337223022	0.0407280121269665	6.95736691398676e-24	2.35690575794046e-22	131.253690666667	no sig	-
ENSG00000107679.15	PLEKHA1	50.7766986666667	68.4450313333333	1752.74024497104	-0.374230528664931	0.0376978767763875	7.94755003048302e-24	2.68630754954107e-22	49.1368896666667	no sig	-
ENSG00000168795.5	ZBTB5	11.834633	17.265967	724.141255213108	-0.480076268426468	0.0489781444831672	8.0441473125954e-24	2.71287518428133e-22	15.5076936666667	no sig	-
ENSG00000009950.16	MLXIPL	10.8430986666667	6.788464	442.411473501905	0.694869661853662	0.0743104682721987	8.73087689563439e-24	2.93790109825197e-22	3.65296633333333	no sig	-
ENSG00000133466.14	C1QTNF6	7.75196333333333	4.262318	198.555233713609	0.881380919033393	0.0940346462586999	8.86965089266199e-24	2.97795071730244e-22	2.21619066666667	no sig	-
ENSG00000059769.20	DNAJC25	24.5592253333333	16.8813903333333	735.186133974375	0.566923494703446	0.0589618451217774	9.69290204563706e-24	3.24712218528841e-22	15.931263	no sig	-
ENSG00000214756.8	CSKMT	5.204089	1.96771266666667	104.584551583538	1.41084585735124	0.147045505664242	9.83217523531179e-24	3.28647542510699e-22	2.048626	sig	-
ENSG00000073169.15	SELENOO	32.400972	23.3233016666667	1139.87033149714	0.505475420747374	0.0519151761376011	1.0080310689832e-23	3.36196202763754e-22	23.0823363333333	no sig	-
ENSG00000087152.16	ATXN7L3	18.6522953333333	27.4487536666667	1326.14961782723	-0.491971023338554	0.0504208385617563	1.03351452764624e-23	3.43176905380331e-22	28.6663906666667	no sig	-
ENSG00000123091.5	RNF11	49.1388496666667	69.1951006666667	1521.79010882393	-0.432034336838966	0.0438963653064434	1.0329057444586e-23	3.43176905380331e-22	52.0523483333333	no sig	-
ENSG00000196220.17	SRGAP3	2.89445733333333	1.66856866666667	424.356964346481	0.811534179113374	0.0874609879006994	1.08878489378255e-23	3.60734775247736e-22	1.226391	no sig	-
ENSG00000082153.18	BZW1	130.590062333333	172.238118333333	4923.80162891736	-0.344604093734078	0.0347460341222624	1.10750826292075e-23	3.66133488235315e-22	141.564115	no sig	-
ENSG00000168488.19	ATXN2L	99.253778	86.3895793333333	5322.17091478976	0.245914717272732	0.0246531240428717	1.12744786886994e-23	3.71909772936856e-22	62.968575	no sig	-
ENSG00000115541.11	HSPE1	750.590181666667	1280.33360366667	3891.9142189742	-0.691912816228555	0.074199651504132	1.16694696524792e-23	3.84098810067956e-22	1420.22547466667	no sig	-
ENSG00000169919.17	GUSB	54.5380316666667	39.784062	1520.99660253339	0.486271475521466	0.0499158314696983	1.3190711808978e-23	4.33224358432122e-22	30.2406553333333	no sig	-
ENSG00000061938.21	TNK2	11.3929863333333	8.42752466666667	1105.57770252423	0.468290786495102	0.0480008062789892	1.50839692494669e-23	4.9432790529503e-22	8.46236566666667	no sig	-
ENSG00000129625.13	REEP5	129.563282666667	180.786736	2299.77341819286	-0.420552374531355	0.0428704836326156	1.62236349738256e-23	5.30523421324124e-22	132.797195666667	no sig	-
ENSG00000263956.8	NBPF11	14.5405886666667	10.52209	1303.08279366681	0.495956113995711	0.0511232184806116	1.67779768380866e-23	5.47463205268734e-22	9.91927266666667	no sig	-
ENSG00000104320.15	NBN	46.377256	63.1315343333333	2823.44130203842	-0.387733290493423	0.0394504750687741	1.8841177335221e-23	6.13457339802281e-22	62.5561636666667	no sig	-
ENSG00000042832.12	TG	0.3978	0.0184086666666667	79.4317571113887	4.24867620257314	0.442463920121885	2.06342863760611e-23	6.70391954998105e-22	0.00398866666666667	sig	-
ENSG00000100029.18	PES1	81.890519	103.179349666667	4713.40845239415	-0.282066821015066	0.0285046054833872	2.07786577115055e-23	6.73630677421387e-22	112.064269	no sig	-
ENSG00000271303.2	SRXN1	24.1103706666667	33.9173666666667	826.747755926931	-0.430100945831114	0.0440702958565678	2.39383943243332e-23	7.74401919397689e-22	32.1582633333333	no sig	-
ENSG00000075089.10	ACTR6	64.810819	91.2410143333333	1066.42311594859	-0.434219545634961	0.0445227940455964	2.43520079728631e-23	7.86095332314586e-22	72.48976	no sig	-
ENSG00000137040.10	RANBP6	20.846578	29.9195843333333	962.603549399149	-0.460675408726973	0.047455196793121	2.69881210714756e-23	8.69328899898491e-22	25.9139576666667	no sig	-
ENSG00000105808.19	RASA4	4.950766	2.548577	435.650001509008	0.975336464238988	0.103949255421434	2.71040425162155e-23	8.7120136659264e-22	1.80721133333333	no sig	-
ENSG00000109606.13	DHX15	142.468027333333	178.628041	5819.99766664836	-0.27456869975847	0.027817932737929	2.78671095561202e-23	8.93822716081941e-22	167.783149	no sig	-
ENSG00000131467.12	PSME3	121.462030666667	149.541870666667	5421.19332652871	-0.249569693952017	0.0252966783920842	3.31099790575714e-23	1.05973022142864e-21	144.716232666667	no sig	-
ENSG00000171298.13	GAA	28.0887136666667	21.386272	1857.70019296672	0.427934677758299	0.0440069125338519	3.46851626849998e-23	1.10779412600926e-21	22.215437	no sig	-
ENSG00000165119.21	HNRNPK	715.507312	885.680104	24199.435446945	-0.256955878029437	0.026072973687828	3.54376652238331e-23	1.12943510200694e-21	847.610064666667	no sig	-
ENSG00000198142.5	SOWAHC	13.8265226666667	21.3838146666667	739.527135297876	-0.556664148052897	0.058585457072573	3.61401406078619e-23	1.14939371237029e-21	10.353987	no sig	-
ENSG00000137876.11	RSL24D1	130.345743333333	181.530008333333	1994.12706502892	-0.418541115593736	0.0430426163958653	3.86961184535381e-23	1.2280926014465e-21	203.470682666667	no sig	-
ENSG00000179981.11	TSHZ1	8.21142966666667	12.176867	653.654507620329	-0.501430970104247	0.0522274509484449	4.05818676000329e-23	1.28523456737499e-21	7.93374033333333	no sig	-
ENSG00000139496.18	NUP58	26.4921783333333	36.1932286666667	1315.14790744242	-0.391882909901487	0.0402097292326178	4.08877212381356e-23	1.29220628441278e-21	31.5301533333333	no sig	-
ENSG00000186470.14	BTN3A2	17.536211	27.07431	786.991239575905	-0.554212288415756	0.0583840524262372	4.15961747447622e-23	1.31184588760939e-21	15.1084456666667	no sig	-
ENSG00000074800.16	ENO1	1477.77979533333	1942.824526	46395.2220451324	-0.339962124436143	0.0347438956050725	4.30231685396782e-23	1.35401725623309e-21	1780.65839666667	no sig	-
ENSG00000136986.10	DERL1	39.1944986666667	56.721075	1326.58630065547	-0.470286723026357	0.0488214660648476	4.8831394308367e-23	1.53361097749715e-21	51.2923226666667	no sig	-
ENSG00000198382.9	UVRAG	10.7864346666667	6.05763466666667	583.396412368348	0.847860942455494	0.0927233048396988	5.16386378234543e-23	1.61840429353134e-21	5.53814866666667	no sig	-
ENSG00000100216.6	TOMM22	101.330447666667	147.933626333333	3018.95698841593	-0.48065718805917	0.0500142089846148	5.19257567084832e-23	1.62402651946138e-21	166.052485666667	no sig	-
ENSG00000206053.13	JPT2	116.672766	144.530527	5771.37855555355	-0.257840091484253	0.0262740169203393	5.34144351685612e-23	1.66712755727963e-21	133.502058	no sig	-
ENSG00000143977.14	SNRPG	522.493126333333	787.015624333333	2495.22823215546	-0.522350547235917	0.0548518606127696	5.90099453779298e-23	1.83796472432292e-21	776.219666	no sig	-
ENSG00000128272.18	ATF4	403.531617	687.050898	8964.1267189605	-0.691640468069701	0.0756445998614446	6.49429629999559e-23	2.01858797365842e-21	725.037085	no sig	-
ENSG00000219481.11	NBPF1	26.5871493333333	20.7188366666667	2551.27222813741	0.396984754385566	0.0409639479301248	6.66981764926385e-23	2.06887862268832e-21	14.9360006666667	no sig	-
ENSG00000107758.16	PPP3CB	69.1142133333333	91.907965	2001.69812991947	-0.354774796318738	0.0364857569489814	7.02017300021037e-23	2.17308229934643e-21	68.5256053333333	no sig	-
ENSG00000139684.15	ESD	139.149266333333	197.108919666667	1659.31205536116	-0.442202127038312	0.0459343372120563	7.56445464891352e-23	2.33676544738466e-21	214.242857666667	no sig	-
ENSG00000105976.16	MET	19.8862253333333	27.2025123333333	1312.28698562868	-0.393752171120685	0.0406855702904068	7.82553581545692e-23	2.41247346458104e-21	13.2089793333333	no sig	-
ENSG00000213390.11	ARHGAP19	27.0179253333333	38.7906706666667	1990.06022538739	-0.459626969283618	0.0478909905543996	8.00895151220879e-23	2.46397844992954e-21	37.1824456666667	no sig	-
ENSG00000124783.14	SSR1	168.617690666667	249.00871	4685.03620763959	-0.496410596412222	0.0520456203395738	8.11011912686404e-23	2.49002130015225e-21	188.726137333333	no sig	-
ENSG00000156970.13	BUB1B	53.0094803333333	68.2744813333333	2860.71940977122	-0.311534844715629	0.0319907379454197	8.27164288452394e-23	2.53445155455688e-21	58.6582966666667	no sig	-
ENSG00000013503.10	POLR3B	21.9881536666667	29.4306486666667	1398.01885294433	-0.363004547067618	0.0374322493204758	8.4792834390185e-23	2.58755461221061e-21	26.211544	no sig	-
ENSG00000123505.19	AMD1	198.891056333333	300.666366333333	7828.42434152363	-0.527796921733594	0.0557087356064825	8.47907833210251e-23	2.58755461221061e-21	341.338599666667	no sig	-
ENSG00000170265.12	ZNF282	34.0686163333333	28.297273	1860.65525799975	0.311192609282487	0.0319880856702448	9.13632744310803e-23	2.78242699403744e-21	20.9923426666667	no sig	-
ENSG00000164754.16	RAD21	117.831548333333	157.342597	5950.31504473093	-0.361350230621803	0.0373168268184761	9.88894297813847e-23	3.00556079426285e-21	157.984335666667	no sig	-
ENSG00000100519.12	PSMC6	157.267213333333	221.925014666667	2580.62359867872	-0.435533714149872	0.0453498533165052	1.0259143817518e-22	3.11180267704394e-21	168.898496	no sig	-
ENSG00000196187.12	TMEM63A	22.8679023333333	16.179049	1133.71759195633	0.525951973109948	0.0556786932197409	1.14796833986063e-22	3.47502464325281e-21	13.626578	no sig	-
ENSG00000170860.4	LSM3	37.416265	61.2068886666667	2094.19571686254	-0.632797673054389	0.0688370252741057	1.23058269090665e-22	3.7176420972781e-21	59.7126456666667	no sig	-
ENSG00000117425.14	PTCH2	2.43825733333333	1.057812	163.709340816825	1.21723670737097	0.130194779943234	1.26926009372066e-22	3.82681918256779e-21	0.950548333333333	sig	-
ENSG00000085719.13	CPNE3	73.366812	98.1626153333333	4055.82691902416	-0.364075059079299	0.0377095883305533	1.27850548134274e-22	3.83933667953023e-21	109.601182666667	no sig	-
ENSG00000114686.9	MRPL3	216.394025666667	282.827759666667	5141.45902137968	-0.332482554751979	0.0343488519682442	1.27696716404688e-22	3.83933667953023e-21	280.508667	no sig	-
ENSG00000126067.12	PSMB2	71.0983773333333	96.463747	4264.64358185724	-0.383192116096233	0.0397780497600816	1.33503715380772e-22	4.00113023730643e-21	99.8867303333333	no sig	-
ENSG00000091317.8	CMTM6	89.940588	115.391519	2723.99143021359	-0.307503258804376	0.0317278793161876	1.33782629626775e-22	4.00153401115801e-21	103.527481666667	no sig	-
ENSG00000107798.18	LIPA	113.498516666667	149.924744333333	2950.61967845349	-0.346539267969497	0.0358692266557956	1.37874683679297e-22	4.11576407220871e-21	138.059973333333	no sig	-
ENSG00000166803.14	PCLAF	307.345697333333	422.066050666667	1971.10488321874	-0.399749958178699	0.0415837308756837	1.38707449525262e-22	4.13244031935438e-21	375.866319666667	no sig	-
ENSG00000198718.13	TOGARAM1	8.54321433333333	5.82812966666667	751.547173924671	0.574184071235176	0.0617103189531171	1.60402037293404e-22	4.76935051715595e-21	7.32416633333333	no sig	-
ENSG00000111530.13	CAND1	57.204436	75.1321463333333	6290.81418482028	-0.33860216975227	0.0350839983486885	1.61234742210338e-22	4.78467271421425e-21	59.8360006666667	no sig	-
ENSG00000213341.11	CHUK	71.946957	95.1275816666667	2917.09570301102	-0.348317765371798	0.0361996236833323	1.98942766333891e-22	5.89206719544874e-21	76.536827	no sig	-
ENSG00000123684.13	LPGAT1	37.9760156666667	49.8144426666667	2961.9028499688	-0.336953951703395	0.035004503077841	2.08477498080851e-22	6.16234957562514e-21	39.888238	no sig	-
ENSG00000128050.9	PAICS	316.079116666667	420.684893	15393.0832878194	-0.356436209859877	0.037088900065154	2.09451452529816e-22	6.17902279234241e-21	408.771409333333	no sig	-
ENSG00000181061.14	HIGD1A	445.093587333333	567.769966	4183.77278710127	-0.299437294074958	0.0310698170642139	2.39018776099462e-22	7.03751572206912e-21	535.457493666667	no sig	-
ENSG00000174607.11	UGT8	21.2706036666667	30.7479976666667	651.718161877297	-0.466965218528099	0.0493208958848647	2.50891740879767e-22	7.37269589427384e-21	16.2481363333333	no sig	-
ENSG00000105655.19	ISYNA1	53.1929326666667	38.5878633333333	1493.19831346218	0.494672434769931	0.0525530564858535	2.76169242970681e-22	8.09030229614306e-21	42.197318	no sig	-
ENSG00000148719.16	DNAJB12	21.6098726666667	30.0836183333333	1319.79236423997	-0.416615995942754	0.0437455305174132	2.76385119901405e-22	8.09030229614306e-21	29.0726986666667	no sig	-
ENSG00000041982.16	TNC	2.92814433333333	5.141486	399.795629292241	-0.733081044296001	0.0820603696466975	2.8318111861725e-22	8.27316930844002e-21	3.89128833333333	no sig	-
ENSG00000141258.13	SGSM2	22.9549803333333	17.9583843333333	1995.93834047337	0.392289159908035	0.0410998346495568	2.88847037230445e-22	8.42237734284132e-21	16.394787	no sig	-
ENSG00000134955.12	SLC37A2	2.318107	0.826018	131.330117434333	1.49567903362327	0.162044750020044	3.07662099940189e-22	8.95367983899294e-21	0.806286666666667	sig	-
ENSG00000101871.17	MID1	25.224535	37.773926	2164.49406226131	-0.513646229981799	0.0548445486466616	3.10760344809137e-22	9.02642042003417e-21	46.0234703333333	no sig	-
ENSG00000158710.15	TAGLN2	587.806716333333	767.678064666667	9306.40466619239	-0.33090153595524	0.0345169530590776	3.18972078299342e-22	9.24712323146649e-21	546.907319666667	no sig	-
ENSG00000111785.21	RIC8B	15.6161083333333	10.4846516666667	562.426027703888	0.593232492657485	0.0647040823585955	3.72929355015777e-22	1.0790614255015e-20	8.515232	no sig	-
ENSG00000178913.9	TAF7	93.833108	122.768221	2994.05312324547	-0.333431487268525	0.0348758160150627	4.03271060405092e-22	1.16461901065264e-20	161.192998	no sig	-
ENSG00000188529.15	SRSF10	266.778635	319.0352	6532.00916147995	-0.20809605262609	0.0216228897129947	4.28584996382998e-22	1.23535732705042e-20	278.996043333333	no sig	-
ENSG00000134987.13	WDR36	32.6502843333333	48.9257633333333	2032.26428059557	-0.515127537644429	0.0552790632725813	4.70232193978843e-22	1.35281494737234e-20	41.342274	no sig	-
ENSG00000164086.10	DUSP7	12.922457	20.3108063333333	641.269862664515	-0.576624874687289	0.0627932374329073	4.73028068710198e-22	1.35826631158214e-20	19.760071	no sig	-
ENSG00000106799.14	TGFBR1	14.7887693333333	21.091436	887.909243264227	-0.449013168130572	0.0476330249363144	4.7577421978103e-22	1.36355444167282e-20	20.9926103333333	no sig	-
ENSG00000104957.14	YJU2B	16.107802	11.083947	579.477032635317	0.559842601861442	0.0607687985758567	5.17962278178472e-22	1.48164731376479e-20	11.7563106666667	no sig	-
ENSG00000155545.20	MIER3	25.3795343333333	37.3510286666667	1197.6772063657	-0.490763795143398	0.0524912958929545	5.36571013229546e-22	1.53197121674913e-20	28.2531313333333	no sig	-
ENSG00000162341.18	TPCN2	15.6451683333333	10.639275	997.183659932819	0.579941699572121	0.0634874218136149	6.86215379957608e-22	1.95551925384895e-20	9.48011133333333	no sig	-
ENSG00000188566.15	NDOR1	23.21928	14.9289636666667	1656.63642947406	0.655072068002545	0.0731592235970593	7.02359046748416e-22	1.99774766598724e-20	16.3513616666667	no sig	-
ENSG00000061676.15	NCKAP1	70.0672756666667	89.5045966666667	4381.44168689003	-0.300395540834128	0.0315463998638802	7.24762803221046e-22	2.05758931422924e-20	72.8600126666667	no sig	-
ENSG00000048162.22	NOP16	77.7932523333333	118.797005	1208.00493236631	-0.540365236250988	0.0586709563565597	7.96954929079219e-22	2.25655899495559e-20	119.686818666667	no sig	-
ENSG00000196371.4	FUT4	5.31567966666667	8.30925133333333	359.652133113201	-0.569553815703423	0.0622918303747979	7.97841422428741e-22	2.25655899495559e-20	5.70660933333333	no sig	-
ENSG00000197930.13	ERO1A	85.2884906666667	117.711499	2591.35554946834	-0.405098180504323	0.0430117063430817	8.54132837013948e-22	2.41124578988488e-20	71.8400226666667	no sig	-
ENSG00000068001.14	HYAL2	17.971536	27.7052576666667	658.075733660685	-0.552434069768225	0.0603781252581727	1.08826271392221e-21	3.06374371071329e-20	29.7246406666667	no sig	-
ENSG00000091140.15	DLD	124.236897333333	157.421737333333	2933.03197375081	-0.289034581406518	0.0304671588159052	1.09136343127896e-21	3.06374371071329e-20	110.280833	no sig	-
ENSG00000138459.9	SLC35A5	35.2949433333333	51.877925	996.162483397883	-0.489870269187683	0.0528137577040823	1.0911868987105e-21	3.06374371071329e-20	41.833002	no sig	-
ENSG00000173598.14	NUDT4	37.8097443333333	51.324098	1579.77546784504	-0.384544107537819	0.0408728035006104	1.14640231203012e-21	3.21227041893197e-20	48.1669803333333	no sig	-
ENSG00000075131.10	TIPIN	68.9230576666667	94.3016226666667	1538.03114160066	-0.39376734232395	0.0419502125881309	1.29248105470099e-21	3.6148704823038e-20	95.8478596666667	no sig	-
ENSG00000180667.11	YOD1	36.2503343333333	54.502332	2468.88556353549	-0.518811371413722	0.0563848037222457	1.31573159074228e-21	3.67308402415554e-20	44.1491903333333	no sig	-
ENSG00000136450.13	SRSF1	429.477665333333	540.07466	17790.3281113984	-0.278604352708591	0.0294296324923796	1.40164071304767e-21	3.90568091482321e-20	523.232911	no sig	-
ENSG00000006025.12	OSBPL7	4.99098233333333	2.84114233333333	217.88134714652	0.829351126391206	0.0946509233255694	1.41576447765543e-21	3.93775821045308e-20	1.737916	no sig	-
ENSG00000105993.15	DNAJB6	192.525844666667	239.671875	4060.94336692451	-0.264110443076572	0.0278932260076397	1.48826915001198e-21	4.13179694961889e-20	147.799758	no sig	-
ENSG00000185000.12	DGAT1	20.8638393333333	13.912049	782.404336575496	0.606347765088745	0.0675001306114712	1.52587189658314e-21	4.22840419871154e-20	13.096942	no sig	-
ENSG00000005189.20	REXO5	17.311467	10.8735436666667	593.798556259597	0.682807250299527	0.0774738437355937	1.53373794780491e-21	4.24240358957047e-20	10.1443083333333	no sig	-
ENSG00000176749.9	CDK5R1	5.89012466666667	10.716828	386.986607719256	-0.780849589928817	0.0894935461522736	1.59421744949259e-21	4.40161685917598e-20	9.22981633333333	no sig	-
ENSG00000114391.13	RPL24	2696.61420566667	3723.61502033333	16305.8621842233	-0.405818119325581	0.0434211034296869	1.68066612965419e-21	4.6318175328221e-20	4251.52015766667	no sig	-
ENSG00000196262.15	PPIA	4280.86922933333	5514.001598	22976.4489267314	-0.311230080436793	0.0330496211165577	1.85452150282043e-21	5.10162621441935e-20	3428.233286	no sig	-
ENSG00000075223.14	SEMA3C	19.3931606666667	28.0637253333333	754.439944457966	-0.467729630320447	0.0505427214895517	1.86897567859488e-21	5.13202337974824e-20	8.57834133333333	no sig	-
ENSG00000113369.9	ARRDC3	9.45539766666667	4.935142	415.848068699975	0.952022074416305	0.10719229437685	1.95638670981099e-21	5.36227811825468e-20	4.42876233333333	no sig	-
ENSG00000104343.21	UBE2W	24.1819576666667	39.0073013333333	789.009099571359	-0.613565720859716	0.0686631964582675	1.99103471295637e-21	5.44734088889606e-20	28.9551486666667	no sig	-
ENSG00000117318.9	ID3	122.371175	78.6866236666667	1329.45226545566	0.653876307869597	0.0740458736763453	2.19780240062342e-21	6.00215057778951e-20	105.673595666667	no sig	-
ENSG00000138434.17	ITPRID2	29.1776146666667	39.238431	1665.85211301033	-0.370139853850065	0.0396128056357378	2.39581998473268e-21	6.53110059129207e-20	26.1808946666667	no sig	-
ENSG00000174839.13	DENND6A	45.0816196666667	61.2405296666667	1887.86113466863	-0.38367890303017	0.0411239822627494	2.42895648784162e-21	6.60947997368454e-20	40.1450343333333	no sig	-
ENSG00000168439.17	STIP1	247.239093	316.429088333333	11143.7632011439	-0.302633766284858	0.032238238889619	2.59456686608439e-21	7.04740459571571e-20	272.236891666667	no sig	-
ENSG00000117528.14	ABCD3	59.172564	74.254775	2116.80737619887	-0.275816027352598	0.0293423893528271	2.69278742297482e-21	7.29563710920543e-20	58.7912623333333	no sig	-
ENSG00000121753.13	ADGRB2	11.089165	7.15493533333333	588.116154362127	0.649399029102665	0.0736463826020856	2.69563507119564e-21	7.29563710920543e-20	3.23599666666667	no sig	-
ENSG00000131584.19	ACAP3	37.7926636666667	27.025777	2102.05004395013	0.511668258441637	0.0560499985841879	2.93167242427922e-21	7.90607545545784e-20	18.027368	no sig	-
ENSG00000135316.19	SYNCRIP	245.883963333333	318.606590666667	10582.9888160627	-0.319666284376224	0.0341412166031945	2.92902755720456e-21	7.90607545545784e-20	271.611667	no sig	-
ENSG00000164134.14	NAA15	82.9873946666667	118.560345666667	5619.82765252428	-0.450657417302202	0.0488286936141452	2.97994458118807e-21	8.0219043859661e-20	97.595532	no sig	-
ENSG00000198363.18	ASPH	76.1398723333333	93.0005046666667	3540.25011346315	-0.238020878602344	0.0253045974435281	3.06305019138242e-21	8.23092364261855e-20	77.56875	no sig	-
ENSG00000182324.7	KCNJ14	2.23297933333333	0.927709333333333	121.217505515433	1.2781491546618	0.142049337155457	3.07045464096747e-21	8.23613945063782e-20	0.788386333333333	sig	-
ENSG00000162704.16	ARPC5	186.598853666667	249.307147	3228.05654115297	-0.361853821283874	0.0388090991561359	3.10062692197665e-21	8.30230032838331e-20	216.561407	no sig	-
ENSG00000214736.8	TOMM6	369.849852666667	601.178146	1833.96537245369	-0.622029101866987	0.0701919874238795	3.22418857330198e-21	8.61784445789492e-20	633.729787333333	no sig	-
ENSG00000006704.11	GTF2IRD1	14.670813	11.2902703333333	734.177262518669	0.413536690280323	0.0446236047434885	3.25314886155162e-21	8.67986178546737e-20	7.37432166666667	no sig	-
ENSG00000126016.17	AMOT	170.427433333333	224.88262	19880.5078992444	-0.344152862623548	0.0368970711969248	3.44898161806481e-21	9.18611270182455e-20	236.302492333333	no sig	-
ENSG00000113407.14	TARS1	183.76506	227.421760333333	7466.84637044722	-0.256358722893393	0.0273290956657508	3.58587655327293e-21	9.53387813767009e-20	214.795622	no sig	-
ENSG00000165527.8	ARF6	67.677051	83.4065896666667	2627.21361788513	-0.250495080173773	0.0267044090037206	3.69561488180759e-21	9.80834407451575e-20	64.5626813333333	no sig	-
ENSG00000138413.14	IDH1	83.5890733333333	112.098726666667	1997.50247849637	-0.366257491375124	0.0393952008128999	3.85172857303149e-21	1.02047114654569e-19	76.9674296666667	no sig	-
ENSG00000111670.16	GNPTAB	21.5032756666667	30.2488513333333	1280.28786712712	-0.430730025525092	0.0466828686878975	3.91384832136636e-21	1.03510988499294e-19	20.5059846666667	no sig	-
ENSG00000114978.18	MOB1A	105.999653	138.232568	4239.05259767254	-0.328698184671302	0.0353053677507405	4.53686228685035e-21	1.19777931653711e-19	107.989223666667	no sig	-
ENSG00000165410.15	CFL2	102.716290666667	140.199542333333	2456.08057695996	-0.389594799237473	0.0420944560581506	4.62923814022565e-21	1.22003085601227e-19	130.604723333333	no sig	-
ENSG00000226174.7	TEX22	2.22130933333333	0.587834333333333	85.1066927653051	1.93178478872148	0.213676264266894	4.68978392044665e-21	1.23383058640023e-19	0.506715	sig	-
ENSG00000105171.10	POP4	18.3183336666667	26.1999	808.555873087835	-0.45485319378829	0.0495864987158841	4.7600576774539e-21	1.25013709908741e-19	24.9287453333333	no sig	-
ENSG00000106588.12	PSMA2	236.604394333333	320.847221333333	3214.23354131573	-0.380987867969863	0.0411666314972428	5.03436967480087e-21	1.31988039734997e-19	253.488281333333	no sig	-
ENSG00000118482.12	PHF3	22.5448213333333	31.3246976666667	2711.84083576784	-0.414596082491069	0.0449818166367761	5.14102152503158e-21	1.34550172725436e-19	28.4672526666667	no sig	-
ENSG00000115561.16	CHMP3	40.7642493333333	52.971804	1825.77579423359	-0.323647517392866	0.0348010315148426	5.17101056668281e-21	1.35100492708394e-19	56.1280203333333	no sig	-
ENSG00000249437.8	NAIP	12.8856193333333	8.979186	719.017437942454	0.544524130419192	0.0605569598727454	5.43388334365673e-21	1.41722822501082e-19	6.928834	no sig	-
ENSG00000186017.16	ZNF566	10.0651683333333	6.67869266666667	559.458406284724	0.608735619516297	0.068915413509486	5.5958604049014e-21	1.45695329194972e-19	8.72145766666667	no sig	-
ENSG00000136895.19	GARNL3	7.65333833333333	4.24936333333333	428.222231618275	0.861291679307473	0.0997013725838181	5.62044384484391e-21	1.46083087863831e-19	3.46935	no sig	-
ENSG00000116717.13	GADD45A	37.857451	21.5430633333333	425.869979752597	0.825820995165819	0.0960476469922956	5.89999561468045e-21	1.53085084150272e-19	12.8264206666667	no sig	-
ENSG00000167977.9	KCTD5	42.5684783333333	31.6755673333333	1602.66788219031	0.456385532675648	0.0499209745261617	6.19630834328648e-21	1.60497161984611e-19	44.6612883333333	no sig	-
ENSG00000149782.13	PLCB3	23.2176943333333	18.9812573333333	1781.54543569694	0.332982930912007	0.0359136569554586	6.31199252363642e-21	1.63213185752691e-19	14.8847916666667	no sig	-
ENSG00000099139.14	PCSK5	8.19198433333333	5.32189266666667	599.035438017433	0.636128340514036	0.0726920522995134	6.42585754706991e-21	1.65872949524108e-19	3.409961	no sig	-
ENSG00000141424.13	SLC39A6	99.4263163333333	125.354894333333	3437.2525952756	-0.281661092310593	0.0302964644620942	6.90578077274483e-21	1.77956658374578e-19	85.2164646666667	no sig	-
ENSG00000185222.10	TCEAL9	205.109482666667	280.281717333333	1855.89317053655	-0.391683296739891	0.0425442026168947	7.15056827806722e-21	1.83950199303521e-19	229.338310666667	no sig	-
ENSG00000213903.9	LTB4R	15.2020103333333	10.0276263333333	902.844476781825	0.61873197323115	0.070535494158824	7.74808545132351e-21	1.98981921939867e-19	12.8938256666667	no sig	-
ENSG00000204574.14	ABCF1	33.2904626666667	45.36261	2232.80453652859	-0.387385956453493	0.042116952391426	8.06935828809589e-21	2.06880231620826e-19	42.657018	no sig	-
ENSG00000148672.10	GLUD1	126.626295333333	153.499614	5240.04921262892	-0.227822780162198	0.0244809084649329	8.25993334013383e-21	2.11406613077279e-19	152.020058	no sig	-
ENSG00000084463.8	WBP11	48.9616553333333	66.3234326666667	2881.62569282581	-0.379477624568773	0.0412395532541799	8.36379414751594e-21	2.13702028430174e-19	64.7539996666667	no sig	-
ENSG00000242802.9	AP5Z1	7.64205533333333	5.62543366666667	673.026464378137	0.472142540089044	0.051972988048388	8.43182695470426e-21	2.1507578907304e-19	4.520357	no sig	-
ENSG00000100591.8	AHSA1	229.524722666667	299.340680666667	4481.13779475962	-0.328619978396064	0.0355506287285976	8.46256073104049e-21	2.15495106453438e-19	249.466541666667	no sig	-
ENSG00000184900.16	SUMO3	214.917081333333	277.317530666667	4311.89374493799	-0.3136673943607	0.0339070654300664	8.76083422386953e-21	2.22714293296515e-19	253.397515666667	no sig	-
ENSG00000198551.10	ZNF627	9.37747866666667	4.718326	294.828103677607	1.00196212830419	0.114243221568747	9.06654439078827e-21	2.3009790688743e-19	5.12493466666667	sig	-
ENSG00000167193.8	CRK	67.5908253333333	83.756686	3047.1044357459	-0.257604054010477	0.0277627129326569	9.29576182918197e-21	2.35518671554484e-19	79.569436	no sig	-
ENSG00000135521.9	LTV1	108.842552333333	144.648142	3582.5386215016	-0.354365841123096	0.0384687848223274	9.41498350885226e-21	2.38139054355617e-19	160.193167666667	no sig	-
ENSG00000102531.16	FNDC3A	32.415501	43.7221583333333	2186.58244099203	-0.374007155503039	0.0407426548618983	1.07722949310773e-20	2.72013980043534e-19	33.2442686666667	no sig	-
ENSG00000100429.18	HDAC10	12.5207473333333	7.70121766666667	570.23074186321	0.716389011295304	0.0838572948724012	1.08990366094974e-20	2.74747972683415e-19	7.709844	no sig	-
ENSG00000198833.7	UBE2J1	43.7698196666667	57.8865463333333	1931.64543988538	-0.348625224285338	0.0378912646575684	1.09170172893775e-20	2.74747972683415e-19	51.3716076666667	no sig	-
ENSG00000078399.19	HOXA9	82.2081843333333	118.640261	1438.45277211309	-0.464185958427604	0.0512047001558857	1.12695551213859e-20	2.8314757242482e-19	61.2275233333333	no sig	-
ENSG00000174989.13	FBXW8	12.590192	8.013956	884.81652295172	0.666440197626386	0.0773177705613169	1.13827680724522e-20	2.85516187507849e-19	6.18459133333333	no sig	-
ENSG00000165678.22	GHITM	250.990322666667	319.762575	6014.63818377861	-0.296648763086639	0.0321281859754913	1.14780268985348e-20	2.87427334709987e-19	309.332564333333	no sig	-
ENSG00000144120.13	TMEM177	38.1490543333333	56.03104	715.297643678986	-0.485456948109724	0.053800291008362	1.20126828532019e-20	3.00317071330048e-19	65.8421333333333	no sig	-
ENSG00000143761.17	ARF1	442.604176333333	549.731903333333	10134.6509783296	-0.26128674829376	0.0282519786425442	1.21227848262286e-20	3.02297092865827e-19	493.148612333333	no sig	-
ENSG00000170581.15	STAT2	18.8940373333333	13.5564623333333	1032.81378311879	0.504890083211735	0.0561826980288674	1.21319894649304e-20	3.02297092865827e-19	12.6097933333333	no sig	-
ENSG00000178773.15	CPNE7	12.680973	8.709794	606.282771783349	0.565932390856029	0.0639353029214527	1.22444178914555e-20	3.04595049032495e-19	7.08751766666667	no sig	-
ENSG00000147274.14	RBMX	288.115955	379.589426666667	10027.9431014092	-0.341921808741426	0.0371995152754249	1.24993871576327e-20	3.10425471830828e-19	383.287685666667	no sig	-
ENSG00000184432.11	COPB2	108.034151	133.647668333333	5418.06840872677	-0.255727085224117	0.0276860619498759	1.39163143410842e-20	3.45046774164217e-19	117.356208666667	no sig	-
ENSG00000147164.12	SNX12	67.421934	91.8740803333333	1404.6656894727	-0.388109378568072	0.0425301972318151	1.56609462501446e-20	3.87666280329934e-19	83.8130486666667	no sig	-
ENSG00000143569.19	UBAP2L	110.234900666667	130.940534666667	5984.61660015579	-0.199102991356372	0.021525877314917	1.57749193893119e-20	3.89847393104716e-19	117.120552	no sig	-
ENSG00000185591.10	SP1	32.0660056666667	45.7858506666667	3139.64958494787	-0.449963882942469	0.0497347848583639	1.61358656439193e-20	3.98114852016503e-19	44.172368	no sig	-
ENSG00000102974.16	CTCF	35.8927936666667	45.6077573333333	2147.53713844534	-0.292412782489985	0.0317874912723939	1.62041743834631e-20	3.99146942533834e-19	44.740168	no sig	-
ENSG00000095777.17	MYO3A	8.20140866666667	5.41075833333333	482.463544603495	0.614129180675381	0.0706035938732482	1.64692948377354e-20	4.05015692787701e-19	1.88408766666667	no sig	-
ENSG00000066117.15	SMARCD1	48.8767163333333	62.6914606666667	2600.56283399164	-0.305180792898148	0.0332153307155641	1.66140066294076e-20	4.0790903898749e-19	64.851659	no sig	-
ENSG00000156256.15	USP16	60.363013	84.8332493333333	2277.22236279743	-0.428755406633958	0.0472688070591025	1.69517513451628e-20	4.1552463663143e-19	61.2278043333333	no sig	-
ENSG00000043355.12	ZIC2	33.3664016666667	53.531768	1328.82019734369	-0.603167144391256	0.0691797634595747	1.75032036459869e-20	4.28345446368916e-19	42.3131693333333	no sig	-
ENSG00000188725.8	SMIM15	63.1419536666667	87.8969633333333	1409.72023259271	-0.417588769299985	0.0459938924871188	1.77706452745225e-20	4.34185538919653e-19	81.5956996666667	no sig	-
ENSG00000140299.14	BNIP2	37.121329	55.2458646666667	1241.03077489182	-0.504150197249297	0.0563697811161498	1.8127257571647e-20	4.42181889793817e-19	39.7330183333333	no sig	-
ENSG00000170522.10	ELOVL6	17.9883576666667	23.9222866666667	1271.48396403737	-0.355516975747871	0.0388976575375185	1.81862091499693e-20	4.42903235760561e-19	17.33969	no sig	-
ENSG00000012171.20	SEMA3B	2.93921333333333	1.23260833333333	139.994898495316	1.25744336034063	0.142940873180648	1.87569870426621e-20	4.56067063980856e-19	1.09327033333333	sig	-
ENSG00000180447.7	GAS1	11.201848	21.5674353333333	582.608032673924	-0.8619623581014	0.101486644187741	1.99960440253187e-20	4.85411213658098e-19	17.3860216666667	no sig	-
ENSG00000171208.10	NETO2	73.5443256666667	100.099319	2438.16763304911	-0.385407916002054	0.0424592006673356	2.50574524534875e-20	6.07300797003737e-19	59.6868856666667	no sig	-
ENSG00000162613.17	FUBP1	93.3604826666667	122.23738	5486.85270147905	-0.3336834288514	0.0365797339325991	2.52538296318258e-20	6.11077819742815e-19	117.938719333333	no sig	-
ENSG00000163811.12	WDR43	83.2990553333333	114.142611333333	3833.31305935586	-0.394913901947383	0.0435653896445324	2.56256213119226e-20	6.19080514867361e-19	103.295837666667	no sig	-
ENSG00000185009.13	AP3M1	62.13752	83.1816496666667	2680.9144423249	-0.364187942274285	0.0400558966268726	2.63312261328837e-20	6.35109174325155e-19	80.8302723333333	no sig	-
ENSG00000169607.13	CKAP2L	20.0687736666667	28.081764	1170.22897954949	-0.42369671194315	0.0469810795564436	2.89287461880595e-20	6.96646723298717e-19	20.7169756666667	no sig	-
ENSG00000157500.12	APPL1	51.418759	66.4657623333333	3113.6617582192	-0.316627271771259	0.0347198107981277	2.90828165177331e-20	6.99239966514875e-19	49.2048826666667	no sig	-
ENSG00000198856.13	OSTC	199.162870666667	272.176478	1866.23379395111	-0.39365864688431	0.0435175220092152	3.08295511335654e-20	7.40056502131368e-19	300.322948666667	no sig	-
ENSG00000142856.17	ITGB3BP	122.650708333333	170.325708666667	1137.90653992113	-0.413984052743691	0.0458903672483285	3.14275732999538e-20	7.53212507944044e-19	159.985688333333	no sig	-
ENSG00000160799.12	CCDC12	40.4279236666667	61.1717966666667	667.717924290124	-0.527266028371234	0.0597250107718742	3.33995575164556e-20	7.99203697715187e-19	60.8213336666667	no sig	-
ENSG00000162066.16	AMDHD2	16.040427	11.7816753333333	907.278510949061	0.474880107283278	0.0531973374903639	3.39258977041083e-20	8.10511739919862e-19	11.4004226666667	no sig	-
ENSG00000173418.12	NAA20	99.2515436666667	141.403707666667	1137.4558596784	-0.445042763865138	0.0496176911684736	3.49119204534298e-20	8.32748735499135e-19	201.616527666667	no sig	-
ENSG00000158290.19	CUL4B	47.0866586666667	60.618224	2546.52290271405	-0.310568174991259	0.0341340045779648	3.67105116498505e-20	8.74210446041605e-19	55.554503	no sig	-
ENSG00000167280.17	ENGASE	19.3018886666667	12.985726	1461.32323426528	0.590405125261448	0.0681225855247862	3.67661308650333e-20	8.74210446041605e-19	14.2404716666667	no sig	-
ENSG00000121644.19	DESI2	110.313647666667	142.092728666667	3881.54354844101	-0.310954107250614	0.0341791860108596	3.6868269064923e-20	8.75258513627897e-19	128.603311666667	no sig	-
ENSG00000085465.13	OVGP1	8.122763	4.272565	227.434829519804	0.942057966119244	0.110481450075397	3.77097667041362e-20	8.93828196642851e-19	2.66567433333333	no sig	-
ENSG00000165572.8	KBTBD6	20.242319	28.4464276666667	1169.87960130868	-0.427400657275543	0.0475803564579714	3.8371474605594e-20	9.08084740469904e-19	25.6826723333333	no sig	-
ENSG00000198169.9	ZNF251	15.325897	10.066099	642.464392978682	0.62079800861475	0.0723113775425712	3.8454065449778e-20	9.08612910118187e-19	10.9726256666667	no sig	-
ENSG00000165355.8	FBXO33	13.781921	20.382523	528.434025982012	-0.497835829128752	0.056140414320831	3.99809566212452e-20	9.43212709022333e-19	17.5441616666667	no sig	-
ENSG00000063438.20	AHRR	11.8686826666667	7.97929466666667	637.028408877946	0.591537561544457	0.0683927605111182	4.18658170803416e-20	9.86136238259609e-19	4.52768633333333	no sig	-
ENSG00000101843.19	PSMD10	144.929228	206.267974333333	2029.38129943661	-0.445156702996867	0.0497441120304982	4.19683611870276e-20	9.87009430412545e-19	220.221909	no sig	-
ENSG00000131470.15	PSMC3IP	40.248049	28.0937363333333	835.074329000147	0.539277727056136	0.0615118451084672	4.54056548198513e-20	1.0661841844381e-18	30.5755696666667	no sig	-
ENSG00000125870.11	SNRPB2	53.8144073333333	82.2085113333333	1482.06520465892	-0.538382649620597	0.0614102222319698	4.62562161225617e-20	1.08446727534622e-18	126.109993	no sig	-
ENSG00000020181.18	ADGRA2	5.774901	3.74817366666667	514.924206455056	0.636868317406948	0.07474207603058	4.78261796049312e-20	1.11953362972723e-18	2.70619066666667	no sig	-
ENSG00000221914.11	PPP2R2A	77.7807433333333	100.723612	2604.96161150934	-0.318773664943381	0.0351853343859277	4.96103700855703e-20	1.1594981845581e-18	90.34287	no sig	-
ENSG00000008128.23	CDK11A	19.781121	15.5243253333333	1458.99691383478	0.38731535631999	0.0430568489027522	5.19111467856954e-20	1.2113940213535e-18	14.831224	no sig	-
ENSG00000204149.15	AGAP6	30.9569426666667	22.1344426666667	1059.193017256	0.50926299625631	0.0577807656806007	5.30756402266116e-20	1.23665421393535e-18	19.1557846666667	no sig	-
ENSG00000145907.16	G3BP1	226.948019	307.344922	8960.08379950707	-0.378730124528155	0.0420915417405025	5.4974047411407e-20	1.27891013075148e-18	328.367634666667	no sig	-
ENSG00000145214.14	DGKQ	7.83770633333333	4.96339766666667	662.018368581328	0.671990948615325	0.0797522313964869	5.57882477877097e-20	1.29585182650188e-18	5.54612833333333	no sig	-
ENSG00000111716.14	LDHB	1343.23608066667	1766.41141466667	21589.9831024314	-0.339263031551033	0.0375918999512302	5.91514750905525e-20	1.37185921075397e-18	1679.18898	no sig	-
ENSG00000093144.19	ECHDC1	88.2175456666667	114.214405666667	2323.79139966249	-0.317368940574406	0.0351387334157247	6.46729779570635e-20	1.49761158633292e-18	134.876468	no sig	-
ENSG00000139800.9	ZIC5	13.245637	20.7503806666667	775.447906339598	-0.568423071157785	0.0656792828911693	6.63928043447797e-20	1.53507902683674e-18	15.1570666666667	no sig	-
ENSG00000100239.16	PPP6R2	53.020993	43.7330796666667	3451.8892946075	0.319469437103059	0.0354030958706517	6.86760923389981e-20	1.58543965085819e-18	34.367953	no sig	-
ENSG00000177565.18	TBL1XR1	31.512688	41.127126	2057.11921153825	-0.329025931232935	0.0365122951140791	7.20210367337876e-20	1.66011793388662e-18	31.040053	no sig	-
ENSG00000155506.19	LARP1	90.521687	123.203377666667	10864.3315242363	-0.385714156076031	0.0430661532180235	7.51445180792494e-20	1.72947116037356e-18	119.318561	no sig	-
ENSG00000167325.15	RRM1	167.600837333333	205.074562333333	6792.27972018674	-0.240828916335045	0.0265763142224702	7.54009332776094e-20	1.73272723957311e-18	169.113063333333	no sig	-
ENSG00000135903.20	PAX3	10.2059386666667	5.801014	399.151336667267	0.82266170559402	0.0991562824017111	7.78869395627431e-20	1.7871318324328e-18	5.597831	no sig	-
ENSG00000107829.15	FBXW4	18.3284396666667	12.4494203333333	803.605490416376	0.577342840781627	0.0670444085459875	7.96920327717116e-20	1.82577111555251e-18	7.64577433333333	no sig	-
ENSG00000197530.13	MIB2	9.12927066666667	5.640206	559.13760003947	0.706414436416777	0.084849759782113	8.0192635040077e-20	1.83445215968006e-18	4.71551533333333	no sig	-
ENSG00000117592.9	PRDX6	343.624963	443.250452666667	7200.83740103279	-0.312988643254417	0.0347617166848942	8.59671587312906e-20	1.96356805738516e-18	432.274515333333	no sig	-
ENSG00000140905.11	GCSH	136.038665666667	189.627291666667	2253.60224094356	-0.417001701759939	0.0468390449959506	8.87716370948675e-20	2.02455738155087e-18	212.060723	no sig	-
ENSG00000065135.12	GNAI3	30.061281	37.389942	2780.37627142256	-0.263719218228489	0.0292073958963372	9.08347311671593e-20	2.06847971653312e-18	34.9357093333333	no sig	-
ENSG00000142408.7	CACNG8	2.18545066666667	1.41136566666667	447.515133446431	0.645081151701191	0.0765761936368811	9.34310320705388e-20	2.12439337626451e-18	1.439377	no sig	-
ENSG00000124795.17	DEK	289.805294666667	368.314358	9379.91917286121	-0.292950148316021	0.0325505040998495	1.0094010757408e-19	2.29167488204706e-18	321.37044	no sig	-
ENSG00000122873.12	CISD1	60.208955	81.9018703333333	1084.84330815235	-0.383751027364996	0.0430227973964473	1.06514384847968e-19	2.41459300989944e-18	64.4489373333333	no sig	-
ENSG00000109133.13	TMEM33	81.6597596666667	112.057687333333	3123.20985575243	-0.396340972060481	0.044520724642229	1.10468747734817e-19	2.50047503318673e-18	99.5587513333333	no sig	-
ENSG00000143178.13	TBX19	2.42776566666667	0.728188	103.031381781666	1.73444759503958	0.201287556303737	1.13934301065002e-19	2.57505185690391e-18	0.931203666666667	sig	-
ENSG00000198915.12	RASGEF1A	10.3725243333333	15.504162	537.754916217513	-0.506275994540082	0.0579791534659209	1.15362469202273e-19	2.60342698087465e-18	13.5739043333333	no sig	-
ENSG00000113328.19	CCNG1	232.127830666667	294.275396	5199.12207744207	-0.289582900654108	0.0322298490371417	1.17942825343418e-19	2.65768025717791e-18	261.299913666667	no sig	-
ENSG00000168175.15	MAPK1IP1L	84.3383786666667	107.229094	3243.50809358632	-0.293383323967262	0.0326809663025144	1.23731391774136e-19	2.78395631491805e-18	108.867953666667	no sig	-
ENSG00000104412.8	EMC2	19.2595696666667	27.2449143333333	705.035261282911	-0.43717878349391	0.0494590781897499	1.24301071693093e-19	2.79260604437165e-18	29.393646	no sig	-
ENSG00000167461.12	RAB8A	38.2078283333333	51.454578	1339.33993812571	-0.370966535857985	0.04162075243798	1.26766068305807e-19	2.84374773766375e-18	44.2782993333333	no sig	-
ENSG00000197976.12	AKAP17A	20.9355523333333	15.1681206666667	1300.7177640608	0.491659729990049	0.0562232616208393	1.32173368885765e-19	2.96064418417965e-18	13.85374	no sig	-
ENSG00000168496.4	FEN1	120.75926	150.952768333333	3207.2613429291	-0.269725734493683	0.0300272556996486	1.34447601859605e-19	3.00711809797262e-18	124.083495333333	no sig	-
ENSG00000169018.6	FEM1B	34.209946	43.5452123333333	2585.6902440599	-0.294167749763678	0.0328403484273927	1.47230260504869e-19	3.28814248460874e-18	42.610561	no sig	-
ENSG00000102390.11	PBDC1	38.995249	56.9612363333333	608.084575743541	-0.478158562303637	0.0546165882959414	1.49812872444825e-19	3.34087137885463e-18	48.5493956666667	no sig	-
ENSG00000182899.17	RPL35A	957.721141	1296.107165	7084.72430556433	-0.377779010250547	0.042529096914072	1.56680469721764e-19	3.48885979476453e-18	1513.67718033333	no sig	-
ENSG00000087589.17	CASS4	0.877942666666667	0.124520333333333	71.5812616824954	2.80717081690453	0.319045559221243	1.6181975509749e-19	3.59798349276498e-18	0.0500496666666667	sig	-
ENSG00000143367.17	TUFT1	11.38536	7.78280233333333	444.033188280681	0.563186617740347	0.0657562532060911	1.62379002658052e-19	3.60510083220932e-18	6.02917566666667	no sig	-
ENSG00000148483.9	TMEM236	0.766199	0.127244	60.2168154751636	2.5524000695014	0.29079422677448	1.76903463704522e-19	3.92179369903774e-18	0.272773666666667	sig	-
ENSG00000167005.14	NUDT21	116.688797	146.073013	5156.30321121095	-0.271922342726567	0.030393815368267	1.84291594213874e-19	4.07958264724544e-18	151.502154333333	no sig	-
ENSG00000116299.17	ELAPOR1	0.582653	0.0552766666666667	99.6660078644083	3.40707911273205	0.389795947531878	1.85307298052634e-19	4.09605207938924e-18	0.0237733333333333	sig	-
ENSG00000119414.12	PPP6C	83.3940896666667	112.709925666667	2661.90277400818	-0.375661215065387	0.0423974704100998	1.95135034021682e-19	4.30697018722819e-18	91.99919	no sig	-
ENSG00000137817.17	PARP6	32.0015333333333	24.9160246666667	1402.20337041789	0.396221977511059	0.044851817357706	2.0414527313675e-19	4.49925437505337e-18	26.69452	no sig	-
ENSG00000117899.11	MESD	30.5429146666667	40.8391946666667	1707.98682691994	-0.361487525922351	0.0407619938481937	2.0531507140378e-19	4.5184302210394e-18	35.4489133333333	no sig	-
ENSG00000105447.13	GRWD1	21.6594893333333	29.3601973333333	1878.381482905	-0.380640941330459	0.0430417843564003	2.17204216322528e-19	4.77311014732087e-18	29.876742	no sig	-
ENSG00000178988.11	MRFAP1L1	66.8227286666667	95.662606	1475.67594284188	-0.450880516992115	0.0515051342678998	2.22435585312844e-19	4.88095552924473e-18	108.213192	no sig	-
ENSG00000204681.11	GABBR1	9.83477133333333	6.93027533333333	621.73944755288	0.525205948326214	0.0609532280683287	2.24214350574022e-19	4.91283624259213e-18	8.62076466666667	no sig	-
ENSG00000170684.10	ZNF296	8.43328966666667	4.66898733333333	223.801800573496	0.8632515477967	0.105172990341208	2.27395578477681e-19	4.97530964521196e-18	5.52396	no sig	-
ENSG00000122566.22	HNRNPA2B1	1153.55131466667	1487.569841	49178.2358713087	-0.312345804759487	0.0351181773936027	2.33029986418847e-19	5.0911986163248e-18	1095.45142966667	no sig	-
ENSG00000122042.10	UBL3	22.5977493333333	30.6821823333333	856.004343284198	-0.380077481764991	0.0430258764958624	2.38352549581432e-19	5.19994889282213e-18	24.352495	no sig	-
ENSG00000197579.8	TOPORS	17.910039	25.0885336666667	1004.02020006429	-0.424020243844024	0.0482956750474897	2.46725248658245e-19	5.374831103357e-18	21.675132	no sig	-
ENSG00000155959.12	VBP1	184.369223333333	254.019973	2997.17196024278	-0.401011038411952	0.0455355769608306	2.48697617705227e-19	5.40998064488644e-18	245.745350666667	no sig	-
ENSG00000117751.18	PPP1R8	92.8526633333333	114.315229333333	2889.19148471737	-0.249090899106338	0.0279151282085579	2.55999811901777e-19	5.56080283057534e-18	114.842749666667	no sig	-
ENSG00000204859.13	ZBTB48	16.9410393333333	11.8242113333333	726.269319045001	0.541625016811928	0.0632624659990747	2.61657120645015e-19	5.67551236506994e-18	12.4015783333333	no sig	-
ENSG00000116406.20	EDEM3	24.9543626666667	34.8315473333333	1811.11497066842	-0.418749461493027	0.0477373970870932	2.80390171722212e-19	6.07310609010395e-18	24.1694493333333	no sig	-
ENSG00000095574.12	IKZF5	26.238063	35.8043623333333	1136.23006905161	-0.388051431896842	0.0440797204148913	2.90151915878665e-19	6.2755238620816e-18	34.856311	no sig	-
ENSG00000102309.15	PIN4	82.0045153333333	111.687700666667	1296.48058608099	-0.38771523940881	0.0440838876325025	3.1382113484191e-19	6.77772723172178e-18	127.048672666667	no sig	-
ENSG00000163527.10	STT3B	134.108174666667	161.263275333333	5558.2118771079	-0.215793275876385	0.0242133405523583	3.27755132538404e-19	7.06853880259862e-18	121.744871333333	no sig	-
ENSG00000167967.16	E4F1	25.7227593333333	20.1090836666667	1234.3960496529	0.391538105353145	0.0445842130766627	3.39559273885853e-19	7.31265150547034e-18	21.385039	no sig	-
ENSG00000149948.14	HMGA2	24.140244	32.2671596666667	1344.71380253235	-0.360980927217798	0.0409740252711465	3.47059561727741e-19	7.46351339949456e-18	46.1177116666667	no sig	-
ENSG00000131238.18	PPT1	114.929092666667	142.9962	3700.80115858931	-0.263389587138319	0.0296713318672697	3.61514811342354e-19	7.76329883331336e-18	134.575692333333	no sig	-
ENSG00000100528.12	CNIH1	259.540018666667	357.643065	2784.98587539769	-0.401364115838159	0.0458005418775709	3.63836848764501e-19	7.8020490684564e-18	301.367161666667	no sig	-
ENSG00000141380.14	SS18	59.6036393333333	77.6396936666667	2375.33773907238	-0.326323163660882	0.0369472057253151	3.69900168273349e-19	7.92080260897833e-18	61.5217516666667	no sig	-
ENSG00000182985.18	CADM1	43.684407	57.7937516666667	2081.52176944888	-0.347528318474454	0.0394477305699288	3.86665053112327e-19	8.26805060378486e-18	44.186468	no sig	-
ENSG00000067167.8	TRAM1	148.989651333333	189.939156666667	3850.25899401382	-0.297044681667465	0.0335770732545582	3.92767302905796e-19	8.38663893952532e-18	175.549350666667	no sig	-
ENSG00000100380.15	ST13	231.650312	279.802995666667	9717.64483080862	-0.222405751824284	0.0250434382721769	4.2295778888622e-19	9.01851296670405e-18	272.510118333333	no sig	-
ENSG00000135018.14	UBQLN1	95.5270413333333	115.067529333333	4366.40177258334	-0.217523221896064	0.0244927754280383	4.30414078395101e-19	9.16183288623508e-18	98.1473646666667	no sig	-
ENSG00000137492.9	THAP12	33.865344	45.8100683333333	1495.05142542954	-0.377491145526104	0.0430445424541858	4.30894826954605e-19	9.16183288623508e-18	44.123786	no sig	-
ENSG00000148343.19	MIGA2	14.3311493333333	10.5508466666667	1052.54968630745	0.471158665960055	0.0545226508521931	4.50363740256641e-19	9.56230054136459e-18	11.7246273333333	no sig	-
ENSG00000009844.16	VTA1	98.8001573333333	124.857207333333	2881.55765566966	-0.285111837048443	0.0322734058704692	4.70710664178743e-19	9.9802577531569e-18	144.103199666667	no sig	-
ENSG00000103199.14	ZNF500	10.2039486666667	6.96178733333333	663.842461579872	0.566926482747636	0.0673067556611234	5.06507721470137e-19	1.07241627825313e-17	8.29317233333333	no sig	-
ENSG00000119318.13	RAD23B	139.992135	171.861931	7589.63454741058	-0.244265339492073	0.0276168637093495	5.29926556224226e-19	1.12042676508839e-17	166.370936666667	no sig	-
ENSG00000141367.13	CLTC	149.802972666667	177.122763666667	11066.4756156731	-0.192161214164468	0.0216746931271195	5.44944566949909e-19	1.15056573484172e-17	147.412884333333	no sig	-
ENSG00000172086.9	KRCC1	23.938158	15.2843146666667	363.913941490625	0.65873524770462	0.0804803861952641	5.46726163065032e-19	1.15271285429446e-17	5.21468433333333	no sig	-
ENSG00000171262.11	FAM98B	24.9492803333333	34.0733213333333	1480.35653856697	-0.391367256895241	0.044852904514942	5.60422919925301e-19	1.17994071478686e-17	34.526411	no sig	-
ENSG00000091009.8	RBM27	19.941147	26.8779806666667	1864.57461442165	-0.372357655441257	0.0426377745797684	6.24021702481584e-19	1.3120121568912e-17	28.111734	no sig	-
ENSG00000056736.10	IL17RB	40.386324	29.989806	765.177573384108	0.457363970805906	0.053058300319076	6.61122447147719e-19	1.38808090400444e-17	17.9875326666667	no sig	-
ENSG00000102178.13	UBL4A	43.3482136666667	58.824437	1464.50588565697	-0.380291889627125	0.0436323304252507	6.77071563603714e-19	1.41959023940556e-17	54.805528	no sig	-
ENSG00000125266.8	EFNB2	4.56978666666667	7.38030833333333	286.584578085023	-0.609758590626726	0.0737214010306187	7.18853029463523e-19	1.50509853043925e-17	3.822043	no sig	-
ENSG00000143155.13	TIPRL	71.51096	92.904805	2322.29789517668	-0.32291523627708	0.0368667701381217	7.26232069178839e-19	1.51843945116103e-17	92.958635	no sig	-
ENSG00000197045.13	GMFB	91.379421	133.298512	2952.02965107455	-0.476397356064631	0.0555473385331397	7.33429941769542e-19	1.53136514850081e-17	111.513042	no sig	-
ENSG00000187866.10	PABIR1	10.4985606666667	15.853423	623.979471116395	-0.521131167568579	0.0614011973112303	7.39480213499445e-19	1.54186227088577e-17	14.4471706666667	no sig	-
ENSG00000013573.17	DDX11	65.908551	52.544006	4697.55894792232	0.364977477543787	0.0418622045849953	7.5531608030907e-19	1.57270578876509e-17	51.9986523333333	no sig	-
ENSG00000163710.9	PCOLCE2	58.2792346666667	76.926097	1053.97905092754	-0.344403256514935	0.0394905615190383	8.69482857406776e-19	1.80792470005616e-17	30.734269	no sig	-
ENSG00000198885.10	ITPRIPL1	8.85473833333333	13.935418	393.298836260885	-0.574261611132597	0.0688971509194093	9.11633479638053e-19	1.89295794842199e-17	15.747805	no sig	-
ENSG00000156599.11	ZDHHC5	26.168961	34.4280843333333	1654.81278485664	-0.340144260137303	0.0390273087708837	9.43201644068749e-19	1.95581358794173e-17	33.053603	no sig	-
ENSG00000188229.6	TUBB4B	352.333501333333	468.207256333333	8192.19100503434	-0.352888416676845	0.0405442190927175	9.48994248271465e-19	1.96512201822697e-17	479.288844	no sig	-
ENSG00000113712.19	CSNK1A1	145.745837333333	176.554486666667	5473.33004908423	-0.225669980507867	0.0256776286258637	9.51531487810618e-19	1.96767313837381e-17	149.50117	no sig	-
ENSG00000103044.11	HAS3	2.86025366666667	1.398056	224.119248885114	1.03697276743222	0.125631483904188	9.6024198363081e-19	1.9829654661965e-17	1.02799433333333	sig	-
ENSG00000090006.18	LTBP4	14.3352613333333	9.67705166666667	949.278021512348	0.583566173765578	0.0702939822137466	9.85157523680921e-19	2.0316347017086e-17	8.62794266666667	no sig	-
ENSG00000112695.13	COX7A2	459.103449333333	625.553196666667	1779.04560886873	-0.386554179694431	0.0446350542309781	1.04094824277208e-18	2.14375611472528e-17	651.761647	no sig	-
ENSG00000103978.16	TMEM87A	28.152415	39.0810816666667	791.63619117784	-0.412351835992937	0.0477782925778808	1.04304744616656e-18	2.14514873819385e-17	25.1582836666667	no sig	-
ENSG00000162702.8	ZNF281	17.818719	24.078852	1283.96267078086	-0.376151862814626	0.0434166093615985	1.11029363513041e-18	2.28033740457641e-17	32.801965	no sig	-
ENSG00000103168.17	TAF1C	26.5863793333333	20.7977656666667	1821.65059296294	0.391281434590396	0.0452549752399476	1.12684645678947e-18	2.31118507974166e-17	22.0747413333333	no sig	-
ENSG00000101166.16	PRELID3B	114.920684666667	157.697878	2839.65302812833	-0.395400959724323	0.0457746786365789	1.16286495585312e-18	2.38181918607143e-17	218.312528666667	no sig	-
ENSG00000167377.19	ZNF23	16.8951433333333	12.261763	747.827993416288	0.488800732190698	0.0575115610437028	1.17542178082863e-18	2.4042718244222e-17	12.5783646666667	no sig	-
ENSG00000141522.12	ARHGDIA	176.983843666667	222.657293333333	5704.54117556467	-0.278621975324524	0.0319298445134001	1.27717264153133e-18	2.60885874946948e-17	204.008735	no sig	-
ENSG00000075624.17	ACTB	994.458349333333	1320.507149	24367.9605140941	-0.351714302052441	0.0405711325588552	1.29951822643709e-18	2.65091167300935e-17	1155.483511	no sig	-
ENSG00000172650.15	AGAP5	11.343409	6.85629	563.914719026098	0.734140300052113	0.0922174363230377	1.31202697909201e-18	2.67281171754217e-17	7.494059	no sig	-
ENSG00000119681.12	LTBP2	1.58458566666667	0.763684	233.389206691402	1.05806004392386	0.128563797348261	1.36900814239796e-18	2.78512790103229e-17	0.364196333333333	sig	-
ENSG00000108179.14	PPIF	164.181261333333	212.372991	4279.54887475516	-0.31633979636146	0.0364145055160149	1.43060786906019e-18	2.90652474745044e-17	175.353177	no sig	-
ENSG00000249115.9	HAUS5	28.0511796666667	21.3242376666667	1951.62338723457	0.427668335040926	0.0498859753210301	1.45025370398369e-18	2.94247302658872e-17	22.615428	no sig	-
ENSG00000117569.19	PTBP2	25.109597	17.8905113333333	807.024883525225	0.509746969012137	0.0604492213820641	1.45327216763376e-18	2.94463412998374e-17	19.037919	no sig	-
ENSG00000182759.4	MAFA	3.015475	1.14015066666667	80.9460063659901	1.39399304899561	0.168480019625389	1.4888884992706e-18	3.01275088946366e-17	0.667439666666667	sig	-
ENSG00000175105.8	ZNF654	10.462328	7.59472933333333	690.548941107705	0.484817125290113	0.0572056325189138	1.54162173506948e-18	3.11527448474161e-17	5.47312166666667	no sig	-
ENSG00000129646.16	QRICH2	2.65369433333333	1.46063133333333	220.367168375732	0.872319586357169	0.109268098053735	1.57124902742275e-18	3.17089412160615e-17	1.27816733333333	no sig	-
ENSG00000116761.12	CTH	66.190967	41.195182	997.572689764806	0.691846353795694	0.0865633235689973	1.58451749301403e-18	3.1933958833137e-17	46.2075576666667	no sig	-
ENSG00000110321.19	EIF4G2	465.550184666667	593.268127333333	27746.1830986868	-0.295647411184712	0.0340405779314374	1.65995811431438e-18	3.34097043702127e-17	536.487577	no sig	-
ENSG00000011304.22	PTBP1	327.04069	408.557741666667	15417.1055935013	-0.268646725659784	0.0308718591265657	1.66727709983713e-18	3.35122697067263e-17	391.781856333333	no sig	-
ENSG00000106829.20	TLE4	35.8415846666667	45.38196	1899.17399871507	-0.286641642996555	0.0329870065465149	1.68422111607033e-18	3.38077674098005e-17	31.492094	no sig	-
ENSG00000129028.9	THAP10	15.9589053333333	9.638491	258.896521682964	0.732863057124383	0.0924117701715472	1.70188413355188e-18	3.41168927038492e-17	7.059682	no sig	-
ENSG00000104691.16	UBXN8	19.0673803333333	32.409005	396.568332811096	-0.681799866370923	0.0852117706788986	1.70518727672943e-18	3.41377134086269e-17	27.8782076666667	no sig	-
ENSG00000084073.10	ZMPSTE24	102.177592	131.928617666667	2675.66214210938	-0.314218377509605	0.0362570401053515	1.74126342476981e-18	3.48137216557094e-17	109.229918333333	no sig	-
ENSG00000124789.12	NUP153	69.379766	88.2381546666667	5200.56180577688	-0.293755634932681	0.033844835720723	1.76459102928893e-18	3.52333904192459e-17	75.2250586666667	no sig	-
ENSG00000148356.15	LRSAM1	11.4307966666667	8.22991766666667	564.889588346811	0.49992183210423	0.0593321010170072	1.8287695495928e-18	3.64665356615231e-17	7.92439466666667	no sig	-
ENSG00000159921.20	GNE	23.879867	32.656885	1371.83988531959	-0.390053154611503	0.0454704194413805	2.0613687187359e-18	4.10503744186839e-17	22.5013353333333	no sig	-
ENSG00000113552.16	GNPDA1	51.8287273333333	71.6247803333333	1762.08675532562	-0.405663615448635	0.0473954607037743	2.08192420085636e-18	4.1405022860039e-17	76.3607736666667	no sig	-
ENSG00000108953.17	YWHAE	1132.435658	1371.40432833333	28144.9444852546	-0.225431399415396	0.0259373386449939	2.25124849432561e-18	4.47135323477714e-17	1351.668598	no sig	-
ENSG00000153922.11	CHD1	30.334474	42.1382613333333	2947.13706981869	-0.411826957083418	0.0482536444162834	2.41112194711786e-18	4.7825872832634e-17	35.7449033333333	no sig	-
ENSG00000177283.8	FZD8	5.340545	8.82099733333333	360.781589910955	-0.638890669385005	0.0793762454633238	2.47593259474811e-18	4.90468907566724e-17	7.05125566666667	no sig	-
ENSG00000101266.19	CSNK2A1	91.5342683333333	123.838814	3559.2299241634	-0.37655152465068	0.0439357845974827	2.49506111355165e-18	4.93609531322719e-17	173.850506333333	no sig	-
ENSG00000063046.18	EIF4B	211.738158	285.039973333333	12509.1124998602	-0.371188567204663	0.0432897556042562	2.52573447696248e-18	4.9902289960956e-17	307.157164	no sig	-
ENSG00000160584.17	SIK3	16.815864	12.0420376666667	1569.2043765883	0.50497467622571	0.0603457631214659	2.73635702547405e-18	5.39929085851065e-17	10.850986	no sig	-
ENSG00000215784.6	FAM72D	26.2853376666667	41.4487346666667	810.979832352133	-0.579405395953901	0.0707482605451014	2.75276496539508e-18	5.42456625533737e-17	34.49388	no sig	-
ENSG00000040633.13	PHF23	40.0733066666667	55.2318363333333	1313.25404086481	-0.401716973047268	0.0471121916354927	2.86607025641407e-18	5.64047116389583e-17	54.317555	no sig	-
ENSG00000135372.10	NAT10	49.3002296666667	62.325467	3536.98833990586	-0.285077427362254	0.0330406088654418	2.912245344793e-18	5.72387204338389e-17	61.802036	no sig	-
ENSG00000168282.6	MGAT2	50.3790923333333	65.3544933333333	1650.48532080349	-0.320412445810716	0.0372616552539997	3.01191524542388e-18	5.9120601985371e-17	70.000927	no sig	-
ENSG00000167112.10	TRUB2	16.6068676666667	22.2536546666667	1353.31842213427	-0.362657464808397	0.0423574806151409	3.03068510130343e-18	5.94116747752265e-17	22.3464836666667	no sig	-
ENSG00000197050.11	ZNF420	9.76080833333333	6.127693	472.303996757997	0.675577128020379	0.0850586458155796	3.04194677900359e-18	5.95549970045183e-17	9.145965	no sig	-
ENSG00000164663.15	USP49	8.010015	5.777657	1007.44140076697	0.495868556217072	0.05922141720079	3.06304076052968e-18	5.98901938586056e-17	6.09346533333333	no sig	-
ENSG00000153147.6	SMARCA5	69.6441206666667	88.450441	6993.23190211875	-0.291355021426865	0.0338092406915365	3.07678425947145e-18	6.00809879683059e-17	80.1417703333333	no sig	-
ENSG00000117500.13	TMED5	82.9734156666667	116.267327666667	3463.51915911034	-0.422871215505953	0.0498006547822898	3.0998022652128e-18	6.04521593118797e-17	80.1446236666667	no sig	-
ENSG00000135829.17	DHX9	201.848838333333	245.527817666667	12692.6485589658	-0.231867221927912	0.0268072266976273	3.16387181044723e-18	6.16219218895245e-17	227.376269333333	no sig	-
ENSG00000156735.11	BAG4	26.5966436666667	36.2636243333333	1136.16769062525	-0.386775578243964	0.0453453808224438	3.23872194775703e-18	6.29983656289514e-17	35.9835233333333	no sig	-
ENSG00000107779.14	BMPR1A	16.3734143333333	23.3222056666667	1111.48233901283	-0.442177624784553	0.0522996276862631	3.36323964739737e-18	6.53361310367465e-17	20.1576553333333	no sig	-
ENSG00000174173.7	TRMT10C	95.7457813333333	148.402185333333	1943.37852547848	-0.554211053326288	0.0673634532081131	3.45053069596385e-18	6.69456245066346e-17	142.11945	no sig	-
ENSG00000046604.14	DSG2	84.974317	102.077141	5446.09855695431	-0.214696858297267	0.024862171107376	3.84494399708422e-18	7.44162373214233e-17	75.3935916666667	no sig	-
ENSG00000132646.11	PCNA	290.156020333333	394.944672	3800.87746999852	-0.384688232242085	0.0451942226816323	3.84545597833425e-18	7.44162373214233e-17	499.477333333333	no sig	-
ENSG00000135801.11	TAF5L	39.825916	52.1715676666667	1905.47347367531	-0.332493464959046	0.038838090482081	3.85103247555637e-18	7.44286084218107e-17	53.9305743333333	no sig	-
ENSG00000169231.13	THBS3	6.86248666666667	4.39705533333333	337.700283210858	0.651439025317879	0.0818554004309296	4.07137914764365e-18	7.85864797064379e-17	3.59712566666667	no sig	-
ENSG00000147475.17	ERLIN2	40.0891293333333	51.7208166666667	2304.17685526607	-0.313394269730913	0.0365774827682272	4.13262667021119e-18	7.96666842115521e-17	42.933828	no sig	-
ENSG00000184470.21	TXNRD2	30.2634746666667	24.2151033333333	1018.36645816691	0.359452974571742	0.0421480387675702	4.15677849171915e-18	8.00299307313744e-17	20.6110176666667	no sig	-
ENSG00000162971.11	TYW5	11.55402	8.42929466666667	547.278243514662	0.479002970873383	0.0572528340582141	4.25149997004023e-18	8.1749186286169e-17	6.85297566666667	no sig	-
ENSG00000197653.16	DNAH10	0.345824333333333	0.135179	152.522622304248	1.34979993853941	0.165741445986701	4.48952559757985e-18	8.62160488961991e-17	0.091138	sig	-
ENSG00000127419.17	TMEM175	27.5520323333333	17.9199246666667	688.34669689546	0.63281790785914	0.0792159607705456	4.58722006701781e-18	8.78682878148583e-17	15.624368	no sig	-
ENSG00000214046.9	SMIM7	38.8928726666667	56.5335963333333	576.023259018945	-0.471236082934021	0.0562914898988394	4.5867717891937e-18	8.78682878148583e-17	55.655205	no sig	-
ENSG00000172893.18	DHCR7	95.669759	121.296692333333	3036.57545630949	-0.289060107846568	0.0337243506160372	4.66832908481592e-18	8.9308452986802e-17	90.128742	no sig	-
ENSG00000172732.12	MUS81	20.0698633333333	14.6861693333333	899.620691346253	0.477828271689184	0.0571879507738288	4.75255835828708e-18	9.08045846022532e-17	18.310611	no sig	-
ENSG00000178695.6	KCTD12	24.1231323333333	33.795461	1189.38107792766	-0.422733151899587	0.0500793949790759	4.76442031659508e-18	9.09159952818618e-17	13.9492716666667	no sig	-
ENSG00000165152.9	PGAP4	13.0970596666667	19.298446	594.377282448655	-0.487626744338981	0.0584984899724431	4.80997413322301e-18	9.16692288980239e-17	15.435066	no sig	-
ENSG00000138074.15	SLC5A6	44.630711	56.324254	2040.27625073562	-0.282362280754897	0.0330230139933955	5.80991354563431e-18	1.10586422601562e-16	61.1576893333333	no sig	-
ENSG00000144647.7	POMGNT2	19.5044966666667	27.681422	760.612290623759	-0.438803293209126	0.0523039366006299	6.1136415302535e-18	1.16220865155828e-16	25.7628376666667	no sig	-
ENSG00000058673.17	ZC3H11A	69.5908133333333	90.869967	5073.25456905327	-0.328896494962369	0.0386686010874504	6.38116807387818e-18	1.21018885678648e-16	92.0481236666667	no sig	-
ENSG00000124207.17	CSE1L	174.359062666667	219.682783333333	8606.06229757311	-0.280191655156027	0.0328053682333841	6.38209048852571e-18	1.21018885678648e-16	274.160575333333	no sig	-
ENSG00000171928.14	TVP23B	71.8431903333333	98.1390746666667	1200.63600092722	-0.390011088404119	0.046211245652052	6.79058539626043e-18	1.28603109106314e-16	69.9340983333333	no sig	-
ENSG00000163002.13	NUP35	31.2142726666667	47.637268	522.889155098945	-0.534751444928303	0.0652998641787715	7.01881776580537e-18	1.32758692370785e-16	41.696259	no sig	-
ENSG00000100106.22	TRIOBP	27.901413	19.490314	1371.8937743517	0.537241466239432	0.0656668193315915	7.13001618934005e-18	1.34623439351953e-16	13.9510636666667	no sig	-
ENSG00000185728.17	YTHDF3	37.5165403333333	52.2867726666667	1890.32537100165	-0.417349258728566	0.0496789090261078	7.13526554177185e-18	1.34623439351953e-16	53.0135983333333	no sig	-
ENSG00000033050.9	ABCF2	41.1845403333333	52.9850406666667	3150.54373263282	-0.30877496080966	0.0362938446096558	7.17277098738297e-18	1.35161903293498e-16	49.323761	no sig	-
ENSG00000148730.7	EIF4EBP2	71.980734	87.748144	5937.68511636209	-0.234462162942664	0.027412660568622	7.24107269533431e-18	1.36278615333539e-16	76.2895186666667	no sig	-
ENSG00000032219.19	ARID4A	11.820797	7.95489933333333	869.214293293945	0.583540034748202	0.0724065166184801	7.36984187398026e-18	1.38529134975377e-16	7.03443366666667	no sig	-
ENSG00000100335.15	MIEF1	44.813553	57.255478	3488.46465757607	-0.299726054703356	0.0352283699408098	7.56261158858254e-18	1.41975553795619e-16	57.816247	no sig	-
ENSG00000136810.13	TXN	1032.774707	1517.28043033333	5476.35001810867	-0.484028537678365	0.0584121356018267	7.70602076015701e-18	1.44487889252944e-16	1608.75604766667	no sig	-
ENSG00000122026.11	RPL21	1275.50427033333	1717.89478133333	10352.6516691646	-0.370492838113588	0.0439131172902477	8.30389902499589e-18	1.55504692921507e-16	2077.607485	no sig	-
ENSG00000136381.13	IREB2	67.5265453333333	92.2464003333333	4435.96032745541	-0.389289875213469	0.0462731920250372	8.59915223494892e-18	1.60834019778976e-16	77.577302	no sig	-
ENSG00000135679.27	MDM2	40.8719266666667	58.391185	3078.10436002577	-0.447795242258358	0.0537274097164696	8.67262672608134e-18	1.62007246463044e-16	55.3737576666667	no sig	-
ENSG00000131471.7	AOC3	1.78941366666667	0.708856333333333	119.554060864907	1.34309376054248	0.166570167859564	8.70829776989465e-18	1.62472263466785e-16	0.967999	sig	-
ENSG00000080824.19	HSP90AA1	1177.92263466667	1520.483538	67674.5153873581	-0.312870220279931	0.0369038312965662	9.01449254185157e-18	1.67834598277011e-16	1267.55572133333	no sig	-
ENSG00000181904.9	C5orf24	85.3804146666667	110.341883333333	2878.62183283938	-0.314807508737757	0.0371390247913722	9.01797841488416e-18	1.67834598277011e-16	78.6000373333333	no sig	-
ENSG00000135749.19	PCNX2	16.4151856666667	10.6611056666667	1545.29659072902	0.632543398248373	0.0800649123889661	9.4288511262951e-18	1.7526501939445e-16	9.32556066666667	no sig	-
ENSG00000067955.15	CBFB	72.219126	93.666114	1861.50655263845	-0.320161323057602	0.0378185487660144	9.54104952527904e-18	1.77132169450223e-16	69.8431343333333	no sig	-
ENSG00000086598.11	TMED2	199.405902333333	252.061949	4766.8353916642	-0.284609689972515	0.033542845748455	1.00940120358675e-17	1.87167566347728e-16	227.063411666667	no sig	-
ENSG00000132205.11	EMILIN2	10.4442683333333	15.1588703333333	1161.48193758973	-0.468106006570486	0.056537620264843	1.03989418088342e-17	1.92584825268029e-16	11.4024643333333	no sig	-
ENSG00000165512.5	ZNF22	47.1570113333333	63.0045976666667	1150.41531751656	-0.360290073301888	0.0428115063367648	1.08447925453854e-17	2.00595395854828e-16	92.1235263333333	no sig	-
ENSG00000137337.16	MDC1	21.1630526666667	28.8706243333333	3622.17658110572	-0.387414875707145	0.0462025135157034	1.10783833737908e-17	2.04664986960657e-16	34.927725	no sig	-
ENSG00000055070.17	SZRD1	79.1475513333333	111.051437333333	4161.63231912338	-0.423949100724399	0.0508525685102014	1.13976300920836e-17	2.10218561863307e-16	126.478443333333	no sig	-
ENSG00000103742.12	IGDCC4	3.744261	2.225983	285.336562963468	0.757481986307509	0.0986501621483679	1.14068844845231e-17	2.10218561863307e-16	1.89163766666667	no sig	-
ENSG00000106462.12	EZH2	81.674974	65.1280896666667	2776.07887226191	0.363787855997567	0.043290386394405	1.16978945855061e-17	2.15318389348601e-16	42.172803	no sig	-
ENSG00000076555.16	ACACB	4.99827733333333	2.96055066666667	748.051110645188	0.759662649988724	0.0990370822547827	1.20678088292996e-17	2.21586136542865e-16	2.613212	no sig	-
ENSG00000140497.16	SCAMP2	37.0208466666667	49.0115326666667	1278.11596295186	-0.345940919512705	0.0411022599292384	1.20623497526609e-17	2.21586136542865e-16	50.7542726666667	no sig	-
ENSG00000204172.12	AGAP9	53.3730973333333	43.910743	2335.500141848	0.321793134657066	0.0381670058807367	1.26800059096106e-17	2.32543903999246e-16	44.2441643333333	no sig	-
ENSG00000169446.6	MMGT1	62.6445136666667	84.6056413333333	1600.48436936355	-0.374953712634468	0.0447921196642195	1.39992741343167e-17	2.56426558414123e-16	75.8028073333333	no sig	-
ENSG00000134748.13	PRPF38A	31.952787	40.9047083333333	2606.02954308983	-0.302990793285441	0.0359406880307797	1.44440018231921e-17	2.64251611025025e-16	43.8581616666667	no sig	-
ENSG00000166197.17	NOLC1	236.138089666667	281.884108666667	14928.9151940179	-0.205447385527352	0.0242272872906877	1.53539109220205e-17	2.80557826847829e-16	243.972718333333	no sig	-
ENSG00000166436.17	TRIM66	8.25573133333333	5.54802166666667	1343.4998760544	0.587011844781979	0.0737974488381007	1.60223148201288e-17	2.92416944205134e-16	5.56043833333333	no sig	-
ENSG00000100104.13	SRRD	16.6137173333333	23.3644833333333	967.968522809941	-0.426997809274986	0.0515045474963116	1.6245898445713e-17	2.9578130322358e-16	24.404957	no sig	-
ENSG00000168876.9	ANKRD49	17.817392	28.982944	397.212480263476	-0.615040438840749	0.0780709325329454	1.62276976399125e-17	2.9578130322358e-16	26.4437196666667	no sig	-
ENSG00000145388.15	METTL14	10.359525	14.705697	830.764538764757	-0.439238076370773	0.0531101272939808	1.65919575989617e-17	3.01717443672313e-16	12.761907	no sig	-
ENSG00000188897.10	ENSG00000188897	2.56426066666667	1.308307	535.422153679419	0.976509195163955	0.124859743591462	1.71718139809045e-17	3.11885657544742e-16	1.039378	no sig	-
ENSG00000083817.9	ZNF416	7.88724233333333	4.96922933333333	266.361259076188	0.672049421679597	0.0869572239315566	1.80578508411327e-17	3.27583756233545e-16	7.29923366666667	no sig	-
ENSG00000198920.11	KIAA0753	16.1600946666667	12.7655583333333	1093.82681665856	0.375189069128556	0.0449862755830009	1.81427838166665e-17	3.28728925524336e-16	12.6914623333333	no sig	-
ENSG00000152749.8	GPR180	21.6503826666667	31.2485536666667	1629.04527686054	-0.460781944489235	0.0560718995759098	1.9341710575499e-17	3.5003155693355e-16	23.3168303333333	no sig	-
ENSG00000196950.14	SLC39A10	22.917319	32.816609	1292.31886803921	-0.449960378946965	0.0546507605134106	1.96758667658131e-17	3.55651908266946e-16	33.2328246666667	no sig	-
ENSG00000143294.15	PRCC	74.2287163333333	95.6958276666667	2339.60062194145	-0.311672958620777	0.037170133677918	2.00947463956168e-17	3.62788385525656e-16	91.1956823333333	no sig	-
ENSG00000100359.21	SGSM3	42.433104	33.4469693333333	2223.80297623798	0.379254182584853	0.0455750085168112	2.04553204018917e-17	3.6885640557239e-16	30.8464213333333	no sig	-
ENSG00000100461.18	RBM23	55.488843	80.0319363333333	2049.11382596565	-0.460359159130258	0.0561054100530669	2.15743826446957e-17	3.88570870213605e-16	68.2015403333333	no sig	-
ENSG00000165806.21	CASP7	57.33263	74.3862713333333	1519.08301871181	-0.320406352076391	0.0382865860204128	2.17950850232391e-17	3.92077454326168e-16	44.1456946666667	no sig	-
ENSG00000107560.12	RAB11FIP2	22.522085	32.9302943333333	1454.69949360669	-0.477563224086689	0.0584827317174351	2.3220907634868e-17	4.17229061496585e-16	25.8919716666667	no sig	-
ENSG00000196937.11	FAM3C	68.8952333333333	94.1211523333333	1420.057465914	-0.389541931949309	0.047006849375029	2.48695655971727e-17	4.46319882592117e-16	49.4450403333333	no sig	-
ENSG00000234127.9	TRIM26	26.6542546666667	21.9415246666667	1463.98932994441	0.319088069765991	0.0382174533392284	2.59065879062813e-17	4.64377898557896e-16	19.6577246666667	no sig	-
ENSG00000111640.15	GAPDH	2196.61564033333	2847.14351866667	47193.4669696776	-0.319083667531719	0.0382228179561597	2.61909025101075e-17	4.68916692802697e-16	2474.018045	no sig	-
ENSG00000154370.16	TRIM11	41.770956	32.68574	2042.06143150125	0.388553780785244	0.0469347434828614	2.69192427130976e-17	4.81385034282261e-16	35.712049	no sig	-
ENSG00000121716.21	PILRB	42.1938573333333	32.0931596666667	1517.10712840982	0.426503274395556	0.0518292328711581	2.73119413198344e-17	4.87828809711497e-16	31.4395663333333	no sig	-
ENSG00000113761.12	ZNF346	41.001446	31.479071	1781.58005857363	0.414144222321326	0.0502380591384835	2.77908187593695e-17	4.95794784375735e-16	32.5047213333333	no sig	-
ENSG00000101004.15	NINL	6.88317266666667	4.76275466666667	736.460417683652	0.549493582625197	0.0688918410411901	2.9770218670126e-17	5.30479960345331e-16	4.89594233333333	no sig	-
ENSG00000169679.15	BUB1	64.916377	82.7559443333333	3261.45850867649	-0.296650675242804	0.0355476510914944	3.09645489637311e-17	5.51110478899936e-16	67.470319	no sig	-
ENSG00000053747.17	LAMA3	22.2399593333333	17.1412966666667	2426.19316229047	0.407738007336963	0.0495053906458487	3.16589077119801e-17	5.62804285092099e-16	5.25501866666667	no sig	-
ENSG00000043514.17	TRIT1	28.6044353333333	21.6201763333333	790.495474824277	0.432253135379607	0.0527227659941657	3.2848804735507e-17	5.8326941270644e-16	21.705658	no sig	-
ENSG00000154813.10	DPH3	24.961462	34.0653016666667	1046.93042531448	-0.389832177339381	0.0472668024842491	3.4498490744822e-17	6.11840879974343e-16	41.0193513333333	no sig	-
ENSG00000127564.17	PKMYT1	66.911394	53.5513773333333	2264.6467923142	0.358584412781388	0.043336527386907	3.62998403959441e-17	6.43031837801243e-16	57.9179783333333	no sig	-
ENSG00000198932.13	GPRASP1	1.98621466666667	0.871587333333333	242.033276931334	1.18309743889498	0.150134849810594	3.65615987882024e-17	6.46908570108158e-16	0.664739333333333	sig	-
ENSG00000099899.15	TRMT2A	56.766487	47.8503883333333	2906.90535116084	0.289151933559303	0.0347100419514116	3.66492286356227e-17	6.47698853085594e-16	47.0633903333333	no sig	-
ENSG00000204410.16	MSH5	13.9369273333333	9.10884433333333	773.988385523906	0.619997831794966	0.0798998079497672	3.75523378648593e-17	6.62882310670672e-16	11.36785	no sig	-
ENSG00000136888.8	ATP6V1G1	159.118000666667	203.785709666667	2187.04132750917	-0.302316966744699	0.0363536094381582	3.82458071476264e-17	6.73719571650685e-16	184.443391	no sig	-
ENSG00000241973.11	PI4KA	55.666356	45.4735633333333	6349.58195461877	0.331240780200231	0.0399420308949696	3.82556519623872e-17	6.73719571650685e-16	39.1538533333333	no sig	-
ENSG00000184277.13	TM2D3	68.1067596666667	93.556464	760.836137831404	-0.396171321773857	0.0481580947671417	3.86448162804695e-17	6.79779002833229e-16	88.2516793333333	no sig	-
ENSG00000115128.7	SF3B6	421.986646333333	567.951426333333	2768.45110048812	-0.369340864875047	0.0447714065174232	4.08657226790325e-17	7.18007889727757e-16	717.163110333333	no sig	-
ENSG00000171681.13	ATF7IP	12.5832426666667	17.8062606666667	1370.88616683669	-0.434470165286495	0.0532176823979809	4.2578532618932e-17	7.47230942061002e-16	21.564484	no sig	-
ENSG00000120805.14	ARL1	79.8882576666667	109.187382333333	1710.9380330652	-0.389283757439877	0.0473630344776792	4.39196620497472e-17	7.69870820232487e-16	92.9068863333333	no sig	-
ENSG00000129055.13	ANAPC13	85.5354503333333	124.153604	1051.44869279738	-0.467272255501175	0.057667782138315	4.5481336975705e-17	7.96319575968355e-16	110.341867333333	no sig	-
ENSG00000175768.13	TOMM5	299.360777666667	414.907312	1647.87407000906	-0.407508556361179	0.0497407076493051	4.55927968024803e-17	7.97345025286996e-16	370.822061666667	no sig	-
ENSG00000109063.15	MYH3	1.85533533333333	1.21072166666667	511.488030452315	0.624760504750214	0.080950865977548	4.74002234614687e-17	8.27035148937084e-16	2.35671766666667	no sig	-
ENSG00000143106.13	PSMA5	110.107440666667	143.949435	3129.049342745	-0.33047615163128	0.0399697700312674	4.73950687100955e-17	8.27035148937084e-16	133.359371666667	no sig	-
ENSG00000140382.15	HMG20A	30.527253	38.988974	1455.01285977188	-0.296697255665595	0.0357799531879058	4.83429396530424e-17	8.42508456959091e-16	37.101382	no sig	-
ENSG00000176542.10	USF3	6.59123633333333	10.320701	1057.83286789816	-0.564619328423119	0.0716915749958366	4.86788532223535e-17	8.47383039638543e-16	8.25689333333333	no sig	-
ENSG00000099949.22	LZTR1	46.1254753333333	37.3509643333333	3408.16186270002	0.343305706754825	0.0416118346652193	5.0129373344787e-17	8.71626647257975e-16	38.8023566666667	no sig	-
ENSG00000187634.13	SAMD11	17.9628006666667	12.395385	1076.36350776273	0.5508447676411	0.0696934386737846	5.17924343350469e-17	8.99505700000959e-16	13.735828	no sig	-
ENSG00000133119.13	RFC3	89.9221306666667	122.218832333333	1851.47189053517	-0.381453783217023	0.0465180702003349	5.53561203585348e-17	9.60291731190923e-16	111.408213666667	no sig	-
ENSG00000115484.15	CCT4	482.558948666667	612.450668666667	15057.9082696834	-0.28969122544472	0.0349894962029831	5.61762344615488e-17	9.73398545411321e-16	619.572613666667	no sig	-
ENSG00000144567.11	RETREG2	25.8763836666667	33.9198193333333	1392.52697743562	-0.333504305352391	0.0404782256616261	5.91294707370884e-17	1.02339468583422e-15	23.807799	no sig	-
ENSG00000128609.16	NDUFA5	165.450793	220.082343666667	1987.37074201817	-0.355290723412133	0.0432314157448957	5.95499050291857e-17	1.02948947054469e-15	174.532028	no sig	-
ENSG00000196911.12	KPNA5	35.523471	48.9667163333333	1457.36904646709	-0.401206105238745	0.0491415732587954	6.15470483930736e-17	1.06279696967421e-15	45.166415	no sig	-
ENSG00000023909.10	GCLM	27.8425383333333	36.969517	1088.3760719496	-0.352093136459242	0.0428660159581026	6.34392060572709e-17	1.09421742713199e-15	25.7747733333333	no sig	-
ENSG00000164088.18	PPM1M	12.0899976666667	8.36545366666667	345.218932811517	0.548452405908509	0.0695728819112588	6.41681784977944e-17	1.10552604669057e-15	6.667285	no sig	-
ENSG00000182224.12	CYB5D1	29.9349143333333	40.8522046666667	1647.21469490894	-0.388183221209921	0.0475083987632589	6.62703693579045e-17	1.14044043158723e-15	45.0495166666667	no sig	-
ENSG00000039123.16	MTREX	67.271504	81.9131243333333	3745.09581444001	-0.23379387526229	0.0281958113462711	6.75424524333906e-17	1.16100623766632e-15	76.516694	no sig	-
ENSG00000242616.4	GNG10	153.651422333333	207.474749333333	1347.54587315114	-0.372328608673418	0.0454937056694876	6.85660573774341e-17	1.17725890087109e-15	203.001555	no sig	-
ENSG00000100263.14	RHBDD3	32.0128593333333	23.0331266666667	912.879547362837	0.498686156668995	0.0624292718577461	7.05146701776221e-17	1.20933862676639e-15	25.785958	no sig	-
ENSG00000142192.21	APP	197.365620666667	237.878161	8802.6500908822	-0.219223640049483	0.0264501695290469	7.41600678066309e-17	1.27041252521018e-15	140.609183	no sig	-
ENSG00000278053.5	DDX52	34.180941	43.1186846666667	2766.40991299976	-0.281611349620187	0.0341451141919819	7.687750144826e-17	1.31546916496313e-15	40.2079056666667	no sig	-
ENSG00000005893.16	LAMP2	56.5486086666667	71.468716	1974.80865924648	-0.285230998200678	0.0346068084442012	7.88060491500287e-17	1.34694012577855e-15	61.5489813333333	no sig	-
ENSG00000068028.18	RASSF1	38.9832976666667	27.640753	1041.88116612893	0.514672731769499	0.0648441382594383	8.01800301944901e-17	1.36887197642349e-15	27.7899176666667	no sig	-
ENSG00000168214.22	RBPJ	41.6467556666667	57.0253233333333	1936.79645416812	-0.391317438473846	0.0480798846645862	8.37144136664157e-17	1.42759591178871e-15	49.656578	no sig	-
ENSG00000143110.12	C1orf162	3.06182766666667	0.176631666666667	39.4769753586873	3.86661885363732	0.486792554457945	8.58382914165842e-17	1.46216072667232e-15	0.704887666666667	sig	-
ENSG00000176945.18	MUC20	0.802645666666667	0.177599	71.1386664478552	2.13687029299358	0.268703815374316	8.82770701752649e-17	1.50200545473151e-15	0.228215666666667	sig	-
ENSG00000114416.19	FXR1	84.704417	103.593862666667	2996.64551761525	-0.240661552819793	0.029168129464895	9.22788344819873e-17	1.56832404714313e-15	86.441514	no sig	-
ENSG00000172613.8	RAD9A	19.1180263333333	13.4576813333333	560.064672927231	0.523014755369056	0.0662290864771382	9.46444401953737e-17	1.60671727020862e-15	15.4136156666667	no sig	-
ENSG00000165704.15	HPRT1	271.72535	346.285087	3235.12920149139	-0.295723092902055	0.0360248484276746	9.76851759495757e-17	1.65647247181086e-15	288.174020333333	no sig	-
ENSG00000181163.14	NPM1	2604.86632933333	3449.500178	60290.6277304878	-0.346409852505534	0.0424167448687538	9.79371339578975e-17	1.65887898248911e-15	3867.61364566667	no sig	-
ENSG00000102317.18	RBM3	151.423217333333	214.408216	4461.76241950689	-0.434703602969721	0.053928434150489	9.91035519896591e-17	1.67675201598666e-15	229.987901	no sig	-
ENSG00000114739.14	ACVR2B	16.3106	23.441154	2333.3531603733	-0.454704087699339	0.0566634037353815	1.02697813380693e-16	1.73561607254927e-15	20.468334	no sig	-
ENSG00000173207.13	CKS1B	247.392711333333	362.784637666667	2002.03058104329	-0.480426223763266	0.0602219913861394	1.03281205294347e-16	1.74352090684466e-15	410.654028333333	no sig	-
ENSG00000166750.10	SLFN5	4.19966166666667	1.94134633333333	330.99119443132	1.1162764927959	0.144681913582697	1.06566501615479e-16	1.79696869334827e-15	0.966724666666667	sig	STAT2
ENSG00000185189.18	NRBP2	7.51252833333333	4.778082	420.212447085012	0.659422716302193	0.0876862603087817	1.14414320432442e-16	1.92714623521684e-15	3.60235333333333	no sig	-
ENSG00000106004.5	HOXA5	73.545558	105.002298333333	1236.55923526041	-0.444965033867043	0.0555189075743231	1.26734119096403e-16	2.13227326493111e-15	53.7727746666667	no sig	-
ENSG00000167702.13	KIFC2	9.560894	6.26472133333333	564.511646217718	0.617658727816974	0.0811631898432426	1.27428620672119e-16	2.1415679561117e-15	4.842525	no sig	-
ENSG00000164144.16	ARFIP1	29.8316906666667	40.9758743333333	881.725272812988	-0.395497614968427	0.0489589406567111	1.32345995199815e-16	2.22173260315948e-15	33.1478393333333	no sig	-
ENSG00000099889.14	ARVCF	4.59520533333333	2.95525233333333	285.61557165947	0.646102850487963	0.0858501453506237	1.39263895384508e-16	2.33526498656447e-15	3.37634266666667	no sig	-
ENSG00000129167.10	TPH1	1.66676633333333	0.613904666666667	179.296458096083	1.43332513134371	0.185941012290727	1.40423712291216e-16	2.35209718087786e-15	1.35154733333333	sig	-
ENSG00000112081.17	SRSF3	353.962861	491.465696333333	8875.40068057284	-0.410043281368213	0.0509303053455967	1.42173747927024e-16	2.37876720310753e-15	469.997186	no sig	-
ENSG00000002016.18	RAD52	21.2636706666667	13.3499843333333	513.463618915266	0.675759801065098	0.0906437790229696	1.44617732538758e-16	2.41697596233013e-15	15.7541523333333	no sig	-
ENSG00000136636.13	KCTD3	66.201038	79.8052756666667	2953.47538556734	-0.219056876575626	0.0267027392544224	1.50599311616723e-16	2.5141579431031e-15	58.5132886666667	no sig	-
ENSG00000110108.10	TMEM109	86.3555163333333	113.100482333333	2143.06032782467	-0.331849037366321	0.0408309249205297	1.51115624345412e-16	2.51998676660076e-15	93.154478	no sig	-
ENSG00000132024.18	CC2D1A	36.1536286666667	30.1038356666667	2218.17100511952	0.305711540221967	0.0375256671589272	1.53694063530957e-16	2.56015249472838e-15	19.8534676666667	no sig	-
ENSG00000001167.15	NFYA	17.7301286666667	27.2021526666667	1191.61250574229	-0.537918049685345	0.068973977066346	1.54768625157796e-16	2.57520642853617e-15	26.6486333333333	no sig	-
ENSG00000168246.6	UBTD2	36.395637	49.0341403333333	1091.10592975431	-0.369321949229575	0.0456769962547148	1.58698143475424e-16	2.63767862501876e-15	45.7363996666667	no sig	-
ENSG00000108055.11	SMC3	96.0704973333333	122.370728	7251.41160267018	-0.295026932510671	0.0362132601446445	1.63927174058807e-16	2.72158826975387e-15	106.748698333333	no sig	-
ENSG00000197498.13	RPF2	50.2983973333333	70.6420903333333	3043.64465762231	-0.424551948602026	0.0530249367380622	1.73599677283667e-16	2.8790045490113e-15	90.7450466666667	no sig	-
ENSG00000164934.14	DCAF13	72.0645053333333	97.750868	1900.11713961505	-0.379061531976166	0.0470175122399993	1.76270822927474e-16	2.92009083036447e-15	117.515217333333	no sig	-
ENSG00000182973.20	CNOT10	75.008852	64.0555723333333	2541.64404711867	0.270400359337715	0.0331592134944082	1.77030717908938e-16	2.92946001369619e-15	56.3449596666667	no sig	-
ENSG00000171155.8	C1GALT1C1	26.0328013333333	42.9979766666667	421.591571859139	-0.632691993100212	0.0840712712281386	1.80622915357811e-16	2.98562549234539e-15	42.088371	no sig	-
ENSG00000171109.19	MFN1	25.6454596666667	35.6341433333333	1314.45529157292	-0.411223579429132	0.0512814767193459	1.82305140785415e-16	3.0101314319169e-15	30.914388	no sig	-
ENSG00000143337.19	TOR1AIP1	39.3093313333333	50.5009626666667	1572.99487237976	-0.306095827300977	0.037677407263933	1.8475153605091e-16	3.04718753388126e-15	41.221013	no sig	-
ENSG00000109184.15	DCUN1D4	40.685612	54.8760496666667	1405.37726194029	-0.371688145183531	0.0461028945633232	1.88222021972922e-16	3.10103495217683e-15	44.71928	no sig	-
ENSG00000116062.19	MSH6	85.8577636666667	102.585929	5136.93671839425	-0.206995917735203	0.0253303359038946	2.05680158451194e-16	3.38496548979449e-15	91.5655856666667	no sig	-
ENSG00000110429.14	FBXO3	44.007213	57.0124706666667	1342.94377733434	-0.318914052943488	0.039377468438085	2.09028391328598e-16	3.43631733836272e-15	49.381122	no sig	-
ENSG00000162946.23	DISC1	2.99591433333333	1.48748966666667	284.30042560464	1.01242912793927	0.134393001211287	2.1264608158706e-16	3.49198222214044e-15	1.13555066666667	sig	-
ENSG00000086102.19	NFX1	35.6621596666667	29.491527	2228.15655794504	0.31320686391985	0.0386614621552445	2.12942037612639e-16	3.49303723287327e-15	28.170307	no sig	-
ENSG00000132294.15	EFR3A	23.9676596666667	33.313458	1030.3759385464	-0.409727065508305	0.051237231293622	2.21939881223049e-16	3.63667794504072e-15	13.4233583333333	no sig	-
ENSG00000129968.17	ABHD17A	79.4806033333333	64.965656	2115.56096502638	0.330139203963715	0.0408643961168738	2.27836881691158e-16	3.72925189087319e-15	72.999513	no sig	-
ENSG00000223496.3	EXOSC6	29.6054626666667	39.5081963333333	1389.58448932561	-0.356249832867481	0.0442534756251794	2.36240467008582e-16	3.86260850342124e-15	29.7344816666667	no sig	-
ENSG00000180964.17	TCEAL8	173.401864	236.783510666667	1964.20717505397	-0.388142223418731	0.0484299789057807	2.38766230734803e-16	3.89967597868598e-15	209.164061	no sig	-
ENSG00000153250.21	RBMS1	20.5642126666667	27.60329	935.213278119541	-0.364611659157532	0.0453641936901648	2.446777793469e-16	3.99190208187719e-15	26.478007	no sig	-
ENSG00000138095.20	LRPPRC	124.967269666667	157.976028	8354.58808500312	-0.284563328778925	0.0351236043120069	2.5292752276606e-16	4.12203503318741e-15	126.198557333333	no sig	-
ENSG00000123444.14	KBTBD4	10.2235756666667	16.1133183333333	329.821404824912	-0.573501203976958	0.0750850369189482	2.61497794531879e-16	4.25710502437157e-15	14.2776543333333	no sig	-
ENSG00000187514.17	PTMA	1977.37976866667	2514.42645233333	32404.5588676617	-0.292484245029845	0.0361615146934238	2.69749087684284e-16	4.38669632884637e-15	2311.60393833333	no sig	-
ENSG00000162377.6	COA7	36.275106	49.2778706666667	2035.85238202079	-0.381065941133825	0.0476194869159947	2.81619568868584e-16	4.57480064729946e-15	46.0767536666667	no sig	-
ENSG00000165476.14	REEP3	47.3067683333333	62.9215366666667	1600.29756320106	-0.352994534630762	0.0439581971360021	2.85369927047163e-16	4.63073374621743e-15	32.1621766666667	no sig	-
ENSG00000160161.9	CILP2	9.75845466666667	13.9913966666667	585.354640397885	-0.450934950406206	0.0570524847074247	2.85979743295461e-16	4.63563938728934e-15	6.868807	no sig	-
ENSG00000144736.14	SHQ1	38.1861563333333	48.840564	1369.71132981347	-0.30163304843562	0.0373746854748526	2.95066290037252e-16	4.77779196811124e-15	39.1938106666667	no sig	-
ENSG00000111875.8	ASF1A	37.50035	51.568029	899.880677259317	-0.397867271070061	0.0498891960336827	2.98935588733132e-16	4.83525107312442e-15	61.062862	no sig	-
ENSG00000169375.16	SIN3A	18.2858773333333	24.6497576666667	1581.737635851	-0.368978512366674	0.0460877723843311	3.04369559974041e-16	4.91786829218507e-15	26.7283416666667	no sig	-
ENSG00000167971.16	CASKIN1	1.51667	0.768345666666667	155.953867152692	0.982606935635138	0.131963698483869	3.09818701015223e-16	5.00055344518681e-15	0.892848	no sig	-
ENSG00000198042.11	MAK16	22.1570033333333	32.7297703333333	1112.9421609891	-0.488134289888543	0.0624130287883829	3.1914162050794e-16	5.14551864080983e-15	28.6616746666667	no sig	-
ENSG00000121057.13	AKAP1	42.4659716666667	55.7638496666667	2471.46779542196	-0.335569386912455	0.0418089635585782	3.36693283603349e-16	5.42270432726547e-15	50.8644726666667	no sig	-
ENSG00000090060.19	PAPOLA	174.710034666667	217.141263666667	8558.67882651544	-0.261173897927262	0.0323504954141168	3.62962380447323e-16	5.83954950399509e-15	204.659971333333	no sig	-
ENSG00000115163.15	CENPA	39.7314273333333	60.1505103333333	597.417204842621	-0.518782056725471	0.0670571658867453	3.64718605249757e-16	5.86154901294252e-15	56.7368733333333	no sig	-
ENSG00000166169.17	POLL	29.2103633333333	23.9651126666667	1234.34494468881	0.325071207777638	0.0405051839586014	3.65349284081013e-16	5.86543179714725e-15	27.7019956666667	no sig	-
ENSG00000125848.10	FLRT3	6.507453	9.96243033333333	416.280282557132	-0.534242297998708	0.0694035967679946	3.67949792345745e-16	5.90089693575756e-15	11.5254073333333	no sig	-
ENSG00000196150.14	ZNF250	3.54038333333333	2.240437	250.375087600164	0.663802798955943	0.0902201345796336	3.69291159648255e-16	5.91611501774437e-15	1.86276033333333	no sig	-
ENSG00000007944.15	MYLIP	13.8851363333333	19.3239513333333	546.861351442083	-0.411639957681192	0.0519227265713857	3.78447165418538e-16	6.05635989244635e-15	13.221665	no sig	-
ENSG00000156232.7	WHAMM	8.97225966666667	6.40910066666667	595.662728392867	0.504501501301618	0.0650315493655408	3.9877551379317e-16	6.37491078518774e-15	5.56749866666667	no sig	-
ENSG00000133393.13	CEP20	57.4618216666667	87.6042693333333	1168.35800544389	-0.530086451621243	0.0688821289997071	4.05274062864666e-16	6.47193484924241e-15	86.5673166666667	no sig	-
ENSG00000140400.18	MAN2C1	26.5928766666667	19.7281156666667	1778.43139222812	0.456917257706609	0.0582234916507073	4.12671401114012e-16	6.58309139872353e-15	19.672555	no sig	-
ENSG00000161940.11	BCL6B	17.2635826666667	25.1264613333333	990.881846047265	-0.470501755094874	0.0601640035249778	4.21885893645614e-16	6.72297023964865e-15	22.548858	no sig	-
ENSG00000187325.5	TAF9B	69.8634006666667	98.260026	1742.28504299881	-0.425942352371425	0.0539572877226599	4.22733843386646e-16	6.72936925982438e-15	92.5409906666667	no sig	-
ENSG00000198276.16	UCKL1	23.211058	17.1868696666667	955.174195934236	0.461167945920751	0.0588662360470598	4.32768536137385e-16	6.88184143699481e-15	25.0189626666667	no sig	-
ENSG00000135900.4	MRPL44	43.1887143333333	62.61721	809.484823370704	-0.464228256890388	0.0593243683491688	4.44625470368056e-16	7.0629388469952e-15	69.778057	no sig	-
ENSG00000134077.16	THUMPD3	47.3923543333333	61.2944336666667	1947.88167306883	-0.315988028703606	0.0394660290535502	4.52988185768845e-16	7.18129397003452e-15	50.028998	no sig	-
ENSG00000143420.19	ENSA	403.526414666667	472.993229	7711.57788365512	-0.180085865711497	0.0222660065602284	4.53028893234019e-16	7.18129397003452e-15	451.019146	no sig	-
ENSG00000226314.9	ZKSCAN8P1	9.532477	5.76499633333333	252.296599857462	0.726913860205291	0.10062309094605	4.58534663996173e-16	7.2609349367041e-15	7.318456	no sig	-
ENSG00000179010.16	MRFAP1	373.004256	464.365968666667	7546.84497986906	-0.263122402555561	0.032719143237863	4.64494660203676e-16	7.34759391665312e-15	492.41065	no sig	-
ENSG00000174720.18	LARP7	49.6955326666667	68.458295	1809.72195657992	-0.398739630829463	0.0503540980618926	4.66253182745332e-16	7.36768001036256e-15	65.9110286666667	no sig	-
ENSG00000162368.15	CMPK1	117.652217666667	156.392593	2829.62001515829	-0.351772930094553	0.0441877215415416	5.05542692653646e-16	7.98016344686253e-15	101.176745333333	no sig	-
ENSG00000023839.12	ABCC2	1.73479366666667	0.654225	188.554163355487	1.38649510557418	0.183845551035068	5.10104218570411e-16	8.04374591521856e-15	0.619342333333333	sig	-
ENSG00000175309.15	PHYKPL	22.116708	15.2877286666667	547.784832416458	0.547037375038352	0.071767941366452	5.11612166489453e-16	8.05909447213009e-15	18.5697733333333	no sig	-
ENSG00000088808.18	PPP1R13B	8.48984133333333	6.16550133333333	733.328513657751	0.483927008803184	0.0622882740755843	5.13948375535965e-16	8.08744442714475e-15	6.186514	no sig	-
ENSG00000178718.7	RPP25	53.300064	72.1328846666667	2026.74215240268	-0.375309615803275	0.047337298420571	5.38686799698404e-16	8.46788686700045e-15	72.234114	no sig	-
ENSG00000049192.15	ADAMTS6	1.48875633333333	0.685785	119.444551059925	1.11663054393323	0.149065971320595	5.68818152084739e-16	8.92378498915407e-15	0.562034333333333	sig	STAT2
ENSG00000159199.14	ATP5MC1	330.471065333333	497.892539666667	1939.28013492382	-0.513583691752949	0.066771619098432	5.6887279433347e-16	8.92378498915407e-15	600.217022333333	no sig	-
ENSG00000196850.6	PPTC7	20.865071	29.668815	1095.5860493681	-0.439528540943703	0.0560983912710408	5.7401038309641e-16	8.9950171779401e-15	26.7470896666667	no sig	-
ENSG00000165997.5	ARL5B	49.9152823333333	68.169041	3040.7194515302	-0.387121973284997	0.0490114178807926	6.13679016648429e-16	9.60665750360859e-15	65.4502276666667	no sig	-
ENSG00000113583.8	C5orf15	121.567622333333	153.949414666667	2341.13591143878	-0.285566066631531	0.035741277658419	6.27021855222935e-16	9.79518597666917e-15	153.609960666667	no sig	-
ENSG00000170852.12	KBTBD2	15.7828136666667	21.7266876666667	537.442361166299	-0.397505797015615	0.0504232936089681	6.26400064104226e-16	9.79518597666917e-15	12.707981	no sig	-
ENSG00000123545.6	NDUFAF4	27.018398	42.287706	757.335974343278	-0.563080331098298	0.0745755672001394	6.39126451699934e-16	9.97394540308126e-15	40.1684203333333	no sig	-
ENSG00000119522.18	DENND1A	10.964792	8.27114566666667	871.002270884529	0.43383766046733	0.0554082150052667	6.41435458753232e-16	9.99962723961217e-15	5.51181433333333	no sig	-
ENSG00000104164.12	BLOC1S6	47.71966	63.975279	1342.396029807	-0.363242803543783	0.0459260291737867	6.97128338544805e-16	1.08566215945898e-14	58.365102	no sig	-
ENSG00000145569.6	OTULINL	8.41475966666667	12.288898	507.355699622139	-0.472167074943481	0.0609458416635711	7.31255707142805e-16	1.13763465275312e-14	4.05416266666667	no sig	-
ENSG00000089847.13	ANKRD24	1.86994533333333	0.845852333333333	186.666678196021	1.14406597549838	0.153177826963385	7.40830441529787e-16	1.15134215526408e-14	0.751611333333333	sig	-
ENSG00000007168.14	PAFAH1B1	84.947058	106.816600333333	5126.88328485054	-0.276658253239066	0.0346952582732336	7.49855019231948e-16	1.16416729298884e-14	87.909384	no sig	-
ENSG00000112578.10	BYSL	36.7343816666667	50.9884106666667	1090.28115536942	-0.408750824888043	0.0521151719319009	7.6791858514087e-16	1.19098484269533e-14	56.6712916666667	no sig	-
ENSG00000184575.12	XPOT	131.355058333333	157.551002666667	8514.40912891104	-0.211918170089944	0.0264734365916166	7.93649703903018e-16	1.22962685368325e-14	131.602573	no sig	-
ENSG00000198242.14	RPL23A	1557.277974	2130.785763	21704.7245321135	-0.389724391169964	0.0495678020670479	7.98995039508188e-16	1.23663759964948e-14	2361.64057633333	no sig	-
ENSG00000114867.22	EIF4G1	216.623109333333	278.829103333333	22580.5771962967	-0.308170085089835	0.0388188072072356	8.25643090734872e-16	1.27657124029007e-14	237.632407333333	no sig	-
ENSG00000124802.12	EEF1E1	238.250981666667	375.354348666667	1929.76271960638	-0.569930568402927	0.0760240277699058	8.34616458295698e-16	1.28912326934505e-14	401.136893333333	no sig	-
ENSG00000055955.17	ITIH4	2.414996	1.14160633333333	176.587899291465	1.08069008810575	0.145802166657795	8.43955851649625e-16	1.30221437703358e-14	1.94828866666667	sig	-
ENSG00000139344.8	AMDHD1	1.77712066666667	0.405817333333333	38.0343246809394	2.11260942941162	0.276130721451016	8.74588138885348e-16	1.3467227981304e-14	0.559453333333333	sig	-
ENSG00000170248.15	PDCD6IP	74.88681	90.4539623333333	4947.38552962125	-0.221816315904266	0.0277688205696303	8.74428108343169e-16	1.3467227981304e-14	79.9019936666667	no sig	-
ENSG00000119771.15	KLHL29	8.90021566666667	6.81558033333333	900.958829316411	0.41465686560084	0.0530348234780256	8.75900087899845e-16	1.34736671684594e-14	5.68134666666667	no sig	-
ENSG00000146221.10	TCTE1	0.775559333333333	0.063392	31.4523227650307	3.45636448303954	0.448115274503148	8.77481401194533e-16	1.34842325412921e-14	0.0681703333333333	sig	-
ENSG00000174137.14	FAM53A	4.218628	1.829288	168.111284624977	1.19987827195428	0.160784320990313	8.84928445092748e-16	1.35848231260419e-14	1.916117	sig	-
ENSG00000161057.13	PSMC2	91.655065	119.864874	2453.06818083044	-0.32956510747007	0.0416606736870746	8.94475807347698e-16	1.37174189173617e-14	88.0840593333333	no sig	-
ENSG00000075785.14	RAB7A	127.067760666667	159.122585666667	3513.22701454369	-0.271187887903197	0.0341224745233524	9.56804015558493e-16	1.46583542017726e-14	155.630231	no sig	-
ENSG00000122376.12	SHLD2	63.9879533333333	85.574841	2459.33844923756	-0.359430003883241	0.0456745670746124	9.90385469384548e-16	1.51574222852508e-14	60.3639143333333	no sig	-
ENSG00000160695.16	VPS11	10.8000516666667	7.781929	530.049775811786	0.490470980693523	0.0639491971662304	1.00543948228436e-15	1.53722111515585e-14	6.79167633333333	no sig	-
ENSG00000129083.13	COPB1	91.7277113333333	114.270588	3994.29031065443	-0.264435175118996	0.0332935836234077	1.03226664062788e-15	1.57663825810185e-14	98.2989973333333	no sig	-
ENSG00000117597.18	UTP25	15.5950116666667	22.2531986666667	1820.1029879673	-0.443649500937709	0.0572258273412924	1.04305823407921e-15	1.59150838853685e-14	20.3548473333333	no sig	-
ENSG00000152952.12	PLOD2	62.466656	82.389056	2233.71209841722	-0.341248078267569	0.0433080932427106	1.05377326299356e-15	1.6046092868311e-14	59.2730603333333	no sig	-
ENSG00000181215.16	C4orf50	0.190039333333333	0.0359013333333333	42.27026053888	2.35500696600464	0.306146960291952	1.05345863510953e-15	1.6046092868311e-14	0.0321066666666667	sig	-
ENSG00000162521.19	RBBP4	288.888772333333	356.526126	9440.7382142741	-0.251556092576405	0.0316507043992218	1.05543577350504e-15	1.60551910046302e-14	352.446115666667	no sig	-
ENSG00000135392.19	DNAJC14	20.6658236666667	27.2117193333333	1052.73680026479	-0.339285650558171	0.0430700936323424	1.0868182994368e-15	1.64992808298185e-14	27.604501	no sig	-
ENSG00000185267.10	CDNF	7.660863	3.31371	98.4335689690783	1.20449372091466	0.161988192366604	1.08603580075647e-15	1.64992808298185e-14	3.431619	sig	-
ENSG00000185800.12	DMWD	23.2384736666667	17.5398303333333	1338.96556574333	0.43379733863863	0.0558890477420418	1.09841381583003e-15	1.66585395107019e-14	16.66239	no sig	-
ENSG00000198830.11	HMGN2	600.214918	848.221584666667	12589.7875227941	-0.430751457239216	0.0554657564118706	1.10162888510954e-15	1.6690507982941e-14	925.637976	no sig	-
ENSG00000114742.14	WDR48	44.45257	56.5033053333333	2225.28305576543	-0.291152433843274	0.0367887250121482	1.11705877938879e-15	1.69072902603273e-14	49.616373	no sig	-
ENSG00000087206.17	UIMC1	53.052871	43.2339123333333	2018.67628379616	0.33254608505148	0.0422089106709443	1.13240377345416e-15	1.71223539466615e-14	34.7000243333333	no sig	-
ENSG00000114209.15	PDCD10	58.1722876666667	83.6635583333333	664.941451131485	-0.452514981773481	0.0585832992015175	1.15829578011082e-15	1.74963014881468e-14	68.256895	no sig	-
ENSG00000013364.19	MVP	0.924819	0.272243	57.446632609572	1.75429827037666	0.234299278039292	1.1613274219215e-15	1.75245354208875e-14	0.177765666666667	sig	-
ENSG00000197321.16	SVIL	5.07201966666667	3.644706	530.930899863899	0.493819416322967	0.0646310814093341	1.19191265502094e-15	1.79680832744406e-14	2.67884666666667	no sig	-
ENSG00000138399.18	FASTKD1	34.454169	46.1990616666667	1263.6014877414	-0.362797978915381	0.0462899292216976	1.24110445956468e-15	1.86909587691683e-14	39.364946	no sig	-
ENSG00000204569.10	PPP1R10	19.6663726666667	27.3893003333333	1766.25797611277	-0.411738648806509	0.0529534780680131	1.27096281779125e-15	1.91215214353324e-14	31.8195006666667	no sig	-
ENSG00000163479.14	SSR2	183.86999	242.098949666667	2487.91835438678	-0.339026148288467	0.043158708487438	1.29980793817521e-15	1.95359966779574e-14	259.759139	no sig	-
ENSG00000125630.16	POLR1B	40.9529313333333	52.3338646666667	2459.28290245736	-0.298414886768744	0.0378335226366	1.32316365778738e-15	1.98672232481521e-14	47.1826883333333	no sig	-
ENSG00000135315.12	CEP162	7.74710233333333	5.60943766666667	600.957423354611	0.483470782825689	0.063243950282777	1.36771440793422e-15	2.05157161190133e-14	4.89197733333333	no sig	-
ENSG00000196118.12	CFAP119	27.7601266666667	17.2279903333333	452.243290192347	0.689363024950494	0.0966867590595608	1.38644224597159e-15	2.07759610914729e-14	12.265943	no sig	-
ENSG00000196547.15	MAN2A2	9.83278866666667	7.38994233333333	1263.26870267308	0.438606801301125	0.056799441975665	1.41316243267971e-15	2.11553363184177e-14	9.72851766666667	no sig	-
ENSG00000106031.9	HOXA13	8.853919	13.8191396666667	481.540542427511	-0.555861364380103	0.0744708591032011	1.43165132373651e-15	2.14108568505237e-14	7.72341766666667	no sig	-
ENSG00000171004.19	HS6ST2	38.375064	48.9293773333333	1584.52256259561	-0.295342691766742	0.037485460077548	1.44560283957896e-15	2.15980800858799e-14	32.6737733333333	no sig	-
ENSG00000232112.3	TMA7	712.786963666667	997.915086666667	3395.12516898173	-0.419230110742667	0.0541300826425049	1.48825678698369e-15	2.221333768691e-14	1088.415598	no sig	-
ENSG00000156876.10	SASS6	28.7473493333333	39.4426386666667	1087.6585911235	-0.393508245897399	0.050598884594129	1.5157090021305e-15	2.26007054471981e-14	30.52444	no sig	-
ENSG00000205085.13	GARIN1A	1.37785466666667	0.214117666666667	53.7144273385562	2.67009468760871	0.347341866523234	1.52259276075214e-15	2.26809148896625e-14	0.250236666666667	sig	-
ENSG00000142102.16	PGGHG	11.9199853333333	7.746704	867.415587841473	0.626363150028902	0.0862953547187883	1.54939459747237e-15	2.30573776474787e-14	8.63732733333333	no sig	-
ENSG00000108861.9	DUSP3	33.2744863333333	41.313917	1913.3008372083	-0.260637322904612	0.0330284588509361	1.58899534220176e-15	2.36233774987096e-14	38.786274	no sig	-
ENSG00000178809.12	TRIM73	17.7171576666667	9.70656533333333	340.26216743626	0.868123849947787	0.12280687584669	1.66898581964865e-15	2.47881391440427e-14	6.34999833333333	no sig	-
ENSG00000159314.12	ARHGAP27	4.01236766666667	2.02297066666667	232.643453851377	0.986616643980506	0.1367291841254	1.70450728289858e-15	2.52907945764726e-14	1.71097233333333	no sig	-
ENSG00000132768.14	DPH2	35.7691536666667	45.7311933333333	1700.43835545254	-0.299976794054451	0.0381948685267785	1.71559918640223e-15	2.54303419223339e-14	55.0454793333333	no sig	-
ENSG00000177873.14	ZNF619	8.36801433333333	4.89329233333333	439.45988154906	0.771682192663216	0.110012564812571	1.75609268618954e-15	2.60050071162155e-14	6.728782	no sig	-
ENSG00000039650.12	PNKP	30.6471746666667	24.3172513333333	930.165392418405	0.369118775074167	0.047422909660704	1.80305868108674e-15	2.66742979562146e-14	21.6798406666667	no sig	-
ENSG00000080819.9	CPOX	52.8550406666667	66.610137	1736.24093211145	-0.280189215749831	0.0356430055775548	1.8220354855023e-15	2.69286126901443e-14	56.8274596666667	no sig	-
ENSG00000166526.18	ZNF3	21.538906	16.5945106666667	799.241760987664	0.407013778422578	0.0526151752504562	1.82786479774943e-15	2.69883073712759e-14	13.141109	no sig	-
ENSG00000176597.12	B3GNT5	9.61569666666667	15.0410746666667	380.983949408242	-0.559273237368763	0.0753928791673864	1.88871911798884e-15	2.78595310212151e-14	13.9664513333333	no sig	-
ENSG00000105323.18	HNRNPUL1	132.414744666667	152.572207	8996.94271615832	-0.155920777178423	0.0197015226831983	2.0023613589876e-15	2.95069379146999e-14	146.332562666667	no sig	-
ENSG00000112144.16	CILK1	11.903428	15.8225176666667	773.695016856853	-0.352144585682004	0.0452608899239631	2.1296047521868e-15	3.13513590226719e-14	11.5975096666667	no sig	-
ENSG00000100890.16	PRORP	33.337366	43.9649436666667	1316.8357025492	-0.341051033022134	0.0438363244041598	2.32490655709079e-15	3.4193137900628e-14	40.8313203333333	no sig	-
ENSG00000135052.16	GOLM1	99.8134453333333	117.28134	4706.07062619188	-0.183171635206959	0.023234460364283	2.34871559036071e-15	3.45096369636333e-14	102.148228	no sig	-
ENSG00000178127.13	NDUFV2	132.351645333333	178.218419	1229.54527704419	-0.36808530914207	0.0475167580862173	2.43693381338978e-15	3.57709612822307e-14	186.848933333333	no sig	-
ENSG00000152601.18	MBNL1	62.2220666666667	80.319743	2902.26476189082	-0.312516731795689	0.0400812078791833	2.48547948910237e-15	3.64480576830917e-14	56.972517	no sig	-
ENSG00000048392.13	RRM2B	23.1982753333333	32.3326926666667	1002.29253466831	-0.413475557724595	0.0538169823709354	2.5731729775521e-15	3.769735921924e-14	34.6581323333333	no sig	-
ENSG00000198948.12	MFAP3L	7.15298733333333	10.5156093333333	373.987437893557	-0.481789492150923	0.0636985203757495	2.61824236797251e-15	3.83203919390151e-14	6.08169266666667	no sig	-
ENSG00000066855.16	MTFR1	53.0257973333333	67.5426946666667	1472.73411434112	-0.294241821368095	0.0377287644443879	2.74983407716365e-15	4.0207321739323e-14	64.960748	no sig	-
ENSG00000133958.14	UNC79	0.319176666666667	0.0661953333333333	53.5044992569347	2.22338800955202	0.295159820106519	2.76100362902726e-15	4.02924779357076e-14	0.0706503333333333	sig	-
ENSG00000152133.17	GPATCH11	21.2281716666667	28.9749903333333	1075.68001168802	-0.385408366824571	0.0499842864737612	2.76028564183556e-15	4.02924779357076e-14	24.9629686666667	no sig	-
ENSG00000091527.17	CDV3	155.668249	196.694280333333	5835.05397896299	-0.283102525190451	0.0362677256963008	2.77690066819257e-15	4.04852781170242e-14	190.503083666667	no sig	-
ENSG00000174371.17	EXO1	88.9878296666667	74.7657106666667	3658.2403904278	0.29189934981989	0.0374332399975869	2.81111058368224e-15	4.09444367623282e-14	68.1415963333333	no sig	-
ENSG00000198682.13	PAPSS2	18.0265223333333	24.27104	1016.29791406743	-0.367763778458395	0.0475884819090966	2.82397923469706e-15	4.10921688832608e-14	24.4790936666667	no sig	-
ENSG00000109189.13	USP46	23.9499056666667	31.899141	1389.56896636379	-0.354532445880155	0.0457946991400213	2.8300589144632e-15	4.11409239494048e-14	29.3426683333333	no sig	-
ENSG00000258947.8	TUBB3	4.37174433333333	2.118432	130.68707826041	1.04023068082239	0.144436067941421	2.90946753314384e-15	4.22545501562075e-14	2.21906733333333	sig	-
ENSG00000163468.15	CCT3	567.649862666667	696.336407	21620.5862780563	-0.242947728388929	0.0310604447108424	3.01871192908761e-15	4.37989242839227e-14	719.10503	no sig	-
ENSG00000111276.12	CDKN1B	46.25629	63.9833713333333	1131.05238453927	-0.401653573204106	0.0523106885445886	3.02740523335723e-15	4.38828210508272e-14	35.520916	no sig	-
ENSG00000172977.13	KAT5	25.219251	33.562287	948.855095733445	-0.351085571794421	0.045386157109578	3.0555999354641e-15	4.42489616014614e-14	32.777458	no sig	-
ENSG00000163818.20	LZTFL1	26.9008463333333	34.9771703333333	1202.00311375154	-0.323117319639567	0.041641911485179	3.11504488889379e-15	4.50665083493991e-14	38.771096	no sig	-
ENSG00000085840.13	ORC1	30.3971603333333	25.5499133333333	1509.9364706723	0.291463439061383	0.0374520853309214	3.18753334319441e-15	4.60710116478003e-14	24.717677	no sig	-
ENSG00000065518.8	NDUFB4	356.813778	503.008896333333	1997.70284942254	-0.42694502208646	0.0559199276635726	3.20581136195545e-15	4.62908106144429e-14	540.659122333333	no sig	-
ENSG00000188290.11	HES4	223.826882666667	162.847307333333	2377.88983102773	0.479874286500937	0.0636384159763139	3.2152173578361e-15	4.63822025544298e-14	126.750823	no sig	-
ENSG00000056277.16	ZNF280C	15.1663393333333	11.286354	695.434296152598	0.448446296996221	0.0590173780429567	3.24391382881449e-15	4.67514349611648e-14	10.541612	no sig	-
ENSG00000170759.11	KIF5B	114.275929666667	142.461437	8671.24116486382	-0.265024946146278	0.0339889638471568	3.28092722589176e-15	4.72397114902754e-14	112.450165666667	no sig	-
ENSG00000128944.14	KNSTRN	47.482426	67.2865266666667	1091.46827762572	-0.433978365429362	0.0569858763329144	3.42198079995464e-15	4.92236264878972e-14	60.2177123333333	no sig	-
ENSG00000169184.7	MN1	2.013213	1.22528866666667	359.375302507329	0.716754914010072	0.102924011039199	3.43505307703909e-15	4.93645616171251e-14	1.32878933333333	no sig	-
ENSG00000119906.13	SLF2	29.794045	38.6446446666667	2310.5049180452	-0.318521268738793	0.0411004828103058	3.467102226778e-15	4.97776819701698e-14	30.6430816666667	no sig	-
ENSG00000182831.12	C16orf72	27.8881853333333	22.773141	1669.8617999812	0.33033209021973	0.0427076820638944	3.59539530930656e-15	5.15704893318709e-14	20.5443886666667	no sig	-
ENSG00000144815.17	NXPE3	16.591399	23.3558266666667	1068.82457445441	-0.425356016045809	0.0558140667675016	3.63907067076747e-15	5.21473292412733e-14	19.6971753333333	no sig	-
ENSG00000067082.15	KLF6	15.51358	21.1738706666667	924.082143364904	-0.386127859706564	0.0503337519271417	3.72303185532963e-15	5.32492459384195e-14	21.7799786666667	no sig	-
ENSG00000146676.10	PURB	27.271397	36.574779	2218.04364978272	-0.363126630878997	0.0471726149970928	3.7198843151501e-15	5.32492459384195e-14	18.0826093333333	no sig	-
ENSG00000162819.12	BROX	45.774769	57.475229	1818.75725285285	-0.274621556129498	0.035334991232521	3.8096766469069e-15	5.44368487697834e-14	59.5723836666667	no sig	-
ENSG00000196305.19	IARS1	216.910905333333	250.878340666667	13789.7136178584	-0.161145814497931	0.0206000474794956	4.09878009878202e-15	5.85124147624422e-14	227.858563	no sig	-
ENSG00000135002.12	RFK	77.1183733333333	103.282355333333	1753.389361861	-0.36122482358768	0.047019732564737	4.26273216772357e-15	6.07551831997011e-14	90.247135	no sig	-
ENSG00000143390.18	RFX5	59.0362123333333	74.060309	3051.91525260505	-0.273999763791113	0.0353179454654312	4.26394585905697e-15	6.07551831997011e-14	62.14463	no sig	-
ENSG00000061794.13	MRPS35	95.5970403333333	119.205405666667	1990.21199564756	-0.265756273186728	0.0342482206054891	4.40090026827974e-15	6.26473763402427e-14	105.133273333333	no sig	-
ENSG00000124067.17	SLC12A4	9.63172366666667	6.97119133333333	509.943577792605	0.486429597916117	0.0649836347166429	4.41023142769868e-15	6.2720979974111e-14	3.157261	no sig	-
ENSG00000087266.17	SH3BP2	13.2425296666667	9.549959	1049.982968378	0.489657312134477	0.0654967327159177	4.49268309788777e-15	6.38333625830897e-14	8.77717266666667	no sig	-
ENSG00000004779.10	NDUFAB1	354.635605	445.286575	1962.74056991783	-0.273705287941016	0.0353152637704638	4.53954123542032e-15	6.44384031299071e-14	473.694291	no sig	-
ENSG00000100258.18	LMF2	46.2581686666667	34.5801186666667	1853.39595811295	0.445238940945303	0.058896730885921	4.56043796357053e-15	6.46741319857251e-14	31.505592	no sig	-
ENSG00000204764.14	RANBP17	10.2918033333333	7.63685366666667	752.312395958119	0.452614602929511	0.059990698344898	4.63395188708597e-15	6.56549104302829e-14	6.97925233333333	no sig	-
ENSG00000146834.15	MEPCE	61.4212676666667	53.18505	2152.18359549963	0.251368721551144	0.032385105604144	4.65638312849668e-15	6.59107752695656e-14	43.6469376666667	no sig	-
ENSG00000100568.11	VTI1B	29.606825	37.013653	1880.19406420153	-0.269701964822569	0.0348158638515078	4.78068756819395e-15	6.76068152819173e-14	35.5263056666667	no sig	-
ENSG00000083937.10	CHMP2B	82.4751283333333	101.592314333333	1792.84703907716	-0.248590849338534	0.0320399210598273	4.83595755931936e-15	6.83243300906648e-14	84.507217	no sig	-
ENSG00000152147.11	GEMIN6	41.5947123333333	62.528728	801.146190301673	-0.508598625169589	0.0685427284057765	4.95687821338891e-15	6.99671714108969e-14	60.3118216666667	no sig	-
ENSG00000130826.19	DKC1	116.94516	145.977228333333	4698.37418714814	-0.266531643653234	0.0344260804163937	5.03279460343201e-15	7.09722905956385e-14	143.083956666667	no sig	-
ENSG00000169021.6	UQCRFS1	50.499737	65.9747113333333	1897.32487191288	-0.327601144074252	0.0425866744009167	5.09915945884805e-15	7.1840961534705e-14	85.1122326666667	no sig	-
ENSG00000101844.18	ATG4A	22.562786	32.7504116666667	549.623366782779	-0.463490645355059	0.0617035563136977	5.12706984082564e-15	7.21667393561592e-14	22.6238313333333	no sig	-
ENSG00000181192.12	DHTKD1	45.4421373333333	39.0007253333333	2786.99342064461	0.262918353984231	0.0339669774636276	5.19960148305824e-15	7.31193958555065e-14	26.7763056666667	no sig	-
ENSG00000001036.14	FUCA2	117.395137666667	141.856568	3873.18280195629	-0.222175507080545	0.0286311087153142	5.40443777630872e-15	7.59290768665927e-14	145.502921333333	no sig	-
ENSG00000188747.9	NOXA1	6.02203566666667	2.50039133333333	172.434711728888	1.26013702168506	0.174520092351858	5.42860872135815e-15	7.61976503486724e-14	2.00862866666667	sig	-
ENSG00000213463.5	SYNJ2BP	27.327282	34.6660536666667	2222.20233580758	-0.288645979108985	0.037411146610026	5.48173171899363e-15	7.68717261989107e-14	28.7315076666667	no sig	-
ENSG00000126749.17	EMG1	15.4605183333333	21.4823536666667	1398.14601607615	-0.409850005411161	0.0540360810218228	5.72379567474627e-15	8.01916540862454e-14	23.749316	no sig	-
ENSG00000136628.18	EPRS1	181.115840666667	213.408134333333	14684.9125841473	-0.187021355162968	0.0240870928899915	5.97793230046194e-15	8.36744005844603e-14	194.116306333333	no sig	-
ENSG00000158691.15	ZSCAN12	17.676547	14.002092	1142.78857303043	0.368571377501586	0.0483081226223371	6.03554724618524e-15	8.44024812024512e-14	12.5528213333333	no sig	-
ENSG00000149547.15	EI24	258.433193666667	320.485977	5716.35192232143	-0.257619895228969	0.0333568962613581	6.11943656214159e-15	8.54962985859911e-14	330.720912333333	no sig	-
ENSG00000125967.17	NECAB3	15.2329836666667	10.6854586666667	594.615776574757	0.528468877181785	0.071988673722177	6.20972251495669e-15	8.66773767712704e-14	14.0964863333333	no sig	-
ENSG00000142920.17	AZIN2	6.22570933333333	3.204737	162.489845144898	0.953210586381755	0.13648494202656	6.4387138628417e-15	8.97905749142817e-14	2.593439	no sig	-
ENSG00000139620.13	KANSL2	36.7470493333333	29.0677123333333	1061.62624564247	0.371118633702613	0.0487787865526021	6.96457192172063e-15	9.70341235858952e-14	23.9301593333333	no sig	-
ENSG00000037042.9	TUBG2	9.60780866666667	5.783956	252.969226402951	0.725859495650071	0.105918386276784	7.07248743439542e-15	9.84466741214321e-14	5.11667033333333	no sig	-
ENSG00000187944.5	C2orf66	3.97020566666667	0.902540333333333	49.5616594904209	2.12517265445714	0.288282805659142	7.30578636421393e-15	1.01600303911923e-13	1.79203266666667	sig	-
ENSG00000147669.11	POLR2K	152.636827	226.699830666667	1166.19910036745	-0.493239666068688	0.0666243109868772	7.32463632076323e-15	1.01768564548853e-13	252.924804666667	no sig	-
ENSG00000240303.8	ACAD11	35.940563	27.6722253333333	1667.28736100719	0.406616297759857	0.0538123892159993	7.37692562691773e-15	1.02400694130557e-13	35.4932286666667	no sig	-
ENSG00000205213.14	LGR4	16.0308016666667	23.421002	898.326577229674	-0.471210256742898	0.0632686662831478	7.42309027719944e-15	1.02946721185632e-13	23.3684266666667	no sig	-
ENSG00000100299.18	ARSA	14.5445946666667	10.1458056666667	642.930584773821	0.530083288900671	0.0725033625386412	7.51335466240587e-15	1.04102777146846e-13	10.2068393333333	no sig	-
ENSG00000133704.10	IPO8	49.4122816666667	61.7894136666667	2906.13245983514	-0.269522285652436	0.0350602287874633	7.60537771939771e-15	1.05281055206539e-13	47.373294	no sig	-
ENSG00000101350.8	KIF3B	15.2952723333333	20.3080713333333	1549.12278045182	-0.349408927476164	0.0458666774110918	7.73885234826283e-15	1.07030457935837e-13	21.7953503333333	no sig	-
ENSG00000177879.17	AP3S1	158.175997333333	202.602836333333	1624.52164987076	-0.302000515667431	0.0394293570817009	7.83942918138346e-15	1.08322085159813e-13	145.686812333333	no sig	-
ENSG00000143870.13	PDIA6	203.771208333333	248.681459666667	5860.23670074442	-0.236007858131361	0.0306440978007232	8.04086433624505e-15	1.1100369035613e-13	220.84253	no sig	-
ENSG00000143228.13	NUF2	70.5111716666667	87.789302	1532.63490373247	-0.263366073751793	0.0342738522268637	8.05891100202156e-15	1.11151036921752e-13	70.487074	no sig	-
ENSG00000172009.15	THOP1	67.4899466666667	58.2612686666667	4238.82622022416	0.2554438778397	0.0332223550536569	8.08753095269248e-15	1.11443810888336e-13	64.2095096666667	no sig	-
ENSG00000131067.17	GGT7	14.52243	11.0842586666667	890.580327480533	0.416074048094499	0.0552936038226199	8.46080539875809e-15	1.16480951037697e-13	16.057298	no sig	-
ENSG00000104866.11	PPP1R37	13.5418266666667	10.6901056666667	803.317581529373	0.376523566811456	0.049696193864985	8.47224215403405e-15	1.16531980357722e-13	10.0688083333333	no sig	-
ENSG00000104472.10	CHRAC1	40.6182523333333	56.916823	932.316385752499	-0.417938945910342	0.0555688173294005	8.52356072928177e-15	1.17130973558726e-13	46.80459	no sig	-
ENSG00000198218.11	QRICH1	49.857779	62.8176783333333	2559.18910413659	-0.278326358985518	0.0363064710339222	8.56082602717102e-15	1.1753593111075e-13	66.9178203333333	no sig	-
ENSG00000108176.15	DNAJC12	25.9822363333333	39.540298	301.52776162109	-0.521833040828099	0.071361251692185	8.69107186036356e-15	1.191971352644e-13	34.1523986666667	no sig	-
ENSG00000141429.14	GALNT1	73.1246043333333	91.830461	2784.42731315841	-0.275206447099477	0.0358985767411375	8.697635077336e-15	1.191971352644e-13	67.635291	no sig	-
ENSG00000118200.15	CAMSAP2	31.8533026666667	42.7604036666667	3130.35117831699	-0.364082445104892	0.0479935906804508	8.77719526529262e-15	1.20178218550669e-13	37.2481896666667	no sig	-
ENSG00000183337.18	BCOR	31.0256026666667	40.505882	2998.75793821561	-0.326751402701352	0.0428786152758093	8.99072820364082e-15	1.22990224745812e-13	39.4876816666667	no sig	-
ENSG00000141568.21	FOXK2	27.992846	34.287533	2116.14978314406	-0.240175851662176	0.0312616078780399	9.13612116757067e-15	1.24865844606643e-13	31.2614463333333	no sig	-
ENSG00000075826.17	SEC31B	13.162882	9.53399566666667	785.675628176431	0.484851634565449	0.0656222090856537	9.37926440695919e-15	1.28072835991766e-13	6.20230633333333	no sig	-
ENSG00000111271.15	ACAD10	12.524328	9.64626266666667	712.026611364195	0.406077273052273	0.0540079056380452	9.86878854878169e-15	1.34635282690393e-13	7.90416833333333	no sig	-
ENSG00000164164.17	OTUD4	43.6276433333333	68.4924336666667	3161.91244371998	-0.562854320605593	0.078368688840467	1.00775665299218e-14	1.37359236382071e-13	42.2563656666667	no sig	-
ENSG00000113593.12	PPWD1	35.765612	48.2269103333333	1089.68457237597	-0.368859857429294	0.048803382883735	1.04455607259179e-14	1.42246457039938e-13	51.298554	no sig	-
ENSG00000175003.15	SLC22A1	1.19385533333333	0.11836	54.9164177419379	3.15097886497694	0.424537896014694	1.05055346599114e-14	1.42934056857549e-13	0.172651666666667	sig	-
ENSG00000134717.18	BTF3L4	136.787667333333	184.575369333333	1820.1983235781	-0.371075183813683	0.0491199018192274	1.05322284247501e-14	1.43168028406769e-13	162.033752333333	no sig	-
ENSG00000100567.13	PSMA3	267.973086	347.220175	2533.23998635226	-0.317805429476447	0.041780700255312	1.06462401387469e-14	1.44587450532981e-13	360.534188	no sig	-
ENSG00000176853.16	FAM91A1	38.5197836666667	51.6427553333333	2034.55753547279	-0.362015591406053	0.0478770325566379	1.07988917120754e-14	1.46528616165199e-13	36.9384166666667	no sig	-
ENSG00000085832.17	EPS15	29.3766226666667	37.0533763333333	1622.65004992002	-0.280896735329336	0.0368193906961697	1.12454153641959e-14	1.52450212783501e-13	29.4508653333333	no sig	-
ENSG00000171867.18	PRNP	28.338737	40.9454	863.135708140568	-0.4580266781534	0.0617478153337183	1.12619531937419e-14	1.52537236653782e-13	42.279556	no sig	-
ENSG00000072803.18	FBXW11	48.591285	62.541804	1984.05583806879	-0.307959764138498	0.0404829004684821	1.13055564559125e-14	1.52990362273682e-13	53.7511436666667	no sig	-
ENSG00000036257.14	CUL3	56.9715763333333	73.8193733333333	2844.39816650212	-0.31765870223273	0.0418451765188394	1.19854941692661e-14	1.62046031032902e-13	64.019881	no sig	-
ENSG00000213185.7	FAM24B	29.380406	14.6885516666667	162.526550436134	0.996301500615754	0.143471056326369	1.23499214232051e-14	1.66823535353779e-13	18.2118346666667	no sig	-
ENSG00000107951.15	MTPAP	18.4263326666667	23.9622196666667	1073.23031549798	-0.32234470057338	0.042533367931752	1.2796050537421e-14	1.72695131469671e-13	22.3645156666667	no sig	-
ENSG00000132912.13	DCTN4	56.2979776666667	68.7412776666667	2993.04366672212	-0.235558298317639	0.0308248064948582	1.28349595537804e-14	1.73065308831162e-13	66.068425	no sig	-
ENSG00000088930.8	XRN2	57.8166876666667	69.414749	3969.26274920556	-0.21385608470442	0.0279467194176814	1.29960123879287e-14	1.75080327746225e-13	88.6181456666667	no sig	-
ENSG00000183520.12	UTP11	64.163469	87.5136826666667	1716.44186427216	-0.384372948179331	0.0512036356723782	1.3438241913808e-14	1.80876336473799e-13	86.959636	no sig	-
ENSG00000088854.13	DNAAF9	4.415443	2.95524	525.164933597681	0.582959352134252	0.0822872289405008	1.34888353310355e-14	1.81395354697021e-13	3.99831433333333	no sig	-
ENSG00000144355.15	DLX1	13.7315316666667	20.602177	422.102922209993	-0.504915075436218	0.0692494465545535	1.38110366474186e-14	1.85562725008766e-13	13.2233713333333	no sig	-
ENSG00000183617.5	MRPL54	98.4243983333333	140.945212333333	978.960034355976	-0.445437989007916	0.0600908337946964	1.38574615834785e-14	1.86020688665128e-13	138.673157	no sig	-
ENSG00000166813.17	KIF7	14.4951936666667	11.2260193333333	1538.85856731448	0.399470408030923	0.0534144838132279	1.43441601848882e-14	1.92382753369386e-13	14.1481416666667	no sig	-
ENSG00000118514.14	ALDH8A1	2.210468	0.880467	109.617444727119	1.30241819508913	0.183818666304955	1.43838814047075e-14	1.92744010823081e-13	1.41601333333333	sig	-
ENSG00000143632.15	ACTA1	1.90620233333333	0.543679	60.2554649504112	1.8087231892015	0.252486728287365	1.45187972517121e-14	1.94379101749165e-13	0.575246666666667	sig	-
ENSG00000136319.12	TTC5	10.6296393333333	15.7340913333333	634.942381071009	-0.487122323029115	0.0665405390580407	1.49857183332177e-14	2.00452266080973e-13	15.513222	no sig	-
ENSG00000140450.9	ARRDC4	8.53437966666667	12.7492793333333	390.439350746539	-0.50240667798347	0.0689640717295982	1.5101990854842e-14	2.01828468206333e-13	11.442338	no sig	-
ENSG00000145335.17	SNCA	70.398756	92.7053036666667	1136.68156002491	-0.338158348872859	0.0448850840550025	1.61025239122293e-14	2.15009342760724e-13	71.5829746666667	no sig	-
ENSG00000163312.11	HELQ	14.9421683333333	10.88959	643.171206647562	0.476294186590578	0.064987938391543	1.67142693836762e-14	2.22980186689309e-13	9.41484933333333	no sig	-
ENSG00000088881.22	EBF4	3.935747	2.114869	124.368159172934	0.892877192468528	0.131891291274169	1.67347733558107e-14	2.23056329212066e-13	1.04363433333333	no sig	-
ENSG00000095066.12	HOOK2	9.483576	6.36636366666667	451.612997956228	0.578557987085194	0.0818713849589885	1.68003312466872e-14	2.23732326452128e-13	5.95387466666667	no sig	-
ENSG00000147604.14	RPL7	1793.214584	2200.75009166667	31856.6174100022	-0.243553109772406	0.0320455185997713	1.70692336724105e-14	2.27112707512434e-13	2882.42440733333	no sig	-
ENSG00000068078.20	FGFR3	24.2382646666667	18.5221763333333	1815.38527380625	0.417572702228728	0.0562099891224018	1.72260634569842e-14	2.28997272146417e-13	16.6929976666667	no sig	-
ENSG00000117399.14	CDC20	130.340451666667	168.91827	3774.35286371931	-0.316946136870847	0.0420152458191118	1.73746517506571e-14	2.30769052987803e-13	212.186966333333	no sig	-
ENSG00000154059.11	IMPACT	63.192922	77.274652	2660.77210360185	-0.239234327302679	0.0314811351819474	1.75447795686795e-14	2.32823549293876e-13	75.6612606666667	no sig	-
ENSG00000103018.18	CYB5B	124.770163666667	160.186923333333	2493.02821051232	-0.304790904533084	0.0403865705910197	1.83535529196986e-14	2.43341961534263e-13	145.931156333333	no sig	-
ENSG00000005889.16	ZFX	17.821563	25.1979286666667	1376.73800984947	-0.430250132840256	0.0581401535816081	1.84216072141516e-14	2.44014154182975e-13	21.6830236666667	no sig	-
ENSG00000143319.17	ISG20L2	53.1794226666667	66.2859213333333	2486.94978091121	-0.265018913932721	0.0349800233079667	1.84366249827137e-14	2.44014154182975e-13	59.1760553333333	no sig	-
ENSG00000164032.12	H2AZ1	1546.876472	2016.58288566667	10682.0721131417	-0.32487537109177	0.0431666935920353	1.88158353517557e-14	2.48814664848875e-13	1922.64152366667	no sig	-
ENSG00000018610.15	STEEP1	28.0833316666667	38.40926	813.197415379167	-0.386081787014826	0.0517763919170649	1.93317817573925e-14	2.55413330405514e-13	39.331136	no sig	-
ENSG00000113194.13	FAF2	50.1231313333333	61.7127883333333	2986.95315914092	-0.247676072488778	0.0326978359334724	2.03760837598074e-14	2.68975011102536e-13	58.1488613333333	no sig	-
ENSG00000174136.13	RGMB	7.02965166666667	11.115322	427.761435680634	-0.569187974622123	0.080569799848298	2.0714375214599e-14	2.73201405389396e-13	10.7504323333333	no sig	-
ENSG00000104671.8	DCTN6	45.334833	67.9315456666667	388.179219161287	-0.501044840668632	0.0691568686077402	2.07491432000885e-14	2.7342074627739e-13	56.6320253333333	no sig	-
ENSG00000180628.15	PCGF5	23.690369	30.8080276666667	1358.51555793619	-0.321450635710671	0.0427982428066237	2.16451979296939e-14	2.8497935265514e-13	22.1672456666667	no sig	-
ENSG00000198961.10	PJA2	40.5646016666667	51.70301	2105.53150990866	-0.294552444448471	0.0391111529469592	2.20545724257952e-14	2.9011577601995e-13	48.209792	no sig	-
ENSG00000004975.12	DVL2	65.667489	56.8975286666667	3257.81244023688	0.249173943229165	0.0329484507584266	2.22104988094351e-14	2.91912179208574e-13	51.5825483333333	no sig	-
ENSG00000198807.13	PAX9	4.248976	7.26197666666667	178.577368724613	-0.672410800209363	0.0992086417760352	2.24451261576172e-14	2.94738917095888e-13	4.22703266666667	no sig	-
ENSG00000113048.19	MRPS27	65.4187186666667	79.1817766666667	2650.99655849024	-0.224301895888153	0.0296267607391521	2.33422539771917e-14	3.06252810014069e-13	78.6593556666667	no sig	-
ENSG00000152684.11	PELO	10.5870513333333	14.587879	537.747599006167	-0.396385006236566	0.0535214492970341	2.56012288316414e-14	3.35598717075647e-13	14.910881	no sig	-
ENSG00000138161.14	CUZD1	4.36515566666667	1.821344	91.3284940758428	1.24785343435496	0.178388008716437	2.6072894406409e-14	3.4148469433242e-13	2.04594933333333	sig	-
ENSG00000115053.17	NCL	677.285951333333	885.840800666667	43164.8005341467	-0.328277465311742	0.0439197174078571	2.72098981832098e-14	3.56067027006847e-13	865.379622	no sig	-
ENSG00000165312.7	OTUD1	7.50172366666667	13.3909453333333	269.484012145402	-0.733010655399658	0.11015473685252	2.73805843709035e-14	3.57989860703703e-13	6.16009366666667	no sig	-
ENSG00000069345.12	DNAJA2	58.5004876666667	75.3754396666667	2099.25434191471	-0.31008681501733	0.0414171361901778	2.80288257427531e-14	3.6614778862392e-13	73.3514263333333	no sig	-
ENSG00000120802.14	TMPO	210.322186666667	250.150161666667	9058.32411654951	-0.200298089749558	0.0264988626091504	2.82440092378909e-14	3.68639341351693e-13	233.29717	no sig	-
ENSG00000127334.11	DYRK2	18.4439906666667	26.2252386666667	1670.31649977694	-0.437046672812291	0.0596418309964986	2.90834484804697e-14	3.79267288791593e-13	22.8252583333333	no sig	-
ENSG00000167004.14	PDIA3	222.319365666667	269.260439	6608.72094823534	-0.225209216967822	0.0298783192593105	3.00433073186763e-14	3.91445858106349e-13	220.946233	no sig	-
ENSG00000116786.13	PLEKHM2	17.7526713333333	14.3672596666667	1252.45730744232	0.342828955881868	0.0460372810557415	3.01511483117438e-14	3.92511710535007e-13	13.4079686666667	no sig	-
ENSG00000004897.12	CDC27	86.5737206666667	109.518897666667	4432.35774367832	-0.284721409530879	0.0379845057283866	3.06422697395897e-14	3.9856101494764e-13	89.5766213333333	no sig	-
ENSG00000100014.20	SPECC1L	36.7202226666667	29.0764386666667	3828.15555591877	0.370099012651931	0.0499138048483075	3.07022810272405e-14	3.98997315935905e-13	29.9679086666667	no sig	-
ENSG00000115866.11	DARS1	93.1869846666667	113.379804333333	3726.33078062449	-0.231104838217909	0.0306901027079313	3.09522819392721e-14	4.01899784870393e-13	100.147042666667	no sig	-
ENSG00000163684.12	RPP14	32.1792783333333	43.2307806666667	1731.317669082	-0.36471769570836	0.0491614762256962	3.12088717478225e-14	4.04882738036509e-13	38.5798896666667	no sig	-
ENSG00000157557.13	ETS2	8.438716	12.6106816666667	469.762098416384	-0.501834479926464	0.0698929577927299	3.29035602984949e-14	4.26501437231136e-13	14.411372	no sig	-
ENSG00000007516.14	BAIAP3	1.03269533333333	0.447638	80.2627015648544	1.19327135538657	0.171749137645851	3.32091027454211e-14	4.30092116741601e-13	0.413188333333333	sig	-
ENSG00000196663.16	TECPR2	7.44127533333333	5.13148333333333	874.162110397864	0.545983481669252	0.077359286726535	3.48410552932826e-14	4.50840264846554e-13	4.06513833333333	no sig	-
ENSG00000122678.17	POLM	10.9534056666667	7.47099333333333	401.269397742936	0.558440018057499	0.0795325864304227	3.5126244462588e-14	4.5414076781605e-13	6.09359033333333	no sig	-
ENSG00000164362.21	TERT	6.62497366666667	4.44786866666667	464.164453831063	0.582980592294286	0.0838925898578434	3.54714174764866e-14	4.5821046997261e-13	4.17923833333333	no sig	-
ENSG00000113272.14	THG1L	6.81134833333333	10.4169023333333	353.814870398002	-0.52969203312008	0.0746527398334196	3.65409051239461e-14	4.71621699266685e-13	11.254194	no sig	-
ENSG00000138160.7	KIF11	106.337173333333	134.006419666667	6232.81958440071	-0.279271140663017	0.0373537607133592	3.66240784279768e-14	4.72290831738024e-13	101.595061333333	no sig	-
ENSG00000142892.15	PIGK	78.3494416666667	104.031316666667	3210.56820255831	-0.349055068536095	0.047078906325621	3.67160129153021e-14	4.73071704870239e-13	85.26565	no sig	-
ENSG00000132781.20	MUTYH	15.734872	10.2909266666667	509.311949458573	0.611342580303259	0.08909788718604	3.69188544553463e-14	4.75279018714214e-13	11.994145	no sig	-
ENSG00000167173.19	C15orf39	15.686293	22.324951	1233.60975541909	-0.438471150175159	0.0601406477563973	3.76019673724388e-14	4.83660117866481e-13	23.5540476666667	no sig	-
ENSG00000099381.19	SETD1A	21.5206196666667	29.9192166666667	2803.11413744286	-0.408568935570769	0.0556844997265723	3.77564265264321e-14	4.85232847302612e-13	32.4309033333333	no sig	-
ENSG00000113460.13	BRIX1	96.0498186666667	134.834070333333	1682.63439811226	-0.421403351716708	0.0575882515621182	3.78914779296321e-14	4.86553688065761e-13	132.592333666667	no sig	-
ENSG00000186416.18	NKRF	35.5089126666667	45.3835856666667	1590.05743247123	-0.299001090941208	0.040127445960904	3.94195640247953e-14	5.05744619296842e-13	44.2963863333333	no sig	-
ENSG00000158286.13	RNF207	4.53547966666667	2.51207866666667	187.046944710089	0.844611372991787	0.128060372116604	4.00565834980373e-14	5.13480438973565e-13	1.518334	no sig	-
ENSG00000100522.10	GNPNAT1	88.8713316666667	120.420319333333	2941.28829245838	-0.374525458667771	0.0507944395666536	4.02811980816329e-14	5.15921037451671e-13	86.6127903333333	no sig	-
ENSG00000196449.4	YRDC	25.1148396666667	38.5136766666667	586.662207178693	-0.529828607140893	0.0748686093720572	4.16635566102463e-14	5.33173273259306e-13	41.7548053333333	no sig	-
ENSG00000111897.7	SERINC1	137.463582333333	163.404636333333	4344.76618207387	-0.198467524121319	0.0264390793152023	4.23992073285864e-14	5.41667839388508e-13	176.449725666667	no sig	-
ENSG00000128596.17	CCDC136	10.3899146666667	7.48366333333333	453.268517722696	0.490591525846214	0.0684112059082863	4.23968722021199e-14	5.41667839388508e-13	3.98349533333333	no sig	-
ENSG00000184185.10	KCNJ12	3.99472633333333	6.14562133333333	382.932174640188	-0.534634554921352	0.0757350184730841	4.30634333836726e-14	5.49687771599377e-13	6.075162	no sig	-
ENSG00000145685.14	LHFPL2	8.368157	11.9625793333333	469.929632105313	-0.441482926744355	0.0607521448002874	4.31369001535662e-14	5.50159703735204e-13	8.330026	no sig	-
ENSG00000266338.7	NBPF15	34.3105266666667	29.9745023333333	2735.11243587054	0.238580230242153	0.0319107747213466	4.50965914191693e-14	5.74667046191021e-13	27.8962376666667	no sig	-
ENSG00000162144.10	CYB561A3	53.2815493333333	43.791193	1274.67580389573	0.320902540926203	0.0432909509550719	4.57209891166468e-14	5.8213168153163e-13	30.609119	no sig	-
ENSG00000170881.5	RNF139	21.863488	30.9285966666667	569.096706192632	-0.428915797642652	0.0589190564603578	4.58789657036693e-14	5.83650133318831e-13	20.178727	no sig	-
ENSG00000110881.12	ASIC1	17.1748646666667	13.6473856666667	990.86616143179	0.365887159134689	0.0496737189238058	4.59798392040966e-14	5.84433491900568e-13	12.7099563333333	no sig	-
ENSG00000149084.13	HSD17B12	76.9155206666667	97.957855	2058.15221045635	-0.294135118770201	0.0395620912638781	4.60180799261011e-14	5.84433491900568e-13	104.169858	no sig	-
ENSG00000188483.8	IER5L	3.06884366666667	1.148652	89.4853821532703	1.39457747692296	0.201640270554178	4.74391064947212e-14	6.01973510444378e-13	1.30216233333333	sig	STAT1
ENSG00000095139.15	ARCN1	109.401527	132.837351333333	5332.03331863293	-0.228593476733285	0.0305858371526314	4.81370851109889e-14	6.10316701470275e-13	124.084489666667	no sig	-
ENSG00000171848.16	RRM2	160.738522	201.669544333333	5359.36273243657	-0.273077874781665	0.0366823996181855	4.83217147550377e-14	6.12142731035457e-13	153.755017333333	no sig	-
ENSG00000101888.12	NXT2	38.8202276666667	55.2233746666667	672.785535307178	-0.436253698200215	0.0601011763637968	4.89915075112908e-14	6.19680181184472e-13	47.2136086666667	no sig	-
ENSG00000107789.16	MINPP1	45.6296833333333	61.817435	973.605496588469	-0.373256964730876	0.050792524635736	4.89989237792299e-14	6.19680181184472e-13	46.6742713333333	no sig	-
ENSG00000119559.17	C19orf25	52.661577	43.6518393333333	1145.83708474566	0.308739951719917	0.0416485975621104	4.94919224819758e-14	6.25390386769309e-13	46.3439803333333	no sig	-
ENSG00000130522.6	JUND	36.468822	22.3356653333333	850.460672018119	0.699900191084671	0.105875849625933	5.03056376524437e-14	6.35140274380728e-13	27.6708543333333	no sig	-
ENSG00000119541.10	VPS4B	22.839836	30.0748946666667	800.836922551297	-0.336710259243299	0.0456118832322992	5.13985688834903e-14	6.48396172316833e-13	24.7792903333333	no sig	-
ENSG00000131931.8	THAP1	14.2177463333333	22.2420413333333	254.175462028729	-0.556974204024465	0.0799154956987237	5.23549480477331e-14	6.59908730618376e-13	18.309256	no sig	-
ENSG00000103064.15	SLC7A6	39.3780203333333	51.3208636666667	2987.77721416046	-0.324230384778089	0.0438832266007079	5.35993293367442e-14	6.75029147662004e-13	40.5416233333333	no sig	-
ENSG00000177238.14	TRIM72	0.298712	0.0353856666666667	50.6150808885548	3.0735740945165	0.426877001688308	5.58717227556895e-14	7.03060284258781e-13	0.0146	sig	-
ENSG00000197363.11	ZNF517	2.74857166666667	1.36145033333333	121.863999111621	1.00295620348292	0.149100510642525	5.62939242037749e-14	7.07782241344375e-13	1.275109	sig	-
ENSG00000185900.11	POMK	13.4864033333333	21.282316	1233.8535532089	-0.567878346862294	0.0819929234706999	5.70301334989811e-14	7.16441052080951e-13	18.464335	no sig	-
ENSG00000122477.13	LRRC39	3.59017933333333	1.43739933333333	121.689554212125	1.30772070194649	0.189976182738582	5.81226977517214e-14	7.29558425151706e-13	1.753001	sig	-
ENSG00000113119.13	TMCO6	22.483366	15.727147	579.910987768583	0.527107213833477	0.0749691884603192	6.0863976902002e-14	7.63331490680266e-13	19.274779	no sig	-
ENSG00000100916.14	BRMS1L	40.8318066666667	53.389799	1082.05580798347	-0.328784963333585	0.0446576631047923	6.31311865926076e-14	7.91107762164223e-13	43.434853	no sig	-
ENSG00000108826.16	MRPL27	101.287433	140.520005333333	919.89044673876	-0.404747510871099	0.0556492186372617	6.31980494324595e-14	7.9128786976273e-13	132.147672666667	no sig	-
ENSG00000110958.16	PTGES3	701.138484333333	906.732107666667	13106.0253104621	-0.313991115261702	0.0425791869529073	6.39408856216033e-14	7.99924357465286e-13	825.592264666667	no sig	-
ENSG00000144320.14	LNPK	31.4618876666667	38.9038433333333	2218.95583452237	-0.253138391162432	0.0341141624985773	6.43295179879813e-14	8.04118974849766e-13	26.5872	no sig	-
ENSG00000198918.8	RPL39	4151.51996333333	5603.76012033333	14475.7656867807	-0.370286874514999	0.0506243522094319	6.49186383921817e-14	8.10810665917265e-13	6882.76218033333	no sig	-
ENSG00000186472.20	PCLO	6.124811	4.37964133333333	868.669682749733	0.498922050165762	0.0703819817545921	6.68770632471031e-14	8.34579245405694e-13	2.285252	no sig	-
ENSG00000173218.15	VANGL1	18.1768873333333	25.5346563333333	1229.38685895659	-0.421140443235084	0.0581755342313079	6.77869753246868e-14	8.4523461788226e-13	15.6902026666667	no sig	-
ENSG00000152439.13	ZNF773	15.3526806666667	8.446953	445.906455569236	0.851188879415219	0.130508126672425	6.82142852021845e-14	8.49859792911513e-13	9.83270266666667	no sig	-
ENSG00000212747.5	RTL8B	19.9865373333333	28.56122	503.468149104547	-0.439560594003486	0.0609892662195423	6.85394511159926e-14	8.53205801464565e-13	31.9755276666667	no sig	-
ENSG00000185127.7	C6orf120	44.0929793333333	56.4733233333333	1982.5878795259	-0.301706499002821	0.0409115361319732	6.90695757663528e-14	8.59095589668125e-13	56.5023126666667	no sig	-
ENSG00000140740.11	UQCRC2	202.546736333333	260.910134666667	3633.9050846035	-0.308699463926163	0.0419156423049444	7.10946284182586e-14	8.8355442984769e-13	288.445658	no sig	-
ENSG00000160959.8	LRRC14	18.347217	15.1775353333333	1175.92883316344	0.313271272196267	0.0425613568019001	7.12551083289971e-14	8.84819405320949e-13	11.688023	no sig	-
ENSG00000110719.11	TCIRG1	6.841879	4.452665	245.695189152805	0.619478549845923	0.091857864468912	7.15050937299206e-14	8.87192829611977e-13	2.90198866666667	no sig	-
ENSG00000119720.18	NRDE2	3.13012733333333	4.81322133333333	643.003167830301	-0.534258375750962	0.0764761725011363	7.31113147571434e-14	9.06375879904553e-13	3.95778	no sig	-
ENSG00000152778.10	IFIT5	23.9974713333333	36.1513096666667	801.9249805133	-0.507906966535465	0.0720066542650774	7.36034409619493e-14	9.11727093263258e-13	28.564856	no sig	-
ENSG00000196683.12	TOMM7	641.021875333333	853.247588666667	2196.357413034	-0.351834883699386	0.0481141175105718	7.68716029367057e-14	9.5142809053435e-13	750.514289333333	no sig	-
ENSG00000136045.12	PWP1	81.1872846666667	103.931901	2845.15572649597	-0.300813917660676	0.0408825761310656	7.86567336896163e-14	9.72723757482335e-13	101.263285	no sig	-
ENSG00000106290.16	TAF6	31.7921536666667	25.1184173333333	1062.70667700306	0.373125493187427	0.0512225648124844	7.90754064247772e-14	9.77099796601243e-13	18.372664	no sig	-
ENSG00000108588.15	CCDC47	99.3866903333333	120.969709666667	4615.34938178598	-0.232350467527963	0.031382342429656	8.03737850703302e-14	9.92329901666854e-13	117.512587666667	no sig	-
ENSG00000189403.15	HMGB1	583.749014333333	741.695781333333	9928.39586116386	-0.290194932879921	0.0394122897303861	8.08119983519276e-14	9.9692379308945e-13	777.071678666667	no sig	-
ENSG00000013375.17	PGM3	32.0425113333333	41.9866173333333	1442.68496965804	-0.331751905008878	0.0452898794192107	8.16072614691771e-14	1.00591125645776e-12	36.2877976666667	no sig	-
ENSG00000148814.18	LRRC27	5.98277766666667	3.655612	200.653207910964	0.702943011321544	0.107568767981852	8.19901536073522e-14	1.00980520067879e-12	3.43051433333333	no sig	-
ENSG00000198901.14	PRC1	146.81688	172.7318	6168.54565622474	-0.184670741228547	0.0248870703460649	8.57506309703002e-14	1.05525776479778e-12	128.778636666667	no sig	-
ENSG00000187535.14	IFT140	9.615701	6.92522166666667	888.336118635033	0.488297233196546	0.0689839542194696	8.59805366992673e-14	1.05722397287231e-12	7.08161966666667	no sig	-
ENSG00000238227.8	TMEM250	42.6697996666667	54.903879	1816.90844989971	-0.30703899446132	0.0418518086656454	8.88807958791886e-14	1.09199510829565e-12	52.9696653333333	no sig	-
ENSG00000163807.6	KIAA1143	50.943471	68.7612926666667	2727.73810539137	-0.36963360225477	0.0508427393915112	9.06230835810951e-14	1.11249428744708e-12	68.0538446666667	no sig	-
ENSG00000153006.16	SREK1IP1	19.876171	27.5191303333333	1312.98791489479	-0.402971732085103	0.0557647306316612	9.09234056536031e-14	1.11527285616604e-12	26.2799833333333	no sig	-
ENSG00000131507.11	NDFIP1	61.939594	77.4849313333333	1929.22749031889	-0.269771866603108	0.0366596884674363	9.36790383708189e-14	1.14813943369113e-12	74.4032556666667	no sig	-
ENSG00000135124.16	P2RX4	13.9557806666667	9.544164	354.869994047046	0.554485325410232	0.0804389972474442	9.4201964019385e-14	1.15361056668743e-12	8.08373666666667	no sig	-
ENSG00000011332.22	DPF1	11.3426823333333	7.89090833333333	434.794433937419	0.53232159530261	0.0765531274210396	9.53559462712562e-14	1.16638196065706e-12	8.65061733333333	no sig	-
ENSG00000176087.16	SLC35A4	91.303415	114.834766666667	2520.14831984174	-0.275359079397316	0.0374521631804492	9.53995991701595e-14	1.16638196065706e-12	109.604774666667	no sig	-
ENSG00000151135.10	TMEM263	83.0911083333333	111.744278	1898.97072874148	-0.364827301818882	0.0502037350441781	9.67362948285893e-14	1.18176632458751e-12	93.28009	no sig	-
ENSG00000134489.7	HRH4	1.09052433333333	0.145660666666667	31.4892689774693	2.78778588629791	0.391223069275214	1.00198505241036e-13	1.2230708230839e-12	0.117696666666667	sig	-
ENSG00000120137.7	PANK3	57.4083343333333	82.064395	5447.18660212854	-0.443159909029854	0.0620024038159488	1.01055016044072e-13	1.23252780490646e-12	65.6836876666667	no sig	-
ENSG00000142173.16	COL6A2	17.7297693333333	14.439102	1120.74540999745	0.333182535862927	0.0457035656068788	1.04735135691287e-13	1.27638008936633e-12	10.5361293333333	no sig	-
ENSG00000120686.12	UFM1	24.2385423333333	33.4181446666667	787.563825407842	-0.398652027121453	0.0552897018033956	1.06931170502932e-13	1.30208998007407e-12	32.1663293333333	no sig	-
ENSG00000170448.12	NFXL1	20.721386	15.510431	955.837750458099	0.439236892566216	0.0614731552243618	1.08047741153311e-13	1.31462445349972e-12	14.6267293333333	no sig	-
ENSG00000037474.15	NSUN2	81.822233	99.9877796666667	4600.26071846469	-0.237205317085915	0.0322374104559336	1.10865834968554e-13	1.34782456625077e-12	98.885891	no sig	-
ENSG00000104765.16	BNIP3L	24.5008246666667	35.4934356666667	754.899876823122	-0.459420981937206	0.0646742211597891	1.1127050705642e-13	1.3516542255242e-12	28.385872	no sig	-
ENSG00000086475.15	SEPHS1	62.04004	78.6386923333333	2686.83221961739	-0.287109402735402	0.0392214303225553	1.1331753859086e-13	1.3743056269165e-12	84.0054373333333	no sig	-
ENSG00000175213.3	ZNF408	9.848749	7.00547466666667	396.96100984007	0.503162058639818	0.0718323564151234	1.13315875264458e-13	1.3743056269165e-12	8.29113433333333	no sig	-
ENSG00000134247.10	PTGFRN	25.5270553333333	34.8114913333333	1986.98442837775	-0.383066198834312	0.0530485692698208	1.15107280012844e-13	1.39488926542896e-12	20.1940013333333	no sig	-
ENSG00000166024.14	R3HCC1L	16.5579356666667	13.066121	866.385458099666	0.372428701607517	0.0514978128424086	1.17139230918357e-13	1.41837261533673e-12	12.956373	no sig	-
ENSG00000130066.17	SAT1	24.1356213333333	14.2468863333333	214.737850831405	0.750597912285993	0.116851122163973	1.21295664547421e-13	1.46752178415118e-12	8.611459	no sig	-
ENSG00000130544.12	ZNF557	6.686624	5.054942	485.610774308242	0.427052886382496	0.0597331213087927	1.21789463412644e-13	1.47231448351693e-12	5.341088	no sig	-
ENSG00000172602.11	RND1	3.71094533333333	1.76265666666667	66.3529979907426	1.05556184313916	0.158370925086384	1.22044456161458e-13	1.47421488512338e-12	1.74943566666667	sig	RELA
ENSG00000173992.9	CCS	32.192794	21.9857733333333	734.260392180082	0.55613216383247	0.0811786088470179	1.22620835644734e-13	1.47999127089221e-12	37.9547153333333	no sig	-
ENSG00000162062.15	TEDC2	23.590468	17.683362	709.231615986144	0.438264610052112	0.0615020652869056	1.25659791529522e-13	1.51545708584604e-12	21.1055633333333	no sig	-
ENSG00000132635.17	PCED1A	17.0104843333333	12.7050426666667	723.712674924624	0.444780105765619	0.062532986050378	1.27182331338885e-13	1.53259284167361e-12	24.1939293333333	no sig	-
ENSG00000138381.10	ASNSD1	104.400813333333	125.687906666667	2580.98378142016	-0.217136033724936	0.0295380944063921	1.2758594167508e-13	1.53622849101584e-12	121.601609666667	no sig	-
ENSG00000120948.19	TARDBP	188.793472333333	243.943883	6436.9980653834	-0.312526120864201	0.0429166505540843	1.28249016345367e-13	1.54297998516074e-12	228.639383666667	no sig	-
ENSG00000178694.10	NSUN3	9.08279533333333	12.9762246666667	625.611725483345	-0.441187288250749	0.0619846171012344	1.28564598469446e-13	1.54554331892097e-12	11.033529	no sig	-
ENSG00000081087.16	OSTM1	33.5661276666667	43.0267566666667	1085.91727815513	-0.301586853474074	0.0413676745694019	1.29495610018467e-13	1.55549507651665e-12	22.8130316666667	no sig	-
ENSG00000150776.18	NKAPD1	35.060772	45.6642923333333	1633.80099296678	-0.322446735123259	0.0443505767431337	1.30790308930425e-13	1.56979610439981e-12	42.94421	no sig	-
ENSG00000213719.8	CLIC1	135.881652333333	176.103783	2659.64429046299	-0.316099358134131	0.0434521072082205	1.3237078332815e-13	1.587501637766e-12	162.980562	no sig	-
ENSG00000197858.11	GPAA1	53.9174723333333	42.208671	1544.50710197209	0.385139210370829	0.0535152247939867	1.34778162763657e-13	1.61508807922268e-12	45.7928766666667	no sig	-
ENSG00000176809.11	LRRC37A3	3.979166	2.34320333333333	253.672744027274	0.749758593828003	0.117004101991268	1.35319571410554e-13	1.6202879579143e-12	1.78905666666667	no sig	-
ENSG00000136451.9	VEZF1	15.295384	21.9602313333333	825.988863318275	-0.446468422977827	0.0629219174202944	1.40724166489024e-13	1.6836641347794e-12	21.17169	no sig	-
ENSG00000160208.13	RRP1B	75.909886	97.387104	5996.05070329951	-0.302585967040448	0.04157732540773	1.41407282374751e-13	1.69049546534446e-12	86.788439	no sig	-
ENSG00000138614.16	INTS14	64.0565916666667	82.6425116666667	1762.23082462358	-0.308913731688854	0.0424950980063048	1.44341698286835e-13	1.72420847993188e-12	84.8367993333333	no sig	-
ENSG00000171302.17	CANT1	22.9650233333333	29.0805323333333	1107.00827826259	-0.28485881024364	0.0391066947530725	1.50093025290355e-13	1.79149038499771e-12	27.8511706666667	no sig	-
ENSG00000175745.15	NR2F1	25.628389	36.1273226666667	1349.20020917803	-0.423845637699745	0.0594883699857033	1.51038638472442e-13	1.80135085045259e-12	48.7784486666667	no sig	-
ENSG00000152433.15	ZNF547	3.14178866666667	1.42979	96.0467439912768	1.1268731056498	0.168486384124755	1.51477063342589e-13	1.80372569501543e-12	1.61997	sig	-
ENSG00000180902.18	D2HGDH	20.3788236666667	15.2399486666667	1123.71597567474	0.442641790846686	0.0624112979453694	1.51460109177016e-13	1.80372569501543e-12	15.1304726666667	no sig	-
ENSG00000164944.12	VIRMA	28.3619083333333	39.193908	2462.3452694735	-0.399051515517307	0.0557402978351984	1.5461366953455e-13	1.83962199544857e-12	40.096185	no sig	-
ENSG00000185359.14	HGS	45.2792313333333	39.2427386666667	2828.14495828905	0.249681667236014	0.0341829647681128	1.56058365763343e-13	1.85534689580631e-12	39.303522	no sig	-
ENSG00000012048.24	BRCA1	54.383409	46.4549976666667	4121.85743015779	0.268914929849865	0.0369143557543076	1.63280608771909e-13	1.93968099073012e-12	39.4637286666667	no sig	-
ENSG00000161654.10	LSM12	106.799323	133.263222666667	3120.94953853342	-0.26579239218564	0.036477309896196	1.63977875420423e-13	1.94643029288416e-12	131.956948	no sig	-
ENSG00000178199.14	ZC3H12D	0.336055666666667	0.0364646666666667	84.931904869163	3.02527119145718	0.429020313597593	1.64498840845493e-13	1.95107791168042e-12	0.056883	sig	-
ENSG00000170801.10	HTRA3	8.42727133333333	5.34083533333333	168.151190233269	0.650416642459159	0.0994501904224725	1.64846162218926e-13	1.95366029516534e-12	1.86061966666667	no sig	-
ENSG00000164751.15	PEX2	28.3181356666667	42.2053576666667	670.11599653286	-0.494818720392408	0.0710030303208127	1.68170208829432e-13	1.99148931508538e-12	48.6495013333333	no sig	-
ENSG00000071794.16	HLTF	92.1386583333333	113.891521333333	5598.18199976684	-0.252787382285163	0.0346670878107485	1.68520856205543e-13	1.99407528045413e-12	96.8333816666667	no sig	-
ENSG00000159322.18	ADPGK	43.9687606666667	55.207762	1546.83110579134	-0.275280540098502	0.037837200399826	1.69106049148392e-13	1.99943034581334e-12	44.9754513333333	no sig	-
ENSG00000170835.17	CEL	1.05080166666667	0.300872	49.7752203680826	1.78032137953049	0.261834660000441	1.75084125951623e-13	2.06848996764947e-12	0.519581333333333	sig	-
ENSG00000172382.10	PRSS27	5.39448333333333	2.13493233333333	56.0034947538493	1.31768101766544	0.196244536802357	1.81727002592641e-13	2.14528940022245e-12	1.80665533333333	sig	-
ENSG00000187860.11	CCDC157	5.16260566666667	3.20591866666667	194.654374339197	0.676507254004745	0.104742106427936	1.91222159966081e-13	2.25561350664215e-12	3.687396	no sig	-
ENSG00000108094.17	CUL2	48.52932	60.6365486666667	1824.19526626742	-0.268656014672058	0.0370171101442575	1.99976117830694e-13	2.35702891031878e-12	52.0416546666667	no sig	-
ENSG00000177302.15	TOP3A	32.3512046666667	24.6673576666667	2622.89730214057	0.417336363437462	0.0588319423920113	2.03797342125741e-13	2.4001913535512e-12	22.6564046666667	no sig	-
ENSG00000166181.13	API5	156.460458	197.620112	5986.85849134644	-0.282269953133161	0.0389843709420725	2.10181146660666e-13	2.47344323646334e-12	198.611538666667	no sig	-
ENSG00000116128.12	BCL9	10.2878753333333	13.6622936666667	1085.27747293944	-0.347769333383318	0.0484383898239758	2.11232134032323e-13	2.48387240291518e-12	14.7849446666667	no sig	-
ENSG00000214021.17	TTLL3	16.124871	12.4755763333333	1245.19751338893	0.399780691781188	0.0561898813064942	2.11549284583626e-13	2.4856628722511e-12	9.77877866666667	no sig	-
ENSG00000100906.12	NFKBIA	9.90854666666667	16.6002426666667	242.33407209832	-0.638320453975221	0.0976981417619353	2.12422323606396e-13	2.49397704701434e-12	16.2851423333333	no sig	-
ENSG00000100902.11	PSMA6	226.838592333333	298.302252333333	2673.25324870645	-0.33541906334564	0.0466666311158121	2.19068086432726e-13	2.57000109180805e-12	327.468708333333	no sig	-
ENSG00000119471.15	HSDL2	51.60849	64.276816	1953.58039287303	-0.262766640003264	0.036264868561546	2.2519109158763e-13	2.63977893132467e-12	65.0385273333333	no sig	-
ENSG00000114388.14	NPRL2	35.347363	28.5431636666667	756.912572119361	0.344768825469588	0.0480593011628086	2.25594459837713e-13	2.64245258900818e-12	31.180068	no sig	-
ENSG00000162231.14	NXF1	68.8984656666667	60.1832373333333	3180.07158397455	0.238287861462488	0.0328209815030629	2.28374270556002e-13	2.67293643527308e-12	56.576279	no sig	-
ENSG00000038274.18	MAT2B	70.736907	91.4678196666667	1414.92113221895	-0.312403914503609	0.0433763656169109	2.31351119580497e-13	2.70567736825135e-12	80.7991156666667	no sig	-
ENSG00000129460.17	NGDN	47.4360726666667	63.8156096666667	816.186483710001	-0.365220953968389	0.051102831054555	2.32380562100217e-13	2.71561005710138e-12	71.5729953333333	no sig	-
ENSG00000112312.10	GMNN	193.956939333333	248.800838666667	2584.75308557323	-0.302145490557705	0.0419084120650134	2.34030903414013e-13	2.73277759021398e-12	233.711054333333	no sig	-
ENSG00000205937.12	RNPS1	184.609469	221.133583666667	5430.8955275784	-0.209144633015685	0.0287555234409795	2.35235910023041e-13	2.74472240216513e-12	230.669287333333	no sig	-
ENSG00000136146.15	MED4	45.582967	61.969226	824.575260422946	-0.377828897299716	0.0530162025209993	2.4038216139293e-13	2.80259944547442e-12	64.1519916666667	no sig	-
ENSG00000100372.15	SLC25A17	60.4187853333333	77.1747173333333	1362.550701762	-0.297128084700049	0.0412108074555841	2.40961748781972e-13	2.80718575184562e-12	68.0239396666667	no sig	-
ENSG00000103257.9	SLC7A5	119.837536333333	147.841489	8458.10308728997	-0.250018144162842	0.0345130636164171	2.43109551444622e-13	2.83002045407543e-12	194.634492333333	no sig	-
ENSG00000109787.13	KLF3	11.2811646666667	15.022302	685.23258873256	-0.3505898059013	0.048985387562857	2.4352477381185e-13	2.83266663982534e-12	15.4438566666667	no sig	-
ENSG00000143401.15	ANP32E	219.853310666667	281.408421333333	9468.2678711759	-0.299377230766077	0.0415575906329021	2.48387293116858e-13	2.88699957111537e-12	267.401777333333	no sig	-
ENSG00000161847.14	RAVER1	52.4785396666667	66.9844693333333	2974.1728857567	-0.295287268161667	0.0409962794419683	2.56862125930754e-13	2.98320227149931e-12	65.2832376666667	no sig	-
ENSG00000116095.11	PLEKHA3	5.595628	7.62627833333333	570.355711034765	-0.381051202295474	0.0535860605158507	2.61287800775642e-13	3.03226604826236e-12	4.199728	no sig	-
ENSG00000211456.13	SACM1L	54.49318	67.6671173333333	1834.47829750406	-0.258507773891914	0.0357629713580407	2.61690583396715e-13	3.03460426515806e-12	57.7464633333333	no sig	-
ENSG00000156853.13	ZNF689	25.1437086666667	31.0083983333333	1351.39538678698	-0.249614682163398	0.0345217774750563	2.69090072590744e-13	3.11801140991965e-12	33.8525263333333	no sig	-
ENSG00000072954.7	TMEM38A	5.51620466666667	3.41363066666667	159.039993680126	0.683509122121954	0.106966276059626	2.76432524529767e-13	3.20063003631816e-12	2.724083	no sig	-
ENSG00000164933.12	SLC25A32	35.5164936666667	47.4275646666667	1144.5900407434	-0.35718393340626	0.0501000721380841	2.82077996527246e-13	3.2634887165374e-12	51.8027846666667	no sig	-
ENSG00000139163.16	ETNK1	64.342019	83.1581266666667	3122.43214930494	-0.312427650459221	0.0435475420231552	2.83379498495802e-13	3.27603216244189e-12	70.4134443333333	no sig	-
ENSG00000116584.22	ARHGEF2	21.217471	17.8036903333333	1499.18028530704	0.292825549928247	0.0407435251135762	2.92572988949798e-13	3.37972245855801e-12	19.2404163333333	no sig	-
ENSG00000145817.17	YIPF5	40.7843996666667	52.354353	1130.6072883414	-0.303439778791284	0.042293707752806	3.00032297660765e-13	3.46323651396327e-12	51.2317136666667	no sig	-
ENSG00000182484.15	WASH6P	45.2730403333333	37.5686903333333	1452.83875564885	0.308008297071721	0.0429624290378071	3.02912008844717e-13	3.49380147921508e-12	47.8337703333333	no sig	-
ENSG00000121864.10	ZNF639	30.6583496666667	46.001776	824.395733672646	-0.500844655490929	0.0729075364238009	3.04733359891381e-13	3.51212186572062e-12	42.0017096666667	no sig	-
ENSG00000181467.5	RAP2B	5.70549766666667	8.63008233333333	534.939944984398	-0.509770849758867	0.0745012533130632	3.14799596798398e-13	3.62536586840019e-12	8.52264166666667	no sig	-
ENSG00000124160.12	NCOA5	20.2909423333333	27.1814096666667	1154.18973835021	-0.359120586942108	0.0505144864845431	3.21154920919706e-13	3.69573315485845e-12	35.2719223333333	no sig	-
ENSG00000135365.17	PHF21A	15.018709	12.1439176666667	874.002131769903	0.343644467222785	0.0482232169135024	3.21886453612861e-13	3.70132592541104e-12	10.1707446666667	no sig	-
ENSG00000133983.16	COX16	48.06384	71.3058366666667	756.119185458427	-0.488534515851224	0.0709098909594399	3.25916430918435e-13	3.74480960068247e-12	68.4016636666667	no sig	-
ENSG00000153113.24	CAST	52.696592	63.6703236666667	2880.27535338543	-0.221630579844654	0.0307158146267505	3.41886854854714e-13	3.92531937314152e-12	47.8513376666667	no sig	-
ENSG00000163257.11	DCAF16	49.2368806666667	60.3322486666667	2639.2884344354	-0.240792718257059	0.0334285834528807	3.43457272761522e-13	3.94034884846266e-12	67.1919756666667	no sig	-
ENSG00000183431.12	SF3A3	88.7481153333333	105.687884	4360.10823727478	-0.201794233969195	0.0279478716972858	3.57421505222511e-13	4.09743664732271e-12	110.398852333333	no sig	-
ENSG00000101544.9	ADNP2	21.7273636666667	29.1594486666667	1480.50919382941	-0.360503728632936	0.0508285110042796	3.5815041978207e-13	4.10267293177409e-12	27.22137	no sig	-
ENSG00000170638.10	TRABD	82.378618	69.062804	3558.23994978712	0.294451785556554	0.0411425000214985	3.61041220055124e-13	4.13264722272665e-12	83.1718726666667	no sig	-
ENSG00000125817.8	CENPB	32.789429	41.258307	2035.93808778433	-0.277143831306818	0.0386510307106685	3.62004339409618e-13	4.14052763019726e-12	54.7352653333333	no sig	-
ENSG00000133243.10	BTBD2	44.7383696666667	31.8256306666667	1610.33109049618	0.502350955842918	0.0734540345851606	3.67237509519424e-13	4.19719898105028e-12	29.3091596666667	no sig	-
ENSG00000198015.14	MRPL42	156.960787	212.335258	3930.08024075401	-0.371562724967659	0.0525522440586678	3.8187246767263e-13	4.36115715921583e-12	206.532350666667	no sig	-
ENSG00000168615.13	ADAM9	85.7411943333333	105.539183	3293.83433617924	-0.246484579328451	0.0343080058813078	3.83411002487354e-13	4.37541321914978e-12	61.6743263333333	no sig	-
ENSG00000053372.5	MRTO4	71.5511313333333	93.6732616666667	2576.25581739522	-0.329209395395299	0.046280300172765	3.93131794809985e-13	4.4829514423302e-12	95.2179116666667	no sig	-
ENSG00000106609.16	TMEM248	30.7049406666667	40.8766913333333	1283.03139572738	-0.350314089688415	0.0494040886589281	3.94315333397557e-13	4.49304886694496e-12	25.482991	no sig	-
ENSG00000089737.18	DDX24	99.7288576666667	116.829294666667	4309.35075844205	-0.179157575904881	0.0248325795934864	4.04373016745754e-13	4.60417162193522e-12	89.9344806666667	no sig	-
ENSG00000174579.5	MSL2	17.538087	23.129049	873.139476924823	-0.338379700127664	0.0476681964972152	4.08738684040293e-13	4.65036653728862e-12	25.105057	no sig	-
ENSG00000137203.15	TFAP2A	27.496886	36.4433303333333	1082.31725979365	-0.343005740499683	0.0483562957641283	4.1010334547965e-13	4.66237400686706e-12	26.878387	no sig	-
ENSG00000092421.17	SEMA6A	8.93155766666667	12.2998623333333	622.959941763832	-0.394929110429711	0.0561912333720658	4.13685832434014e-13	4.69955834509628e-12	5.475564	no sig	-
ENSG00000184205.14	TSPYL2	9.53361633333333	6.38485266666667	547.049115883803	0.576862019661472	0.0873048704447562	4.26463209577478e-13	4.84106391896121e-12	5.52535733333333	no sig	-
ENSG00000076201.16	PTPN23	14.6320916666667	12.323093	1419.17004316936	0.287594691072068	0.0402920184826774	4.32336737765642e-13	4.90404538887664e-12	11.6715796666667	no sig	-
ENSG00000116171.19	SCP2	150.915184666667	191.936413	2363.17998243317	-0.291728855500895	0.040894435032089	4.3440545066751e-13	4.92380614196445e-12	166.150191666667	no sig	-
ENSG00000108424.11	KPNB1	218.682328333333	269.699729	17390.5759661785	-0.249203994546085	0.0347894148310454	4.41880014735169e-13	5.00217428408718e-12	266.313434666667	no sig	-
ENSG00000138069.18	RAB1A	156.112335	189.834774666667	2330.46301544669	-0.230691416104599	0.0321518141291504	4.41983160623822e-13	5.00217428408718e-12	167.659683666667	no sig	-
ENSG00000011021.23	CLCN6	9.69482133333333	7.54894266666667	842.60091974192	0.38922406865941	0.055401570370193	4.46577985282166e-13	5.05038494233207e-12	7.940346	no sig	-
ENSG00000180376.17	CCDC66	31.698035	25.490466	1457.30173589396	0.346829242216487	0.0490068075966811	4.47162524400184e-13	5.053204689155e-12	23.996732	no sig	-
ENSG00000130783.14	CCDC62	1.81684933333333	0.743656666666667	92.0387970383634	1.24863956386925	0.190188355875841	4.52520201953482e-13	5.10991913441854e-12	0.612634666666667	sig	-
ENSG00000132763.15	MMACHC	16.239483	22.6965953333333	910.803949655124	-0.41215894221247	0.0590814209780619	5.00010335055761e-13	5.64195793485449e-12	24.3014423333333	no sig	-
ENSG00000029993.15	HMGB3	95.3222333333333	125.439956666667	2824.1922467613	-0.33599803449631	0.0475197410077297	5.08911302773978e-13	5.73809864571258e-12	146.183728666667	no sig	-
ENSG00000163930.10	BAP1	74.1698273333333	88.725099	4217.45965664309	-0.207129261760579	0.0288967979618364	5.14221244193516e-13	5.793636215409e-12	74.2060843333333	no sig	-
ENSG00000126062.4	TMEM115	47.160165	61.2396783333333	1493.00888541371	-0.317993672397127	0.0449012773682526	5.33233001615136e-13	6.00335138114128e-12	56.7167263333333	no sig	-
ENSG00000163631.17	ALB	1.27525633333333	0.0423813333333333	36.2383744937604	4.51018767373449	0.685861967365066	5.46959342429175e-13	6.15329260232821e-12	0.009701	sig	-
ENSG00000100376.12	FAM118A	21.3776896666667	16.577777	913.577400133777	0.394242617836277	0.0564066669685374	5.49915771822337e-13	6.18193904565379e-12	16.998985	no sig	-
ENSG00000213906.10	LTB4R2	16.2853803333333	10.575272	715.437064769746	0.616333382965688	0.0955356709872539	5.53642209015423e-13	6.21919247459575e-12	10.9749496666667	no sig	-
ENSG00000137968.17	SLC44A5	22.3918676666667	17.28905	774.228273951829	0.400451373387941	0.0574024294661596	5.66361624944048e-13	6.35733544008304e-12	9.98011766666667	no sig	-
ENSG00000174437.18	ATP2A2	100.668645	129.337743333333	8173.88140755925	-0.304610007046882	0.0429962086313612	5.72137168965118e-13	6.41738677243241e-12	104.384698666667	no sig	-
ENSG00000105248.16	YJU2	17.0352926666667	23.6610343333333	562.824574966779	-0.404712258907688	0.0580859085776653	5.76154083336763e-13	6.45763777420201e-12	24.5171053333333	no sig	-
ENSG00000164465.19	DCBLD1	15.0963003333333	19.7869496666667	702.622738545062	-0.330846065006285	0.0468732157852681	5.77785560686289e-13	6.4711124274486e-12	16.9229703333333	no sig	-
ENSG00000179134.16	SAMD4B	34.4451896666667	42.1518136666667	2795.91848697758	-0.238746150681541	0.0334725078321358	5.80457364510412e-13	6.49620992575684e-12	42.9503016666667	no sig	-
ENSG00000218739.10	CEBPZOS	66.5566916666667	91.748953	1235.38166746205	-0.396472033881682	0.0568420947465062	5.95159732101785e-13	6.65581080225105e-12	91.971908	no sig	-
ENSG00000010165.20	METTL13	30.936659	39.0251953333333	1601.29464901798	-0.280866883529164	0.0395711133406085	6.00642386598867e-13	6.71214527648474e-12	40.6283663333333	no sig	-
ENSG00000158882.15	TOMM40L	19.584359	26.189929	816.030186746523	-0.356881345140454	0.0508375632030763	6.21051465474679e-13	6.93507469780058e-12	23.7709666666667	no sig	-
ENSG00000145331.14	TRMT10A	10.770469	16.1452393333333	491.889409395684	-0.499381952128352	0.0738032798642061	6.37376499500254e-13	7.11210268687367e-12	18.314699	no sig	-
ENSG00000145147.20	SLIT2	99.2624243333333	127.428900333333	9367.98395921314	-0.302943308303085	0.0428437043932081	6.38160818502461e-13	7.11558752879039e-12	68.470438	no sig	-
ENSG00000165775.18	FUNDC2	14.7604453333333	19.2633993333333	1192.39068786077	-0.3253110108066	0.046153578385875	6.45322446393376e-13	7.19012260116788e-12	22.128306	no sig	-
ENSG00000010322.16	NISCH	55.429013	41.298047	3848.64086386748	0.445743192131731	0.0647726842825085	6.47100961807392e-13	7.20461373651879e-12	38.3697163333333	no sig	-
ENSG00000108946.16	PRKAR1A	103.921268666667	124.897152	3828.77588659457	-0.215113123250877	0.0301670977024637	6.52728279529631e-13	7.26190318369681e-12	103.415887666667	no sig	-
ENSG00000144231.11	POLR2D	52.9412073333333	65.8964566666667	2361.45906324938	-0.261437255634617	0.0368209523027392	6.56197102474352e-13	7.29511159277349e-12	64.2837293333333	no sig	-
ENSG00000100288.20	CHKB	28.2138983333333	20.0299806666667	739.718593890544	0.505834452543937	0.0750049232100922	6.64452468101539e-13	7.38144506752447e-12	22.2134736666667	no sig	-
ENSG00000122484.9	RPAP2	7.27561333333333	5.322146	2044.67334192188	0.468120284844604	0.0685167670646989	6.66967265802335e-13	7.4039260176511e-12	5.60483666666667	no sig	-
ENSG00000100031.19	GGT1	1.68387766666667	0.645566666666667	91.883733796334	1.34770838765139	0.206875403614826	6.79895996263957e-13	7.54189267378892e-12	0.867989333333333	sig	RELA
ENSG00000143179.16	UCK2	58.2660943333333	79.767117	2766.94346916386	-0.386795575333743	0.0555046260127298	6.84705472662692e-13	7.58965808852212e-12	76.465811	no sig	-
ENSG00000145354.12	CISD2	68.451254	99.0935363333333	1216.24372218555	-0.456655935532182	0.0666742773468554	6.99938751587133e-13	7.7528116680206e-12	79.619011	no sig	-
ENSG00000135333.15	EPHA7	26.9552576666667	36.637171	1751.90611728585	-0.377459926371904	0.054112340314369	7.12579317836599e-13	7.88702879323549e-12	26.0091046666667	no sig	-
ENSG00000187676.8	B3GLCT	15.7375213333333	20.9448263333333	621.651387855065	-0.350864757772218	0.0500830757701287	7.22685936199005e-13	7.99302310212767e-12	14.8123383333333	no sig	-
ENSG00000075336.12	TIMM21	18.4067616666667	25.4603603333333	716.032477587712	-0.399485393768682	0.0575399711837072	7.24726296848722e-13	8.00971328811912e-12	25.6631893333333	no sig	-
ENSG00000060762.19	MPC1	166.625345666667	223.191290666667	1346.7992622445	-0.358478490678877	0.0512573214985052	7.39341866821135e-13	8.16525907862902e-12	220.474144333333	no sig	-
ENSG00000198892.7	SHISA4	4.53841033333333	2.032756	85.5978553365473	1.1428037518874	0.177348931790299	7.5870975882917e-13	8.37302314374065e-12	3.17294066666667	sig	-
ENSG00000181104.7	F2R	22.5141756666667	31.6347556666667	697.508480417823	-0.418114118845098	0.0605925698033024	7.97150571618485e-13	8.79081555753377e-12	22.2856476666667	no sig	-
ENSG00000127527.14	EPS15L1	26.3799776666667	21.5193716666667	1408.05796317451	0.328480021060632	0.0468361768740271	8.10779531251664e-13	8.9345770713588e-12	21.79308	no sig	-
ENSG00000166128.13	RAB8B	14.7970106666667	19.9250516666667	551.402395147893	-0.365951962435742	0.0525061245934351	8.22732749688865e-13	9.05967582290697e-12	14.031534	no sig	-
ENSG00000116874.12	WARS2	21.5192976666667	28.029529	739.015463633924	-0.322981169019355	0.0460348328171341	8.27342402689372e-13	9.10378592740313e-12	25.8481816666667	no sig	-
ENSG00000008130.15	NADK	48.3995986666667	42.2360993333333	2278.21198136489	0.23937337053759	0.0337976239214113	8.31470716686918e-13	9.14253906203887e-12	41.2888323333333	no sig	-
ENSG00000065150.21	IPO5	139.856311333333	170.011276333333	9460.59348657108	-0.229729905566041	0.032427758817995	8.5761237990334e-13	9.42310978647438e-12	181.236644666667	no sig	-
ENSG00000067334.14	DNTTIP2	24.27721	30.68539	1982.93522321781	-0.283848849871173	0.04028655867235	8.58688808573903e-13	9.42806539639591e-12	30.6223346666667	no sig	-
ENSG00000143793.13	C1orf35	81.2672016666667	65.1757653333333	2035.38220613771	0.352109913762887	0.0504561323514018	8.67678649144456e-13	9.51983670731635e-12	66.1207993333333	no sig	-
ENSG00000183336.9	BOLA2	280.905648	385.738651	955.182752697778	-0.389468971271279	0.0562149970557007	8.88032553548499e-13	9.73606599617718e-12	338.854292666667	no sig	-
ENSG00000176783.15	RUFY1	39.9536056666667	33.4303813333333	1743.61219830107	0.295901558468657	0.042110892334279	9.15617784406439e-13	1.00312050144819e-11	27.8367396666667	no sig	-
ENSG00000101557.15	USP14	72.9509833333333	91.0496963333333	2704.37564762269	-0.266229564012347	0.0377778029491757	9.37126578786458e-13	1.02593922841001e-11	81.0308456666667	no sig	-
ENSG00000163975.14	MELTF	19.731265	14.876918	583.543298343977	0.430706067320159	0.0628274224433418	9.40816682269308e-13	1.02923160270028e-11	5.71104066666667	no sig	-
ENSG00000187778.14	MCRS1	61.9366293333333	77.5445766666667	2053.75740940261	-0.26980684017982	0.0383480281178076	9.98305446933279e-13	1.09133100888464e-11	80.622526	no sig	-
ENSG00000126803.10	HSPA2	6.60798	4.15055733333333	169.347900871544	0.65704437352747	0.105122332341356	1.01988837682217e-12	1.11411719424596e-11	3.043414	no sig	-
ENSG00000115073.8	ACTR1B	35.453322	27.785577	1252.87152602579	0.382498771244355	0.0553281407922053	1.05476455273367e-12	1.15138129127155e-11	37.666463	no sig	-
ENSG00000120963.12	ZNF706	36.9391273333333	61.589025	563.030333940097	-0.63260308936481	0.100329769827362	1.07373145550452e-12	1.17123745960424e-11	67.1464473333333	no sig	-
ENSG00000050130.18	JKAMP	45.8164606666667	66.448161	594.187299220855	-0.457665669452018	0.0674526716807851	1.07458896934158e-12	1.17132528653827e-11	52.4537666666667	no sig	-
ENSG00000143850.16	PLEKHA6	0.536181	0.201837666666667	113.319956318007	1.38470035972082	0.214960074595319	1.10545752716597e-12	1.2041020391638e-11	0.119973	sig	-
ENSG00000133460.20	SLC2A11	11.3084876666667	6.41410066666667	339.759266391825	0.802826352347502	0.132198198918358	1.12500797331517e-12	1.22451228864449e-11	4.42040533333333	no sig	-
ENSG00000087157.19	PGS1	16.4459763333333	12.395561	526.400180494255	0.427393662626921	0.0625471827180171	1.14298654098889e-12	1.24318341308856e-11	11.558409	no sig	-
ENSG00000133657.17	ATP13A3	48.9787823333333	65.5628236666667	3401.42632735246	-0.357682217567544	0.0515942817453646	1.14731332864414e-12	1.24698979302887e-11	48.972576	no sig	-
ENSG00000099917.17	MED15	34.4949573333333	29.2822703333333	2032.2361483799	0.277463228900682	0.0395804800841723	1.14946709963155e-12	1.24843058551482e-11	27.958207	no sig	-
ENSG00000188283.12	ZNF383	9.472172	6.717196	405.186958885085	0.503148661922918	0.0754395560199198	1.15497190865754e-12	1.25350622915856e-11	7.670501	no sig	-
ENSG00000101246.20	ARFRP1	17.559596	12.2733866666667	638.619873438181	0.522901026171165	0.0790358027168274	1.16211277393429e-12	1.26034892568773e-11	18.2865916666667	no sig	-
ENSG00000150594.7	ADRA2A	0.329714333333333	0.0309626666666667	97.9078700871765	3.18945024305671	0.472217988096159	1.17036027408351e-12	1.26838110221488e-11	0.015696	sig	-
ENSG00000196391.11	ZNF774	7.968456	5.84195466666667	328.29695434973	0.46556214490791	0.0689420686785023	1.19533510595757e-12	1.2945170059131e-11	4.30889566666667	no sig	-
ENSG00000109861.17	CTSC	65.653914	83.7068666666667	1281.85576986047	-0.294167825509176	0.0420833952150733	1.20165634850482e-12	1.30042853221178e-11	89.309622	no sig	-
ENSG00000117791.16	MTARC2	19.6358966666667	13.7099673333333	420.355763732249	0.521450261328546	0.0788582623844553	1.22209154073359e-12	1.32159468985357e-11	12.2273416666667	no sig	-
ENSG00000151151.6	IPMK	22.4737093333333	29.8794973333333	981.184938466324	-0.349594397949741	0.0504298079642167	1.22808865495793e-12	1.32712806261583e-11	18.8921683333333	no sig	-
ENSG00000119705.10	SLIRP	408.728580666667	580.010003	1313.97100833823	-0.431451913417223	0.0633063229613898	1.23109572949932e-12	1.32942465058755e-11	623.948043	no sig	-
ENSG00000261794.2	GOLGA8H	3.93206266666667	2.64607533333333	259.720123954989	0.568466404372284	0.0878198363749052	1.23761885003791e-12	1.33551210911392e-11	2.060495	no sig	-
ENSG00000067225.21	PKM	572.524009333333	667.697256666667	24106.927039137	-0.172098957399794	0.0243746403916149	1.26831278680076e-12	1.36765488276262e-11	621.698563333333	no sig	-
ENSG00000147065.18	MSN	57.0427616666667	66.6764596666667	3816.58936989925	-0.175822416882663	0.0249158276831998	1.28891947036846e-12	1.38888213122262e-11	64.3400783333333	no sig	-
ENSG00000138107.13	ACTR1A	86.8984933333333	105.071345	4136.72233062935	-0.222564590981879	0.0316566285282783	1.30258436095925e-12	1.4026042315329e-11	121.186490666667	no sig	-
ENSG00000109519.13	GRPEL1	50.3156236666667	67.6546563333333	1924.06976372654	-0.363842904587226	0.0526782840926301	1.30513214131336e-12	1.40434454177723e-11	64.1060936666667	no sig	-
ENSG00000151914.22	DST	58.9409076666667	93.3274756666667	9718.0426094689	-0.56598742801484	0.0874599408860486	1.31539531101817e-12	1.41437833905841e-11	31.7224663333333	no sig	-
ENSG00000182795.13	C1orf116	0.403164333333333	0.090236	43.9984043236637	2.11161237491058	0.319059915488855	1.3414456038945e-12	1.4413608324098e-11	0.064147	sig	-
ENSG00000105705.16	SUGP1	19.366213	15.4228043333333	1009.68334618057	0.360408628044999	0.0521803533658306	1.3429691779353e-12	1.44197011092412e-11	15.6535596666667	no sig	-
ENSG00000010072.16	SPRTN	62.3327233333333	77.3966593333333	2154.59192963668	-0.258814422555495	0.036971040654105	1.36164233767079e-12	1.46097923419126e-11	69.3925676666667	no sig	-
ENSG00000112773.16	TENT5A	4.30166733333333	6.584824	292.55362535047	-0.52503168588389	0.0797573021997532	1.39435699872868e-12	1.49501648334529e-11	5.91739633333333	no sig	-
ENSG00000114738.11	MAPKAPK3	49.3027856666667	63.0422516666667	2139.20925741972	-0.298417076827545	0.0428537868949945	1.41311309434234e-12	1.51404974393822e-11	61.9162883333333	no sig	-
ENSG00000137547.9	MRPL15	80.311116	111.065381333333	2056.53591249139	-0.399620707224463	0.0584020821725127	1.45955589467366e-12	1.56269922671914e-11	126.915329666667	no sig	-
ENSG00000204116.12	CHIC1	14.9687406666667	21.5517523333333	862.310374795089	-0.44881010146691	0.0664908181512708	1.54397367493213e-12	1.65190937896394e-11	16.4336826666667	no sig	-
ENSG00000144445.17	KANSL1L	8.60317466666667	5.46881533333333	233.854898782304	0.642605631211555	0.103299800494861	1.56331579210485e-12	1.67141741602699e-11	4.60709533333333	no sig	-
ENSG00000011523.14	CEP68	13.8000376666667	11.5307323333333	1075.48593558099	0.296759245487415	0.0427024038518719	1.57813810457257e-12	1.68606888210003e-11	10.946452	no sig	-
ENSG00000149273.15	RPS3	2515.990915	3150.01814333333	29778.2561512182	-0.269847164863412	0.0387088725167276	1.58174550566722e-12	1.6875310331163e-11	3743.53676833333	no sig	-
ENSG00000167107.13	ACSF2	9.551557	6.660853	316.043961262372	0.526590126697334	0.0802772087257263	1.58109030901564e-12	1.6875310331163e-11	5.794928	no sig	-
ENSG00000086065.14	CHMP5	68.9282793333333	89.3224036666667	1441.289279058	-0.314533611355931	0.0454110816760506	1.65654092424051e-12	1.76607881420973e-11	89.6380663333333	no sig	-
ENSG00000055211.14	GINM1	54.6025426666667	69.4466573333333	1078.84691264976	-0.291145563447082	0.0419145855639723	1.67189040808379e-12	1.78118359730482e-11	58.4155213333333	no sig	-
ENSG00000070366.14	SMG6	12.7480006666667	10.7960866666667	1558.45484440365	0.279792563514269	0.0402477346180533	1.71762244805907e-12	1.82861288167305e-11	12.2273326666667	no sig	-
ENSG00000100889.12	PCK2	28.5157203333333	16.2412466666667	624.534903510636	0.791892246471715	0.131877670958839	1.73398925944534e-12	1.8447345156061e-11	19.6639213333333	no sig	-
ENSG00000163870.16	TPRA1	20.8142376666667	15.1077576666667	468.69694689137	0.47713273961879	0.0715538809376879	1.78745934606846e-12	1.90027853610593e-11	13.4190163333333	no sig	-
ENSG00000119820.11	YIPF4	17.3855483333333	21.9499166666667	2149.88892584247	-0.281387360535234	0.0405184311677233	1.78951031787998e-12	1.90111825525305e-11	15.9448406666667	no sig	-
ENSG00000171617.15	ENC1	7.755291	11.1108726666667	408.790518937117	-0.444857509284757	0.0660686250154429	1.82434180687772e-12	1.93675723511842e-11	3.82519633333333	no sig	-
ENSG00000107949.17	BCCIP	190.875764666667	245.749699666667	4424.61386292716	-0.306760435122002	0.044347895423553	1.86113283468006e-12	1.97442487563701e-11	278.05729	no sig	-
ENSG00000122565.19	CBX3	378.756791333333	500.738480666667	6193.16908856207	-0.341084170596156	0.0495604269082244	1.8669446536289e-12	1.97919765495469e-11	346.312182	no sig	-
ENSG00000179295.19	PTPN11	108.452028333333	139.979250333333	8532.6602110289	-0.310299885213111	0.0449071738864552	1.91479710514654e-12	2.02850079831933e-11	129.047072	no sig	-
ENSG00000149100.13	EIF3M	181.673916666667	231.577766333333	4780.04901076109	-0.293126730923576	0.0423324158717716	1.92644574905569e-12	2.03940798223416e-11	237.837643666667	no sig	-
ENSG00000180011.7	ZADH2	18.4247136666667	23.8434976666667	991.657873636923	-0.313045168337131	0.0453658356339064	2.00788023298786e-12	2.12412593068715e-11	16.6625633333333	no sig	-
ENSG00000165502.7	RPL36AL	353.716545	482.570609333333	2446.47794584366	-0.381695172641131	0.0559516439711807	2.01194897415165e-12	2.12693764273044e-11	649.39532	no sig	-
ENSG00000147912.13	FBXO10	10.7300963333333	8.49426266666667	744.322311476246	0.366511511044552	0.0535714969585411	2.01408440177634e-12	2.12770303831663e-11	7.035276	no sig	-
ENSG00000120437.9	ACAT2	146.41996	193.477492666667	3239.24173066663	-0.340468748045073	0.0495775836437968	2.08037988039951e-12	2.19619934853099e-11	189.122052	no sig	-
ENSG00000167992.14	VWCE	1.58604766666667	0.321395333333333	132.133168011929	2.32625636983236	0.351541989871003	2.08569726237749e-12	2.20027195453748e-11	0.277908333333333	sig	-
ENSG00000105726.17	ATP13A1	36.1332013333333	29.9053953333333	2782.7907809859	0.311345191001772	0.0451573959454652	2.11512786751415e-12	2.22975892327103e-11	31.9409403333333	no sig	-
ENSG00000196419.13	XRCC6	524.706157666667	623.365490333333	21411.1633906189	-0.197839896615962	0.0283724843114876	2.17045682146003e-12	2.28648753204123e-11	635.341988333333	no sig	-
ENSG00000182685.8	BRICD5	4.87133133333333	1.32816566666667	44.0941853606752	1.83403873283188	0.284909383160401	2.20282208008719e-12	2.31896249003592e-11	1.098065	sig	-
ENSG00000138385.16	SSB	370.665822666667	485.678716333333	9924.84871180615	-0.329213788040697	0.0479218469437523	2.2242825372759e-12	2.33992039423826e-11	489.662608	no sig	-
ENSG00000163902.12	RPN1	202.236211	232.176628666667	6364.25512410466	-0.149852022457385	0.0214369898479036	2.24075294051058e-12	2.35560324813089e-11	187.854214666667	no sig	-
ENSG00000084093.19	REST	18.390814	23.5703343333333	1507.86951359732	-0.30079896754767	0.0436270841184489	2.26289832073614e-12	2.37722593624371e-11	18.6225853333333	no sig	-
ENSG00000176723.10	ZNF843	1.694284	0.560917333333333	39.190490850154	1.56401556965347	0.246227496733059	2.27026607956305e-12	2.38330509397026e-11	0.471488	sig	-
ENSG00000183735.11	TBK1	32.023394	41.605098	1080.56571764904	-0.318387740708694	0.0462940911227066	2.27485609979966e-12	2.38646177484203e-11	30.9898683333333	no sig	-
ENSG00000085644.14	ZNF213	8.01021966666667	5.739945	379.895777047104	0.493459309753965	0.0748448339029616	2.27658379610832e-12	2.38661340238754e-11	5.743686	no sig	-
ENSG00000115540.15	MOB4	62.698535	85.327448	1447.63189987815	-0.378629368223372	0.0556154029087618	2.27960018502588e-12	2.38811485679397e-11	78.959138	no sig	-
ENSG00000168078.10	PBK	57.365562	75.2124736666667	852.248957895636	-0.33234161801261	0.0484262349685761	2.28256324014035e-12	2.38955839202193e-11	47.7583903333333	no sig	-
ENSG00000023330.15	ALAS1	72.3392416666667	58.09068	2399.55769919162	0.349697236546621	0.0511127969539089	2.3157587408076e-12	2.42215272346635e-11	53.008105	no sig	-
ENSG00000163406.11	SLC15A2	1.029839	0.345839333333333	69.597907952116	1.53682060871487	0.242262293232496	2.31691159352469e-12	2.42215272346635e-11	0.323606333333333	sig	STAT1
ENSG00000133641.18	C12orf29	39.1490413333333	54.4807016666667	910.799457162272	-0.407488649438595	0.060272429132177	2.36356967341914e-12	2.46921779811459e-11	46.7919273333333	no sig	-
ENSG00000167283.9	ATP5MG	252.56673	335.098012333333	2669.57683263473	-0.345256170919775	0.0504490151337903	2.36569590024735e-12	2.46972754129008e-11	372.976393666667	no sig	-
ENSG00000153094.24	BCL2L11	27.5275053333333	37.4165543333333	1404.8398407557	-0.376501054278986	0.0553333247577923	2.38611893094734e-12	2.48932476706098e-11	21.777128	no sig	-
ENSG00000005961.19	ITGA2B	3.96124466666667	2.47162433333333	216.159246336981	0.667586709316117	0.109557457455385	2.3988433351754e-12	2.50086882972124e-11	2.29608033333333	no sig	-
ENSG00000136448.13	NMT1	52.2981686666667	66.763723	2512.13930322983	-0.295883690810112	0.0429524546451682	2.43623949429264e-12	2.5381002333422e-11	61.3790156666667	no sig	-
ENSG00000188315.8	C3orf62	6.48576766666667	4.08830233333333	314.683270093562	0.647911801587179	0.105653401269264	2.52832918806934e-12	2.63222116782772e-11	3.995984	no sig	-
ENSG00000173614.14	NMNAT1	13.191748	8.70991133333333	426.724381458471	0.592395082137142	0.0942181508947186	2.57783295933964e-12	2.68190696080367e-11	7.907085	no sig	-
ENSG00000131051.24	RBM39	136.714896666667	162.798520333333	5894.30045070287	-0.200965416771219	0.0289313024023928	2.59143536373236e-12	2.69419917988037e-11	191.624497	no sig	-
ENSG00000189001.11	SBSN	1.04558833333333	0.141924666666667	26.5661977503544	2.79407772380449	0.420249779103194	2.62350229144383e-12	2.72565796302659e-11	0.0499583333333333	sig	-
ENSG00000173660.12	UQCRH	900.669461	1193.81889633333	4100.68350010445	-0.344042490060942	0.0503908560940065	2.67296802810898e-12	2.77513726058835e-11	1084.851893	no sig	-
ENSG00000166454.10	ATMIN	19.8521346666667	25.0928993333333	1059.72720157769	-0.28125450765324	0.0408358243825834	2.68043529870282e-12	2.78097468189574e-11	22.4419803333333	no sig	-
ENSG00000283900.1	TPTEP2-CSNK1E	7.78212966666667	4.042027	237.129556932655	0.927053354659191	0.154023891244662	2.81864474103324e-12	2.92235690997772e-11	5.801795	no sig	-
ENSG00000163877.11	SNIP1	8.145652	11.0258376666667	512.118574838637	-0.373014529008865	0.0549973451696423	2.86408832082723e-12	2.96743171384677e-11	10.1880046666667	no sig	-
ENSG00000170142.12	UBE2E1	233.532623666667	284.284305666667	3418.69550310634	-0.23215801437917	0.0335873598504233	2.8984522118756e-12	3.0009730146995e-11	272.135909	no sig	-
ENSG00000173621.9	LRFN4	20.6058773333333	27.9762496666667	803.39650666295	-0.374738815899993	0.0552875390073968	2.90678697010098e-12	3.00753696460345e-11	21.4802463333333	no sig	-
ENSG00000159289.6	GOLGA6A	0.563289666666667	0.0630873333333333	62.1641311104617	2.98089899568637	0.449486789894615	2.9141115329822e-12	3.01304741836123e-11	0.0482753333333333	sig	-
ENSG00000069188.17	SDK2	2.19222033333333	1.44417333333333	331.724362236653	0.593621282060797	0.0947739135479064	2.93575916625139e-12	3.03334951550649e-11	0.821483666666667	no sig	-
ENSG00000123178.15	SPRYD7	16.5222826666667	23.1046216666667	524.963555199108	-0.414100204861566	0.0616411333488012	2.94705293596478e-12	3.04293308285404e-11	19.7749956666667	no sig	-
ENSG00000065154.12	OAT	300.353394	348.379159666667	6207.00261805502	-0.164470213278815	0.0236814830851256	2.96198302137106e-12	3.0562555815995e-11	272.054082666667	no sig	-
ENSG00000182117.7	NOP10	244.797839333333	376.665121333333	1053.57396141179	-0.528993176361229	0.0819236334015942	2.97423674804092e-12	3.0668002036058e-11	359.204035333333	no sig	-
ENSG00000183726.11	TMEM50A	83.0159586666667	106.513490333333	1900.75166568514	-0.301722708785557	0.0440338637098619	3.03406039892216e-12	3.12634726683196e-11	104.866031333333	no sig	-
ENSG00000132780.17	NASP	214.234139333333	270.339003	6586.91891051127	-0.280060266437838	0.0407632057597192	3.04102253577264e-12	3.13138078734785e-11	305.201800333333	no sig	-
ENSG00000089597.18	GANAB	223.518076666667	257.250109666667	13607.3622742413	-0.153633954799018	0.0221211896924856	3.05775944132778e-12	3.14646577324344e-11	235.110908666667	no sig	-
ENSG00000198900.7	TOP1	66.2997446666667	81.7997456666667	5637.62388332085	-0.249636363150649	0.0362282652194951	3.10257761346299e-12	3.19040637946484e-11	108.794659666667	no sig	-
ENSG00000156136.10	DCK	49.424153	65.1175616666667	803.698955835848	-0.336177738382633	0.0493340486416534	3.11031879972908e-12	3.19618649665412e-11	50.104691	no sig	-
ENSG00000135930.15	EIF4E2	66.3074013333333	87.500515	1485.82010210833	-0.338215487586331	0.04967014756518	3.17286004617818e-12	3.25628845768099e-11	85.4357773333333	no sig	-
ENSG00000183111.12	ARHGEF37	1.37061833333333	0.659169666666667	76.5466427410488	1.03110528069404	0.168575338913135	3.17312619856277e-12	3.25628845768099e-11	0.235171	sig	STAT1
ENSG00000119138.5	KLF9	7.911591	11.828835	570.549866066333	-0.493979936588481	0.0755211434993727	3.19361004455202e-12	3.2750796885457e-11	15.8317503333333	no sig	-
ENSG00000076053.12	RBM7	27.359144	40.042647	668.749814883016	-0.467897367780553	0.0708858899118144	3.23701966743734e-12	3.31734000588837e-11	34.7757686666667	no sig	-
ENSG00000138640.15	FAM13A	22.020918	31.2596053333333	1219.24363933736	-0.430603043129725	0.064527028017002	3.29085232923902e-12	3.3702173140814e-11	20.2356813333333	no sig	-
ENSG00000158711.14	ELK4	21.8151696666667	30.1298403333333	2151.18235767587	-0.396567247849416	0.0589476418874666	3.33182179606669e-12	3.40985835544503e-11	19.8035263333333	no sig	-
ENSG00000115884.11	SDC1	14.75836	20.085348	486.710626638046	-0.377920470313808	0.0559706299403169	3.37335142615126e-12	3.45001850401834e-11	6.28894733333333	no sig	-
ENSG00000163900.11	TMEM41A	8.600154	12.8555526666667	323.865106710906	-0.493643842815681	0.0755846264566137	3.43022252166311e-12	3.50580369586925e-11	14.9855363333333	no sig	-
ENSG00000215251.5	FASTKD5	14.0088816666667	20.2283263333333	583.520721934844	-0.452782757924892	0.0683701110573268	3.47179969266062e-12	3.54589297878448e-11	28.0457103333333	no sig	-
ENSG00000153404.15	PLEKHG4B	0.836785333333333	0.424458333333333	79.4240217348499	0.953101433867917	0.158498240419872	3.48858182093497e-12	3.5606209174404e-11	0.026751	no sig	-
ENSG00000265808.4	SEC22B	41.3214686666667	51.114313	2897.37301083624	-0.253261519931601	0.0368647084134233	3.52132967771826e-12	3.59161332148869e-11	45.3090386666667	no sig	-
ENSG00000102901.13	CENPT	49.2358166666667	41.1333066666667	1853.31442604722	0.298846666301268	0.0437401333960761	3.54539679144228e-12	3.61371579655121e-11	44.1785776666667	no sig	-
ENSG00000139644.13	TMBIM6	332.694263666667	396.189706666667	9207.64770183987	-0.201682759063883	0.0292275262643005	3.5722134054962e-12	3.63858899242265e-11	312.127633666667	no sig	-
ENSG00000110917.8	MLEC	74.4439346666667	92.74342	6521.36120105598	-0.263033761186719	0.0383440779051226	3.59622672378532e-12	3.66057514254312e-11	79.0451483333333	no sig	-
ENSG00000114850.7	SSR3	131.055288333333	172.045986	3830.43008147644	-0.33160630095162	0.0487898249130738	3.63718187435155e-12	3.6997649632827e-11	181.92394	no sig	-
ENSG00000172469.17	MANEA	26.2884306666667	38.469157	872.943326432037	-0.468139035326574	0.0711283828572978	3.66478593102891e-12	3.72533027041543e-11	30.5637663333333	no sig	-
ENSG00000103194.16	USP10	73.6207113333333	88.4689076666667	3226.19407218197	-0.213904567083152	0.0310540146124197	3.71030508905748e-12	3.76905992031951e-11	87.5247833333333	no sig	-
ENSG00000151414.15	NEK7	55.1155373333333	68.685781	1676.44286686316	-0.263037872688853	0.0383855838549871	3.78466339304453e-12	3.84200677778763e-11	52.4394233333333	no sig	-
ENSG00000168374.11	ARF4	287.191721	350.891046666667	3855.60324567999	-0.236502362215249	0.0344269111767855	3.82666819505905e-12	3.88203385198622e-11	333.549818	no sig	-
ENSG00000126562.17	WNK4	1.906077	1.085283	147.472052780546	0.788294286195216	0.13410671325469	3.86455241936413e-12	3.91782970557595e-11	1.30894266666667	no sig	-
ENSG00000213516.10	RBMXL1	11.027207	15.61542	719.529897413277	-0.429746593993236	0.0646469128698986	3.95479008493115e-12	4.0066169711248e-11	17.358528	no sig	-
ENSG00000150787.8	PTS	73.784294	109.995968333333	473.704899948585	-0.488301849296775	0.0748932204477662	4.02985440106393e-12	4.07718490577441e-11	96.41939	no sig	-
ENSG00000181924.7	COA4	122.101432666667	169.642506333333	1321.76729296641	-0.403008951937464	0.060242586665592	4.02890074151497e-12	4.07718490577441e-11	179.644905666667	no sig	-
ENSG00000164830.19	OXR1	27.8345196666667	35.899087	1090.79336455004	-0.308900438606828	0.0453983609092134	4.04047614444395e-12	4.08518966314504e-11	33.3514726666667	no sig	-
ENSG00000105662.16	CRTC1	10.5271986666667	8.20236633333333	727.529946575249	0.388034801953913	0.0578584925854023	4.18332188319016e-12	4.22678132634662e-11	8.79206366666667	no sig	-
ENSG00000168291.13	PDHB	218.011156	269.058666666667	3671.08648934279	-0.249310790760632	0.0364076969246265	4.19665618778561e-12	4.23741406770717e-11	239.551955666667	no sig	-
ENSG00000132199.20	ENOSF1	28.906434	22.917761	1139.24726297058	0.364862241084139	0.0541698045803824	4.24949426787358e-12	4.2878933124628e-11	15.843013	no sig	-
ENSG00000117143.14	UAP1	47.3138743333333	59.4633296666667	1756.14569440448	-0.274994329883229	0.0402888225044224	4.27959223090295e-12	4.3153747746396e-11	49.617923	no sig	-
ENSG00000145348.17	TBCK	13.6272453333333	9.52047266666667	589.215703569102	0.521305775115372	0.0811742545322703	4.31573911016077e-12	4.34891491214396e-11	6.63573566666667	no sig	-
ENSG00000167721.11	TSR1	99.7216806666667	124.729157666667	7172.14671829182	-0.267488457172164	0.0391808185797386	4.41482573837383e-12	4.44579144996563e-11	112.885130333333	no sig	-
ENSG00000110066.16	KMT5B	14.4876576666667	19.532158	667.259454681927	-0.365205893522814	0.054270575459475	4.41994783982605e-12	4.44797821664738e-11	20.982135	no sig	-
ENSG00000165650.12	PDZD8	34.5814266666667	43.13098	3516.76931973971	-0.264067953644448	0.0387097277678245	4.664552707347e-12	4.6910028060878e-11	36.2861476666667	no sig	-
ENSG00000162813.18	BPNT1	58.6397526666667	76.1385906666667	1671.16132758046	-0.317870913524866	0.0469432059357033	4.77366387641711e-12	4.7975321957992e-11	70.1713313333333	no sig	-
ENSG00000096654.16	ZNF184	14.9937883333333	11.332574	462.801045119367	0.42494608729262	0.0641449353391205	4.88721775714403e-12	4.90838159153539e-11	10.6666323333333	no sig	-
ENSG00000144840.10	RABL3	18.0622883333333	29.5451033333333	574.121568294446	-0.603256290047902	0.098182868049378	5.21467637009038e-12	5.23377139008739e-11	27.2057823333333	no sig	-
ENSG00000070831.18	CDC42	173.68241	235.430268666667	4423.1324710721	-0.373103153313736	0.0557307970552381	5.22036896161122e-12	5.23599880880167e-11	264.306766666667	no sig	-
ENSG00000162607.13	USP1	123.460402	150.654851666667	5039.61270925395	-0.234855234557962	0.0344085032636739	5.24974973064877e-12	5.26196656845281e-11	129.633107	no sig	-
ENSG00000143224.18	PPOX	24.7586433333333	17.9092476666667	490.957541629856	0.476616195005952	0.0732711769026996	5.36319854934823e-12	5.37210751703818e-11	17.7091276666667	no sig	-
ENSG00000101911.13	PRPS2	37.578109	49.2753556666667	948.539360786003	-0.329679400243038	0.0489028027987551	5.39375996438015e-12	5.399132235261e-11	40.306278	no sig	-
ENSG00000213983.12	AP1G2	24.4164186666667	19.479728	1072.55521664154	0.358408454479762	0.0534483247539847	5.50642935045085e-12	5.50825630113116e-11	19.3628216666667	no sig	-
ENSG00000163516.14	ANKZF1	22.167729	17.381558	967.390286752717	0.380424751482933	0.0569904411165902	5.57155950342775e-12	5.56971216937489e-11	16.634886	no sig	-
ENSG00000171453.20	POLR1C	57.1828803333333	74.8148136666667	1028.45618469301	-0.326781566617796	0.0484935145834689	5.61706768528683e-12	5.61148411899927e-11	77.8767746666667	no sig	-
ENSG00000198393.8	ZNF26	2.63128	2.00274533333333	816.858975174913	0.415816977581033	0.062840584534004	5.72621564931081e-12	5.7167351598252e-11	2.74108866666667	no sig	-
ENSG00000005812.11	FBXL3	66.075894	81.744148	1921.98886296167	-0.25384740467517	0.0373334531887048	5.74104173428097e-12	5.72395530054799e-11	60.9125586666667	no sig	-
ENSG00000129946.11	SHC2	2.16555466666667	1.12659466666667	115.112020278151	0.920873452717988	0.156226672314573	5.73757195013029e-12	5.72395530054799e-11	1.92610766666667	no sig	-
ENSG00000011376.12	LARS2	30.3798646666667	39.3600326666667	2716.30052227527	-0.31506683315182	0.0467116259481627	5.83845003221486e-12	5.81722632092789e-11	38.9747433333333	no sig	-
ENSG00000146707.15	POMZP3	8.61387133333333	4.60037933333333	170.510003784199	0.87713855995541	0.149967370530517	5.84516434771776e-12	5.82006952059744e-11	3.14976133333333	no sig	-
ENSG00000270231.5	NBPF8	15.3775346666667	13.0115486666667	1594.91147471601	0.281004915423179	0.0415085862000677	6.08762927052212e-12	6.05749249195518e-11	10.226507	no sig	-
ENSG00000155275.19	TRMT44	11.758581	8.95558633333333	553.516121742439	0.415084595630422	0.0628426478666565	6.25332418946827e-12	6.21416362269177e-11	8.86248833333333	no sig	-
ENSG00000175110.14	MRPS22	71.586927	94.9955126666667	1240.69519751071	-0.345390526129697	0.0515306930735523	6.25116152589136e-12	6.21416362269177e-11	100.220543333333	no sig	-
ENSG00000131941.8	RHPN2	11.5754233333333	15.825311	514.900456262261	-0.384117759789123	0.0577452096425506	6.29996362765461e-12	6.25638680414316e-11	13.7310656666667	no sig	-
ENSG00000214193.11	SH3D21	2.337115	1.43474833333333	272.931333910763	0.686174416574798	0.11638487875089	6.55359473233031e-12	6.50397897234229e-11	1.40806533333333	no sig	-
ENSG00000154639.19	CXADR	28.624353	40.0053186666667	953.263257273129	-0.410449794496432	0.0621551657941168	6.65283904727667e-12	6.5981281998484e-11	31.0116693333333	no sig	-
ENSG00000198252.12	STYX	45.724983	58.3487726666667	1476.70946816798	-0.294921407060015	0.0437351501622256	6.72330941965904e-12	6.66363507569757e-11	25.229773	no sig	-
ENSG00000143799.14	PARP1	380.702482333333	451.808889333333	33683.088367276	-0.196146112838847	0.028803720911389	6.87717253921618e-12	6.81165414117502e-11	521.821363333333	no sig	-
ENSG00000068912.15	ERLEC1	28.7356786666667	38.0604316666667	668.841397809177	-0.342913719203566	0.0512610046859625	6.96694385694489e-12	6.8960393068578e-11	27.927161	no sig	-
ENSG00000108829.10	LRRC59	158.830105	193.614701666667	6876.48670279558	-0.232844976959416	0.0343522519617587	7.35818099918109e-12	7.27851565371751e-11	168.177577	no sig	-
ENSG00000164053.22	ATRIP	28.359174	23.4459196666667	1461.73344824653	0.310327997095517	0.046209081088539	7.36347795780316e-12	7.27897903041854e-11	20.664723	no sig	-
ENSG00000132405.19	TBC1D14	26.964876	34.829702	1612.94812396364	-0.309751118005568	0.0461251067908429	7.4058639510966e-12	7.31129004995293e-11	32.2656706666667	no sig	-
ENSG00000188993.4	LRRC66	1.108384	0.348854	39.6932936759959	1.62482842168631	0.263028536184955	7.40353527085754e-12	7.31129004995293e-11	0.328742666666667	sig	-
ENSG00000196968.11	FUT11	11.235153	17.5782166666667	324.797956557455	-0.547684287368757	0.0874866586609341	7.4232863253156e-12	7.32369380589874e-11	12.1582026666667	no sig	-
ENSG00000119335.18	SET	494.054263333333	622.762553666667	21396.5926578781	-0.277699379558782	0.041193068060967	7.54386067142954e-12	7.4377828398823e-11	654.322353333333	no sig	-
ENSG00000082516.9	GEMIN5	29.612954	37.1032896666667	2428.05043649887	-0.270870196318509	0.0401627844225883	7.68226764168322e-12	7.56929311754082e-11	29.489461	no sig	-
ENSG00000255561.7	FDXACB1	4.39818433333333	7.353337	159.457154374406	-0.63770119270551	0.106799316290025	8.29744807988877e-12	8.17008685854495e-11	7.98476966666667	no sig	-
ENSG00000108465.15	CDK5RAP3	60.1046673333333	50.531966	2241.68331406798	0.289421020526461	0.0430870634052262	8.32289361039955e-12	8.18979250501131e-11	61.072788	no sig	-
ENSG00000118557.16	PMFBP1	4.64197933333333	2.62710333333333	228.400097003217	0.794821161020483	0.13816616137897	8.38149708164112e-12	8.24207883272929e-11	2.379656	no sig	-
ENSG00000075415.15	SLC25A3	1054.050217	1257.16608466667	10161.7880002306	-0.202696968371782	0.0299245479900447	8.61820205921932e-12	8.46932177592773e-11	1372.485687	no sig	-
ENSG00000158077.5	NLRP14	1.10227266666667	0.381795	53.5371856892169	1.50085882643824	0.24510367169319	8.76250711017035e-12	8.60552408376665e-11	0.249212	sig	-
ENSG00000185988.15	PLK5	1.224765	0.317479	42.8174056122912	1.91967171983148	0.307071306707689	8.77206586248073e-12	8.60930292167298e-11	0.331235	sig	-
ENSG00000274349.5	ZNF658	9.48560933333333	6.89638166666667	517.092976194525	0.469639813278489	0.0728746650773619	8.86535750369702e-12	8.69520262643022e-11	6.519024	no sig	-
ENSG00000182149.21	IST1	74.8683143333333	92.3272033333333	2063.20706610461	-0.249630689063568	0.0370429838660519	8.90441224492973e-12	8.72782929728971e-11	89.7992983333333	no sig	-
ENSG00000182504.11	CEP97	21.6790103333333	29.1201336666667	1372.75872895109	-0.360936836824232	0.0544794524708292	9.30873193079599e-12	9.11820232987326e-11	18.1797476666667	no sig	-
ENSG00000168564.6	CDKN2AIP	19.829362	15.1939246666667	487.332030230228	0.406546822310513	0.0619872390331975	9.3866209964099e-12	9.18852672213502e-11	14.3203833333333	no sig	-
ENSG00000079459.13	FDFT1	114.276846666667	146.547945333333	2807.12771517816	-0.300531648364029	0.0449294760401133	9.42118719971156e-12	9.21637878232652e-11	118.458411666667	no sig	-
ENSG00000166794.6	PPIB	313.748755333333	393.244131	3977.50015450319	-0.270380292444465	0.0402749048401701	9.5252284698959e-12	9.31211538156165e-11	351.121560333333	no sig	-
ENSG00000179051.14	RCC2	139.171882	168.208607333333	7107.53435966796	-0.221238968768273	0.0327950086997014	9.6604432737945e-12	9.43818420949138e-11	156.407506666667	no sig	-
ENSG00000106299.8	WASL	23.2482476666667	29.7167426666667	911.787351610583	-0.296148304158366	0.0442810880371571	9.75287153734843e-12	9.52231466486578e-11	18.577773	no sig	-
ENSG00000164209.17	SLC25A46	54.146556	69.2064873333333	1957.34199857889	-0.29699845314707	0.0444393238821545	1.00162379102487e-11	9.77312533961164e-11	51.879877	no sig	-
ENSG00000170836.13	PPM1D	22.447165	19.211925	1028.27937101599	0.264296123987967	0.0393892337873524	1.0082861134851e-11	9.83176789184205e-11	16.946687	no sig	-
ENSG00000172159.16	FRMD3	1.52028533333333	0.686605333333333	118.936607878349	1.11307723768457	0.185819729020589	1.01695064725237e-11	9.90984551217159e-11	0.687484	sig	-
ENSG00000160447.7	PKN3	32.573617	26.8284836666667	1696.46018707143	0.316731327573414	0.0475516394007718	1.02576872413781e-11	9.98931751703973e-11	20.709568	no sig	-
ENSG00000205189.12	ZBTB10	17.7456893333333	25.6131396666667	1857.97750697666	-0.450041839217047	0.0696482084398089	1.04891405643205e-11	1.02081209817386e-10	24.746025	no sig	-
ENSG00000084090.14	STARD7	184.431483	221.229101666667	6767.41468396985	-0.21068881014353	0.0312742466877934	1.07606936880774e-11	1.04656424095334e-10	178.496546333333	no sig	-
ENSG00000099999.15	RNF215	12.7505953333333	9.13640966666667	404.758693054198	0.488742619296518	0.076755882764734	1.08353465044927e-11	1.05314538075582e-10	12.2335583333333	no sig	-
ENSG00000196498.14	NCOR2	17.1924166666667	13.4639083333333	3283.13048918397	0.380687168522702	0.0579084315591546	1.10016909083021e-11	1.06862429408927e-10	12.4999776666667	no sig	-
ENSG00000172466.16	ZNF24	92.45811	118.033601666667	6219.22209916367	-0.295164274183418	0.0442524231673128	1.10851358210203e-11	1.07603620413317e-10	121.523833333333	no sig	-
ENSG00000112874.10	NUDT12	35.2373543333333	46.421086	999.154797863619	-0.336569867069735	0.0508063609788756	1.13664287631165e-11	1.10263136167298e-10	40.4506866666667	no sig	-
ENSG00000119688.21	ABCD4	37.2980083333333	27.6381783333333	1143.20589796338	0.447139544315616	0.069295805629626	1.15738117847497e-11	1.1220270910296e-10	26.9765186666667	no sig	-
ENSG00000112208.11	BAG2	15.6097926666667	19.748525	982.409282910527	-0.282546995122155	0.0423334431989797	1.16103273571625e-11	1.12484373334978e-10	15.7737153333333	no sig	-
ENSG00000204371.12	EHMT2	28.606704	24.664226	2505.61455453202	0.256243081641652	0.0382905977263237	1.18758634432731e-11	1.14983070910303e-10	29.950245	no sig	-
ENSG00000069849.11	ATP1B3	161.788987333333	203.924934666667	2797.51987102417	-0.277202332257716	0.0415719301769802	1.24968116266879e-11	1.20917480919333e-10	197.222176	no sig	-
ENSG00000103769.10	RAB11A	209.446124	249.487818333333	3003.65453227675	-0.202157481357348	0.0300846062108431	1.25229425831169e-11	1.21092597460223e-10	262.126513333333	no sig	-
ENSG00000108883.13	EFTUD2	83.664347	100.874103	5177.18431499987	-0.217921825151748	0.0324951078876188	1.28771258224616e-11	1.24437610111287e-10	100.498343333333	no sig	-
ENSG00000106804.10	C5	5.363348	3.230881	340.899576560038	0.705888103393255	0.12277142238682	1.30786555197779e-11	1.26304120410411e-10	2.16390266666667	no sig	-
ENSG00000011243.19	AKAP8L	43.7941856666667	38.4311023333333	2186.24144848746	0.231454111227147	0.0345759922151499	1.3198227934814e-11	1.27370071070975e-10	35.35762	no sig	-
ENSG00000168936.11	TMEM129	27.0183823333333	21.314176	1050.38182130251	0.370842215279149	0.0565291324480103	1.32059317468613e-11	1.27370071070975e-10	21.404849	no sig	-
ENSG00000086015.23	MAST2	18.2351963333333	15.9055076666667	1593.85463418267	0.240475412068221	0.0359753209692018	1.35180954870223e-11	1.30297499659119e-10	9.962839	no sig	-
ENSG00000069248.12	NUP133	82.7172513333333	96.378665	5908.23800370722	-0.17120367454226	0.0254741352073035	1.38643349660692e-11	1.33549424673158e-10	94.2927733333333	no sig	-
ENSG00000156928.5	MALSU1	16.9327183333333	24.401099	495.316187179124	-0.446872555398597	0.0695618994104612	1.39958373954275e-11	1.34730043892764e-10	22.8085586666667	no sig	-
ENSG00000125166.13	GOT2	136.386330666667	164.66476	4212.3000196791	-0.219731902692619	0.0328333253503158	1.40583297312672e-11	1.35245258901629e-10	158.312436	no sig	-
ENSG00000196557.13	CACNA1H	2.72006266666667	1.762316	306.919358557435	0.612609669802948	0.10287854180993	1.42957732003089e-11	1.37441824613939e-10	0.981872	no sig	-
ENSG00000109099.16	PMP22	31.38705	43.4058503333333	391.00455268237	-0.39597030634094	0.0608426514495785	1.46724725832423e-11	1.40973565450846e-10	12.0290023333333	no sig	-
ENSG00000132463.15	GRSF1	110.513355333333	134.384534666667	3588.71920733247	-0.230158653787839	0.034459839271378	1.47094221596333e-11	1.4123855990858e-10	106.916881666667	no sig	-
ENSG00000082641.16	NFE2L1	35.1994843333333	44.3733036666667	2757.54334030509	-0.278454710492259	0.0419189068408206	1.47355254101867e-11	1.41399137847591e-10	38.0814346666667	no sig	-
ENSG00000108819.11	PPP1R9B	23.057882	29.9858076666667	1732.63802861401	-0.318481276542581	0.0482234464682928	1.48513769816604e-11	1.42420170482526e-10	21.8368146666667	no sig	-
ENSG00000111665.12	CDCA3	60.6732706666667	81.477312	1344.64934832859	-0.359900445745199	0.0548937640182656	1.49122947568401e-11	1.429134414872e-10	83.1203146666667	no sig	-
ENSG00000135414.10	GDF11	7.31048566666667	10.2315663333333	966.26124430057	-0.410613548118763	0.0633676472372008	1.5125990738112e-11	1.44869320442845e-10	8.471856	no sig	-
ENSG00000162591.17	MEGF6	0.471569666666667	0.188408333333333	70.707973085468	1.28056393302234	0.213676844901057	1.53921421827487e-11	1.47324789463452e-10	0.284697666666667	sig	-
ENSG00000107372.13	ZFAND5	59.0227796666667	74.9015726666667	1690.76241002314	-0.286429420482695	0.0432299927998274	1.57822626038488e-11	1.50834711243609e-10	65.3089773333333	no sig	-
ENSG00000121957.15	GPSM2	34.1360536666667	42.951446	1371.79737437582	-0.275424825971394	0.0415106507988749	1.57888672863957e-11	1.50834711243609e-10	27.099059	no sig	-
ENSG00000197362.15	ZNF786	7.773961	5.74239066666667	355.65501179379	0.451437112829863	0.0705791302745736	1.57750792960194e-11	1.50834711243609e-10	5.71402866666667	no sig	-
ENSG00000144228.9	SPOPL	16.6552813333333	23.2408103333333	825.895236554828	-0.408644344145532	0.0631319699826239	1.61876078252772e-11	1.54546034177361e-10	11.9130106666667	no sig	-
ENSG00000170779.11	CDCA4	46.2836033333333	59.2992223333333	1321.15253191182	-0.29933952513042	0.0452877559543117	1.62464554643384e-11	1.55009693749938e-10	52.9484873333333	no sig	-
ENSG00000240771.8	ARHGEF25	21.3119863333333	17.5408903333333	913.851916360135	0.316731529881463	0.0480485091367948	1.63361522362891e-11	1.5576691648454e-10	17.454913	no sig	-
ENSG00000126787.13	DLGAP5	77.1519076666667	99.440649	3255.79594981463	-0.30770431012231	0.0466181013139979	1.63783853852613e-11	1.56070897397481e-10	86.3863966666667	no sig	-
ENSG00000197114.12	ZGPAT	13.618091	10.6486516666667	626.528507703214	0.379290986641786	0.0582398408579522	1.67779771030149e-11	1.5977764044722e-10	15.63394	no sig	-
ENSG00000100823.12	APEX1	227.066915666667	274.395401333333	5201.30263674658	-0.220979456637543	0.033152886297128	1.67961244629879e-11	1.59849479974458e-10	321.885568666667	no sig	-
ENSG00000172006.12	ZNF554	6.69399733333333	3.98562166666667	317.707347959081	0.724618644395847	0.127540262477332	1.68933180242546e-11	1.60673040514598e-10	4.16561633333333	no sig	-
ENSG00000136100.14	VPS36	24.8804726666667	30.9585246666667	1191.55590825505	-0.259804321279721	0.0391571338420796	1.71966795440789e-11	1.63455198062414e-10	25.01415	no sig	-
ENSG00000166913.13	YWHAB	120.430932333333	151.286109666667	4779.42222793483	-0.27317912801547	0.0412457215607912	1.73203194945901e-11	1.64526664386229e-10	200.891873	no sig	-
ENSG00000139343.11	SNRPF	451.455162666667	639.109343333333	2093.90246782087	-0.42534651511389	0.066122060139671	1.73862534804362e-11	1.65048974318373e-10	830.531721666667	no sig	-
ENSG00000166266.14	CUL5	36.014882	47.267268	2571.9375986377	-0.330819694773493	0.050404270607739	1.79050739484329e-11	1.69867205646712e-10	40.3261256666667	no sig	-
ENSG00000182544.9	MFSD5	20.7434733333333	30.2249663333333	371.506033079574	-0.461135497873261	0.072562607034058	1.79633814408531e-11	1.70313191962806e-10	27.6658493333333	no sig	-
ENSG00000078668.14	VDAC3	231.302346666667	286.943058	3622.54965389521	-0.25708489456	0.0387833624711418	1.81849129858523e-11	1.7230519375344e-10	294.003928	no sig	-
ENSG00000114030.13	KPNA1	34.8120443333333	41.509072	2586.60797787576	-0.203046939297415	0.030471703215965	1.83176332540678e-11	1.73453719412733e-10	32.9077313333333	no sig	-
ENSG00000134690.11	CDCA8	36.968902	46.9022443333333	1316.42053027937	-0.287311977273282	0.0435234271387311	1.85087472658829e-11	1.75153399267536e-10	53.566933	no sig	-
ENSG00000177425.11	PAWR	30.266285	37.313314	2564.86848700615	-0.248663744523037	0.0374956706756324	1.85843726379216e-11	1.7575873118988e-10	29.4403676666667	no sig	-
ENSG00000178149.17	DALRD3	15.9235856666667	11.3757626666667	430.903979684615	0.491480541624432	0.0783653617049428	1.91453964857606e-11	1.80951004403035e-10	12.6217013333333	no sig	-
ENSG00000056487.16	PHF21B	4.780455	2.76548433333333	231.277780602865	0.761258622236165	0.135289363140034	1.92331932050625e-11	1.81666909502705e-10	1.633516	no sig	-
ENSG00000027697.16	IFNGR1	52.3002513333333	69.5317226666667	1278.43399833304	-0.347036135643349	0.0531151456073839	1.92799991474907e-11	1.81994982560064e-10	74.8444236666667	no sig	-
ENSG00000163660.12	CCNL1	61.5618493333333	45.0129506666667	1353.82826404496	0.464259706956395	0.0732759165496177	1.9428106739686e-11	1.83278291051794e-10	46.1131306666667	no sig	-
ENSG00000114859.16	CLCN2	5.67026533333333	3.96135533333333	266.516047614763	0.520344815727303	0.0840745267003775	1.95082120683378e-11	1.83918884884423e-10	3.80166566666667	no sig	-
ENSG00000172828.13	CES3	13.0535503333333	10.1755843333333	759.659504730699	0.385609098176185	0.0595030676962878	1.95286336149744e-11	1.83996344841087e-10	11.9769163333333	no sig	-
ENSG00000166451.14	CENPN	58.886673	78.8517056666667	1478.46799384988	-0.356042880501475	0.0546277691657377	1.99322838503369e-11	1.87682185536433e-10	60.6128963333333	no sig	-
ENSG00000188549.13	CCDC9B	2.87896066666667	1.822697	205.41640574998	0.639103175700894	0.109794318394612	2.04385484199152e-11	1.92329037097517e-10	1.32086533333333	no sig	-
ENSG00000057252.13	SOAT1	27.487259	35.7770023333333	1666.93791665847	-0.319980451101797	0.04881542794762	2.04710736057866e-11	1.92514931133645e-10	31.843916	no sig	-
ENSG00000105829.13	BET1	56.111115	77.8287936666667	534.519330482423	-0.397389967170545	0.0615679920214823	2.05926786309378e-11	1.93537799477174e-10	58.2312793333333	no sig	-
ENSG00000143387.14	CTSK	3.54361333333333	1.688965	95.2931810966334	1.03962925721354	0.179202335360325	2.07402782652273e-11	1.94803548192088e-10	1.241152	sig	-
ENSG00000134109.11	EDEM1	29.876458	37.7246036666667	2031.66894452353	-0.280094332349097	0.0424994798234461	2.07609461925159e-11	1.94876253955278e-10	30.8009213333333	no sig	-
ENSG00000065526.12	SPEN	49.3932523333333	82.7622203333333	11671.2501563289	-0.631321922636562	0.108130040761147	2.09065968795539e-11	1.96121311735703e-10	58.2085346666667	no sig	-
ENSG00000164050.13	PLXNB1	2.72093766666667	1.85414233333333	307.577972664177	0.552024330777666	0.0907964646505663	2.11975703564267e-11	1.98727222091501e-10	1.68459866666667	no sig	-
ENSG00000100413.17	POLR3H	59.1660126666667	79.2290293333333	2932.93174636546	-0.356102187819824	0.0547275876866798	2.14032652998651e-11	2.00530903912657e-10	72.8794403333333	no sig	-
ENSG00000176907.5	TCIM	0.596289666666667	2.409666	29.9625728997317	-1.87640301132257	0.308238616472291	2.15990505661051e-11	2.02239557319276e-10	4.42013266666667	sig	-
ENSG00000115275.15	MOGS	31.7224933333333	40.0622373333333	1316.34299256766	-0.280649351423284	0.0426386277225191	2.19101566174266e-11	2.05025208570891e-10	35.8816506666667	no sig	-
ENSG00000153140.9	CETN3	91.9663263333333	118.422685666667	1009.38091654398	-0.307576546596612	0.046915065712385	2.20969977351057e-11	2.0664531070516e-10	104.814089666667	no sig	-
ENSG00000163376.11	KBTBD8	8.53525633333333	14.2351823333333	459.490688240852	-0.624476473468876	0.106778084759023	2.21628091177142e-11	2.07132267482666e-10	12.7988736666667	no sig	-
ENSG00000083312.19	TNPO1	120.900330333333	163.711828	11093.9569330438	-0.369706174134624	0.057023339176918	2.2216446142332e-11	2.07504910530146e-10	151.502629333333	no sig	-
ENSG00000232040.4	ZBED9	7.99052733333333	6.16185666666667	530.389383212405	0.397155330219886	0.061679328252102	2.28454412508392e-11	2.13247694647927e-10	6.28078466666667	no sig	-
ENSG00000241360.2	PDXP	61.921959	81.01581	1618.97654993895	-0.326505908078542	0.0499985884746854	2.30331450262984e-11	2.14866745836293e-10	68.4095813333333	no sig	-
ENSG00000099910.17	KLHL22	22.5115273333333	17.005439	673.716156845915	0.42295539365904	0.0661607049012326	2.32026204753898e-11	2.16313855081324e-10	11.591882	no sig	-
ENSG00000142459.9	EVI5L	8.33780433333333	6.43207866666667	571.577380414009	0.39864722397681	0.0619635193191626	2.33127687216534e-11	2.17079009027918e-10	4.90625866666667	no sig	-
ENSG00000155330.10	C16orf87	11.447834	15.100186	662.440848700771	-0.33599433667651	0.0515489153181101	2.33134935732139e-11	2.17079009027918e-10	15.2480806666667	no sig	-
ENSG00000140398.14	NEIL1	10.7759776666667	7.21058	303.285564300645	0.565365306902846	0.0939032141724551	2.35468618895362e-11	2.19116631472073e-10	5.94846533333333	no sig	-
ENSG00000069509.6	FUNDC1	42.3883166666667	61.199382	406.223863795669	-0.447363942598269	0.0705690880983483	2.40743875308402e-11	2.23887348567191e-10	63.2522153333333	no sig	-
ENSG00000125633.11	CCDC93	15.661106	12.6957623333333	1690.3684691526	0.336134065946792	0.0516133859554034	2.41450871989733e-11	2.24406405378868e-10	12.150462	no sig	-
ENSG00000014824.14	SLC30A9	47.5577783333333	58.0307753333333	3295.47028108075	-0.234441549246045	0.0355061715248702	2.41838192134998e-11	2.24627895652194e-10	48.1552733333333	no sig	-
ENSG00000141013.17	GAS8	11.8253376666667	8.145761	728.916550147699	0.53531699644803	0.0876625769770434	2.47290393937005e-11	2.29550658165046e-10	8.69179366666667	no sig	-
ENSG00000204514.11	ZNF814	3.20234866666667	1.64829733333333	207.348209135443	0.931062048584729	0.164639120116592	2.48683428381973e-11	2.30701703560507e-10	2.16564333333333	no sig	-
ENSG00000100387.9	RBX1	101.061467	137.021405333333	1325.5160274842	-0.371413252848924	0.0574623380982971	2.49336354509497e-11	2.31165162621812e-10	139.479351333333	no sig	-
ENSG00000092098.18	RNF31	14.5836063333333	11.8554743333333	919.33677484044	0.332367262466829	0.0510421369893683	2.49860630564507e-11	2.31224616682624e-10	13.3527423333333	no sig	-
ENSG00000150753.12	CCT5	347.542076	417.16121	12665.7684361869	-0.211751945324033	0.0320225999918486	2.49826837317731e-11	2.31224616682624e-10	403.060391	no sig	-
ENSG00000167700.9	MFSD3	63.097903	45.8553026666667	892.97511977336	0.471349101474479	0.0750552508486968	2.4974828173204e-11	2.31224616682624e-10	36.0178706666667	no sig	-
ENSG00000115946.8	PNO1	49.3622473333333	65.9637743333333	1619.51374874727	-0.35406723904539	0.0545922062340252	2.50379809995364e-11	2.3142094639363e-10	79.5685483333333	no sig	-
ENSG00000127415.13	IDUA	4.50240566666667	2.535686	185.309969945185	0.806732570176489	0.144785891391461	2.50290592791209e-11	2.3142094639363e-10	2.122763	no sig	-
ENSG00000004139.14	SARM1	8.28464033333333	6.81881933333333	1284.69133847037	0.316850440993809	0.0485451264903323	2.52127691917416e-11	2.32893686008275e-10	4.729513	no sig	-
ENSG00000214717.12	ZBED1	8.39953233333333	11.168813	545.414321652001	-0.345710989942084	0.0532798524584341	2.62780392669383e-11	2.42585083863499e-10	7.85504566666667	no sig	-
ENSG00000115825.11	PRKD3	68.4609826666667	85.6082866666667	3964.38104650758	-0.267069933466629	0.040677495754974	2.64044038045301e-11	2.43602440240692e-10	47.8960673333333	no sig	-
ENSG00000122140.13	MRPS2	79.2213603333333	100.653129666667	1720.11265565604	-0.288511031937039	0.0440699516892883	2.65164579569389e-11	2.44486607768107e-10	97.6787806666667	no sig	-
ENSG00000164902.14	PHAX	29.231981	37.4032223333333	1376.8831858625	-0.298688914490484	0.0457151912542567	2.71612034761121e-11	2.50278204402439e-10	33.836017	no sig	-
ENSG00000136159.4	NUDT15	38.3123113333333	51.2014473333333	881.437013206486	-0.353730914499628	0.0546621411698138	2.76214466309775e-11	2.5436365788759e-10	54.7464646666667	no sig	-
ENSG00000159063.14	ALG8	107.008441333333	136.323802	1774.00445855477	-0.291588573571382	0.0446784325094938	2.97985025384363e-11	2.74244460175169e-10	135.93126	no sig	-
ENSG00000185721.13	DRG1	120.337376333333	143.426329333333	3255.22192677866	-0.202701097931615	0.0307770107100941	3.09527065450359e-11	2.84519543394156e-10	137.028146666667	no sig	-
ENSG00000186166.9	CENATAC	20.37037	14.8739076666667	412.837839650169	0.468063822769859	0.0748407499442618	3.09380018297754e-11	2.84519543394156e-10	13.7390366666667	no sig	-
ENSG00000121067.19	SPOP	42.2030046666667	53.9752886666667	1362.56644426546	-0.296744596216637	0.045554457189192	3.1332850313991e-11	2.87838341549917e-10	54.061344	no sig	-
ENSG00000167182.16	SP2	6.63432366666667	9.95515733333333	357.111744398927	-0.490907963154736	0.0792513737319842	3.15163781518789e-11	2.89347990645295e-10	9.85088833333333	no sig	-
ENSG00000183281.15	PLGLB1	3.08169366666667	0.975503666666667	48.9463396705497	1.58553784217019	0.267646100365591	3.20870727197158e-11	2.94408168746023e-10	0.740235333333333	sig	-
ENSG00000183309.12	ZNF623	16.3898436666667	13.511594	960.787338948707	0.313407513178371	0.04827457392574	3.25102003247111e-11	2.98109044948309e-10	14.0985173333333	no sig	-
ENSG00000134809.9	TIMM10	73.9820636666667	108.468802	517.191125219676	-0.467749885590961	0.0748769624746693	3.25393388342554e-11	2.98194852842797e-10	100.689318333333	no sig	-
ENSG00000075702.19	WDR62	32.4928466666667	27.6932896666667	2345.7195368597	0.271068648375396	0.0415331109756552	3.3522038919304e-11	3.0701381331015e-10	22.4225786666667	no sig	-
ENSG00000280789.2	PAGR1	45.2201403333333	55.958703	2944.86542632181	-0.253616371172085	0.0387778455367148	3.35576582439292e-11	3.07153429281866e-10	56.230148	no sig	-
ENSG00000169612.4	RAMAC	58.6063716666667	79.581732	899.740854129321	-0.374022113348239	0.0583611920387665	3.48867345430113e-11	3.19124710701393e-10	88.053972	no sig	-
ENSG00000115942.9	ORC2	36.5929526666667	44.464466	1811.54167595932	-0.229388856739795	0.0350142707925158	3.49815412075336e-11	3.19797897940309e-10	39.544886	no sig	-
ENSG00000114503.11	NCBP2	64.235406	79.9099596666667	1812.43396757	-0.260711084360259	0.039948748354309	3.55441819285153e-11	3.24744571255981e-10	93.3238713333333	no sig	-
ENSG00000177485.7	ZBTB33	37.4840726666667	49.8554656666667	1831.76349830739	-0.347828390939074	0.0540262234713648	3.60283470869647e-11	3.28968705230765e-10	47.328123	no sig	-
ENSG00000068724.18	TTC7A	8.19709466666667	6.17991433333333	528.515033446686	0.425193558544368	0.0672728914526236	3.60717006293625e-11	3.29165185827869e-10	4.98853233333333	no sig	-
ENSG00000161513.12	FDXR	16.5156643333333	11.6249556666667	544.481831698004	0.508763799093993	0.0830889412751767	3.6259373699785e-11	3.30677591363738e-10	13.221998	no sig	-
ENSG00000156017.13	CARNMT1	58.810967	76.246536	1821.76364420936	-0.315694372381212	0.0487741237355727	3.64408712363041e-11	3.32131882640438e-10	64.4691733333333	no sig	-
ENSG00000114450.11	GNB4	40.8009143333333	55.9687316666667	2254.54430627128	-0.385770266016673	0.0604545068985192	3.73630181012957e-11	3.4033081442721e-10	38.0764336666667	no sig	-
ENSG00000109332.20	UBE2D3	286.333625333333	351.866862333333	6401.60480005594	-0.243730941166141	0.0373264784788473	3.78037984360074e-11	3.44137839023437e-10	322.974575	no sig	-
ENSG00000102393.14	GLA	101.457056666667	124.419709	1675.67632483198	-0.240482978045236	0.0368180632725684	3.78988510042378e-11	3.44794917856901e-10	111.043462333333	no sig	-
ENSG00000187147.18	RNF220	25.6814133333333	34.5446526666667	1227.10989613606	-0.361389496710688	0.0563554311172101	3.80350281889373e-11	3.45825120596037e-10	33.3073143333333	no sig	-
ENSG00000047346.13	FAM214A	11.006906	8.577454	444.19968411613	0.384162750993689	0.0602314678127664	3.87127573863003e-11	3.51775055815839e-10	6.949974	no sig	-
ENSG00000236287.8	ZBED5	44.605138	57.3960303333333	1105.36634178882	-0.304716129374148	0.0471083771149179	4.03029973377716e-11	3.66004629437896e-10	57.9230833333333	no sig	-
ENSG00000168916.16	ZNF608	6.84728466666667	9.55035533333333	571.121549114266	-0.406543606001904	0.0641951843690785	4.12081345011005e-11	3.73999173753215e-10	6.53852266666667	no sig	-
ENSG00000077097.17	TOP2B	118.347874	143.677338666667	9617.72514072408	-0.22720942942613	0.034810801587537	4.15524356894976e-11	3.76897092670985e-10	124.765662	no sig	-
ENSG00000156239.12	N6AMT1	9.72730366666667	13.828229	547.891263338564	-0.431464271305528	0.0686360503095537	4.1584518923824e-11	3.76961288500689e-10	8.47889966666667	no sig	-
ENSG00000119862.13	LGALSL	13.2030786666667	18.418857	504.594215537414	-0.404805511453506	0.0639177969187331	4.19136251988021e-11	3.79716285980734e-10	15.201717	no sig	-
ENSG00000072518.22	MARK2	23.693081	29.933415	1475.95341915585	-0.280170488984806	0.0432107956842222	4.23044462996192e-11	3.83026743523579e-10	26.153469	no sig	-
ENSG00000154781.17	CCDC174	16.959355	12.694507	878.827213354413	0.434553747951472	0.0692625029981641	4.32579854709774e-11	3.91425048604432e-10	12.307471	no sig	-
ENSG00000005007.13	UPF1	45.439603	40.8770833333333	4012.00888856605	0.197595039653506	0.0302182257447171	4.33069713285625e-11	3.91633229021044e-10	41.9108	no sig	-
ENSG00000179958.10	DCTPP1	179.021802333333	224.32625	2936.79150804106	-0.269374933279721	0.0415494489535716	4.51211518138746e-11	4.07794582490503e-10	221.346246	no sig	-
ENSG00000266714.10	MYO15B	0.828347333333333	0.271693666666667	140.552254556097	1.55461048185248	0.265499260994917	4.58150516510977e-11	4.13817797268003e-10	0.302892666666667	sig	-
ENSG00000144485.11	HES6	14.2457463333333	9.60530366666667	279.528779782067	0.563397621845533	0.0952092324289765	4.59337883887266e-11	4.14641832311409e-10	9.46652966666667	no sig	-
ENSG00000128253.16	RFPL2	3.05680133333333	1.47006833333333	48.7669231260563	1.02013335764389	0.180926733326679	4.62053554642884e-11	4.16843646693086e-10	0.405932666666667	sig	-
ENSG00000118985.16	ELL2	13.2798333333333	17.6734406666667	726.75350830779	-0.348956426375242	0.0545470955594418	4.66294961784423e-11	4.20418453881589e-10	12.0411823333333	no sig	-
ENSG00000112851.16	ERBIN	37.883707	47.4300953333333	2715.59256689724	-0.268931989288828	0.0415272250794681	4.74370548054966e-11	4.27443873994537e-10	36.2132773333333	no sig	-
ENSG00000078304.20	PPP2R5C	112.491610333333	140.223302333333	3179.90737840202	-0.262917946901973	0.0405697865234209	4.7531429491464e-11	4.28038410743023e-10	139.861731333333	no sig	-
ENSG00000170606.16	HSPA4	137.246560333333	170.805872666667	9710.68635185576	-0.260066145648393	0.0401195587839147	4.77286922941717e-11	4.29558230647545e-10	155.741687	no sig	-
ENSG00000012232.10	EXTL3	9.88841766666667	13.401604	902.154655625332	-0.37123971859973	0.0583494316430064	4.83907970656559e-11	4.35082632443856e-10	13.0053923333333	no sig	-
ENSG00000111358.14	GTF2H3	58.5963516666667	72.7495366666667	2059.92568151133	-0.258722331552207	0.0399187295954885	4.8400237121615e-11	4.35082632443856e-10	79.3135443333333	no sig	-
ENSG00000154473.18	BUB3	381.830735666667	461.576363666667	5662.73892825027	-0.221556257926973	0.0340475095475806	4.85642268109549e-11	4.36296614526308e-10	423.091106	no sig	-
ENSG00000106479.11	ZNF862	3.65505033333333	2.40601666666667	284.158696268166	0.587656708451357	0.100792589863796	4.86432115532842e-11	4.36745928627612e-10	1.17101166666667	no sig	-
ENSG00000064961.19	HMG20B	131.885672	107.713630666667	4245.2443855508	0.326031707205205	0.0508074781281158	4.88429545868614e-11	4.38278297855319e-10	123.13954	no sig	-
ENSG00000005486.17	RHBDD2	41.8043006666667	29.8695076666667	724.798688840577	0.489484701454005	0.0798831633920391	4.89836102568767e-11	4.39278955753966e-10	17.4901506666667	no sig	-
ENSG00000215912.13	TTC34	0.619031666666667	0.271309666666667	63.9103571556159	1.14907195582775	0.2004643040649	4.93420585980514e-11	4.42230400336281e-10	0.203836666666667	sig	-
ENSG00000081148.12	IMPG2	0.438039	0.146524	34.5305445285499	1.53842919765248	0.26369366724237	5.06943069692527e-11	4.54080022318173e-10	0.117422666666667	sig	-
ENSG00000163624.6	CDS1	20.3070576666667	26.748752	655.541643687822	-0.332741689579843	0.0519631607312467	5.08219526398509e-11	4.54953049908404e-10	14.5004283333333	no sig	-
ENSG00000172380.6	GNG12	58.5983416666667	72.616344	2156.88226305291	-0.254810003181024	0.0393604220216149	5.18857202230915e-11	4.64200137900952e-10	54.0904023333333	no sig	-
ENSG00000174917.9	MICOS13	257.912028666667	324.792285	1485.09794855332	-0.274767837615785	0.0425530871339451	5.2061141631155e-11	4.65493303730523e-10	367.664889	no sig	-
ENSG00000196396.10	PTPN1	19.9652346666667	25.0454573333333	1418.94592328039	-0.272223693216824	0.0421954391666197	5.47798841031088e-11	4.89512005248586e-10	34.9474716666667	no sig	-
ENSG00000143748.18	NVL	55.2532573333333	48.496139	2736.66200340679	0.229406416513936	0.0354097238598918	5.67384412232686e-11	5.06713270995719e-10	47.4677833333333	no sig	-
ENSG00000155368.18	DBI	404.169665333333	513.576353	1832.08260748583	-0.288324341362171	0.0448277494976252	5.68096415845711e-11	5.07048754817886e-10	439.950518333333	no sig	-
ENSG00000170876.8	TMEM43	48.8811753333333	58.226846	1926.12713701246	-0.201215675648399	0.0309829670010221	5.74647460055842e-11	5.12592334931469e-10	52.0891316666667	no sig	-
ENSG00000104131.13	EIF3J	107.213631	132.972087666667	2857.85920744645	-0.255621608744062	0.0395970316512231	5.82659966308015e-11	5.19432228982456e-10	116.978693666667	no sig	-
ENSG00000186638.17	KIF24	7.238347	5.52402966666667	675.178334847088	0.411708567471269	0.0656810421436291	5.89017117785619e-11	5.24789187388783e-10	5.506176	no sig	-
ENSG00000159958.7	TNFRSF13C	4.15595	2.74681233333333	227.506673864057	0.586975222054448	0.101208550774203	5.9216988864929e-11	5.27286536998703e-10	2.75382833333333	no sig	-
ENSG00000133315.12	MACROD1	34.3635276666667	26.1824773333333	730.466587301685	0.413252539474583	0.0659670690584037	5.92957821232939e-11	5.27676455436043e-10	26.591272	no sig	-
ENSG00000168385.18	SEPTIN2	307.207434666667	355.289677	12566.8616381417	-0.160190134516611	0.0246053924861326	5.94245537796999e-11	5.285104119345e-10	323.231086666667	no sig	-
ENSG00000178951.9	ZBTB7A	17.6110076666667	23.4532703333333	1519.00943410101	-0.348505080616364	0.0548117797113662	6.03639201326608e-11	5.36548405660296e-10	16.7421753333333	no sig	-
ENSG00000174444.15	RPL4	1126.43922933333	1333.33112133333	49248.0891299786	-0.193073985100015	0.0297502811541662	6.10754026157749e-11	5.42552560066474e-10	1482.33471433333	no sig	-
ENSG00000148660.22	CAMK2G	29.108807	23.9419923333333	1323.69991102317	0.315761611999515	0.0493894320216693	6.12980964736514e-11	5.44210132120315e-10	20.946944	no sig	-
ENSG00000133019.12	CHRM3	1.78385366666667	1.08296333333333	128.388266441387	0.696884281885903	0.126546560741015	6.17079276361885e-11	5.47526197242815e-10	0.621866666666667	no sig	-
ENSG00000187522.16	HSPA14	71.551674	90.593854	1492.13632968054	-0.28359980470423	0.0441510066502584	6.17475973202458e-11	5.47555899766297e-10	77.9963926666667	no sig	-
ENSG00000006282.21	SPATA20	12.7594683333333	9.585851	519.214633161631	0.427906554406613	0.0686966831890583	6.25729258995201e-11	5.54548417363472e-10	7.554643	no sig	-
ENSG00000198890.9	PRMT6	45.3775516666667	58.2147976666667	1524.82427101992	-0.299923244583352	0.0468191268560735	6.26377884624961e-11	5.54797098162238e-10	51.0029943333333	no sig	-
ENSG00000259956.2	RBM15B	26.0325916666667	31.5448633333333	2758.78241882735	-0.22354070330288	0.0345639628642956	6.26955661750365e-11	5.54982771631635e-10	31.512359	no sig	-
ENSG00000137168.8	PPIL1	95.2145046666667	121.451553333333	1916.15248791391	-0.293199068242141	0.0457316305188215	6.31002281109029e-11	5.58237053269871e-10	136.398542333333	no sig	-
ENSG00000127837.10	AAMP	145.350702	169.637154	4697.94631397684	-0.172643344410306	0.0265805619678336	6.3278680521591e-11	5.59159501092019e-10	185.653342	no sig	-
ENSG00000245848.3	CEBPA	10.329521	6.954396	325.150329380978	0.559238998024007	0.0951462330537656	6.32678721673655e-11	5.59159501092019e-10	8.06657066666667	no sig	-
ENSG00000117407.17	ARTN	2.32406566666667	0.622341	57.1642472672593	1.89368580914264	0.320328873232905	6.38242211089896e-11	5.63649755839495e-10	0.258582333333333	sig	-
ENSG00000072609.18	CHFR	12.7612023333333	9.98667166666667	733.349071697452	0.379075763113881	0.0601025782066224	6.42820383296301e-11	5.67360496381249e-10	12.327873	no sig	-
ENSG00000254996.5	ANKHD1-EIF4EBP3	7.28545733333333	4.970408	954.186317543527	0.545677773273069	0.0923130847401153	6.71041083538335e-11	5.91921845192533e-10	5.173757	no sig	-
ENSG00000150712.11	MTMR12	14.8615506666667	19.508276	817.989214008923	-0.329908478607641	0.0518449021479687	6.73655031293748e-11	5.93880093377383e-10	17.8617873333333	no sig	-
ENSG00000115657.14	ABCB6	12.0524833333333	9.18397666666667	541.30488789307	0.413839334433844	0.0662910988419552	6.76534446837025e-11	5.9606994658493e-10	9.34440866666667	no sig	-
ENSG00000113580.15	NR3C1	24.4603856666667	32.6326876666667	1573.23329250954	-0.351055675532546	0.0553979288943187	6.78410220201608e-11	5.97373485370283e-10	26.1791346666667	no sig	-
ENSG00000263465.5	SRSF8	25.6547993333333	32.5889843333333	1397.69926889775	-0.286569893326641	0.0447341969088452	6.79755925774471e-11	5.98209023995922e-10	35.5204916666667	no sig	-
ENSG00000150867.14	PIP4K2A	36.429113	44.4542443333333	1498.62238908305	-0.235816282562881	0.0365860599372019	6.85704520198282e-11	6.03091927770659e-10	29.182781	no sig	-
ENSG00000119013.10	NDUFB3	314.395960666667	417.112223333333	1390.55403150314	-0.343053169271746	0.0540845913936875	6.96154442655934e-11	6.11872567312712e-10	434.725387666667	no sig	-
ENSG00000125249.7	RAP2A	20.681983	26.993255	999.444693884019	-0.321715050714737	0.0505258957691541	6.96499718413674e-11	6.11872567312712e-10	24.4032583333333	no sig	-
ENSG00000101972.20	STAG2	94.9224856666667	114.005774	6553.62682111551	-0.212645080564824	0.0329292886318503	7.00481783771376e-11	6.15012398972248e-10	90.0478463333333	no sig	-
ENSG00000100726.15	TELO2	51.1582333333333	43.81827	3093.21983260895	0.263512581505263	0.0410403672521638	7.02785245255895e-11	6.16675644483854e-10	42.2409956666667	no sig	-
ENSG00000033100.17	CHPF2	14.9143556666667	21.136398	786.36457490367	-0.424611264557399	0.0683065570669273	7.05581425514496e-11	6.18769051171089e-10	14.197864	no sig	-
ENSG00000074410.14	CA12	8.59704866666667	11.8808573333333	393.268375448031	-0.394338278758326	0.0629078305931656	7.08618812577202e-11	6.21071430209379e-10	6.77300666666667	no sig	-
ENSG00000099866.16	MADCAM1	2.37245766666667	1.05000633333333	50.7265150814394	1.13894282008265	0.20128481555227	7.10957892895183e-11	6.22759455862573e-10	0.784014333333333	sig	RELA
ENSG00000180370.10	PAK2	33.576975	42.805846	2236.65285801961	-0.292344502311074	0.045730352685521	7.15927615851339e-11	6.2674847903362e-10	37.5173893333333	no sig	-
ENSG00000138193.17	PLCE1	7.89433966666667	6.29712	790.90677797484	0.354711404650016	0.0560998201658593	7.21089645163177e-11	6.30901125991579e-10	3.19301733333333	no sig	-
ENSG00000120471.16	TP53AIP1	0.602238	0.0408956666666667	30.6416825342966	3.51851461682084	0.580633801579077	7.34387247806654e-11	6.421628631488e-10	0.0761306666666667	sig	-
ENSG00000135956.9	TMEM127	11.594829	16.316448	655.3713702814	-0.414328675430257	0.0665205035989267	7.36080122054129e-11	6.43270019708174e-10	13.2413706666667	no sig	-
ENSG00000110422.12	HIPK3	24.703079	32.685332	1639.96684510681	-0.340631559188024	0.0537630823847069	7.42829939567724e-11	6.48792661586526e-10	19.6344486666667	no sig	-
ENSG00000082014.17	SMARCD3	14.846887	11.330911	434.805133030696	0.412171173653356	0.0661527534420211	7.44726644224342e-11	6.50072620826981e-10	7.662986	no sig	-
ENSG00000134602.16	STK26	50.0380693333333	60.846269	1617.21651196677	-0.228088829051784	0.0354414431576906	7.57894326342697e-11	6.61183852408342e-10	51.1320776666667	no sig	-
ENSG00000171016.13	PYGO1	6.21495466666667	9.226627	481.249410084658	-0.480216368213072	0.0789879532545182	7.6501986218805e-11	6.670141366388e-10	7.89907066666667	no sig	-
ENSG00000114573.10	ATP6V1A	79.452866	96.301814	3581.39123784491	-0.224531730380784	0.0349030843749495	7.83410582171025e-11	6.82654018857122e-10	84.6729603333333	no sig	-
ENSG00000146701.12	MDH2	216.07055	259.863572666667	5220.3241265142	-0.214407762457218	0.0332963983766709	7.84367159423588e-11	6.83092716829034e-10	225.495101333333	no sig	-
ENSG00000177853.15	ZNF518A	30.0775786666667	39.243079	2333.1883024189	-0.322321449429437	0.050779006701866	7.88601456416431e-11	6.86383773410953e-10	33.37569	no sig	-
ENSG00000132323.9	ILKAP	49.4633436666667	41.1538403333333	1108.86949450538	0.301926844591189	0.0474302355151738	8.04281848567408e-11	6.99627747671879e-10	45.4621436666667	no sig	-
ENSG00000143248.13	RGS5	4.917098	2.96627433333333	339.643082723429	0.698146122717019	0.127975713391989	8.25381123747357e-11	7.17567499451638e-10	3.19009833333333	no sig	-
ENSG00000287856.1	ENSG00000287856	30.876474	51.6117663333333	690.667048588376	-0.623978505656395	0.110892996256325	8.4119835631119e-11	7.30897130915918e-10	45.9047086666667	no sig	-
ENSG00000157933.10	SKI	40.5580066666667	53.1884366666667	3242.19369882386	-0.328712098495851	0.0519301797544763	8.4424021309064e-11	7.33117581356071e-10	34.8710496666667	no sig	-
ENSG00000156873.16	PHKG2	58.218371	48.7516523333333	1375.23483378928	0.291959889403399	0.0458594913369172	8.52274482436569e-11	7.39668268435882e-10	46.0997566666667	no sig	-
ENSG00000221978.13	CCNL2	114.600184666667	95.4750446666667	3747.60735652119	0.300144695344592	0.0472069745331957	8.54938243882503e-11	7.41553166083356e-10	89.0634083333333	no sig	-
ENSG00000017797.13	RALBP1	28.189801	34.48429	1747.67602831109	-0.236120560473454	0.0368317489699677	8.60282865010846e-11	7.45759872917683e-10	28.726493	no sig	-
ENSG00000135048.14	CEMIP2	10.3810423333333	15.075582	810.620765331686	-0.454111009466132	0.0741949717707162	8.76306014044012e-11	7.59213400098476e-10	8.96404766666667	no sig	-
ENSG00000239672.8	NME1	323.882576333333	427.759106333333	4318.0166139252	-0.337434145764849	0.0534613479416947	8.89170673892972e-11	7.69916594424845e-10	571.404402333333	no sig	-
ENSG00000119878.6	CRIPT	8.65818	12.2140673333333	547.958860342971	-0.422237957488949	0.0683068116591605	9.0378604643531e-11	7.81673818130367e-10	10.4442396666667	no sig	-
ENSG00000189120.5	SP6	1.035145	0.440334	65.6368565110144	1.18277877615522	0.209753302763416	9.03406793803239e-11	7.81673818130367e-10	0.393523	sig	-
ENSG00000232388.5	SMIM26	77.8947256666667	111.239789333333	442.079389183887	-0.437166826294646	0.0710722906276821	9.09628740062145e-11	7.86275989474589e-10	187.069595333333	no sig	-
ENSG00000035499.13	DEPDC1B	48.9744256666667	60.313746	1173.66380932151	-0.2469282987541	0.0386183071729982	9.11442666253953e-11	7.87392446634862e-10	53.9005206666667	no sig	-
ENSG00000188981.11	MSANTD1	0.660263333333333	0.11324	38.7702752198195	2.44892296986184	0.405652807596795	9.12902961634865e-11	7.8820229934969e-10	0.199665666666667	sig	-
ENSG00000250673.3	REELD1	0.746721666666667	0.185688	53.3199728757725	1.96656206391553	0.334646294197135	9.26595708203746e-11	7.99566702986347e-10	0.314934333333333	sig	-
ENSG00000187735.15	TCEA1	110.307834666667	133.320646	3341.31434607052	-0.220270080218125	0.0343720964701954	9.37872981248401e-11	8.08834965235678e-10	122.672107	no sig	-
ENSG00000145041.16	DCAF1	19.4766636666667	25.6044276666667	1689.05850122996	-0.331641948584025	0.0525734311042583	9.50459827287055e-11	8.1922137772169e-10	22.4072616666667	no sig	-
ENSG00000100852.14	ARHGAP5	57.1492926666667	78.8249743333333	3096.58868916034	-0.391622990631951	0.0629613032427983	9.91367351358417e-11	8.53992161241607e-10	62.2170276666667	no sig	-
ENSG00000157240.4	FZD1	3.41115133333333	4.866616	276.30674582574	-0.434043180995784	0.0706728940375561	1.00409072476127e-10	8.64458462351579e-10	3.55670633333333	no sig	-
ENSG00000100934.15	SEC23A	87.9184453333333	102.647464333333	3651.51857089658	-0.175233881792824	0.0273079630162306	1.05107628671146e-10	9.04393551494024e-10	88.588425	no sig	-
ENSG00000008735.14	MAPK8IP2	9.07091833333333	7.040502	938.6379136645	0.390184112081572	0.062895707542069	1.11577205131063e-10	9.59513044695252e-10	7.94154233333333	no sig	-
ENSG00000165389.7	SPTSSA	58.3283953333333	76.2722896666667	1286.60290123734	-0.324686204594885	0.0516138151152132	1.11900298422592e-10	9.61742872702723e-10	56.5032233333333	no sig	-
ENSG00000136378.15	ADAMTS7	3.518366	2.13022466666667	229.239155107809	0.692971895872071	0.128042973387958	1.12115488015603e-10	9.63043294493001e-10	1.176646	no sig	-
ENSG00000169019.11	COMMD8	49.2934836666667	66.1084546666667	501.721520020346	-0.358930844470318	0.0574656234032228	1.13896107072525e-10	9.77781215329334e-10	57.2951876666667	no sig	-
ENSG00000141540.11	TTYH2	10.2364726666667	7.84391866666667	459.326876314926	0.401407717119739	0.0649370206259178	1.14266902155029e-10	9.80406118376242e-10	5.286274	no sig	-
ENSG00000165458.15	INPPL1	43.451191	36.9868286666667	3421.10180440237	0.271716302650386	0.0428787016917357	1.16182320110285e-10	9.96273308112938e-10	31.7676533333333	no sig	-
ENSG00000101333.19	PLCB4	3.515464	2.23310433333333	310.742469370963	0.630712280143804	0.113599660809056	1.1638487414139e-10	9.97442852576156e-10	2.26580266666667	no sig	-
ENSG00000129680.16	MAP7D3	23.820286	28.566608	1746.19032226805	-0.212055601677248	0.0332464468753096	1.18180491716591e-10	1.0122562003566e-09	23.1142073333333	no sig	-
ENSG00000166123.14	GPT2	19.349821	15.3562226666667	1166.58169328661	0.362884434812644	0.0582161722272187	1.19285365173986e-10	1.02113962521172e-09	22.4954986666667	no sig	-
ENSG00000063978.16	RNF4	47.8586533333333	59.238617	1401.84036277107	-0.253534983440824	0.0399527684696935	1.20708764721252e-10	1.03273815446814e-09	33.8135856666667	no sig	-
ENSG00000135740.17	SLC9A5	7.70994166666667	5.56965666666667	430.5342368187	0.477143148247071	0.0793732574890251	1.22018065339466e-10	1.04334789279209e-09	4.09481533333333	no sig	-
ENSG00000172409.7	CLP1	16.646163	24.814468	415.537361243623	-0.482880003939194	0.0805296898806122	1.22182112188865e-10	1.04415835671607e-09	28.529101	no sig	-
ENSG00000037749.13	MFAP3	27.4894706666667	36.2124383333333	1359.98837961295	-0.334689636881601	0.0534230952664012	1.22647539132105e-10	1.04754201270056e-09	30.478003	no sig	-
ENSG00000071205.12	ARHGAP10	11.8596456666667	9.540879	580.374739646704	0.342401301359381	0.0547645874436822	1.25308072444833e-10	1.06965979167942e-09	7.13605066666667	no sig	-
ENSG00000166105.16	GLB1L3	8.06642866666667	5.602534	240.821765415721	0.524067172735114	0.0892301694486339	1.26236233908275e-10	1.07697296330914e-09	2.52356833333333	no sig	-
ENSG00000103429.11	BFAR	34.9148003333333	45.9535143333333	981.818112273924	-0.333416666322815	0.053248937568993	1.26562779143384e-10	1.07914813098784e-09	43.3423096666667	no sig	-
ENSG00000184489.13	PTP4A3	9.62830366666667	5.719664	189.66296393433	0.716275339283856	0.133884026928211	1.29159820522558e-10	1.10066947110094e-09	2.91151933333333	no sig	-
ENSG00000147231.14	RADX	87.1478903333333	103.398664666667	4122.72542123732	-0.196238238701928	0.0307949844665823	1.3064906990525e-10	1.11273148520997e-09	103.273367333333	no sig	-
ENSG00000076382.17	SPAG5	56.9807466666667	68.4799983333333	3519.43587118274	-0.212643822177413	0.0334283588435286	1.31801358267234e-10	1.12191161822617e-09	54.5314286666667	no sig	-
ENSG00000151576.10	QTRT2	41.712554	52.843976	2199.94011600415	-0.284031456219721	0.0450396201551196	1.31945737221068e-10	1.12250676557991e-09	52.823102	no sig	-
ENSG00000158006.14	PAFAH2	5.867367	8.47729333333333	264.995788930001	-0.446531867309622	0.0735660735693439	1.33127194621583e-10	1.13191904056422e-09	7.056163	no sig	-
ENSG00000140750.17	ARHGAP17	32.170707	40.4104833333333	1833.59589500359	-0.271202307639221	0.0429385011989917	1.33287187292042e-10	1.13264055717448e-09	32.7799923333333	no sig	-
ENSG00000250571.7	GLI4	23.9877846666667	17.7034716666667	339.686901855611	0.451644553704346	0.0745690383639109	1.34547107027985e-10	1.14270289489964e-09	15.0907703333333	no sig	-
ENSG00000197961.12	ZNF121	27.4161933333333	36.4460413333333	2941.43001989158	-0.345867008992405	0.0554862216040886	1.37481067525242e-10	1.16696345323368e-09	54.2203053333333	no sig	-
ENSG00000182272.12	B4GALNT4	10.8035073333333	8.06769233333333	556.937901141304	0.436073018346962	0.071643650731738	1.37628630679143e-10	1.16755858609346e-09	4.19497766666667	no sig	-
ENSG00000253293.6	HOXA10	97.8746286666667	127.993734333333	1957.0644389363	-0.324639725762381	0.0518967827194865	1.4024991271505e-10	1.18912679087704e-09	65.676729	no sig	-
ENSG00000178038.17	ALS2CL	1.183323	0.672056666666667	92.0576572485794	0.778103881468372	0.147425302683581	1.42944787983944e-10	1.2112943669803e-09	0.544978	no sig	-
ENSG00000108061.13	SHOC2	45.487148	55.8523916666667	1718.46821041901	-0.242095200926842	0.0382585578839633	1.43521858881114e-10	1.21550113631056e-09	49.3653283333333	no sig	-
ENSG00000108671.11	PSMD11	86.919152	103.539564333333	3829.92750481484	-0.201752244310117	0.0317555288368418	1.44888584916323e-10	1.2263870957965e-09	111.409292666667	no sig	-
ENSG00000165637.14	VDAC2	323.099116666667	393.896079	6375.47665791367	-0.23209431171918	0.0366479782205765	1.45412206878335e-10	1.2301285177839e-09	401.55569	no sig	-
ENSG00000182952.5	HMGN4	100.819169333333	131.887084666667	1660.50862188324	-0.325077978055292	0.0520213185861903	1.45780980351794e-10	1.23255652204335e-09	99.6583346666667	no sig	-
ENSG00000085382.12	HACE1	18.875519	15.4613123333333	738.549531904034	0.322115278293019	0.0515205905029553	1.4586530981686e-10	1.23257822056568e-09	10.882475	no sig	-
ENSG00000179941.9	BBS10	19.909396	26.5087283333333	610.084410340918	-0.345711471973377	0.0555639282197131	1.48107809331481e-10	1.25082645695914e-09	26.7055073333333	no sig	-
ENSG00000132436.12	FIGNL1	53.37194	67.2613936666667	1836.64929793694	-0.276660387741824	0.0439608009298696	1.49648791068023e-10	1.26313299291738e-09	48.2493423333333	no sig	-
ENSG00000163510.14	CWC22	18.2015533333333	23.66477	980.766121568126	-0.318278888067039	0.0509402607634857	1.53814979378587e-10	1.297571804215e-09	21.8681336666667	no sig	-
ENSG00000118579.13	MED28	22.9627403333333	28.2251703333333	2953.42530022509	-0.243584897231216	0.038590732149804	1.57884734945503e-10	1.33115904882744e-09	25.527195	no sig	-
ENSG00000198087.7	CD2AP	46.0818166666667	58.590573	2538.28681855447	-0.288587294591373	0.0459981041507686	1.581093251431e-10	1.33230747710018e-09	41.6069166666667	no sig	-
ENSG00000164877.19	MICALL2	2.63166466666667	1.52193266666667	131.674962714015	0.753927650094316	0.143005965595031	1.60105384429103e-10	1.34837355880934e-09	0.549385333333333	no sig	-
ENSG00000115806.13	GORASP2	68.845043	82.286179	2108.53377434753	-0.206895578122336	0.0326754163700851	1.6320480373082e-10	1.3736682377031e-09	82.6108993333333	no sig	-
ENSG00000120063.10	GNA13	28.530991	36.0632926666667	1593.4509362866	-0.281609835854583	0.044875749284289	1.6329110991469e-10	1.3736682377031e-09	32.5382596666667	no sig	-
ENSG00000241399.7	CD302	16.8641823333333	22.1100716666667	622.380785188936	-0.326483773259677	0.0524118812004976	1.63655382187163e-10	1.37596480003986e-09	18.6197876666667	no sig	-
ENSG00000128708.13	HAT1	157.201546333333	197.796400333333	2957.25817416921	-0.275162931453339	0.0438277103499153	1.66259934107629e-10	1.39708389446628e-09	186.56377	no sig	-
ENSG00000048544.6	MRPS10	63.119502	76.836586	1695.51607707158	-0.229988276322932	0.0364592093379014	1.72533450809769e-10	1.44899263005976e-09	78.2459153333333	no sig	-
ENSG00000108788.12	MLX	42.3758396666667	51.5240796666667	1323.13189990951	-0.229763587725145	0.0364289346975408	1.73742701069277e-10	1.45752432866964e-09	41.0385666666667	no sig	-
ENSG00000136718.10	IMP4	60.1148886666667	74.024956	1615.82585060605	-0.245648341902525	0.0390186656695094	1.73679482292102e-10	1.45752432866964e-09	74.206954	no sig	-
ENSG00000137364.5	TPMT	33.674877	41.4726026666667	1252.42074023855	-0.246144000595664	0.0391088389297902	1.75325979925155e-10	1.46998840232019e-09	36.891228	no sig	-
ENSG00000005100.13	DHX33	57.388832	70.906589	4130.02704908063	-0.250638114578852	0.0398477249212828	1.75847984415224e-10	1.47190914217629e-09	57.067283	no sig	-
ENSG00000121417.14	ZNF211	12.9719866666667	8.70360566666667	574.763388900046	0.561866031283404	0.0986327081551263	1.75730181913035e-10	1.47190914217629e-09	11.764329	no sig	-
ENSG00000143641.10	GALNT2	42.9759833333333	50.4368666666667	3090.62331475652	-0.180187201783008	0.0284405450942945	1.75785073836301e-10	1.47190914217629e-09	49.9117653333333	no sig	-
ENSG00000111667.14	USP5	46.175397	54.9390956666667	2742.25726319467	-0.199715239871001	0.0315778310725836	1.75965038154744e-10	1.4720715594799e-09	49.8663846666667	no sig	-
ENSG00000173905.9	GOLIM4	25.659271	33.5886413333333	1779.22173982686	-0.325863766151421	0.0524335112654966	1.80141964905125e-10	1.50617865831656e-09	30.3068356666667	no sig	-
ENSG00000103966.11	EHD4	9.53839433333333	12.1376893333333	1020.31478754708	-0.287879075409553	0.046036077195987	1.81127695790691e-10	1.51358093904915e-09	11.4882503333333	no sig	-
ENSG00000130734.10	ATG4D	20.1435433333333	16.2812373333333	623.55396674423	0.339314069407528	0.0547562037733406	1.82556569315512e-10	1.52467605674867e-09	17.212924	no sig	-
ENSG00000170340.11	B3GNT2	8.184806	12.4738153333333	256.522843882327	-0.507534425736449	0.0866736079910835	1.88339340670195e-10	1.57210163931517e-09	10.8183496666667	no sig	-
ENSG00000180917.18	CMTR2	17.8142056666667	23.282589	721.230711539418	-0.324146735571856	0.0522345572547886	1.9334856455846e-10	1.61302136730425e-09	17.6159616666667	no sig	-
ENSG00000134056.12	MRPS36	66.248013	92.492624	704.336694896811	-0.405550841777751	0.0666106157916339	1.95503581890387e-10	1.62919651575323e-09	90.3267366666667	no sig	-
ENSG00000265681.8	RPL17	1529.90517833333	1933.586203	11447.2765850459	-0.281019661573323	0.0449793481490106	1.95491280165352e-10	1.62919651575323e-09	2486.572468	no sig	-
ENSG00000117394.24	SLC2A1	17.7015643333333	25.688566	712.863032282204	-0.451961615449014	0.0753954037102838	1.96004167996849e-10	1.63246565334392e-09	22.122056	no sig	-
ENSG00000275004.4	ZNF280B	14.4541763333333	12.0497146666667	708.34859705713	0.298075933514747	0.0478568835960292	1.99307121381557e-10	1.65905845103643e-09	10.207976	no sig	-
ENSG00000160233.8	LRRC3	4.752475	6.42375833333333	349.141069537671	-0.366445305356538	0.0596309111462435	2.01730139946439e-10	1.67830124707095e-09	3.333731	no sig	-
ENSG00000165526.9	RPUSD4	30.518137	38.2269783333333	1155.97511625027	-0.268374948844497	0.0429168613832819	2.02551502307106e-10	1.68420512811893e-09	37.2122826666667	no sig	-
ENSG00000120694.20	HSPH1	48.7568353333333	60.98791	3330.37192976029	-0.267671639934522	0.0428141785316022	2.05198710365452e-10	1.70527594198412e-09	83.8175093333333	no sig	-
ENSG00000113384.14	GOLPH3	48.6112426666667	63.155521	1226.49499882793	-0.315671733624904	0.0508748874056882	2.06184610650557e-10	1.71252507193231e-09	50.6570276666667	no sig	-
ENSG00000148229.13	POLE3	133.143215333333	162.747860333333	3274.35829654086	-0.23644472728188	0.03768325021539	2.07895601126209e-10	1.72578534525198e-09	159.158127666667	no sig	-
ENSG00000215717.7	TMEM167B	15.6669063333333	22.30382	500.471889225804	-0.429963076712086	0.0713183049615462	2.12371205925829e-10	1.76196804035876e-09	24.5709463333333	no sig	-
ENSG00000064687.13	ABCA7	10.36018	7.201316	897.174956028013	0.520704256403001	0.0898511431619445	2.13153637088857e-10	1.7674868421972e-09	3.66153033333333	no sig	-
ENSG00000143303.12	METTL25B	19.8881616666667	15.3582186666667	514.128999573715	0.395029144398897	0.0648511732970284	2.14677595679743e-10	1.7791449999297e-09	15.03248	no sig	-
ENSG00000188026.13	RILPL1	6.96443233333333	4.852502	283.444121770353	0.517936826717681	0.0892707701025433	2.1541882833821e-10	1.78430705340578e-09	3.82731133333333	no sig	-
ENSG00000130158.14	DOCK6	6.80474766666667	5.09376033333333	682.713606089186	0.431518304054537	0.0716643889695298	2.17968344693516e-10	1.80443316653199e-09	3.579757	no sig	-
ENSG00000120709.11	FAM53C	55.043616	48.922865	2907.72256077954	0.21296430781427	0.0339155512315911	2.23578496894705e-10	1.84986050531706e-09	48.9530353333333	no sig	-
ENSG00000155097.12	ATP6V1C1	46.4011963333333	65.2202223333333	2175.11009046312	-0.413642674352913	0.0683549703097923	2.24497785128354e-10	1.85644767460775e-09	67.7329393333333	no sig	-
ENSG00000110851.12	PRDM4	24.039608	29.416616	1421.93958034249	-0.238660290254385	0.0381280711397959	2.26653824787821e-10	1.87324912756381e-09	25.600009	no sig	-
ENSG00000153561.13	RMND5A	48.591611	58.325566	3356.67951449222	-0.210799566321943	0.0335763075825387	2.27064771558808e-10	1.87561722260221e-09	54.890917	no sig	-
ENSG00000149925.22	ALDOA	593.217081333333	750.401838	15989.5948893062	-0.281448013957649	0.0452239789542762	2.27722872604698e-10	1.88002316786189e-09	744.02804	no sig	-
ENSG00000160691.19	SHC1	18.5128566666667	23.4790793333333	984.123868827862	-0.286182863323553	0.0460179737315895	2.27857936547317e-10	1.88010858973771e-09	24.128333	no sig	-
ENSG00000206561.14	COLQ	2.44683066666667	1.12391766666667	113.3599738535	1.07922800474894	0.200112540783191	2.28731755936166e-10	1.88628622578649e-09	1.24904333333333	sig	-
ENSG00000198561.16	CTNND1	54.705045	64.759933	4245.81996305122	-0.191957337263026	0.030529229653759	2.29819524506322e-10	1.89422052046627e-09	63.1743506666667	no sig	-
ENSG00000247626.5	MARS2	17.4774983333333	23.3252356666667	643.237273314685	-0.350588597543777	0.0570548073126099	2.31639854800628e-10	1.90818077110354e-09	27.1200873333333	no sig	-
ENSG00000165841.11	CYP2C19	0.419714	0.037204	34.0771096119182	3.2393248913195	0.548674285896315	2.32990015768713e-10	1.91825477209904e-09	0.055818	sig	-
ENSG00000146453.13	PNLDC1	0.741599333333333	0.0936656666666667	26.2322217151899	2.79034218531914	0.471479153308494	2.35731974463912e-10	1.93977047764381e-09	0.176194666666667	sig	-
ENSG00000065548.18	ZC3H15	114.680032	144.85501	3564.11230204781	-0.279479777701528	0.044942027347559	2.37411604787263e-10	1.95252588225204e-09	151.493089333333	no sig	-
ENSG00000122692.9	SMU1	33.2196733333333	39.2417526666667	3021.79866183013	-0.190174387318082	0.0302781518910759	2.41571993747513e-10	1.98565856365526e-09	38.6127716666667	no sig	-
ENSG00000159450.13	TCHH	0.64908	0.346036666666667	79.8816349179244	0.868767939229001	0.167165296984592	2.43589867093867e-10	2.00115381277387e-09	0.163789	no sig	-
ENSG00000164118.13	CEP44	39.5815516666667	49.4756793333333	1325.84239231163	-0.267342372924126	0.0429799006068275	2.51745131605261e-10	2.06702497764123e-09	29.0113003333333	no sig	-
ENSG00000160200.18	CBS	213.073775333333	194.209656333333	8807.13457784116	0.179071309353614	0.0285367577558453	2.60671939049911e-10	2.13915595055928e-09	192.441935	no sig	-
ENSG00000169490.17	TM2D2	27.5707656666667	37.630829	627.966552195907	-0.378617564800711	0.0622208543978187	2.62561219597688e-10	2.15251249235403e-09	33.66575	no sig	-
ENSG00000172476.4	RAB40A	6.31662933333333	3.05748066666667	124.768575876552	1.00434405329387	0.189518355939929	2.62585106032442e-10	2.15251249235403e-09	2.14424066666667	sig	-
ENSG00000183723.13	CMTM4	31.8564453333333	39.5688896666667	2828.58988973182	-0.257380302702872	0.0413860989975142	2.67427420073904e-10	2.19101541174679e-09	26.9689463333333	no sig	-
ENSG00000135519.8	KCNH3	3.88330666666667	2.305567	138.777167675672	0.719314692007578	0.137842545917909	2.67880338235131e-10	2.19353400265866e-09	0.867373333333333	no sig	-
ENSG00000109475.17	RPL34	972.855101	1342.46997933333	5768.61099222124	-0.391005120328112	0.064525228398689	2.72035294352571e-10	2.22634748228285e-09	1813.41477133333	no sig	-
ENSG00000185024.18	BRF1	15.9387093333333	13.209773	1145.04458992077	0.306896317393984	0.0497694697631225	2.79071388700274e-10	2.28269190703019e-09	14.9387593333333	no sig	-
ENSG00000134775.16	FHOD3	2.369011	1.416223	193.406895181292	0.706795196468361	0.135163802917192	2.79728830267523e-10	2.28682869646578e-09	1.105874	no sig	-
ENSG00000146090.16	RASGEF1C	3.54863233333333	2.08648766666667	99.8085796025366	0.727821297525539	0.139982704934888	2.80395354053507e-10	2.29103520994939e-09	1.59721866666667	no sig	-
ENSG00000069493.15	CLEC2D	5.87040133333333	2.346811	138.105316999513	1.28056606622911	0.234573444711243	2.85980940543612e-10	2.33540773493767e-09	2.28524366666667	sig	-
ENSG00000197818.12	SLC9A8	4.26245566666667	2.991986	557.033256180717	0.505929029319866	0.087401592436299	2.880575647645e-10	2.35109246823218e-09	4.55085933333333	no sig	-
ENSG00000171790.16	SLFNL1	0.289667666666667	0.041349	42.6895940691321	2.75237569316279	0.468138894881526	2.90366025114225e-10	2.36865142240094e-09	0.026036	sig	-
ENSG00000058453.17	CROCC	7.08119266666667	5.08562566666667	1016.53515593175	0.481576257650724	0.0822600357887076	2.93003722527893e-10	2.38887567177284e-09	4.50279833333333	no sig	-
ENSG00000079332.15	SAR1A	99.269757	121.074180333333	4027.69294899792	-0.232542436203373	0.0373891219247956	3.00891751263246e-10	2.45186116232078e-09	116.913369333333	no sig	-
ENSG00000213593.10	TMX2	100.739671	121.855089666667	2369.98154997324	-0.222584068866591	0.035760427056099	3.05099585559127e-10	2.48480618709013e-09	116.292820333333	no sig	-
ENSG00000006576.17	PHTF2	47.015619	58.7792366666667	1679.49293809345	-0.265783206112874	0.0429334647761014	3.06354106513224e-10	2.4936761099821e-09	21.3594403333333	no sig	-
ENSG00000132383.12	RPA1	101.182204	116.60109	6327.65968018364	-0.155043438965123	0.0247634782663696	3.07707890121354e-10	2.50334400624901e-09	94.456058	no sig	-
ENSG00000124333.16	VAMP7	68.7316016666667	85.5503386666667	1779.3110084277	-0.260617057388473	0.042075002439018	3.07978144277131e-10	2.50419122167084e-09	77.735799	no sig	-
ENSG00000133706.19	LARS1	142.873205	165.112395	9607.72622762915	-0.159148058769884	0.0254306893842634	3.09666891838432e-10	2.51656517221799e-09	150.416095	no sig	-
ENSG00000110876.10	SELPLG	0.639293333333333	0.0882656666666667	27.9262450994516	2.70685144304145	0.461700691603398	3.12438654736576e-10	2.53772237077257e-09	0.0581726666666667	sig	-
ENSG00000124602.10	UNC5CL	2.311491	1.22484733333333	107.469863343028	0.880009709090607	0.170614149833106	3.13240002778705e-10	2.5428610887932e-09	1.37196933333333	no sig	-
ENSG00000168288.13	MMADHC	193.003682	239.03348	2410.01410830288	-0.253940339220549	0.0409803270533247	3.1375797286199e-10	2.54569507044914e-09	249.956612666667	no sig	-
ENSG00000102225.17	CDK16	75.430828	88.179729	4121.29652546636	-0.175242382437326	0.0280484648368956	3.14460327838698e-10	2.55002121687378e-09	86.4266653333333	no sig	-
ENSG00000128606.13	LRRC17	4.18039966666667	2.099173	84.8968959808135	0.94725985554311	0.181813514656285	3.16288971951445e-10	2.56347110331615e-09	1.117563	no sig	-
ENSG00000138663.9	COPS4	79.853529	99.0087043333333	1798.93674492284	-0.255986841486729	0.041334883689166	3.17733707548342e-10	2.57379669064549e-09	98.6291586666667	no sig	-
ENSG00000180182.11	MED14	20.7785753333333	25.7153836666667	1829.57324410312	-0.252839875998021	0.0408193994822059	3.20622005991498e-10	2.59579846419003e-09	23.6697033333333	no sig	-
ENSG00000116120.11	FARSB	34.749329	43.715537	3347.30622489884	-0.274202956069625	0.0444062945183675	3.22994540136392e-10	2.6136031629394e-09	43.5980363333333	no sig	-
ENSG00000071243.16	ING3	42.4891756666667	61.446989	619.606780170897	-0.446833025128073	0.075434286966162	3.23423172928662e-10	2.61426505731881e-09	43.632116	no sig	-
ENSG00000138495.7	COX17	193.608426333333	271.286774333333	608.704911642698	-0.408713669330188	0.0681079674878722	3.23386557373442e-10	2.61426505731881e-09	265.277348666667	no sig	-
ENSG00000135205.15	CCDC146	2.15457866666667	1.21232666666667	110.709396914631	0.792069500475908	0.154428289725119	3.23766421437422e-10	2.61563708637146e-09	0.837864333333333	no sig	-
ENSG00000116117.19	PARD3B	2.776499	1.933829	367.264134299263	0.517257769250641	0.0902080279595089	3.24492152786677e-10	2.62009598460586e-09	1.32789433333333	no sig	-
ENSG00000162623.16	TYW3	30.2600446666667	46.210459	1234.9116431647	-0.511060320382478	0.088837043117342	3.24755066846233e-10	2.62081511386882e-09	32.6506603333333	no sig	-
ENSG00000146776.15	ATXN7L1	8.46764333333333	6.601667	502.33354238861	0.381107546151364	0.0630508433889142	3.29610897004104e-10	2.65715736488603e-09	4.94243033333333	no sig	-
ENSG00000163291.14	PAQR3	18.2736533333333	23.179679	1401.96697401233	-0.284573433379671	0.0461802792004822	3.29434968201557e-10	2.65715736488603e-09	18.206639	no sig	-
ENSG00000125629.16	INSIG2	10.6470113333333	15.7592576666667	322.253455959809	-0.47158319589429	0.0804945704833922	3.33814386680637e-10	2.68960549396611e-09	11.817618	no sig	-
ENSG00000166086.13	JAM3	30.3381153333333	36.5952856666667	1347.09676984083	-0.217995383698503	0.0351021620842646	3.40166335379143e-10	2.73932024884647e-09	31.96821	no sig	-
ENSG00000149150.9	SLC43A1	21.939841	16.337252	668.311779087174	0.438747317319398	0.0739697961253693	3.43278206425331e-10	2.7629038771286e-09	17.565086	no sig	-
ENSG00000164008.17	C1orf50	6.28521333333333	4.797194	416.19482849211	0.405314725763705	0.0675866082606018	3.44056154469675e-10	2.76768758197991e-09	5.14485833333333	no sig	-
ENSG00000242028.8	HYPK	29.969143	40.8676316666667	1756.15912380141	-0.376593271391267	0.0623112048982973	3.45555087664591e-10	2.77826290482331e-09	40.803098	no sig	-
ENSG00000101966.14	XIAP	19.5153823333333	28.512964	1577.14807605854	-0.458963013374745	0.078009671820727	3.47096699513988e-10	2.78916990680883e-09	20.5279936666667	no sig	-
ENSG00000272325.2	NUDT3	25.0213696666667	30.3902113333333	2704.35391359105	-0.227559074851081	0.0367258736703957	3.5701673733821e-10	2.86735605507379e-09	24.0862896666667	no sig	-
ENSG00000146535.14	GNA12	15.6034386666667	19.7771413333333	742.078528413638	-0.284762850308837	0.0463120916711398	3.5814891314042e-10	2.87491739381886e-09	13.168362	no sig	-
ENSG00000152413.15	HOMER1	14.750636	19.481805	1012.09311679328	-0.335522491109028	0.0550597534220219	3.58862562930448e-10	2.87911289844412e-09	16.952892	no sig	-
ENSG00000135924.17	DNAJB2	9.84174533333333	7.231845	421.413542656586	0.453832734400625	0.0770757542082382	3.62973018512401e-10	2.91054162450769e-09	10.7744443333333	no sig	-
ENSG00000011132.12	APBA3	16.1001103333333	12.455467	530.404379952296	0.391696787122398	0.0651716354749727	3.66277767467266e-10	2.93547971534771e-09	11.6081316666667	no sig	-
ENSG00000187741.16	FANCA	77.1621916666667	63.5166573333333	3847.97820884706	0.314997474325555	0.0515224628385802	3.67542210968369e-10	2.94404826267172e-09	49.659757	no sig	-
ENSG00000111707.12	SUDS3	31.5689806666667	38.859152	1834.10329061016	-0.245447707198458	0.0397307843359024	3.68915813360833e-10	2.9534816178516e-09	32.6496826666667	no sig	-
ENSG00000205704.7	SMIM45	6.26282366666667	3.843314	106.693328096235	0.674643071202846	0.128755022214757	3.7007297772761e-10	2.96117311000197e-09	2.71441966666667	no sig	-
ENSG00000185158.13	LRRC37B	9.78340233333333	7.498979	504.630515829434	0.404123901934146	0.0675003521023526	3.70446702368828e-10	2.96259100170296e-09	6.42036666666667	no sig	-
ENSG00000130810.20	PPAN	46.6102016666667	55.5919003333333	2059.93667771249	-0.202606755834541	0.032643528119586	3.70657709936215e-10	2.9627067748083e-09	56.0050973333333	no sig	-
ENSG00000155100.11	OTUD6B	36.108353	48.6093616666667	1108.15266811275	-0.362051653768655	0.0598116302105038	3.71840112974559e-10	2.97058277853284e-09	42.838686	no sig	-
ENSG00000004777.19	ARHGAP33	4.90885633333333	3.58902566666667	354.653743312642	0.458857462430062	0.0781495644716718	3.73181357515835e-10	2.97971873122416e-09	3.29202066666667	no sig	-
ENSG00000116791.14	CRYZ	37.9546443333333	48.9653896666667	575.057824922523	-0.305094371200629	0.049839409270475	3.74223849464166e-10	2.9864608420711e-09	28.7606686666667	no sig	-
ENSG00000100804.19	PSMB5	282.081396666667	345.990434	3569.95036172001	-0.240261215584399	0.038881822844811	3.7470899183535e-10	2.98771118239335e-09	329.050809666667	no sig	-
ENSG00000162063.13	CCNF	21.743576	27.752745	1657.69818976094	-0.292738481351425	0.0477249644009991	3.7477690520105e-10	2.98771118239335e-09	28.176761	no sig	-
ENSG00000150991.16	UBC	472.706394333333	543.745416	13458.384092482	-0.152657202673595	0.024515152329447	3.84851074919749e-10	3.06640061015603e-09	449.853531666667	no sig	-
ENSG00000144395.18	CCDC150	14.9069483333333	12.0241666666667	925.612332015155	0.340194813601368	0.0559942940920371	3.87789884781177e-10	3.08818410622094e-09	11.4644386666667	no sig	-
ENSG00000117906.14	RCN2	152.341044	180.444137666667	2961.65575286718	-0.192987468438578	0.0311021552493472	3.88549914744053e-10	3.09260293810274e-09	175.766841333333	no sig	-
ENSG00000113658.18	SMAD5	47.2358756666667	61.121888	3022.07665442253	-0.310781613799406	0.0508733994039233	3.89938384712616e-10	3.1020164377534e-09	48.4995946666667	no sig	-
ENSG00000140367.12	UBE2Q2	38.5375876666667	48.6663833333333	1097.38050684312	-0.279382308553706	0.0455006434227289	3.90159806790619e-10	3.10214086886529e-09	36.757906	no sig	-
ENSG00000268043.9	NBPF12	15.0070353333333	11.233837	2178.16837698657	0.431384728172599	0.0728672329458915	4.03760356318938e-10	3.20858585741065e-09	10.7039816666667	no sig	-
ENSG00000205133.12	TRIQK	12.1435796666667	19.106553	313.585646473546	-0.545964935477329	0.0974323310803555	4.06364492657417e-10	3.22757888662306e-09	15.555009	no sig	-
ENSG00000062598.18	ELMO2	6.92046933333333	9.26830933333333	455.376085348289	-0.35395606586086	0.0585125776884288	4.08350136913763e-10	3.24164208213533e-09	12.8386496666667	no sig	-
ENSG00000184675.11	AMER1	5.353315	7.8588	867.872787535677	-0.464752538394351	0.0795923756856739	4.15099915300246e-10	3.29349011744801e-09	7.94548233333333	no sig	-
ENSG00000173692.14	PSMD1	102.116983666667	118.551641333333	5559.79803302795	-0.165857744214827	0.0267159287539466	4.17287062707818e-10	3.3091017729197e-09	106.965869333333	no sig	-
ENSG00000115520.9	COQ10B	23.3188543333333	33.2578373333333	384.930561855533	-0.428812001641555	0.0724372302681825	4.17872834196078e-10	3.31200471898311e-09	24.6886003333333	no sig	-
ENSG00000137575.12	SDCBP	156.255338333333	191.802924666667	3216.08912292282	-0.241521860483477	0.0392023059355721	4.18256204193855e-10	3.31330124972274e-09	172.244895	no sig	-
ENSG00000075618.18	FSCN1	40.6664936666667	33.1583106666667	1297.55824983011	0.326886946170957	0.0537729981339983	4.1958059687341e-10	3.32204700518207e-09	22.5201156666667	no sig	-
ENSG00000173674.11	EIF1AX	202.930574	247.702697666667	5893.04751345018	-0.233821807895639	0.0379247639652706	4.21536299576353e-10	3.33577937853728e-09	243.920386666667	no sig	-
ENSG00000169660.17	HEXD	12.5041543333333	8.64502266666667	555.465189768937	0.527230714901422	0.093200645994313	4.23411009168935e-10	3.34885674880467e-09	10.6730903333333	no sig	-
ENSG00000160796.18	NBEAL2	14.123877	10.8623463333333	2237.23657231834	0.399190250501615	0.0668619854420471	4.32247920385133e-10	3.41695721017613e-09	9.56861633333333	no sig	-
ENSG00000138778.14	CENPE	28.9833626666667	40.12913	3890.5405702878	-0.394314900541176	0.0659555403751861	4.32897877910379e-10	3.42030162971643e-09	30.9542826666667	no sig	-
ENSG00000131845.15	ZNF304	9.37436133333333	7.20011166666667	581.890823598249	0.399228996440993	0.0668767585454359	4.34018857863538e-10	3.4237751346378e-09	8.345172	no sig	-
ENSG00000196591.12	HDAC2	192.133172	227.417860666667	7207.99336943553	-0.192383706487898	0.0310901830940029	4.33859552520965e-10	3.4237751346378e-09	293.300139333333	no sig	-
ENSG00000244687.13	UBE2V1	88.8993866666667	107.545144	2641.35913142746	-0.221262410314312	0.0358625110040452	4.3381467933601e-10	3.4237751346378e-09	157.247462333333	no sig	-
ENSG00000126091.21	ST3GAL3	12.0064646666667	7.97926433333333	373.673740178885	0.571294022725387	0.103720164899001	4.342979661562e-10	3.42418506265937e-09	4.44106	no sig	-
ENSG00000136783.10	NIPSNAP3A	77.5146743333333	95.016551	1006.52367626483	-0.240985287962801	0.0391528216814069	4.35275370128207e-10	3.43009733647816e-09	78.6623256666667	no sig	-
ENSG00000186567.14	CEACAM19	2.551136	1.30491166666667	68.2914403388486	0.919449205331484	0.179414962892612	4.37352920303052e-10	3.44466837699504e-09	1.22705833333333	no sig	-
ENSG00000083520.15	DIS3	55.919979	68.2961316666667	3824.73679585941	-0.235129906606348	0.0381828828846135	4.39073644816681e-10	3.45641524575011e-09	67.84577	no sig	-
ENSG00000170209.5	ANKK1	0.810180333333333	0.242028	40.8553489641046	1.65532257655663	0.302238835442034	4.41870269738655e-10	3.47661498763581e-09	0.224179666666667	sig	-
ENSG00000179912.21	R3HDM2	20.0077396666667	15.9722113333333	1169.17152053688	0.354055679921237	0.0586614047929482	4.43868345039162e-10	3.49051398094177e-09	11.282968	no sig	-
ENSG00000108592.17	FTSJ3	41.0904893333333	49.2984906666667	3411.48943731818	-0.211172195689603	0.0342125846463194	4.45179842592442e-10	3.4990021517628e-09	51.865266	no sig	-
ENSG00000111490.15	TBC1D30	4.79744933333333	6.499292	411.118273382007	-0.366413202166706	0.0608933849156947	4.46408868268166e-10	3.50683360559802e-09	2.918409	no sig	-
ENSG00000135596.18	MICAL1	3.59460333333333	2.33478933333333	171.879908877323	0.596559310195867	0.110072041561789	4.4851506480965e-10	3.52154406354452e-09	1.94934933333333	no sig	-
ENSG00000111247.15	RAD51AP1	67.4226123333333	82.5910856666667	1341.9483983209	-0.240434378978001	0.0390916483185831	4.48862423400839e-10	3.52243676874943e-09	74.4341413333333	no sig	-
ENSG00000186815.13	TPCN1	10.2301273333333	7.53473566666667	891.221340390164	0.450241778210503	0.0768226753850423	4.49267068864143e-10	3.52377786843234e-09	6.07495666666667	no sig	-
ENSG00000119048.9	UBE2B	31.763514	44.195719	556.851558985865	-0.397924340572823	0.0667160685639586	4.54122668349282e-10	3.56000999758993e-09	42.0393813333333	no sig	-
ENSG00000215375.7	MYL5	8.81155833333333	5.26786466666667	311.575082889955	0.702612189543069	0.136447658725656	4.55505268088585e-10	3.56899268005999e-09	5.77242233333333	no sig	-
ENSG00000162419.13	GMEB1	16.7530736666667	23.9677263333333	910.927912112767	-0.434091435766847	0.0736621553858314	4.59275786634212e-10	3.59666622520038e-09	19.507098	no sig	-
ENSG00000113387.12	SUB1	294.906678333333	418.275859333333	4183.66791156064	-0.423242746394101	0.0715574035109105	4.61100411446987e-10	3.60908032324161e-09	375.465035666667	no sig	-
ENSG00000110075.15	PPP6R3	60.0615253333333	74.8232453333333	3843.14749850198	-0.261131928033522	0.0426053883440046	4.62845212252924e-10	3.620857070427e-09	64.8677373333333	no sig	-
ENSG00000132388.13	UBE2G1	55.580748	67.4755296666667	1820.74186283308	-0.224918264975396	0.0365403426915598	4.675775335081e-10	3.65598097387687e-09	65.211846	no sig	-
ENSG00000256453.2	DND1	2.09308	0.809822	62.8439018105018	1.33050150642966	0.247434590524516	4.700260834452e-10	3.67322094760829e-09	1.51646766666667	sig	-
ENSG00000204536.15	CCHCR1	31.7767356666667	26.1471683333333	1637.66403647808	0.31552983803798	0.0519596300573901	4.73353098977169e-10	3.69730464615586e-09	22.3513026666667	no sig	-
ENSG00000151366.13	NDUFC2	209.087987	300.031384666667	1412.61617572207	-0.437187535457982	0.0743509711628558	4.76954735663805e-10	3.72350732269904e-09	331.635659	no sig	-
ENSG00000186063.13	AIDA	62.4240116666667	76.3082626666667	2286.88176877607	-0.236557827145467	0.0385122582253547	4.8115561420846e-10	3.75435863571043e-09	75.2150363333333	no sig	-
ENSG00000167258.15	CDK12	41.697381	54.0093266666667	5193.59208122377	-0.311747390724882	0.0513419353322176	4.87624444414743e-10	3.80286523515378e-09	49.930659	no sig	-
ENSG00000143434.17	SEMA6C	8.00917633333333	6.01842	591.74059716008	0.426633130457778	0.0723311498171975	4.88320577256324e-10	3.80632507866551e-09	8.02698433333333	no sig	-
ENSG00000156875.14	MFSD14A	31.4679996666667	39.9377703333333	741.372802672465	-0.284682494238209	0.0466808805846365	4.91079322287143e-10	3.82585053409751e-09	33.9393663333333	no sig	-
ENSG00000132432.14	SEC61G	268.218286	355.969604666667	967.323533307097	-0.341931868904683	0.0566593299278696	4.91958581150965e-10	3.83072087337334e-09	276.354615333333	no sig	-
ENSG00000140350.15	ANP32A	244.649664	298.612237333333	7853.90136023454	-0.233713889998956	0.0380835072076764	5.04786753294754e-10	3.92858043671575e-09	357.771960333333	no sig	-
ENSG00000155438.12	NIFK	106.458762	135.697010666667	2286.09070898868	-0.291553029384283	0.0479020865922753	5.07831533019555e-10	3.95023754399886e-09	137.863115666667	no sig	-
ENSG00000185818.8	NAT8L	8.55494533333333	11.244038	792.074919002553	-0.329087427743797	0.0544608898780803	5.17238605637722e-10	4.02133676121127e-09	11.489839	no sig	-
ENSG00000156639.12	ZFAND3	21.3786023333333	17.903747	931.402701388694	0.291831625069692	0.0479998353430923	5.28193905474056e-10	4.10439336341309e-09	16.6766176666667	no sig	-
ENSG00000196155.13	PLEKHG4	17.6528846666667	14.8670776666667	1612.14383278193	0.285391633821898	0.046906050285948	5.34131723545086e-10	4.1483955344885e-09	16.5706923333333	no sig	-
ENSG00000182541.18	LIMK2	10.176925	7.776098	539.675431856858	0.40766919160156	0.0688633505206527	5.34987323551384e-10	4.15290108266586e-09	7.65277133333333	no sig	-
ENSG00000183474.16	GTF2H2C	124.620779666667	160.254197	4198.80471129926	-0.302099955617858	0.0498103679840769	5.42858020343996e-10	4.21182946818617e-09	158.353946	no sig	-
ENSG00000114648.12	KLHL18	17.3832796666667	21.3990723333333	1086.88590901752	-0.245568954434129	0.0401668746838002	5.51721835015896e-10	4.2783984891279e-09	16.9433863333333	no sig	-
ENSG00000155906.20	RMND1	34.3265	27.908507	933.37971227158	0.329898354667852	0.054713209041417	5.57246350926003e-10	4.31901734715141e-09	36.2319253333333	no sig	-
ENSG00000116455.14	WDR77	116.024557333333	148.941476	4667.19767085195	-0.299439262804462	0.0494066984963334	5.6716156853983e-10	4.39360773162278e-09	204.828694	no sig	-
ENSG00000100242.16	SUN2	34.763216	44.539989	1945.33881302558	-0.297944441749815	0.0491556038591104	5.7064203693331e-10	4.41829928442201e-09	29.1940283333333	no sig	-
ENSG00000144504.16	ANKMY1	7.38963433333333	5.36706466666667	390.401634673632	0.466290855831235	0.0806559121073393	5.71041298946654e-10	4.41912093512362e-09	4.92625166666667	no sig	-
ENSG00000108578.15	BLMH	74.068308	93.6140726666667	2801.96948862299	-0.280440685107192	0.0461454786603871	5.74483046545764e-10	4.44347456473956e-09	80.78789	no sig	-
ENSG00000107443.16	CCNJ	23.9736706666667	30.9162033333333	1243.8483362339	-0.305677084387647	0.0505184356327162	5.79106048259673e-10	4.47693521923824e-09	39.732618	no sig	-
ENSG00000113575.11	PPP2CA	133.695528	162.526312	3112.09077048342	-0.228463532659492	0.0373455143978074	5.83621623712243e-10	4.50953151074426e-09	155.633468333333	no sig	-
ENSG00000241945.8	PWP2	47.4194573333333	57.6114733333333	2477.71527247928	-0.227915276238521	0.0372777231989804	5.98336282943502e-10	4.62086038185107e-09	50.7634523333333	no sig	-
ENSG00000100211.12	CBY1	66.8483723333333	54.5284936666667	987.666629739144	0.326400163578221	0.0542144210348635	6.04574891745805e-10	4.66664951001947e-09	56.7328493333333	no sig	-
ENSG00000159593.15	NAE1	182.670627333333	214.809777	3775.13054430237	-0.183653086468514	0.0299175621620726	6.11022302452213e-10	4.71400266605277e-09	183.377414333333	no sig	-
ENSG00000182307.14	C8orf33	68.320822	83.7649536666667	2907.38561490584	-0.240534001466243	0.0394255910199668	6.12297926275302e-10	4.7214277435295e-09	84.5112693333333	no sig	-
ENSG00000166797.11	CIAO2A	124.45337	169.209085666667	759.599817689098	-0.37044879578875	0.0621715744929723	6.16621165807821e-10	4.75233337144831e-09	141.304906333333	no sig	-
ENSG00000105063.19	PPP6R1	54.637912	50.2729436666667	4326.55404686515	0.166189976713707	0.0270400050759504	6.17624470113112e-10	4.75763356512783e-09	47.6752153333333	no sig	-
ENSG00000065183.16	WDR3	54.11815	72.9420883333333	4298.91194507294	-0.361827299834044	0.060611511707484	6.22356159248158e-10	4.79163386142287e-09	65.458119	no sig	-
ENSG00000094975.14	SUCO	28.268387	35.424318	1738.13922493998	-0.269502190081482	0.044374203128285	6.26373048417503e-10	4.82009887947619e-09	25.1031406666667	no sig	-
ENSG00000029363.17	BCLAF1	209.068306333333	264.837527	15476.3846992165	-0.28261138659615	0.0466525673805195	6.40370556416301e-10	4.92529904998762e-09	251.538197333333	no sig	-
ENSG00000164023.15	SGMS2	16.2372873333333	21.9058556666667	632.171342152197	-0.362776730439526	0.0608482272189467	6.46537479191593e-10	4.97019505293894e-09	7.76200833333333	no sig	-
ENSG00000198018.7	ENTPD7	19.2717093333333	25.4169673333333	1687.95881636241	-0.334812525386733	0.0558120203557768	6.48459693938993e-10	4.98243113462299e-09	19.528269	no sig	-
ENSG00000114383.10	TUSC2	42.289012	56.180373	1002.98174220046	-0.343516250666281	0.0573804764917221	6.53382823637671e-10	5.01770049227605e-09	54.9474786666667	no sig	-
ENSG00000073584.20	SMARCE1	106.650727333333	127.662182333333	4229.57033193625	-0.207524875166584	0.0339522114806631	6.59409792902929e-10	5.06140663340716e-09	113.571839	no sig	-
ENSG00000021574.13	SPAST	18.314052	23.6815173333333	893.396549322157	-0.309618718066566	0.0514751497552236	7.03991996858007e-10	5.40085463238395e-09	22.8872943333333	no sig	-
ENSG00000149218.5	ENDOD1	10.1359273333333	13.362738	504.705065012437	-0.334174127919202	0.0558243089146307	7.04591490313231e-10	5.4027043318779e-09	9.42913	no sig	-
ENSG00000176105.14	YES1	35.912726	43.7475336666667	1803.40980984921	-0.231694560210645	0.0380827107621104	7.09456716687839e-10	5.43724453689332e-09	37.9281156666667	no sig	-
ENSG00000083535.16	PIBF1	29.3184823333333	23.2615386666667	1253.38495217863	0.359459223663004	0.0604197600041321	7.18622316332385e-10	5.50469076153999e-09	18.446412	no sig	-
ENSG00000197763.20	TXNRD3	25.8536316666667	21.8282573333333	821.464676727637	0.283108940801984	0.0469044906088289	7.31333182967721e-10	5.59921164715003e-09	13.3613076666667	no sig	-
ENSG00000088325.16	TPX2	86.4215363333333	100.363360333333	6106.99079660674	-0.166150677039473	0.0271539892632127	7.33076944218173e-10	5.60971316451216e-09	126.776593	no sig	-
ENSG00000057608.17	GDI2	261.104785666667	302.995124666667	8076.0655348124	-0.164758070716558	0.0269251405384095	7.34932297928057e-10	5.62105752981505e-09	304.465748666667	no sig	-
ENSG00000169228.14	RAB24	57.6973683333333	46.9691973333333	1290.95023770976	0.328345888508757	0.054856384942955	7.38814646749857e-10	5.64788580109234e-09	47.6198083333333	no sig	-
ENSG00000163882.10	POLR2H	94.059931	126.447732666667	1140.40842930007	-0.357634663405871	0.0601500082614819	7.46362786580367e-10	5.70269589847898e-09	114.817564666667	no sig	-
ENSG00000166164.16	BRD7	56.757454	67.1596013333333	2549.39820139059	-0.190905866771715	0.0312883349641448	7.51608981540714e-10	5.73987102164451e-09	63.152842	no sig	-
ENSG00000156711.17	MAPK13	0.840165666666667	0.365191	99.6658869468595	1.1533173834951	0.221400914854741	7.53811931598317e-10	5.75377968042766e-09	0.371590333333333	sig	-
ENSG00000253352.10	TUG1	65.6892016666667	81.7635886666667	5678.23215765758	-0.26001504548031	0.0429685226507646	7.56307055750028e-10	5.76990327197959e-09	78.4678463333333	no sig	-
ENSG00000205903.7	ZNF316	11.7444503333333	9.92756566666667	1305.48022649065	0.280915101000081	0.0465680698964535	7.57050596457452e-10	5.77265439635614e-09	7.11598333333333	no sig	-
ENSG00000185515.16	BRCC3	55.0088326666667	69.68935	1815.41639506131	-0.283157565871829	0.046971807536466	7.66331804811819e-10	5.8404711615461e-09	57.1846466666667	no sig	-
ENSG00000160888.7	IER2	20.9403563333333	15.019837	601.419874433293	0.480666812568836	0.0844830990030734	7.80869239683474e-10	5.94825860951409e-09	13.1738376666667	no sig	-
ENSG00000163399.16	ATP1A1	302.894683	346.088215	17169.182872165	-0.143200588739644	0.0234020081263951	7.81545110334506e-10	5.95040027186499e-09	316.970502666667	no sig	-
ENSG00000080371.6	RAB21	8.49203033333333	10.4981606666667	1445.78757735176	-0.250205292347837	0.0413329294782918	7.85107785902522e-10	5.97450775995988e-09	10.6233723333333	no sig	-
ENSG00000124613.9	ZNF391	13.4773623333333	10.7671083333333	515.386104829982	0.350276812261965	0.0589329620320473	8.0395196296412e-10	6.11482131265596e-09	11.4757026666667	no sig	-
ENSG00000146066.3	HIGD2A	221.708360333333	295.771982	1232.42539562793	-0.347997544920259	0.0585248751373222	8.06765108784563e-10	6.13312355770413e-09	296.988429666667	no sig	-
ENSG00000108312.15	UBTF	47.054715	55.8556646666667	3335.50594376825	-0.196214871043826	0.0322448807216942	8.16251991976208e-10	6.20211632008132e-09	50.9285096666667	no sig	-
ENSG00000179933.6	C14orf119	52.405725	72.9642153333333	889.269559315198	-0.400928553851636	0.0684187757085618	8.25813260280625e-10	6.27160448298762e-09	75.1685476666667	no sig	-
ENSG00000100442.11	FKBP3	161.684227666667	195.375588666667	3010.08222033518	-0.22043400770236	0.0363333646510604	8.29037267541702e-10	6.29291883594721e-09	219.73815	no sig	-
ENSG00000172239.14	PAIP1	72.7997556666667	88.9559973333333	1713.08392755488	-0.23369446115802	0.0385808660607505	8.30076172651823e-10	6.29763377087379e-09	79.1687673333333	no sig	-
ENSG00000104899.8	AMH	26.8182126666667	18.9950006666667	613.376917396225	0.496993840928011	0.0882637771627303	8.37808003891911e-10	6.35309640778197e-09	13.018313	no sig	-
ENSG00000181690.8	PLAG1	6.30644333333333	9.870755	462.44225786278	-0.536731976483396	0.0975355289490462	8.53257964258671e-10	6.46700040784287e-09	10.8714363333333	no sig	-
ENSG00000171970.14	ZNF57	7.978057	5.09975866666667	222.088840463128	0.612378200044413	0.116630984387745	8.71413414032868e-10	6.60128503343994e-09	5.54594666666667	no sig	-
ENSG00000178971.17	CTC1	11.0882353333333	8.63166966666667	685.709114345588	0.38307660450029	0.0651902469123334	8.99151006410717e-10	6.80798665074915e-09	7.59131433333333	no sig	-
ENSG00000278619.5	MRM1	14.489082	10.675883	520.717973001534	0.446772226669409	0.0776940177902643	9.03835089805e-10	6.84001705763573e-09	14.0169603333333	no sig	-
ENSG00000180626.10	ZNF594	11.3918916666667	8.46724366666667	1075.16921885655	0.438449536510824	0.0761503411550823	9.67983928182923e-10	7.32180517679757e-09	11.5998306666667	no sig	-
ENSG00000026950.17	BTN3A1	11.0691396666667	15.4932203333333	395.231985402836	-0.405892389417895	0.0697054303593067	9.74912352875196e-10	7.37051339999678e-09	7.83403233333333	no sig	-
ENSG00000132522.16	GPS2	83.755976	72.0356383333333	2150.23268795468	0.258303328633042	0.042971788646471	9.78883166386493e-10	7.39682392645433e-09	81.1680193333333	no sig	-
ENSG00000176386.9	CDC26	39.050109	54.4436403333333	418.925411965474	-0.403697826961714	0.0693066098391144	9.87816800135268e-10	7.46059031164286e-09	58.956904	no sig	-
ENSG00000257103.9	LSM14A	92.9986806666667	110.538739333333	3467.93752800701	-0.197713570980955	0.0326624586294098	9.89905183555075e-10	7.47261924992126e-09	116.296244	no sig	-
ENSG00000171067.11	C11orf24	27.113258	35.3028676666667	782.567332795702	-0.31687829454337	0.0532504106388224	9.9233901231645e-10	7.48724254788313e-09	29.482041	no sig	-
ENSG00000125445.11	MRPS7	121.997514333333	158.064507	2484.21532280773	-0.310909960323873	0.0522193021439975	1.01393031571364e-09	7.64632291614964e-09	159.790274333333	no sig	-
[truncated: 13,076 more rows]
