# Supplementary material for: The helicase domain of human Dicer prevents RNAi-independent activation of antiviral and inflammatory pathways
Source: EMBO J. 2024 Jan 29;43(5):7. doi: 10.1038/s44318-024-00035-2 (PMC10907635; doi:10.1038/s44318-024-00035-2)
Supplement: Supplementary file 7 — Source Data Fig. 6 [file 44318_2024_35_MOESM7_ESM.zip › EMBOJ-2023-115792R2_SourceData_Fig6/Fig6B-C-D/Figure 6B - vp-Salmon-WT-SINV-002-24hvsWT-mock-DESeq2-genelevel-230519.txt]

geneID	geneName	avgTPM_WT-SINV-002-24h	avgTPM_WT-mock	baseMean	log2FoldChange	lfcSE	pvalue	padj	sig	sigTargets
ENSG00000099942.13	CRKL	9.38475933333333	68.6987763333333	3533.29856986883	-1.36578144881193	0.0565026808513842	7.32452899353348e-130	6.9953510335334e-128	sig	STAT2
ENSG00000105726.17	ATP13A1	27.4247326666667	31.9409403333333	2782.7907809859	1.28467320182767	0.0535450312512145	6.17373121047906e-128	5.66569176505807e-126	sig	STAT2
ENSG00000159459.12	UBR1	21.3595266666667	13.589443	1751.07168467076	2.14747436042348	0.0996583677118452	2.01319482733403e-104	1.08428693208577e-102	sig	STAT2
ENSG00000189266.13	PNRC2	19.2593323333333	144.129002333333	2708.68820287889	-1.41163292748331	0.0662284912801236	1.30459846567201e-101	6.55371223106854e-100	sig	STAT2
ENSG00000116199.12	FAM20B	2.39377666666667	26.8550826666667	1685.77727604907	-1.98401985134529	0.0957681310721566	1.36278400389958e-96	6.11651716722906e-95	sig	STAT2
ENSG00000137337.16	MDC1	5.049842	34.927725	3622.17658110572	-1.26950483955639	0.0620754830399106	1.10685306894092e-93	4.72266892558246e-92	sig	STAT2
ENSG00000124783.14	SSR1	26.79094	188.726137333333	4685.03620763959	-1.26908931848239	0.0708940744340772	2.16546054109172e-72	5.8506612349529e-71	sig	STAT2
ENSG00000100216.6	TOMM22	26.7879246666667	166.052485666667	3018.95698841593	-1.12971335237464	0.066772819878672	7.36150997038755e-65	1.69129404592386e-63	sig	STAT2
ENSG00000143337.19	TOR1AIP1	5.71922566666667	41.221013	1572.99487237976	-1.33291792338749	0.0811744509054872	2.35917202566648e-61	4.98766008566579e-60	sig	STAT2
ENSG00000130589.16	HELZ2	3.22140033333333	2.86430633333333	820.287814247706	1.69057704602188	0.107539167090585	1.10570813448437e-56	2.01145819769378e-55	sig	STAT2
ENSG00000152778.10	IFIT5	1.85295633333333	28.564856	801.9249805133	-2.36069156125919	0.157762490640711	2.3578171645782e-52	3.7603750060705e-51	sig	STAT2
ENSG00000158773.14	USF1	6.158495	45.41741	1082.65268285995	-1.40325611440532	0.0963580776764417	7.577455583559e-49	1.07491246002697e-47	sig	STAT2
ENSG00000103356.18	EARS2	4.131064	26.8363643333333	1685.47920073864	-1.15573950496112	0.0822213374769197	1.52262166563966e-45	1.95866140183733e-44	sig	STAT2
ENSG00000164463.12	CREBRF	3.57289133333333	3.703859	458.428733004309	1.43423131704892	0.105775721354623	1.04699419198075e-42	1.23290133273605e-41	sig	STAT2
ENSG00000049192.15	ADAMTS6	0.987362666666667	0.562034333333333	119.444551059925	2.37649896110543	0.180493763062742	2.37400594653938e-41	2.68395015029611e-40	sig	STAT2
ENSG00000172432.19	GTPBP2	2.834188	24.6864643333333	1007.54856989683	-1.56374476999617	0.118126677648339	6.55629599619911e-41	7.27213196013253e-40	sig	STAT2
ENSG00000166750.10	SLFN5	1.599923	0.966724666666667	330.99119443132	2.17952898699654	0.166430282617226	1.12779308002235e-40	1.23838615812347e-39	sig	STAT2
ENSG00000182179.13	UBA7	0.894873333333333	0.119712666666667	39.8183857975295	4.29566889105576	0.337171947241903	4.38849424845614e-39	4.58294946086389e-38	sig	STAT2
ENSG00000140450.9	ARRDC4	0.576584333333333	11.442338	390.439350746539	-2.59934867688539	0.233181070002066	5.62035050202803e-31	4.45801534026144e-30	sig	STAT2
ENSG00000113441.16	LNPEP	1.46742333333333	10.0303763333333	1164.03439906904	-1.22879633198386	0.110844914558722	2.86780259303998e-29	2.12779553730207e-28	sig	STAT2
ENSG00000114861.24	FOXP1	3.549133	21.380585	1327.1155104873	-1.01329381289186	0.096944943131322	3.81832771177976e-26	2.52307599844755e-25	sig	STAT2
ENSG00000108679.13	LGALS3BP	1.494991	18.9999396666667	834.413203230046	-2.31520931452459	0.231572962716613	3.20427970694331e-25	2.0354486754044e-24	sig	STAT2
ENSG00000184486.10	POU3F2	0.720608333333333	8.617801	252.510061121343	-1.99216066311079	0.205774199354172	1.85171910933847e-23	1.10410852301644e-22	sig	STAT2
ENSG00000265972.6	TXNIP	0.665246333333333	12.0197113333333	442.465528674528	-2.52269542118089	0.271532024797857	1.52443884751942e-22	8.77741217953085e-22	sig	STAT2
ENSG00000156239.12	N6AMT1	1.20632166666667	8.47889966666667	547.891263338564	-1.21137193058437	0.14774606048026	4.76516924075343e-17	2.1504789867543e-16	sig	STAT2
ENSG00000151364.17	KCTD14	1.10865	0.227716	20.0295471651433	3.56959458605147	0.538135250267017	4.84604215503276e-14	1.85475150234677e-13	sig	STAT2
ENSG00000285077.4	ARHGAP11B	4.93381833333333	4.54943266666667	318.311708203056	1.476896306127	0.21462758725121	7.74397888782827e-13	2.78603462966174e-12	sig	STAT2
ENSG00000136147.18	PHF11	0.435458	0.0467356666666667	52.9510886242129	4.51839877230045	0.857917508027132	9.35566121226027e-10	2.7856080255258e-09	sig	STAT2
ENSG00000132109.10	TRIM21	0.537513666666667	5.58344166666667	166.583606161638	-1.57047744895178	0.273265968253229	9.70563227195214e-10	2.88569088382548e-09	sig	STAT2
ENSG00000185745.10	IFIT1	0.299686	2.835902	102.990854797372	-1.63078809326954	0.31581769989855	2.23469915102284e-08	6.09487015670798e-08	sig	STAT2
ENSG00000132256.20	TRIM5	0.254667	3.393338	187.089215959321	-1.90482615526397	0.387054352168061	4.30539878576904e-08	1.15093223521282e-07	sig	STAT2
ENSG00000125148.7	MT2A	6.26994266666667	44.643142	119.021259085912	-1.18658479763139	0.296735499144901	1.22229378712674e-05	2.73476165093039e-05	sig	STAT2
ENSG00000187608.10	ISG15	2.60826066666667	3.17307433333333	61.4112555487279	1.12375221890927	0.300129107357479	3.86817940082811e-05	8.30296393798553e-05	sig	STAT2
ENSG00000165949.13	IFI27	3.05873333333333	2.19712733333333	23.1499228314776	1.54270542273604	0.469755550316813	9.28834165648997e-05	0.00019279705381748	sig	STAT2
ENSG00000172183.16	ISG20	0.532191	0.255957666666667	7.53731169762334	2.03601247972069	0.766358409122962	0.00018674678620892	0.00037562011228774	sig	STAT2
ENSG00000205413.8	SAMD9	0.043019	0.547364333333333	327.776729514392	-1.53726949116246	0.584100600152725	0.00069434155945399	0.00131480677776955	sig	STAT2
ENSG00000183831.7	ANKRD45	0.131584666666667	0.0514906666666667	5.29830145991482	1.92393506028717	0.957885173727366	0.00116266598985994	0.00214910703448062	sig	STAT2
ENSG00000146859.6	TMEM140	0.110176	0.030436	3.4685095327359	1.76646069516819	1.0648324783367	0.00321151065804362	0.00564773424469357	sig	STAT2
ENSG00000178685.14	PARP10	0.152684666666667	0.152118	18.2794855678358	1.16775091746907	0.498567612422417	0.00349289448671147	0.00611334541739695	sig	STAT2
ENSG00000108771.13	DHX58	0.141642333333333	0.100461	8.92674624001602	1.3159557969205	0.652371417971812	0.0052537644616819	0.00900496544366116	sig	STAT2
ENSG00000185404.17	SP140L	0.111540333333333	0.0627906666666667	16.0214116187259	1.38043391462332	0.723498291294676	0.0055295363185268	0.00944904744662849	sig	STAT2
ENSG00000185338.7	SOCS1	0.492398	0.558032	13.0615152675078	1.06568904214135	0.526326531957302	0.00941621117090232	0.0156053370565388	sig	STAT2
ENSG00000059378.13	PARP12	0.04303	0.006931	2.17422177530382	1.55931257691037	1.43541507356154	0.0103286546659935	0.0170213493377083	sig	STAT2
ENSG00000134321.13	RSAD2	0.0332696666666667	0.010013	4.60654126931444	1.37105735626209	1.16606101980711	0.0149653518506811	0.0240944658287894	sig	STAT2
ENSG00000181381.15	DDX60L	0.028816	0	1.52677390353444	1.33239726299051	1.68622539605115	0.0167812405476123	0.0268470430926789	sig	STAT2
ENSG00000011304.22	PTBP1	43.7399616666667	391.781856333333	15417.1055935013	-1.65923464785596	0.0409920794540591	0	0	sig	STAT1
ENSG00000204256.14	BRD2	28.4069506666667	169.364842666667	12217.17379885	-1.05657792296656	0.0346454148236485	7.1766465834723e-205	1.99814870214745e-202	sig	STAT1
ENSG00000183779.7	ZNF703	7.340156	127.808077666667	4888.86908746996	-2.58355580023146	0.0890649978049498	4.42726563527895e-187	9.56930165667464e-185	sig	STAT1
ENSG00000142657.21	PGD	26.0916973333333	170.182581	4564.62964402509	-1.17443146218048	0.0468141400834572	1.461900456956e-139	1.61172072526283e-137	sig	STAT1
ENSG00000177732.9	SOX12	1.95217133333333	33.8730793333333	1607.82178246223	-2.50145562672624	0.105058112441361	3.00266665445e-127	2.6806959311223e-125	sig	STAT1
ENSG00000141258.13	SGSM2	12.818744	16.394787	1995.93834047337	1.15878998635879	0.0539459261357697	5.12675545118647e-103	2.67356227925842e-101	sig	STAT1
ENSG00000240303.8	ACAD11	29.9006573333333	35.4932286666667	1667.28736100719	1.25776939460968	0.0616157322975746	2.43935100276745e-93	1.02483935863072e-91	sig	STAT1
ENSG00000204569.10	PPP1R10	3.24878166666667	31.8195006666667	1766.25797611277	-1.76570265094681	0.0886838566387547	2.96152024606326e-89	1.16944454524234e-87	sig	STAT1
ENSG00000105486.15	LIG1	17.1760266666667	23.684909	2411.90898000007	1.03548414666772	0.0520449331185879	1.13997602233285e-88	4.43753225565445e-87	sig	STAT1
ENSG00000163950.13	SLBP	15.0871286666667	119.402711666667	2165.60464147399	-1.45857528742106	0.0746551068267768	7.74028917114795e-86	2.78837127663262e-84	sig	STAT1
ENSG00000141965.5	FEM1A	1.975913	16.2702123333333	1959.82707845999	-1.51882855268525	0.0787957774415963	1.1620968688986e-83	4.01889795060996e-82	sig	STAT1
ENSG00000206530.11	CFAP44	8.65695533333333	7.839536	1516.78989886897	1.65240447760275	0.08976072586132	1.21132168207665e-76	3.59176557246807e-75	sig	STAT1
ENSG00000085465.13	OVGP1	5.17349	2.66567433333333	227.434829519804	2.44896044808414	0.135942941871243	2.0622355474219e-74	5.89153797173906e-73	sig	STAT1
ENSG00000204149.15	AGAP6	17.0275036666667	19.1557846666667	1059.193017256	1.35290558402419	0.076335847308916	4.69359624624988e-71	1.23165663797359e-69	sig	STAT1
ENSG00000148840.11	PPRC1	8.37844433333333	51.8322973333333	3677.63995485509	-1.12991302799799	0.0645157462600912	2.53138172833078e-69	6.40724308956698e-68	sig	STAT1
ENSG00000139372.15	TDG	14.929259	92.1858396666667	2281.02990925435	-1.10262870328662	0.0650187766947125	3.88396174527082e-65	8.98617459007941e-64	sig	STAT1
ENSG00000162601.12	MYSM1	33.0180066666667	46.77275	5096.54990308084	1.00709068847095	0.0623142052857512	2.54677609665899e-59	5.02835227642033e-58	sig	STAT1
ENSG00000180011.7	ZADH2	1.78695066666667	16.6625633333333	991.657873636923	-1.74123193026853	0.108372395033113	4.00489686880649e-59	7.85064926776661e-58	sig	STAT1
ENSG00000102763.18	VWA8	6.606839	7.33332633333333	1033.1889000613	1.3658962061048	0.0861314729161511	2.03672987698497e-57	3.76772091094957e-56	sig	STAT1
ENSG00000180992.7	MRPL14	12.88349	112.211118666667	1043.73054997219	-1.60514308664236	0.103115749463462	1.43864423607432e-55	2.50080517100454e-54	sig	STAT1
ENSG00000109323.11	MANBA	5.959252	6.036404	469.231252452818	1.48550827819799	0.0982427933551835	1.6547343545826e-52	2.65711840104872e-51	sig	STAT1
ENSG00000101333.19	PLCB4	3.078318	2.26580266666667	310.742469370963	1.92932826797792	0.128103659416957	1.83268143132271e-52	2.93998612034552e-51	sig	STAT1
ENSG00000169217.9	CD2BP2	10.9924113333333	67.2588433333333	2598.59531381512	-1.09790592865628	0.0727241112255546	3.99115620843956e-52	6.32234551938637e-51	sig	STAT1
ENSG00000197763.20	TXNRD3	10.479811	13.3613076666667	821.464676727637	1.14496618558982	0.0777226649672631	8.90562806038324e-50	1.31086695473043e-48	sig	STAT1
ENSG00000066651.20	TRMT11	27.227292	35.1269333333333	939.989892318748	1.11416678747683	0.0759443298124483	2.27502871433434e-49	3.28688625245121e-48	sig	STAT1
ENSG00000104472.10	CHRAC1	4.92058333333333	46.80459	932.316385752499	-1.77309730982631	0.122582301376323	1.75203708400391e-48	2.45150878866543e-47	sig	STAT1
ENSG00000114735.10	HEMK1	13.1758183333333	17.1860656666667	1383.56413833054	1.09876336607744	0.0786435955835239	5.4622484325167e-45	6.93418508508129e-44	sig	STAT1
ENSG00000136492.10	BRIP1	16.4110366666667	22.8142506666667	1977.54504874738	1.01974218325889	0.0731932243869116	1.0682850413152e-44	1.33959682241868e-43	sig	STAT1
ENSG00000168461.13	RAB31	4.43300033333333	29.8899526666667	1313.24844119445	-1.2083909236434	0.0897335803516152	4.96802479115829e-42	5.7350487171017e-41	sig	STAT1
ENSG00000163406.11	SLC15A2	1.280041	0.323606333333333	69.597907952116	3.35850317808742	0.262392825182621	1.49547804826029e-40	1.63556710377975e-39	sig	STAT1
ENSG00000155275.19	TRMT44	6.86390366666667	8.86248833333333	553.516121742439	1.15382532697782	0.0879076677496825	5.10413904775021e-40	5.50168583578693e-39	sig	STAT1
ENSG00000099139.14	PCSK5	2.94047666666667	3.409961	599.035438017433	1.30121429727205	0.100345614154235	3.34337135562699e-39	3.50265059049009e-38	sig	STAT1
ENSG00000196290.17	NIF3L1	5.31573466666667	45.662281	632.988960819472	-1.6320503957288	0.127491310616186	1.780429916183e-38	1.82452415677718e-37	sig	STAT1
ENSG00000163913.14	IFT122	6.587842	9.229232	810.350059612489	1.01645275077478	0.0802568693291303	2.45720428071642e-37	2.43306176728925e-36	sig	STAT1
ENSG00000183111.12	ARHGEF37	0.633176666666667	0.235171	76.5466427410488	2.94248674831742	0.240167235613367	3.50075941622448e-37	3.44559466329056e-36	sig	STAT1
ENSG00000143315.8	PIGM	2.34514166666667	16.6652673333333	1026.49657695473	-1.23843177195607	0.09932092592621	2.13011952862712e-36	2.0450890413067e-35	sig	STAT1
ENSG00000169246.17	NPIPB3	33.9475336666667	44.120292	1199.61549051645	1.11937933315974	0.0908293572461412	1.52904853629911e-35	1.41988017556729e-34	sig	STAT1
ENSG00000176809.11	LRRC37A3	2.10796066666667	1.78905666666667	253.672744027274	1.73086017823301	0.141343133845437	1.63310526835599e-35	1.51479504479299e-34	sig	STAT1
ENSG00000085382.12	HACE1	7.64813366666667	10.882475	738.549531904034	1.00189059306461	0.0817380564286336	4.17768451941444e-35	3.84248732365179e-34	sig	STAT1
ENSG00000164068.16	RNF123	22.6572266666667	26.8748763333333	2580.75062500811	1.24732436433272	0.105178215729617	3.67837992068515e-33	3.17523630883315e-32	sig	STAT1
ENSG00000137764.20	MAP2K5	11.7029923333333	15.7888203333333	663.374506495414	1.02349318593652	0.0872703126352465	2.41059588742629e-32	2.01726228439897e-31	sig	STAT1
ENSG00000134986.14	NREP	5.86094366666667	42.5980513333333	753.254216162137	-1.34320675791191	0.118896462727042	2.26811432061344e-30	1.75829702429056e-29	sig	STAT1
ENSG00000127337.7	YEATS4	11.093501	82.422995	802.393873639072	-1.32429000171677	0.117321811485016	2.59463489629577e-30	2.00668867426792e-29	sig	STAT1
ENSG00000113732.9	ATP6V0E1	15.3757856666667	121.166668666667	864.203647962488	-1.53713766486125	0.138682169087592	1.90760877249897e-29	1.4250245250496e-28	sig	STAT1
ENSG00000164576.12	SAP30L	1.22530166666667	10.4487336666667	559.26820514951	-1.56978655057514	0.144009176145958	1.37941912675165e-28	9.95156697195842e-28	sig	STAT1
ENSG00000150712.11	MTMR12	2.85636033333333	17.8617873333333	817.989214008923	-1.11893574736461	0.102788210989365	3.05442574993934e-28	2.17020120217359e-27	sig	STAT1
ENSG00000141519.15	CCDC40	2.22864466666667	1.874152	175.521718629634	1.66494516892091	0.155559018964829	1.01075597260818e-27	7.05639114408609e-27	sig	STAT1
ENSG00000167291.16	TBC1D16	1.86102366666667	11.5365113333333	1602.55957971672	-1.10332337459311	0.104252794341971	8.27464253295256e-27	5.61220284429446e-26	sig	STAT1
ENSG00000186976.15	EFCAB6	2.92537066666667	1.64129133333333	140.212681447357	2.24096622452998	0.218272660045178	2.59413820276512e-26	1.72525944359606e-25	sig	STAT1
ENSG00000121753.13	ADGRB2	2.58623666666667	3.23599666666667	588.116154362127	1.17313490795669	0.112886113251459	5.64396566494222e-26	3.69965778044716e-25	sig	STAT1
ENSG00000197757.8	HOXC6	1.13833833333333	13.0600166666667	339.00605398438	-1.87365126230371	0.182340791780961	6.16156489938758e-26	4.03411823843124e-25	sig	STAT1
ENSG00000214338.10	SOGA3	2.08542033333333	2.00760933333333	305.996107829936	1.53905488114491	0.149125601861534	7.15497294400942e-26	4.66222691595568e-25	sig	STAT1
ENSG00000137947.12	GTF2B	4.37022966666667	40.5148173333333	458.64218246351	-1.58600894123035	0.155341813260096	2.0888806323519e-25	1.33725807278428e-24	sig	STAT1
ENSG00000171488.15	LRRC8C	0.768654666666667	7.982824	455.656893614932	-1.69692731975562	0.167110986779291	3.04563103172376e-25	1.93616799373553e-24	sig	STAT1
ENSG00000184857.8	TMEM186	1.30933466666667	21.0146176666667	274.006106032771	-2.35029873636696	0.24442074967095	1.24777465262962e-23	7.48619219092287e-23	sig	STAT1
ENSG00000213185.7	FAM24B	19.6712193333333	18.2118346666667	162.526550436134	1.60996186232586	0.165053910399679	1.97266629169145e-23	1.17494522021811e-22	sig	STAT1
ENSG00000115290.11	GRB14	3.37374733333333	3.42046866666667	173.797782705114	1.44974724345613	0.151499117544807	1.53403206345755e-22	8.82646049261545e-22	sig	STAT1
ENSG00000001561.7	ENPP4	1.25767733333333	12.3693143333333	432.440288153098	-1.72833565588937	0.181753775802994	1.72845153436671e-22	9.93119040050435e-22	sig	STAT1
ENSG00000118985.16	ELL2	1.86405266666667	12.0411823333333	726.75350830779	-1.13260867695198	0.120511818448673	1.22813399377993e-21	6.80194103702731e-21	sig	STAT1
ENSG00000020256.20	ZFP64	3.236566	20.211143	618.254148602559	-1.11787670348086	0.121055067392484	5.87436798010342e-21	3.17741991469078e-20	sig	STAT1
ENSG00000197181.12	PIWIL2	0.364785	0.0503626666666667	20.6084780210862	4.18303286893181	0.481558613447109	2.18576576007595e-20	1.15229698782951e-19	sig	STAT1
ENSG00000135407.11	AVIL	0.443556	0.048167	17.4519268670887	4.58570402637184	0.519951118932997	2.46408838306079e-20	1.29486819796992e-19	sig	STAT1
ENSG00000060140.9	STYK1	0.692293333333333	0.315586333333333	73.7017541596187	2.59556948013557	0.302935700860767	7.96814934485314e-20	4.10065129348066e-19	sig	STAT1
ENSG00000100294.13	MCAT	6.348674	40.5426133333333	711.32405732697	-1.1109795657266	0.124493230151054	1.0270348032137e-19	5.25907129438635e-19	sig	STAT1
ENSG00000177427.13	MIEF2	0.693098333333333	12.6039513333333	199.739351634452	-2.81311106745977	0.334627330914125	1.48789208396951e-19	7.54137712538324e-19	sig	STAT1
ENSG00000134809.9	TIMM10	15.7022906666667	100.689318333333	517.191125219676	-1.23689725267116	0.14321471507	1.10126480222162e-18	5.37128174171455e-18	sig	STAT1
ENSG00000117480.16	FAAH	1.97535866666667	1.542475	78.7276721246102	1.84782217639487	0.217017285764033	1.1598078621588e-18	5.64508555605412e-18	sig	STAT1
ENSG00000143862.8	ARL8A	2.33093166666667	17.9252223333333	371.730871704967	-1.4953250061279	0.176713070352072	3.452277576093e-18	1.64378445630376e-17	sig	STAT1
ENSG00000177981.11	ASB8	3.523104	27.2918733333333	563.257459219437	-1.50028275405189	0.181219661433957	1.61497910353666e-17	7.44158814412251e-17	sig	STAT1
ENSG00000154783.12	FGD5	0.210245333333333	0.0196063333333333	18.1385199238443	4.7413870592973	0.597779073313176	5.72483142406182e-17	2.57296322306603e-16	sig	STAT1
ENSG00000104142.11	VPS18	1.53804566666667	10.6934486666667	550.301384568597	-1.24621865150949	0.156361770798867	2.96092641041253e-16	1.28369327378851e-15	sig	STAT1
ENSG00000126778.12	SIX1	4.784546	31.6068183333333	837.527271994506	-1.14463528248484	0.144063564537489	4.18879697814365e-16	1.80270809431401e-15	sig	STAT1
ENSG00000157388.20	CACNA1D	0.489989	0.368418333333333	91.1781607414615	1.76238947745184	0.228002548366009	8.73256276755083e-16	3.6952552442699e-15	sig	STAT1
ENSG00000026950.17	BTN3A1	0.981998333333333	7.83403233333333	395.231985402836	-1.41014962926589	0.18372233644939	2.42449087757296e-15	1.0021920394034e-14	sig	STAT1
ENSG00000164879.7	CA3	1.30403	0.652879	31.6047107029388	2.4292697153626	0.331441406531782	3.04544972717947e-15	1.25413894881868e-14	sig	STAT1
ENSG00000170852.12	KBTBD2	2.28740466666667	12.707981	537.442361166299	-1.01568852066966	0.137904879556339	4.68695525069236e-14	1.79469962478143e-13	sig	STAT1
ENSG00000068976.14	PYGM	0.612378666666667	0.31914	36.3376600448463	2.31887486942259	0.344276354483308	3.01044268416907e-13	1.10459106483907e-12	sig	STAT1
ENSG00000248746.6	ACTN3	0.287884	0.0221276666666667	9.66970413631937	4.92665144277406	0.758459016348762	1.98888861914502e-12	6.98705589108112e-12	sig	STAT1
ENSG00000135424.19	ITGA7	1.05861633333333	1.21913966666667	118.097465409022	1.29577226810212	0.197186439417483	8.50891901905136e-12	2.87723369135357e-11	sig	STAT1
ENSG00000214357.9	NEURL1B	0.0970193333333333	1.43463066666667	246.62795619748	-2.29188189158543	0.431895251243796	2.03354489598084e-09	5.9144904402049e-09	sig	STAT1
ENSG00000139410.15	SDSL	1.59667766666667	1.44959366666667	77.6200206805354	1.54573215714554	0.28206357081162	4.68079143048861e-09	1.32846165909876e-08	sig	STAT1
ENSG00000183914.15	DNAH2	0.0542726666666667	0.0248193333333333	40.2176836270737	2.47610639536581	0.49499408059045	5.77008486747747e-09	1.62777235304916e-08	sig	STAT1
ENSG00000180353.11	HCLS1	0.233839666666667	0.0232086666666667	8.9152225178843	4.44018781696929	0.916942935226472	6.63320113756018e-09	1.86358123972466e-08	sig	STAT1
ENSG00000033122.21	LRRC7	0.0373123333333333	0.00669133333333333	8.53730329204606	3.41333272759652	0.758917921557891	1.39277941519496e-08	3.83621520010187e-08	sig	STAT1
ENSG00000136867.11	SLC31A2	0.336768333333333	6.29761366666667	86.6728740336549	-2.19077759503465	0.44369244690542	1.86543705279519e-08	5.10470339268143e-08	sig	STAT1
ENSG00000188483.8	IER5L	1.13776233333333	1.30216233333333	89.4853821532703	1.32237478112318	0.253009721209251	2.73457736600191e-08	7.41391358166584e-08	sig	STAT1
ENSG00000258986.7	TMEM179	0.242186666666667	0.065662	25.0996283197436	2.73293380205587	0.603221523633707	2.93864475646149e-08	7.9553588355954e-08	sig	STAT1
ENSG00000171786.6	NHLH1	0.541366333333333	0.292316333333333	19.9061707903027	2.09397763691363	0.428003921193083	3.06165192578244e-08	8.27608296607341e-08	sig	STAT1
ENSG00000075429.9	CACNG5	0.182861333333333	0.0371056666666667	20.4746324729737	2.89899853633756	0.65828304646464	3.7528205587697e-08	1.00747807352361e-07	sig	STAT1
ENSG00000104611.12	SH2D4A	0.346808666666667	3.089329	171.901148543722	-1.44723477782075	0.31291200668247	4.66870820383086e-07	1.16043077113526e-06	sig	STAT1
ENSG00000182585.10	EPGN	0.281371333333333	0.0576886666666667	8.49738199890752	3.36055359287829	0.924832606606261	7.08790029503697e-07	1.7391028849376e-06	sig	STAT1
ENSG00000112246.10	SIM1	0.336945	1.96274966666667	179.534233699429	-1.04497332845338	0.227452272715125	1.082218347221e-06	2.6193606585825e-06	sig	STAT1
ENSG00000164761.9	TNFRSF11B	0.481699	0.228663666666667	13.1326560986475	2.17541131804252	0.537867484387537	1.14319812677576e-06	2.76369619257475e-06	sig	STAT1
ENSG00000243364.8	EFNA4	0.107734	6.023013	65.6888384891486	-3.38564522539691	0.977514745741998	1.40177769121154e-06	3.36750543046679e-06	sig	STAT1
ENSG00000101306.11	MYLK2	0.378622666666667	0.294857666666667	22.6557281311393	1.64351463692027	0.384673725545655	1.60626353863004e-06	3.84132932727844e-06	sig	STAT1
ENSG00000137976.8	DNASE2B	0.322464666666667	0	3.80709129926174	5.52162460326702	1.69912328755293	4.62239464317066e-06	1.07188137780018e-05	sig	STAT1
ENSG00000163053.11	SLC16A14	0.347419333333333	2.515028	124.205953352931	-1.3279738454525	0.319763378508851	4.92506999431147e-06	1.13917382141023e-05	sig	STAT1
ENSG00000104332.12	SFRP1	0.297439666666667	2.17095566666667	154.647906060915	-1.24801472753623	0.303812978071849	6.89737940537602e-06	1.57365627072378e-05	sig	STAT1
ENSG00000189157.14	FAM47E	0.328415333333333	0.114902333333333	13.0741861320539	2.32494651580045	0.768481135521588	3.13621923721154e-05	6.77788099061623e-05	sig	STAT1
ENSG00000103154.10	NECAB2	0.562184333333333	0.71425	57.1583141020691	1.11649993546155	0.323326907674672	0.00011922042955871	0.00024480424954512	sig	STAT1
ENSG00000240563.2	L1TD1	0.0515273333333333	0	2.40226767944014	4.32693455015498	2.2040762645976	0.00012414361727757	0.00025421431077271	sig	STAT1
ENSG00000242574.9	HLA-DMB	0.983957666666667	5.42846166666667	91.923365042257	-1.00839288097908	0.30918030543231	0.00029183060777182	0.00057625933331744	sig	STAT1
ENSG00000124003.13	MOGAT1	0.200908	0	1.87170232506265	3.58610206515154	2.07889570006909	0.00031339229939802	0.00061749973638135	sig	STAT1
ENSG00000174226.9	SNX31	0.118828666666667	0.0155906666666667	2.68510929083294	2.58570612652135	1.51247442263389	0.00074055061977384	0.00139619247458107	sig	STAT1
ENSG00000110436.13	SLC1A2	0.0430463333333333	0.018153	9.13214724264466	1.80896454631979	0.809363324992343	0.0009367194246443	0.0017472971740648	sig	STAT1
ENSG00000104953.20	TLE6	0.711262333333333	0.478947666666667	29.087220929724	1.45780976087669	0.565395644941575	0.00096954363636436	0.00180513355032953	sig	STAT1
ENSG00000107593.17	PKD2L1	0.0682876666666667	0.0157283333333333	3.6235355859083	2.14227945538479	1.19446876620883	0.00116892564734861	0.00216019142861915	sig	STAT1
ENSG00000187950.9	OVCH1	0.084134	0.0469543333333333	5.9348360057054	1.60453442199858	0.736470795930978	0.00178307204178445	0.00322867332786521	sig	STAT1
ENSG00000186973.11	FAM183A	2.26630933333333	2.09697366666667	15.4074167596005	1.11964822161136	0.489517616279081	0.00446408511521142	0.00771342444383907	sig	STAT1
ENSG00000160188.10	RSPH1	0.589582	0.611137	20.5152407606029	1.06426982734762	0.465562485139041	0.0050485390188827	0.00866418285461161	sig	STAT1
ENSG00000162779.22	AXDND1	0.147160666666667	0.146909	12.434999402654	1.18636179529709	0.561957839357742	0.00586504288505363	0.00999222769889815	sig	STAT1
ENSG00000167531.6	LALBA	0.251610333333333	0.0227913333333333	1.22877616193609	1.81549300504211	1.70350588137742	0.00637570427277153	0.0108095462987737	sig	STAT1
ENSG00000182103.5	FAM181B	0	0.172102333333333	17.6758277581564	-1.54157401080482	1.10273531430376	0.00790174535301129	0.0132423965429419	sig	STAT1
ENSG00000204655.12	MOG	0.143305	0.0416346666666667	3.41509135759614	1.40465324395608	1.00884140695724	0.011223126999104	0.0184141337609151	sig	STAT1
ENSG00000174951.12	FUT1	0	0.225136	5.10766283964443	-1.38329366959275	1.15486031693068	0.0142678500004039	0.0230346901185881	sig	STAT1
ENSG00000231852.9	CYP21A2	0.09847	0.0380293333333333	2.62335282890829	1.3244301528945	0.992589045158584	0.0147711778274981	0.0238028387455671	sig	STAT1
ENSG00000169031.21	COL4A3	0.0222406666666667	0.0198516666666667	10.5084627733331	1.10711637782852	0.664061236265683	0.0173733218795801	0.0277348453368186	sig	STAT1
ENSG00000152292.18	SH2D6	0.160746666666667	0.148833	8.07044094140592	1.06601010805843	0.619820037160292	0.0175666519676661	0.0280298583655028	sig	STAT1
ENSG00000184371.14	CSF1	0.222903333333333	2.37694966666667	135.666887188112	-1.75312871711036	0.358646921963844	7.16439234590082e-08	1.88484101643358e-07	sig	RELA STAT2
ENSG00000168310.12	IRF2	0.43928	2.96981433333333	108.949223965411	-1.06950155928234	0.359142904205949	0.00067475571684898	0.00127963659208939	sig	RELA STAT2
ENSG00000121858.11	TNFSF10	0.0691266666666667	0	1.06250536743549	1.93057739569762	1.90078146918606	0.00531465975978281	0.00910364086276873	sig	RELA STAT2
ENSG00000157601.15	MX1	0.0410976666666667	0.0368236666666667	11.2779914118601	1.28674067873674	0.72181189840164	0.008890430329971	0.0147876770990719	sig	RELA STAT2
ENSG00000120217.14	CD274	0.090482	0.081185	12.7926571973202	1.13437652561405	0.648057643740593	0.013993828321459	0.0226145221678905	sig	RELA STAT2
ENSG00000136997.21	MYC	3.56817833333333	114.341652666667	1537.36515384543	-3.44947830855809	0.130503994554613	4.51009405396698e-157	6.6149388414746e-155	sig	RELA STAT1
ENSG00000198961.10	PJA2	8.00577033333333	48.209792	2105.53150990866	-1.09761395849686	0.0687107769831592	4.53266835497766e-58	8.60787781123909e-57	sig	RELA STAT1
ENSG00000158006.14	PAFAH2	0.548935	7.056163	264.995788930001	-1.84059052149536	0.218294976751157	2.39677983616009e-18	1.14887371953901e-17	sig	RELA STAT1
ENSG00000166833.23	NAV2	0.541399	0.561109666666667	228.235278797225	1.38828896868368	0.167260877111649	1.59454076516977e-17	7.35153554573221e-17	sig	RELA STAT1
ENSG00000008513.16	ST3GAL1	0.341697333333333	2.650895	274.486479834096	-1.35096474145115	0.20978315089818	1.87331911109836e-11	6.20924395440128e-11	sig	RELA STAT1
ENSG00000172638.13	EFEMP2	1.01637033333333	0.463247666666667	24.2442876432158	2.36163160415561	0.405333028141925	8.66029633051887e-11	2.75596063195338e-10	sig	RELA STAT1
ENSG00000124145.6	SDC4	1.69056266666667	9.78881233333333	213.853764262324	-1.03051918651277	0.179062388815828	2.2267830219087e-09	6.45822116894319e-09	sig	RELA STAT1
ENSG00000075426.12	FOSL2	0.533459333333333	0.670799666666667	120.720363608063	1.21259942684236	0.219622369286174	6.3999893081667e-09	1.80083289423183e-08	sig	RELA STAT1
ENSG00000124216.4	SNAI1	0.917102	0.563632	23.979903070056	2.00573146345463	0.406602770210176	3.16155638081018e-08	8.53490331430875e-08	sig	RELA STAT1
ENSG00000127666.11	TICAM1	0.118173	2.28684766666667	105.778401020934	-2.39169861161433	0.581686508004808	4.74820495711169e-07	1.17947622607703e-06	sig	RELA STAT1
ENSG00000243649.10	CFB	0.360946333333333	0.007076	9.16851392062272	5.72368835516809	1.58954548328807	1.81253396341165e-06	4.31764724723943e-06	sig	RELA STAT1
ENSG00000102524.12	TNFSF13B	0.219178	0.0921436666666667	10.5017434895365	2.0069150680342	0.725964326901515	0.00014892489895657	0.00030232196183387	sig	RELA STAT1
ENSG00000092929.13	UNC13D	0.0642446666666667	0.061512	7.55862558773707	1.02483404494673	0.65205509075832	0.025166358563794	0.0392339159274408	sig	RELA STAT1
ENSG00000155380.13	SLC16A1	20.5964283333333	248.791001333333	7016.31406077511	-2.07581095068298	0.0527660713489783	0	0	sig	RELA
ENSG00000187514.17	PTMA	193.129294333333	2311.60393833333	32404.5588676617	-2.06774351749738	0.0419367332366247	0	0	sig	RELA
ENSG00000275395.7	FCGBP	2.12461366666667	0.168191666666667	329.235095197574	5.16060055273251	0.129871723404303	0	0	sig	RELA
ENSG00000103257.9	SLC7A5	19.7727803333333	194.634492333333	8458.10308728997	-1.78632633502242	0.0490966138968077	6.62694926418775e-291	3.6286965187604e-288	sig	RELA
ENSG00000143815.15	LBR	40.8844816666667	306.001953333333	7636.34944029063	-1.40622902376043	0.0391326720288268	1.38637677047192e-283	7.11687850266946e-281	sig	RELA
ENSG00000143761.17	ARF1	80.344825	493.148612333333	10134.6509783296	-1.10704486214072	0.0398022503570624	6.9131837096501e-171	1.13562868798422e-168	sig	RELA
ENSG00000258366.12	RTEL1	13.993491	13.3600573333333	1671.99477125721	1.57239110227452	0.0602945023859918	7.9994519063221e-151	1.11361861411147e-148	sig	RELA
ENSG00000108179.14	PPIF	19.7956283333333	175.353177	4279.54887475516	-1.62936222507056	0.0627407841588765	1.24313311321561e-149	1.70174563756607e-147	sig	RELA
ENSG00000186660.15	ZFP91	4.597997	47.5288723333333	3348.46536175474	-1.86620376151928	0.0727578856045675	3.13693920783384e-146	4.02582034117864e-144	sig	RELA
ENSG00000100461.18	RBM23	4.22828	68.2015403333333	2049.11382596565	-2.46253553190181	0.0984737165145394	6.80755896959585e-140	7.55593048605074e-138	sig	RELA
ENSG00000168283.14	BMI1	18.1480776666667	124.012447333333	4518.01086388965	-1.2364774586572	0.0510740733074633	3.4705733073527e-130	3.35359457175781e-128	sig	RELA
ENSG00000117616.18	RSRP1	34.3856073333333	30.30414	1049.59142795427	1.70163774202606	0.0714084518482989	1.6583654824149e-126	1.46462203116288e-124	sig	RELA
ENSG00000144935.17	TRPC1	12.9853523333333	11.8396163333333	1008.78733422354	1.63260606168355	0.0701657149547863	1.06355541771867e-120	8.52245114481201e-119	sig	RELA
ENSG00000100811.14	YY1	9.57760533333333	59.6409723333333	4730.58979066191	-1.1265828149407	0.0490213271019992	1.61727873731721e-117	1.19134698735021e-115	sig	RELA
ENSG00000176783.15	RUFY1	23.2081526666667	27.8367396666667	1743.61219830107	1.26252936301808	0.0561644547752875	1.26092885073384e-112	8.42003180122143e-111	sig	RELA
ENSG00000142798.20	HSPG2	1.86497333333333	0.770768666666667	749.380408731786	2.78565670846128	0.127488061366169	2.83678288245767e-108	1.68839972500479e-106	sig	RELA
ENSG00000145907.16	G3BP1	50.846976	328.367634666667	8960.08379950707	-1.16031407996352	0.0534054578776044	2.4931773790079e-105	1.36974664899541e-103	sig	RELA
ENSG00000198431.18	TXNRD1	16.784981	96.4812603333333	3755.21786790826	-1.01587556963984	0.0473890568930071	1.61266303878214e-102	8.30445634422388e-101	sig	RELA
ENSG00000099917.17	MED15	21.072141	27.958207	2032.2361483799	1.10969457457302	0.0518082150534198	2.04749871996364e-102	1.05107067102634e-100	sig	RELA
ENSG00000120738.8	EGR1	3.89917233333333	0.807106	138.264256939839	3.79027483176542	0.179104830528125	3.74139632635579e-102	1.90278382207574e-100	sig	RELA
ENSG00000158470.5	B4GALT5	3.220627	38.3028353333333	1303.21466990837	-1.989888394092	0.0952129039923006	2.99206767837069e-98	1.38063752114032e-96	sig	RELA
ENSG00000170315.14	UBB	360.880736333333	2103.75309233333	19583.9442143279	-1.03747893594468	0.0500646204321371	5.56091437222001e-96	2.46224098092879e-94	sig	RELA
ENSG00000144746.7	ARL6IP5	11.762771	116.452345666667	2115.98388414733	-1.75296347745386	0.0852816943553547	6.33965162989483e-95	2.76237287332314e-93	sig	RELA
ENSG00000100281.14	HMGXB4	1.75616466666667	29.448478	1113.11648143794	-2.5164422690192	0.123578973565842	3.8374994223559e-94	1.6502252097131e-92	sig	RELA
ENSG00000213782.7	DDX47	6.97066566666667	86.9298396666667	1350.35530249563	-2.17252527699397	0.106694230709285	1.2354112730227e-93	5.24395374210435e-92	sig	RELA
ENSG00000164663.15	USP49	5.78728933333333	6.09346533333333	1007.44140076697	1.45569224950913	0.0726561842286773	3.99886007900263e-90	1.60609473148597e-88	sig	RELA
ENSG00000148225.16	WDR31	2.38866	0.835464333333333	186.394908949929	2.97814230084954	0.150822808642663	1.53297411282953e-89	6.13458937774339e-88	sig	RELA
ENSG00000168264.11	IRF2BP2	6.46262866666667	53.6202036666667	2426.82352007625	-1.52778432483018	0.0783245973224383	1.30350738674272e-85	4.67526546769055e-84	sig	RELA
ENSG00000277443.3	MARCKS	5.15094166666667	56.8876703333333	1942.38658271329	-1.93843503617472	0.0998178592997004	3.2585272362786e-85	1.16112422799021e-83	sig	RELA
ENSG00000072803.18	FBXW11	6.33339	53.7511436666667	1984.05583806879	-1.53405409013564	0.0808126817940135	3.11321809237266e-81	1.01469907943265e-79	sig	RELA
ENSG00000125351.14	UPF3B	39.755832	51.4554943333333	2699.47648606926	1.12114833767747	0.0608262755872209	1.65812231748014e-76	4.9077432989633e-75	sig	RELA
ENSG00000166012.17	TAF1D	58.2898143333333	76.735538	1854.93913891233	1.09147823418278	0.0597791440272041	4.20661196159229e-75	1.21873041786731e-73	sig	RELA
ENSG00000184992.13	BRI3BP	3.07469933333333	29.2766513333333	1923.94007780111	-1.71760987235975	0.0957117206786279	5.03100412101711e-73	1.38664940765014e-71	sig	RELA
ENSG00000177565.18	TBL1XR1	4.29298766666667	31.040053	2057.11921153825	-1.35414711629295	0.0755253715478086	1.16480301538758e-72	3.18903652229528e-71	sig	RELA
ENSG00000141380.14	SS18	9.30296533333333	61.5217516666667	2375.33773907238	-1.19883979350973	0.0669385827913859	2.03893935746622e-72	5.52700607674877e-71	sig	RELA
ENSG00000186815.13	TPCN1	6.62126966666667	6.07495666666667	891.221340390164	1.64793438123263	0.0923615402432797	3.63998393014108e-72	9.7543256150779e-71	sig	RELA
ENSG00000100106.22	TRIOBP	13.1430866666667	13.9510636666667	1371.8937743517	1.39467852451505	0.0789866160300367	1.43175163198437e-70	3.71554250530921e-69	sig	RELA
ENSG00000152818.19	UTRN	11.3958943333333	15.8439946666667	4237.41239260025	1.03089544625466	0.0598839651531152	5.34341474742701e-67	1.28327886046759e-65	sig	RELA
ENSG00000101871.17	MID1	6.35501433333333	46.0234703333333	2164.49406226131	-1.318282634969	0.0777393041227897	2.97087525653199e-65	6.91254501969561e-64	sig	RELA
ENSG00000172845.18	SP3	5.72818766666667	41.0170253333333	1978.23492635986	-1.29247582057608	0.0784785782295819	1.11124895591116e-61	2.37071254529254e-60	sig	RELA
ENSG00000127334.11	DYRK2	2.68083733333333	22.8252583333333	1670.31649977694	-1.56749933794636	0.095906290636268	5.96235573172816e-61	1.24451864809528e-59	sig	RELA
ENSG00000113580.15	NR3C1	3.06875633333333	26.1791346666667	1573.23329250954	-1.61036296805847	0.100720782950884	1.78644897141478e-58	3.42427039129879e-57	sig	RELA
ENSG00000196923.14	PDLIM7	36.392882	46.7718833333333	1448.47378783677	1.12566317078892	0.0704187761219483	3.65939790971491e-58	6.9736577103117e-57	sig	RELA
ENSG00000062194.16	GPBP1	11.7714393333333	67.9198973333333	2343.75387734603	-1.01989392502835	0.0638259464098011	4.71503623502098e-58	8.94386838714661e-57	sig	RELA
ENSG00000106089.12	STX1A	6.67676433333333	5.06653566666667	298.710669558298	1.84675769321814	0.116940334829331	2.6318931669037e-57	4.83603009538334e-56	sig	RELA
ENSG00000167258.15	CDK12	8.65706166666667	49.930659	5193.59208122377	-1.00405031025897	0.0638976282821936	3.32341325601387e-56	5.92122663303035e-55	sig	RELA
ENSG00000135476.12	ESPL1	5.700237	37.4126656666667	3549.31015364028	-1.1676804619962	0.0752962296976256	6.55328979082387e-55	1.12487869795051e-53	sig	RELA
ENSG00000164362.21	TERT	4.35098366666667	4.17923833333333	464.164453831063	1.60603104054509	0.10553127853457	3.1054955760888e-53	5.08613916534504e-52	sig	RELA
ENSG00000196950.14	SLC39A10	4.44285933333333	33.2328246666667	1292.31886803921	-1.42651227000678	0.0939834862797262	7.48935904927799e-53	1.21448865846485e-51	sig	RELA
ENSG00000108219.16	TSPAN14	0.861468333333333	14.7461343333333	551.196750404262	-2.80636625194592	0.188808428110664	1.94569623043398e-52	3.11823921730136e-51	sig	RELA
ENSG00000005889.16	ZFX	2.44153866666667	21.6830236666667	1376.73800984947	-1.56787826045516	0.103857285288857	2.11512671426277e-52	3.3798819586765e-51	sig	RELA
ENSG00000196693.15	ZNF33B	2.92607333333333	22.0441163333333	1607.11902884768	-1.39043319525859	0.0923738867179341	5.33017652591914e-52	8.39490026761973e-51	sig	RELA
ENSG00000165410.15	CFL2	23.1481173333333	130.604723333333	2456.08057695996	-1.03716881930103	0.0687686132965459	5.47663509681834e-52	8.61730696699567e-51	sig	RELA
ENSG00000110031.13	LPXN	5.173072	2.76410833333333	156.440981882674	2.35338922305078	0.159131622229807	3.28171186994209e-51	5.0147610127943e-50	sig	RELA
ENSG00000133466.14	C1QTNF6	3.56268733333333	2.21619066666667	198.555233713609	2.17797807190507	0.147142909170949	4.69461638684548e-51	7.13399291273919e-50	sig	RELA
ENSG00000211448.14	DIO2	1.188068	0.280947333333333	80.8500784201635	3.55521758548156	0.244663671889209	7.51721494049487e-51	1.13706528386288e-49	sig	RELA
ENSG00000148498.17	PARD3	17.2944053333333	24.1814893333333	1691.37379793381	1.03990922443192	0.0698751202256426	1.09944331228636e-50	1.6569316780668e-49	sig	RELA
ENSG00000152527.14	PLEKHH2	3.018957	3.23211433333333	557.072989164158	1.3959898989786	0.0950349806003144	1.19676071547704e-49	1.7537188468458e-48	sig	RELA
ENSG00000130164.14	LDLR	2.08722333333333	16.034759	1200.11054457914	-1.39777720866304	0.0953336074974013	1.78446725748029e-49	2.60101540715427e-48	sig	RELA
ENSG00000183726.11	TMEM50A	17.5079243333333	104.866031333333	1900.75166568514	-1.05233508912363	0.0719175048595982	4.37998535648013e-49	6.27836120862994e-48	sig	RELA
ENSG00000178127.13	NDUFV2	26.7988193333333	186.848933333333	1229.54527704419	-1.2817496846026	0.0877268414959859	4.40992947666588e-49	6.31577258179515e-48	sig	RELA
ENSG00000170345.10	FOS	2.09410033333333	0.220716666666667	40.3842734573157	4.68557308619766	0.323957512437212	1.0980770929277e-48	1.54700792500201e-47	sig	RELA
ENSG00000136451.9	VEZF1	2.06235366666667	21.17169	825.988863318275	-1.80430443555524	0.124662936065183	1.44740240669605e-48	2.03044230015338e-47	sig	RELA
ENSG00000132846.6	ZBED3	1.25713766666667	14.266475	992.473418817276	-1.95377556535702	0.138202354412026	1.31765682747308e-46	1.74839650281908e-45	sig	RELA
ENSG00000143061.18	IGSF3	0.585176333333333	8.31708933333333	828.80236561526	-2.25717150934372	0.162461075674306	1.78744345186731e-45	2.29572584705428e-44	sig	RELA
ENSG00000147202.19	DIAPH2	3.91117	4.78984666666667	666.256630499018	1.1892396443466	0.0847606733746121	2.09717162145314e-45	2.68304036025005e-44	sig	RELA
ENSG00000112972.15	HMGCS1	13.0997943333333	75.5697893333333	2708.17361245795	-1.02911741544278	0.0740816046631326	1.85460718631521e-44	2.30102962610272e-43	sig	RELA
ENSG00000165175.17	MID1IP1	3.10471866666667	29.1268153333333	863.344488899292	-1.84565719025093	0.134422833121137	4.97331665320507e-44	6.06958935083208e-43	sig	RELA
ENSG00000070614.15	NDST1	2.949144	19.561487	2109.85135093561	-1.20643458729476	0.0887850544362921	9.50141970713737e-43	1.12126308569788e-41	sig	RELA
ENSG00000173207.13	CKS1B	67.2646416666667	410.654028333333	2002.03058104329	-1.08340974393833	0.0804069225617456	5.32809946218351e-42	6.13347511319471e-41	sig	RELA
ENSG00000141736.14	ERBB2	3.03816466666667	20.7059633333333	1332.04331481527	-1.25488069503122	0.093460991178824	7.98991255199402e-42	9.16552328851996e-41	sig	RELA
ENSG00000101246.20	ARFRP1	15.9214216666667	18.2865916666667	638.619873438181	1.27098891720677	0.0949687185630886	1.40718211306519e-41	1.60081582903891e-40	sig	RELA
ENSG00000144426.19	NBEAL1	4.90360033333333	5.59687533333333	1532.4322925299	1.30639110257529	0.0984338271529163	5.98513411791644e-41	6.65208377232837e-40	sig	RELA
ENSG00000175054.16	ATR	11.204355	15.701786	2290.74533445984	1.02298524427465	0.0779632030535219	6.53467143011344e-40	7.01143354555672e-39	sig	RELA
ENSG00000171302.17	CANT1	4.29884566666667	27.8511706666667	1107.00827826259	-1.19910911999962	0.0917750795923702	1.05363599940478e-39	1.12098954418538e-38	sig	RELA
ENSG00000100031.19	GGT1	2.42300933333333	0.867989333333333	91.883733796334	2.84940338269854	0.223937442079776	1.27817813632153e-39	1.35812627718976e-38	sig	RELA
ENSG00000173575.23	CHD2	21.0977226666667	26.3687043333333	4518.59195855061	1.18343684690685	0.0918112673705187	1.06806156579555e-38	1.10346209693858e-37	sig	RELA
ENSG00000159314.12	ARHGAP27	2.51394266666667	1.71097233333333	232.643453851377	2.01897217431844	0.158331893953798	1.51993849795006e-38	1.56539371196399e-37	sig	RELA
ENSG00000109787.13	KLF3	1.80402233333333	15.4438566666667	685.23258873256	-1.54094202095826	0.120577605174424	2.72056408387861e-38	2.77237631550086e-37	sig	RELA
ENSG00000158411.11	MITD1	29.7543953333333	34.9381593333333	425.20957731925	1.27156771981208	0.100061001899081	9.89653885563408e-38	9.9067912115479e-37	sig	RELA
ENSG00000168010.11	ATG16L2	4.08367633333333	3.72465333333333	236.155338332857	1.62838961216812	0.128970396852121	1.68254219914299e-37	1.67104720104727e-36	sig	RELA
ENSG00000198924.8	DCLRE1A	6.17633833333333	34.5858323333333	1483.17259418031	-1.01073554158449	0.0809792354579968	2.53005589423469e-36	2.42057240387847e-35	sig	RELA
ENSG00000154781.17	CCDC174	8.95951066666667	12.307471	878.827213354413	1.05418181742791	0.0865179716007965	9.40729545977272e-35	8.54248991253104e-34	sig	RELA
ENSG00000001084.13	GCLC	3.86425166666667	30.204545	1202.9407862746	-1.45286077644988	0.121241606166496	6.30112665786438e-34	5.59203714795993e-33	sig	RELA
ENSG00000176155.21	CCDC57	5.22856633333333	5.822057	551.946527078126	1.3281325397029	0.112177058485329	4.17581186641422e-33	3.59141683400976e-32	sig	RELA
ENSG00000196850.6	PPTC7	4.111872	26.7470896666667	1095.5860493681	-1.16983474827268	0.0992969129573699	1.03230102849138e-32	8.7500562409845e-32	sig	RELA
ENSG00000132535.22	DLG4	4.06323633333333	3.779867	411.852923548057	1.59157361365942	0.137419495180052	5.95902069683285e-32	4.89444164934366e-31	sig	RELA
ENSG00000105699.17	LSR	7.59683233333333	10.0107063333333	707.522521637602	1.08946048629072	0.0937048362668876	7.16683950908913e-32	5.87180412048913e-31	sig	RELA
ENSG00000166278.16	C2	1.115694	0.194136333333333	35.8185182536896	3.93404821068132	0.351081469911592	1.08742055412742e-31	8.87825916632758e-31	sig	RELA
ENSG00000023608.5	SNAPC1	10.4179683333333	13.3842863333333	431.480334523441	1.11765293986526	0.0970897538082057	2.62540235349261e-31	2.10583420218863e-30	sig	RELA
ENSG00000138193.17	PLCE1	2.261963	3.19301733333333	790.90677797484	1.01351647590984	0.0881436695010313	3.58505138121055e-31	2.86159567731515e-30	sig	RELA
ENSG00000110911.17	SLC11A2	3.84379233333333	25.643307	917.110929419288	-1.25398017095533	0.109482508802859	4.25217252720905e-31	3.38750912242789e-30	sig	RELA
ENSG00000157106.18	SMG1	68.9678253333333	59.15228	14579.3733243043	1.70875271210255	0.150924625430471	9.75434279355892e-31	7.67407035774868e-30	sig	RELA
ENSG00000128585.18	MKLN1	12.9665433333333	17.6310773333333	2418.59669773981	1.05362837205448	0.092426973572887	1.0520486079647e-30	8.25704848687825e-30	sig	RELA
ENSG00000215251.5	FASTKD5	4.05173733333333	28.0457103333333	583.520721934844	-1.33257728061753	0.119229892275322	9.02365807590705e-30	6.84672661491571e-29	sig	RELA
ENSG00000130147.16	SH3BP4	0.846306	8.80686666666667	604.749172198252	-1.72590870778695	0.155611879744551	1.2778492855272e-29	9.61136914530919e-29	sig	RELA
ENSG00000197818.12	SLC9A8	3.607715	4.55085933333333	557.033256180717	1.13532053952272	0.102983607936352	6.46725292326874e-29	4.73851756336019e-28	sig	RELA
ENSG00000120963.12	ZNF706	8.17787766666667	67.1464473333333	563.030333940097	-1.55151451556418	0.141668609837734	8.08844465015076e-29	5.89742034034738e-28	sig	RELA
ENSG00000173614.14	NMNAT1	6.989805	7.907085	426.724381458471	1.32904488800364	0.121718492785729	1.5936979487686e-28	1.14672256699176e-27	sig	RELA
ENSG00000049130.16	KITLG	1.93238866666667	15.6681073333333	566.464650375955	-1.47003197304753	0.137686813323271	1.83217860662983e-27	1.26885320282918e-26	sig	RELA
ENSG00000003989.18	SLC7A2	3.411314	20.43916	1321.51082251739	-1.0661354156003	0.10081846892992	9.56881520347406e-27	6.47659362783141e-26	sig	RELA
ENSG00000108639.8	SYNGR2	9.099924	58.439998	837.403877744263	-1.17796100778912	0.114342943725754	1.43739857247211e-25	9.2669334183671e-25	sig	RELA
ENSG00000041982.16	TNC	0.322456666666667	3.89128833333333	399.795629292241	-1.99077015839348	0.200080633758576	1.3022013921847e-24	8.07827124978022e-24	sig	RELA
ENSG00000164916.11	FOXK1	1.72823433333333	11.370633	1659.90291755025	-1.1824925651211	0.11759414981169	1.79278490276243e-24	1.10797884114666e-23	sig	RELA
ENSG00000179604.10	CDC42EP4	3.136874	18.3297603333333	767.267533349516	-1.0475761991812	0.10719024697138	3.70787057431577e-23	2.17844026910891e-22	sig	RELA
ENSG00000171552.14	BCL2L1	2.05097433333333	15.4181403333333	452.852143783328	-1.38731615486873	0.146011922587307	3.22522335039513e-22	1.83260961525219e-21	sig	RELA
ENSG00000091513.16	TF	0.237442666666667	0.164424666666667	88.7468587928778	1.93178079083837	0.208452623723088	1.11856824224347e-21	6.21187306130272e-21	sig	RELA
ENSG00000132661.4	NXT1	4.05796066666667	36.773522	282.056601951642	-1.67418880803569	0.183635788749997	7.63276543316076e-21	4.10823845906067e-20	sig	RELA
ENSG00000140006.12	WDR89	4.03166933333333	26.3484416666667	565.024286216372	-1.24177837641235	0.138499856005766	5.82880271046268e-20	3.0166900480394e-19	sig	RELA
ENSG00000091073.20	DTX2	3.599573	4.83898966666667	269.662471485187	1.12372635266216	0.126025061378106	1.07655389070746e-19	5.50406186201415e-19	sig	RELA
ENSG00000159200.18	RCAN1	3.559	23.9698213333333	664.560359006553	-1.17406698832801	0.132104684582698	1.3025323199004e-19	6.62846915086863e-19	sig	RELA
ENSG00000110218.9	PANX1	1.05716733333333	11.0609113333333	377.385900977715	-1.8788766994044	0.216846452831657	2.95159168856912e-19	1.47642498989418e-18	sig	RELA
ENSG00000163932.16	PRKCD	3.00280966666667	18.64014	706.696020189409	-1.0505637920834	0.119295720585162	3.24077093736468e-19	1.61861186342626e-18	sig	RELA
ENSG00000157557.13	ETS2	2.39583533333333	14.411372	469.762098416384	-1.11431500685611	0.127601838186195	5.64489668100707e-19	2.78464617954664e-18	sig	RELA
ENSG00000182704.8	TSKU	0.570429333333333	7.98825333333333	239.997105520397	-2.1936184066661	0.26063383676439	1.12000547025802e-18	5.45782552949524e-18	sig	RELA
ENSG00000271503.6	CCL5	1.56840533333333	0.051147	15.2329592511116	6.10665930204125	0.71722539945344	2.0750924152804e-18	1.00080866429275e-17	sig	RELA
ENSG00000099860.9	GADD45B	4.196764	5.05339733333333	282.437032114911	1.27809300920557	0.150798117961563	4.19880531358894e-18	1.99173476426005e-17	sig	RELA
ENSG00000213190.4	MLLT11	3.355201	21.689621	709.775120500395	-1.10892770434577	0.131413408901419	7.35442818049995e-18	3.45273483055366e-17	sig	RELA
ENSG00000185022.12	MAFF	1.05074766666667	0.384913666666667	33.2363617375768	2.79645618154106	0.354177896612253	1.08758372339384e-17	5.05968219320039e-17	sig	RELA
ENSG00000138795.10	LEF1	2.935749	16.180002	577.610076901295	-1.00542764332688	0.12000358032685	1.44902910712292e-17	6.69946556225957e-17	sig	RELA
ENSG00000152402.11	GUCY1A2	0.592948	0.615262	331.362089062753	1.36959111418602	0.16650768720112	3.06096398113571e-17	1.39402426720589e-16	sig	RELA
ENSG00000114315.4	HES1	2.154113	20.4590736666667	354.414687486397	-1.62312438544444	0.199539595654869	4.38717557583557e-17	1.9826171439959e-16	sig	RELA
ENSG00000198081.11	ZBTB14	0.619418333333333	7.27199966666667	238.121987456526	-2.06879150005343	0.259184868723197	5.81288598182067e-17	2.60825670645638e-16	sig	RELA
ENSG00000104814.13	MAP4K1	1.55841366666667	1.405616	86.2286949789687	1.58281173011694	0.205817556764202	1.64700206202224e-15	6.85812493608095e-15	sig	RELA
ENSG00000100906.12	NFKBIA	1.73999966666667	16.2851423333333	242.33407209832	-1.68030617631915	0.220913508169326	2.66502799946762e-15	1.09996017455414e-14	sig	RELA
ENSG00000087085.16	ACHE	0.781168666666667	0.409612666666667	44.0500099227469	2.28013171373439	0.30908739233404	3.4683475046807e-15	1.42365178559195e-14	sig	RELA
ENSG00000134107.5	BHLHE40	0.280400666666667	5.58430766666667	207.101134414698	-2.53441937866975	0.349588872445659	3.83884246535269e-15	1.57258516654236e-14	sig	RELA
ENSG00000139289.14	PHLDA1	0.901272	0.685892	78.8928427292672	1.82847632970176	0.245906192984408	7.28877076820139e-15	2.93103151552617e-14	sig	RELA
ENSG00000100292.18	HMOX1	3.57362533333333	22.531192	687.907377811935	-1.13325879631431	0.150268865585357	1.01977693175864e-14	4.06994063605423e-14	sig	RELA
ENSG00000104870.13	FCGRT	5.01062766666667	5.917303	168.256545342113	1.19557571442325	0.158881946301763	1.0554101094446e-14	4.20602180200059e-14	sig	RELA
ENSG00000135437.10	RDH5	1.56482033333333	0.652395	30.0668762512349	2.62583315455933	0.371722503142712	1.08520382519116e-14	4.32161048155519e-14	sig	RELA
ENSG00000145685.14	LHFPL2	1.43674166666667	8.330026	469.929632105313	-1.04568311114965	0.139600725037205	1.72875810614219e-14	6.80036144865847e-14	sig	RELA
ENSG00000170113.16	NIPA1	1.31901133333333	7.194364	504.465736583766	-1.03980762070951	0.138810244976832	1.7411797536374e-14	6.84594538367677e-14	sig	RELA
ENSG00000056558.11	TRAF1	0.822785666666667	0.781965333333333	109.263813576224	1.5722267094172	0.21355410945045	2.04948336690469e-14	8.01019825556586e-14	sig	RELA
ENSG00000158769.18	F11R	1.447627	9.24909466666667	511.400939452573	-1.06102939155449	0.142271977971568	2.16304295235177e-14	8.44398920586561e-14	sig	RELA
ENSG00000114395.11	CYB561D2	4.48138333333333	34.015444	346.672799553992	-1.42546263813612	0.193136268310776	2.25227151195166e-14	8.7777139090937e-14	sig	RELA
ENSG00000277363.5	SRCIN1	1.04682566666667	1.31277133333333	191.359519367747	1.16118685137275	0.157882076230384	4.02127712167658e-14	1.544121535245e-13	sig	RELA
ENSG00000107736.22	CDH23	1.14688766666667	1.54344566666667	266.498106111481	1.11502092644255	0.155145720349342	1.49343403138285e-13	5.56674400579217e-13	sig	RELA
ENSG00000205309.14	NT5M	2.980765	2.103189	99.2086773689319	1.79132773664594	0.255124033686438	1.63720516552709e-13	6.09435061276083e-13	sig	RELA
ENSG00000124942.14	AHNAK	1.18508	8.50802633333333	2009.19614506899	-1.28121789502191	0.18181418599087	3.21480835515051e-13	1.17878698326021e-12	sig	RELA
ENSG00000163738.19	MTHFD2L	4.88948066666667	5.77842033333333	165.268324670712	1.17974101140712	0.169135805160145	6.23070481807235e-13	2.25047906874394e-12	sig	RELA
ENSG00000122644.13	ARL4A	0.840160333333333	12.739494	233.939794620378	-2.19231974957532	0.330973380307948	9.42493588115288e-13	3.3715901942443e-12	sig	RELA
ENSG00000187210.14	GCNT1	0.199154333333333	3.26632166666667	200.95524138318	-2.21831152792378	0.337192181914881	1.1802484107169e-12	4.20380326167529e-12	sig	RELA
ENSG00000179820.16	MYADM	0.339452333333333	6.51536233333333	129.552284638077	-2.46371593749937	0.38546775271723	1.86422251023785e-12	6.5631339853573e-12	sig	RELA
ENSG00000133401.16	PDZD2	0.24376	0.256941333333333	108.498641761156	1.41039007274415	0.211754502595872	3.9254078211088e-12	1.35439349458841e-11	sig	RELA
ENSG00000186174.13	BCL9L	0.564657666666667	3.363421	339.202640699015	-1.05912954018826	0.160318692042816	9.67969499522196e-12	3.263048423692e-11	sig	RELA
ENSG00000169403.12	PTAFR	1.085314	0.861161333333333	80.3378516402168	1.68616847581692	0.266022223792459	2.06667985336133e-11	6.83222981508686e-11	sig	RELA
ENSG00000108515.18	ENO3	2.43403233333333	2.72743466666667	110.168646908022	1.3619831607505	0.212837890900835	2.40385283091139e-11	7.91661797381342e-11	sig	RELA
ENSG00000180914.11	OXTR	0.608802	0.475494333333333	49.2617098440337	1.76962645460467	0.281854858709981	2.57343029358556e-11	8.45136733961015e-11	sig	RELA
ENSG00000171045.16	TSNARE1	3.08291933333333	4.298877	196.989632673154	1.00919833025317	0.157115125232765	3.56440593787272e-11	1.160374481598e-10	sig	RELA
ENSG00000125378.16	BMP4	0.224646333333333	6.80904566666667	94.8304809647513	-3.03089255085946	0.536537434432286	3.79849152718488e-11	1.23535577741172e-10	sig	RELA
ENSG00000169621.10	APLF	0.915933	1.02327366666667	78.2894787690405	1.4056085173472	0.224349101077531	5.33510483680772e-11	1.72112661339828e-10	sig	RELA
ENSG00000141527.18	CARD14	0.175494333333333	0.00604166666666667	9.177130618673	5.91571910643283	0.974060534108859	7.14717490868416e-11	2.28706613951493e-10	sig	RELA
ENSG00000073282.14	TP63	0.427758333333333	0.00510966666666667	13.3962330305068	6.86477102835937	1.13456931315039	7.86044851940929e-11	2.50628081964939e-10	sig	RELA
ENSG00000099992.16	TBC1D10A	0.915614333333333	7.72859066666667	202.682107559552	-1.5553950632697	0.253071199112833	8.87896231031988e-11	2.82226613528686e-10	sig	RELA
ENSG00000010671.18	BTK	0.468244	0.271848666666667	35.5011725247527	2.06503879081283	0.347290137889468	1.00902476516241e-10	3.19738615303296e-10	sig	RELA
ENSG00000105327.18	BBC3	1.67315433333333	11.271133	265.079240678818	-1.18618153191459	0.19549922244019	2.59793795012218e-10	8.03848685376851e-10	sig	RELA
ENSG00000167371.21	PRRT2	1.517599	1.64363933333333	83.1379477755977	1.31604006171377	0.222022637986421	5.01912957072133e-10	1.52486113294321e-09	sig	RELA
ENSG00000108960.9	MMD	1.43913433333333	11.235703	199.729118574229	-1.43060429908917	0.243200139488337	5.5024414717239e-10	1.66645660132759e-09	sig	RELA
ENSG00000112149.10	CD83	0.437905333333333	5.51079433333333	138.575893108366	-1.96244946936304	0.349099003117327	8.82166013075075e-10	2.63191810693503e-09	sig	RELA
ENSG00000065534.20	MYLK	1.37126466666667	1.06428833333333	282.639861575534	1.54802336019016	0.271593347847572	1.3306651915443e-09	3.92227473559989e-09	sig	RELA
ENSG00000131669.10	NINJ1	2.18347166666667	15.5738486666667	232.063817128985	-1.24521779781815	0.220483128347371	2.94456969667003e-09	8.46969819772345e-09	sig	RELA
ENSG00000196878.15	LAMB3	0.174356333333333	0.0176616666666667	10.5244312092564	4.27685606262721	0.884867363354803	5.44864853595569e-09	1.53920807394917e-08	sig	RELA
ENSG00000073849.16	ST6GAL1	0.763289333333333	4.670565	294.962800078137	-1.05887284856882	0.189695710850717	5.82094565905502e-09	1.6418385017393e-08	sig	RELA
ENSG00000171992.13	SYNPO	0.247931333333333	0.200147666666667	65.1598057197532	1.68325389752208	0.313181164243209	6.49221576185387e-09	1.82553283669931e-08	sig	RELA
ENSG00000099866.16	MADCAM1	0.949164	0.784014333333333	50.7265150814394	1.5917783087732	0.29692415790177	8.33369786156531e-09	2.32739977510937e-08	sig	RELA
ENSG00000139725.8	RHOF	0.965468	6.61672566666667	239.083066419593	-1.2642156300371	0.234127728982245	1.16650633198934e-08	3.22595951440891e-08	sig	RELA
ENSG00000133640.20	LRRIQ1	0.168907333333333	0.0836606666666667	27.0146179402976	2.25936522525575	0.467878507366881	2.62325334877949e-08	7.11796874139424e-08	sig	RELA
ENSG00000107968.10	MAP3K8	0.244208	3.995904	53.9535844714001	-2.14903850948952	0.441914412325758	3.04187455518511e-08	8.22668312776191e-08	sig	RELA
ENSG00000157551.19	KCNJ15	0.411357666666667	0.0954916666666667	16.2966785260887	3.10108538722852	0.715633177969347	3.83547631056433e-08	1.02882706325343e-07	sig	RELA
ENSG00000122691.13	TWIST1	0.521076333333333	6.12538733333333	112.035659733623	-1.98302382933661	0.416800212470567	7.92832604941577e-08	2.07916047276106e-07	sig	RELA
ENSG00000135919.14	SERPINE2	1.488102	9.358932	206.660619311929	-1.0778676144099	0.215196300218691	1.29281016564098e-07	3.3502117985462e-07	sig	RELA
ENSG00000183696.14	UPP1	3.08998866666667	4.21853866666667	120.534445184876	1.00096171745482	0.203705537620027	2.41272855823442e-07	6.12863646607652e-07	sig	RELA
ENSG00000135744.9	AGT	0.228261333333333	0.00227766666666667	4.5221735197411	6.16358987672687	1.4423244981968	2.43889479683026e-07	6.19414422194353e-07	sig	RELA
ENSG00000125398.8	SOX9	0.255394	2.462029	99.5202074333891	-1.64364516202506	0.351508671464813	2.53068852034222e-07	6.4213191726385e-07	sig	RELA
ENSG00000136286.16	MYO1G	0.125556666666667	0.0142883333333333	6.80556238502892	3.86732338893809	1.0035144697627	2.98279151490718e-07	7.5358837612089e-07	sig	RELA
ENSG00000157765.13	SLC34A2	0.271311333333333	0.03424	6.45582168029475	3.86503989516034	1.00959520449336	3.31312462509083e-07	8.33839408861147e-07	sig	RELA
ENSG00000181444.13	ZNF467	0.654271333333333	0.608243	49.0873967063559	1.42405235860943	0.312974353523893	6.93560501398167e-07	1.70300722817155e-06	sig	RELA
ENSG00000130203.10	APOE	1.85685066666667	2.406084	107.411896911942	1.13052054304003	0.248373639095283	1.14087527009254e-06	2.75848661492643e-06	sig	RELA
ENSG00000167074.15	TEF	0.431215333333333	2.716342	150.589950961996	-1.09313755039728	0.240399495639356	1.24391039265534e-06	3.00054567109387e-06	sig	RELA
ENSG00000112116.11	IL17F	0.720999	0.0168493333333333	4.26136467922773	5.53870324470364	1.50702745841922	1.44181910539704e-06	3.46015521466137e-06	sig	RELA
ENSG00000118997.14	DNAH7	0.31688	0.266314666666667	44.9784336035314	1.50972065251946	0.354341967927937	2.205961866384e-06	5.23131739267937e-06	sig	RELA
ENSG00000148082.10	SHC3	0.108127	0.0649023333333333	18.9504703077395	1.83698786905214	0.459506218589781	3.32803504391859e-06	7.80437282890089e-06	sig	RELA
ENSG00000130649.10	CYP2E1	0.728161666666667	0.624991666666667	24.5054811187215	1.56280857614801	0.379359491353053	3.65535012128018e-06	8.54510266717938e-06	sig	RELA
ENSG00000205838.15	TTC23L	0.434330333333333	0.222614666666667	13.5504751253889	2.10582645298736	0.555141208093376	3.74952832299343e-06	8.75529520423783e-06	sig	RELA
ENSG00000163435.16	ELF3	0.101252333333333	0.020816	7.47550129891838	2.99297582701098	0.928174629936384	4.73246899191952e-06	1.0964776887202e-05	sig	RELA
ENSG00000125845.7	BMP2	0.0368673333333333	1.76578133333333	30.9950389937119	-3.07163263805073	0.982797308051099	6.28343419205364e-06	1.4379767828485e-05	sig	RELA
ENSG00000181284.3	TMEM102	0.80457	5.535009	177.368453583398	-1.1630153160126	0.279397222649618	6.32641049288585e-06	1.44740870705621e-05	sig	RELA
ENSG00000163661.4	PTX3	0.703658666666667	0.556002666666667	22.1344904608767	1.62002642955806	0.412370775091147	7.16524347143124e-06	1.63295580612099e-05	sig	RELA
ENSG00000156113.24	KCNMA1	0.308383666666667	0.0965616666666667	17.5278178407534	2.54440349222249	0.76904204239956	7.35651648965095e-06	1.67515243104375e-05	sig	RELA
ENSG00000164949.8	GEM	1.650864	2.151652	76.7970984007215	1.0175590227534	0.243737534543582	7.78608962617294e-06	1.76880229967007e-05	sig	RELA
ENSG00000173846.13	PLK3	0.972392666666667	1.28346266666667	50.6121409188181	1.11097403991518	0.279701616579736	1.56659383997185e-05	3.47527846174445e-05	sig	RELA
ENSG00000019991.18	HGF	0.091933	0.005321	5.14142449905362	4.15125118081255	1.50839463458832	1.72789429222666e-05	3.81917647179861e-05	sig	RELA
ENSG00000105974.13	CAV1	0.675816	4.75662433333333	180.829517769149	-1.22311543070716	0.320605842814629	2.43250892903818e-05	5.31325194644267e-05	sig	RELA
ENSG00000124102.5	PI3	1.36065133333333	0.031982	3.14639571836566	4.61031132647656	1.98780582471011	5.14912510227682e-05	0.00010915560466524	sig	RELA
ENSG00000169194.10	IL13	0.214622333333333	0.00849833333333333	3.8967984068755	4.07498916949391	1.80729738324669	7.09565389614576e-05	0.00014869282631966	sig	RELA
ENSG00000161405.17	IKZF3	0.167817333333333	0.891405	135.10929672254	-1.23556970668609	0.36011043140349	0.00010317052752291	0.00021331431788784	sig	RELA
ENSG00000274286.2	ADRA2B	0.108446	0.0566736666666667	10.2795493353178	1.93185707677657	0.655092103500211	0.00010551722620096	0.00021789207728513	sig	RELA
ENSG00000105499.14	PLA2G4C	0.591440333333333	0.689360333333333	43.9582829368264	1.07134504615703	0.308076635277822	0.00011862326263105	0.00024363895164295	sig	RELA
ENSG00000177791.12	MYOZ1	0.466400333333333	0.385958	12.4431642974919	1.56778867124098	0.497694130292877	0.00013724552440429	0.00027968393864151	sig	RELA
ENSG00000106823.13	ECM2	0.059667	0	1.72119279341332	3.91894429469296	2.02902849351145	0.00016527217288581	0.00033418586705998	sig	RELA
ENSG00000165376.12	CLDN2	0.0971313333333333	0.005502	3.09117228401198	3.7015591024389	1.9456958118489	0.00019788759180426	0.00039715326457771	sig	RELA
ENSG00000221869.5	CEBPD	0.370779333333333	3.92074266666667	68.4384268091492	-1.4407898640962	0.491574764617335	0.00036440054193516	0.00071245033353593	sig	RELA
ENSG00000128298.18	BAIAP2L2	0.143379666666667	0.079316	7.11009258831451	1.8103555906618	0.700443358646802	0.0003986998531492	0.00077636824178307	sig	RELA
ENSG00000143921.9	ABCG8	0.030652	0.00879466666666667	5.84693013362293	2.23125512009879	1.04695979418137	0.0004637464470315	0.00089528298100676	sig	RELA
ENSG00000145365.11	TIFA	1.647508	11.3960586666667	339.553779563866	-1.10064928684961	0.36524754566227	0.00056560286483166	0.00108160687594811	sig	RELA
ENSG00000163131.12	CTSS	0.221777	0.087444	7.09092638969238	1.84748881544258	0.786137671479221	0.00065175003191159	0.0012382949079588	sig	RELA
ENSG00000164136.17	IL15	0.224619	0.107152	10.2003164858377	1.87066386630377	0.866475618643431	0.00095377793376372	0.00177759361446978	sig	RELA
ENSG00000163485.17	ADORA1	0.123084333333333	1.27778066666667	70.300569899788	-1.30715795734402	0.493017009914035	0.00111641315320892	0.00206640212594512	sig	RELA
ENSG00000163694.15	RBM47	0.137237333333333	1.20029666666667	62.2335395434982	-1.20127677868867	0.449886495054808	0.00132771240245438	0.00243963441108704	sig	RELA
ENSG00000176697.20	BDNF	0.0942373333333333	0.0561576666666667	8.14216729172564	1.5478668511763	0.681555338683564	0.00167537810123171	0.00304406991139623	sig	RELA
ENSG00000122862.5	SRGN	0.464333	0.0913946666666667	3.62609197440137	2.05869082382816	1.22610793347139	0.00171041488255615	0.00310463925698894	sig	RELA
ENSG00000095752.7	IL11	0.231108	0.106999	5.81400065864881	1.63986248496628	0.785732718994068	0.00197855477681818	0.0035640343975327	sig	RELA
ENSG00000004468.13	CD38	0.0277726666666667	0.002293	2.198459608147	2.33548870604995	1.77033946628959	0.00216630946456033	0.00388960165857826	sig	RELA
ENSG00000182326.17	C1S	0.274392333333333	0.343339666666667	30.4300379128652	1.03147293896755	0.408417948920921	0.00285053022276289	0.00504152239118497	sig	RELA
ENSG00000130427.3	EPO	0.198597333333333	0.0986226666666667	6.98223830899333	1.51058564840536	0.767336014531688	0.0035038753451051	0.00613168853670411	sig	RELA
ENSG00000113249.14	HAVCR1	0.0770103333333333	0.005085	1.90615225700456	2.02009573443935	1.67911258554771	0.00398927252441164	0.00693457986862539	sig	RELA
ENSG00000087494.16	PTHLH	0.435005666666667	0.444603666666667	13.8948797721409	1.20131528358063	0.548315145556549	0.00470412039635288	0.00809327458639388	sig	RELA
ENSG00000162896.6	PIGR	0.032666	0.00196633333333333	1.47277519705164	1.96110827093271	1.82567281908952	0.00493747312205763	0.00848497447181093	sig	RELA
ENSG00000106258.15	CYP3A5	0.296081666666667	0.352422333333333	19.4140545094226	1.09133244904212	0.502376646691774	0.00630636136094778	0.0106963962907888	sig	RELA
ENSG00000164082.15	GRM2	0.0872593333333333	0.0537263333333333	8.62427017342571	1.38678249125589	0.770813819967044	0.00662281574937034	0.0111996082267765	sig	RELA
ENSG00000134853.12	PDGFRA	0.0412816666666667	0.390258666666667	52.8466493813537	-1.21198962888331	0.620338327919489	0.00776560861839886	0.0130262077784579	sig	RELA
ENSG00000258818.4	RNASE4	0.212592666666667	3.70257966666667	55.4682125652331	-1.43844932913381	0.911228885084886	0.00813189428972323	0.0136017337844704	sig	RELA
ENSG00000151882.11	CCL28	0.07933	0.010328	1.60545504230384	1.68269197927364	1.58889255570055	0.00819396502887398	0.0136999759317367	sig	RELA
ENSG00000080709.16	KCNN2	0.201655333333333	0.179394	18.1601734911961	1.10252434999497	0.56414149515053	0.010095095842621	0.0166615230992399	sig	RELA
ENSG00000222009.9	BTBD19	0.108433666666667	0.0401513333333333	2.60418103530234	1.40842617243755	1.0117860437678	0.0111166247820361	0.0182503293318516	sig	RELA
ENSG00000005471.19	ABCB4	0.0699053333333333	0.0569726666666667	9.9155016289385	1.17469797177126	0.669870235142831	0.0125482491216042	0.0204473850134503	sig	RELA
ENSG00000185880.13	TRIM69	0.092253	0.903222666666667	37.7160340525673	-1.05875127603211	0.564854055154631	0.0132310671867895	0.0214663447582609	sig	RELA
ENSG00000090382.7	LYZ	0.138465666666667	0.031345	2.47921751706211	1.32763006325384	1.23722699251841	0.0178075366623904	0.0283756334031513	sig	RELA
ENSG00000126561.18	STAT5A	0.009232	0	0.915087743044201	1.33171280620797	1.49131373274477	0.0182616415800367	0.029054139102689	sig	RELA
ENSG00000160683.5	CXCR5	0.0372806666666667	0	1.43213460882024	1.23414931675263	1.73693110146237	0.0186009820207212	0.0295596722118978	sig	RELA
ENSG00000152592.15	DMP1	0.0256086666666667	0.006104	1.73202802811341	1.27035837439209	1.30826860714931	0.0213429263636135	0.0336178206323788	sig	RELA
ENSG00000170745.12	KCNS3	0.0545923333333333	0.724153333333333	54.0359227399577	-1.11228084787674	0.735425674917276	0.0218003903614435	0.0342890666858897	sig	RELA
ENSG00000139547.8	RDH16	0.177027666666667	0.115852	6.08272540241883	1.0551113562637	0.725401509762513	0.0276217526567424	0.0427776497494397	sig	RELA
ENSG00000171885.18	AQP4	0.026335	0.437158333333333	16.8094400935122	-1.07251577230874	0.765188514739808	0.0281376537990605	0.0435273791277114	sig	RELA
ENSG00000044574.9	HSPA5	13.6535813333333	217.539248666667	7373.77046560322	-2.45355939492519	0.0579475853031574	0	0	sig	-
ENSG00000123416.15	TUBA1B	299.717619333333	2240.282309	37050.3116794912	-1.39350769298443	0.0352905184075282	0	0	sig	-
ENSG00000134333.14	LDHA	83.10441	1070.21807166667	15935.9566435579	-2.17614733857087	0.0532088468877958	0	0	sig	-
ENSG00000135486.19	HNRNPA1	424.995071666667	2873.732944	43368.3526461107	-1.24730472335788	0.032546277621563	0	0	sig	-
ENSG00000143933.20	CALM2	53.1355366666667	719.437495	6184.61103601956	-2.21362426724078	0.0576117678673685	0	0	sig	-
ENSG00000146223.16	RPL7L1	15.0477496666667	240.357845	8975.23441226527	-2.50585431063248	0.0489975907135643	0	0	sig	-
ENSG00000150991.16	UBC	60.167804	449.853531666667	13458.384092482	-1.39205461864989	0.0360129477458595	0	0	sig	-
ENSG00000161960.16	EIF4A1	121.866044	1487.03098333333	29811.1431725482	-2.10270479033694	0.0514950775105469	0	0	sig	-
ENSG00000162772.17	ATF3	53.697011	23.0880516666667	1503.65696935636	2.72792136666154	0.0636109580607329	0	0	sig	-
ENSG00000167553.17	TUBA1C	42.200426	718.486007333333	6880.22100398057	-2.57830796010573	0.0630961403919999	0	0	sig	-
ENSG00000183091.21	NEB	1.80254633333333	0.127307333333333	576.808915198477	5.33228933378184	0.140423461870101	0	0	sig	-
ENSG00000184009.13	ACTG1	162.152302666667	1655.131428	29199.1056688756	-1.84659940853319	0.045876690894178	0	0	sig	-
ENSG00000188229.6	TUBB4B	31.571634	479.288844	8192.19100503434	-2.40541982527945	0.0617023658760152	0	0	sig	-
ENSG00000189091.13	SF3B3	8.52645066666667	70.1969616666667	8159.10484785188	-1.51099850661144	0.0402420891779428	0	0	sig	-
ENSG00000189241.8	TSPYL1	12.203617	151.405189	5955.66550425007	-2.09746772882937	0.0521660073497583	0	0	sig	-
ENSG00000196230.14	TUBB	61.5510406666667	1365.99511966667	33233.6027080388	-2.95701698597892	0.0397207790276993	0	0	sig	-
ENSG00000204947.9	ZNF425	6.95682066666667	0.779615	374.406536396641	4.67260266927051	0.120860346644821	0	0	sig	-
SINV-GFP_genomic_mRNA	SINV-GFP_genomic_mRNA	190328.070131667	1.044489	27021758.3126388	18.9688926374684	0.424980538429626	0	0	sig	-
SINV-GFP_subgenomic_mRNA	SINV-GFP_subgenomic_mRNA	445283.682335667	4.870685	29407420.4463664	17.9673586780141	0.461261494493414	0	0	sig	-
ENSG00000179918.19	SEPHS2	15.8993043333333	235.032198	4536.22809147684	-2.35348127704263	0.0630662275624484	1.67437357985262e-293	1.14603894984329e-293	sig	-
ENSG00000168906.13	MAT2A	18.3668706666667	240.560591	5828.33828985453	-2.1567115955281	0.058267066716839	2.44819359222239e-293	1.60865904557749e-293	sig	-
ENSG00000069275.13	NUCKS1	63.3594926666667	421.710545333333	26851.9347446726	-1.23218016569819	0.0333688560226567	3.49494979619772e-293	2.20813616546692e-293	sig	-
ENSG00000244462.8	RBM12	5.940806	90.5270776666667	3749.77058999045	-2.42065169474916	0.0660865857269098	1.5689489332418e-294	9.54560152828258e-293	sig	-
ENSG00000179010.16	MRFAP1	44.9178233333333	492.41065	7546.84497986906	-1.930262955113	0.0526955371158844	6.00056239127021e-293	3.52040137147842e-292	sig	-
ENSG00000110367.14	DDX6	4.985467	85.7746676666667	4379.8604693503	-2.59380007578454	0.071113966504992	2.32209176308288e-293	1.31534487559181e-290	sig	-
ENSG00000075624.17	ACTB	125.130335333333	1155.483511	24367.9605140941	-1.69685862689835	0.0469355664179812	3.42082185932079e-287	1.81270453816331e-284	sig	-
ENSG00000160957.15	RECQL4	26.9797753333333	23.3155213333333	2709.5088984504	1.72712570413545	0.0487059617755252	1.95183510438595e-276	9.71599856356e-274	sig	-
ENSG00000177733.7	HNRNPA0	10.9254726666667	112.008292666667	6551.01735832206	-1.83707023937074	0.0527855089818257	1.74126001014242e-266	8.41284652547337e-264	sig	-
ENSG00000164091.12	WDR82	8.610982	114.485176	4945.30069857551	-2.21177732887781	0.0646929057735731	1.09221141220564e-257	5.12621624808628e-255	sig	-
ENSG00000117450.15	PRDX1	135.820120333333	1442.091653	9700.77152537187	-1.90306017912601	0.0560568135166705	8.64958253578127e-254	3.9468525643133e-251	sig	-
ENSG00000198089.16	SFI1	15.9035463333333	9.65545333333333	1469.39918772297	2.23908844670306	0.0662178522737055	3.49381051456154e-252	1.55115744115412e-249	sig	-
ENSG00000088538.13	DOCK3	9.581135	5.80221833333333	1849.2995675769	2.23900657184256	0.0664932911436848	4.12943578250978e-250	1.7851116210339e-247	sig	-
ENSG00000092841.19	MYL6	121.895270333333	1108.28630166667	6964.03883707484	-1.678885986528	0.0501579862061581	1.30083225935774e-246	5.47917218576143e-244	sig	-
ENSG00000126945.9	HNRNPH2	20.021486	203.04361	4353.36883618378	-1.85730114851464	0.0555248972543422	1.9379210427172e-246	7.95855724217884e-244	sig	-
ENSG00000010292.13	NCAPD2	14.9368466666667	113.967264	7305.92450288142	-1.41510519552382	0.0428305444074488	3.4466654152797e-240	1.38093592138536e-237	sig	-
ENSG00000177595.19	PIDD1	19.7494146666667	8.20139433333333	952.846737750496	2.77963737743115	0.0847412032926386	2.10418630880174e-238	8.22987345111576e-236	sig	-
ENSG00000253719.4	ATXN7L3B	1.81951466666667	50.7772556666667	2762.73006995771	-3.30123782317428	0.100917545403136	8.02380444719833e-238	3.06527989893319e-235	sig	-
ENSG00000155506.19	LARP1	12.5913493333333	119.318561	10864.3315242363	-1.73126276820757	0.0528158061468288	1.11662139078297e-236	4.16880445145268e-234	sig	-
ENSG00000132646.11	PCNA	30.9597386666667	499.477333333333	3800.87746999852	-2.50167478971768	0.0765218674484328	2.31851623769298e-236	8.46361471924057e-234	sig	-
ENSG00000128272.18	ATF4	38.710557	725.037085	8964.1267189605	-2.71628745633451	0.0842166059456921	1.52920216900452e-230	5.46091391961679e-228	sig	-
ENSG00000140983.15	RHOT2	44.875998	50.6918273333333	3086.97347135016	1.3254270376799	0.0411010617293925	6.61481610359242e-229	2.31194859858963e-226	sig	-
ENSG00000170348.9	TMED10	12.2544203333333	126.658727	4023.87008409498	-1.85927356485595	0.0577774440480049	2.51592256732334e-228	8.61022083612928e-226	sig	-
ENSG00000238083.9	LRRC37A2	9.51603166666667	4.91816833333333	1151.73612360257	2.45027724405954	0.0775861080221471	9.28541173826227e-221	3.11288691070274e-218	sig	-
ENSG00000165655.17	ZNF503	5.88503	129.144763333333	4774.97308218512	-2.91040932573419	0.0930580415025122	2.24387970783835e-217	7.37204239213211e-215	sig	-
ENSG00000127586.17	CHTF18	46.150929	37.6930453333333	3447.7943553461	1.78996493490956	0.0573251034673792	4.21361961900399e-215	1.35719861728193e-212	sig	-
ENSG00000138834.15	MAPK8IP3	15.658617	10.6337573333333	2144.98006634328	2.06501052401225	0.0662727893023251	1.7580413616566e-214	5.55372027844865e-212	sig	-
ENSG00000143569.19	UBAP2L	16.1266576666667	117.120552	5984.61660015579	-1.33736573455578	0.0429412137293476	1.05819028195937e-213	3.27979089844274e-211	sig	-
ENSG00000160679.13	CHTOP	15.0102046666667	190.518326333333	3641.07752591526	-2.19357995815058	0.0706942785139298	7.09901868700907e-213	2.15954777724996e-210	sig	-
ENSG00000142864.15	SERBP1	145.369468	716.185277666667	29330.0811913435	-0.792571610874052	0.0255950399153564	6.24171400596549e-211	1.86422974501809e-208	no sig	-
ENSG00000182481.10	KPNA2	45.3188753333333	385.827407666667	7095.46650334122	-1.59400198068529	0.0516410661104723	4.02588222035649e-210	1.18094941488922e-207	sig	-
ENSG00000158805.12	ZNF276	19.989297	20.622347	2403.56895888024	1.48013014585328	0.0481609366187982	2.96664778068913e-208	8.54967071813691e-206	sig	-
ENSG00000053747.17	LAMA3	6.97356066666667	5.25501866666667	2426.19316229047	1.91163242497475	0.0625315184351173	2.00048924684307e-206	5.66586842377432e-204	sig	-
ENSG00000162572.21	SCNN1D	12.6290536666667	5.72756633333333	715.97029875484	2.65149290631301	0.0874036167016113	2.43476607898622e-204	6.66598372991776e-202	sig	-
ENSG00000152795.18	HNRNPDL	62.2111793333333	522.615497666667	8529.43405616754	-1.54830548210076	0.0509764417742389	1.62760474243201e-203	4.38305952523452e-201	sig	-
ENSG00000179409.11	GEMIN4	4.971365	71.7103136666667	2953.44468347537	-2.33320998235643	0.0770022214677708	2.36808095796615e-203	6.27426869298547e-201	sig	-
ENSG00000204764.14	RANBP17	11.195662	6.97925233333333	752.312395958119	2.18258448798738	0.0722703927449569	7.88314704725637e-202	2.05549931024255e-199	sig	-
ENSG00000205339.10	IPO7	18.1264936666667	158.749961666667	8847.32901682097	-1.61160123617873	0.0532946773215177	8.46836491687449e-202	2.17359110139839e-199	sig	-
ENSG00000077522.15	ACTN2	9.09601666666667	4.044188	710.189267037043	2.66486768700471	0.0885126186054485	2.35190575953443e-201	5.94380860182648e-199	sig	-
ENSG00000156802.13	ATAD2	25.3925216666667	27.7285496666667	2939.66603856655	1.37686772826622	0.0457428106822844	7.9507067543503e-200	1.97888272505625e-197	sig	-
ENSG00000116133.13	DHCR24	16.690687	128.817118333333	6901.31424180524	-1.43232959407026	0.0482313632445188	1.28624268066325e-194	3.15359828585899e-192	sig	-
ENSG00000125503.13	PPP1R12C	20.8176126666667	20.5353573333333	1900.14177068595	1.53258353632308	0.0517710141839214	1.81505802017228e-193	4.38469972020148e-191	sig	-
ENSG00000255302.5	EID1	6.59530733333333	193.29176	2688.30426484134	-3.28691061439767	0.111707503361106	2.11263466888633e-193	5.02960140663707e-191	sig	-
ENSG00000123562.18	MORF4L2	106.372843666667	626.09413	11293.6362922221	-1.0511560311353	0.0356503755842604	1.12804183206987e-191	2.64719188220168e-189	sig	-
ENSG00000077147.16	TM9SF3	15.8727846666667	136.308105	5967.58683442935	-1.60231771065217	0.0545048263911719	7.02510055285247e-191	1.62537079974236e-188	sig	-
ENSG00000124422.12	USP22	26.6283046666667	164.390997333333	9521.02959911894	-1.1117889528628	0.037792314623969	7.39548216674448e-191	1.68729979934877e-188	sig	-
ENSG00000104331.9	BPNT2	6.70893533333333	68.0788203333333	3052.48082936567	-1.84529096287402	0.062993010830271	9.6060914753205e-190	2.16163376253548e-187	sig	-
ENSG00000138757.15	G3BP2	21.396826	158.313514	6325.52320584152	-1.37013227684369	0.0469342767072755	4.01063024162728e-188	8.90305715935288e-186	sig	-
ENSG00000164032.12	H2AZ1	232.132267333333	1922.64152366667	10682.0721131417	-1.54556657656779	0.0530255256367517	1.17072437728586e-187	2.56419857942332e-185	sig	-
ENSG00000188687.18	SLC4A5	3.36778233333333	0.636675666666667	244.602055579117	3.90433175087953	0.134897863319475	9.86941609719114e-187	2.10551815881245e-184	sig	-
ENSG00000183337.18	BCOR	2.464145	39.4876816666667	2998.75793821561	-2.47589990275992	0.0854787960760392	2.29860107490814e-186	4.84091280224565e-184	sig	-
ENSG00000173726.11	TOMM20	87.13742	490.301682	12762.936994482	-0.987619987658505	0.0339854629546626	3.20609577063098e-186	6.66665002837406e-184	no sig	-
ENSG00000143753.13	DEGS1	21.7044636666667	235.374522666667	3600.80708966835	-1.91612246845505	0.0661805451394843	1.69810850118758e-185	3.48685354362605e-183	sig	-
ENSG00000158710.15	TAGLN2	73.620111	546.907319666667	9306.40466619239	-1.37900373957026	0.0476313842188888	4.41146469093716e-185	8.94655931827466e-183	sig	-
ENSG00000164683.18	HEY1	8.49048333333333	161.697458333333	2471.53744324331	-2.70779992926044	0.0948267579680367	1.22240291777066e-181	2.44883082075837e-179	sig	-
ENSG00000186298.12	PPP1CC	48.336631	331.340307	6599.11896899623	-1.25829030693636	0.0439023844962897	2.23187571207259e-181	4.41723160508631e-179	sig	-
ENSG00000083535.16	PIBF1	26.5088916666667	18.446412	1253.38495217863	2.02948083479128	0.0710350055014417	7.97440550986495e-181	1.55947094417323e-178	sig	-
ENSG00000178913.9	TAF7	15.6896166666667	161.192998	2994.05312324547	-1.82992929521483	0.0640192921044051	8.40028361175108e-181	1.62342892812041e-178	sig	-
ENSG00000112081.17	SRSF3	48.4733213333333	469.997186	8875.40068057284	-1.80746861655837	0.0634553589762815	1.52674129877889e-179	2.91625340872568e-177	sig	-
ENSG00000179051.14	RCC2	21.031333	156.407506666667	7107.53435966796	-1.38155539181574	0.0486571188822321	3.96692989406989e-178	7.49020199653863e-176	sig	-
ENSG00000115423.19	DNAH6	1.83049233333333	0.611899333333333	380.102652312698	3.09261664528084	0.110321909808278	7.68410421505151e-176	1.43439522659831e-173	sig	-
ENSG00000058262.11	SEC61A1	20.691241	142.313855666667	6204.05978497423	-1.27213885538694	0.0451422221730663	1.89727342400906e-175	3.5018551164266e-173	sig	-
ENSG00000140400.18	MAN2C1	25.3633416666667	19.672555	1778.43139222812	1.86453660134315	0.0662453108811035	1.97907762913901e-175	3.61225646820739e-173	sig	-
ENSG00000121101.16	TEX14	3.91453266666667	0.470979	269.483099902379	4.56620951910326	0.162417214410799	3.3233098761719e-175	5.99912212482151e-173	sig	-
ENSG00000033327.13	GAB2	2.76797233333333	0.99685	378.067222622746	2.99266373380413	0.107148898604969	1.88855158718988e-174	3.35029852647735e-172	sig	-
ENSG00000157445.15	CACNA2D3	5.37409833333333	1.44719466666667	298.973155596526	3.38367174382044	0.121271043755992	1.89674172376206e-174	3.35029852647735e-172	sig	-
ENSG00000188878.20	FBF1	14.9138976666667	10.053675	1720.10885201672	2.0759079805729	0.074233203943304	1.96108592735234e-173	3.42710197112946e-171	sig	-
ENSG00000168672.4	LRATD2	3.134154	59.6913903333333	2652.21409498409	-2.68548869487847	0.0964995346062197	1.07047410489388e-172	1.85101874958861e-170	sig	-
ENSG00000143384.14	MCL1	15.825368	114.139455	4868.74749456433	-1.36096676052308	0.0487363162234914	2.2265402872619e-172	3.80993513529701e-170	sig	-
ENSG00000161996.19	WDR90	27.6384326666667	19.5026396666667	2338.39452986563	2.00499682084586	0.0719169182332355	2.54630415108447e-172	4.31217920514068e-170	sig	-
ENSG00000166004.15	CEP295	13.3683433333333	13.3186416666667	2154.99832632331	1.51044864654256	0.054223371743164	1.2514644723728e-171	2.09773539670081e-169	sig	-
ENSG00000185591.10	SP1	3.22022366666667	44.172368	3139.64958494787	-2.27249382604578	0.0818301721447501	2.49063786555612e-171	4.13269779974651e-169	sig	-
ENSG00000198830.11	HMGN2	96.9022453333333	925.637976	12589.7875227941	-1.75419366188153	0.0631793689183585	1.0451449369308e-170	1.69986097811508e-168	sig	-
ENSG00000125944.21	HNRNPR	55.7435183333333	308.092871666667	11416.8421397954	-0.958866537144463	0.0346443748198708	3.82921977563668e-169	6.16692090729253e-167	no sig	-
ENSG00000257335.8	MGAM	1.836802	0.135698	213.883551044238	5.24347990672864	0.190646634348694	2.81746654960489e-167	4.49344883595724e-165	sig	-
ENSG00000054598.9	FOXC1	6.372823	87.0315716666667	3973.85227977115	-2.25531665590221	0.0824979314767343	4.05326935935455e-166	6.40221690058819e-164	sig	-
ENSG00000196262.15	PPIA	572.448975	3428.233286	22976.4489267314	-1.07724379874952	0.0393803585371943	2.297630190836e-165	3.59458772808219e-163	sig	-
ENSG00000163257.11	DCAF16	6.10992133333333	67.1919756666667	2639.2884344354	-1.97127882363983	0.0726694171175364	2.77183293020249e-163	4.29555656079587e-161	sig	-
ENSG00000221978.13	CCNL2	84.369196	89.0634083333333	3747.60735652119	1.4335245653906	0.0528617927204176	9.15776401940946e-163	1.4059307434284e-160	sig	-
ENSG00000168496.4	FEN1	12.305974	124.083495333333	3207.2613429291	-1.81167835422142	0.0676146079747954	3.09746352417694e-159	4.71129938070876e-157	sig	-
ENSG00000100239.16	PPP6R2	27.919033	34.367953	3451.8892946075	1.21222847702932	0.0452099413782067	4.57990782307457e-159	6.90221521189412e-157	sig	-
ENSG00000059769.20	DNAJC25	22.0525933333333	15.931263	735.186133974375	1.95319246221991	0.0730103735575976	7.03539025046326e-159	1.05063959676691e-156	sig	-
ENSG00000163605.15	PPP4R2	8.31529233333333	92.8930793333333	3462.38231052097	-1.96653003398595	0.0738600696368795	2.04186179735425e-157	3.02177150857102e-155	sig	-
ENSG00000119396.11	RAB14	5.564548	78.3914533333333	2065.51357068548	-2.29835617596844	0.0874343136055385	6.39437229047886e-154	9.29560651466338e-152	sig	-
ENSG00000168092.14	PAFAH1B2	7.670039	92.8463276666667	3088.16142556748	-2.0668025643027	0.0785988048353784	9.87842628933598e-154	1.42344656714844e-151	sig	-
ENSG00000055070.17	SZRD1	11.756268	126.478443333333	4161.63231912338	-1.89015514693891	0.0718960640002634	1.73304606216588e-153	2.47554327506077e-151	sig	-
ENSG00000170312.17	CDK1	37.9717843333333	311.558129	3774.73780722995	-1.52469758537079	0.0580133502603408	4.16225384338095e-153	5.89425378320853e-151	sig	-
ENSG00000197653.16	DNAH10	0.797366	0.091138	152.522622304248	4.62997849529167	0.17759490341585	4.76862906822027e-151	6.69523672680807e-149	sig	-
ENSG00000132780.17	NASP	40.707619	305.201800333333	6586.91891051127	-1.41404719169696	0.0543063973091322	2.86445946559096e-150	3.95415761691284e-148	sig	-
ENSG00000121152.10	NCAPH	2.38730966666667	52.3179423333333	1932.14495647299	-2.90444990906734	0.11256766144708	1.92729809568853e-149	2.61650626594012e-147	sig	-
ENSG00000243716.12	NPIPB5	33.8025453333333	37.801694	4364.13547897491	1.34740453783943	0.0519099803188398	2.62331513677146e-149	3.53222932391351e-147	sig	-
ENSG00000104549.12	SQLE	3.07579333333333	86.6424663333333	2135.85614889271	-3.30233878422931	0.12840456878987	5.73965776818454e-149	7.66547627300549e-147	sig	-
ENSG00000131473.17	ACLY	51.11545	253.672441333333	18306.4197927432	-0.797073731942041	0.0307731290250935	2.53944606345969e-148	3.36415165197197e-146	no sig	-
ENSG00000185787.15	MORF4L1	109.957305	592.313167	10811.1403107242	-0.917218542658494	0.0355122455539711	1.34872658295246e-147	1.7724425262528e-145	no sig	-
ENSG00000116237.16	ICMT	9.97669133333333	72.240891	4460.36665665133	-1.34304831988117	0.0520806322271425	2.08696258782884e-147	2.72083606589399e-145	sig	-
ENSG00000134644.16	PUM1	7.44531933333333	73.9974066666667	3729.77949797364	-1.7903684459904	0.0696779072831206	1.13841005648288e-146	1.4724930706964e-144	sig	-
ENSG00000213281.5	NRAS	13.037552	111.010802666667	3368.6088237227	-1.55029190070299	0.0607558824898776	1.66370012840996e-144	2.11857379917756e-142	sig	-
ENSG00000104859.15	CLASRP	25.28824	24.1478786666667	1706.65057724742	1.55966933565537	0.061168407448391	2.64995669229601e-144	3.34852604494974e-142	sig	-
ENSG00000164109.14	MAD2L1	10.472461	84.2283	3341.15664912094	-1.47836870151484	0.058105098005435	1.21267631427672e-143	1.52065906981861e-141	sig	-
ENSG00000109063.15	MYH3	3.39405633333333	2.35671766666667	511.488030452315	2.01911486564637	0.079668760636665	5.42550772841086e-143	6.75187995868221e-141	sig	-
ENSG00000143294.15	PRCC	7.26269633333333	91.1956823333333	2339.60062194145	-2.11514645293878	0.0835017303669203	5.93468439352036e-143	7.33000455130519e-141	sig	-
ENSG00000106462.12	EZH2	38.0312053333333	42.172803	2776.07887226191	1.35816208933062	0.0535257612140327	8.24372186615057e-143	1.01059417235265e-140	sig	-
ENSG00000104936.20	DMPK	11.917074	9.14508333333333	812.968902428765	1.88270361587555	0.0743206698225852	9.9913215643172e-143	1.21575880990399e-140	sig	-
ENSG00000117593.12	DARS2	34.08037	195.782061333333	6075.16742890635	-1.00683359933415	0.0397005952966629	1.85471371254884e-142	2.2402486879441e-140	sig	-
ENSG00000165684.6	SNAPC4	12.0851793333333	14.4443556666667	1981.02093808628	1.24451223975611	0.0491346974504536	3.00997287039672e-142	3.60911126583993e-140	sig	-
ENSG00000131584.19	ACAP3	20.244364	18.027368	2102.05004395013	1.68112334700934	0.0665115562134378	6.18710503712518e-142	7.36489669890256e-140	sig	-
ENSG00000084090.14	STARD7	27.3099253333333	178.496546333333	6767.41468396985	-1.21390946887586	0.048005738384978	9.02964581049193e-142	1.06712224265432e-139	sig	-
ENSG00000105808.19	RASA4	5.07244033333333	1.80721133333333	435.650001509008	2.97821012009007	0.118723482312865	1.24726145245534e-141	1.46348313424885e-139	sig	-
ENSG00000143157.12	POGK	2.93534	35.2139963333333	2308.23490797643	-2.03544472071433	0.0808147761949297	2.79122063555016e-141	3.2518710198711e-139	sig	-
ENSG00000187961.15	KLHL17	18.0510086666667	11.7613166666667	949.11356759688	2.11059800195295	0.0838930985261186	4.69418587659847e-141	5.43037967569599e-139	sig	-
ENSG00000183283.16	DAZAP2	8.93087333333333	148.468697333333	2216.95896351479	-2.67764272315652	0.106950155983916	1.405239073859e-140	1.61425610253719e-138	sig	-
ENSG00000054282.16	SDCCAG8	11.1876296666667	8.96215366666667	796.60657492746	1.82241205879061	0.0724978505711184	1.55319311755195e-140	1.77182662097402e-138	sig	-
ENSG00000119522.18	DENND1A	7.19153266666667	5.51181433333333	871.002270884529	1.86870614090211	0.0743737228466188	1.88863021393983e-140	2.13962265685446e-138	sig	-
ENSG00000139514.13	SLC7A1	3.03404333333333	40.416285	3129.6445561736	-2.22443678729609	0.0886901870488265	2.36690220911396e-140	2.66308921843253e-138	sig	-
ENSG00000072778.20	ACADVL	41.8651513333333	45.8331	2073.96505652409	1.35967743935878	0.0540698147824579	2.58571370736111e-140	2.88949109325312e-138	sig	-
ENSG00000185359.14	HGS	29.9805196666667	39.303522	2828.14495828905	1.11384541307936	0.0444264247606292	2.33598610640297e-139	2.55821625132544e-137	sig	-
ENSG00000090686.16	USP48	40.7246713333333	59.021619	3812.984012363	0.976800557733107	0.0390616516832993	1.47201257164008e-138	1.60137420624713e-136	no sig	-
ENSG00000187772.8	LIN28B	6.24795766666667	66.421647	2332.60769951443	-1.89550184447197	0.0760900686821423	3.85964200584744e-138	4.17120652829315e-136	sig	-
ENSG00000125386.16	FAM193A	8.79671333333333	8.963863	1383.36939301258	1.47296910886751	0.0595112245564702	4.36626237025238e-136	4.68788182719842e-134	sig	-
ENSG00000185551.15	NR2F2	7.06438866666667	95.5630423333333	1946.9467898237	-2.28996718702841	0.0928648074061462	7.06468097905003e-136	7.53581262615941e-134	sig	-
ENSG00000137124.8	ALDH1B1	2.36356	54.7336626666667	1577.61414269307	-3.03028173876187	0.123540586003864	1.06041460805965e-135	1.12383424300619e-133	sig	-
ENSG00000162704.16	ARPC5	22.095974	216.561407	3228.05654115297	-1.77972302188673	0.0720924146253496	1.295783257614e-135	1.36447638287341e-133	sig	-
ENSG00000102974.16	CTCF	4.05433933333333	44.740168	2147.53713844534	-1.98414253030733	0.0804862913500388	1.97163220987688e-135	2.06293008354442e-133	sig	-
ENSG00000101367.9	MAPRE1	28.270137	186.066368333333	3473.83318654091	-1.21839014380404	0.0495160226278858	2.19048114679714e-134	2.2774072024327e-132	sig	-
ENSG00000133124.12	IRS4	40.3394236666667	309.06431	35761.2000809062	-1.42077818820221	0.0577838372083143	2.65119147953318e-134	2.73906430404349e-132	sig	-
ENSG00000196220.17	SRGAP3	2.40697733333333	1.226391	424.356964346481	2.48204086273719	0.101802417949672	3.36145831588729e-133	3.42973141335904e-131	sig	-
ENSG00000198218.11	QRICH1	7.117788	66.9178203333333	2559.18910413659	-1.72378056303181	0.0704581283386951	3.3477819049505e-133	3.42973141335904e-131	sig	-
ENSG00000185651.16	UBE2L3	15.6386086666667	118.637203	3181.46075638482	-1.43474820333678	0.0586400850591761	5.0592820118589e-133	5.13017442029668e-131	sig	-
ENSG00000168477.19	TNXB	1.10335166666667	0.058492	186.622788840285	5.75690690825064	0.235293174744487	6.49982770778548e-133	6.55047053716516e-131	sig	-
ENSG00000117751.18	PPP1R8	14.9427583333333	114.842749666667	2889.19148471737	-1.43603206182837	0.0588440579961012	2.36007143715806e-132	2.36395692062167e-130	sig	-
ENSG00000160131.14	VMA21	6.62904366666667	77.6617776666667	2267.66927230429	-2.01675916545877	0.0828194062264129	2.91684988538065e-132	2.9039450343726e-130	sig	-
ENSG00000093000.19	NUP50	9.255404	74.53931	3873.40339410373	-1.47551698260429	0.0605144112663527	3.74536788581584e-132	3.70633483495764e-130	sig	-
ENSG00000164754.16	RAD21	23.2435753333333	157.984335666667	5950.31504473093	-1.24525685737153	0.0510915597532869	6.41729552582447e-132	6.31239003609093e-130	sig	-
ENSG00000100335.15	MIEF1	7.323039	57.816247	3488.46465757607	-1.45843895008012	0.059901599119286	9.15676532014526e-132	8.95346332821585e-130	sig	-
ENSG00000176087.16	SLC35A4	9.886349	109.604774666667	2520.14831984174	-1.95736766086128	0.0810101713319027	3.33980087631852e-130	3.24632597605232e-128	sig	-
ENSG00000084652.16	TXLNA	13.2373093333333	77.664675	5671.69043856689	-1.03636907732019	0.0427943794242791	3.76677848267608e-130	3.61853041724678e-128	sig	-
ENSG00000180902.18	D2HGDH	18.6350923333333	15.1304726666667	1123.71597567474	1.79855263443004	0.074663359855101	2.74894642675827e-129	2.61022791632128e-127	sig	-
ENSG00000172534.14	HCFC1	4.708781	61.9239813333333	7201.90482716141	-2.17955444224678	0.0906364488946338	3.00252953381835e-129	2.83462946276057e-127	sig	-
ENSG00000173402.13	DAG1	3.29399166666667	36.651297	2189.46547524402	-1.97184976735844	0.0819307796010167	3.18313747115686e-129	2.9879656707825e-127	sig	-
ENSG00000178718.7	RPP25	4.729295	72.234114	2026.74215240268	-2.40586962083633	0.100421009213862	1.24610293734771e-128	1.16305300862562e-126	sig	-
ENSG00000111530.13	CAND1	9.09303566666667	59.8360006666667	6290.81418482028	-1.21302479275841	0.0504660959848064	2.34107323884456e-128	2.17270113528246e-126	sig	-
ENSG00000123505.19	AMD1	40.5073363333333	341.338599666667	7828.42434152363	-1.55065897825601	0.0646264516689106	4.13190113656998e-128	3.81318763878849e-126	sig	-
ENSG00000146067.17	FAM193B	15.2020766666667	16.9043023333333	1335.7695495788	1.35647467972204	0.0565481089284768	6.27239889456586e-128	5.72426092450186e-126	sig	-
ENSG00000154174.8	TOMM70	14.092675	101.849664	3927.36912819631	-1.32657570315604	0.0553038812221748	6.66433507584693e-128	6.04834432546616e-126	sig	-
ENSG00000182149.21	IST1	8.83546333333333	89.7992983333333	2063.20706610461	-1.86475600531595	0.0779084908705429	9.66438298582488e-128	8.7229021597882e-126	sig	-
ENSG00000213024.13	NUP62	9.39711	77.9288813333333	3309.64885219361	-1.57741029027725	0.0658602785837993	1.12220217675519e-127	1.00734509057691e-125	sig	-
ENSG00000121057.13	AKAP1	4.61449833333333	50.8644726666667	2471.46779542196	-1.95073464763058	0.0817423836457135	4.35466413262132e-127	3.86670636251732e-125	sig	-
ENSG00000175745.15	NR2F1	1.97726866666667	48.7784486666667	1349.20020917803	-3.08707435127368	0.130595369926841	1.8918579704962e-126	1.66190111664926e-124	sig	-
ENSG00000167635.12	ZNF146	17.7168316666667	131.253690666667	4511.80017655929	-1.36000698427617	0.057089489087629	3.29398299429862e-126	2.87820524719912e-124	sig	-
ENSG00000196689.13	TRPV1	7.80111	6.359166	732.117539946294	1.77397227094253	0.0745582855386389	3.46753754558745e-126	3.013822183141e-124	sig	-
ENSG00000134057.15	CCNB1	36.8252763333333	254.89915	3830.88496822763	-1.28105424372492	0.053973239791565	2.91590822492721e-125	2.52103286373049e-123	sig	-
ENSG00000119771.15	KLHL29	6.360119	5.68134666666667	900.958829316411	1.6550870433796	0.0699847542240001	1.31193454910569e-124	1.12833239990362e-122	sig	-
ENSG00000143252.16	SDHC	39.831169	326.554149666667	2906.42267294553	-1.52496099339612	0.0645344442766134	2.53290392331326e-124	2.16708399730557e-122	sig	-
ENSG00000103044.11	HAS3	3.65300933333333	1.02799433333333	224.119248885114	3.31196301744487	0.141477846694968	2.68161755679041e-124	2.28243168939876e-122	sig	-
ENSG00000204574.14	ABCF1	3.81751366666667	42.657018	2232.80453652859	-1.95596201748081	0.0829972131277847	5.08657160473588e-124	4.30706761603074e-122	sig	-
ENSG00000169564.7	PCBP1	35.452549	306.740397666667	4480.49640086234	-1.59789442164258	0.067762827247925	7.29822856819111e-124	6.14810259947054e-122	sig	-
ENSG00000205937.12	RNPS1	38.9053423333333	230.669287333333	5430.8955275784	-1.058193316157	0.0448836250312728	1.68249346087605e-123	1.41011837152096e-121	sig	-
ENSG00000141577.14	CEP131	9.91407066666667	9.476754	1277.37470158504	1.56990011506904	0.0667023939210171	2.19567727195682e-123	1.83088276885455e-121	sig	-
ENSG00000241973.11	PI4KA	28.686684	39.1538533333333	6349.58195461877	1.06119183257677	0.0450769516376963	3.78964529900805e-123	3.14406582458612e-121	sig	-
ENSG00000010244.19	ZNF207	35.53866	201.944222333333	6937.52737170609	-0.99937588155412	0.0426012772727576	2.94234593312742e-122	2.42884003233589e-120	no sig	-
ENSG00000175105.8	ZNF654	6.90917266666667	5.47312166666667	690.548941107705	1.8210215847605	0.077953997870169	8.70762927585349e-122	7.15201130572226e-120	sig	-
ENSG00000084234.18	APLP2	37.7218806666667	186.617479	9882.82324552928	-0.781447087327104	0.0333558367134373	9.17816439120371e-122	7.5009804206121e-120	no sig	-
ENSG00000134375.11	TIMM17A	24.383802	212.267338333333	2608.01878808165	-1.62790459968639	0.0698077927022163	3.18886849113393e-121	2.59324468830975e-119	sig	-
ENSG00000189403.15	HMGB1	126.243242	777.071678666667	9928.39586116386	-1.13121618861943	0.0484638078877473	3.78747074690339e-121	3.06486610637349e-119	sig	-
ENSG00000169184.7	MN1	2.712715	1.32878933333333	359.375302507329	2.52408277560274	0.108863070966056	6.65160269825294e-121	5.3561704668726e-119	sig	-
ENSG00000119681.12	LTBP2	1.49781933333333	0.364196333333333	233.389206691402	3.53954211138154	0.153689757466821	2.0058557832468e-120	1.59952392967938e-118	sig	-
ENSG00000163479.14	SSR2	28.7797856666667	259.759139	2487.91835438678	-1.65984558500665	0.0714735259509236	2.87267795033671e-120	2.27968505749668e-118	sig	-
ENSG00000058804.12	NDC1	13.0951776666667	95.3663653333333	3348.83608356951	-1.36323314439004	0.0587355904894519	6.0890840932453e-120	4.80891271152599e-118	sig	-
ENSG00000180957.19	PITPNB	23.090946	149.060537666667	4415.40378809468	-1.15333430195669	0.0496721339665042	6.40391517093661e-120	5.0333547613864e-118	sig	-
ENSG00000163807.6	KIAA1143	6.53822633333333	68.0538446666667	2727.73810539137	-1.85358503000201	0.0801606771164341	2.02187983256075e-119	1.58159142902264e-117	sig	-
ENSG00000181404.18	WASHC1	37.9520296666667	46.9687976666667	2129.50417803908	1.19420282690171	0.0515807671168733	2.86799646554937e-119	2.2328235990322e-117	sig	-
ENSG00000130827.6	PLXNA3	4.15670733333333	3.45583333333333	968.903400982539	1.78020301126118	0.0770290436449897	3.13494917054072e-119	2.42914198228644e-117	sig	-
ENSG00000025800.14	KPNA6	8.34783333333333	51.8770563333333	4654.31477996352	-1.11602153571972	0.0482209397232251	3.84699187080492e-119	2.96687959914143e-117	sig	-
ENSG00000182979.18	MTA1	37.959208	49.2870483333333	3327.99977849762	1.1381785747967	0.0492006643185197	4.76278420356876e-119	3.65599327626281e-117	sig	-
ENSG00000151247.13	EIF4E	14.3616183333333	165.403414666667	2103.46784376792	-2.03991522074132	0.0884916067240826	6.86100791535821e-119	5.2421291639809e-117	sig	-
ENSG00000171314.9	PGAM1	164.597150666667	812.142307333333	17501.4085406763	-0.799116662099191	0.0345352373335219	7.40065812846255e-119	5.62826903130807e-117	no sig	-
ENSG00000101126.18	ADNP	6.04055233333333	49.4540563333333	2160.72767291298	-1.57388422394303	0.068217833143808	1.11620531246508e-118	8.4497256533935e-117	sig	-
ENSG00000185000.12	DGAT1	17.0904836666667	13.096942	782.404336575496	1.88430058168357	0.0818864915721672	2.53502773990759e-118	1.91022480199367e-116	sig	-
ENSG00000164244.21	PRRC1	4.97967733333333	55.425375	1840.21539318752	-1.95728625240703	0.085127200058092	3.3097222442829e-118	2.48259394095138e-116	sig	-
ENSG00000011243.19	AKAP8L	26.3566636666667	35.35762	2186.24144848746	1.07697395594023	0.0467270576722015	3.72630204595061e-118	2.78236198676503e-116	sig	-
ENSG00000169375.16	SIN3A	1.81106866666667	26.7283416666667	1581.737635851	-2.34372059681531	0.102173860857062	3.85840781492867e-118	2.8679667500377e-116	sig	-
ENSG00000128989.11	ARPP19	10.7045913333333	103.478136666667	3151.22227764725	-1.7618923273265	0.0766172638343529	4.59999623563334e-118	3.40379000733103e-116	sig	-
ENSG00000172466.16	ZNF24	17.359871	121.523833333333	6219.22209916367	-1.29220091705197	0.0563694345237824	4.92648135272068e-117	3.61282630272958e-115	sig	-
ENSG00000063046.18	EIF4B	48.93517	307.157164	12509.1124998602	-1.1327205139763	0.0494257076174945	6.96099874409441e-117	5.08214783863284e-115	sig	-
ENSG00000075785.14	RAB7A	21.7791126666667	155.630231	3513.22701454369	-1.30095787142849	0.0568142017805294	8.71446664437784e-117	6.33418334368118e-115	sig	-
ENSG00000114978.18	MOB1A	15.135121	107.989223666667	4239.05259767254	-1.30495219600275	0.057003072190145	9.90452326359576e-117	7.16747152647963e-115	sig	-
ENSG00000160710.18	ADAR	14.6576863333333	94.80533	8401.95198586361	-1.17074361871517	0.0511311948253485	1.06606662402076e-116	7.68082299683732e-115	sig	-
ENSG00000160781.17	PAQR6	10.744899	5.70995766666667	336.875590538896	2.38659046977289	0.104756701760763	1.19604876430748e-116	8.57969128876808e-115	sig	-
ENSG00000204469.13	PRRC2A	20.8229776666667	149.973471666667	16330.3174790216	-1.32515280640244	0.0580002767658989	2.72720780723951e-116	1.94781924563145e-114	sig	-
ENSG00000112742.10	TTK	4.344849	64.011692	1657.13956224853	-2.37869571447577	0.104594732615516	3.07442985020549e-116	2.1863055908799e-114	sig	-
ENSG00000125817.8	CENPB	5.248926	54.7352653333333	2035.93808778433	-1.80951822404546	0.0794841438711497	8.21623943429541e-116	5.81759332703322e-114	sig	-
ENSG00000135821.19	GLUL	24.0540196666667	132.987218333333	6102.15180187906	-0.946461092896811	0.0414847022943936	9.81493606049996e-116	6.91974054359798e-114	no sig	-
ENSG00000005206.17	SPPL2B	33.934019	30.2886846666667	2112.43742219097	1.67081919470303	0.0735055900781794	2.37589977004107e-115	1.66790194540447e-113	sig	-
ENSG00000168710.18	AHCYL1	42.5089516666667	69.0823096666667	4599.160468315	0.801213489998556	0.0351729702682206	2.90474595059104e-115	2.03047922256847e-113	no sig	-
ENSG00000103335.22	PIEZO1	26.9409536666667	37.0997936666667	6928.9885019252	1.05438221653179	0.0463360580167702	3.20837844532591e-115	2.23322172548172e-113	sig	-
ENSG00000142102.16	PGGHG	12.9608896666667	8.63732733333333	867.415587841473	2.08129922795546	0.09183681059462	4.56608196818751e-115	3.16485352284457e-113	sig	-
ENSG00000163029.16	SMC6	28.5342056666667	40.7112796666667	3362.96568442254	1.00247885010888	0.0441409013903997	9.52964342300246e-115	6.5774559878009e-113	sig	-
ENSG00000099381.19	SETD1A	2.804672	32.4309033333333	2803.11413744286	-1.96415107572085	0.0869527975542414	3.28764427141724e-114	2.25967081366406e-112	sig	-
ENSG00000109111.15	SUPT6H	26.4641153333333	39.49336	6268.90241217999	0.931616968919787	0.041128897149418	4.17912442450578e-114	2.86043653838986e-112	no sig	-
ENSG00000172009.15	THOP1	43.4723053333333	64.2095096666667	4238.82622022416	0.944205786057054	0.0417451289300339	8.60036616710843e-114	5.86216659863444e-112	no sig	-
ENSG00000115207.15	GTF3C2	6.00346666666667	52.9592346666667	2150.29305890384	-1.62650040777625	0.0722543792274335	3.72642012462654e-113	2.5295001399686e-111	sig	-
ENSG00000150768.17	DLAT	12.2717873333333	90.7948606666667	2987.61604603139	-1.32798242175614	0.0590612688663605	1.0223467397181e-112	6.91114810425895e-111	sig	-
ENSG00000087087.20	SRRT	37.9338033333333	60.0902293333333	5346.03023632627	0.840536674473229	0.0373316337500994	1.06999873552455e-112	7.20363492969745e-111	no sig	-
ENSG00000130935.10	NOL11	14.9656956666667	109.725671666667	2831.83170311272	-1.37758060419993	0.0612931214148355	1.18970267541249e-112	7.97683504040854e-111	sig	-
ENSG00000175265.19	GOLGA8A	28.1237423333333	31.871441	3922.32074576814	1.32086198721828	0.0587910211923319	1.53871286336193e-112	1.0233374982367e-110	sig	-
ENSG00000136770.11	DNAJC1	22.2751256666667	25.7712433333333	1466.991822713	1.28279279059923	0.0570930662423172	1.5644017640641e-112	1.03622692654359e-110	sig	-
ENSG00000147224.13	PRPS1	38.473366	240.706430333333	4425.4925683023	-1.14091561416195	0.0507653837904673	1.64543285803078e-112	1.08552311481412e-110	sig	-
ENSG00000175063.17	UBE2C	31.3854666666667	386.272465	1570.98243136757	-2.09755672478716	0.0936552422542032	1.79000332323848e-112	1.17617538363354e-110	sig	-
ENSG00000113194.13	FAF2	7.84356766666667	58.1488613333333	2986.95315914092	-1.35910531787828	0.0605277989460562	1.95693220960539e-112	1.28073806403138e-110	sig	-
ENSG00000132199.20	ENOSF1	16.7671103333333	15.843013	1139.24726297058	1.58822136576908	0.0707799759525188	2.00125808750161e-112	1.30455026203924e-110	sig	-
ENSG00000166200.15	COPS2	8.30241233333333	85.0047863333333	1886.04078227397	-1.84713981316711	0.0824872616290171	3.49586025969729e-112	2.26982199549594e-110	sig	-
ENSG00000135749.19	PCNX2	12.20709	9.32556066666667	1545.29659072902	1.88530471017161	0.0843642141079923	9.00665504886944e-112	5.82489458613301e-110	sig	-
ENSG00000197774.14	EME2	7.400216	7.614239	1732.08532046748	1.46421145136843	0.0655090174231752	1.71546477001725e-111	1.10509567753229e-109	sig	-
ENSG00000198804.2	MT-CO1	5868.328921	8043.31520066667	193326.804975461	1.0474777262329	0.0468230570721864	1.91548142604082e-111	1.22912552287393e-109	sig	-
ENSG00000116062.19	MSH6	16.0232853333333	91.5655856666667	5136.93671839425	-0.981511337265255	0.0439035643474391	2.97244817368968e-111	1.89993798245916e-109	no sig	-
ENSG00000198642.7	KLHL9	4.154884	43.908016	1756.53413692393	-1.88416781512264	0.0845824557765528	4.42515790542608e-111	2.81752205086954e-109	sig	-
ENSG00000111206.13	FOXM1	8.07880966666667	59.3558963333333	3383.84418847475	-1.3635516948033	0.0611246488464461	5.19949580050424e-111	3.29776515501479e-109	sig	-
ENSG00000146776.15	ATXN7L1	6.31562133333333	4.94243033333333	502.33354238861	1.86956791156454	0.0839783972371658	6.18666802108596e-111	3.90878444547612e-109	sig	-
ENSG00000184949.18	FAM227A	4.93076	3.427525	804.510846717833	2.02768098211952	0.0911797905585996	7.38206529772076e-111	4.64617573355015e-109	sig	-
ENSG00000151012.13	SLC7A11	2.992313	42.018457	2316.94984414776	-2.27174258201051	0.102329852993732	8.68704467517164e-111	5.44664438469635e-109	sig	-
ENSG00000226479.4	TMEM185B	1.10890833333333	23.238463	1330.26803213579	-2.86707080910119	0.129798127704661	1.07666161488387e-110	6.72483663410546e-109	sig	-
ENSG00000167280.17	ENGASE	16.2954343333333	14.2404716666667	1461.32323426528	1.69783741890589	0.0763517361982796	1.5235688217213e-110	9.4801761493999e-109	sig	-
ENSG00000163938.17	GNL3	55.5442453333333	320.753875	7152.50822801399	-1.01400136828969	0.045537379999835	2.04406863817434e-110	1.26709115167132e-108	sig	-
ENSG00000130749.10	ZC3H4	1.37093466666667	20.0815713333333	1624.62394824665	-2.3047451896469	0.104104003787748	3.05247873593884e-110	1.88507775170178e-108	sig	-
ENSG00000011007.13	ELOA	5.30245733333333	39.8268126666667	2490.4475216496	-1.42151640523401	0.0639665879708034	3.20531693898544e-110	1.97205023807917e-108	sig	-
ENSG00000114867.22	EIF4G1	42.623468	237.632407333333	22580.5771962967	-0.959858351609392	0.0432246427196519	8.74035542683231e-110	5.35738129091695e-108	no sig	-
ENSG00000198554.12	WDHD1	19.602092	28.808875	2452.66078703078	0.952872694779156	0.0430158880747103	2.97895126920456e-109	1.81915362450645e-107	no sig	-
ENSG00000126215.14	XRCC3	24.8384113333333	30.0174383333333	1773.32179913259	1.23306005513167	0.0557851760362082	5.73457164256197e-109	3.48895586564317e-107	sig	-
ENSG00000010295.20	IFFO1	14.9233203333333	15.3970766666667	1168.57667095164	1.4507798319901	0.0657199460527764	8.15431397383215e-109	4.94283821579855e-107	sig	-
ENSG00000131067.17	GGT7	15.5979363333333	16.057298	890.580327480533	1.47349761576828	0.066813538366601	1.26548782991536e-108	7.64270903750719e-107	sig	-
ENSG00000105281.12	SLC1A5	56.1549563333333	328.639470333333	9977.28856169897	-1.03152577397594	0.0467191221149644	1.29999074672833e-108	7.82232527344553e-107	sig	-
ENSG00000112245.13	PTP4A1	18.807637	139.929676333333	3521.72487928379	-1.37046953621532	0.0621648397132207	1.73933655540607e-108	1.04277670057137e-106	sig	-
ENSG00000182973.20	CNOT10	39.4849676666667	56.3449596666667	2541.64404711867	0.995467245064775	0.0451339052004859	2.31269803193868e-108	1.38147965711479e-106	no sig	-
ENSG00000124795.17	DEK	59.0459076666667	321.37044	9379.91917286121	-0.934891744578997	0.0424022632767505	3.04161203482017e-108	1.80377476158812e-106	no sig	-
ENSG00000121644.19	DESI2	19.5690793333333	128.603311666667	3881.54354844101	-1.20996805144254	0.0549301883170948	3.19367217518258e-108	1.88713859070951e-106	sig	-
ENSG00000182600.10	SNORC	8.35669033333333	2.021123	167.524519525817	3.56555989763536	0.163838498629478	4.80293165394433e-108	2.82787664083669e-106	sig	-
ENSG00000211460.12	TSN	17.5356206666667	121.727095666667	2972.80466778599	-1.28108199858185	0.0582680400184491	7.27060316967977e-108	4.26550708101177e-106	sig	-
ENSG00000112984.12	KIF20A	7.83827966666667	61.9236186666667	2265.91799204875	-1.50032686911372	0.0683824831363333	1.49156625982854e-107	8.71955834526811e-106	sig	-
ENSG00000107829.15	FBXW4	10.0180366666667	7.64577433333333	803.605490416376	1.8817828994978	0.0859565785116901	2.17279637899166e-107	1.26569241552114e-105	sig	-
ENSG00000272325.2	NUDT3	2.86236333333333	24.0862896666667	2704.35391359105	-1.55322201449543	0.070882486363532	2.5282246481817e-107	1.46753167122547e-105	sig	-
ENSG00000186480.13	INSIG1	4.82069033333333	77.297488	2401.23470576559	-2.494213580122	0.114461334784902	3.32829214803551e-107	1.92513574351335e-105	sig	-
ENSG00000061938.21	TNK2	7.813212	8.46236566666667	1105.57770252423	1.40808423358917	0.0642790530044824	3.60804243772984e-107	2.07962502191537e-105	sig	-
ENSG00000095777.17	MYO3A	3.21188833333333	1.88408766666667	482.463544603495	2.25616278586444	0.103468589815091	5.50838145649431e-107	3.16385252398014e-105	sig	-
ENSG00000174437.18	ATP2A2	15.8106866666667	104.384698666667	8173.88140755925	-1.19975754575128	0.0548073907359942	6.58603763004555e-107	3.76964599821457e-105	sig	-
ENSG00000115738.10	ID2	13.1248586666667	189.170449	1269.75619080739	-2.30403435461622	0.105786031036955	8.19680022159578e-107	4.67530684861645e-105	sig	-
ENSG00000135541.22	AHI1	14.423867	12.7151473333333	1365.26785016733	1.68174120286729	0.0770161957658877	1.09426345899074e-106	6.21988437399337e-105	sig	-
ENSG00000162377.6	COA7	4.215793	46.0767536666667	2035.85238202079	-1.93813800210748	0.0889289354813326	1.6393400999563e-106	9.28601373171795e-105	sig	-
ENSG00000109971.14	HSPA8	260.941777	1262.93645066667	38461.1523679723	-0.767461951862883	0.0351080291727222	2.6344638470958e-106	1.48715936825576e-104	no sig	-
ENSG00000160796.18	NBEAL2	10.4279256666667	9.56861633333333	2237.23657231834	1.63011276551752	0.0747941615358401	2.96317740156441e-106	1.66699024573625e-104	sig	-
ENSG00000129128.13	SPCS3	14.671145	105.393050666667	3482.12037933651	-1.33153588282219	0.0610614572396857	3.50568842834685e-106	1.96545883318955e-104	sig	-
ENSG00000170540.15	ARL6IP1	40.8341286666667	248.069042	4795.81691702627	-1.08001506287106	0.0495032649485754	3.86552380572195e-106	2.15982855634675e-104	sig	-
ENSG00000249115.9	HAUS5	19.4335976666667	22.615428	1951.62338723457	1.29596664728263	0.0595012492286093	6.46701944276477e-106	3.60114333512871e-104	sig	-
ENSG00000167658.16	EEF2	1078.43047066667	2206.161851	134775.466003709	0.476024116673199	0.0217927310902944	6.49233998242588e-106	3.60302935443614e-104	no sig	-
ENSG00000055917.16	PUM2	5.41634433333333	47.2540326666667	2527.05648425901	-1.58947795885793	0.0730415373634506	6.55491131758339e-106	3.62550600046944e-104	sig	-
ENSG00000178988.11	MRFAP1L1	7.014453	108.213192	1475.67594284188	-2.37245059226638	0.109744279764003	2.2163120213816e-105	1.22172340856495e-103	sig	-
ENSG00000105401.9	CDC37	123.11669	193.71479	7151.70250222366	0.846866042681078	0.0389954319707228	5.10135182561686e-105	2.79333021464694e-103	no sig	-
ENSG00000159873.10	CCDC117	14.0327603333333	95.463513	3322.20937183337	-1.25348058916704	0.0578225281247364	6.34472240588323e-105	3.46261644390179e-103	sig	-
ENSG00000159131.17	GART	43.450644	207.026795	6624.18595848201	-0.734546841070397	0.033879004238993	1.38395041131933e-104	7.52786536647109e-103	no sig	-
ENSG00000100038.20	TOP3B	18.6788176666667	23.5934956666667	1710.17694276466	1.16788483274125	0.0539817227663381	1.80941872910229e-104	9.80967705048296e-103	sig	-
ENSG00000285437.2	POLR2J3	118.356564666667	107.390559	2183.84019573025	1.64060099208533	0.0759420197357018	1.86549453840733e-104	1.00804206521109e-102	sig	-
ENSG00000181016.9	LSMEM1	6.52266266666667	0.730722333333333	114.830571013572	4.62722034592619	0.214799348791276	3.54667214330994e-104	1.90396023850171e-102	sig	-
ENSG00000253352.10	TUG1	11.6839103333333	78.4678463333333	5678.23215765758	-1.2337491974335	0.057194549355335	6.60525769046979e-104	3.53435075183542e-102	sig	-
ENSG00000164808.17	SPIDR	14.5753376666667	16.1730386666667	1218.14125195666	1.35309989818873	0.0627493690594981	6.6901485178369e-104	3.56815161371775e-102	sig	-
ENSG00000162066.16	AMDHD2	12.6349346666667	11.4004226666667	907.278510949061	1.6204508317429	0.0752120838726514	6.79534312452833e-104	3.61252755684876e-102	sig	-
ENSG00000154945.7	ANKRD40	5.11712433333333	46.498603	1830.42238126384	-1.68611143262899	0.0784435310326021	1.8059669598643e-103	9.56987717731962e-102	sig	-
ENSG00000165512.5	ZNF22	7.04738133333333	92.1235263333333	1150.41531751656	-2.21825177985543	0.103528242569516	2.25992586101654e-103	1.19369138646041e-101	sig	-
ENSG00000197157.11	SND1	40.6685303333333	70.8793616666667	5265.29916122518	0.697082684306344	0.0323503157536945	2.69139359874444e-103	1.41703598226202e-101	no sig	-
ENSG00000164924.18	YWHAZ	132.316988333333	707.534936333333	14262.4452938876	-0.902742744986801	0.0419629670658755	3.82543244034494e-103	2.00767983059253e-101	no sig	-
ENSG00000155304.6	HSPA13	3.988455	64.3924623333333	1534.412641138	-2.43916128869681	0.114176513257094	4.2418669057163e-103	2.21914482994273e-101	sig	-
ENSG00000108773.11	KAT2A	31.799979	51.09909	3400.87333288789	0.819363030245046	0.0381670044887917	1.18357407665362e-102	6.15271245480667e-101	no sig	-
ENSG00000151893.15	CACUL1	3.90039033333333	30.0028593333333	3139.87767417695	-1.44113695788414	0.06730470319524	1.55355697704396e-102	8.03879685130004e-101	sig	-
ENSG00000178773.15	CPNE7	8.981324	7.08751766666667	606.282771783349	1.84649156622095	0.0863651403912056	1.55618031211628e-102	8.03879685130004e-101	sig	-
ENSG00000215186.7	GOLGA6B	1.80772333333333	0.055603	110.771427354147	6.51042581471275	0.304452165638367	2.6927505899191e-102	1.37800043428664e-100	sig	-
ENSG00000143748.18	NVL	32.8664243333333	47.4677833333333	2736.66200340679	0.975244477215413	0.0455446016717245	2.88419558741702e-102	1.47138760604035e-100	no sig	-
ENSG00000008128.23	CDK11A	12.1524226666667	14.831224	1458.99691383478	1.23218332666001	0.0576512426939726	4.69298518088258e-102	2.3793724557518e-100	sig	-
ENSG00000135535.17	CD164	41.177606	245.217721666667	5345.04146974339	-1.06032012932477	0.0496191737752812	6.44078427547603e-102	3.25546963979214e-100	sig	-
ENSG00000163930.10	BAP1	11.9341586666667	74.2060843333333	4217.45965664309	-1.10864242473693	0.0519206917340359	8.55815830178959e-102	4.31241921544471e-100	sig	-
ENSG00000144821.11	MYH15	1.96975633333333	0.436239333333333	227.985764217415	3.70627616854647	0.176038353951468	2.77898043182458e-101	1.39177779126776e-99	sig	-
ENSG00000277149.5	TYW1B	3.390555	1.11158466666667	216.888560223695	3.11061158475116	0.147843954229636	3.28086762720169e-101	1.63814019793441e-99	sig	-
ENSG00000214021.17	TTLL3	9.68386166666667	9.77877866666667	1245.19751338893	1.49290509476568	0.0702068193166939	3.40393254028595e-101	1.69443635876598e-99	sig	-
ENSG00000169976.7	SF3B5	35.0958806666667	404.586574	1710.10630411788	-2.03133731436741	0.0957702287139307	3.80599615340323e-101	1.88885494900166e-99	sig	-
ENSG00000174989.13	FBXW8	7.90464633333333	6.18459133333333	884.81652295172	1.87498948882265	0.0883567966179564	4.40237225720123e-101	2.17824605629652e-99	sig	-
ENSG00000004975.12	DVL2	34.8638133333333	51.5825483333333	3257.81244023688	0.927768876525991	0.0436229721074476	6.9711510081362e-101	3.43889182013974e-99	no sig	-
ENSG00000100350.16	FOXRED2	12.8475313333333	78.4748133333333	6277.78369968157	-1.07981987711051	0.0508153453014441	7.99393442211115e-101	3.93162756742575e-99	sig	-
ENSG00000131470.15	PSMC3IP	31.553334	30.5755696666667	835.074329000147	1.55409856497366	0.0732774037075525	1.02307650211766e-100	5.01673961202592e-99	sig	-
ENSG00000078618.23	NRDC	53.369044	87.2524936666667	5630.98670681712	0.792370624115816	0.037267509412839	1.03130960023372e-100	5.04206035804741e-99	no sig	-
ENSG00000100258.18	LMF2	31.147406	31.505592	1853.39595811295	1.48096052426874	0.0698192497785574	1.07058806427595e-100	5.21856086998843e-99	sig	-
ENSG00000113300.13	CNOT6	7.42273	54.3072333333333	3161.09517901199	-1.33928017295853	0.0632339323745523	2.52864478529826e-100	1.22893632805013e-98	sig	-
ENSG00000161547.17	SRSF2	71.416799	451.993232333333	7845.43637069826	-1.15250717696123	0.0544396947791819	3.91734265923582e-100	1.89823563018486e-98	sig	-
ENSG00000177853.15	ZNF518A	3.09525133333333	33.37569	2333.1883024189	-1.86401351604159	0.0883174183535036	5.14464951501043e-100	2.48562228185518e-98	sig	-
ENSG00000121671.12	CRY2	7.229467	5.686442	681.139459624414	1.8272183931541	0.0866124131604933	6.76537588766225e-100	3.25908591515037e-98	sig	-
ENSG00000145425.10	RPS3A	2436.026188	3842.878605	35782.2360275793	0.845852889295309	0.0399831554248393	8.91779944549213e-100	4.28341203190349e-98	no sig	-
ENSG00000166851.15	PLK1	16.770974	122.976779666667	2903.17540974566	-1.38336495585491	0.0655822930801397	1.48348646080951e-99	7.10473238825595e-98	sig	-
ENSG00000134871.19	COL4A2	2.291136	1.24333433333333	1122.54296102549	2.35989066820708	0.112552565238492	2.49284067481679e-99	1.1904038885237e-97	sig	-
ENSG00000131480.9	AOC2	5.73158533333333	2.72753166666667	235.580379809374	2.60162821820432	0.124410576093266	3.25121140889693e-99	1.5480478206942e-97	sig	-
ENSG00000188897.10	ENSG00000188897	2.48420333333333	1.039378	535.422153679419	2.74625063451404	0.131514011638876	3.38370677813273e-99	1.60647835966434e-97	sig	-
ENSG00000119812.20	FAM98A	16.6952503333333	107.052627666667	3589.18904493525	-1.17713284174581	0.0559179944451659	4.73110767461807e-99	2.23970910002741e-97	sig	-
ENSG00000169813.17	HNRNPF	80.8641026666667	372.294273	10991.3687047215	-0.687509336142472	0.03260279366714	5.1405189472358e-99	2.42653174558168e-97	no sig	-
ENSG00000280789.2	PAGR1	7.741602	56.230148	2944.86542632181	-1.37792079805218	0.0655224723503783	5.7476535621706e-99	2.70534971535176e-97	sig	-
ENSG00000099194.6	SCD	132.608486	612.350796	28653.5073076873	-0.697920523731179	0.033117533309255	6.681047913386e-99	3.13570211637691e-97	no sig	-
ENSG00000261236.8	BOP1	50.3465976666667	81.8064403333333	4519.85701270504	0.810895690477135	0.0385359405760199	1.03438541449002e-98	4.84098267915317e-97	no sig	-
ENSG00000156508.19	EEF1A1	1755.526003	8638.11528	151532.801316989	-0.790099130034449	0.0375694113729156	1.39450853529062e-98	6.50783855375542e-97	no sig	-
ENSG00000067248.11	DHX29	17.0329696666667	21.7331086666667	1907.48544095349	1.13984432559873	0.0542784753657052	1.46002304586396e-98	6.79427721654596e-97	sig	-
ENSG00000131778.20	CHD1L	44.7192033333333	74.4226696666667	4136.78677066792	0.762790222103575	0.0362775521910646	1.59868761364695e-98	7.41854277666059e-97	no sig	-
ENSG00000185453.13	ZSWIM9	3.85607266666667	2.14478966666667	398.224299735827	2.30357823141029	0.11040625424539	2.57316039576826e-98	1.19068467102212e-96	sig	-
ENSG00000204172.12	AGAP9	32.1027786666667	44.2441643333333	2335.500141848	1.02795520981308	0.0490848131942629	5.75338720828963e-98	2.647363912341e-96	sig	-
ENSG00000101782.15	RIOK3	29.8254893333333	38.0377783333333	2093.40873605113	1.15719404520249	0.0553435198476529	9.57046836225492e-98	4.39145485437881e-96	sig	-
ENSG00000143850.16	PLEKHA6	1.10722233333333	0.119973	113.319956318007	4.72050038272613	0.226456659529163	1.22435928803916e-97	5.60238162245665e-96	sig	-
ENSG00000204410.16	MSH5	13.8895026666667	11.36785	773.988385523906	1.8065133160778	0.0866606221845815	1.36861138999405e-97	6.24504980650896e-96	sig	-
ENSG00000161847.14	RAVER1	8.190818	65.2832376666667	2974.1728857567	-1.46901631421003	0.0704091256321067	1.6497418515435e-97	7.50701091282689e-96	sig	-
ENSG00000156599.11	ZDHHC5	3.34342166666667	33.053603	1654.81278485664	-1.79233170053068	0.0860426656019223	1.92961639049574e-97	8.75630067587668e-96	sig	-
ENSG00000146282.19	RARS2	28.9496196666667	30.7425053333333	1184.04383414622	1.39750175948998	0.0671164831644767	4.36762321554912e-97	1.97649990528445e-95	sig	-
ENSG00000219481.11	NBPF1	11.1042643333333	14.9360006666667	2551.27222813741	1.09180408175767	0.052439749234509	6.7552409652774e-97	3.04858086089593e-95	sig	-
ENSG00000148730.7	EIF4EBP2	14.5469893333333	76.2895186666667	5937.68511636209	-0.891343139632494	0.0427811561928678	6.90978988982661e-97	3.10978406904608e-95	no sig	-
ENSG00000162521.19	RBBP4	68.414347	352.446115666667	9440.7382142741	-0.857384006480807	0.0412208432592271	1.53562119436462e-96	6.8734739400075e-95	no sig	-
ENSG00000144036.16	EXOC6B	11.3936913333333	15.1879636666667	1772.76810352697	1.09469532943863	0.0526873165411744	1.64711746742081e-96	7.35249962970698e-95	sig	-
ENSG00000198492.16	YTHDF2	21.7249696666667	131.666803666667	3614.26784294189	-1.07558029822843	0.0517709969311827	1.74625450815151e-96	7.77390861935093e-95	sig	-
ENSG00000145348.17	TBCK	9.80410866666667	6.63573566666667	589.215703569102	2.01918847927372	0.0975779959968764	2.05252363850843e-96	9.11265021885889e-95	sig	-
ENSG00000146109.5	ABT1	4.65245166666667	57.694586	1352.38818103799	-2.1714612387183	0.105761917446179	3.84704809913692e-95	1.69880266463769e-93	sig	-
ENSG00000140382.15	HMG20A	3.321484	37.101382	1455.01285977188	-1.95600733199941	0.0951465254283977	3.9070682487643e-95	1.72068123652684e-93	sig	-
ENSG00000058673.17	ZC3H11A	14.7690823333333	92.0481236666667	5073.25456905327	-1.0986884351392	0.0532794210397772	4.16344056705565e-95	1.82868551323591e-93	sig	-
ENSG00000165527.8	ARF6	8.706315	64.5626813333333	2627.21361788513	-1.33291578562115	0.0647132455907578	5.04177139621369e-95	2.20856476601606e-93	sig	-
ENSG00000136895.19	GARNL3	6.185171	3.46935	428.222231618275	2.30929615674734	0.112711840977812	6.12184508803809e-95	2.67456248035111e-93	sig	-
ENSG00000100429.18	HDAC10	11.00967	7.709844	570.23074186321	1.99910463895412	0.0973886814143634	6.64862586558855e-95	2.8893380183604e-93	sig	-
ENSG00000087586.18	AURKA	7.945367	83.2227026666667	1343.38975980802	-1.85391724478933	0.0903829737554386	1.26167099784225e-94	5.46846160463183e-93	sig	-
ENSG00000102595.21	UGGT2	13.08259	9.598937	898.009789474788	1.90714551920544	0.0932419812426809	3.70799513068811e-94	1.60292726346878e-92	sig	-
ENSG00000143374.18	TARS2	9.64737633333333	68.9909203333333	2112.10169350359	-1.36914029131762	0.0667938353349583	3.71786107266547e-94	1.60297385408598e-92	sig	-
ENSG00000266338.7	NBPF15	18.1225846666667	27.8962376666667	2735.11243587054	0.881385794413889	0.0429497451260964	4.68364062907338e-94	2.00882936328429e-92	no sig	-
ENSG00000071894.17	CPSF1	28.2960453333333	38.6610156666667	4060.79899711321	1.06833420455426	0.0521174133552204	5.44889307510616e-94	2.33096267043669e-92	sig	-
ENSG00000169018.6	FEM1B	6.070236	42.610561	2585.6902440599	-1.30022365398389	0.063594191037377	1.18844827088303e-93	5.05767869062062e-92	sig	-
ENSG00000135829.17	DHX9	48.8118576666667	227.376269333333	12692.6485589658	-0.707111106858596	0.0345334203710563	1.67475826412146e-93	7.09052938266064e-92	no sig	-
ENSG00000171298.13	GAA	17.6017106666667	22.215437	1857.70019296672	1.17371597346113	0.057447158228204	1.87484283015191e-93	7.91723474830474e-92	sig	-
ENSG00000110274.16	CEP164	8.00032	10.0455546666667	1668.99117945167	1.17486514235365	0.057510661772898	1.97351941735028e-93	8.31256499200336e-92	sig	-
ENSG00000185728.17	YTHDF3	5.33340166666667	53.0135983333333	1890.32537100165	-1.76996588454881	0.0870502527298555	5.8368520874316e-93	2.44596860306732e-91	sig	-
ENSG00000024526.17	DEPDC1	16.5825036666667	108.7049	4323.01146932505	-1.19771520842637	0.0588055542139223	6.70464659369403e-93	2.80247403548631e-91	sig	-
ENSG00000180964.17	TCEAL8	23.265976	209.164061	1964.20717505397	-1.66137136191265	0.0818691166195991	1.59443263059779e-92	6.64765097026138e-91	sig	-
ENSG00000066654.14	THUMPD1	2.70487633333333	34.823635	1497.91540301295	-2.17332332108399	0.107433062675371	1.82955386245742e-92	7.60862817685775e-91	sig	-
ENSG00000274512.6	TBC1D3L	10.3195543333333	8.72470233333333	667.862991450451	1.74392760397768	0.0860311995529869	2.15725786443236e-92	8.94880680278546e-91	sig	-
ENSG00000123975.5	CKS2	35.855196	569.816792	1440.73856859057	-2.44405635081361	0.121199229902827	2.76912075611735e-92	1.14580218289017e-90	sig	-
ENSG00000140386.13	SCAPER	5.78316733333333	4.983565	667.961962417955	1.68766000067965	0.0833335048939821	3.51399648345429e-92	1.45036231742974e-90	sig	-
ENSG00000160298.18	C21orf58	15.2291276666667	16.833178	1388.67229664744	1.34323899940114	0.0662604743035957	3.88457647435071e-92	1.59929668531727e-90	sig	-
ENSG00000197976.12	AKAP17A	13.238163	13.85374	1300.7177640608	1.42689662875629	0.0704398543365028	4.73731380409294e-92	1.94549634649587e-90	sig	-
ENSG00000257743.9	MGAM2	1.69778866666667	0.026993	126.782577663257	7.38995936649605	0.365567485728068	5.73156258323945e-92	2.34793961483478e-90	sig	-
ENSG00000082898.19	XPO1	59.8801263333333	266.994553	12886.1019162027	-0.646741835454062	0.0318970038336552	1.12573493165798e-91	4.60011137371782e-90	no sig	-
ENSG00000069849.11	ATP1B3	26.3849206666667	197.222176	2797.51987102417	-1.38828802354151	0.0687639269185464	1.96927575694544e-91	8.02711981621407e-90	sig	-
ENSG00000127481.15	UBR4	22.127312	32.772068	9636.29906552845	0.946369967298495	0.0469348297405951	6.13796906201295e-91	2.49575291538828e-89	no sig	-
ENSG00000162733.19	DDR2	1.61518633333333	0.454648666666667	185.679526830124	3.28330131395101	0.165247511360245	6.30875341741441e-91	2.55886154044115e-89	sig	-
ENSG00000127419.17	TMEM175	20.7045876666667	15.624368	688.34669689546	1.88271847416538	0.093726843346334	6.69212944205582e-91	2.70767513164165e-89	sig	-
ENSG00000158106.14	RHPN1	4.32454	2.748779	382.118943601561	2.16269148647137	0.107883492392561	7.58321273548936e-91	3.06067409351066e-89	sig	-
ENSG00000151092.18	NGLY1	30.5704346666667	36.6626253333333	1330.30229763531	1.22309520506188	0.0609997320785647	3.95591718865912e-90	1.59274146220842e-88	sig	-
ENSG00000125304.10	TM9SF2	12.8808916666667	91.498991	2561.96895038466	-1.30962391199167	0.0655538931138325	1.53486104234037e-89	6.13458937774339e-88	sig	-
ENSG00000112118.20	MCM3	30.1411273333333	149.822624666667	7533.55888645969	-0.788980364240458	0.0394357209975447	1.94410242518846e-89	7.75140061615798e-88	no sig	-
ENSG00000160584.17	SIK3	10.026204	10.850986	1569.2043765883	1.40040481174739	0.0701733515972384	2.09879156273124e-89	8.34790532711526e-88	sig	-
ENSG00000164104.12	HMGB2	67.3260513333333	449.814641	5681.03798690453	-1.21737210053065	0.0609833923061202	2.34980249508981e-89	9.32372115624161e-88	sig	-
ENSG00000084463.8	WBP11	9.39831966666667	64.7539996666667	2881.62569282581	-1.30662755197385	0.0654911750137632	2.624719452964e-89	1.03894617961059e-87	sig	-
ENSG00000184445.12	KNTC1	23.2993773333333	37.2162583333333	3196.17389983295	0.833833472589946	0.0417880901422213	5.129749688418e-89	2.02077693361253e-87	no sig	-
ENSG00000172086.9	KRCC1	9.38022333333333	5.21468433333333	363.913941490625	2.34916831455626	0.118666255910449	6.27673007020072e-89	2.4666948531863e-87	sig	-
ENSG00000187720.15	THSD4	1.23951233333333	0.647402333333333	307.350277901656	2.38738844999902	0.120727392833835	8.41877942413082e-89	3.30060357041043e-87	sig	-
ENSG00000184900.16	SUMO3	42.550268	253.397515666667	4311.89374493799	-1.05806839060605	0.0531509622212522	8.86244606962202e-89	3.46627146632574e-87	sig	-
ENSG00000073969.18	NSF	31.5871203333333	51.8912483333333	3536.78658241761	0.798428738702753	0.0400807524888862	1.0717311892371e-88	4.18178818185222e-87	no sig	-
ENSG00000167702.13	KIFC2	6.64532033333333	4.842525	564.511646217718	1.95162891170878	0.0986048675128732	2.08248602524495e-88	8.08723355477514e-87	sig	-
ENSG00000154473.18	BUB3	75.419826	423.091106	5662.73892825027	-0.988622798867587	0.0497828848464061	2.58338634392865e-88	1.00087942150273e-86	no sig	-
ENSG00000241058.4	NSUN6	24.585155	26.7892536666667	1012.47024257829	1.37465602959958	0.0693149821483935	2.5914718627868e-88	1.0016496068235e-86	sig	-
ENSG00000179041.4	RRS1	5.733197	70.969404	1327.51726058529	-2.10197316013952	0.106381262638635	2.78691006148347e-88	1.07466130469458e-86	sig	-
ENSG00000162613.17	FUBP1	20.5980793333333	117.938719333333	5486.85270147905	-1.01243059289479	0.0510050751571314	2.97733231953393e-88	1.14540135861789e-86	sig	-
ENSG00000046651.16	OFD1	14.0398343333333	14.3171746666667	1068.78739449477	1.45033541235237	0.0732122042113235	3.62681758637937e-88	1.39200309559472e-86	sig	-
ENSG00000004139.14	SARM1	4.032829	4.729513	1284.69133847037	1.2936358053721	0.0653555839352171	6.13655731609251e-88	2.34977219187533e-86	sig	-
ENSG00000147854.17	UHRF2	15.8369473333333	17.1428913333333	1180.10204343106	1.38444763876119	0.0699733632301987	6.46356727721272e-88	2.46923301541333e-86	sig	-
ENSG00000160877.7	NACC1	5.26558733333333	39.7923693333333	2585.1393276832	-1.39891334600386	0.0707521388303255	8.259596424592e-88	3.14803690178127e-86	sig	-
ENSG00000148339.13	SLC25A25	9.33023633333333	8.701634	732.018977396449	1.60360718189849	0.0812249828278672	1.09487572748328e-87	4.16331564244624e-86	sig	-
ENSG00000148229.13	POLE3	24.0425706666667	159.158127666667	3274.35829654086	-1.22422179023052	0.0619456248905322	1.23747064102485e-87	4.69467210626218e-86	sig	-
ENSG00000101350.8	KIF3B	2.17257733333333	21.7953503333333	1549.12278045182	-1.7767732480458	0.0901546043503118	1.60104015960289e-87	6.05997389442321e-86	sig	-
ENSG00000126070.20	AGO3	15.18978	12.3596236666667	1788.58443212971	1.79737130206298	0.0912169336537196	1.6548333430393e-87	6.24918329335784e-86	sig	-
ENSG00000101843.19	PSMD10	24.0884643333333	220.221909	2029.38129943661	-1.65749172958724	0.0840756576092054	1.75901470379228e-87	6.62737030715498e-86	sig	-
ENSG00000111371.16	SLC38A1	11.995596	99.795375	5464.7829740807	-1.53558255275874	0.077913403270454	2.38140298570678e-87	8.95178646366252e-86	sig	-
ENSG00000040633.13	PHF23	4.71294866666667	54.317555	1313.25404086481	-2.05605777887624	0.104667925405264	3.05989147793583e-87	1.14759902529799e-85	sig	-
ENSG00000073670.14	ADAM11	8.15417233333333	7.402862	884.226082029185	1.64465681125452	0.0835745903758373	3.61497676188148e-87	1.35269301292545e-85	sig	-
ENSG00000139734.19	DIAPH3	14.075722	18.459375	1559.37193676421	1.11097447443716	0.0563585408602421	3.88532764841011e-87	1.45055175637347e-85	sig	-
ENSG00000165502.7	RPL36AL	79.1835926666667	649.39532	2446.47794584366	-1.5367647746138	0.0780799508313928	4.04309324732202e-87	1.50602931459771e-85	sig	-
ENSG00000103168.17	TAF1C	17.082003	22.0747413333333	1821.65059296294	1.14605737574577	0.0582172515028374	6.27882785840057e-87	2.3335363174196e-85	sig	-
ENSG00000009950.16	MLXIPL	5.34079066666667	3.65296633333333	442.411473501905	2.03324744180477	0.103725392822735	7.32073014832463e-87	2.71461928096001e-85	sig	-
ENSG00000067064.13	IDI1	21.8554086666667	153.240595666667	2737.5885154919	-1.29185855602208	0.0657186439540733	9.12580768519112e-87	3.37634330731159e-85	sig	-
ENSG00000126016.17	AMOT	47.4282946666667	236.302492333333	19880.5078992444	-0.80155114179692	0.0407149075927255	1.10009932448521e-86	4.06097339400417e-85	no sig	-
ENSG00000121058.5	COIL	6.04402133333333	57.9995383333333	1431.61727058005	-1.74902881794412	0.089226890758439	1.36370446141005e-86	5.02277425730558e-85	sig	-
ENSG00000257103.9	LSM14A	19.4244713333333	116.296244	3467.93752800701	-1.09659494506554	0.0558091948302113	1.39130903773656e-86	5.11298289997727e-85	sig	-
ENSG00000120948.19	TARDBP	37.1641976666667	228.639383666667	6436.9980653834	-1.09945566796808	0.0559861936532408	1.72158359474818e-86	6.3126012747608e-85	sig	-
ENSG00000173588.16	CEP83	19.407753	18.172061	1175.93806441059	1.57812686332887	0.0805090682622683	1.83658404205388e-86	6.71927974583943e-85	sig	-
ENSG00000132603.15	NIP7	10.2940053333333	105.203277	1430.4639285354	-1.83013611504068	0.0935216886361595	2.2207016672648e-86	8.10654806403531e-85	sig	-
ENSG00000170689.10	HOXB9	12.2736843333333	100.580686666667	3505.65119399627	-1.51162403664613	0.0771682950127057	2.63180514522638e-86	9.58595634603854e-85	sig	-
ENSG00000259956.2	RBM15B	4.75056166666667	31.512359	2758.78241882735	-1.211862291068	0.06183105359319	3.15117245448374e-86	1.14522809534965e-84	sig	-
ENSG00000108312.15	UBTF	7.93122866666667	50.9285096666667	3335.50594376825	-1.15846771374496	0.0591426434199994	4.26686675936525e-86	1.54728080035525e-84	sig	-
ENSG00000151779.14	NBAS	7.00703566666667	7.661648	1335.60707758408	1.36734275405831	0.0698609838035807	4.41766418320914e-86	1.59843545236953e-84	sig	-
ENSG00000173456.5	RNF26	4.335438	52.021426	1288.5273226271	-2.0666662183391	0.106046192345775	6.25918126681483e-86	2.25977078395532e-84	sig	-
ENSG00000173137.12	ADCK5	5.71080733333333	2.59888033333333	206.749556046981	2.62001137140166	0.135347589953458	1.26324044202639e-85	4.54075508559465e-84	sig	-
ENSG00000013441.17	CLK1	31.2406133333333	30.3603793333333	1012.21131326677	1.54823897041432	0.0795359082811163	2.75558041659913e-85	9.86185610097471e-84	sig	-
ENSG00000197530.13	MIB2	6.662242	4.71551533333333	559.13760003947	1.98698179054391	0.102303886227092	2.7647560071318e-85	9.87318411503349e-84	sig	-
ENSG00000128563.13	PRKRIP1	11.623659	14.267028	1517.65773642006	1.20755367742805	0.0620127484063994	3.80505022953708e-85	1.35293420174471e-83	sig	-
ENSG00000144357.18	UBR3	12.6515803333333	16.409377	2406.54365035806	1.13024899983474	0.0580481950540683	4.36538804911059e-85	1.54881705146306e-83	sig	-
ENSG00000153989.8	NUS1	25.5968076666667	138.154134	4749.28068980675	-0.915083266887755	0.0470277086897037	7.83968841219904e-85	2.77548624024124e-83	no sig	-
ENSG00000073169.15	SELENOO	20.7875476666667	23.0823363333333	1139.87033149714	1.3495507859501	0.0696304320584736	1.87267413841973e-84	6.61557377888623e-83	sig	-
ENSG00000144395.18	CCDC150	10.6504633333333	11.4644386666667	925.612332015155	1.38381862900477	0.0714086063602358	1.88974650967926e-84	6.66155920912041e-83	sig	-
ENSG00000110108.10	TMEM109	10.8760466666667	93.154478	2143.06032782467	-1.56884500862104	0.0810818794630072	2.60155693289301e-84	9.15112970805857e-83	sig	-
ENSG00000149792.9	MRPL49	12.1937696666667	87.662885	1996.54382619526	-1.33535021951414	0.0689880645366585	3.12116590444168e-84	1.09554257077486e-82	sig	-
ENSG00000162869.16	PPP1R21	10.3832146666667	10.8885963333333	746.647250035321	1.42165931917891	0.0734988188925692	3.63366146037734e-84	1.27271123261447e-82	sig	-
ENSG00000206053.13	JPT2	27.094183	133.502058	5771.37855555355	-0.795084258308846	0.0410527682101269	5.80833602867619e-84	2.03007523283114e-82	no sig	-
ENSG00000111678.11	C12orf57	92.894474	69.838388	750.22011443787	1.91832361154243	0.099573332596714	6.79289020006243e-84	2.36914665215341e-82	sig	-
ENSG00000162736.18	NCSTN	5.55740166666667	50.170953	1572.62447771151	-1.6604825651362	0.0861284351341652	8.64667051435117e-84	3.00929780803489e-82	sig	-
ENSG00000198276.16	UCKL1	22.8387693333333	25.0189626666667	955.174195934236	1.3651027477342	0.0707526913049899	1.0035536535982e-83	3.48528031028702e-82	sig	-
ENSG00000170638.10	TRABD	57.0969163333333	83.1718726666667	3558.23994978712	0.956209091841109	0.0494858027885167	1.01506142070466e-83	3.51780885188089e-82	no sig	-
ENSG00000149532.16	CPSF7	8.704394	66.9634623333333	2728.4573506095	-1.4132183583096	0.0733018113264995	1.24852182990408e-83	4.30871178567947e-82	sig	-
ENSG00000196227.11	FAM217B	2.09607533333333	30.5802723333333	915.694336653787	-2.37358106522655	0.123964400237541	1.84048783370463e-83	6.33830055435346e-82	sig	-
ENSG00000142192.21	APP	28.8516856666667	140.609183	8802.6500908822	-0.768115479062889	0.0397846281832746	1.98282414697999e-83	6.81419503398334e-82	no sig	-
ENSG00000105447.13	GRWD1	3.27879666666667	29.876742	1878.381482905	-1.64754907258482	0.0857242999673077	2.81296689356921e-83	9.64689084773723e-82	sig	-
ENSG00000213339.9	QTRT1	43.996385	53.7809443333333	1352.19488908791	1.22987416011818	0.0639229769908518	3.38457712140482e-83	1.15830100777744e-81	sig	-
ENSG00000238227.8	TMEM250	5.74043466666667	52.9696653333333	1816.90844989971	-1.69943501089551	0.088553500786408	4.41613214169077e-83	1.50818716614458e-81	sig	-
ENSG00000166747.13	AP1G1	9.77995033333333	57.470063	3504.09424415024	-1.05546535720689	0.0548645272101577	4.48905134612758e-83	1.52990967765224e-81	sig	-
ENSG00000169851.16	PCDH7	3.288659	25.1492976666667	2333.97356863925	-1.41599532540271	0.0737364318968333	5.38695706297181e-83	1.83212305742108e-81	sig	-
ENSG00000284906.3	ENSG00000284906	5.95209566666667	7.01533833333333	1254.03264651011	1.26200780967738	0.0656830567175549	5.40000769439481e-83	1.83276707429387e-81	sig	-
ENSG00000124160.12	NCOA5	2.75934466666667	35.2719223333333	1154.18973835021	-2.11100016384782	0.110333831278877	5.42893445886174e-83	1.83878569805612e-81	sig	-
ENSG00000136026.14	CKAP4	4.44341033333333	43.2128733333333	1724.37243675235	-1.73183214619322	0.0904151475380081	8.45164325820487e-83	2.85669020169818e-81	sig	-
ENSG00000213390.11	ARHGAP19	4.44858833333333	37.1824456666667	1990.06022538739	-1.55736784956683	0.0812433031398803	8.51083143381975e-83	2.87078907522294e-81	sig	-
ENSG00000151338.21	MIPOL1	11.9559666666667	13.3916126666667	868.796615217795	1.35667550516328	0.0707433890863934	9.61110590510458e-83	3.23527944063838e-81	sig	-
ENSG00000167461.12	RAB8A	4.239025	44.2782993333333	1339.33993812571	-1.88112688475081	0.0984085229589266	1.3193629537603e-82	4.43214217615961e-81	sig	-
ENSG00000171208.10	NETO2	7.048988	59.6868856666667	2438.16763304911	-1.59808249799031	0.0834847845161749	1.34058541788605e-82	4.4942442162478e-81	sig	-
ENSG00000171681.13	ATF7IP	1.98911733333333	21.564484	1370.88616683669	-1.89278995222847	0.0990366907737794	1.37524658803706e-82	4.60105411439609e-81	sig	-
ENSG00000121067.19	SPOP	5.14673333333333	54.061344	1362.56644426546	-1.86358395766164	0.0974947643321618	1.39020737913957e-82	4.64165378396863e-81	sig	-
ENSG00000196199.14	MPHOSPH8	3.08038666666667	2.16658866666667	422.560726498102	2.01061967058213	0.105362960679962	1.83331804885263e-82	6.10870498752579e-81	sig	-
ENSG00000108819.11	PPP1R9B	1.83329833333333	21.8368146666667	1732.63802861401	-2.06671597190805	0.108351780922481	1.87906299238565e-82	6.24845501536824e-81	sig	-
ENSG00000213903.9	LTB4R	13.712655	12.8938256666667	902.844476781825	1.57000144048249	0.0820945782609661	1.97554446902124e-82	6.5560139379014e-81	sig	-
ENSG00000131747.15	TOP2A	36.7672703333333	202.014389333333	13756.0003166448	-0.932553225871239	0.0486484460360894	2.05335176248076e-82	6.80048576658698e-81	no sig	-
ENSG00000177485.7	ZBTB33	4.706318	47.328123	1831.76349830739	-1.77026011123771	0.0926759666737621	2.15643270129544e-82	7.12750905114291e-81	sig	-
ENSG00000196155.13	PLEKHG4	12.799604	16.5706923333333	1612.14383278193	1.1391643032181	0.0595523099476695	3.23217663653761e-82	1.06616396804023e-80	sig	-
ENSG00000160949.18	TONSL	19.89089	27.819152	3441.37233419836	1.01777842026534	0.0533294552717753	8.98750717882696e-82	2.95867295444069e-80	sig	-
ENSG00000121716.21	PILRB	25.7875733333333	31.4395663333333	1517.10712840982	1.21676314634873	0.0638856019192373	1.42456582759103e-81	4.68026856996758e-80	sig	-
ENSG00000120705.13	ETF1	26.3496586666667	145.816698666667	5520.65352681095	-0.937117447289419	0.0491483602368134	1.44238671417036e-81	4.72935859354822e-80	no sig	-
ENSG00000105397.15	TYK2	22.7543573333333	31.1951836666667	3081.31912126077	1.05231101143648	0.0552221413569679	1.47650036789285e-81	4.83156803652906e-80	sig	-
ENSG00000132024.18	CC2D1A	14.2266976666667	19.8534676666667	2218.17100511952	1.03014829304904	0.0540805586050016	1.76520593148698e-81	5.76481865537508e-80	sig	-
ENSG00000055044.11	NOP58	123.667492666667	203.417689666667	6274.59962369712	0.779514613742181	0.0409401421658242	3.25379728713081e-81	1.05841837694451e-79	no sig	-
ENSG00000180198.17	RCC1	52.5281983333333	249.958673	8026.457080675	-0.722925936890943	0.0379648490311	3.53500669999131e-81	1.14761966523236e-79	no sig	-
ENSG00000132002.9	DNAJB1	7.049826	59.7684046666667	1599.10204764178	-1.57871368238169	0.0832898514707581	4.98774263199847e-81	1.61604828828084e-79	sig	-
ENSG00000186625.14	KATNA1	35.01195	46.7761236666667	1341.41224511293	1.08644819337711	0.057387934948884	1.49793055068737e-80	4.84380022758691e-79	sig	-
ENSG00000113583.8	C5orf15	23.1479163333333	153.609960666667	2341.13591143878	-1.21156178484226	0.0640695069614976	1.90251736406159e-80	6.14001036138305e-79	sig	-
ENSG00000164053.22	ATRIP	15.802784	20.664723	1461.73344824653	1.14159165411691	0.0604029433072703	2.54614732063179e-80	8.20109059529772e-79	sig	-
ENSG00000162231.14	NXF1	34.699269	56.576279	3180.07158397455	0.816388956213234	0.043144417822487	2.86232421270362e-80	9.20144810999654e-79	no sig	-
ENSG00000167112.10	TRUB2	2.129734	22.3464836666667	1353.31842213427	-1.80274213892731	0.095702655238843	3.10909080737801e-80	9.97520208843721e-79	sig	-
ENSG00000173418.12	NAA20	21.2133506666667	201.616527666667	1137.4558596784	-1.74575254517234	0.0926658158940239	3.32164943631637e-80	1.06364006413975e-78	sig	-
ENSG00000087206.17	UIMC1	25.4217843333333	34.7000243333333	2018.67628379616	1.05671152610102	0.0559900306967834	4.7388880861088e-80	1.51450806596322e-78	sig	-
ENSG00000178202.13	POGLUT3	8.78190766666667	57.572159	3093.4973606979	-1.17011256766709	0.0620633316050752	5.86252468905019e-80	1.86997462266073e-78	sig	-
ENSG00000277399.6	GPR179	0.538957666666667	0.0322546666666667	84.5354529221007	5.52204176835621	0.293084738192536	6.51506790420265e-80	2.07408954384374e-78	sig	-
ENSG00000039650.12	PNKP	19.3680226666667	21.6798406666667	930.165392418405	1.31185239453893	0.0696490000352198	6.91811133572564e-80	2.19813955342292e-78	sig	-
ENSG00000153395.10	LPCAT1	8.65160933333333	54.485799	2800.02992777319	-1.11035170491743	0.0589410923655176	8.47515299491715e-80	2.68767062253869e-78	sig	-
ENSG00000175467.15	SART1	18.9416753333333	29.8747606666667	2925.6198525796	0.855567933278843	0.0453658896861033	8.73675882131548e-80	2.76529358685451e-78	no sig	-
ENSG00000100726.15	TELO2	29.4910203333333	42.2409956666667	3093.21983260895	0.986483078226007	0.0523567746012574	9.63911994878672e-80	3.04503506535999e-78	no sig	-
ENSG00000115128.7	SF3B6	109.796790333333	717.163110333333	2768.45110048812	-1.19604254236126	0.0636726459993334	2.09482252974878e-79	6.60492316625399e-78	sig	-
ENSG00000178809.12	TRIM73	13.6800126666667	6.34999833333333	340.26216743626	2.57500276811408	0.138434603607068	2.7117517306833e-79	8.53370606895298e-78	sig	-
ENSG00000138107.13	ACTR1A	22.825082	121.186490666667	4136.72233062935	-0.890952308350417	0.0474277419560195	3.28965425782983e-79	1.03325335551378e-77	no sig	-
ENSG00000107742.14	SPOCK2	2.491546	0.768128666666667	198.942914161767	3.14919918853878	0.170690881726765	5.62384955580401e-79	1.76303390559528e-77	sig	-
ENSG00000125967.17	NECAB3	15.2381933333333	14.0964863333333	594.615776574757	1.61330661567045	0.0862791950691792	5.89978344433721e-79	1.84601414552624e-77	sig	-
ENSG00000116128.12	BCL9	1.184206	14.7849446666667	1085.27747293944	-2.10970421530542	0.113184770451862	6.21842970379608e-79	1.94201796091746e-77	sig	-
ENSG00000224531.6	SMIM13	2.136574	30.0403343333333	1227.49208751208	-2.27838799965782	0.122446446052327	6.92863125429757e-79	2.15970826592687e-77	sig	-
ENSG00000143393.17	PI4KB	11.3443713333333	63.8854236666667	3701.01252371754	-0.966639071389357	0.0516233733142589	8.98316516145371e-79	2.79481920657576e-77	no sig	-
ENSG00000145860.12	RNF145	5.46301233333333	54.8874623333333	1750.30954526652	-1.79747061245292	0.0964099463441898	1.17810619842631e-78	3.65836493791096e-77	sig	-
ENSG00000185189.18	NRBP2	5.16769466666667	3.60235333333333	420.212447085012	1.99831357180454	0.107327077999359	1.21355197276562e-78	3.76132419936242e-77	sig	-
ENSG00000233276.8	GPX1	229.952486333333	327.044815	4487.56428977319	0.993186791084	0.0530960287025831	1.23530447039211e-78	3.82153418740699e-77	no sig	-
ENSG00000157514.18	TSC22D3	18.350059	187.996872333333	2466.86011546624	-1.81587008614677	0.0974378132269293	1.31493807140997e-78	4.06024204869391e-77	sig	-
ENSG00000162946.23	DISC1	2.64417233333333	1.13555066666667	284.30042560464	2.71481949398824	0.146873140983983	1.36042666268329e-78	4.19281966001848e-77	sig	-
ENSG00000135801.11	TAF5L	7.07051133333333	53.9305743333333	1905.47347367531	-1.4176077156979	0.0759880577839656	1.76223190167438e-78	5.42100813648036e-77	sig	-
ENSG00000102178.13	UBL4A	5.448372	54.805528	1464.50588565697	-1.8016072264521	0.0968381154467694	2.45335825541036e-78	7.53295627320111e-77	sig	-
ENSG00000114270.18	COL7A1	1.76365966666667	0.969597	413.270103253912	2.38088463993752	0.12865545885853	3.2515811885432e-78	9.96524704929088e-77	sig	-
ENSG00000092108.22	SCFD1	58.2000213333333	80.617419	2543.49516473996	1.0247525558085	0.0550261794068225	5.49672697402105e-78	1.68146618253713e-76	sig	-
ENSG00000060749.16	QSER1	6.26489966666667	42.9308713333333	4058.31696746904	-1.24978314609611	0.0672059585190413	6.62274048691215e-78	2.02215163528821e-76	sig	-
ENSG00000204388.7	HSPA1B	43.9083863333333	331.910654666667	16247.4553686022	-1.39907060995535	0.0752926651144365	7.17791532888512e-78	2.18759953817432e-76	sig	-
ENSG00000198561.16	CTNND1	11.9589776666667	63.1743506666667	4245.81996305122	-0.891209865717396	0.047882079752898	8.40994985216675e-78	2.55833789299154e-76	no sig	-
ENSG00000198826.11	ARHGAP11A	6.80853066666667	52.692719	2568.97776268555	-1.42508521860685	0.0768303644471964	1.28873129843843e-77	3.91312181875195e-76	sig	-
ENSG00000215252.12	GOLGA8B	21.4521873333333	25.6782923333333	2754.27471424607	1.26160241423437	0.0680857486888048	2.25854237408948e-77	6.84521689652543e-76	sig	-
ENSG00000141543.12	EIF4A3	24.881487	182.572674666667	3381.11983117612	-1.34007914354993	0.0723444542937898	2.28706660093606e-77	6.9189029564598e-76	sig	-
ENSG00000009694.14	TENM1	8.135239	9.87857566666667	2616.39409143623	1.23153877779507	0.0664687800434414	2.41396436965602e-77	7.28937365815062e-76	sig	-
ENSG00000105887.11	MTPN	36.5678896666667	180.383059	5885.11930665461	-0.812674301803723	0.0438368293809553	3.88438299986059e-77	1.17080292731578e-75	no sig	-
ENSG00000160072.20	ATAD3B	34.8021823333333	50.8695033333333	3145.88349106412	0.958116053471401	0.0517262222262642	3.96576352021526e-77	1.19314280854535e-75	no sig	-
ENSG00000102901.13	CENPT	31.3350496666667	44.1785776666667	1853.31442604722	1.01942505024296	0.0550990435622159	5.30380595136315e-77	1.5898835832672e-75	sig	-
ENSG00000103197.18	TSC2	21.783827	32.877069	4004.77530260426	0.901732281077158	0.048709002385927	5.30175509306586e-77	1.5898835832672e-75	no sig	-
ENSG00000120137.7	PANK3	8.73269766666667	65.6836876666667	5447.18660212854	-1.37964378667338	0.0746781836941022	5.40074059686965e-77	1.61599209079741e-75	sig	-
ENSG00000102385.13	DRP2	1.26968866666667	0.435979333333333	149.737528351615	3.0094515516784	0.165214561127486	6.23439180793981e-77	1.86204280416413e-75	sig	-
ENSG00000132405.19	TBC1D14	3.553771	32.2656706666667	1612.94812396364	-1.64079598506205	0.0890322103255788	8.49867937160749e-77	2.53371698797452e-75	sig	-
ENSG00000132763.15	MMACHC	1.97727833333333	24.3014423333333	910.803949655124	-2.08058963744809	0.113304710832952	1.13924306545652e-76	3.39028004279968e-75	sig	-
ENSG00000198791.12	CNOT7	11.3330723333333	96.5431333333333	2197.94502139955	-1.57553915009798	0.0855390848742801	1.14286605310582e-76	3.39491151073586e-75	sig	-
ENSG00000091527.17	CDV3	35.5894433333333	190.503083666667	5835.05397896299	-0.91406631460355	0.0496243419007749	2.89714425187406e-76	8.55960227077971e-75	no sig	-
ENSG00000196739.15	COL27A1	5.67227833333333	5.32279533333333	1169.64252488752	1.60555106492517	0.0874307321655317	3.01826857163251e-76	8.90145382876254e-75	sig	-
ENSG00000198382.9	UVRAG	7.59668433333333	5.53814866666667	583.396412368348	1.91713531050546	0.104609229955315	3.29031718209649e-76	9.68638715955179e-75	sig	-
ENSG00000126003.7	PLAGL2	3.39693966666667	29.5223623333333	1315.82015269466	-1.62889962879065	0.0888261396131278	4.65541979001553e-76	1.36806048104803e-74	sig	-
ENSG00000113552.16	GNPDA1	9.49048733333333	76.3607736666667	1762.08675532562	-1.49948629207517	0.0817818361122293	5.99720315961681e-76	1.75921529112545e-74	sig	-
ENSG00000187147.18	RNF220	2.62594833333333	33.3073143333333	1227.10989613606	-2.127361407296	0.116483609019689	6.25830542698665e-76	1.83253446076844e-74	sig	-
ENSG00000108465.15	CDK5RAP3	41.7207836666667	61.072788	2241.68331406798	0.962944463113794	0.0524435110460824	7.76572790069956e-76	2.26988633851942e-74	no sig	-
ENSG00000100413.17	POLR3H	8.863311	72.8794403333333	2932.93174636546	-1.60358067714172	0.0876303344828622	9.87681907887212e-76	2.88182072839489e-74	sig	-
ENSG00000141447.19	OSBPL1A	18.8708253333333	27.6952743333333	1825.70601790561	0.948167060603243	0.0517089873188901	1.26120500221221e-75	3.67337137789716e-74	no sig	-
ENSG00000152661.9	GJA1	2.868962	47.7797253333333	784.102065391319	-2.47160813598521	0.13637834104228	2.65498387749012e-75	7.71918940805844e-74	sig	-
ENSG00000076924.12	XAB2	15.7344293333333	17.5907213333333	1161.75847123871	1.31446342722986	0.0719666193929518	2.79178841066878e-75	8.10259862580496e-74	sig	-
ENSG00000143643.13	TTC13	18.773029	26.0599866666667	1568.45431841836	1.00490833504297	0.0550761868774111	6.0629725211466e-75	1.75345861980414e-73	sig	-
ENSG00000134970.14	TMED7	5.70654633333333	57.4575493333333	1345.60811072159	-1.78814490660719	0.0984064106347833	7.4336040695439e-75	2.14607757557817e-73	sig	-
ENSG00000090776.6	EFNB1	1.81800433333333	26.128356	1199.76917813589	-2.2991405988242	0.127205566185428	1.17282818941753e-74	3.38000853816873e-73	sig	-
ENSG00000136448.13	NMT1	8.06149	61.3790156666667	2512.13930322983	-1.39877379916182	0.076976409914853	1.38075149909841e-74	3.96531553770797e-73	sig	-
ENSG00000176903.5	PNMA1	9.724854	71.5776673333333	2217.15708496597	-1.34522554736762	0.0740136915212658	1.37875598756405e-74	3.96531553770797e-73	sig	-
ENSG00000125484.12	GTF3C4	6.129249	43.079071	2985.94716330673	-1.28920810162521	0.0709567020604392	1.66414800333578e-74	4.77084803678827e-73	sig	-
ENSG00000128159.12	TUBGCP6	22.2944276666667	26.8037746666667	4465.72900419884	1.23668636604105	0.0680881102543088	1.98067060064061e-74	5.66837560221661e-73	sig	-
ENSG00000070269.14	TMEM260	8.59342733333333	8.64778533333333	613.824383390702	1.4786471875865	0.0815210125968206	2.26677495942689e-74	6.46463754487942e-73	sig	-
ENSG00000130254.12	SAFB2	30.1590243333333	45.634115	4164.0290635182	0.909413698548343	0.0500212221980921	2.35541086276562e-74	6.70577716510412e-73	no sig	-
ENSG00000052841.15	TTC17	16.2677736666667	23.8422703333333	1939.9815458218	0.959745708026114	0.0528052361638676	2.37411320986502e-74	6.74732832153161e-73	no sig	-
ENSG00000148690.12	FRA10AC1	29.4046826666667	41.2189623333333	1603.59741322004	1.00750710277842	0.055474399981482	2.80504629201934e-74	7.95828936770323e-73	sig	-
ENSG00000197978.10	GOLGA6L9	7.97144766666667	8.97146766666667	724.541126955159	1.32296525008667	0.072992142684123	3.56314366203263e-74	1.00916829200362e-72	sig	-
ENSG00000174684.7	B4GAT1	4.62617266666667	67.9880363333333	1378.09978735707	-2.31038311375379	0.128296627734389	3.73797007762513e-74	1.05686117840186e-72	sig	-
ENSG00000176619.13	LMNB2	28.535049	135.984904666667	9959.75027498609	-0.727823876581675	0.0400485739738333	3.82330711984361e-74	1.07913171920397e-72	no sig	-
ENSG00000143674.11	MAP3K21	7.31268566666667	51.0736296666667	2246.94407535531	-1.25896277145773	0.0694807069746901	4.24338617931856e-74	1.19564502174384e-72	sig	-
ENSG00000100359.21	SGSM3	22.56634	30.8464213333333	2223.80297623798	1.05087033974565	0.0579545772397795	4.44234738176884e-74	1.24956233630679e-72	sig	-
ENSG00000113161.17	HMGCR	6.995938	50.8933956666667	2134.05780742471	-1.34427908272691	0.0742558379418905	5.11691285300693e-74	1.4368466228435e-72	sig	-
ENSG00000023839.12	ABCC2	2.33491766666667	0.619342333333333	188.554163355487	3.38338764135402	0.190189698670993	6.87524277955893e-74	1.92401385246703e-72	sig	-
ENSG00000160014.17	CALM3	100.105011	478.105307	9269.45385779416	-0.739434940655549	0.0407625744703063	6.87227121857828e-74	1.92401385246703e-72	no sig	-
ENSG00000186871.7	ERCC6L	2.89704433333333	28.4145736666667	1196.63681368225	-1.7981654283921	0.0996865857893131	8.12985403220345e-74	2.27124340454092e-72	sig	-
ENSG00000029993.15	HMGB3	20.6613023333333	146.183728666667	2824.1922467613	-1.3402173592389	0.0741680984543986	9.41860602821245e-74	2.62681564049993e-72	sig	-
ENSG00000166165.14	CKB	695.651007333333	1121.859708	30399.7275832667	0.814289893884908	0.0449974161965166	1.30777023011904e-73	3.64114263901109e-72	no sig	-
ENSG00000124222.22	STX16	28.9547483333333	43.4660553333333	3071.91272194634	0.920387206611103	0.0509584613216941	2.00917799197763e-73	5.58456292287928e-72	no sig	-
ENSG00000184470.21	TXNRD2	16.5536586666667	20.6110176666667	1018.36645816691	1.17485776347988	0.065142878091721	2.18854649597414e-73	6.07284683942014e-72	sig	-
ENSG00000047578.14	KATNIP	3.92133933333333	3.96704366666667	850.055345286971	1.4925643751572	0.0829280169012542	2.80517375967343e-73	7.7707570573618e-72	sig	-
ENSG00000139644.13	TMBIM6	67.192793	312.127633666667	9207.64770183987	-0.705479271974424	0.0390648839918304	3.19456624072318e-73	8.83453529231643e-72	no sig	-
ENSG00000117724.14	CENPF	10.322277	73.9760186666667	11872.4626168485	-1.31753052006426	0.0731852300255085	3.27631331324414e-73	9.04537794901873e-72	sig	-
ENSG00000189060.6	H1-0	11.341063	89.1179966666667	2205.79073747343	-1.42803891884853	0.0795509059411908	7.16894788224807e-73	1.97260145496967e-71	sig	-
ENSG00000170448.12	NFXL1	13.3926773333333	14.6267293333333	955.837750458099	1.38858350409206	0.0774210362101215	1.00376947587906e-72	2.75734467897412e-71	sig	-
ENSG00000147475.17	ERLIN2	6.37814666666667	42.933828	2304.17685526607	-1.23903615382536	0.0690601948626522	1.09229279380002e-72	2.99550813418246e-71	sig	-
ENSG00000078140.14	UBE2K	16.1587753333333	92.945493	3230.51975680351	-1.01410496379939	0.0565342064905853	1.59468861123157e-72	4.35872709096521e-71	sig	-
ENSG00000214736.8	TOMM6	64.0778786666667	633.729787333333	1833.96537245369	-1.74571580899203	0.0976576919068732	1.67335365150514e-72	4.56614292911545e-71	sig	-
ENSG00000263956.8	NBPF11	7.65220333333333	9.91927266666667	1303.08279366681	1.1576458568294	0.0646003600708803	1.78038111389694e-72	4.85013607926784e-71	sig	-
ENSG00000174839.13	DENND6A	4.70885866666667	40.1450343333333	1887.86113466863	-1.58453454295335	0.0885869957194946	1.81772764014081e-72	4.94367747427039e-71	sig	-
ENSG00000079805.19	DNM2	32.4717153333333	59.991638	5065.90230361977	0.614569361395431	0.034203082621368	1.97087595575823e-72	5.35133542565959e-71	no sig	-
ENSG00000135392.19	DNAJC14	2.66576166666667	27.604501	1052.73680026479	-1.88951166749827	0.105879950415286	2.1450818423596e-72	5.80514982280743e-71	sig	-
ENSG00000143442.23	POGZ	6.33342266666667	37.7593453333333	2703.08110648914	-1.07816235757667	0.060228504637056	2.79549198297866e-72	7.54048387592618e-71	sig	-
ENSG00000175634.15	RPS6KB2	39.045673	57.115119	1990.17771588687	0.942101131890151	0.0525924084667852	2.8048173911459e-72	7.55323529251701e-71	no sig	-
ENSG00000165572.8	KBTBD6	2.08553533333333	25.6826723333333	1169.87960130868	-2.12115041770602	0.119177423156156	2.85109742280208e-72	7.66529907763825e-71	sig	-
ENSG00000019549.13	SNAI2	3.751279	63.76114	1092.35052789352	-2.58078442476008	0.145765116193408	3.20659578512968e-72	8.60698512456295e-71	sig	-
ENSG00000106682.16	EIF4H	81.4751586666667	330.171862	11357.2342425113	-0.521565120162185	0.0290682634408002	3.66980550598405e-72	9.81822394899023e-71	no sig	-
ENSG00000151465.14	CDC123	40.0138386666667	245.8964	3363.65950569979	-1.09936525891667	0.0615669157932994	6.05054636734963e-72	1.6161353687228e-70	sig	-
ENSG00000049245.13	VAMP3	17.9654486666667	119.462293666667	1990.69553874701	-1.21577163633974	0.0681212566528827	6.10566754422316e-72	1.62821105111938e-70	sig	-
ENSG00000162607.13	USP1	24.214632	129.633107	5039.61270925395	-0.901966704475793	0.0504674780157119	6.2977401565592e-72	1.67670952271958e-70	no sig	-
ENSG00000173226.17	IQCB1	31.1731566666667	42.678388	1692.61107900826	1.047716124018	0.0587574112002281	1.02559519060267e-71	2.72612495081394e-70	sig	-
ENSG00000010803.17	SCMH1	12.8542943333333	17.293902	1287.1649585356	1.04946509170482	0.0588925016205218	1.24975160918569e-71	3.31658637869035e-70	sig	-
ENSG00000023330.15	ALAS1	38.9959633333333	53.008105	2399.55769919162	1.07292854314496	0.0602209104909992	1.28354828388405e-71	3.40078188054247e-70	sig	-
ENSG00000047056.17	WDR37	9.438087	12.1924333333333	1146.02755005479	1.14610913375836	0.0644073571589294	1.70984905284419e-71	4.52297751869105e-70	sig	-
ENSG00000198932.13	GPRASP1	1.86330533333333	0.664739333333333	242.033276931334	2.91837678696224	0.166590073512257	2.2968940209447e-71	6.06608972380364e-70	sig	-
ENSG00000185127.7	C6orf120	7.70496266666667	56.5023126666667	1982.5878795259	-1.3297656106097	0.0748811871972533	2.5810686877807e-71	6.80565254160089e-70	sig	-
ENSG00000169021.6	UQCRFS1	12.4969293333333	85.1122326666667	1897.32487191288	-1.25801352716429	0.0708520701127915	2.97363966927932e-71	7.82820173834158e-70	sig	-
ENSG00000137968.17	SLC44A5	9.93472766666667	9.98011766666667	774.228273951829	1.47225247995172	0.0830454410337201	3.6454094505672e-71	9.58130256711479e-70	sig	-
ENSG00000143363.17	PRUNE1	3.153795	38.551653	1018.23574346966	-2.06160583306667	0.116878630538707	5.67310104146525e-71	1.48631628083173e-69	sig	-
ENSG00000043355.12	ZIC2	2.582692	42.3131693333333	1328.82019734369	-2.56988426608508	0.146504957838578	6.05490864986096e-71	1.58382140750424e-69	sig	-
ENSG00000263465.5	SRSF8	3.85957333333333	35.5204916666667	1397.69926889775	-1.64316622908651	0.0929833382958851	7.65854386576816e-71	2.00010969925236e-69	sig	-
ENSG00000163946.14	TASOR	15.78263	94.690026	6673.97520911399	-1.06603117081946	0.0602099188819489	9.42077429765723e-71	2.45642951408913e-69	sig	-
ENSG00000166598.16	HSP90B1	80.168407	358.579032	13826.4168755892	-0.646595087713514	0.0364374950234202	1.00558202967019e-70	2.61785990513347e-69	no sig	-
ENSG00000130227.17	XPO7	5.84353933333333	40.6769063333333	2260.37067147817	-1.25112510504163	0.0707411215487827	1.03234929705039e-70	2.6832914402922e-69	sig	-
ENSG00000135315.12	CEP162	4.93236266666667	4.89197733333333	600.957423354611	1.51290263905423	0.0857925613185552	1.8163734145939e-70	4.70624070686655e-69	sig	-
ENSG00000134247.10	PTGFRN	1.964102	20.1940013333333	1986.98442837775	-1.76315647604648	0.100200970553049	2.34374898367298e-70	6.06311252831433e-69	sig	-
ENSG00000182325.11	FBXL6	15.8092776666667	11.8038263333333	466.682187590058	1.89961362414014	0.108065361601219	2.42719038805114e-70	6.26909693467234e-69	sig	-
ENSG00000149782.13	PLCB3	10.2644866666667	14.8847916666667	1781.54543569694	0.958801631561741	0.0543017113851088	2.6378097542676e-70	6.80240201465524e-69	no sig	-
ENSG00000156853.13	ZNF689	4.02160633333333	33.8525263333333	1351.39538678698	-1.56501314830416	0.0890334065098332	4.56262871680096e-70	1.17476962274121e-68	sig	-
ENSG00000101104.13	PABPC1L	9.930119	6.20060133333333	375.370479349136	2.19396256176594	0.125372083638457	4.58686902623377e-70	1.17916271508517e-68	sig	-
ENSG00000154727.11	GABPA	8.12020566666667	55.7350736666667	2316.12415398621	-1.26161026810508	0.0717442901924248	6.09780961206424e-70	1.56513622652155e-68	sig	-
ENSG00000007168.14	PAFAH1B1	16.7285036666667	87.909384	5126.88328485054	-0.884004132397012	0.0502274863312863	8.26586566245709e-70	2.11830538591549e-68	no sig	-
ENSG00000277161.2	PIGW	5.57207266666667	62.2620126666667	1092.3638547009	-1.88770541044637	0.107943460479724	1.22279987495465e-69	3.12880584826791e-68	sig	-
ENSG00000116489.13	CAPZA1	50.088145	254.919095666667	5272.22187192033	-0.836305696558358	0.0475920502329717	1.47513317772069e-69	3.76858673567928e-68	no sig	-
ENSG00000013374.17	NUB1	23.711119	36.235018	2504.22537449982	0.890251331139264	0.0506862420160555	1.54273325887491e-69	3.93516758440034e-68	no sig	-
ENSG00000161016.18	RPL8	1442.64547866667	2496.52818933333	41796.0469298557	0.712423943480962	0.0405171668984142	1.56039641166457e-69	3.97405145029673e-68	no sig	-
ENSG00000148343.19	MIGA2	9.55339133333333	11.7246273333333	1052.54968630745	1.24871125976263	0.0712320430284327	1.62231557485258e-69	4.12535262354541e-68	sig	-
ENSG00000137955.16	RABGGTB	31.331679	242.763300333333	1613.00203118459	-1.39449156970723	0.0796716867209646	2.17146926585729e-69	5.50821078794857e-68	sig	-
ENSG00000166913.13	YWHAB	36.6749053333333	200.891873	4779.42222793483	-0.92827212894333	0.0529215011074965	2.1728377613628e-69	5.50821078794857e-68	no sig	-
ENSG00000113389.16	NPR3	1.20185633333333	0.0994643333333333	72.0197283100489	5.0518812837431	0.289412906831311	4.02377603940152e-69	1.0169010615269e-67	sig	-
ENSG00000089847.13	ANKRD24	2.02135066666667	0.751611333333333	186.666678196021	2.8939431607993	0.168382460331457	8.09879575145181e-69	2.04360856849614e-67	sig	-
ENSG00000155850.9	SLC26A2	2.269998	21.2640666666667	1460.70226509987	-1.72247018857609	0.0990206730028547	8.63072989799991e-69	2.17449386555897e-67	sig	-
ENSG00000101266.19	CSNK2A1	30.0720736666667	173.850506333333	3559.2299241634	-1.03843766246741	0.0595116312151533	8.95793503980857e-69	2.25347624653806e-67	sig	-
ENSG00000174173.7	TRMT10C	14.739354	142.11945	1943.37852547848	-1.69434013701987	0.0974002198083001	8.98673957132561e-69	2.25726561067532e-67	sig	-
ENSG00000251369.10	ZNF550	15.4798766666667	12.2685766666667	1381.50942892229	1.83849073969372	0.105784638044822	9.02415046062336e-69	2.26320182620855e-67	sig	-
ENSG00000177030.19	DEAF1	10.199427	70.38856	2247.79169108734	-1.31587917799625	0.0755642531282355	1.14105472056504e-68	2.85733321565883e-67	sig	-
ENSG00000181315.11	ZNF322	2.75641033333333	28.9809306666667	1428.06092917305	-1.82752890386175	0.105267306635599	1.27892923764354e-68	3.19771241807769e-67	sig	-
ENSG00000071537.14	SEL1L	2.01112866666667	19.4992533333333	1347.99954554131	-1.7281319403187	0.0994930389154422	1.33660843370883e-68	3.33684904871352e-67	sig	-
ENSG00000122477.13	LRRC39	6.313406	1.753001	121.689554212125	3.29994561006483	0.193119266336859	1.56194289214215e-68	3.89348040807575e-67	sig	-
ENSG00000155096.15	AZIN1	20.059398	105.387686	3592.96041454704	-0.885048449136403	0.0508035303190304	1.91479961913395e-68	4.76582020356264e-67	no sig	-
ENSG00000087152.16	ATXN7L3	3.06712633333333	28.6663906666667	1326.14961782723	-1.67162887206994	0.0963604672655725	2.1583259218344e-68	5.36381541875547e-67	sig	-
ENSG00000164466.13	SFXN1	21.08531	165.418401333333	5437.45686404829	-1.43732393070122	0.0827940821268985	2.48804864053755e-68	6.17389350726742e-67	sig	-
ENSG00000186532.12	SMYD4	12.581868	16.836368	1650.82676502862	1.08417049158181	0.0624214039165351	3.42640152325532e-68	8.48951701697062e-67	sig	-
ENSG00000106829.20	TLE4	4.31378833333333	31.492094	1899.17399871507	-1.31514346418996	0.0758107549793089	3.63062711980329e-68	8.98197465316395e-67	sig	-
ENSG00000013573.17	DDX11	32.613945	51.9986523333333	4697.55894792232	0.843217335942388	0.0484944716491078	3.69802442173271e-68	9.1349544625268e-67	no sig	-
ENSG00000271303.2	SRXN1	1.725958	32.1582633333333	826.747755926931	-2.64565270668617	0.15425063643266	3.9548312351834e-68	9.75465656161528e-67	sig	-
ENSG00000141002.20	TCF25	30.0790053333333	44.907931	2426.68542632637	0.90778541813403	0.0523038660176559	5.70554206064149e-68	1.40517150569952e-66	no sig	-
ENSG00000167842.16	MIS12	11.6038556666667	80.9974516666667	1602.20216509485	-1.28467583526954	0.0741571712045068	5.73101461506271e-68	1.40933199224005e-66	sig	-
ENSG00000198890.9	PRMT6	5.09241533333333	51.0029943333333	1524.82427101992	-1.78198592361223	0.103155959141181	6.25660493047996e-68	1.53628175176374e-66	sig	-
ENSG00000139146.14	SINHCAF	14.11992	92.304211	1856.43831551374	-1.15986281846139	0.0670097225150811	8.70829761801375e-68	2.13509261150913e-66	sig	-
ENSG00000140332.18	TLE3	6.03418933333333	39.2185336666667	2451.53991157907	-1.16201875104921	0.0671401307842486	8.91366844065997e-68	2.18218824850553e-66	sig	-
ENSG00000114573.10	ATP6V1A	15.3831873333333	84.6729603333333	3581.39123784491	-0.959298734487398	0.0554260099046838	1.20432774418819e-67	2.94397200205051e-66	no sig	-
ENSG00000149547.15	EI24	67.1369886666667	330.720912333333	5716.35192232143	-0.790835391378442	0.0456732754136543	1.45813670289014e-67	3.55911019589545e-66	no sig	-
ENSG00000128714.6	HOXD13	6.52236	60.3194926666667	1472.99632143496	-1.72028174148949	0.0998553530998972	1.58384440348774e-67	3.86020949793667e-66	sig	-
ENSG00000126091.21	ST3GAL3	7.62528633333333	4.44106	373.673740178885	2.22760952264529	0.129973165553896	2.18212667985488e-67	5.31048814370016e-66	sig	-
ENSG00000101337.16	TM9SF4	3.79669366666667	32.0802986666667	1229.2288990007	-1.57482259504824	0.0914499205763109	2.292702141039e-67	5.57133403414907e-66	sig	-
ENSG00000244165.2	P2RY11	9.17729666666667	6.37342533333333	361.915924966011	1.97851518940051	0.115201477125477	2.31795395438086e-67	5.62437660393122e-66	sig	-
ENSG00000249437.8	NAIP	6.35665266666667	6.928834	719.017437942454	1.40498282648391	0.0815472886865716	2.5303644285392e-67	6.13072219286333e-66	sig	-
ENSG00000147164.12	SNX12	9.01663966666667	83.8130486666667	1404.6656894727	-1.68825429127098	0.0981441551178042	2.6265725845271e-67	6.35444887275798e-66	sig	-
ENSG00000168096.15	ANKS3	8.93416066666667	8.037732	580.457528887978	1.65501158513967	0.0962139010483116	2.80222681255467e-67	6.76943821321111e-66	sig	-
ENSG00000164040.18	PGRMC2	14.8767603333333	129.905631	1802.07558362953	-1.63012106611045	0.0948167792657873	3.41605638962154e-67	8.2401700899138e-66	sig	-
ENSG00000012171.20	SEMA3B	2.95600833333333	1.09327033333333	139.994898495316	2.88249667458545	0.170097549169475	5.21077913849415e-67	1.2550948520241e-65	sig	-
ENSG00000007541.17	PIGQ	21.328565	28.9666083333333	1682.83858974277	1.07225588847423	0.062297460162529	5.2843211126357e-67	1.27094499146803e-65	sig	-
ENSG00000188725.8	SMIM15	10.206866	81.5956996666667	1409.72023259271	-1.5399557351478	0.0896783898057259	5.59661373186113e-67	1.34212516457347e-65	sig	-
ENSG00000112658.8	SRF	4.20490033333333	31.5956823333333	1558.87939029798	-1.405574522365	0.0818448945788272	6.57946171075107e-67	1.57552212131936e-65	sig	-
ENSG00000154734.16	ADAMTS1	7.01299066666667	56.071998	2502.22642947427	-1.48407888723049	0.0864691382166349	7.07914842172142e-67	1.69270991446314e-65	sig	-
ENSG00000138286.15	FAM149B1	5.46020666666667	6.01522566666667	633.536846405042	1.35057320439674	0.0786573570162684	7.484614280514e-67	1.78706044747098e-65	sig	-
ENSG00000114739.14	ACVR2B	2.675565	20.468334	2333.3531603733	-1.41828206878914	0.0827368207101164	1.11335436952794e-66	2.65443718842314e-65	sig	-
ENSG00000104853.16	CLPTM1	10.0155623333333	68.5433113333333	2571.48690998941	-1.23984500382342	0.0723030918550861	1.26830186653155e-66	3.01947750166866e-65	sig	-
ENSG00000214194.9	SMIM30	19.5318696666667	206.481235333333	1192.10507236807	-1.894180088153	0.110903992451467	1.43490630200777e-66	3.41117305688591e-65	sig	-
ENSG00000086589.12	RBM22	10.2311623333333	72.0019456666667	1690.15496513313	-1.28947695438857	0.0752751219146606	1.6144383078808e-66	3.83242457854882e-65	sig	-
ENSG00000122484.9	RPAP2	4.86751666666667	5.60483666666667	2044.67334192188	1.29499202600826	0.0756939859494476	2.33661422423864e-66	5.53875351537781e-65	sig	-
ENSG00000068885.15	IFT80	20.7725333333333	29.1196893333333	1470.34411292866	1.01666029645368	0.0593484760068801	2.34512943083954e-66	5.55092812109526e-65	sig	-
ENSG00000079819.19	EPB41L2	44.2100526666667	78.5373916666667	5739.85028808319	0.676792033270563	0.0394259901422145	2.4092083935767e-66	5.6943980260841e-65	no sig	-
ENSG00000174695.10	TMEM167A	13.88486	89.2545876666667	3075.7990350504	-1.16307260802533	0.0680179882716866	3.21906295806301e-66	7.59763609369269e-65	sig	-
ENSG00000132640.15	BTBD3	5.456049	41.55923	1243.63259934843	-1.44369992558889	0.084576035408725	3.71595315778119e-66	8.75781384833166e-65	sig	-
ENSG00000153956.16	CACNA2D1	6.693802	7.97499933333333	1197.0333974604	1.26024319484206	0.0737867821919795	3.9967808309543e-66	9.40617746562841e-65	sig	-
ENSG00000156531.18	PHF6	16.5694426666667	94.716873	3309.27568409381	-1.00085927769968	0.0585902578260693	5.4841220101138e-66	1.2888079007173e-64	sig	-
ENSG00000143742.14	SRP9	440.059107	1838.55538466667	15209.4556236969	-0.560702586308261	0.0327620280696763	7.28564250580258e-66	1.70973213489741e-64	no sig	-
ENSG00000100629.17	CEP128	6.41225233333333	6.57846233333333	840.664238302558	1.45805295975408	0.0856250670142487	7.40895632329537e-66	1.73619009304954e-64	sig	-
ENSG00000196547.15	MAN2A2	7.683322	9.72851766666667	1263.26870267308	1.15324987560632	0.0677146396269628	1.05326472402048e-65	2.46466946174992e-64	sig	-
ENSG00000154429.11	CCSAP	5.11898133333333	38.850676	1647.58089056374	-1.34381560790057	0.0790434525471144	1.37658062219817e-65	3.2166557440753e-64	sig	-
ENSG00000099899.15	TRMT2A	28.829177	47.0633903333333	2906.90535116084	0.802384332653109	0.0471366878610018	2.20043332347158e-65	5.13444860861757e-64	no sig	-
ENSG00000138614.16	INTS14	11.8967066666667	84.8367993333333	1762.23082462358	-1.29265573075045	0.0761803225920647	2.56120316474688e-65	5.96778501947475e-64	sig	-
ENSG00000144827.9	ABHD10	14.918676	100.74954	1833.49193493053	-1.22610003793381	0.0722778234549245	3.01745509330293e-65	7.01099502371813e-64	sig	-
ENSG00000135049.16	AGTPBP1	21.1742593333333	35.0567636666667	2342.06861286718	0.790173318879277	0.0465036086685768	3.81700362602721e-65	8.85620318711144e-64	no sig	-
ENSG00000175455.16	CCDC14	30.093155	49.0275276666667	3796.40539104114	0.793952580554642	0.0467289132593224	3.85660833762419e-65	8.93547322456312e-64	no sig	-
ENSG00000008710.20	PKD1	18.0902033333333	18.2607523333333	6596.23705630865	1.49201747142129	0.0881619431378983	4.20375585332204e-65	9.71239063326598e-64	sig	-
ENSG00000242802.9	AP5Z1	4.193735	4.520357	673.026464378137	1.37056447976144	0.0809496468967424	4.37042467513233e-65	1.00832817610111e-63	sig	-
ENSG00000165280.18	VCP	35.108545	157.142951666667	8154.22326794975	-0.6619549813923	0.0389580836073928	4.94890841932743e-65	1.14019240679231e-63	no sig	-
ENSG00000113384.14	GOLPH3	4.40180733333333	50.6570276666667	1226.49499882793	-1.99414276811212	0.118298740407768	5.04782486753973e-65	1.16135320867052e-63	sig	-
ENSG00000100023.20	PPIL2	5.876728	38.399387	2009.59479104238	-1.19154185183239	0.0704806740908684	8.42201537458795e-65	1.93224087372006e-63	sig	-
ENSG00000078070.14	MCCC1	8.40765866666667	8.629647	513.401229869201	1.4880925891623	0.0881461085995174	8.54382457828799e-65	1.95745336607443e-63	sig	-
ENSG00000173482.17	PTPRM	2.86790266666667	2.37050566666667	422.385156544592	1.73885763875999	0.103239642905247	1.09916380146158e-64	2.51475818476455e-63	sig	-
ENSG00000188636.4	RTL6	3.11920966666667	25.4137693333333	1707.61039762913	-1.46841497904546	0.0871022914561138	1.31009382569084e-64	2.99317263902968e-63	sig	-
ENSG00000072041.18	SLC6A15	6.91527066666667	50.848171	1843.79549373644	-1.33559199760121	0.0791921991399485	1.39713336799657e-64	3.1875985883444e-63	sig	-
ENSG00000141084.12	RANBP10	9.468258	12.8437506666667	1295.08717093368	1.06817486898393	0.0632863476274057	1.59320646807334e-64	3.62990328031078e-63	sig	-
ENSG00000179456.12	ZBTB18	4.902539	44.1815766666667	1324.17666453754	-1.64834000809687	0.0980111161169778	1.97068545864506e-64	4.48371884060422e-63	sig	-
ENSG00000116117.19	PARD3B	1.77376533333333	1.32789433333333	367.264134299263	1.92035545880186	0.114472798716327	2.35765523203062e-64	5.35673616826652e-63	sig	-
ENSG00000137817.17	PARP6	18.8403863333333	26.69452	1402.20337041789	0.987732068160592	0.0585799503561603	2.41933467358676e-64	5.48928324350963e-63	no sig	-
ENSG00000174227.16	PIGG	18.419358	25.9235356666667	1511.12886151482	1.00479424259447	0.0596624878252157	3.29652151592453e-64	7.46923571615065e-63	sig	-
ENSG00000174243.11	DDX23	9.89578466666667	54.5805166666667	3253.44287875436	-0.956663129942427	0.0568487847847277	4.46017705845728e-64	1.00919185315809e-62	no sig	-
ENSG00000152061.24	RABGAP1L	12.27552	13.85747	1815.05686588031	1.33745830844896	0.0796670750426616	5.12346151879718e-64	1.15767678637251e-62	sig	-
ENSG00000145386.11	CCNA2	24.1620556666667	130.740715	3310.57745728268	-0.909039007699982	0.0540985491015017	7.382979125364e-64	1.66593678698289e-62	no sig	-
ENSG00000103449.13	SALL1	1.531566	18.0202123333333	747.616127635666	-2.08747829761169	0.125270904066159	1.02600190095288e-63	2.31195243168079e-62	sig	-
ENSG00000138459.9	SLC35A5	3.088655	41.833002	996.162483397883	-2.22731623486629	0.133907134437665	1.14801375441699e-63	2.58334547175452e-62	sig	-
ENSG00000005100.13	DHX33	10.061601	57.067283	4130.02704908063	-0.97405588271344	0.0580975367505158	1.23793080166119e-63	2.78187267837051e-62	no sig	-
ENSG00000070087.15	PFN2	27.2637963333333	180.647742	2832.95618036113	-1.16293064045581	0.0694427407488538	1.28871755733471e-63	2.89204416862531e-62	sig	-
ENSG00000197045.13	GMFB	15.8598123333333	111.513042	2952.02965107455	-1.29007514867779	0.0770891924986696	1.33288738270249e-63	2.987086089448e-62	sig	-
ENSG00000115541.11	HSPE1	189.734502666667	1420.22547466667	3891.9142189742	-1.38715658646594	0.082933497622896	1.36144143608404e-63	3.04692077255485e-62	sig	-
ENSG00000107863.20	ARHGAP21	4.855729	29.888251	2787.45670772431	-1.1057700826317	0.0660923911912367	1.82253927700401e-63	4.07331329297209e-62	sig	-
ENSG00000172732.12	MUS81	15.1733943333333	18.310611	899.620691346253	1.22118620686094	0.0731109524875649	2.47456662320718e-63	5.52305786948701e-62	sig	-
ENSG00000100288.20	CHKB	22.1531333333333	22.2134736666667	739.718593890544	1.4817586931891	0.0888292460829085	2.54948874574942e-63	5.68255788689629e-62	sig	-
ENSG00000107625.14	DDX50	42.410853	61.0342823333333	2690.35758200961	0.960361280065296	0.0574267248205384	2.59396617508672e-63	5.77385939812324e-62	no sig	-
ENSG00000112339.15	HBS1L	119.328645333333	226.495086666667	5890.08252400094	0.583426775424221	0.0348049423986948	2.75947687628074e-63	6.13395489129414e-62	no sig	-
ENSG00000112578.10	BYSL	5.52367666666667	56.6712916666667	1090.28115536942	-1.85585414390122	0.111555403247101	2.80949189816725e-63	6.23669235286397e-62	sig	-
ENSG00000198919.13	DZIP3	19.4612653333333	31.259811	2332.54213715174	0.805991559458646	0.0482739737001444	5.45683022288821e-63	1.20970782822381e-61	no sig	-
ENSG00000134987.13	WDR36	5.45795266666667	41.342274	2032.26428059557	-1.42653663312219	0.0858161916913361	7.23368051874956e-63	1.60145107657007e-61	sig	-
ENSG00000014641.21	MDH1	57.708626	318.582538	3366.10235012933	-0.969127958376944	0.0582169799716245	9.18641914880627e-63	2.03102701692383e-61	no sig	-
ENSG00000137831.15	UACA	11.004101	15.229702	1818.32784060977	1.02956080081717	0.0619352353426022	1.23442225354163e-62	2.72551805899576e-61	sig	-
ENSG00000122483.18	CCDC18	10.5501103333333	11.745957	1271.44789375822	1.34784041570052	0.0812336080642169	1.34566745132014e-62	2.96317415855709e-61	sig	-
ENSG00000142166.14	IFNAR1	5.618628	39.336704	2133.64257647089	-1.24901676265364	0.0752430908451174	1.34484754821935e-62	2.96317415855709e-61	sig	-
ENSG00000232653.9	GOLGA8N	2.768982	1.86007566666667	324.104091541374	2.08493180473195	0.126300821853071	1.38635054939628e-62	3.04867208499767e-61	sig	-
ENSG00000110925.7	CSRNP2	8.579465	10.7124626666667	1035.54139896548	1.18847472413617	0.0716194231231561	1.59221393693725e-62	3.49669763931394e-61	sig	-
ENSG00000261740.7	BOLA2-SMG1P6	59.1639453333333	60.460194	713.009378488001	1.43722090369823	0.0867600044967936	1.86298737419528e-62	4.08588699544804e-61	sig	-
ENSG00000152147.11	GEMIN6	3.894294	60.3118216666667	801.146190301673	-2.54959253097733	0.155516063376916	1.97457416758219e-62	4.32484398011636e-61	sig	-
ENSG00000172985.11	SH3RF3	3.124711	3.33118166666667	549.342562348137	1.42920941704593	0.0863370372295104	2.28535927221204e-62	4.99888106053625e-61	sig	-
ENSG00000133639.6	BTG1	2.12151666666667	27.5082903333333	765.143917282062	-2.13086474012748	0.129382738616915	2.30428632916128e-62	5.03357866078887e-61	sig	-
ENSG00000164294.14	GPX8	2.124181	51.0315536666667	915.332824842483	-3.14925647573513	0.193928802389801	2.93425287075836e-62	6.40119148843926e-61	sig	-
ENSG00000186472.20	PCLO	2.29340366666667	2.285252	868.669682749733	1.49661444355963	0.0905673007883875	3.36177446423789e-62	7.32412057347955e-61	sig	-
ENSG00000145041.16	DCAF1	2.80082566666667	22.4072616666667	1689.05850122996	-1.52434955902361	0.0922867017650713	3.64552813936114e-62	7.93180009871331e-61	sig	-
ENSG00000169919.17	GUSB	23.0699436666667	30.2406553333333	1520.99660253339	1.09880296722345	0.0663977834253812	3.83751058804049e-62	8.33846381345783e-61	sig	-
ENSG00000116299.17	ELAPOR1	1.83833266666667	0.0237733333333333	99.6660078644083	7.79678305685131	0.473634187986698	3.85605175861519e-62	8.36768325479151e-61	sig	-
ENSG00000125814.17	NAPB	12.619862	14.9820356666667	812.693699433048	1.24968418680778	0.0755802215256308	3.97353303991402e-62	8.61124370008807e-61	sig	-
ENSG00000075415.15	SLC25A3	313.931986333333	1372.485687	10161.7880002306	-0.617645737312733	0.0372088203208456	3.9892399293735e-62	8.63389253225541e-61	no sig	-
ENSG00000100104.13	SRRD	2.32265733333333	24.404957	967.968522809941	-1.85502921053275	0.112626829839928	4.40405585335419e-62	9.51913493461175e-61	sig	-
ENSG00000138768.15	USO1	44.9786963333333	78.6517403333333	4336.54149336549	0.700097900335133	0.0422402020270737	5.17327098459685e-62	1.1167059456501e-60	no sig	-
ENSG00000205560.13	CPT1B	13.631544	15.513656	893.257102498073	1.32588707741219	0.0803225466696942	5.6899378586026e-62	1.22662216802185e-60	sig	-
ENSG00000123080.12	CDKN2C	9.19948066666667	94.8583576666667	1361.43301333724	-1.84057564481883	0.111854354455963	5.86033033129434e-62	1.26169916582139e-60	sig	-
ENSG00000149313.11	AASDHPPT	23.6634643333333	132.480592666667	2465.07268508618	-1.00293243988919	0.0606931280738628	6.63507096315096e-62	1.42662710355603e-60	sig	-
ENSG00000172650.15	AGAP5	8.50261533333333	7.494059	563.914719026098	1.68280098562942	0.102217005257192	6.95137044987899e-62	1.49268186117859e-60	sig	-
ENSG00000198626.18	RYR2	1.03657066666667	0.602498333333333	362.379273358848	2.26066001053435	0.138096955333819	8.09350049011329e-62	1.73566491581059e-60	sig	-
ENSG00000134690.11	CDCA8	7.14045033333333	53.566933	1316.42053027937	-1.39447502073836	0.0846153379878246	8.11936122150115e-62	1.73894063605736e-60	sig	-
ENSG00000108175.19	ZMIZ1	1.37431633333333	13.6154856666667	1176.99016607356	-1.76838128823644	0.107575646830098	8.90369371042712e-62	1.9044397992342e-60	sig	-
ENSG00000137154.13	RPS6	2056.13594233333	3483.06870466667	52798.7284259442	0.742653701486504	0.0449357594301918	1.04026298043328e-61	2.22215864493855e-60	no sig	-
ENSG00000163312.11	HELQ	9.162734	9.41484933333333	643.171206647562	1.41930691063016	0.086296153287419	1.36012362375297e-61	2.89789244713231e-60	sig	-
ENSG00000137807.16	KIF23	10.9927013333333	64.5737223333333	3374.54068888784	-1.06022269033763	0.0643525048781411	1.37434311549256e-61	2.92439564225341e-60	sig	-
ENSG00000165672.7	PRDX3	170.573811666667	757.579388	8623.49957653324	-0.654303821311712	0.0396199466549795	1.5257377895526e-61	3.24234083686683e-60	no sig	-
ENSG00000198677.13	TTC37	15.2729393333333	22.849935	2082.60370476557	0.92638833672375	0.0562060028379449	1.53340470176997e-61	3.25442364805883e-60	no sig	-
ENSG00000122140.13	MRPS2	13.1072676666667	97.6787806666667	1720.11265565604	-1.3882403057913	0.0844529480750064	1.64195406433182e-61	3.48030702126179e-60	sig	-
ENSG00000107560.12	RAB11FIP2	2.717259	25.8919716666667	1454.69949360669	-1.71077542739058	0.104286283670913	1.73287228019608e-61	3.66828517355426e-60	sig	-
ENSG00000231500.7	RPS18	3504.704882	6028.04588333333	36524.0771329248	0.721901157564959	0.0438183861870985	2.57314453046181e-61	5.43303922903549e-60	no sig	-
ENSG00000173992.9	CCS	37.200317	37.9547153333333	734.260392180082	1.45962529235055	0.0889961835176176	2.74405037965005e-61	5.78645899698478e-60	sig	-
ENSG00000173218.15	VANGL1	1.36521466666667	15.6902026666667	1229.38685895659	-2.04553483198941	0.125252928149407	2.80922368931835e-61	5.91629712108109e-60	sig	-
ENSG00000043514.17	TRIT1	17.2728186666667	21.705658	790.495474824277	1.18363706772805	0.0721193229382551	3.27060104140599e-61	6.8791502313926e-60	sig	-
ENSG00000213906.10	LTB4R2	13.537804	10.9749496666667	715.437064769746	1.78937859163563	0.109407442157111	3.36646077783766e-61	7.07172010198711e-60	sig	-
ENSG00000100416.15	TRMU	28.136011	39.936139	1342.82158084684	1.00390121235595	0.061129312087613	3.58111014627957e-61	7.51301358530453e-60	sig	-
ENSG00000185800.12	DMWD	13.3194646666667	16.66239	1338.96556574333	1.1665559766463	0.0711118773395264	3.7971438824271e-61	7.95608195875383e-60	sig	-
ENSG00000077684.16	JADE1	2.91112466666667	21.6490056666667	1284.23436094884	-1.42075817056699	0.0867150506828708	3.81432982950312e-61	7.98191033238825e-60	sig	-
ENSG00000137876.11	RSL24D1	30.810102	203.470682666667	1994.12706502892	-1.19434736792338	0.0728589822677366	4.4540286131473e-61	9.30869313335506e-60	sig	-
ENSG00000106609.16	TMEM248	2.23540733333333	25.482991	1283.03139572738	-1.94268828674767	0.119182274751398	5.98962760121511e-61	1.2486245254462e-59	sig	-
ENSG00000119685.20	TTLL5	9.12044166666667	11.995952	1168.60511539585	1.11077973860032	0.0678125100913963	6.12044345494779e-61	1.27427787876334e-59	sig	-
ENSG00000182923.20	CEP63	11.6545406666667	12.8809516666667	759.647817669712	1.3436362475764	0.0821219661076529	6.13537907885715e-61	1.27577053327071e-59	sig	-
ENSG00000100299.18	ARSA	10.835012	10.2068393333333	642.930584773821	1.56745930773833	0.0959223824062296	6.27981054652247e-61	1.30415231160208e-59	sig	-
ENSG00000213380.16	COG8	3.16959466666667	29.465766	1100.32228418595	-1.78533398235228	0.109412163544454	6.2926630266269e-61	1.30517140831313e-59	sig	-
ENSG00000062822.16	POLD1	29.449284	50.0046553333333	3621.62829258304	0.740290964920126	0.0451016949182005	6.7894826293725e-61	1.40644175476295e-59	no sig	-
ENSG00000164061.5	BSN	2.20754	1.35512233333333	768.48272543336	2.18061080319905	0.134217201644745	7.7316218071366e-61	1.59958880888958e-59	sig	-
ENSG00000196118.12	CFAP119	16.1839466666667	12.265943	452.243290192347	1.88018500291397	0.115528867390063	1.044926276222e-60	2.15911999238979e-59	sig	-
ENSG00000064687.13	ABCA7	4.394831	3.66153033333333	897.174956028013	1.76740527394076	0.108523265595962	1.09167854815204e-60	2.25288988825296e-59	sig	-
ENSG00000196670.14	ZFP62	2.395496	23.6819853333333	1088.98946554191	-1.72698531060357	0.106014607123476	1.10136059529696e-60	2.27001888317981e-59	sig	-
ENSG00000135900.4	MRPL44	4.99516766666667	69.778057	809.484823370704	-2.26116139650328	0.139498197605234	1.12017489370594e-60	2.30590388206861e-59	sig	-
ENSG00000075702.19	WDR62	14.9130666666667	22.4225786666667	2345.7195368597	0.914486716119708	0.0559066496222106	1.22194728699107e-60	2.51225633083885e-59	no sig	-
ENSG00000135740.17	SLC9A5	4.64875866666667	4.09481533333333	430.5342368187	1.71013735484867	0.105011612228636	1.22944460298209e-60	2.52451081164834e-59	sig	-
ENSG00000163348.4	PYGO2	4.34445866666667	37.720485	1382.1389342885	-1.54245053361395	0.0946746607586137	1.4509946687906e-60	2.97571653236245e-59	sig	-
ENSG00000181222.19	POLR2A	65.6736656666667	106.335521	15596.2588559171	0.81587462088936	0.0499035855656167	1.69309723417488e-60	3.46789379872703e-59	no sig	-
ENSG00000159399.10	HK2	3.52643466666667	27.3187393333333	1974.18471688158	-1.4328423410657	0.0879750729930688	1.84957001455137e-60	3.78367205841039e-59	sig	-
ENSG00000065526.12	SPEN	5.86369866666667	58.2085346666667	11671.2501563289	-1.77620995283284	0.109297445444103	1.89437150956992e-60	3.87050258553546e-59	sig	-
ENSG00000126254.12	RBM42	57.615573	93.659139	2903.22634529539	0.787409189564095	0.0481790771809634	1.9655619133884e-60	4.01096714922128e-59	no sig	-
ENSG00000122884.13	P4HA1	24.2616956666667	35.6990813333333	1565.94407363368	0.948975186200375	0.058133719308244	1.98602010056043e-60	4.04768637616702e-59	no sig	-
ENSG00000110880.11	CORO1C	15.382525	77.7275293333333	3322.3468981525	-0.816255112249257	0.0499851502383976	2.31287245216908e-60	4.70799947605719e-59	no sig	-
ENSG00000166847.10	DCTN5	8.98720733333333	64.565896	3181.70904053704	-1.35959343494997	0.083523495085711	2.35936929839663e-60	4.79670290405464e-59	sig	-
ENSG00000162341.18	TPCN2	8.29589466666667	9.48011133333333	997.183659932819	1.30279662729199	0.0800286760833799	2.49075107793183e-60	5.05754857319978e-59	sig	-
ENSG00000148303.17	RPL7A	655.651884333333	3195.65948366667	28384.9845587266	-0.775480884413808	0.0474980761274831	2.65209049312847e-60	5.37850500378042e-59	no sig	-
ENSG00000220205.9	VAMP2	5.51191866666667	60.7579173333333	1166.16110633952	-1.97399140888912	0.121840433879056	2.78470701393676e-60	5.64049101330939e-59	sig	-
ENSG00000186265.10	BTLA	3.544794	0.120538	74.2136314778053	6.37416068508627	0.392221728681557	3.28246573572681e-60	6.64052520206703e-59	sig	-
ENSG00000178199.14	ZC3H12D	1.48451433333333	0.056883	84.931904869163	6.23316584633684	0.383531987292672	3.47618126022584e-60	7.02376747376752e-59	sig	-
ENSG00000204536.15	CCHCR1	16.606865	22.3513026666667	1637.66403647808	1.07457214159139	0.0660399048268279	3.82315276017356e-60	7.71534771392764e-59	sig	-
ENSG00000129055.13	ANAPC13	9.87604733333333	110.341867333333	1051.44869279738	-1.9468639567578	0.120315508626059	4.11416913225252e-60	8.2924486301242e-59	sig	-
ENSG00000143179.16	UCK2	10.866587	76.465811	2766.94346916386	-1.35950109275662	0.083749731149172	4.92284709470393e-60	9.91024622851734e-59	sig	-
ENSG00000139190.17	VAMP1	8.993189	9.58034566666667	629.368967207711	1.40263459208205	0.0864393648255077	5.13692306363044e-60	1.03285477559678e-58	sig	-
ENSG00000105373.19	NOP53	98.709966	144.778362	4482.09686083967	0.944205605321017	0.058046832073358	5.14906199508521e-60	1.03402984588343e-58	no sig	-
ENSG00000048162.22	NOP16	13.199984	119.686818666667	1208.00493236631	-1.68661773528993	0.104171254210369	5.97175785484458e-60	1.19777858707609e-58	sig	-
ENSG00000267368.1	UPK3BL1	47.3573986666667	48.124925	1381.69075986234	1.46402191509361	0.0903409252864497	6.67799776863706e-60	1.33779840665123e-58	sig	-
ENSG00000110987.9	BCL7A	2.30999966666667	23.5463406666667	942.876168346708	-1.81294171026413	0.112139231806022	6.93957344959533e-60	1.38850637096836e-58	sig	-
ENSG00000185760.18	KCNQ5	4.79633866666667	4.55799933333333	617.891068955948	1.58263191812	0.0978362290745445	8.9913256492676e-60	1.79684314404524e-58	sig	-
ENSG00000196655.12	TRAPPC4	5.689258	88.0901923333333	671.877551447368	-2.45404930837129	0.15302380202676	9.46754982467825e-60	1.88971374204118e-58	sig	-
ENSG00000253293.6	HOXA10	6.41264366666667	65.676729	1957.0644389363	-1.80179675893763	0.111619187616711	1.05608173869431e-59	2.10537071863245e-58	sig	-
ENSG00000001167.15	NFYA	2.56530966666667	26.6486333333333	1191.61250574229	-1.81093071308119	0.112210410943247	1.10017122568078e-59	2.19060760294039e-58	sig	-
ENSG00000117425.14	PTCH2	1.973002	0.950548333333333	163.709340816825	2.54891944756296	0.159359837578395	1.31100321362706e-59	2.60724573731861e-58	sig	-
ENSG00000130066.17	SAT1	15.8544926666667	8.611459	214.737850831405	2.32318704931295	0.144810503156443	1.35470451370174e-59	2.6908985546044e-58	sig	-
ENSG00000132781.20	MUTYH	13.4154423333333	11.994145	509.311949458573	1.66623141480311	0.103240835626157	1.42819496474583e-59	2.83344911665214e-58	sig	-
ENSG00000153879.9	CEBPG	5.28098466666667	49.1328766666667	1685.88581304254	-1.61496913572276	0.100154292265357	1.96750712398563e-59	3.89870199345138e-58	sig	-
ENSG00000078668.14	VDAC3	54.7939346666667	294.003928	3622.54965389521	-0.908263891175344	0.0561510320211353	2.41353167085054e-59	4.776757199646e-58	no sig	-
ENSG00000197785.14	ATAD3A	45.652588	74.5254926666667	4483.31906828733	0.792935510276737	0.0489819731887466	2.44478043178531e-59	4.83278076449305e-58	no sig	-
ENSG00000168282.6	MGAT2	10.1862896666667	70.000927	1650.48532080349	-1.22159203445377	0.0757247247840371	3.02368353738527e-59	5.96279105265641e-58	sig	-
ENSG00000144815.17	NXPE3	1.788947	19.6971753333333	1068.82457445441	-1.85285403332261	0.115309962724603	3.14143253641032e-59	6.18756741913816e-58	sig	-
ENSG00000111540.16	RAB5B	6.60528766666667	44.9953476666667	1906.8340206729	-1.24119371181494	0.0769634683351178	3.19502358208472e-59	6.28558711172524e-58	sig	-
ENSG00000215041.10	NEURL4	17.2648856666667	26.4087	2884.99250210836	0.892226013523102	0.0552317683805905	3.50479607839192e-59	6.88675660044786e-58	no sig	-
ENSG00000160208.13	RRP1B	16.639583	86.788439	5996.05070329951	-0.864045285587617	0.0534886748622083	3.72240810693739e-59	7.30561505049707e-58	no sig	-
ENSG00000205726.15	ITSN1	15.080054	21.8541803333333	2207.33907102055	0.974491689210134	0.0603971969319104	4.14983950244686e-59	8.12507908303869e-58	no sig	-
ENSG00000198887.9	SMC5	20.850544	30.310589	2849.65615237498	0.970930377350795	0.0601903476589543	4.43427380649113e-59	8.67164474038449e-58	no sig	-
ENSG00000102409.10	BEX4	23.7964833333333	158.767340333333	1745.35964016627	-1.21850033113019	0.0757154725110123	5.69151941908148e-59	1.111707366198e-57	sig	-
ENSG00000185104.21	FAF1	15.080321	22.9021223333333	2649.71684994769	0.905228128377834	0.0561484116315091	5.75968318188834e-59	1.12368545877529e-57	no sig	-
ENSG00000107938.18	EDRF1	21.0150213333333	32.7536706666667	2410.55194668735	0.863057407780231	0.05353129452038	6.19389963335634e-59	1.20696547185225e-57	no sig	-
ENSG00000105723.13	GSK3A	9.04550433333333	62.1325806666667	1811.51827363689	-1.27691639813418	0.0794417544513754	7.23929800685788e-59	1.40900412747221e-57	sig	-
ENSG00000205060.11	SLC35B4	3.776399	29.700302	1984.23364394256	-1.54736461211031	0.0964137383176729	7.42095723022698e-59	1.44265164995194e-57	sig	-
ENSG00000177971.9	IMP3	13.003068	148.605411333333	1310.06587835573	-2.01806308178161	0.126229589977311	7.96361236788239e-59	1.54631513436411e-57	sig	-
ENSG00000164896.21	FASTK	37.4614976666667	49.73341	1855.24615560552	1.0960651175015	0.0681525790365514	7.97766950488519e-59	1.54721578461333e-57	sig	-
ENSG00000186416.18	NKRF	6.14492833333333	44.2963863333333	1590.05743247123	-1.33754856002902	0.0832723697908603	8.03721997850858e-59	1.55692703522359e-57	sig	-
ENSG00000102753.10	KPNA3	5.92444533333333	45.1417753333333	1500.48476117205	-1.41621990192277	0.0882176791354748	8.33001343285815e-59	1.61174476633169e-57	sig	-
ENSG00000196235.14	SUPT5H	27.0319993333333	48.699105	4632.57560195608	0.65242429349108	0.0404495058217451	8.42157427655926e-59	1.6275435369534e-57	no sig	-
ENSG00000139645.11	ANKRD52	7.97825633333333	48.5498736666667	7442.11135186821	-1.08601211686496	0.067556026880529	9.03313761371561e-59	1.74368215723274e-57	sig	-
ENSG00000163125.16	RPRD2	3.802527	23.3951006666667	2180.71448366166	-1.06404913571119	0.0662292949584238	1.08927656492037e-58	2.10018147088579e-57	sig	-
ENSG00000163808.17	KIF15	13.8232896666667	18.9558786666667	1958.44665867763	1.05061454599526	0.0653895054253991	1.09604438511183e-58	2.1107527683742e-57	sig	-
ENSG00000070413.20	DGCR2	6.034331	42.4104883333333	2421.59054120117	-1.27749851013254	0.0797056332842676	1.51568327470465e-58	2.9154717978423e-57	sig	-
ENSG00000127415.13	IDUA	4.54673033333333	2.122763	185.309969945185	2.52645967280797	0.159454001225318	1.57677019218414e-58	3.02942736222326e-57	sig	-
ENSG00000061987.16	MON2	12.3233623333333	14.8752253333333	1867.67495002108	1.23825750172735	0.0772879069264358	1.76475070141301e-58	3.386630814499e-57	sig	-
ENSG00000215126.11	CBWD6	13.9045043333333	11.9925666666667	392.995105348747	1.69424068747175	0.106048604505055	1.88637828484168e-58	3.61160094231869e-57	sig	-
ENSG00000112029.10	FBXO5	11.6127436666667	84.4295436666667	1279.9875635792	-1.33737318183657	0.0836458471743586	2.63546846793598e-58	5.03991158588875e-57	sig	-
ENSG00000134874.18	DZIP1	12.397911	21.144757	2630.28792163081	0.71350375106743	0.0444824286368941	3.15252426645812e-58	6.02168792152413e-57	no sig	-
ENSG00000061676.15	NCKAP1	14.509877	72.8600126666667	4381.44168689003	-0.793587349647732	0.0495256072601139	3.49106359930498e-58	6.66059253725701e-57	no sig	-
ENSG00000177383.5	MAGEF1	3.016336	48.1232533333333	790.704281822076	-2.37123817915339	0.14989919250697	4.14638435500378e-58	7.89254412510395e-57	sig	-
ENSG00000105443.16	CYTH2	10.0691256666667	15.188228	1362.58041798551	0.925209783415295	0.0578532005711208	4.49194818325794e-58	8.54042046370118e-57	no sig	-
ENSG00000085224.23	ATRX	13.4134316666667	18.634331	3468.51880725787	1.03810721036536	0.0650122173429096	5.50219064153154e-58	1.04249695119306e-56	sig	-
ENSG00000008282.9	SYPL1	7.504554	78.4541693333333	1240.55532551034	-1.86825479359162	0.117692226637982	6.85949887028189e-58	1.29816806384932e-56	sig	-
ENSG00000247315.4	ZCCHC3	3.89985966666667	37.3268456666667	1043.37397917111	-1.68269715673712	0.105902867043172	7.74166213159714e-58	1.46343249523298e-56	sig	-
ENSG00000118705.17	RPN2	38.0990476666667	179.594833666667	3824.34037216983	-0.736537131706759	0.0460890775688235	7.81875412849798e-58	1.47630659849237e-56	no sig	-
ENSG00000082641.16	NFE2L1	6.209148	38.0814346666667	2757.54334030509	-1.06596546398166	0.0669019917073023	9.18146684287035e-58	1.73161832178911e-56	sig	-
ENSG00000174842.17	GLMN	36.617942	48.0684353333333	1248.54054688143	1.07166818521131	0.0672690145351959	9.4231203160325e-58	1.77515593384709e-56	sig	-
ENSG00000179218.15	CALR	83.1329643333333	397.817798333333	13665.6448041169	-0.748232830324143	0.0468698325808908	9.97674270716674e-58	1.87729613345508e-56	no sig	-
ENSG00000197816.16	CCDC180	1.95294	1.323926	423.298807985155	2.0755631705843	0.131206045684996	1.00714527236003e-57	1.89294912918286e-56	sig	-
ENSG00000144567.11	RETREG2	2.80148866666667	23.807799	1392.52697743562	-1.54789855696313	0.0974410148232586	1.02243777237873e-57	1.91949546135604e-56	sig	-
ENSG00000236287.8	ZBED5	6.09863733333333	57.9230833333333	1105.36634178882	-1.69301599564321	0.106721820470961	1.13651403475399e-57	2.13122329325386e-56	sig	-
ENSG00000087589.17	CASS4	1.453842	0.0500496666666667	71.5812616824954	6.24946358460022	0.393249567924869	1.14840227572907e-57	2.15106091030804e-56	sig	-
ENSG00000181924.7	COA4	21.1602393333333	179.644905666667	1321.76729296641	-1.60920258581936	0.101392267659547	1.16825225882065e-57	2.18574941408279e-56	sig	-
ENSG00000020577.14	SAMD4A	4.453316	4.99275166666667	791.770974671968	1.3528791081193	0.0851191759000972	1.17331161448933e-57	2.19271784883005e-56	sig	-
ENSG00000089818.18	NECAP1	5.339853	47.6362023333333	1177.88942168459	-1.65456643401489	0.104304009381748	1.2328875890421e-57	2.30143686649938e-56	sig	-
ENSG00000122406.14	RPL5	1373.74949433333	2570.87424233333	30402.1682468322	0.59933864032321	0.0375332645907224	1.24869496551681e-57	2.32829877395512e-56	no sig	-
ENSG00000105953.16	OGDH	1.80326366666667	18.783858	1173.43113567282	-1.88965777317436	0.11940056727174	1.40286933567247e-57	2.61280437381992e-56	sig	-
ENSG00000144120.13	TMEM177	4.58649433333333	65.8421333333333	715.297643678986	-2.22977206623953	0.141455260468558	1.5844708216923e-57	2.947689942009e-56	sig	-
ENSG00000159921.20	GNE	2.67807366666667	22.5013353333333	1371.83988531959	-1.54864445340006	0.097691711737044	1.73111026041744e-57	3.21684934930738e-56	sig	-
ENSG00000159082.18	SYNJ1	7.76925233333333	11.0155706666667	1339.06885863331	1.01274397447049	0.0637130339740506	1.82584715619268e-57	3.38523603101323e-56	sig	-
ENSG00000181722.17	ZBTB20	0.298961333333333	0.0693776666666667	133.279381459917	3.60197605795245	0.23172782555263	1.82393456294561e-57	3.38523603101323e-56	sig	-
ENSG00000167173.19	C15orf39	2.362425	23.5540476666667	1233.60975541909	-1.77456342792081	0.112178725339557	1.98989131230958e-57	3.68522486891877e-56	sig	-
ENSG00000088970.16	KIZ	13.5171063333333	16.5427676666667	647.582350836513	1.22562873523382	0.0772699823769775	2.31073418920822e-57	4.26978971047508e-56	sig	-
ENSG00000205208.5	C4orf46	2.59514833333333	43.413562	666.873531259604	-2.4573788210785	0.156612409332541	2.31766024272718e-57	4.27777582104263e-56	sig	-
ENSG00000167470.14	MIDN	7.916395	50.8277876666667	2655.76570732381	-1.18729628366267	0.0748529509326947	2.42612460563559e-57	4.47294600412748e-56	sig	-
ENSG00000104907.13	TRMT1	31.5343946666667	49.0003806666667	2065.89213336443	0.875447196973485	0.0550965961341505	2.56313289854681e-57	4.72024485699871e-56	no sig	-
ENSG00000144579.8	CTDSP1	1.83000466666667	31.266789	867.317226739247	-2.56870846779676	0.164067450002808	2.62183964410929e-57	4.82295182909108e-56	sig	-
ENSG00000079785.16	DDX1	113.487613666667	201.319906	7626.3127685308	0.670968884545683	0.0421679985420414	2.68628152286869e-57	4.93045213141496e-56	no sig	-
ENSG00000062485.19	CS	59.8802936666667	256.857463333333	8129.54327659406	-0.589804934579699	0.0370661088056729	3.11082839003382e-57	5.70330111195152e-56	no sig	-
ENSG00000140988.16	RPS2	5895.27052533333	10454.463046	139675.542246025	0.679624782192513	0.0427607971257293	3.52916510501961e-57	6.4630540892037e-56	no sig	-
ENSG00000104852.15	SNRNP70	118.695293666667	209.687736333333	9841.59746816067	0.687166841116329	0.0432961301662667	4.96302322957956e-57	9.07879538889792e-56	no sig	-
ENSG00000101004.15	NINL	4.37614233333333	4.89594233333333	736.460417683652	1.36002228157822	0.0860649431686113	4.9965327495466e-57	9.12992697183559e-56	sig	-
ENSG00000167615.17	LENG8	39.4493476666667	58.8042606666667	5394.69467926894	0.930024601976713	0.0587310827493209	5.47570385606272e-57	9.9943763603936e-56	no sig	-
ENSG00000035687.10	ADSS2	27.6099393333333	150.240944333333	3603.63841824641	-0.92956757918202	0.0587512218290857	6.75998178839122e-57	1.23247747877805e-55	no sig	-
ENSG00000137203.15	TFAP2A	2.322504	26.878387	1082.31725979365	-1.98456501858677	0.126361570855962	7.63692586110889e-57	1.39081797251037e-55	sig	-
ENSG00000188021.9	UBQLN2	3.426749	31.162011	1154.52412304185	-1.68753955132914	0.107347522263663	1.1157262454557e-56	2.02743750377221e-55	sig	-
ENSG00000062650.20	WAPL	9.75233866666667	51.1172886666667	3650.47411071776	-0.879408624300798	0.055680039547618	1.15904707727734e-56	2.10383053463368e-55	no sig	-
ENSG00000109133.13	TMEM33	16.3599473333333	99.5587513333333	3123.20985575243	-1.08930726290691	0.0690770248491283	1.20179546840328e-56	2.17901701539302e-55	sig	-
ENSG00000166454.10	ATMIN	2.54591833333333	22.4419803333333	1059.72720157769	-1.61531538590179	0.102745967195152	1.24001573150592e-56	2.24583665065576e-55	sig	-
ENSG00000118655.8	DCLRE1B	1.58790933333333	21.575682	752.100948199463	-2.22268304435103	0.142240329669259	1.39754366501819e-56	2.52835350057861e-55	sig	-
ENSG00000168014.18	C2CD3	8.07175566666667	10.7519393333333	1228.1836114662	1.09120820687755	0.0692725693773481	1.57019503180601e-56	2.83757907452995e-55	sig	-
ENSG00000196663.16	TECPR2	3.86127066666667	4.06513833333333	874.162110397864	1.44292525551659	0.0918071130597634	1.72569222139183e-56	3.11515891437402e-55	sig	-
ENSG00000149948.14	HMGA2	7.01237133333333	46.1177116666667	1344.71380253235	-1.21472283227498	0.0772086845883671	1.80301892871322e-56	3.25117364895412e-55	sig	-
ENSG00000128595.17	CALU	16.4357243333333	87.2136073333333	4198.73148573629	-0.888854924851453	0.0563909516971795	1.8782087071624e-56	3.38304105620139e-55	no sig	-
ENSG00000135763.10	URB2	5.50518733333333	37.679393	2255.55011521172	-1.27073556015102	0.0808366247809429	2.06615173340654e-56	3.71748899503497e-55	sig	-
ENSG00000182768.9	NGRN	17.949461	117.710167	1826.81203187086	-1.22577192865288	0.0779736817176028	2.17046144500287e-56	3.90089389026938e-55	sig	-
ENSG00000145214.14	DGKQ	5.55375866666667	5.54612833333333	662.018368581328	1.52038737065621	0.0969045710633658	2.37862308718472e-56	4.27034332821677e-55	sig	-
ENSG00000116251.11	RPL22	335.792557333333	620.075384	12090.3057134568	0.620638767620439	0.0393540115962956	2.79301744413965e-56	5.00461220309502e-55	no sig	-
ENSG00000204576.12	PRR3	3.560196	50.728745	758.709574292638	-2.15199016631731	0.137990657502889	2.79371120121637e-56	5.00461220309502e-55	sig	-
ENSG00000143977.14	SNRPG	122.339624	776.219666	2495.22823215546	-1.15771361584061	0.0737119495977036	2.98008732086814e-56	5.33266823746198e-55	sig	-
ENSG00000197858.11	GPAA1	33.808469	45.7928766666667	1544.50710197209	1.07054629014477	0.068128953854553	2.99037743914549e-56	5.34525899813307e-55	sig	-
ENSG00000138430.16	OLA1	104.901743333333	180.218873666667	3960.5711923486	0.716029643247793	0.0454544397610587	3.08055680588979e-56	5.50046811416865e-55	no sig	-
ENSG00000142408.7	CACNG8	1.45741533333333	1.439377	447.515133446431	1.51980422482874	0.0969754201266427	3.13452459058073e-56	5.59075303468727e-55	sig	-
ENSG00000111665.12	CDCA3	11.268467	83.1203146666667	1344.64934832859	-1.36068397825656	0.0867890186530304	3.55369661287697e-56	6.32465593279849e-55	sig	-
ENSG00000188747.9	NOXA1	5.86937733333333	2.00862866666667	172.434711728888	2.99211479819561	0.194580011084753	4.03634146804879e-56	7.17586377658414e-55	sig	-
ENSG00000130741.11	EIF2S3	50.027353	218.242326	6473.86195708245	-0.62281465959681	0.0395585911521514	4.23392379182551e-56	7.51899093279109e-55	no sig	-
ENSG00000136295.15	TTYH3	3.85101866666667	26.078393	2262.65386602328	-1.24036518133794	0.0791398673702104	4.48524472005892e-56	7.95670788514123e-55	sig	-
ENSG00000181938.14	GINS3	3.35751133333333	40.6659223333333	815.017385081552	-2.11434171014497	0.135802602343865	4.65315247022862e-56	8.24566727383446e-55	sig	-
ENSG00000100941.9	PNN	47.0744966666667	218.557546	7950.01402867771	-0.69966266754073	0.0445104967126247	5.4158229982223e-56	9.58682374911613e-55	no sig	-
ENSG00000179933.6	C14orf119	6.19037666666667	75.1685476666667	889.269559315198	-2.09678889288239	0.134795663742742	6.0628224654211e-56	1.07205580882102e-54	sig	-
ENSG00000139921.13	TMX1	21.8351033333333	111.803199	2998.66158457726	-0.842847579840383	0.053715260695145	6.32780003542025e-56	1.11770721700912e-54	no sig	-
ENSG00000162819.12	BROX	9.84272533333333	59.5723836666667	1818.75725285285	-1.07484640347785	0.0686369529764224	6.9167616138005e-56	1.22042581127713e-54	sig	-
ENSG00000174483.20	BBS1	9.82314666666667	13.232311	854.835773404886	1.0806060081778	0.0690498489305918	8.05422850077936e-56	1.41960098264273e-54	sig	-
ENSG00000176014.13	TUBB6	5.720335	60.7421693333333	1248.74733922247	-1.88330123052907	0.120958778929951	8.0872046729965e-56	1.42388543583401e-54	sig	-
ENSG00000134955.12	SLC37A2	2.02100933333333	0.806286666666667	131.330117434333	2.83304160680249	0.184338743087964	8.18747844847617e-56	1.43999687872717e-54	sig	-
ENSG00000268043.9	NBPF12	9.015945	10.7039816666667	2178.16837698657	1.26051210715774	0.0806621266239921	9.00664418331396e-56	1.58237587165025e-54	sig	-
ENSG00000100504.17	PYGL	77.179134	158.100728	7296.45313830492	0.468558964446675	0.0298251461058162	9.3754133828728e-56	1.64540508162876e-54	no sig	-
ENSG00000070371.16	CLTCL1	6.82838833333333	9.44719733333333	1115.96229518936	1.03659027901946	0.0662799192805338	1.008602843696e-55	1.7682304069791e-54	sig	-
ENSG00000169607.13	CKAP2L	2.291122	20.7169756666667	1170.22897954949	-1.69436667680433	0.10876902542492	1.03682762775782e-55	1.81577478050935e-54	sig	-
ENSG00000010322.16	NISCH	29.049859	38.3697163333333	3848.64086386748	1.10791169164588	0.0709023384603394	1.12433453937525e-55	1.9669268879997e-54	sig	-
ENSG00000135249.8	RINT1	21.6034626666667	29.4675456666667	1342.91138376438	1.04850847061881	0.0670777789198851	1.12878669855649e-55	1.97261479757313e-54	sig	-
ENSG00000105372.8	RPS19	1180.493707	1912.250609	17050.3344646961	0.805762512778218	0.0514685370168435	1.19192822382982e-55	2.08074441369315e-54	no sig	-
ENSG00000118514.14	ALDH8A1	3.43362333333333	1.41601333333333	109.617444727119	2.76556621915974	0.180055271150539	1.2269125584638e-55	2.13954273862896e-54	sig	-
ENSG00000182389.20	CACNB4	7.166453	7.89530666666667	771.645290988805	1.36047205117597	0.0872199412864135	1.24593750161797e-55	2.17041520032644e-54	sig	-
ENSG00000175768.13	TOMM5	51.3235176666667	370.822061666667	1647.87407000906	-1.3442793436443	0.0862245934579638	1.43624388547856e-55	2.49927736300385e-54	sig	-
ENSG00000154240.17	CEP112	3.780654	2.85689266666667	283.700594701858	1.90103442911551	0.122506692317835	1.75074780207896e-55	3.04011988845148e-54	sig	-
ENSG00000127511.10	SIN3B	16.463224	24.846558	2362.02675067964	0.919883863658837	0.0589145953343585	1.83982854805807e-55	3.19143226599259e-54	no sig	-
ENSG00000151725.12	CENPU	42.830892	69.3747793333333	2316.13222448799	0.806826834665955	0.0516303408304333	1.85933847219908e-55	3.22187268806059e-54	no sig	-
ENSG00000103194.16	USP10	17.41958	87.5247833333333	3226.19407218197	-0.821985252414784	0.0526124698655525	1.90903194914113e-55	3.30449608309181e-54	no sig	-
ENSG00000103429.11	BFAR	4.52176333333333	43.3423096666667	981.818112273924	-1.73411181226358	0.111649136269083	1.97372145273761e-55	3.4128760320127e-54	sig	-
ENSG00000119402.18	FBXW2	4.36858	26.007056	2304.7437145636	-1.01890558415736	0.0653213187520817	1.97976752637105e-55	3.41973093119844e-54	sig	-
ENSG00000087301.9	TXNDC16	10.512994	12.552522	967.054948902499	1.24184443372785	0.0798184521503293	2.70406800904563e-55	4.66593751938998e-54	sig	-
ENSG00000165417.12	GTF2A1	8.64365566666667	50.9360493333333	2487.29612394925	-1.05566335259278	0.067819609206238	3.11341207105953e-55	5.36663379761752e-54	sig	-
ENSG00000182484.15	WASH6P	31.2814396666667	47.8337703333333	1452.83875564885	0.890103712111286	0.0571331953334031	3.3316617252439e-55	5.73681416777585e-54	no sig	-
ENSG00000130783.14	CCDC62	2.08159866666667	0.612634666666667	92.0387970383634	3.23720512019767	0.213214115791687	4.36314279500238e-55	7.50506248099519e-54	sig	-
ENSG00000204568.12	MRPS18B	17.823663	117.478904333333	1779.19143333434	-1.21912276146747	0.0785828927142356	5.57598238189045e-55	9.58124085641365e-54	sig	-
ENSG00000048392.13	RRM2B	3.75935866666667	34.6581323333333	1002.29253466831	-1.61637037600712	0.104630404540577	8.87280087379261e-55	1.52143528135481e-53	sig	-
ENSG00000125651.14	GTF2F1	30.32162	55.5141833333333	3410.53782228558	0.628761593799627	0.0404581642606223	1.0163243646705e-54	1.74089263174582e-53	no sig	-
ENSG00000213983.12	AP1G2	14.2307893333333	19.3628216666667	1072.55521664154	1.0815051257024	0.0698386165960499	1.04207879305986e-54	1.78314878474942e-53	sig	-
ENSG00000132155.14	RAF1	16.5428233333333	79.1308163333333	3652.58597752364	-0.739089856542123	0.0476387403454111	1.23722408363223e-54	2.114867848265e-53	no sig	-
ENSG00000271601.4	LIX1L	5.80151666666667	39.849198	1523.64845262161	-1.26904106350525	0.0821249756756872	1.35593011005724e-54	2.31537046963725e-53	sig	-
ENSG00000130175.10	PRKCSH	67.4984913333333	132.565988333333	6372.35332854726	0.528763964663123	0.0340544946306497	1.51114420006784e-54	2.57773268686547e-53	no sig	-
ENSG00000075826.17	SEC31B	5.45390366666667	6.20230633333333	785.675628176431	1.33880490316791	0.086722556976086	1.5591209851694e-54	2.65681332192715e-53	sig	-
ENSG00000151229.13	SLC2A13	5.697382	6.250947	682.791471544216	1.37598489748406	0.0891655019925206	1.62978291370308e-54	2.77434652055964e-53	sig	-
ENSG00000132388.13	UBE2G1	9.266668	65.211846	1820.74186283308	-1.25513377270459	0.0813013686671642	1.72881291103729e-54	2.93987677946269e-53	sig	-
ENSG00000136240.10	KDELR2	22.6401403333333	127.840248666667	3284.22437185884	-0.9802933842855	0.0634074329369575	1.81814025217814e-54	3.08858220501865e-53	no sig	-
ENSG00000132549.20	VPS13B	10.284154	8.22594166666667	2645.46805583817	1.81815762412992	0.118242340896633	1.86462116445768e-54	3.16426982113082e-53	sig	-
ENSG00000032219.19	ARID4A	6.31925566666667	7.03443366666667	869.214293293945	1.34843910126801	0.0874465821408515	2.02389176087583e-54	3.43100825138362e-53	sig	-
ENSG00000033050.9	ABCF2	9.334801	49.323761	3150.54373263282	-0.872562523958813	0.0564554476554377	2.36586603936694e-54	4.00660633285368e-53	no sig	-
ENSG00000135069.14	PSAT1	66.9166323333333	394.382657333333	6341.56569881913	-1.03304607012201	0.0669275436677952	2.45638122312257e-54	4.15561012896338e-53	sig	-
ENSG00000104957.14	YJU2B	10.049507	11.7563106666667	579.477032635317	1.29217728293862	0.0838483714411081	2.51108032787666e-54	4.24377742243107e-53	sig	-
ENSG00000148468.17	FAM171A1	2.72073766666667	22.460175	1222.9943557663	-1.56105383464455	0.101464301308157	2.57488820756687e-54	4.34714168403916e-53	sig	-
ENSG00000131471.7	AOC3	2.15668966666667	0.967999	119.554060864907	2.67445022693513	0.176145486470671	2.63232601216876e-54	4.43955024660126e-53	sig	-
ENSG00000177943.14	MAMDC4	2.397727	1.13314666666667	147.270415325393	2.55038033226679	0.167642175412106	2.70202678335097e-54	4.55243015078014e-53	sig	-
ENSG00000167674.15	HDGFL2	40.112983	71.2995516666667	4645.7716651978	0.682899269638149	0.0441471682080121	2.82152343269452e-54	4.74888990049927e-53	no sig	-
ENSG00000130255.13	RPL36	2278.17970166667	3586.95117466667	28647.6703960901	0.846131897587244	0.0547777221167472	2.8683227601727e-54	4.82271627240092e-53	no sig	-
ENSG00000167195.8	GOLGA6C	1.080832	0.0900303333333333	74.7161882929086	5.00390131911381	0.325919565192443	3.7787875112555e-54	6.3470493299994e-53	sig	-
ENSG00000103111.15	MON1B	1.59434566666667	16.3259356666667	882.564075757414	-1.96912358605932	0.128776637716935	5.00162368370473e-54	8.39240778878628e-53	sig	-
ENSG00000168175.15	MAPK1IP1L	21.559387	108.867953666667	3243.50809358632	-0.818375243273773	0.0531023587550381	5.23911056943752e-54	8.78192544123981e-53	no sig	-
ENSG00000104231.11	ZFAND1	51.7320903333333	74.7848866666667	1369.06910072831	0.959147345230587	0.0623336217235179	5.83113714834938e-54	9.7643312880668e-53	no sig	-
ENSG00000119715.15	ESRRB	2.41012366666667	1.07111366666667	181.83472357811	2.66373430451871	0.176060534363401	6.20401471833276e-54	1.03781415252599e-52	sig	-
ENSG00000167193.8	CRK	16.5535496666667	79.569436	3047.1044357459	-0.775481054627056	0.0503409587579008	6.33165721139814e-54	1.05808884040323e-52	no sig	-
ENSG00000197943.12	PLCG2	5.19053733333333	4.96685066666667	566.974849602723	1.52064512678012	0.0992005484204066	6.51760479055554e-54	1.08805583226073e-52	sig	-
ENSG00000157224.16	CLDN12	4.09068166666667	37.987969	966.501461810358	-1.7048227910168	0.111393743202559	7.02589592753833e-54	1.17171971981393e-52	sig	-
ENSG00000176542.10	USF3	0.737916333333333	8.25689333333333	1057.83286789816	-1.99956593752026	0.131009572740255	7.17277422687217e-54	1.19500164528224e-52	sig	-
ENSG00000069345.12	DNAJA2	12.320165	73.3514263333333	2099.25434191471	-1.06913194425404	0.069613656476589	7.66823533595577e-54	1.27625229851819e-52	sig	-
ENSG00000111271.15	ACAD10	6.39223033333333	7.90416833333333	712.026611364195	1.19479654052937	0.0778806402695506	8.32431289042646e-54	1.38404339930198e-52	sig	-
ENSG00000141959.17	PFKL	58.7794776666667	56.8783046666667	3602.79116111581	1.53053225650381	0.0999620421726562	8.45292304423093e-54	1.40400573152256e-52	sig	-
ENSG00000105821.15	DNAJC2	35.532629	48.672056	2264.08421237376	1.05159467781351	0.068697411714073	1.71223223828009e-53	2.84109484628556e-52	sig	-
ENSG00000111670.16	GNPTAB	2.27088	20.5059846666667	1280.28786712712	-1.63542089820269	0.10721817087165	1.74054686470347e-53	2.88516279984702e-52	sig	-
ENSG00000270231.5	NBPF8	6.679917	10.226507	1594.91147471601	0.892492301257444	0.0582411249626843	1.74359809533966e-53	2.88730704759523e-52	no sig	-
ENSG00000158669.11	GPAT4	3.958061	24.298499	1849.24472419207	-1.07321501190992	0.0701292091397379	1.76867589705834e-53	2.92588509173992e-52	sig	-
ENSG00000181274.7	FRAT2	3.184786	38.3036773333333	916.876734353093	-2.04018080438513	0.134264320556905	1.82025763667994e-53	3.00818633780094e-52	sig	-
ENSG00000176225.15	RTTN	4.180126	4.27541066666667	637.113250605163	1.4549791271368	0.0953095338856293	1.89039944869761e-53	3.12096399434731e-52	sig	-
ENSG00000142961.16	MOB3C	1.908668	0.624492333333333	135.622015851769	3.03400266874463	0.202875745657728	2.20918750779039e-53	3.6436067460314e-52	sig	-
ENSG00000164778.4	EN2	1.830104	23.805123	1035.10206891455	-2.22449144713614	0.146843929983125	2.22215968318144e-53	3.66132568862804e-52	sig	-
ENSG00000162702.8	ZNF281	4.88164466666667	32.801965	1283.96267078086	-1.21982835394292	0.079899296951205	2.52405107950912e-53	4.15456784399763e-52	sig	-
ENSG00000176945.18	MUC20	1.38900733333333	0.228215666666667	71.1386664478552	4.11548663069326	0.273605552737878	2.54427541699533e-53	4.18366489239061e-52	sig	-
ENSG00000175130.7	MARCKSL1	76.844421	368.282986666667	6645.91970184548	-0.738714298398797	0.0482236592603476	2.57222069567917e-53	4.22538693679217e-52	no sig	-
ENSG00000155974.14	GRIP1	2.95749433333333	2.761978	388.218711983172	1.61081673511063	0.105778387941943	2.65714639934359e-53	4.36053385634536e-52	sig	-
ENSG00000118579.13	MED28	4.74116533333333	25.527195	2953.42530022509	-0.925796069096048	0.060568248602674	2.98277512452252e-53	4.89002464775763e-52	no sig	-
ENSG00000188529.15	SRSF10	66.8333216666667	278.996043333333	6532.00916147995	-0.557564643527291	0.036378729554029	3.206155980979e-53	5.24576935254402e-52	no sig	-
ENSG00000009954.11	BAZ1B	8.90812366666667	47.3447106666667	5364.15528458433	-0.887126438448439	0.0580516647998414	3.38014568842215e-53	5.52494061927469e-52	no sig	-
ENSG00000078399.19	HOXA9	6.189178	61.2275233333333	1438.45277211309	-1.79005580842094	0.117894884842746	3.81163280364922e-53	6.22402505621727e-52	sig	-
ENSG00000099949.22	LZTR1	23.298848	38.8023566666667	3408.16186270002	0.776388602025061	0.0507891233021861	3.89813136775518e-53	6.35894776346717e-52	no sig	-
ENSG00000150594.7	ADRA2A	2.742922	0.015696	97.9078700871765	8.62799194835271	0.572229571255134	5.21624006833708e-53	8.50071186533464e-52	sig	-
ENSG00000174943.11	KCTD13	13.01798	16.3193236666667	767.614940871245	1.20525790404067	0.0792003943915539	5.4662129833688e-53	8.89925477480667e-52	sig	-
ENSG00000204859.13	ZBTB48	10.422276	12.4015783333333	726.269319045001	1.25630962389587	0.0825851058913929	5.56796373608787e-53	9.05593468244707e-52	sig	-
ENSG00000079999.14	KEAP1	5.165016	40.2007106666667	1565.26807747708	-1.46407132775218	0.0963886636352361	6.01909166997713e-53	9.77977499239431e-52	sig	-
ENSG00000135414.10	GDF11	0.769494333333333	8.471856	966.26124430057	-1.87950247662641	0.124130764529488	6.02491769178976e-53	9.77977499239431e-52	sig	-
ENSG00000101290.14	CDS2	1.41121433333333	13.469159	1203.14584102244	-1.68063090743201	0.110915752758372	7.51208887857598e-53	1.21697321507266e-51	sig	-
ENSG00000198198.17	SZT2	5.98892366666667	6.07601333333333	1942.44297826324	1.47435390710131	0.0972010246093159	8.18941027259019e-53	1.32539352263881e-51	sig	-
ENSG00000137492.9	THAP12	6.591993	44.123786	1495.05142542954	-1.22848127282752	0.0808941536187916	8.58488309366155e-53	1.38803026161002e-51	sig	-
ENSG00000269713.9	NBPF9	11.7723026666667	20.1506	2875.35729940647	0.738911110158016	0.0484860998043097	8.62205357872678e-53	1.39266936221971e-51	no sig	-
ENSG00000175215.11	CTDSP2	2.690404	25.192292	1021.72156407564	-1.68260399184682	0.111144817386912	9.18866223451215e-53	1.4827323627341e-51	sig	-
ENSG00000113360.17	DROSHA	16.6783536666667	30.4406936666667	2859.29850787044	0.632786498784348	0.041535922614813	1.14702628545236e-52	1.8490874181674e-51	no sig	-
ENSG00000106799.14	TGFBR1	2.025282	20.9926103333333	887.909243264227	-1.77850534146737	0.117723406748842	1.23834225213826e-52	1.99433805645835e-51	sig	-
ENSG00000173848.19	NET1	14.2676233333333	72.569497	2955.04946228964	-0.824764956499941	0.054267675973267	1.37021729248404e-52	2.2045601825304e-51	no sig	-
ENSG00000158201.10	ABHD3	27.2263916666667	38.675672	1029.84671035931	1.00705663510148	0.0663680609445081	1.42440156433028e-52	2.28949554767648e-51	sig	-
ENSG00000161970.15	RPL26	3330.93160966667	6095.340206	28500.6622836922	0.631427737785603	0.0415489683769808	2.03924672601336e-52	3.26498108852061e-51	no sig	-
ENSG00000083168.11	KAT6A	3.01051533333333	21.4187706666667	2496.64936989708	-1.288240133592	0.0851833214989281	2.07819054223446e-52	3.3240930902907e-51	sig	-
ENSG00000130702.15	LAMA5	5.57800233333333	5.74772966666667	1333.7747963337	1.46805697669957	0.0971989148692549	2.20073326449279e-52	3.51325999376317e-51	sig	-
ENSG00000124067.17	SLC12A4	3.342003	3.157261	509.943577792605	1.58823738086058	0.105367302407207	2.90740588536633e-52	4.63239151104876e-51	sig	-
ENSG00000073050.12	XRCC1	18.50064	28.5294126666667	1406.75838906122	0.881622331403493	0.0582414444066769	3.09522968425207e-52	4.92687383945822e-51	no sig	-
ENSG00000185222.10	TCEAL9	35.962357	229.338310666667	1855.89317053655	-1.1260438575252	0.0745413895249929	3.32374260949578e-52	5.28549078859507e-51	sig	-
ENSG00000013364.19	MVP	1.148058	0.177765666666667	57.446632609572	4.14547541481013	0.278634829496714	3.37977196569175e-52	5.3693920774099e-51	sig	-
ENSG00000145216.16	FIP1L1	29.805557	48.472285	2011.65237968095	0.787915607162556	0.0520390946146172	3.52714619614495e-52	5.59270565290282e-51	no sig	-
ENSG00000185133.14	INPP5J	6.076863	6.66382966666667	569.341930574136	1.33705179080722	0.0886394751224944	3.52618082214284e-52	5.59270565290282e-51	sig	-
ENSG00000135070.15	ISCA1	9.501685	79.5242773333333	1211.84922346539	-1.50881190259167	0.10018649626759	4.01618830704678e-52	6.35586949131575e-51	sig	-
ENSG00000096384.20	HSP90AB1	260.329795666667	1022.27177733333	40679.4601024025	-0.465510325632283	0.0306906420503459	4.22326535912245e-52	6.67714918713228e-51	no sig	-
ENSG00000170855.4	TRIAP1	14.1309646666667	125.378978	1037.0520971344	-1.67310118560551	0.111297050018797	4.66016959240057e-52	7.36082748984271e-51	sig	-
ENSG00000145362.21	ANK2	5.67263133333333	9.20764833333333	1846.66618357982	0.811008564103482	0.0536413040733497	4.68631247298745e-52	7.39501008585637e-51	no sig	-
ENSG00000127527.14	EPS15L1	14.599164	21.79308	1408.05796317451	0.932713898745193	0.0617864227289875	5.29735158633578e-52	8.35120868605929e-51	no sig	-
ENSG00000119969.16	HELLS	61.8119186666667	102.153621	5073.70357672243	0.780965490049332	0.0516869321536822	5.75451748786629e-52	9.04588122231384e-51	no sig	-
ENSG00000120802.14	TMPO	56.470862	233.29717	9058.32411654951	-0.541983739373216	0.0358083184252306	6.11146023852604e-52	9.597797068668e-51	no sig	-
ENSG00000110013.13	SIAE	8.667229	9.66886566666667	610.587942007349	1.32650925225113	0.0881597832290301	6.30467319466223e-52	9.89177331124322e-51	sig	-
ENSG00000227345.9	PARG	16.467845	27.0721116666667	2120.93066189958	0.79918440037087	0.0529238627276307	6.34949154214687e-52	9.95258564530979e-51	no sig	-
ENSG00000225697.13	SLC26A6	15.2758063333333	20.1015793333333	1005.0749427065	1.07814159930297	0.0716105803711407	7.67139476291945e-52	1.20131555548597e-50	sig	-
ENSG00000196187.12	TMEM63A	10.054234	13.626578	1133.71759195633	1.08978008084407	0.0724193015682902	8.43625634722644e-52	1.31983221919894e-50	sig	-
ENSG00000125166.13	GOT2	33.4128266666667	158.312436	4212.3000196791	-0.73699008818156	0.0488396513093474	8.45580203989764e-52	1.32163139970884e-50	no sig	-
ENSG00000141696.13	P3H4	5.43549633333333	41.4472543333333	1412.95468272796	-1.40072467680006	0.0932593359556762	8.59581873922824e-52	1.34223873031656e-50	sig	-
ENSG00000101193.8	GID8	3.10830533333333	25.5079556666667	897.219424060492	-1.56904840205893	0.104592107630896	8.85479077248662e-52	1.38136417872401e-50	sig	-
ENSG00000004897.12	CDC27	18.0369663333333	89.5766213333333	4432.35774367832	-0.814241953846094	0.0540211549420648	9.41754000925262e-52	1.46776024413655e-50	no sig	-
ENSG00000005189.20	REXO5	9.711307	10.1443083333333	593.798556259597	1.43022293984096	0.0952910309960036	9.70140371603557e-52	1.5105683302684e-50	sig	-
ENSG00000168214.22	RBPJ	7.64454366666667	49.656578	1936.79645416812	-1.17667197731478	0.0782838086972946	9.71523281458854e-52	1.51128910459513e-50	sig	-
ENSG00000184110.15	EIF3C	169.576225	343.285172666667	22018.34388753	0.48636057491353	0.0321861592565135	9.73837071601778e-52	1.51345521052057e-50	no sig	-
ENSG00000138434.17	ITPRID2	3.91180133333333	26.1808946666667	1665.85211301033	-1.24591340321562	0.0829480393578195	1.03894174225091e-51	1.61310926275574e-50	sig	-
ENSG00000133958.14	UNC79	0.554837	0.0706503333333333	53.5044992569347	4.43941449049067	0.298334679702625	1.07317361403236e-51	1.66468583170061e-50	sig	-
ENSG00000152518.8	ZFP36L2	4.10314466666667	37.1739286666667	1295.87896804346	-1.64876361532941	0.110074400515815	1.09850971183925e-51	1.70237915437578e-50	sig	-
ENSG00000155660.11	PDIA4	16.1494646666667	79.335289	3716.7639949418	-0.784567637527194	0.0520779144758127	1.11736794772787e-51	1.7299720336782e-50	no sig	-
ENSG00000111596.14	CNOT2	6.161024	41.3055226666667	1331.64688330424	-1.27412534071602	0.084920070253945	1.2867652695108e-51	1.9903665802499e-50	sig	-
ENSG00000142731.11	PLK4	3.595331	32.530065	1115.50114450863	-1.62193609083745	0.108349365915714	1.31810716369169e-51	2.03692816349609e-50	sig	-
ENSG00000070831.18	CDC42	46.0818006666667	264.306766666667	4423.1324710721	-1.00369691086937	0.0668349562309843	1.53094077734868e-51	2.36360565314913e-50	sig	-
ENSG00000169925.17	BRD3	3.272852	21.8867136666667	1449.92710761786	-1.21288102357904	0.0809589025991881	1.950316746794e-51	3.0082491267216e-50	sig	-
ENSG00000173905.9	GOLIM4	4.28521833333333	30.3068356666667	1779.22173982686	-1.27627079009811	0.0852355297740337	2.0266224274676e-51	3.12301375384712e-50	sig	-
ENSG00000139684.15	ESD	33.628948	214.242857666667	1659.31205536116	-1.16051197451283	0.0774592638817546	2.06608636641987e-51	3.18084355587433e-50	sig	-
ENSG00000184206.13	GOLGA6L4	6.17048066666667	8.17522366666667	783.458109438611	1.1019895863017	0.0735548920973407	2.25369982064867e-51	3.4664351080333e-50	sig	-
ENSG00000142186.18	SCYL1	8.050922	48.268316	2009.12580181715	-1.05336889477766	0.0703029138332857	2.37100825126583e-51	3.64330150113072e-50	sig	-
ENSG00000147669.11	POLR2K	30.0468123333333	252.924804666667	1166.19910036745	-1.55169462833781	0.103877022897953	2.37312510270279e-51	3.64330150113072e-50	sig	-
ENSG00000116717.13	GADD45A	15.659823	12.8264206666667	425.869979752597	1.80112139589824	0.120835348369555	2.48203097130287e-51	3.80693956728219e-50	sig	-
ENSG00000121864.10	ZNF639	3.2239	42.0017096666667	824.395733672646	-2.13332747308611	0.14366779452756	2.63636187893572e-51	4.03988027847734e-50	sig	-
ENSG00000167005.14	NUDT21	33.7740043333333	151.502154333333	5156.30321121095	-0.647758258891661	0.0431336003254704	3.02044441239151e-51	4.6241230533416e-50	no sig	-
ENSG00000185246.18	PRPF39	27.637506	39.6283123333333	2043.85267921628	0.96676390713511	0.0645526444558961	3.02876301209785e-51	4.63254096831763e-50	no sig	-
ENSG00000164941.14	INTS8	33.9036706666667	61.389872	3239.79650057497	0.642774346613876	0.0428221244750314	3.39692099281461e-51	5.18598709562877e-50	no sig	-
ENSG00000136636.13	KCTD3	11.5753203333333	58.5132886666667	2953.47538556734	-0.825475732514952	0.0550905071675203	3.51130949466897e-51	5.35564355328944e-50	no sig	-
ENSG00000188486.4	H2AX	16.2452383333333	120.950517333333	2433.94862895771	-1.37279639451243	0.092024720525421	4.13196328796047e-51	6.29645277656092e-50	sig	-
ENSG00000165458.15	INPPL1	19.218501	31.7676533333333	3421.10180440237	0.782763417805639	0.0522702140125683	4.3556768083101e-51	6.63120509083503e-50	no sig	-
ENSG00000104341.17	LAPTM4B	53.573121	255.132363666667	5464.87855009955	-0.751319236316064	0.0501724904529943	4.6822481652027e-51	7.12178616757267e-50	no sig	-
ENSG00000059588.10	TARBP1	28.0220413333333	44.148528	3476.37536826144	0.84522363173588	0.0565202417911138	5.27466106386787e-51	8.00802747653951e-50	no sig	-
ENSG00000126746.18	ZNF384	3.13842966666667	26.5150973333333	1023.83409928097	-1.51521390054069	0.101812581936889	5.74927691764816e-51	8.7205329571751e-50	sig	-
ENSG00000140406.4	TLNRD1	1.232811	17.1237856666667	657.462762241578	-2.23865808428483	0.151583649403215	6.428992187894e-51	9.74253271868402e-50	sig	-
ENSG00000215375.7	MYL5	8.95181833333333	5.77242233333333	311.575082889955	2.11140326647261	0.142736261626381	6.50865619420746e-51	9.85416546564479e-50	sig	-
ENSG00000151135.10	TMEM263	13.2635006666667	93.28009	1898.97072874148	-1.23573917924817	0.0830616218181206	9.01316768466729e-51	1.36209112747037e-49	sig	-
ENSG00000169258.7	GPRIN1	0.906403666666667	11.7002123333333	873.003666774672	-2.17578355905314	0.14748821540169	9.85275573473557e-51	1.48760311079505e-49	sig	-
ENSG00000178695.6	KCTD12	0.816539333333333	13.9492716666667	1189.38107792766	-2.46456247538151	0.167797224801666	9.93470269743007e-51	1.49859835822483e-49	sig	-
ENSG00000198805.13	PNP	18.9947996666667	111.976399666667	2048.0942039364	-1.00508758791065	0.0675451796241039	1.20061857374795e-50	1.80775080760381e-49	sig	-
ENSG00000105323.18	HNRNPUL1	37.460655	146.332562666667	8996.94271615832	-0.458842832175015	0.0306997633475569	1.21834273954297e-50	1.8327578921678e-49	no sig	-
ENSG00000005812.11	FBXL3	9.93657833333333	60.9125586666667	1921.98886296167	-1.1133672843868	0.0748925644368498	1.25562874133686e-50	1.88711924372741e-49	sig	-
ENSG00000188735.13	TMEM120B	11.5619323333333	14.894166	1634.82737270624	1.15091614267561	0.0774664183167737	1.36758586250761e-50	2.05350392718579e-49	sig	-
ENSG00000241945.8	PWP2	8.99124466666667	50.7634523333333	2477.71527247928	-0.978004285442677	0.0657575049937177	1.40146706131438e-50	2.10245656769053e-49	no sig	-
ENSG00000116830.12	TTF2	4.848473	25.7014993333333	2945.20846954903	-0.886803904588233	0.0596058229300273	1.53340827335e-50	2.2982935863431e-49	no sig	-
ENSG00000073111.14	MCM2	38.2257663333333	154.302138666667	8609.83597074805	-0.510135727553931	0.0341900082472709	1.65447188885322e-50	2.47597998424659e-49	no sig	-
ENSG00000159199.14	ATP5MC1	87.9789406666667	600.217022333333	1939.28013492382	-1.29302943340058	0.0871800193008514	1.65497414178046e-50	2.47597998424659e-49	sig	-
ENSG00000101773.19	RBBP8	22.142078	32.3557073333333	2104.56392413055	0.94672758538859	0.0636926191428495	1.68925120802511e-50	2.52496174651761e-49	no sig	-
ENSG00000144647.7	POMGNT2	1.87722133333333	25.7628376666667	760.612290623759	-2.18755646213895	0.148677766789017	1.69173722610905e-50	2.52637885575395e-49	sig	-
ENSG00000270647.7	TAF15	133.796075333333	249.912296666667	13000.7707456578	0.606495109901723	0.0407209936584297	2.08979945976084e-50	3.1179959787004e-49	no sig	-
ENSG00000069956.14	MAPK6	3.65355433333333	27.4377423333333	1237.25754659923	-1.35522835638878	0.0915464537583555	2.31668553658517e-50	3.45337507345595e-49	sig	-
ENSG00000118762.8	PKD2	7.22889966666667	9.90803966666667	1159.69824150044	1.05467774411911	0.0711474715924923	2.57494286983582e-50	3.83486731847624e-49	sig	-
ENSG00000126062.4	TMEM115	7.900138	56.7167263333333	1493.00888541371	-1.30756462924712	0.0883581849584815	2.66466929300245e-50	3.96490239820211e-49	sig	-
ENSG00000093009.11	CDC45	53.3360673333333	83.1485803333333	3130.06139404421	0.857662381706384	0.0577791598340054	2.69305069340767e-50	4.00350622086948e-49	no sig	-
ENSG00000125630.16	POLR1B	8.55156366666667	47.1826883333333	2459.28290245736	-0.952743365027222	0.0642641077209826	2.97097154522012e-50	4.41267175165741e-49	no sig	-
ENSG00000254772.10	EEF1G	1219.461186	2305.86521166667	51159.6090563135	0.585675144518027	0.03938281785369	3.04228604226091e-50	4.5145106428383e-49	no sig	-
ENSG00000186166.9	CENATAC	13.8222676666667	13.7390366666667	412.837839650169	1.48668174188801	0.10068649668657	3.41768800096314e-50	5.06700007146404e-49	sig	-
ENSG00000160714.10	UBE2Q1	8.38624766666667	52.4545883333333	2035.92489414469	-1.12005798714089	0.0756932278374536	3.4694612726855e-50	5.13911995729528e-49	sig	-
ENSG00000064933.19	PMS1	25.7265803333333	36.7496826666667	1450.87884861288	0.986644874871989	0.0666357231169579	3.7133831702623e-50	5.49547255296386e-49	no sig	-
ENSG00000172201.12	ID4	5.79451333333333	41.6060156666667	1140.3162350273	-1.35572765092586	0.0918746882808873	4.68286082280658e-50	6.9239743236943e-49	sig	-
ENSG00000158882.15	TOMM40L	2.437697	23.7709666666667	816.030186746523	-1.80431331943532	0.122805952269266	5.86173342194571e-50	8.65923515488329e-49	sig	-
ENSG00000006634.8	DBF4	3.98744766666667	30.5123466666667	1112.5766176221	-1.45072865342874	0.0984876143002938	6.07473528007083e-50	8.96582897086465e-49	sig	-
ENSG00000123136.15	DDX39A	23.105284	134.360225	2590.71736780821	-1.02578094422056	0.0694991283372578	6.9924991961024e-50	1.03111116960839e-48	sig	-
ENSG00000163611.11	SPICE1	8.59728766666667	8.93656233333333	1003.42775215729	1.44567396795151	0.098234960600416	7.47709143191973e-50	1.10158009822552e-48	sig	-
ENSG00000177646.20	ACAD9	21.5859013333333	35.1951023333333	1768.90631965398	0.79987623176447	0.05419608692784	1.06571611900458e-49	1.56728009730423e-48	no sig	-
ENSG00000175003.15	SLC22A1	3.282813	0.172651666666667	54.9164177419379	5.68793858492114	0.386833116904111	1.08820516175745e-49	1.59892184187743e-48	sig	-
ENSG00000151835.17	SACS	1.57985866666667	17.376155	2245.19332271031	-1.90584080752512	0.130258335295115	1.16494568842523e-49	1.710148599085e-48	sig	-
ENSG00000076053.12	RBM7	3.356963	34.7757686666667	668.749814883016	-1.96469837533766	0.134366485807297	1.16779973713454e-49	1.71280770374188e-48	sig	-
ENSG00000204842.18	ATXN2	14.9226773333333	24.840283	1788.43675661401	0.778319568563969	0.0527608891876416	1.23625949174987e-49	1.80998526479279e-48	no sig	-
ENSG00000152749.8	GPR180	3.368862	23.3168303333333	1629.04527686054	-1.36148570619861	0.092705222737334	1.31010613735735e-49	1.91639479237481e-48	sig	-
ENSG00000056277.16	ZNF280C	8.48523433333333	10.541612	695.434296152598	1.19993124560588	0.0816931856561781	1.56538943910867e-49	2.28778045518133e-48	sig	-
ENSG00000185842.16	DNAH14	41.9620636666667	56.5603453333333	2065.58211219568	1.05990500048538	0.0721137456615382	1.65804905297853e-49	2.42104638162475e-48	sig	-
ENSG00000100596.8	SPTLC2	2.870696	19.496938	1708.31959430321	-1.22645851571587	0.0835359217526433	1.66318488612969e-49	2.42638882099932e-48	sig	-
ENSG00000107341.5	UBE2R2	5.437185	33.250309	1631.29798220569	-1.06552008346518	0.0725383017910793	1.86693644341967e-49	2.71880895000487e-48	sig	-
ENSG00000012232.10	EXTL3	1.337383	13.0053923333333	902.154655625332	-1.77510691556828	0.121465966242737	1.96723417365895e-49	2.86233443495975e-48	sig	-
ENSG00000110429.14	FBXO3	6.97172866666667	49.381122	1342.94377733434	-1.26017248759461	0.085917058390978	1.97173162003031e-49	2.8663394090476e-48	sig	-
ENSG00000143971.9	ETAA1	1.26896866666667	17.9305126666667	659.351173624862	-2.24455680155123	0.154430427706693	1.97612751860641e-49	2.87018980973895e-48	sig	-
ENSG00000127314.18	RAP1B	44.523012	220.704760666667	3094.76968505366	-0.790058259398922	0.0536817513985933	2.00865758101239e-49	2.91486025470765e-48	no sig	-
ENSG00000163866.9	SMIM12	3.57929733333333	38.074687	714.588512676909	-2.25487690687767	0.155205154192071	2.0911127327453e-49	3.03183661613478e-48	sig	-
ENSG00000119414.12	PPP6C	16.3503283333333	91.99919	2661.90277400818	-0.984259396550117	0.067003500817306	2.10616805894568e-49	3.0496056194436e-48	no sig	-
ENSG00000164902.14	PHAX	4.895116	33.836017	1376.8831858625	-1.28015766891816	0.0873168217925992	2.1070812552922e-49	3.0496056194436e-48	sig	-
ENSG00000170779.11	CDCA4	6.94447366666667	52.9484873333333	1321.15253191182	-1.3743106041241	0.0938077561414671	2.18600286520462e-49	3.16104481221094e-48	sig	-
ENSG00000067704.10	IARS2	43.3165716666667	173.204111	6482.13510534273	-0.488106445604216	0.0331154553212192	2.54056728389179e-49	3.66730217684451e-48	no sig	-
ENSG00000106804.10	C5	3.09370366666667	2.16390266666667	340.899576560038	2.01676349340664	0.138559380251144	2.73754041189074e-49	3.94816298034497e-48	sig	-
ENSG00000168246.6	UBTD2	5.71555133333333	45.7363996666667	1091.10592975431	-1.41351975845115	0.0966834015138972	3.23374631460316e-49	4.65971497456019e-48	sig	-
ENSG00000108826.16	MRPL27	13.8114573333333	132.147672666667	919.89044673876	-1.73694899887713	0.119099512358791	3.28478019471354e-49	4.72910466770897e-48	sig	-
ENSG00000116641.18	DOCK7	15.240124	26.3281116666667	2675.1123273725	0.707971700514352	0.0481840249819955	3.39546851983149e-49	4.88418225702906e-48	no sig	-
ENSG00000134294.14	SLC38A2	9.86706733333333	174.987256	4179.99626558074	-2.58061761176216	0.179138589142644	3.95631081621369e-49	5.68594206281209e-48	sig	-
ENSG00000068078.20	FGFR3	12.1152136666667	16.6929976666667	1815.38527380625	1.04039134205609	0.0710815815978588	4.20374184545696e-49	6.03626462371692e-48	sig	-
ENSG00000068028.18	RASSF1	22.106035	27.7899176666667	1041.88116612893	1.16942613623561	0.0799736010702738	4.28294570335835e-49	6.14462437284433e-48	sig	-
ENSG00000158062.21	UBXN11	13.387153	17.1389626666667	653.473303466713	1.14631405744184	0.0783957467225416	4.45256929139126e-49	6.37128534404915e-48	sig	-
ENSG00000099991.18	CABIN1	17.009824	28.5794133333333	4933.21540783923	0.762089143326209	0.0519775309307592	4.82312331741761e-49	6.89551320585023e-48	no sig	-
ENSG00000132849.22	PATJ	3.17134633333333	3.92023466666667	848.153427793312	1.21920019274244	0.0834527629979196	4.86702141502263e-49	6.95222267691972e-48	sig	-
ENSG00000103249.19	CLCN7	14.7874293333333	23.914308	1752.89584080519	0.807982457232627	0.0551416827515994	5.02652309914995e-49	7.17382232404312e-48	no sig	-
ENSG00000006282.21	SPATA20	7.09075366666667	7.554643	519.214633161631	1.4151914097675	0.0970054166961096	5.10650925471868e-49	7.28165169507498e-48	sig	-
ENSG00000129460.17	NGDN	8.578118	71.5729953333333	816.186483710001	-1.49824015828788	0.102769396032878	5.27093146518089e-49	7.50959160264756e-48	sig	-
ENSG00000100242.16	SUN2	3.96726033333333	29.1940283333333	1945.33881302558	-1.33407339412023	0.0914193267977873	5.35166660253598e-49	7.61800929634823e-48	sig	-
ENSG00000133131.15	MORC4	14.9289143333333	24.9417086666667	2009.0766188206	0.776991009989366	0.0530934250632942	7.01393557766502e-49	9.97557746617344e-48	no sig	-
ENSG00000043093.15	DCUN1D1	2.980035	29.9059916666667	857.367725064891	-1.7667337128964	0.121615961624729	7.1286032495702e-49	1.01298932163226e-47	sig	-
ENSG00000127564.17	PKMYT1	36.322293	57.9179783333333	2264.6467923142	0.822935489693067	0.0562630924972401	7.18251971704033e-49	1.01976881064669e-47	no sig	-
ENSG00000206077.14	ZDHHC11B	3.27592933333333	2.67611233333333	273.473810621129	1.77342747532337	0.122160904816674	8.14317582383151e-49	1.15416694786954e-47	sig	-
ENSG00000059573.9	ALDH18A1	26.0033266666667	110.354449333333	4553.59119079833	-0.588453212990031	0.0401807715151017	8.65698143092875e-49	1.22593305142988e-47	no sig	-
ENSG00000111181.13	SLC6A12	1.145346	0.0955743333333333	44.1089781232592	5.03993662781092	0.346881294516957	9.03768200437092e-49	1.27874248308184e-47	sig	-
ENSG00000116030.17	SUMO1	61.8172606666667	348.979841666667	3388.64047187074	-0.979985065377831	0.0671795366594938	9.52421038204336e-49	1.34642172070418e-47	no sig	-
ENSG00000102024.19	PLS3	145.248575666667	540.640137	17492.1296364112	-0.38545611071493	0.0262969044625964	9.73480086614175e-49	1.37500923325976e-47	no sig	-
ENSG00000117597.18	UTP25	3.04552933333333	20.3548473333333	1820.1029879673	-1.23959466853838	0.085178796896095	1.08614665394963e-48	1.53282913096482e-47	sig	-
ENSG00000142002.19	DPP9	19.2900616666667	34.815515	2997.12855466668	0.658841602508085	0.0450638384321969	1.09446213922968e-48	1.54323858893785e-47	no sig	-
ENSG00000102158.22	MAGT1	26.6714696666667	138.429985666667	4651.36283885301	-0.911964431438519	0.062548179507194	1.19618838515276e-48	1.6837863412943e-47	no sig	-
ENSG00000139620.13	KANSL2	17.1463476666667	23.9301593333333	1061.62624564247	1.00669637136069	0.069119160945055	1.2741255019321e-48	1.791957159267e-47	sig	-
ENSG00000171867.18	PRNP	4.32617	42.279556	863.135708140568	-1.75247110013493	0.120960623955483	1.29700480480849e-48	1.82257467310428e-47	sig	-
ENSG00000169228.14	RAB24	33.8862553333333	47.6198083333333	1290.95023770976	1.01640519634745	0.0698254834491099	1.41582380079964e-48	1.98784081843895e-47	sig	-
ENSG00000095787.25	WAC	17.4770716666667	92.6772856666667	4026.36828072351	-0.892047438826034	0.0612480673310119	1.56175719937913e-48	2.18899193807176e-47	no sig	-
ENSG00000131558.15	EXOC4	8.849764	13.264955	1268.00010149342	0.923607598464906	0.0634336028087842	1.56856729119891e-48	2.19666282118708e-47	no sig	-
ENSG00000213625.9	LEPROT	4.46477066666667	39.2473636666667	1131.96768916672	-1.59026118578059	0.109834197959371	1.96813989626581e-48	2.75154332561348e-47	sig	-
ENSG00000113369.9	ARRDC3	5.53320966666667	4.42876233333333	415.848068699975	1.81207859430557	0.125403732437875	2.00490874887735e-48	2.80056428722859e-47	sig	-
ENSG00000140497.16	SCAMP2	7.691223	50.7542726666667	1278.11596295186	-1.23993296813706	0.0854641305742219	2.08263348452702e-48	2.90666272305229e-47	sig	-
ENSG00000095139.15	ARCN1	28.162123	124.084489666667	5332.03331863293	-0.638878271276236	0.0438355233844019	2.22466804621749e-48	3.10225993168206e-47	no sig	-
ENSG00000197603.16	CPLANE1	5.87680066666667	5.840345	1556.53809400306	1.5044809825898	0.103921315178522	2.29852451863586e-48	3.20253284712734e-47	sig	-
ENSG00000113522.14	RAD50	18.479535	31.247101	4315.47512582962	0.749800558563841	0.0515139280041135	2.36331934885204e-48	3.29002092742309e-47	no sig	-
ENSG00000067191.16	CACNB1	2.563846	2.03210166666667	246.179099995905	1.8212248665527	0.126176294910723	2.48181197588353e-48	3.4520512555325e-47	sig	-
ENSG00000197912.16	SPG7	19.7268406666667	30.4016713333333	1717.50661155437	0.884623220965529	0.0609203544083913	2.99106602283695e-48	4.15687322818465e-47	no sig	-
ENSG00000161647.19	MPP3	5.664336	5.87018666666667	414.60972613983	1.46185159711857	0.101179593973256	3.72591573477276e-48	5.1737631255378e-47	sig	-
ENSG00000172915.20	NBEA	3.23716733333333	3.765929	763.995797831408	1.30242761623757	0.0900852367964592	4.00691635677622e-48	5.55925802303741e-47	sig	-
ENSG00000123684.13	LPGAT1	7.75137933333333	39.888238	2961.9028499688	-0.839302288672004	0.0578945042159337	4.62237546400967e-48	6.40774360736598e-47	no sig	-
ENSG00000087266.17	SH3BP2	7.291097	8.77717266666667	1049.982968378	1.21272455820294	0.0839052975960116	4.7837978325323e-48	6.62592301812884e-47	sig	-
ENSG00000184205.14	TSPYL2	5.52245466666667	5.52535733333333	547.049115883803	1.51202345625017	0.104817798296568	4.82579703864302e-48	6.67846402306562e-47	sig	-
ENSG00000182952.5	HMGN4	14.556017	99.6583346666667	1660.50862188324	-1.28317964805821	0.0888377466839568	5.00692259777528e-48	6.92329272000459e-47	sig	-
ENSG00000135679.27	MDM2	9.163053	55.3737576666667	3078.10436002577	-1.05266377040053	0.072770996259416	5.0348938294093e-48	6.95611446053041e-47	sig	-
ENSG00000175931.13	UBE2O	4.969486	27.925574	2292.40176279493	-0.956300358784006	0.0661200558783944	6.0998008864698e-48	8.42028816487726e-47	no sig	-
ENSG00000110048.12	OSBP	5.56811133333333	31.3796053333333	1885.19476896322	-0.979422732016184	0.0677933996779727	7.38728593023955e-48	1.01889963036142e-46	no sig	-
ENSG00000114841.18	DNAH1	0.939727	0.796271333333333	384.840821131986	1.72701688062307	0.120207568988738	7.85412597164005e-48	1.08238026288701e-46	sig	-
ENSG00000160799.12	CCDC12	5.481722	60.8213336666667	667.717924290124	-2.0990947873071	0.14673687268405	8.30392402452486e-48	1.14340787888407e-46	sig	-
ENSG00000056736.10	IL17RB	14.5296236666667	17.9875326666667	765.177573384108	1.17908836436503	0.0817816466992565	8.42657157448151e-48	1.1593240473535e-46	sig	-
ENSG00000137501.18	SYTL2	1.67144	0.796912666666667	120.866659703792	2.57363163796258	0.181412192160495	9.44634840466696e-48	1.29853694764405e-46	sig	-
ENSG00000108091.11	CCDC6	8.61991433333333	44.6912186666667	2636.21543059449	-0.85877289303465	0.0594512998757444	9.49570869325869e-48	1.30423082528562e-46	no sig	-
ENSG00000130305.17	NSUN5	25.7179766666667	31.571467	1213.91583195891	1.19132171745729	0.0827031447114403	9.9676481037073e-48	1.36790773099081e-46	sig	-
ENSG00000125633.11	CCDC93	8.105279	12.150462	1690.3684691526	0.92880130688999	0.0643757724664054	1.06876459521894e-47	1.4654921540619e-46	no sig	-
ENSG00000087111.21	PIGS	17.69313	91.6902293333333	3110.16316584084	-0.846787527600917	0.0586520663315507	1.08376130935581e-47	1.48481626595396e-46	no sig	-
ENSG00000067955.15	CBFB	11.634771	69.8431343333333	1861.50655263845	-1.09767704309398	0.0762281162491534	1.21765810589727e-47	1.66687247546454e-46	sig	-
ENSG00000152601.18	MBNL1	10.3513136666667	56.972517	2902.26476189082	-0.932896349117974	0.0647086320585995	1.24303719415202e-47	1.70019750111034e-46	no sig	-
ENSG00000136153.20	LMO7	3.23757966666667	3.92129866666667	860.523868644944	1.23417495289964	0.0858025794414733	1.27500866599478e-47	1.74247648554877e-46	sig	-
ENSG00000007080.11	CCDC124	86.9481903333333	148.250089	2941.42106961772	0.732088442014408	0.0506928633206158	1.28231759170042e-47	1.75100840223299e-46	no sig	-
ENSG00000133424.22	LARGE1	6.83184433333333	8.237787	731.23206964355	1.19942368443539	0.0833713216853617	1.28435289165897e-47	1.75233097602009e-46	sig	-
ENSG00000118200.15	CAMSAP2	6.715592	37.2481896666667	3130.35117831699	-0.960071331979233	0.0666244962532009	1.30540316930779e-47	1.7795732665742e-46	no sig	-
ENSG00000135316.19	SYNCRIP	62.689283	271.611667	10582.9888160627	-0.610305870942428	0.0422413581600584	1.48201614204336e-47	2.01866328070865e-46	no sig	-
ENSG00000125741.6	OPA3	0.739592666666667	10.0564013333333	868.146489741791	-2.27365065461641	0.159846616343804	1.598709150509e-47	2.17580739150052e-46	sig	-
ENSG00000221829.11	FANCG	15.5140373333333	22.6514763333333	1096.2253063567	0.945500930070233	0.0656827769633135	1.6692205439356e-47	2.26989121483693e-46	no sig	-
ENSG00000108651.10	UTP6	28.7043343333333	51.8312776666667	3010.96773558586	0.640841601808378	0.0443929841680892	1.67513599524579e-47	2.27605119883397e-46	no sig	-
ENSG00000120915.14	EPHX2	5.775909	4.60435433333333	280.176281926916	1.77375416362385	0.124022138650431	1.83397391834601e-47	2.48980905427024e-46	sig	-
ENSG00000157933.10	SKI	5.55510366666667	34.8710496666667	3242.19369882386	-1.11067569602639	0.0773141517748736	1.9575465081673e-47	2.65537708420019e-46	sig	-
ENSG00000162738.7	VANGL2	1.73996366666667	16.237621	902.34314519812	-1.67224912561049	0.116884167502597	2.05825430484118e-47	2.78968180409456e-46	sig	-
ENSG00000145391.14	SETD7	9.45656733333333	52.0911133333333	3756.88480870304	-0.93243190694511	0.0648653884401528	2.28396385619909e-47	3.09304816700597e-46	no sig	-
ENSG00000141568.21	FOXK2	5.859931	31.2614463333333	2116.14978314406	-0.902256610446897	0.0627543038924121	2.31995303383083e-47	3.13919839264737e-46	no sig	-
ENSG00000100796.18	PPP4R3A	10.3037266666667	52.5691076666667	2731.5448359411	-0.829615054129616	0.0577067144337694	2.71294188671543e-47	3.66794208831888e-46	no sig	-
ENSG00000146918.20	NCAPG2	35.5377026666667	67.0418723333333	5242.77365194617	0.602090905670164	0.0418103217934453	2.99652075660147e-47	4.04801368985957e-46	no sig	-
ENSG00000186470.14	BTN3A2	0.471356333333333	15.1084456666667	786.991239575905	-3.50885183397217	0.251609870796455	3.10780598166161e-47	4.19489965988129e-46	sig	-
ENSG00000133704.10	IPO8	9.08129133333333	47.373294	2906.13245983514	-0.863575454982056	0.0601400477220809	3.24573411169066e-47	4.3774773606521e-46	no sig	-
ENSG00000066230.12	SLC9A3	0.665294333333333	11.5570933333333	665.270429613061	-2.61723876075323	0.18580660393524	3.34135312333826e-47	4.50274058712696e-46	sig	-
ENSG00000136897.8	MRPL50	6.82541166666667	51.0819006666667	1123.40253881799	-1.38311612916793	0.0967209208330119	3.51702129431365e-47	4.73558268866313e-46	sig	-
ENSG00000230124.8	ACBD6	34.100237	53.878703	2034.32396993774	0.832988430593959	0.0580170839765197	3.53345876779455e-47	4.75381876974292e-46	no sig	-
ENSG00000119138.5	KLF9	1.204448	15.8317503333333	570.549866066333	-2.11724033938923	0.149148977378983	3.80050084624972e-47	5.1089056793244e-46	sig	-
ENSG00000100263.14	RHBDD3	20.147737	25.785958	912.879547362837	1.15917416187932	0.0810569388437694	4.66638514201632e-47	6.26776032116943e-46	sig	-
ENSG00000197223.12	C1D	6.52264133333333	71.4595933333333	662.258630999736	-1.90615724545056	0.134231124520682	5.94618497781586e-47	7.98022717570107e-46	sig	-
ENSG00000117899.11	MESD	5.91402466666667	35.4489133333333	1707.98682691994	-1.09244550474924	0.0764471930703242	5.96362317131241e-47	7.99709696613461e-46	sig	-
ENSG00000163126.15	ANKRD23	3.122021	1.89030733333333	185.66840297906	2.24202174053499	0.158593363521308	6.09298888652409e-47	8.16390933433371e-46	sig	-
ENSG00000156232.7	WHAMM	4.70386366666667	5.56749866666667	595.662728392867	1.27468156344258	0.0893591415728141	6.72618951051361e-47	9.00498085486611e-46	sig	-
ENSG00000137040.10	RANBP6	3.18484533333333	25.9139576666667	962.603549399149	-1.54375942368282	0.108450848774432	7.15296726084613e-47	9.56854993435826e-46	sig	-
ENSG00000153922.11	CHD1	6.30163	35.7449033333333	2947.13706981869	-0.975129985019016	0.068239585713799	7.21711051056414e-47	9.64649913401441e-46	no sig	-
ENSG00000100632.11	ERH	65.6302386666667	443.683529	2005.08596611173	-1.28029032582245	0.0897917303049917	7.30440513303783e-47	9.75524090409857e-46	sig	-
ENSG00000143248.13	RGS5	4.23083033333333	3.19009833333333	339.643082723429	1.8986681402797	0.133850915212278	7.55257610981764e-47	1.00784864139703e-45	sig	-
ENSG00000198876.13	DCAF12	11.9343996666667	64.5260996666667	2354.47319541773	-0.901855011820849	0.0630972091988832	7.84186112089665e-47	1.04560269994293e-45	no sig	-
ENSG00000178149.17	DALRD3	12.051866	12.6217013333333	430.903979684615	1.43526654400702	0.100835646833759	8.48295335438374e-47	1.13016605638655e-45	sig	-
ENSG00000164944.12	VIRMA	6.542425	40.096185	2462.3452694735	-1.08800083060961	0.0762688230073737	8.574386370949e-47	1.14142175782479e-45	sig	-
ENSG00000135966.13	TGFBRAP1	1.43825733333333	14.2909906666667	839.289930524351	-1.8361696139184	0.129503316970486	9.45196039297286e-47	1.25722553340377e-45	sig	-
ENSG00000083845.9	RPS5	918.583303	1698.95965066667	14877.9869683314	0.61392387357499	0.0428904489419683	1.02495151832566e-46	1.36220700578767e-45	no sig	-
ENSG00000131507.11	NDFIP1	13.4524306666667	74.4032556666667	1929.22749031889	-0.950666255429048	0.0666735057275507	1.17900554637113e-46	1.56568505337418e-45	no sig	-
ENSG00000184575.12	XPOT	32.4465256666667	131.602573	8514.40912891104	-0.520962527688829	0.0364375853465137	1.52580383224577e-46	2.02295234481851e-45	no sig	-
ENSG00000152763.17	DNAI4	4.55263666666667	0.843997333333333	150.857761311881	3.94162651349434	0.283394735456644	1.72161748918642e-46	2.28072665281172e-45	sig	-
ENSG00000153561.13	RMND5A	11.5543883333333	54.890917	3356.67951449222	-0.759406193948225	0.053267437599711	1.75209134155246e-46	2.31922679030477e-45	no sig	-
ENSG00000154305.18	MIA3	20.879195	40.1595973333333	4722.66352662623	0.572503604594063	0.0400966874482403	1.84516555106252e-46	2.44046171556393e-45	no sig	-
ENSG00000074695.6	LMAN1	19.1676343333333	93.472466	4038.07728051113	-0.776778682580044	0.0545120753323751	1.86546273644144e-46	2.46532231468411e-45	no sig	-
ENSG00000110719.11	TCIRG1	3.68936066666667	2.90198866666667	245.695189152805	1.87406372497004	0.132680408283371	1.87799375794972e-46	2.47988773809003e-45	sig	-
ENSG00000188566.15	NDOR1	12.8471006666667	16.3513616666667	1656.63642947406	1.16224796908743	0.0818698578054537	2.07310663866237e-46	2.73533516090817e-45	sig	-
ENSG00000068001.14	HYAL2	2.10103033333333	29.7246406666667	658.075733660685	-2.27627432146572	0.162140909609118	2.19380626922767e-46	2.89226770341918e-45	sig	-
ENSG00000167992.14	VWCE	2.95090633333333	0.277908333333333	132.133168011929	4.87021335656835	0.344873126858676	2.29671512735138e-46	3.02551238147563e-45	sig	-
ENSG00000105568.18	PPP2R1A	31.769325	167.976689333333	6708.46790723659	-0.887765262783576	0.0624365514077408	2.33822574887242e-46	3.07772711351981e-45	no sig	-
ENSG00000104635.15	SLC39A14	8.09376833333333	46.9539823333333	2312.14378115657	-0.978800397758612	0.0689634034382118	2.86430028790639e-46	3.7671625964322e-45	no sig	-
ENSG00000163882.10	POLR2H	15.8660096666667	114.817564666667	1140.40842930007	-1.31671240628928	0.0929999866346837	2.9154446207514e-46	3.83136070280667e-45	sig	-
ENSG00000153157.13	SYCP2L	8.36609933333333	10.064825	551.060894138504	1.2345562886859	0.0871715915058352	3.05454640553766e-46	4.01095394114845e-45	sig	-
ENSG00000163811.12	WDR43	20.276113	103.295837666667	3833.31305935586	-0.849153970466775	0.0597904784539138	3.18719311984566e-46	4.18179084502433e-45	no sig	-
ENSG00000108953.17	YWHAE	356.698692666667	1351.668598	28144.9444852546	-0.416481794528438	0.0292354094208649	3.71896998275311e-46	4.87562010428454e-45	no sig	-
ENSG00000135956.9	TMEM127	0.961826333333333	13.2413706666667	655.3713702814	-2.19473754442074	0.15656883459269	3.78876781880582e-46	4.96316498879771e-45	sig	-
ENSG00000183741.12	CBX6	13.5151076666667	69.6945696666667	5021.60492250223	-0.856856428452956	0.0604048061834316	3.99731518469427e-46	5.23218299115321e-45	no sig	-
ENSG00000171004.19	HS6ST2	4.80591366666667	32.6737733333333	1584.52256259561	-1.20278968075949	0.0850843755855904	4.60377774282475e-46	6.02119880425017e-45	sig	-
ENSG00000187240.17	DYNC2H1	16.6255073333333	20.937331	4944.03955875495	1.17388667086792	0.0830293369457199	4.66467243617456e-46	6.09598839371833e-45	sig	-
ENSG00000169016.17	E2F6	2.380088	26.3390113333333	725.418508237104	-1.85245018041053	0.131873603974898	5.88559282150641e-46	7.68542394903703e-45	sig	-
ENSG00000167716.19	WDR81	2.660299	16.2535926666667	1602.93791568358	-1.12595668200588	0.0797332839510465	6.3131610541117e-46	8.23719592024567e-45	sig	-
ENSG00000258890.8	CEP95	24.9530033333333	30.8806303333333	1544.07401998786	1.17564881312089	0.0833013195852507	6.63676576860823e-46	8.65255168896249e-45	sig	-
ENSG00000130158.14	DOCK6	3.25581133333333	3.579757	682.713606089186	1.3732746534667	0.0974468551833792	6.87541072758088e-46	8.95657192878438e-45	sig	-
ENSG00000105976.16	MET	1.59989733333333	13.2089793333333	1312.28698562868	-1.53558609234337	0.109119837540574	7.26712737047552e-46	9.45935826583212e-45	sig	-
ENSG00000113575.11	PPP2CA	30.2901526666667	155.633468333333	3112.09077048342	-0.84702278874661	0.0599015088841888	7.72795304475749e-46	1.00512339403192e-44	no sig	-
ENSG00000100296.14	THOC5	28.2471996666667	51.8869116666667	2795.65542590585	0.619362279840905	0.0437116622470135	8.02348342128488e-46	1.04273546013803e-44	no sig	-
ENSG00000100201.23	DDX17	93.9641856666667	375.056496666667	22743.6270921227	-0.485615253401787	0.0342364601794257	8.15133415620053e-46	1.05851356667119e-44	no sig	-
ENSG00000198718.13	TOGARAM1	5.51796666666667	7.32416633333333	751.547173924671	1.10730623488217	0.07851893370673	8.50286461567168e-46	1.10329033998135e-44	sig	-
ENSG00000170876.8	TMEM43	9.43880733333333	52.0891316666667	1926.12713701246	-0.939593274475638	0.0665401179616079	8.58121550009799e-46	1.11257795595982e-44	no sig	-
ENSG00000069020.19	MAST4	2.45855	2.07894233333333	552.854864260401	1.72183266568997	0.122655410239597	8.66442636904103e-46	1.12248053599556e-44	sig	-
ENSG00000133460.20	SLC2A11	6.29027166666667	4.42040533333333	339.759266391825	1.97181677129374	0.140865539458041	9.031469269029e-46	1.16910910703183e-44	sig	-
ENSG00000169231.13	THBS3	3.79528633333333	3.59712566666667	337.700283210858	1.54522433905996	0.109984461165327	9.90994308652416e-46	1.28181602427033e-44	sig	-
ENSG00000124228.15	DDX27	30.7517073333333	55.84988	2824.76674516535	0.652895459014274	0.0461546039203124	1.0504412093903e-45	1.35763947652671e-44	no sig	-
ENSG00000143632.15	ACTA1	2.73808	0.575246666666667	60.2554649504112	3.68988288178344	0.269054210026489	1.09585669609832e-45	1.41522310902571e-44	sig	-
ENSG00000133895.18	MEN1	9.21395866666667	51.077122	2008.73260288029	-0.935988649035652	0.0664097391742141	1.25849953553167e-45	1.62398836372181e-44	no sig	-
ENSG00000076382.17	SPAG5	11.1461946666667	54.5314286666667	3519.43587118274	-0.749994623410181	0.0531282334846485	1.31014129107775e-45	1.68930070553644e-44	no sig	-
ENSG00000022840.17	RNF10	36.46404	66.515169	4358.81377257636	0.632682950618644	0.0447693798280115	1.32835896740241e-45	1.71144727509956e-44	no sig	-
ENSG00000104093.14	DMXL2	8.798678	12.2980253333333	2512.92998776226	1.02636044429291	0.0729297591304652	1.45154879678944e-45	1.86869843925236e-44	sig	-
ENSG00000062598.18	ELMO2	0.884931	12.8386496666667	455.376085348289	-2.24078999792097	0.161196909907819	1.6970419869938e-45	2.18132306106002e-44	sig	-
ENSG00000183020.15	AP2A2	14.309642	23.1417006666667	2124.55852980505	0.798664608623878	0.0566976995085774	1.8258784432279e-45	2.34325821772693e-44	no sig	-
ENSG00000090020.11	SLC9A1	7.11909566666667	9.63416833333333	1010.33811168734	1.09814496293605	0.0781774932116979	1.89148535703978e-45	2.42556049649434e-44	sig	-
ENSG00000114251.15	WNT5A	1.15747533333333	15.098752	791.480101617336	-2.10480528397141	0.151214232626018	1.94021936795815e-45	2.48611416204747e-44	sig	-
ENSG00000164751.15	PEX2	4.57565166666667	48.6495013333333	670.11599653286	-1.93191726418079	0.138519974531719	2.02751367136688e-45	2.59594443332376e-44	sig	-
ENSG00000178573.7	MAF	2.337665	21.7979133333333	1151.72471920579	-1.75619417924102	0.125827504268112	2.5313983059125e-45	3.23605291604861e-44	sig	-
ENSG00000085415.16	SEH1L	12.0023123333333	71.3041896666667	1597.23642977813	-1.07783671631814	0.0768599571499175	2.7121408090689e-45	3.46441190284407e-44	sig	-
ENSG00000165152.9	PGAP4	0.772142666666667	15.435066	594.377282448655	-2.64726257861582	0.192465270310583	3.06152586033138e-45	3.90766785607331e-44	sig	-
ENSG00000181104.7	F2R	1.299791	22.2856476666667	697.508480417823	-2.59008406654193	0.188390923434584	4.15588011705398e-45	5.30036045674268e-44	sig	-
ENSG00000154814.14	OXNAD1	15.313525	17.7896043333333	736.435664310912	1.30558303971772	0.0934641758965004	4.29806494201654e-45	5.47744862703691e-44	sig	-
ENSG00000162063.13	CCNF	4.480513	28.176761	1657.69818976094	-1.13459301553425	0.0811365850017413	4.36639837140172e-45	5.56021907341209e-44	sig	-
ENSG00000103061.13	SLC7A6OS	7.132369	9.80762366666667	850.032999493717	1.05653715955073	0.0755313834230412	4.60512908325062e-45	5.85967896596111e-44	sig	-
ENSG00000005486.17	RHBDD2	17.2769383333333	17.4901506666667	724.798688840577	1.45536480970706	0.104383207151293	5.08758834226743e-45	6.46477969057799e-44	sig	-
ENSG00000134697.13	GNL2	46.263398	77.9856706666667	3352.72312498456	0.747400118768575	0.0533054138191042	5.08854942467726e-45	6.46477969057799e-44	no sig	-
ENSG00000106723.17	SPIN1	11.2013276666667	56.4933256666667	2362.04328368328	-0.81396301043721	0.0581143280441271	5.48929669213058e-45	6.96314106267406e-44	no sig	-
ENSG00000187866.10	PABIR1	1.10159366666667	14.4471706666667	623.979471116395	-2.18903273640714	0.1583395247911	5.71105945874002e-45	7.2388559975866e-44	sig	-
ENSG00000140350.15	ANP32A	80.4544233333333	357.771960333333	7853.90136023454	-0.649946015724927	0.0463369511273364	5.72040411159665e-45	7.24511012653802e-44	no sig	-
ENSG00000130340.17	SNX9	7.20723866666667	40.2613463333333	1701.98195854764	-0.984764089756187	0.070441321918237	5.79338995779261e-45	7.33189652054385e-44	no sig	-
ENSG00000011426.11	ANLN	10.0983893333333	51.764656	3805.9961077422	-0.842352061639514	0.0601755938645984	5.80967427543426e-45	7.34684521343792e-44	no sig	-
ENSG00000134250.21	NOTCH2	5.24765766666667	33.7551933333333	4596.53897168642	-1.16288014177511	0.0833097710504154	5.98532043975305e-45	7.56314298952488e-44	sig	-
ENSG00000187778.14	MCRS1	14.7673936666667	80.622526	2053.75740940261	-0.935616793214209	0.0669301751559208	6.39169472821806e-45	8.07043576482999e-44	no sig	-
ENSG00000106004.5	HOXA5	4.95246633333333	53.7727746666667	1236.55923526041	-1.84998433139436	0.133465746889981	8.03164422706996e-45	1.01333194867956e-43	sig	-
ENSG00000094804.12	CDC6	48.968025	84.1647473333333	3631.56922959811	0.709925525735204	0.0507456195122103	8.51237674709456e-45	1.07316049750209e-43	no sig	-
ENSG00000167695.15	TLCD3A	4.688873	52.4682146666667	808.171334481578	-2.01679819535025	0.14584207358933	8.62505677099507e-45	1.08653226669583e-43	sig	-
ENSG00000136938.9	ANP32B	64.417902	330.157041666667	6909.35280291241	-0.851798653307048	0.0609947398232836	9.08417313783506e-45	1.14349204701315e-43	no sig	-
ENSG00000138101.20	DTNB	7.99143666666667	9.403313	510.713383289407	1.24757750576424	0.0896269450669626	9.22149526989909e-45	1.15988899539535e-43	sig	-
ENSG00000133315.12	MACROD1	21.9420576666667	26.591272	730.466587301685	1.21853024183331	0.0875381869980232	9.53450859308918e-45	1.19834256051014e-43	sig	-
ENSG00000105655.19	ISYNA1	28.6695116666667	42.197318	1493.19831346218	0.943591348423139	0.0676587518037463	9.96657829959286e-45	1.2516894627478e-43	no sig	-
ENSG00000149503.13	INCENP	7.113205	42.3034976666667	2954.48166594407	-1.04908641447164	0.0753160595911371	1.06486369966411e-44	1.33632666114456e-43	sig	-
ENSG00000172159.16	FRMD3	1.69709766666667	0.687484	118.936607878349	2.77857540489228	0.203916601255952	1.07351042442775e-44	1.345122482233e-43	sig	-
ENSG00000164877.19	MICALL2	1.33310766666667	0.549385333333333	131.674962714015	2.7367987070867	0.200692516445148	1.09010805599196e-44	1.36487843260518e-43	sig	-
ENSG00000124406.17	ATP8A1	3.898257	4.18248133333333	577.497643744613	1.39662482747688	0.100523883889058	1.09518275261143e-44	1.37018789620319e-43	sig	-
ENSG00000188290.11	HES4	91.3847973333333	126.750823	2377.88983102773	1.03103221033251	0.0740435287162076	1.16564810087177e-44	1.45723754589198e-43	sig	-
ENSG00000164284.15	GRPEL2	5.22775966666667	43.3233993333333	1166.27056760197	-1.50025239678005	0.108110637779171	1.19176232049141e-44	1.48875130332413e-43	sig	-
ENSG00000163001.12	CFAP36	42.522122	63.8661756666667	1237.72480099665	0.93469504549487	0.0670814484572376	1.20803721042581e-44	1.50793520179824e-43	no sig	-
ENSG00000147649.10	MTDH	19.7506223333333	99.3457016666667	5269.15051391851	-0.844247903998462	0.0605895023881794	1.42809019458938e-44	1.78126329738191e-43	no sig	-
ENSG00000128833.13	MYO5C	3.39637833333333	3.81141433333333	668.562087484832	1.31606985315499	0.0948275088335018	1.49882842388169e-44	1.8680769741354e-43	sig	-
ENSG00000172795.17	DCP2	7.10778466666667	43.2634876666667	3303.08957961972	-1.08288285210224	0.0779216612133534	1.58390124129872e-44	1.97261150044079e-43	sig	-
ENSG00000072609.18	CHFR	9.21026633333333	12.327873	733.349071697452	1.09135326611363	0.0785499151807486	1.63841416398974e-44	2.03895677817117e-43	sig	-
ENSG00000176444.19	CLK2	7.82722233333333	52.8028793333333	1476.87288259857	-1.18157820782377	0.0851001179143008	1.64223885259728e-44	2.04216938922147e-43	sig	-
ENSG00000064961.19	HMG20B	75.814352	123.13954	4245.2443855508	0.806199996938985	0.0578786978521433	1.64556296909969e-44	2.04475513565814e-43	no sig	-
ENSG00000148362.11	PAXX	46.84175	51.7606936666667	751.118745083348	1.34922502356195	0.0973279034849774	1.7915498929216e-44	2.22447392978254e-43	sig	-
ENSG00000102390.11	PBDC1	3.29817233333333	48.5493956666667	608.084575743541	-2.36748545364275	0.172824155723067	1.85783254947029e-44	2.30329172001121e-43	sig	-
ENSG00000168883.20	USP39	40.9349666666667	69.7933013333333	2524.23854996052	0.727379256066269	0.0522146059916894	1.88932200126171e-44	2.34056504635944e-43	no sig	-
ENSG00000135333.15	EPHA7	3.905487	26.0091046666667	1751.90611728585	-1.24010459435507	0.089424064622048	1.9242200353116e-44	2.38200169706583e-43	sig	-
ENSG00000179397.18	CATSPERE	3.61660166666667	2.56238033333333	178.628653463765	2.04514559998195	0.14863084063766	2.08279254962636e-44	2.576357922644e-43	sig	-
ENSG00000135205.15	CCDC146	1.75991566666667	0.837864333333333	110.709396914631	2.51153829563391	0.184006926593275	2.19713615259835e-44	2.71575286521693e-43	sig	-
ENSG00000113048.19	MRPS27	16.151491	78.6593556666667	2650.99655849024	-0.745569314881626	0.0535778467192826	2.24508613573436e-44	2.77293458283521e-43	no sig	-
ENSG00000197128.13	ZNF772	1.82669066666667	23.3611873333333	605.799437671933	-2.1560833046437	0.157102318089883	2.5355015003581e-44	3.12927747155391e-43	sig	-
ENSG00000161551.15	ZNF577	1.66583	1.40273466666667	226.439631280584	1.74023351132412	0.126187100732542	2.64854342931663e-44	3.26633805656038e-43	sig	-
ENSG00000178440.8	TIMM23B-AGAP6	12.488106	9.12282433333333	636.749889467538	1.93184090366126	0.140401707974693	2.75566892353956e-44	3.39590198101908e-43	sig	-
ENSG00000167526.14	RPL13	1330.160163	2258.20420133333	34273.7142510506	0.738192186758218	0.0531001314837463	2.76111438589446e-44	3.40006192032147e-43	no sig	-
ENSG00000133703.14	KRAS	6.81847333333333	49.1637066666667	1644.39126539417	-1.318515223387	0.0953629156496013	3.09340324004062e-44	3.80639213664024e-43	sig	-
ENSG00000143947.15	RPS27A	1707.93870966667	2821.74673	20268.549663838	0.776615623742328	0.0559210778138346	3.11539402512049e-44	3.83058215948012e-43	no sig	-
ENSG00000063978.16	RNF4	4.45559433333333	33.8135856666667	1401.84036277107	-1.36379486488361	0.0986996531803533	3.28874818964211e-44	4.04070804123044e-43	sig	-
ENSG00000129167.10	TPH1	2.66466066666667	1.35154733333333	179.296458096083	2.4222911590358	0.177550125224985	3.31320452363645e-44	4.067713804916e-43	sig	-
ENSG00000136861.19	CDK5RAP2	13.7930913333333	22.7492773333333	3490.37827353644	0.786253410970211	0.0566586451116436	3.54696868211697e-44	4.35146038395336e-43	no sig	-
ENSG00000104218.16	CSPP1	9.89160766666667	15.2837526666667	1315.53785866569	0.891043925192227	0.064286909878333	3.64386236398098e-44	4.46699455620265e-43	no sig	-
ENSG00000092964.18	DPYSL2	1.548764	15.2086986666667	781.46709152642	-1.71185945788754	0.124334362826149	3.82223991358052e-44	4.68217263686705e-43	sig	-
ENSG00000176208.9	ATAD5	14.3777103333333	19.9060353333333	2106.26659517761	1.0417921809667	0.0752874606495433	3.86626460547329e-44	4.73257292653575e-43	sig	-
ENSG00000114942.14	EEF1B2	720.083711666667	1340.72955966667	13611.5560878799	0.603822136140522	0.0434793962458891	4.38434506412041e-44	5.36274284201832e-43	no sig	-
ENSG00000168286.3	THAP11	4.31874666666667	45.9107453333333	893.087282235889	-1.85892441387	0.135357412278204	4.62669628550281e-44	5.65496576502639e-43	sig	-
ENSG00000147457.14	CHMP7	2.52375933333333	20.9294956666667	961.220802827328	-1.53723352125748	0.111608612596498	4.75510704603449e-44	5.80759430819395e-43	sig	-
ENSG00000100823.12	APEX1	72.9279136666667	321.885568666667	5201.30263674658	-0.615989228168717	0.0443933581119108	5.05642578681919e-44	6.16643700074824e-43	no sig	-
ENSG00000150779.12	TIMM8B	23.7808163333333	186.21014	1057.3648227941	-1.41505489427004	0.102685806328314	5.14314168003529e-44	6.26753622981749e-43	sig	-
ENSG00000110693.19	SOX6	1.26084333333333	1.00011733333333	236.834417713865	1.83910096777256	0.134023835571547	5.63306189006515e-44	6.859474252639e-43	sig	-
ENSG00000099250.18	NRP1	0.905941	11.613236	760.331937093143	-2.04995780113416	0.149810406411699	5.88433750070824e-44	7.16014904623216e-43	sig	-
ENSG00000087460.29	GNAS	306.548536	563.843511333333	12781.8905537655	0.623202825249204	0.0449647381582536	6.22569556267394e-44	7.56991125152071e-43	no sig	-
ENSG00000119720.18	NRDE2	0.233852	3.95778	643.003167830301	-2.53940175566393	0.18722287854432	6.38181048129527e-44	7.75399414025424e-43	sig	-
ENSG00000198886.2	MT-ND4	2520.84827466667	4230.28024033333	81429.9680668755	0.75491804537458	0.0545503361212179	6.42235731657992e-44	7.79749176936129e-43	no sig	-
ENSG00000116337.20	AMPD2	18.544015	30.822588	2191.362167208	0.765700595264849	0.0553495788233217	6.73931914201461e-44	8.17627736675584e-43	no sig	-
ENSG00000213585.11	VDAC1	72.8967443333333	305.529147666667	5912.42660646137	-0.552589965975697	0.0398795664293167	7.40759364286396e-44	8.98040891301301e-43	no sig	-
ENSG00000132522.16	GPS2	47.667637	81.1680193333333	2150.23268795468	0.746779935363788	0.05402269666715	8.09589392392802e-44	9.80761426905351e-43	no sig	-
ENSG00000086062.13	B4GALT1	2.327109	21.4090876666667	795.703822147256	-1.62941693002369	0.118741515999976	8.3098354710067e-44	1.00593712072385e-42	sig	-
ENSG00000166902.5	MRPL16	16.8364676666667	124.982019666667	1242.33425606375	-1.35020765698258	0.0982347398382169	9.19145322910556e-44	1.11184095872251e-42	sig	-
ENSG00000143319.17	ISG20L2	11.9622416666667	59.1760553333333	2486.94978091121	-0.820219975243011	0.0594285116138392	9.44015128073448e-44	1.14108436415471e-42	no sig	-
ENSG00000172465.14	TCEAL1	4.43789733333333	63.3914493333333	627.231203562523	-2.25345701165645	0.16570288110434	1.05217873674581e-43	1.27089265503849e-42	sig	-
ENSG00000102241.12	HTATSF1	48.2316976666667	96.3321096666667	4940.05811607175	0.502232230477751	0.0363301627500007	1.2617037446747e-43	1.52285138969665e-42	no sig	-
ENSG00000155254.13	MARVELD1	3.33848866666667	29.3949893333333	1242.70044170874	-1.62227114296179	0.118494355533441	1.30100955448995e-43	1.56913979086684e-42	sig	-
ENSG00000213463.5	SYNJ2BP	5.395731	28.7315076666667	2222.20233580758	-0.889759862564316	0.0646743082017086	1.52330872515442e-43	1.83590553397738e-42	no sig	-
ENSG00000003056.8	M6PR	15.8817153333333	79.816424	2302.92839444343	-0.835856701041465	0.0607757960838651	1.79625281977398e-43	2.16327309900492e-42	no sig	-
ENSG00000167977.9	KCTD5	28.3510123333333	44.6612883333333	1602.66788219031	0.850806015582743	0.06188005887176	1.83979662541477e-43	2.21409078136912e-42	no sig	-
ENSG00000168137.20	SETD5	10.27198	59.959917	4527.41533378034	-1.01424939559229	0.0738901386258497	1.88185690042113e-43	2.26305002219751e-42	sig	-
ENSG00000044115.21	CTNNA1	35.4929346666667	70.6881043333333	4568.47741660125	0.514366558458264	0.0373160301591987	2.15761158745741e-43	2.59276412195779e-42	no sig	-
ENSG00000100395.15	L3MBTL2	7.85189966666667	41.252911	2121.91735421074	-0.890772867731893	0.0648963154322141	2.34782243231692e-43	2.81853332389073e-42	no sig	-
ENSG00000162419.13	GMEB1	1.82155733333333	19.507098	910.927912112767	-1.87034042255814	0.13738929691072	2.3489207526672e-43	2.81853332389073e-42	sig	-
ENSG00000188612.12	SUMO2	134.880749	658.689772	6083.69424348351	-0.790521228868384	0.0575565219573058	2.53490299344218e-43	3.03947820972808e-42	no sig	-
ENSG00000173705.9	SUSD5	2.32934266666667	18.855437	1108.00600972096	-1.40289771227066	0.10268267622523	2.66028530709738e-43	3.18749137415672e-42	sig	-
ENSG00000196557.13	CACNA1H	1.28114766666667	0.981872	306.919358557435	1.85538952615346	0.136395912231574	2.79780433326792e-43	3.34982010077202e-42	sig	-
ENSG00000134910.14	STT3A	33.1722303333333	156.598998666667	4704.38841657826	-0.715554192261457	0.052101680326837	2.98369187108192e-43	3.56978196403952e-42	no sig	-
ENSG00000106976.21	DNM1	7.74844733333333	10.260563	932.109926703796	1.10216389960059	0.0805563382238908	3.03866242764119e-43	3.63290449045573e-42	sig	-
ENSG00000148719.16	DNAJB12	4.52804866666667	29.0726986666667	1319.79236423997	-1.1826911609087	0.0865106362669951	3.15433159417996e-43	3.76845127982503e-42	sig	-
ENSG00000137135.18	ARHGEF39	3.326632	24.5844906666667	1010.1211373579	-1.41354985559236	0.103655869776197	3.72074303957188e-43	4.44190740632611e-42	sig	-
ENSG00000057252.13	SOAT1	4.986912	31.843916	1666.93791665847	-1.11681128138679	0.0817376270107726	3.83862011733296e-43	4.57930375217345e-42	sig	-
ENSG00000100714.18	MTHFD1	105.959846333333	240.012921	11967.4962636471	0.3265205808214	0.0237493352536794	4.48017849542362e-43	5.34077591758518e-42	no sig	-
ENSG00000117877.11	POLR1G	2.51947466666667	22.2292043333333	832.118889917668	-1.59546092151076	0.117302561059613	4.63584236233871e-43	5.52233375533996e-42	sig	-
ENSG00000103550.14	KNOP1	4.57592966666667	27.8616036666667	1949.75079791525	-1.08350955724012	0.0793938947623799	5.0253695984069e-43	5.98201060819059e-42	sig	-
ENSG00000140948.13	ZCCHC14	3.495068	20.4551606666667	2067.95985115629	-1.02451529807516	0.0750806907039676	5.63583254685902e-43	6.7038248549785e-42	sig	-
ENSG00000110917.8	MLEC	17.4169026666667	79.0451483333333	6521.36120105598	-0.664563369781902	0.0485315263891083	5.75861941747744e-43	6.84492338429103e-42	no sig	-
ENSG00000130816.17	DNMT1	41.158713	76.6933173333333	9855.65280693648	0.616655541208674	0.0450112633157599	5.76414141033652e-43	6.84653296801143e-42	no sig	-
ENSG00000126749.17	EMG1	3.715731	23.749316	1398.14601607615	-1.17529718957623	0.0862849979186614	6.3202878406305e-43	7.5016884651761e-42	sig	-
ENSG00000134900.13	TPP2	11.3651246666667	15.5165386666667	1543.72370554066	1.04366346678411	0.0765598034028785	6.58171995424789e-43	7.80634755873142e-42	sig	-
ENSG00000124587.14	PEX6	3.23361566666667	3.05096833333333	367.617817021767	1.59792473646375	0.117711433349482	6.61384812500462e-43	7.83879387802676e-42	sig	-
ENSG00000105171.10	POP4	2.87731566666667	24.9287453333333	808.555873087835	-1.58705590037829	0.116942089727619	7.07269022674331e-43	8.37657407027487e-42	sig	-
ENSG00000119953.14	SMNDC1	5.89540033333333	45.6475803333333	1226.41734078862	-1.37969049445009	0.101537291429521	7.60608771487757e-43	9.00181577033817e-42	sig	-
ENSG00000167085.14	PHB1	56.4943743333333	243.456982666667	5256.36644087221	-0.613596730488081	0.044880458184775	8.54797297006435e-43	1.01092550021056e-41	no sig	-
ENSG00000163320.12	CGGBP1	31.0030356666667	134.776376333333	4794.97368532598	-0.611226403195333	0.0447146526932945	8.86317422891336e-43	1.04744865509611e-41	no sig	-
ENSG00000101049.18	SGK2	1.74523	0.351996	43.0671870004281	3.74693493348455	0.283232411741788	9.21284957360143e-43	1.08799051003272e-41	sig	-
ENSG00000132475.10	H3-3B	70.6048683333333	379.549768333333	5899.31440726792	-0.925489029559587	0.067977274368632	1.01814288290499e-42	1.20064846643792e-41	no sig	-
ENSG00000148773.14	MKI67	9.449201	58.9346516666667	15412.0477876765	-1.11450090573252	0.0819985814648359	1.02786007442367e-42	1.2112379800974e-41	sig	-
ENSG00000134759.14	ELP2	43.2794	75.524375	3791.7663784702	0.699383533987928	0.0512628396863154	1.07374627520137e-42	1.26349785549662e-41	no sig	-
ENSG00000181904.9	C5orf24	14.4222853333333	78.6000373333333	2878.62183283938	-0.923993304809101	0.0679089046926875	1.14397812685248e-42	1.34517742947786e-41	no sig	-
ENSG00000095564.15	BTAF1	26.8481276666667	46.144563	5204.65772282698	0.732206328559894	0.0537069562833278	1.14889450261976e-42	1.34999213122567e-41	no sig	-
ENSG00000104980.8	TIMM44	35.6867823333333	63.774703	2496.31363113061	0.664847522467874	0.0487485565138714	1.2275317270088e-42	1.44136266473006e-41	no sig	-
ENSG00000135951.16	TSGA10	3.58815833333333	2.58797833333333	209.100195577665	1.90416599839884	0.141240218639541	1.3106090526593e-42	1.53781249343102e-41	sig	-
ENSG00000163684.12	RPP14	6.90434466666667	38.5798896666667	1731.317669082	-1.02354900636425	0.0754000446094935	1.4832487711912e-42	1.73913829866937e-41	sig	-
ENSG00000171435.14	KSR2	0.438918333333333	0.298771666666667	184.950131052421	2.0079857910101	0.149269116138443	1.53634788035321e-42	1.80011316908432e-41	sig	-
ENSG00000153015.17	CWC27	27.2900256666667	42.4354216666667	1621.52903967334	0.86336067698373	0.0635160841421166	1.54265669028427e-42	1.80621678198857e-41	no sig	-
ENSG00000135317.14	SNX14	16.5369073333333	24.944261	1155.47086686271	0.889414089046415	0.0654645862159079	1.60668634370379e-42	1.87984590940329e-41	no sig	-
ENSG00000196498.14	NCOR2	8.17528333333333	12.4999776666667	3283.13048918397	0.898062911658075	0.0661510150735542	1.81803268097561e-42	2.12561016728728e-41	no sig	-
ENSG00000090861.17	AARS1	25.7248693333333	118.519458	6301.33283801929	-0.680306310644797	0.0500010664545085	1.85753973930991e-42	2.17025642230753e-41	no sig	-
ENSG00000118557.16	PMFBP1	3.469595	2.379656	228.400097003217	2.01150442379784	0.149792170670026	2.09162386561582e-42	2.44201174416995e-41	sig	-
ENSG00000144233.12	AMMECR1L	3.20294766666667	23.251858	1162.95983728669	-1.28772498422436	0.0952538173164617	2.1998185331271e-42	2.56650703435219e-41	sig	-
ENSG00000148824.19	MTG1	34.8164613333333	59.3892746666667	2417.48060066964	0.733746373124995	0.054015781035589	2.25249527215441e-42	2.62609934958698e-41	no sig	-
ENSG00000166170.12	BAG5	3.70169233333333	28.4400463333333	1219.0610257874	-1.43669414748474	0.106455639114106	2.47298584526292e-42	2.88111620426482e-41	sig	-
ENSG00000198018.7	ENTPD7	2.93432766666667	19.528269	1687.95881636241	-1.2236772669849	0.090543543444072	2.52698299614923e-42	2.94193831876282e-41	sig	-
ENSG00000012660.14	ELOVL5	22.2864043333333	118.136405333333	2570.57791295518	-0.878166505738876	0.0647929604709768	2.56607943669584e-42	2.98533901604834e-41	no sig	-
ENSG00000120656.14	TAF12	31.2923736666667	40.209068	931.936516501996	1.1184328395787	0.0827148408354524	2.65926356487916e-42	3.09155856902123e-41	sig	-
ENSG00000141127.15	PRPSAP2	43.82549	74.92908	1976.55863804036	0.728612696512368	0.0537006771412956	2.82708313923639e-42	3.28433484640992e-41	no sig	-
ENSG00000197694.18	SPTAN1	27.0867796666667	43.3111476666667	9416.5293753529	0.831881288603101	0.0613883358829866	2.89543935370589e-42	3.36136977125983e-41	no sig	-
ENSG00000020922.13	MRE11	23.2014733333333	37.1927386666667	2398.81018223151	0.829653406833519	0.061232069873561	2.98039870533298e-42	3.45755717037464e-41	no sig	-
ENSG00000112699.11	GMDS	16.8790276666667	23.431724	754.162241813157	1.06877730208775	0.0790800070678105	3.1202075792608e-42	3.61719477096099e-41	sig	-
ENSG00000104313.20	EYA1	1.029731	16.149129	648.442186857589	-2.36969588142735	0.177954002930348	3.31436169089599e-42	3.83956413937578e-41	sig	-
ENSG00000276293.5	PIP4K2B	3.38514833333333	20.1481083333333	1512.70938564174	-1.05987797853132	0.0784620407101171	3.47705205975029e-42	4.02519620757703e-41	sig	-
ENSG00000123607.16	TTC21B	7.199404	10.0589166666667	874.976610021897	1.02563246077941	0.0759132405105043	3.54917725341843e-42	4.10579822126089e-41	sig	-
ENSG00000161057.13	PSMC2	16.2709046666667	88.0840593333333	2453.06818083044	-0.937205293911327	0.0694219124798509	4.75033894756929e-42	5.49147205430828e-41	no sig	-
ENSG00000135845.10	PIGC	3.89245066666667	48.9725266666667	546.27437855941	-2.04288730099249	0.152897897805557	4.79839674136797e-42	5.54312681226805e-41	sig	-
ENSG00000105656.13	ELL	6.28296966666667	8.623423	704.152029241185	1.04900085816665	0.0778037923388191	4.9985091657561e-42	5.76618750462609e-41	sig	-
ENSG00000114209.15	PDCD10	6.011283	68.256895	664.941451131485	-1.98487787213671	0.148514392196297	5.26447087945135e-42	6.06873425521034e-41	sig	-
ENSG00000166435.16	XRRA1	3.10771633333333	3.100298	333.672906947602	1.48609842085306	0.110621084067058	5.30570958954585e-42	6.11198397107081e-41	sig	-
ENSG00000050426.16	LETMD1	36.0430143333333	52.557081	1297.14812852589	0.950358231057362	0.0705232005424312	6.45342055389576e-42	7.4236932380144e-41	no sig	-
ENSG00000086015.23	MAST2	5.98007433333333	9.962839	1593.85463418267	0.788600179299429	0.0584287356279924	6.60609362593248e-42	7.5940027986839e-41	no sig	-
ENSG00000070882.13	OSBPL3	6.84223033333333	10.1197753333333	1112.23747327869	0.937846042943406	0.069635377689941	7.34033472753628e-42	8.4321453544922e-41	no sig	-
ENSG00000185515.16	BRCC3	9.56701733333333	57.1846466666667	1815.41639506131	-1.03422210951695	0.0768842526200345	7.77997842319328e-42	8.93093679649169e-41	sig	-
ENSG00000214193.11	SH3D21	1.754183	1.40806533333333	272.931333910763	1.80996001029702	0.135468970305229	8.18634564911494e-42	9.38430565094285e-41	sig	-
ENSG00000214944.10	ARHGEF28	0.964729333333333	0.387237666666667	127.867337083943	2.78628961040504	0.212270265505635	8.68289939600588e-42	9.9465821742112e-41	sig	-
ENSG00000148483.9	TMEM236	1.101842	0.272773666666667	60.2168154751636	3.46715809786582	0.266384256108143	9.1504067572196e-42	1.04748245157384e-40	sig	-
ENSG00000143367.17	TUFT1	5.141166	6.02917566666667	444.033188280681	1.28818720483826	0.0960430721724979	9.26692879065625e-42	1.06008244598962e-40	sig	-
ENSG00000166025.18	AMOTL1	2.28077266666667	14.818875	1894.32186966273	-1.14388402892747	0.0852010582239	9.39940179333073e-42	1.07448833165653e-40	sig	-
ENSG00000130338.13	TULP4	5.31390333333333	7.65384766666667	1569.05979159535	0.984206059923387	0.0732113197806943	9.44654372670543e-42	1.07912638246586e-40	no sig	-
ENSG00000182175.15	RGMA	1.69024366666667	21.145925	565.974672106057	-2.09518653882937	0.157538392092862	9.55543952162204e-42	1.090807540109e-40	sig	-
ENSG00000089597.18	GANAB	63.1713396666667	235.110908666667	13607.3622742413	-0.389247759386247	0.0287920595355179	9.71834952996969e-42	1.10863422033897e-40	no sig	-
ENSG00000132842.15	AP3B1	20.8782686666667	36.4683196666667	2232.25129580838	0.698855039011012	0.0518721460680698	1.09735678586204e-41	1.25095627490324e-40	no sig	-
ENSG00000168259.17	DNAJC7	64.1364236666667	117.345696666667	3659.06592738872	0.632330226694977	0.0469170239516867	1.16792197562714e-41	1.33047533242906e-40	no sig	-
ENSG00000116688.18	MFN2	13.141305	60.413878	4130.32256104973	-0.684304243551371	0.0508134346381628	1.21934980019302e-41	1.38809834842486e-40	no sig	-
ENSG00000165678.22	GHITM	71.830987	309.332564333333	6014.63818377861	-0.582335296394498	0.0432434671607496	1.49072572288517e-41	1.69468176123424e-40	no sig	-
ENSG00000177238.14	TRIM72	0.546118333333333	0.0146	50.6150808885548	6.64616228414348	0.49801010410397	1.58322048531984e-41	1.79858664677379e-40	sig	-
ENSG00000173805.16	HAP1	1.528527	0.837728	150.961721466937	2.36591488153551	0.179238506527268	1.58604776084942e-41	1.800553321871e-40	sig	-
ENSG00000164904.18	ALDH7A1	55.033324	99.7734373333333	2847.8705210629	0.644677887914779	0.0479634006636542	1.87159562659283e-41	2.12325285621826e-40	no sig	-
ENSG00000143390.18	RFX5	13.133054	62.14463	3051.91525260505	-0.741496003926712	0.0552456626536487	2.00361026972022e-41	2.27144968258758e-40	no sig	-
ENSG00000134222.16	PSRC1	5.16048033333333	41.43522	951.312500043903	-1.47768412894818	0.110867605505112	2.22770203106925e-41	2.52375594926721e-40	sig	-
ENSG00000116017.11	ARID3A	1.19641633333333	11.1694393333333	648.197070149421	-1.65708837143033	0.124528390007483	2.23878163124357e-41	2.5345600176732e-40	sig	-
ENSG00000131143.10	COX4I1	331.727636	614.979652333333	5497.86314585774	0.603346306159269	0.0449251731627839	2.34757047616487e-41	2.65589119917082e-40	no sig	-
ENSG00000064703.13	DDX20	8.507674	47.3430236666667	1644.98910206991	-0.949318581543964	0.0709868795051442	2.58487782899825e-41	2.92034306031322e-40	no sig	-
ENSG00000159202.18	UBE2Z	9.14952966666667	46.8233136666667	2178.83002944425	-0.869579036279382	0.0649804895354764	2.65209778783253e-41	2.99422751620103e-40	no sig	-
ENSG00000132600.18	PRMT7	19.474533	31.8246446666667	1499.26052209174	0.789515219869513	0.0589567704382689	2.73959118934516e-41	3.0908835485833e-40	no sig	-
ENSG00000015479.20	MATR3	145.415648333333	269.113263333333	11959.7813818307	0.613152327163782	0.0457256772197649	3.04657451203439e-41	3.43487162039731e-40	no sig	-
ENSG00000166477.13	LEO1	2.31160466666667	22.1965043333333	681.80739782776	-1.69896838251007	0.127988749870372	3.2126970045164e-41	3.61968269500624e-40	sig	-
ENSG00000156110.15	ADK	48.0751633333333	80.264996	1875.40006044953	0.753363113711536	0.0562893384827943	3.26618018338132e-41	3.67741890832111e-40	no sig	-
ENSG00000166436.17	TRIM66	4.305584	5.56043833333333	1343.4998760544	1.12080163671555	0.084057923973664	3.34791974506952e-41	3.76686833234637e-40	sig	-
ENSG00000174444.15	RPL4	694.982810333333	1482.33471433333	49248.0891299786	0.413064374843857	0.0307801706465628	3.63072440903347e-41	4.08226624689889e-40	no sig	-
ENSG00000152082.15	MZT2B	188.503966	284.160378	2522.67183149362	0.904023319072474	0.0677006266791679	3.66579588619453e-41	4.11888023409833e-40	no sig	-
ENSG00000138069.18	RAB1A	32.01331	167.659683666667	2330.46301544669	-0.851621774644831	0.0637488728419326	3.74767127918852e-41	4.20799699953724e-40	no sig	-
ENSG00000119509.13	INVS	7.41017933333333	9.770724	774.086755717598	1.10825333006788	0.0831966473630387	4.04596059051508e-41	4.53982203691197e-40	sig	-
ENSG00000152382.6	TADA1	1.464529	31.9263816666667	461.617307801678	-2.77185636066404	0.21302484228876	4.12204229956695e-41	4.62203336894104e-40	sig	-
ENSG00000105058.12	FAM32A	9.92107866666667	69.992832	1085.02840087468	-1.33471754297661	0.10038746362957	4.19280241715942e-41	4.69816952978702e-40	sig	-
ENSG00000204681.11	GABBR1	6.40416666666667	8.62076466666667	621.73944755288	1.07729528110075	0.0808726588749588	4.23429035770508e-41	4.74142383817459e-40	sig	-
ENSG00000146707.15	POMZP3	5.58501566666667	3.14976133333333	170.510003784199	2.27491337748317	0.173024831452522	4.24837749157015e-41	4.75395756498793e-40	sig	-
ENSG00000117399.14	CDC20	44.805812	212.186966333333	3774.35286371931	-0.7360127724718	0.0550713551228055	4.36990657283729e-41	4.88662050864522e-40	no sig	-
ENSG00000064607.17	SUGP2	23.7544876666667	40.221966	4208.1546772032	0.75209886989198	0.0563153544237654	4.81184662085087e-41	5.37715676467464e-40	no sig	-
ENSG00000107951.15	MTPAP	3.325941	22.3645156666667	1073.23031549798	-1.25071742529704	0.0940951574711303	4.90693141782512e-41	5.47968473151688e-40	sig	-
ENSG00000116754.14	SRSF11	86.7593766666667	184.495107	7844.97869537321	0.425040602600073	0.0317326684880179	5.03599966700561e-41	5.61999772621611e-40	no sig	-
ENSG00000114742.14	WDR48	9.503603	49.616373	2225.28305576543	-0.839355532504569	0.0629424281217727	5.27703359352443e-41	5.88498512157677e-40	no sig	-
ENSG00000008382.16	MPND	11.7423163333333	14.0223266666667	526.358997622698	1.2254155745623	0.0922221640628108	5.37884954514969e-41	5.99446142999823e-40	sig	-
ENSG00000100519.12	PSMC6	30.995008	168.898496	2580.62359867872	-0.92411508079381	0.0693802781529589	5.55081258055179e-41	6.18191174648978e-40	no sig	-
ENSG00000166224.18	SGPL1	6.26199766666667	34.9806033333333	2171.84732774383	-0.962392912152472	0.0722952713780893	5.74109943717047e-41	6.38950138579941e-40	no sig	-
ENSG00000114316.13	USP4	10.7455323333333	16.935079	1299.42388129121	0.824097934253393	0.0618179949607492	5.75673652327545e-41	6.40256674799227e-40	no sig	-
ENSG00000176058.13	TPRN	8.99547966666667	12.7210466666667	804.333950330459	1.02000671080952	0.076692449099563	6.12317941122351e-41	6.80091062800328e-40	sig	-
ENSG00000119688.21	ABCD4	20.8975856666667	26.9765186666667	1143.20589796338	1.10558662599218	0.0832132058758732	6.46050696652749e-41	7.17072621210453e-40	sig	-
ENSG00000169926.11	KLF13	0.599356	8.24686566666667	693.152004833856	-2.18754248538533	0.166548576639958	6.60547634651126e-41	7.32173818786373e-40	sig	-
ENSG00000180998.12	GPR137C	4.23749433333333	3.784124	351.894305647913	1.68222826105659	0.127229842462631	6.65059801400351e-41	7.3667817650732e-40	sig	-
ENSG00000119314.16	PTBP3	11.9888723333333	64.1687413333333	3365.24122543332	-0.898876483017251	0.0675423066583204	6.75651476183625e-41	7.47906118549085e-40	no sig	-
ENSG00000258429.2	PDF	3.27684	27.3192146666667	1038.58402714753	-1.55543153752439	0.117564403319711	7.32884412903859e-41	8.10713282880248e-40	sig	-
ENSG00000177370.5	TIMM22	3.396405	27.4066653333333	941.472087110893	-1.4625840213264	0.110468632415675	7.42678114154468e-41	8.20994171010461e-40	sig	-
ENSG00000044090.13	CUL7	7.24535166666667	11.0178396666667	1293.2247289237	0.912937383293106	0.0686608674746123	7.73145842370467e-41	8.54099983363797e-40	no sig	-
ENSG00000183963.19	SMTN	17.0240606666667	29.6242503333333	2296.58450029598	0.698145493793664	0.0523875686236192	7.86736189713684e-41	8.68529259974912e-40	no sig	-
ENSG00000060656.20	PTPRU	7.18712366666667	40.6685513333333	3664.95620348537	-0.963041431861635	0.0724785680801345	7.98129077080521e-41	8.80514865628054e-40	no sig	-
ENSG00000065809.14	FAM107B	4.32417866666667	33.6757563333333	874.491782897593	-1.40309468044447	0.105982286591212	8.15740007127659e-41	8.99339670945373e-40	sig	-
ENSG00000129158.11	SERGEF	16.6401703333333	19.8610996666667	490.921858891571	1.22612249456576	0.092519395056252	8.57771335309763e-41	9.45044247158517e-40	sig	-
ENSG00000123552.18	USP45	18.1803383333333	23.0621706666667	1197.67480041629	1.14456984061652	0.0863566386946573	9.39564672717152e-41	1.03446574254187e-39	sig	-
ENSG00000136813.15	ECPAS	20.2589446666667	37.7077253333333	4145.61829645531	0.602598961576253	0.0452413700722507	1.03734708858291e-40	1.14135972030485e-39	no sig	-
ENSG00000223496.3	EXOSC6	4.61975333333333	29.7344816666667	1389.58448932561	-1.19754411356572	0.0904542755481315	1.0644808977448e-40	1.17043023475595e-39	sig	-
ENSG00000055208.20	TAB2	12.2150453333333	56.9924866666667	2502.92697462798	-0.717057557465909	0.0539159855469511	1.08761833665525e-40	1.19507066329336e-39	no sig	-
ENSG00000162191.14	UBXN1	63.8283416666667	112.567056666667	2540.32549084145	0.666761603195341	0.0501250830220069	1.1634391223651e-40	1.27667431283176e-39	no sig	-
ENSG00000171603.18	CLSTN1	7.94494966666667	38.8222343333333	2941.40119874123	-0.76398633219199	0.0574982724039973	1.16836689753254e-40	1.28122583616603e-39	no sig	-
ENSG00000244687.13	UBE2V1	33.726353	157.247462333333	2641.35913142746	-0.709127668514163	0.0533572232294403	1.25206536467135e-40	1.37209324519388e-39	no sig	-
ENSG00000196937.11	FAM3C	6.65650533333333	49.4450403333333	1420.057465914	-1.34580518874331	0.101878937739146	1.296444432316e-40	1.41977951264366e-39	sig	-
ENSG00000165650.12	PDZD8	7.482931	36.2861476666667	3516.76931973971	-0.75773189666113	0.0570965818349652	1.46622142796372e-40	1.60463820101e-39	no sig	-
ENSG00000168795.5	ZBTB5	1.851108	15.5076936666667	724.141255213108	-1.56266805989474	0.118617623695961	1.53326601883404e-40	1.67577916775694e-39	sig	-
ENSG00000104731.14	KLHDC4	15.205512	23.69493	1350.24255739166	0.838362761062181	0.0632533032941704	1.56636640601182e-40	1.71081788241729e-39	no sig	-
ENSG00000104164.12	BLOC1S6	8.96726266666667	58.365102	1342.396029807	-1.15557751756343	0.0874731176373592	1.64704586226854e-40	1.79774235079637e-39	sig	-
ENSG00000010165.20	METTL13	7.111465	40.6283663333333	1601.29464901798	-0.977521300212695	0.0738998911865218	1.72365397435824e-40	1.88011048053007e-39	no sig	-
ENSG00000109927.11	TECTA	0.979168333333333	0.337131666666667	125.538683563113	2.92431912384123	0.227559263932634	1.91340957891346e-40	2.08570531870016e-39	sig	-
ENSG00000197959.15	DNM3	2.30545133333333	1.91997466666667	251.287201035901	1.70671309905221	0.129916248199337	1.96120900407463e-40	2.136391267237e-39	sig	-
ENSG00000169905.13	TOR1AIP2	10.0851103333333	45.6646613333333	3532.46088807244	-0.66354443947776	0.0500542760127628	2.14828823365805e-40	2.33863027265081e-39	no sig	-
ENSG00000101138.12	CSTF1	2.85635433333333	24.4328243333333	651.933176823066	-1.53426482242386	0.116662675805205	2.16323650707733e-40	2.35334345044764e-39	sig	-
ENSG00000108107.15	RPL28	698.595975	1110.64237233333	7916.32289957694	0.829382622194847	0.0626865620214532	2.17787355539053e-40	2.3676988017472e-39	no sig	-
ENSG00000141378.15	PTRH2	8.300433	67.8573673333333	718.029725713431	-1.53754698078938	0.117030792044023	2.5667827407465e-40	2.78866005834939e-39	sig	-
ENSG00000159140.22	SON	17.857991	144.194381333333	11220.0395455342	-1.49224802855158	0.11353982751184	2.57132463025153e-40	2.79174816266635e-39	sig	-
ENSG00000128191.16	DGCR8	5.692956	30.974419	2178.02695621702	-0.974101968470811	0.073811614819169	2.60023310468273e-40	2.82127009317194e-39	no sig	-
ENSG00000076201.16	PTPN23	7.18050866666667	11.6715796666667	1419.17004316936	0.792356297063413	0.0599339143749393	2.68204322639797e-40	2.90811380066267e-39	no sig	-
ENSG00000167967.16	E4F1	13.4780113333333	21.385039	1234.3960496529	0.873086881192112	0.0661227898875533	2.84980371685127e-40	3.08797662643244e-39	no sig	-
ENSG00000141424.13	SLC39A6	18.5692716666667	85.2164646666667	3437.2525952756	-0.690420566449272	0.0522011037376102	3.05154150799513e-40	3.30439501330495e-39	no sig	-
ENSG00000198420.10	TCAF1	8.36052366666667	39.936933	3465.08001313581	-0.740859108099169	0.0560574607253679	3.1550734780864e-40	3.4142550740794e-39	no sig	-
ENSG00000173110.8	HSPA6	1.304444	0.116633333333333	35.3514704359888	4.8866874823311	0.373679920624736	3.54455808057151e-40	3.83320971623095e-39	sig	-
ENSG00000134419.15	RPS15A	1717.52717433333	3137.00768633333	13410.7445472444	0.633044632883499	0.0478980700773598	3.88043294402206e-40	4.19367578759542e-39	no sig	-
ENSG00000143793.13	C1orf35	41.590852	66.1207993333333	2035.38220613771	0.829123486865689	0.0628898691508704	4.06201282968011e-40	4.38702726845201e-39	no sig	-
ENSG00000075218.19	GTSE1	10.2109183333333	53.1170693333333	2085.32495473457	-0.875585480445477	0.0664911496433064	4.54588030788868e-40	4.90638474492032e-39	no sig	-
ENSG00000170037.14	CNTROB	16.70024	29.789341	2583.74135972261	0.666137100950685	0.050494627464089	5.02396527069279e-40	5.4188232108779e-39	no sig	-
ENSG00000142156.16	COL6A1	13.901707	24.4528076666667	2596.17844180886	0.692606683258367	0.0525294988491988	5.24203745867979e-40	5.64661962844151e-39	no sig	-
ENSG00000130706.13	ADRM1	58.2278983333333	101.105303	2819.63361841552	0.705475259727285	0.0535221794215065	5.39561453133317e-40	5.80824114719593e-39	no sig	-
ENSG00000179941.9	BBS10	2.707522	26.7055073333333	610.084410340918	-1.7955495944838	0.137709949856957	6.04573762045932e-40	6.50382003217323e-39	sig	-
ENSG00000178035.13	IMPDH2	269.724294666667	581.801515666667	14463.7341165054	0.395478302065855	0.0299350484203603	6.05903107323198e-40	6.51385493717158e-39	no sig	-
ENSG00000108861.9	DUSP3	7.65688433333333	38.786274	1913.3008372083	-0.834051532434761	0.0634191899523722	6.17272069248024e-40	6.63173857523694e-39	no sig	-
ENSG00000155545.20	MIER3	3.901692	28.2531313333333	1197.6772063657	-1.29328582941832	0.0987711288039299	6.443766413549e-40	6.91841508989343e-39	sig	-
ENSG00000127054.22	INTS11	33.0220783333333	54.144489	1505.74393573534	0.790444987615614	0.0601084545309352	6.82851420970487e-40	7.32193230566722e-39	no sig	-
ENSG00000112312.10	GMNN	46.789433	233.711054333333	2584.75308557323	-0.821760829654274	0.0625173751550343	6.92688624554451e-40	7.42256753787082e-39	no sig	-
ENSG00000166441.13	RPL27A	1781.46908166667	3541.613825	21821.37969551	0.512395740156158	0.0388558977452661	7.09059785917231e-40	7.59304113641614e-39	no sig	-
ENSG00000136536.15	MARCHF7	29.8054843333333	57.111269	2695.51709569128	0.578559480513787	0.0439350768004372	8.10988618079063e-40	8.67889904181418e-39	no sig	-
ENSG00000117407.17	ARTN	2.28143566666667	0.258582333333333	57.1642472672593	4.63737627416165	0.35772584650736	8.28449710631602e-40	8.8599891904592e-39	sig	-
ENSG00000155189.12	AGPAT5	3.92063466666667	25.7340486666667	1062.23601518181	-1.26519835878047	0.0967717580381959	8.66230897924605e-40	9.2580188420348e-39	sig	-
ENSG00000151067.23	CACNA1C	0.682538	0.248739666666667	159.944670034057	2.8796200578701	0.225932635189496	8.70464239579473e-40	9.29721460570351e-39	sig	-
ENSG00000005073.6	HOXA11	1.137963	17.8121736666667	727.541876697565	-2.33247001132175	0.180822528252164	9.14854896987138e-40	9.76499115841957e-39	sig	-
ENSG00000152439.13	ZNF773	12.0471913333333	9.83270266666667	445.906455569236	1.78894455238829	0.137557677217348	9.50747302190372e-40	1.01415103461566e-38	sig	-
ENSG00000155906.20	RMND1	23.9639936666667	36.2319253333333	933.37971227158	0.919939862870407	0.0701937462885628	9.58634100939904e-40	1.02190021908759e-38	no sig	-
ENSG00000130772.14	MED18	3.354186	37.292088	443.987330088267	-2.03731253084526	0.157183273212967	9.63422410053173e-40	1.02633851685755e-38	sig	-
ENSG00000028310.18	BRD9	12.0015126666667	18.597824	1196.49494706797	0.88015781717233	0.0671466383312651	1.00179335452807e-39	1.06652361858928e-38	no sig	-
ENSG00000182795.13	C1orf116	0.555302333333333	0.064147	43.9984043236637	4.53072212302757	0.350768712841536	1.08472413851955e-39	1.15331802093596e-38	sig	-
ENSG00000138867.17	GUCD1	7.29916133333333	40.2552433333333	1962.40831347788	-0.997348054503568	0.0762898452510064	1.28639211764311e-39	1.36597047941328e-38	no sig	-
ENSG00000169660.17	HEXD	10.225593	10.6730903333333	555.465189768937	1.42405062688542	0.109333209546088	1.33872895733773e-39	1.42062665259606e-38	sig	-
ENSG00000144840.10	RABL3	2.18550733333333	27.2057823333333	574.121568294446	-2.204768610369	0.170929107284754	1.37402208474011e-39	1.4571375588138e-38	sig	-
ENSG00000088986.11	DYNLL1	137.278986333333	703.788516666667	3300.80229712737	-0.85745367678792	0.0655250092499749	1.39974849624627e-39	1.48346248695726e-38	no sig	-
ENSG00000185024.18	BRF1	9.82881733333333	14.9387593333333	1145.04458992077	0.887201771553372	0.0678287561290795	1.42882126174611e-39	1.51329767032259e-38	no sig	-
ENSG00000182324.7	KCNJ14	1.428442	0.788386333333333	121.217505515433	2.35332274079795	0.183043581309137	1.4814359430763e-39	1.56801212866716e-38	sig	-
ENSG00000053372.5	MRTO4	18.2227473333333	95.2179116666667	2576.25581739522	-0.868428249405709	0.0664002712924407	1.50698976121333e-39	1.59403224774317e-38	no sig	-
ENSG00000085719.13	CPNE3	24.3182256666667	109.601182666667	4055.82691902416	-0.666362423256275	0.0508802434257653	1.77601777366915e-39	1.87739021673508e-38	no sig	-
ENSG00000178980.16	SELENOW	46.655063	57.7082433333333	626.891929859294	1.17437032478245	0.0901843697202376	1.93618711874597e-39	2.04538558197043e-38	sig	-
ENSG00000066468.24	FGFR2	1.65913066666667	15.291346	772.642319510598	-1.64322504245595	0.126694350541857	1.96300498525941e-39	2.07238321933523e-38	sig	-
ENSG00000136936.11	XPA	22.3301383333333	28.4310463333333	661.972901628323	1.11125197543188	0.0853249498735287	2.06276118677978e-39	2.17629916603927e-38	sig	-
ENSG00000113119.13	TMCO6	16.065113	19.274779	579.910987768583	1.21529579572004	0.0934002817777837	2.09479018312859e-39	2.20867255059392e-38	sig	-
ENSG00000137814.12	HAUS2	22.347061	30.3420386666667	1179.94033646729	1.06832769802906	0.082007191874333	2.09964886742436e-39	2.21237536530982e-38	sig	-
ENSG00000141076.18	UTP4	49.297337	83.9006646666667	2590.64947114519	0.723553206717075	0.0553566339702259	2.22992705275821e-39	2.34814177536276e-38	no sig	-
ENSG00000122952.17	ZWINT	50.8277206666667	219.934707666667	5072.86288596274	-0.590837049023586	0.0451422874502849	2.28674245788093e-39	2.40642654424152e-38	no sig	-
ENSG00000108352.13	RAPGEFL1	3.88192	3.28269766666667	310.435524235354	1.74341840087613	0.134698239709821	2.32762051800278e-39	2.44787594425298e-38	sig	-
ENSG00000110851.12	PRDM4	4.27017066666667	25.600009	1421.93958034249	-1.03517929060963	0.0795030528397013	2.4103183606329e-39	2.5332245495916e-38	sig	-
ENSG00000177084.19	POLE	19.804572	32.2474546666667	6333.94789177398	0.803710036569853	0.0615800933484601	2.44629090450943e-39	2.56938751204453e-38	no sig	-
ENSG00000137944.18	KYAT3	27.5081526666667	43.5978263333333	1086.60546327172	0.844004152404799	0.0647167315273733	2.5743282694439e-39	2.70213996691086e-38	no sig	-
ENSG00000176095.12	IP6K1	8.874676	43.2113663333333	2425.88120587967	-0.732093901898443	0.0561038403681726	2.92069316236633e-39	3.06374371508249e-38	no sig	-
ENSG00000117394.24	SLC2A1	2.05354133333333	22.122056	712.863032282204	-1.91987095603175	0.14892278306846	3.1533695746373e-39	3.30570529690918e-38	sig	-
ENSG00000214046.9	SMIM7	5.76994933333333	55.655205	576.023259018945	-1.81176294349157	0.140481883808148	3.72009117005091e-39	3.89483350225789e-38	sig	-
ENSG00000070785.17	EIF2B3	32.7384006666667	53.192687	1529.56588609108	0.803697482549344	0.0617544901662871	3.97658491536689e-39	4.16072359265808e-38	no sig	-
ENSG00000132205.11	EMILIN2	1.51205733333333	11.4024643333333	1161.48193758973	-1.40780949405564	0.108775123010447	4.01808786604313e-39	4.20147227087782e-38	sig	-
ENSG00000221823.11	PPP3R1	15.526852	83.258388	2136.57453827819	-0.908160387980707	0.0698728616411414	4.06459493491563e-39	4.24739828217933e-38	no sig	-
ENSG00000164086.10	DUSP7	1.61375533333333	19.760071	641.269862664515	-1.9715961762129	0.153373652295269	4.50893241479484e-39	4.7057327050721e-38	sig	-
ENSG00000055130.18	CUL1	15.6794883333333	71.8220273333333	3129.0603360141	-0.675643752623555	0.051948017068463	5.72353775558502e-39	5.96955902926953e-38	no sig	-
ENSG00000187741.16	FANCA	29.60981	49.659757	3847.97820884706	0.767593498256147	0.0590962030083505	5.9682319321637e-39	6.22082144350591e-38	no sig	-
ENSG00000164741.15	DLC1	1.218629	11.9722226666667	800.815817222114	-1.70145261854694	0.132140359793894	6.00412307527714e-39	6.25426314252236e-38	sig	-
ENSG00000137168.8	PPIL1	25.874159	136.398542333333	1916.15248791391	-0.904362810182812	0.0697429983149605	6.07598607518401e-39	6.3251092051361e-38	no sig	-
ENSG00000075856.12	SART3	6.26138933333333	33.3000333333333	1892.5137769659	-0.87730236724565	0.0676926623473499	7.00311109110864e-39	7.28563051891334e-38	no sig	-
ENSG00000130997.16	POLN	4.47137	4.401051	317.039857510613	1.53764463190534	0.119424103347243	7.94380276481279e-39	8.25904101377087e-38	sig	-
ENSG00000100387.9	RBX1	21.387012	139.479351333333	1325.5160274842	-1.20393489046982	0.0933411032534219	9.3262431036405e-39	9.6840831519281e-38	sig	-
ENSG00000173567.16	ADGRF3	0.741945666666667	0.0787366666666667	38.3287782704862	4.67388510778931	0.365613036553411	9.32613011937588e-39	9.6840831519281e-38	sig	-
ENSG00000006007.12	GDE1	10.9389583333333	57.6714943333333	1808.55386170053	-0.866497745849575	0.0669720869700565	9.50753210886921e-39	9.86609159522391e-38	no sig	-
ENSG00000243725.7	TTC4	10.2811926666667	55.663091	1612.8577371704	-0.941162179141641	0.0728062821643675	9.58553955964589e-39	9.9407612592363e-38	no sig	-
ENSG00000167549.19	CORO6	5.420617	3.79624166666667	255.365289239986	2.00149628458768	0.156496541160177	9.75685257072179e-39	1.01120389387537e-37	sig	-
ENSG00000141391.14	PRELID3A	6.87456466666667	5.55956933333333	237.698640331442	1.75503130827134	0.136806295787119	1.00443150433852e-38	1.04034024727421e-37	sig	-
ENSG00000173598.14	NUDT4	8.43341033333333	48.1669803333333	1579.77546784504	-0.951784832327042	0.0736688163929504	1.03244177870901e-38	1.06867807806257e-37	no sig	-
ENSG00000100393.14	EP300	6.86696133333333	37.2588143333333	4414.57721543958	-0.912624013598243	0.070613394019815	1.04542228116682e-38	1.08143273379895e-37	no sig	-
ENSG00000119616.11	FCF1	18.1533656666667	102.240914333333	1887.91336395278	-0.96304780063148	0.0745630011131926	1.06476293142285e-38	1.10074642381895e-37	no sig	-
ENSG00000128731.18	HERC2	17.4822966666667	22.496759	8089.99003920309	1.1419712981386	0.0885665084243168	1.07256918576371e-38	1.10742262819236e-37	sig	-
ENSG00000117114.21	ADGRL2	3.72331766666667	22.028266	1437.32286254139	-1.02956169835816	0.0797718618896633	1.07941355445913e-38	1.11378935044598e-37	sig	-
ENSG00000256537.5	SMIM10L1	1.35116233333333	15.150317	559.594989649139	-1.89491185001471	0.148070668930023	1.12766329780322e-38	1.16284526007618e-37	sig	-
ENSG00000156642.17	NPTN	8.16193766666667	58.7218826666667	1394.41002585792	-1.35199634795047	0.105155324410714	1.3084058062137e-38	1.3483803123383e-37	sig	-
ENSG00000158042.9	MRPL17	6.967608	46.7363023333333	1137.07212977364	-1.23715545562606	0.0962361380374973	1.55416920634221e-38	1.59964521006162e-37	sig	-
ENSG00000284770.2	TBCE	43.62662	64.62319	1893.29412657567	0.925906247478166	0.0718257155810645	1.57072615025146e-38	1.61567429368696e-37	no sig	-
ENSG00000184076.13	UQCR10	59.1808813333333	370.105999666667	2182.82136677704	-1.10643776212921	0.0859818293449292	1.57313117417291e-38	1.6171355317984e-37	sig	-
ENSG00000096872.17	IFT74	13.181728	19.920329	951.74199714774	0.926129656100684	0.0718561487843594	1.61868272051679e-38	1.66292064102122e-37	no sig	-
ENSG00000095066.12	HOOK2	5.60121033333333	5.95387466666667	451.612997956228	1.37842875466864	0.107403978948795	1.70209161498314e-38	1.747516184958e-37	sig	-
ENSG00000164221.13	CCDC112	13.4191286666667	16.86248	620.356567262607	1.11374717545148	0.0866041430590499	1.72792819360659e-38	1.77293419340259e-37	sig	-
ENSG00000168944.17	CEP120	9.047535	13.782271	959.826949329549	0.903825702450307	0.0701380993994484	1.73700035339813e-38	1.78113013765738e-37	no sig	-
ENSG00000122643.23	NT5C3A	29.322644	39.703791	832.843636546692	1.06732267935651	0.0829793291257359	1.79603447206304e-38	1.8393677227294e-37	sig	-
ENSG00000092098.18	RNF31	8.888202	13.3527423333333	919.33677484044	0.924465378711117	0.0717945621595491	1.89981983681528e-38	1.94444488843393e-37	no sig	-
ENSG00000198393.8	ZNF26	1.91465866666667	2.74108866666667	816.858975174913	1.00743999502489	0.0783648322654744	2.15388931846929e-38	2.20310957873568e-37	sig	-
ENSG00000212747.5	RTL8B	2.357313	31.9755276666667	503.468149104547	-2.26978576468112	0.179161534377292	2.16019464060583e-38	2.20818402994599e-37	sig	-
ENSG00000171790.16	SLFNL1	0.889645	0.026036	42.6895940691321	6.58140665229241	0.514374792441943	2.26345967401315e-38	2.31230423289889e-37	sig	-
ENSG00000131043.13	AAR2	5.32405833333333	36.139542	879.780438587034	-1.25498293815943	0.0979048137432594	2.44873014947055e-38	2.49846522766166e-37	sig	-
ENSG00000141013.17	GAS8	7.91722433333333	8.69179366666667	728.916550147699	1.31245884950332	0.102434943366474	2.44832289681253e-38	2.49846522766166e-37	sig	-
ENSG00000117262.19	GPR89A	22.4555846666667	26.957796	885.350974708811	1.22388328389394	0.095514397283447	2.71326598405461e-38	2.76665551334979e-37	sig	-
ENSG00000185163.10	DDX51	10.196005	15.263203	1587.47839863857	0.907996910139808	0.0706929046334294	2.97332927217896e-38	3.02807687254084e-37	no sig	-
ENSG00000131446.17	MGAT1	5.414139	35.164921	1434.0884591085	-1.15044762123893	0.089785054599381	3.00474703216845e-38	3.05817716836624e-37	sig	-
ENSG00000011485.15	PPP5C	17.159407	81.890857	2869.84261636701	-0.714070573414602	0.0554981512411526	3.26106631519311e-38	3.31699915539797e-37	no sig	-
ENSG00000101166.16	PRELID3B	44.9668886666667	218.312528666667	2839.65302812833	-0.775530588907216	0.0603559802460637	3.60441885585011e-38	3.6639720634313e-37	no sig	-
ENSG00000008838.21	MED24	13.4145413333333	63.4923093333333	3086.25137266393	-0.71434468577278	0.0555913449405412	4.04195194254662e-38	4.10365541163247e-37	no sig	-
ENSG00000180185.13	FAHD1	4.80392266666667	42.0485996666667	729.896272551089	-1.57609249305676	0.123667822473118	4.04134509145178e-38	4.10365541163247e-37	sig	-
ENSG00000107815.10	TWNK	7.40897866666667	41.3128063333333	1983.21231431491	-0.993427286943271	0.077561724377414	4.07256247928984e-38	4.13217936054936e-37	no sig	-
ENSG00000099904.16	ZDHHC8	15.416688	23.2958673333333	1565.82919399668	0.902092956026022	0.0703639911490082	4.09065662233998e-38	4.14797631698635e-37	no sig	-
ENSG00000138759.20	FRAS1	4.006677	4.07103366666667	1536.8294423148	1.47331119961823	0.115539074926481	4.31082610979804e-38	4.36853426931847e-37	sig	-
ENSG00000163539.18	CLASP2	23.6060156666667	42.1002726666667	3939.52774067696	0.682082265962162	0.0531108728537647	4.73722886722522e-38	4.79768548717069e-37	no sig	-
ENSG00000145244.12	CORIN	1.23917666666667	0.134002666666667	46.987318484763	4.6661531129909	0.369072998247034	5.46096166535157e-38	5.52724690552867e-37	sig	-
ENSG00000226174.7	TEX22	1.655766	0.506715	85.1066927653051	3.16081041777694	0.255880297980839	5.50284990812345e-38	5.56621400497192e-37	sig	-
ENSG00000141627.14	DYM	12.8183763333333	19.2694466666667	1220.67318754308	0.934954709305186	0.0731181855538671	5.9297597040771e-38	5.99434847131535e-37	no sig	-
ENSG00000129646.16	QRICH2	1.51304266666667	1.27816733333333	220.367168375732	1.74309372099153	0.137351576911221	6.02318807238714e-38	6.08504984410231e-37	sig	-
ENSG00000172493.23	AFF1	1.97337666666667	12.779393	1770.98737535716	-1.13890899355161	0.0892602655911044	6.11034398879033e-38	6.16930674270797e-37	sig	-
ENSG00000109184.15	DCUN1D4	7.16181766666667	44.71928	1405.37726194029	-1.09501392473258	0.0858098200581766	6.38104288276425e-38	6.43866040756562e-37	sig	-
ENSG00000156711.17	MAPK13	1.05105433333333	0.371590333333333	99.6658869468595	2.86975835085589	0.231294164102572	6.52744740335318e-38	6.58234367678838e-37	sig	-
ENSG00000181704.12	YIPF6	5.88273666666667	32.0511846666667	1655.39420321757	-0.920882320827932	0.0720650672384169	6.7774444702145e-38	6.83025032590267e-37	no sig	-
ENSG00000101407.13	TTI1	3.289187	22.415208	837.465704886615	-1.29110211505827	0.101384660851582	6.85034813327582e-38	6.89948919591183e-37	sig	-
ENSG00000119772.19	DNMT3A	4.183606	4.702848	915.033468558802	1.35634913076293	0.106618385537266	7.44316577804814e-38	7.49196594583313e-37	sig	-
ENSG00000115526.11	CHST10	1.21102533333333	15.6333083333333	525.889969940211	-2.17355556294682	0.172583576769331	7.45386099536815e-38	7.49813683839024e-37	sig	-
ENSG00000165898.14	ISCA2	4.20931533333333	59.719496	442.352163053431	-2.25038229039017	0.178960337343597	7.58239902240062e-38	7.62277042478427e-37	sig	-
ENSG00000136940.14	PDCL	2.68022966666667	25.9050466666667	539.998261516412	-1.80906071098915	0.142890162935663	7.78721946922077e-38	7.82389322451924e-37	sig	-
ENSG00000156650.14	KAT6B	2.172178	14.159601	1565.32985277909	-1.15646172211747	0.0908110833110664	8.17577924422525e-38	8.209261958734e-37	sig	-
ENSG00000120063.10	GNA13	5.44843133333333	32.5382596666667	1593.4509362866	-1.02265510603963	0.0802181802362423	8.37347863144858e-38	8.40263491012863e-37	sig	-
ENSG00000021762.20	OSBPL5	2.90648333333333	3.05039433333333	363.046890182504	1.43984056708438	0.113353399115163	8.50656566352019e-38	8.53097400211515e-37	sig	-
ENSG00000117360.13	PRPF3	27.234353	47.399517	2359.98544960361	0.688827370246638	0.0538764093039959	9.78241310122129e-38	9.80449664513497e-37	no sig	-
ENSG00000173611.18	SCAI	5.962944	7.484892	866.686129597401	1.16703210774662	0.0917513552691642	9.80179066069381e-38	9.81792775507422e-37	sig	-
ENSG00000179526.17	SHARPIN	16.1383396666667	17.8709073333333	498.43411260605	1.34340141365645	0.105820023054949	1.0607447168349e-37	1.06119692225621e-36	sig	-
ENSG00000104267.10	CA2	30.5647853333333	163.547352666667	1842.95404851141	-0.936073429602744	0.0735212300726649	1.19709707737859e-37	1.19672446197346e-36	no sig	-
ENSG00000159289.6	GOLGA6A	1.22251866666667	0.0482753333333333	62.1641311104617	6.06433682654242	0.478166316379871	1.19767152583208e-37	1.19672446197346e-36	sig	-
ENSG00000164442.10	CITED2	5.27854	46.0289003333333	759.526573973908	-1.60029810903154	0.126476569568414	1.25283856096953e-37	1.25108687179614e-36	sig	-
ENSG00000126602.11	TRAP1	85.4324236666667	174.616562333333	7315.86474001706	0.46985283599356	0.0367335396122605	1.33983022224257e-37	1.33714404986505e-36	no sig	-
ENSG00000163931.17	TKT	111.873123666667	223.791618	8896.05867674997	0.495691657336754	0.038770519865045	1.38479202892168e-37	1.38117660346669e-36	no sig	-
ENSG00000100028.12	SNRPD3	76.5300093333333	403.518242333333	5331.66550794841	-0.889835952464012	0.0699313007604108	1.43608536957217e-37	1.43146689113848e-36	no sig	-
ENSG00000166024.14	R3HCC1L	8.90355966666667	12.956373	866.385458099666	0.930214587231233	0.0731579471563695	1.50120204157727e-37	1.49546670327409e-36	no sig	-
ENSG00000088854.13	DNAAF9	3.347118	3.99831433333333	525.164933597681	1.23507790032719	0.0974225240082679	1.52992963732216e-37	1.52316085771461e-36	sig	-
ENSG00000140943.18	MBTPS1	11.2286866666667	52.8607263333333	3231.51441999725	-0.707192546815464	0.055477553162293	1.53574161020043e-37	1.52802104365612e-36	no sig	-
ENSG00000107758.16	PPP3CB	13.0601293333333	68.5256053333333	2001.69812991947	-0.875037118916841	0.0687922313088366	1.56303881484938e-37	1.55423962539532e-36	no sig	-
ENSG00000181915.5	ADO	4.81309766666667	30.5476026666667	1203.23827765647	-1.15957277043565	0.0914521822177723	1.64979392041521e-37	1.63951389780161e-36	sig	-
ENSG00000107130.10	NCS1	2.70854666666667	19.1390726666667	1080.04320811044	-1.38497853962081	0.109593173511491	2.09341997722343e-37	2.07786162935645e-36	sig	-
ENSG00000169221.14	TBC1D10B	8.133486	42.698449	2502.63329927313	-0.87375658422385	0.0688553973026826	2.30701884703711e-37	2.28849025364001e-36	no sig	-
ENSG00000160323.19	ADAMTS13	10.088732	8.06393766666667	732.855177824177	1.79205061728255	0.142493328416085	2.34267683778666e-37	2.322459409434e-36	sig	-
ENSG00000079156.17	OSBPL6	8.49477433333333	12.562188	1092.6298272069	0.92733075719946	0.0731363797497892	2.38048077182044e-37	2.35851372971618e-36	no sig	-
ENSG00000139263.12	LRIG3	1.594819	16.1932483333333	614.119128951085	-1.74117229085911	0.138426667607203	2.52269342491753e-37	2.49640270428436e-36	sig	-
ENSG00000108654.16	DDX5	131.588041666667	495.400271	16353.8601770142	-0.409619811028993	0.0321387523148609	2.6064969180568e-37	2.57777994418537e-36	no sig	-
ENSG00000165118.15	C9orf64	4.20625133333333	31.5668273333333	859.559057323897	-1.37036607146233	0.108581507680351	2.64369057743258e-37	2.61299068083544e-36	sig	-
ENSG00000165156.15	ZHX1	8.07719333333333	45.4001173333333	2282.45453650879	-0.972127774083006	0.0767616529553259	2.67140721916099e-37	2.63879773837388e-36	no sig	-
ENSG00000188610.12	FAM72B	6.18650166666667	48.2367	931.368134702423	-1.54579692741638	0.122699863278801	2.73627754926222e-37	2.70125188111361e-36	sig	-
ENSG00000171155.8	C1GALT1C1	1.743942	42.088371	421.591571859139	-2.96557310127462	0.241924214628592	2.99659326296319e-37	2.95645871055233e-36	sig	-
ENSG00000188895.12	MSL1	8.84766766666667	44.9862866666667	2204.60308681652	-0.805498577094773	0.0635323586981141	3.04007879236004e-37	2.99756148391947e-36	no sig	-
ENSG00000137558.9	PI15	3.82745766666667	3.86353766666667	307.876387788898	1.47675089049629	0.117259899852863	3.20536541478544e-37	3.15864053201442e-36	sig	-
ENSG00000111897.7	SERINC1	42.8170626666667	176.449725666667	4344.76618207387	-0.529468505252023	0.0416584575393845	3.45695500755441e-37	3.40452037824319e-36	no sig	-
ENSG00000167699.14	GLOD4	21.8541146666667	117.11552	2180.90191580996	-0.891933268727603	0.0705264945010688	3.85369633661732e-37	3.79069878572531e-36	no sig	-
ENSG00000154743.19	TSEN2	20.3309226666667	32.4950746666667	1262.59099182952	0.808793411399162	0.0638939285013004	3.90613147335473e-37	3.83997736162766e-36	no sig	-
ENSG00000197930.13	ERO1A	13.583497	71.8400226666667	2591.35554946834	-0.903640018479967	0.0714959717600797	4.1610859240624e-37	4.08816737288116e-36	no sig	-
ENSG00000146676.10	PURB	2.98758166666667	18.0826093333333	2218.04364978272	-1.06716833033333	0.0846817443312346	5.04703349489154e-37	4.9556257752889e-36	sig	-
ENSG00000132635.17	PCED1A	17.0988413333333	24.1939293333333	723.712674924624	0.965679785424212	0.0765623495856677	5.18338675246344e-37	5.08646918654223e-36	no sig	-
ENSG00000109805.10	NCAPG	39.2551553333333	74.4661636666667	4495.37007187938	0.571376929231265	0.0451100521353682	5.60556032375484e-37	5.49746504109378e-36	no sig	-
ENSG00000101003.12	GINS1	12.0080496666667	72.7056033333333	1597.7402488437	-1.12715458938131	0.0895583271544051	5.68962615884788e-37	5.5765804839734e-36	sig	-
ENSG00000140299.14	BNIP2	5.48226566666667	39.7330183333333	1241.03077489182	-1.34278738450017	0.106890324472736	5.74036981021747e-37	5.62296093455231e-36	sig	-
ENSG00000065559.15	MAP2K4	6.279548	36.5191203333333	1553.13055801198	-1.03324985866156	0.0820514460571137	5.99301474640788e-37	5.86694000233863e-36	sig	-
ENSG00000177311.12	ZBTB38	0.613924	6.956312	587.242850720119	-2.01668243726613	0.161882494490419	6.33363658404694e-37	6.1967032856545e-36	sig	-
ENSG00000103064.15	SLC7A6	8.00064166666667	40.5416233333333	2987.77721416046	-0.802846402402183	0.0636437342126872	6.88785976314233e-37	6.73493287673447e-36	no sig	-
ENSG00000100105.18	PATZ1	8.31096266666667	41.842805	1725.78449454922	-0.849779502287198	0.0674161195964495	7.10282453584717e-37	6.94099337598819e-36	no sig	-
ENSG00000082068.9	WDR70	18.5932046666667	28.756714	1172.46526201871	0.874123672020816	0.0694096337612146	7.82136477319945e-37	7.63861825977095e-36	no sig	-
ENSG00000052802.13	MSMO1	8.50313866666667	64.0574593333333	1040.86239178525	-1.38051327967783	0.110173050253728	8.16425019893459e-37	7.96875448710033e-36	sig	-
ENSG00000155876.6	RRAGA	14.8047046666667	92.7796886666667	1523.93640089703	-1.08228589782265	0.0861553105920612	8.19351977290272e-37	7.99257418702334e-36	sig	-
ENSG00000159079.19	CFAP298	44.2751223333333	70.1337726666667	2031.7729521609	0.826720651801159	0.0656526600118931	8.72300041338905e-37	8.5040194534565e-36	no sig	-
ENSG00000176022.7	B3GALT6	1.96594333333333	22.5134873333333	646.250467231961	-1.98961769717133	0.160010030663981	9.06609591648818e-37	8.83325964532333e-36	sig	-
ENSG00000116539.14	ASH1L	13.399445	20.6336056666667	4754.78478121081	0.888208611796398	0.0706591097337017	1.02361976867682e-36	9.96739889748321e-36	no sig	-
ENSG00000131089.17	ARHGEF9	7.03920366666667	9.62510933333333	920.425843671223	1.07708578631316	0.0858619754867394	1.0319426184103e-36	1.00424889766742e-35	sig	-
ENSG00000162636.16	FAM102B	2.20681033333333	18.7405076666667	958.603014449372	-1.51878981684935	0.121544020235953	1.03799854156306e-36	1.00954422985532e-35	sig	-
ENSG00000004700.16	RECQL	24.938715	46.7025546666667	1971.1935818553	0.613983017610728	0.0486988607386502	1.09219116463e-36	1.06162273735959e-35	no sig	-
ENSG00000179119.15	SPTY2D1	11.0904733333333	18.384692	1653.16475812333	0.776610129966083	0.0617621763135358	1.21269196819022e-36	1.17805387116859e-35	no sig	-
ENSG00000175224.17	ATG13	7.58333133333333	40.655974	1796.36354721747	-0.928511972805785	0.0739823032849323	1.22160433163687e-36	1.18601030471625e-35	no sig	-
ENSG00000029363.17	BCLAF1	56.2901856666667	251.538197333333	15476.3846992165	-0.647035461442555	0.0513833919974344	1.24770036514211e-36	1.21063047242701e-35	no sig	-
ENSG00000085840.13	ORC1	14.209213	24.717677	1509.9364706723	0.698041763002222	0.055471080097115	1.25601582226153e-36	1.21797945172905e-35	no sig	-
ENSG00000120685.20	PROSER1	6.35397733333333	34.045814	1519.85803094707	-0.884063486084038	0.0704335507569142	1.30500501534942e-36	1.26473848891711e-35	no sig	-
ENSG00000136986.10	DERL1	8.875457	51.2923226666667	1326.58630065547	-1.15304241042699	0.0921498810492682	1.3795491457965e-36	1.33619421096692e-35	sig	-
ENSG00000141429.14	GALNT1	14.0083803333333	67.635291	2784.42731315841	-0.75821445230153	0.0603472944868356	1.42839379468724e-36	1.38268856012535e-35	no sig	-
ENSG00000014138.9	POLA2	24.19875	47.336626	3058.88113481123	0.54733428211821	0.0434587009509371	1.45778065222747e-36	1.41030405030274e-35	no sig	-
ENSG00000132467.4	UTP3	9.54026466666667	54.5823843333333	1332.8619730425	-0.978741397386503	0.0781273867437634	1.49427575059202e-36	1.44475972660242e-35	no sig	-
ENSG00000162929.14	SANBR	5.27276866666667	5.94324866666667	433.156641690657	1.32027732012199	0.105738453230466	1.54110653466382e-36	1.48916217911309e-35	sig	-
ENSG00000143614.10	GATAD2B	4.453222	24.849252	2159.17323842911	-0.983535991100757	0.0785649281747057	1.65475559830092e-36	1.59804057691295e-35	no sig	-
ENSG00000198885.10	ITPRIPL1	0.708297333333333	15.747805	393.298836260885	-2.93220328031482	0.241837181171448	1.72728587483831e-36	1.66710488049171e-35	sig	-
ENSG00000144231.11	POLR2D	13.0244913333333	64.2837293333333	2361.45906324938	-0.774620508401393	0.0617518211992475	1.78135538666204e-36	1.71828097103331e-35	no sig	-
ENSG00000075568.17	TMEM131	9.76270666666667	16.2711993333333	2011.90905019121	0.768319249738005	0.0612474791283633	1.79468719548414e-36	1.73012479813486e-35	no sig	-
ENSG00000126214.22	KLC1	28.612682	50.3600123333333	2871.64575080898	0.694664587162661	0.0553444005591461	1.90044537359995e-36	1.83100387989011e-35	no sig	-
ENSG00000124214.21	STAU1	17.1718433333333	75.3030026666667	2774.24977394945	-0.599443229551259	0.0477103155811168	1.94687240541215e-36	1.87463499435553e-35	no sig	-
ENSG00000124120.11	TTPAL	2.95754533333333	18.3228946666667	1246.3591482897	-1.0994971088061	0.0880274713082205	1.9706703138734e-36	1.89643826865836e-35	sig	-
ENSG00000110455.14	ACCS	4.42944766666667	3.28682733333333	194.46520138621	1.85829376485888	0.149928813974651	2.00702902774396e-36	1.93029659477459e-35	sig	-
ENSG00000177731.16	FLII	28.2289403333333	52.4147756666667	4676.78746733426	0.609633609795099	0.0485524570159548	2.11507440623611e-36	2.03302090528032e-35	no sig	-
ENSG00000145335.17	SNCA	11.1221973333333	71.5829746666667	1136.68156002491	-1.17035370693237	0.093805175132953	2.12495441001208e-36	2.04132316334903e-35	sig	-
ENSG00000182774.13	RPS17	5709.63872066667	10526.4236536667	50452.5786962373	0.621381565562534	0.0495227496085379	2.3121106026585e-36	2.21851874239902e-35	no sig	-
ENSG00000132676.16	DAP3	65.649387	123.729581333333	3350.94287277644	0.585399042325416	0.046640593683137	2.35217132773133e-36	2.25488524044807e-35	no sig	-
ENSG00000156873.16	PHKG2	28.332843	46.0997566666667	1375.23483378928	0.7950075163163	0.063505140186814	2.35275662149388e-36	2.25488524044807e-35	no sig	-
ENSG00000143457.11	GOLPH3L	4.422488	32.7322793333333	894.687267699774	-1.41440302465159	0.113725692161888	2.52084909629793e-36	2.41316946998171e-35	sig	-
ENSG00000181472.5	ZBTB2	3.62125166666667	26.6506603333333	795.91695025132	-1.35216037823528	0.108662181215982	2.51956515827343e-36	2.41316946998171e-35	sig	-
ENSG00000148341.18	SH3GLB2	18.9193456666667	26.4296323333333	1035.64173874903	1.04251642755133	0.0835560879514766	2.54656741560997e-36	2.43495127684663e-35	sig	-
ENSG00000089234.16	BRAP	10.6234616666667	16.0526773333333	1016.43037235149	0.904801907865236	0.0724199109638326	2.60431524263776e-36	2.48871940027984e-35	no sig	-
ENSG00000171453.20	POLR1C	12.4576636666667	77.8767746666667	1028.45618469301	-1.14178280386461	0.0916511747325686	2.78834522732995e-36	2.66303180519471e-35	sig	-
ENSG00000160051.12	IQCC	8.742693	12.6547186666667	809.360591662723	0.960209874516082	0.0769687514371131	2.97445586779802e-36	2.83912763162801e-35	no sig	-
[truncated: 14,428 more rows]
