# Supplementary material for: The helicase domain of human Dicer prevents RNAi-independent activation of antiviral and inflammatory pathways
Source: EMBO J. 2024 Jan 29;43(5):7. doi: 10.1038/s44318-024-00035-2 (PMC10907635; doi:10.1038/s44318-024-00035-2)
Supplement: Supplementary file 8 — Source Data Fig. 7 [file 44318_2024_35_MOESM8_ESM.zip]

Archive with 23 entries (20 files):
- EMBOJ-2023-115792R2_SourceData_Fig7/
- EMBOJ-2023-115792R2_SourceData_Fig7/Fig7C-D/
- EMBOJ-2023-115792R2_SourceData_Fig7/.DS_Store
- __MACOSX/EMBOJ-2023-115792R2_SourceData_Fig7/._.DS_Store
- EMBOJ-2023-115792R2_SourceData_Fig7/Fig7E-F_RT-qPCR.xlsx
- __MACOSX/EMBOJ-2023-115792R2_SourceData_Fig7/._Fig7E-F_RT-qPCR.xlsx
- EMBOJ-2023-115792R2_SourceData_Fig7/Fig7A_B/
- EMBOJ-2023-115792R2_SourceData_Fig7/Fig7C-D/Fig7D_ph-77-STAT2-targetgenes-all18samples-rlogcount-rowZScore-230704.txt
- __MACOSX/EMBOJ-2023-115792R2_SourceData_Fig7/Fig7C-D/._Fig7D_ph-77-STAT2-targetgenes-all18samples-rlogcount-rowZScore-230704.txt
- EMBOJ-2023-115792R2_SourceData_Fig7/Fig7C-D/Fig7C_ph-359-RELA-targetgenes-all18samples-rlogcount-rowZScore-230704.txt
- __MACOSX/EMBOJ-2023-115792R2_SourceData_Fig7/Fig7C-D/._Fig7C_ph-359-RELA-targetgenes-all18samples-rlogcount-rowZScore-230704.txt
- EMBOJ-2023-115792R2_SourceData_Fig7/Fig7A_B/WT-SINV-002-24hvsWT-mock-DESeq2_June.txt
- __MACOSX/EMBOJ-2023-115792R2_SourceData_Fig7/Fig7A_B/._WT-SINV-002-24hvsWT-mock-DESeq2_June.txt
- EMBOJ-2023-115792R2_SourceData_Fig7/Fig7A_B/N1-SINV-002-24hvsN1-mock-DESeq2_June.txt
- __MACOSX/EMBOJ-2023-115792R2_SourceData_Fig7/Fig7A_B/._N1-SINV-002-24hvsN1-mock-DESeq2_June.txt
- EMBOJ-2023-115792R2_SourceData_Fig7/Fig7A_B/RelA_targets.txt
- __MACOSX/EMBOJ-2023-115792R2_SourceData_Fig7/Fig7A_B/._RelA_targets.txt
- EMBOJ-2023-115792R2_SourceData_Fig7/Fig7A_B/STAT2_targets.txt
- __MACOSX/EMBOJ-2023-115792R2_SourceData_Fig7/Fig7A_B/._STAT2_targets.txt
- EMBOJ-2023-115792R2_SourceData_Fig7/Fig7A_B/N1-SINV-002-24hvsWT-SINV-002-24h-DESeq2_June.txt
- __MACOSX/EMBOJ-2023-115792R2_SourceData_Fig7/Fig7A_B/._N1-SINV-002-24hvsWT-SINV-002-24h-DESeq2_June.txt
- EMBOJ-2023-115792R2_SourceData_Fig7/Fig7A_B/N1-mockvsWT-mock-DESeq2_June.txt
- __MACOSX/EMBOJ-2023-115792R2_SourceData_Fig7/Fig7A_B/._N1-mockvsWT-mock-DESeq2_June.txt
