# Supplementary material for: The helicase domain of human Dicer prevents RNAi-independent activation of antiviral and inflammatory pathways
Source: EMBO J. 2024 Jan 29;43(5):7. doi: 10.1038/s44318-024-00035-2 (PMC10907635; doi:10.1038/s44318-024-00035-2)
Supplement: Supplementary file 8 — Source Data Fig. 7 [file 44318_2024_35_MOESM8_ESM.zip › EMBOJ-2023-115792R2_SourceData_Fig7/Fig7E-F_RT-qPCR.xlsx]

## Sheet: Figure 7
Figure 7E								Figure 7F
	Replicate 1	Replicate 2	Replicate 3	Replicate 1	Replicate 2	Replicate 3			Replicate 1	Replicate 2	Replicate 3	Replicate 1	Replicate 2	Replicate 3
	FHA:DICER WT MOCK	FHA:DICER WT MOCK	FHA:DICER WT MOCK	FHA:DICER N1 MOCK	FHA:DICER N1 MOCK	FHA:DICER N1 MOCK			FHA:DICER WT MOCK	FHA:DICER WT MOCK	FHA:DICER WT MOCK	FHA:DICER N1 MOCK	FHA:DICER N1 MOCK	FHA:DICER N1 MOCK
APOBEC3B	1	1	1	2.91	2.47	2.97		IFN ß	1	1	1	4.05583792	0.89502507	0.66434291
IFIT3	1	1	1	1.65	1.81	2.03
MX1	1	1	1	3.53	3.13	5.49
PTGS2	1	1	1	29.41	32.14	40.17
OAS3	1	1	1	5.8	7.62	11.88
