# Supplementary material for: The helicase domain of human Dicer prevents RNAi-independent activation of antiviral and inflammatory pathways
Source: EMBO J. 2024 Jan 29;43(5):7. doi: 10.1038/s44318-024-00035-2 (PMC10907635; doi:10.1038/s44318-024-00035-2)
Supplement: Supplementary file 8 — Source Data Fig. 7 [file 44318_2024_35_MOESM8_ESM.zip › EMBOJ-2023-115792R2_SourceData_Fig7/Fig7C-D/Fig7D_ph-77-STAT2-targetgenes-all18samples-rlogcount-rowZScore-230704.txt]

geneID	geneName	WT-mock-Rep1	WT-mock-Rep2	WT-mock-Rep3	WT-SINV-2-12h-Rep1	WT-SINV-2-12h-Rep2	WT-SINV-2-12h-Rep3	WT-SINV-002-24h-Rep1	WT-SINV-002-24h-Rep2	WT-SINV-002-24h-Rep3	N1-mock-Rep1	N1-mock-Rep2	N1-mock-Rep3	N1-SINV-2-12h-Rep1	N1-SINV-2-12h-Rep2	N1-SINV-2-12h-Rep3	N1-SINV-002-24h-Rep1	N1-SINV-002-24h-Rep2	N1-SINV-002-24h-Rep3
ENSG00000049192.15	ADAMTS6	6.29193130889235	6.28056317004167	6.28441276945276	7.00824101082959	6.81174594858789	6.87272522022284	7.56668570037346	6.87140805527495	7.42701306504798	6.31294621892073	6.33380771603776	6.34435353660267	6.36368042430073	6.27781654342393	6.25788826196451	6.88082849671449	6.83477530487422	6.81056814598923
ENSG00000059378.13	PARP12	0.833870248666504	0.842724211054202	0.843193905250477	0.900866030278257	1.02447310451631	0.879677142647826	0.95439518776232	0.871748489562386	0.915185503520334	0.833823087555414	0.834191700855152	0.833716710634969	0.846854559350071	0.834092406966022	0.886029903740162	0.848666745394269	0.886762725570778	0.851768743619446
ENSG00000099942.13	CRKL	12.0609053005694	12.0152029694831	12.06814739304	11.5925440041162	11.5935222631711	11.5954532860283	11.1374945744724	11.1750180352023	11.2616978653769	11.9274116001824	11.9589879927294	11.9299993563437	11.9642248455637	11.9152914910528	11.9245207709007	11.7033088067127	11.6850945105706	11.6857905919557
ENSG00000100216.6	TOMM22	11.8714772927821	11.9050140340863	11.8044498003726	11.5730535141057	11.5556944686824	11.5731074498271	11.112240869693	11.1914472856992	11.1258276482189	11.6434920691468	11.6395662263229	11.626067539765	11.623999655545	11.5910765835372	11.6209637364483	11.2598592619254	11.2881237628147	11.3971385148531
ENSG00000103356.18	EARS2	10.9222701348881	10.8314937468121	10.9053259905751	10.6420445126583	10.6549981103094	10.6536721561249	10.2004543984787	10.0838823771738	10.2147985804217	10.872518809489	10.9204423019239	10.8560497711346	10.8868468017774	10.9321357340883	10.8953696144552	10.5488414527197	10.5247200346411	10.6034957533707
ENSG00000105726.17	ATP13A1	11.159297718782	11.1700181269811	11.1923317235756	11.5471023247084	11.5585402781245	11.5584087301408	12.0222171445107	12.019076370342	12.0396205683416	11.0624084644553	11.0249765578831	10.9369986783387	11.0403664502421	11.0625919071905	11.1078668903051	11.2226132171672	11.2050743861548	11.203391593059
ENSG00000105939.14	ZC3HAV1	11.1334482073123	11.0971927136219	11.14918173985	10.9863051754559	10.9726448968503	11.0351953108156	10.6863033569418	10.4083156942264	10.6474515362492	11.5807154981912	11.571399914064	11.5799959863818	11.5383839803399	11.5914282401428	11.5753044445195	11.5481903455563	11.6116212059137	11.633401927658
ENSG00000106785.15	TRIM14	10.2670648971256	10.2340526338451	10.2863404240123	10.3259374799683	10.3022907220923	10.3337466149429	10.0486119554766	10.0382389703058	10.0412195198789	10.8293265902966	10.8821740267335	10.8405385456959	10.8888935500783	10.9522958606544	10.9857089934305	10.861434185872	10.8593071043337	10.8922057828101
ENSG00000108679.13	LGALS3BP	9.09281195131975	9.14715776935751	9.25945870920605	8.65987612045136	8.72083105251452	8.62458425617783	7.9875532340467	8.48217320205193	8.44181442363329	10.0833675101757	10.1419319834542	10.1704177371998	9.90373245141331	9.99741224396656	9.9162157281587	10.1371362204814	10.0307950656253	10.0514872379977
ENSG00000108771.13	DHX58	2.90370297624732	2.96531559317471	2.89304012202001	2.97708655387237	3.08681653764937	3.00933072833436	3.09569084947094	3.0895393541522	3.04823485287494	2.94635626292223	2.93716909163896	2.85110693226981	2.95065005125668	2.96800231532139	2.98037423595029	3.0180325754023	2.99411863498147	2.95589501265599
ENSG00000111331.14	OAS3	6.20553120656183	6.2319589469849	6.21271433315669	6.33489972395129	6.42523965266586	6.86593223675942	6.59003627314162	6.56545004596222	6.67238519622014	8.16921656883229	8.20539383735103	8.1714943528333	8.45440893872194	8.3931678161947	8.43926747036092	8.21911760286787	8.17743701725987	8.32491471656914
ENSG00000112343.11	TRIM38	8.19897053919098	8.18692756696421	8.18417841949542	8.17249432956926	8.33391891192265	8.16051703610901	8.12778725618695	8.23180588912215	8.03789239579082	8.64946019723324	8.56350337626192	8.68497967530166	8.65801290552425	8.65861689379659	8.66852248042455	8.75408513693636	8.74252199109086	8.66785780678532
ENSG00000113441.16	LNPEP	10.2648785658717	10.1303712209131	10.2796606154923	9.97757743130724	9.95160115744899	9.86422060926729	9.54511128336413	9.51839609213938	9.47230847316779	10.4317039877889	10.4108760126629	10.4617213600246	10.3737113136537	10.3813395435395	10.3065478381787	10.3160368977739	10.2296040031718	10.2964329948888
ENSG00000114861.24	FOXP1	10.3666626362731	10.2916793228952	10.4133910081492	10.1852667631052	10.1013495899918	10.150372356985	9.83091287272645	9.53410480947345	9.81650385719858	10.6376397354561	10.6561192809561	10.5658518853139	10.541413651889	10.5997979392584	10.519380075735	10.4642343831584	10.4927911474395	10.4915416101907
ENSG00000116199.12	FAM20B	10.9308265220217	10.8468248147898	10.9019601089674	10.3724440411139	10.4243986536248	10.3683039495274	9.69490955342435	9.81376211514161	9.74856305422406	11.0101518958295	10.9914615882915	11.0111027884602	10.9609528131679	10.9459638035901	10.923279505769	10.6694207649078	10.6153793341063	10.6581548684442
ENSG00000119917.15	IFIT3	4.11203008474055	4.26487704524377	4.2430941227422	4.25451196629014	4.13695025784991	4.18123694233536	4.17512079617177	4.27886840502216	4.15720532552601	4.52700095806218	4.52745407771759	4.54984231417947	4.59949452223621	4.54137973018338	4.52440701977738	4.42559554119049	4.40809142930413	4.39637586952521
ENSG00000119922.11	IFIT2	4.3450724947585	4.30073515091167	4.29006291792033	4.25503181849691	4.26551799257648	4.24730443272846	4.2573176370759	4.42522230180019	4.37834956414245	4.84980505412099	4.80411561559973	4.79774729480644	4.58551942336745	4.68630264869103	4.6735462923878	4.72365050169513	4.7732785695787	4.71852059962381
ENSG00000120217.14	CD274	3.51681971952832	3.49295610430364	3.50943745493046	3.50592844809156	3.61404420320784	3.47770005418954	3.65152935539974	3.55510531578778	3.73406894707359	3.6967618710404	3.78572767689667	3.79351598117463	3.72302097664107	3.75937683915672	3.79457294451178	3.77426629030549	3.67950895726294	3.76070477650393
ENSG00000121858.11	TNFSF10	-0.478362609447444	-0.478291108436116	-0.478278967860766	-0.473626950154504	-0.472036682805761	-0.436070579118309	-0.361924753569433	-0.445378867757693	-0.452390438508774	-0.45769477961608	-0.478175273956694	-0.466612360885007	-0.464351371763958	-0.465024952847191	-0.47775228508166	-0.445542696270125	-0.456485688739288	-0.477303022285317
ENSG00000123609.11	NMI	6.16599789651705	6.17072164433447	6.13120884881441	6.24092975212773	6.21060286857232	6.07543099627122	6.34897980786608	6.34809697448557	6.63694508966457	7.27598012685673	7.24675666276206	7.38765062142801	7.43376232500419	7.42773008183383	7.37178169032103	7.25057904160105	7.38139711442792	7.27614706626221
ENSG00000124222.22	STX16	11.5216620440453	11.400223593115	11.4962752990742	11.8606959278099	11.8218331417719	11.851083631332	12.0896773422964	12.1009816967501	12.0834888524835	11.1000828716205	11.0715731619661	11.0909044466118	11.1520024895967	11.1246966378724	11.1595040375765	11.2081540188559	11.2646171286764	11.2050262293548
ENSG00000124783.14	SSR1	12.3885015324333	12.3516978224153	12.3380338703293	11.8517371663301	11.8426111719548	11.7519490420351	11.686666322012	11.4730317722202	11.4452140347792	12.5051529364957	12.4923646400866	12.5510213865234	12.3392909862485	12.312928602778	12.2856999989051	12.1924939666478	12.1292434244866	12.1917039103966
ENSG00000125148.7	MT2A	6.91428765644602	6.95045617034109	6.8749726222317	6.54640378096864	6.69531806812743	6.75816311151376	6.33523359500022	6.35445586048119	6.77289189551735	7.14234956478712	7.21923005111022	6.98098254482203	7.0859501222294	7.05930669905586	7.04064183211441	6.95667180207576	6.98572358183145	6.91399053531231
ENSG00000126709.16	IFI6	7.33195917078359	7.31825299793398	7.32683692912372	7.28839150855521	7.33739792131338	7.37927512858918	7.31346801194752	7.29899146573215	7.58133303957046	7.97112032596743	7.99181071119031	7.90821633281321	7.85128449227884	7.99250831874227	7.85632323583467	8.0862870292819	8.11247333444352	7.86363751951531
ENSG00000128335.14	APOL2	9.2127512499529	9.22561883933171	9.16386379860907	9.23313162867349	9.17625625579336	9.12430989363642	8.75573272392046	8.52429562987374	8.8701404659964	9.66590552476718	9.69520642905955	9.66598455127308	9.7299217890863	9.68313413323557	9.69561939564795	9.66605692797262	9.69701859856912	9.67365969838055
ENSG00000130589.16	HELZ2	9.32455541228085	9.13945977430291	9.32741914951588	9.48293578629857	9.3705780616094	9.4775530317774	10.4709072641894	10.1743278987643	10.2998688931112	9.31385251013583	9.36168829405604	9.24210210515731	9.27420071123795	9.30210469257695	9.31543873451532	9.72661201153825	9.62253296521251	9.5898011500229
ENSG00000132109.10	TRIM21	7.35038876664146	7.47143268839185	7.45592538583544	7.07335511935544	7.06569110830638	7.07858181349138	6.92390392082847	6.75731562319266	6.75641397212796	7.65591687113724	7.56263901936868	7.568303271875	7.56294429486943	7.59017900562071	7.56233706827254	7.53796279625407	7.5270555934697	7.5401250469004
ENSG00000132256.20	TRIM5	7.28130227167215	7.23110873024146	7.11551808796716	6.97122919359675	6.81325160904056	6.8703390605936	6.67167471870259	6.77819163947646	6.67837815152791	7.91122191595324	7.94313678782512	7.94158462353642	7.84500080362678	7.85382105762806	7.88396092433605	7.71036008606503	7.8082365118699	7.61199637093895
ENSG00000133106.15	EPSTI1	4.31857819986031	4.31762552178642	4.3187239838189	4.36358275433483	4.3813436169	4.38433758538367	4.55257563200452	4.31064626286962	4.59664171586518	4.5540093238271	4.56724445915422	4.53556666233831	4.54655667378338	4.60168836389511	4.55042618474381	4.57977732004762	4.72524183631362	4.42472284736144
ENSG00000134321.13	RSAD2	2.11018147015479	2.11804747618137	2.11683338157204	2.11647752076237	2.11783861166023	2.12004572025767	2.19938773627711	2.15093988569864	2.22066211768667	2.17384835451269	2.19993441289313	2.22282790245078	2.28597239242721	2.23813579962924	2.17690698429708	2.25739446031588	2.27768914238376	2.29291116105724
ENSG00000134326.12	CMPK2	4.0183084456928	3.94058662733159	3.97750932444958	3.99083873492691	4.05376485012203	4.11371993586503	4.01510800361727	4.08852596067837	4.05378125573388	4.32733724693403	4.34277032601696	4.44606508436573	4.53787284485884	4.4659113564125	4.54507598991904	4.45879691149025	4.46908613483307	4.4050745497152
ENSG00000135899.20	SP110	4.97524915746047	4.99405470120413	5.08525695123318	5.16961147325361	5.3433969658437	5.35023987242496	5.50003838837673	5.54270929469322	5.44545208099084	6.69686923511143	6.7280591905158	6.65057629249127	6.63118369277721	6.65077495654829	6.73688240006871	6.64093896566315	6.62709957463488	6.727555023951
ENSG00000136147.18	PHF11	4.7617344428992	4.78451623646698	4.7522247027151	4.99955002205761	4.94903010607204	5.00293237354665	5.30319075646108	5.22194880247507	5.25202349491133	5.88783140940263	5.82266207950343	5.80909847655667	5.7420617868161	6.05970036827836	5.99201503041246	5.97353918144493	5.91686310522033	5.92098870240005
ENSG00000137198.10	GMPR	4.86422603441998	4.95405617750401	4.88270613047579	4.95024762291243	4.97490926377859	5.1319614158317	5.07076058445372	4.92813327183958	5.02983277307494	5.16954459406839	5.22852827498739	5.16753984565704	5.13704066643851	5.18148720161392	5.18289000011115	5.25706776777869	5.18022278558536	5.23385168923243
ENSG00000137337.16	MDC1	12.2176185724953	12.0829260351866	12.2118296651388	11.7907749968496	11.7668136809538	11.7894726185653	11.3785316410077	11.3667774153787	11.3133283420742	11.8565656218678	11.8722579033863	11.9037992325731	11.8571669610283	11.8695234204965	11.881506622623	11.6083314177493	11.6075069031924	11.6406190964248
ENSG00000137628.18	DDX60	5.33150211797271	5.30789767769815	5.35533740399701	5.42383429931812	5.48070599351647	5.41685751975578	5.50762144263314	5.8575668082293	5.61525483345357	5.81768233159581	5.96796643926694	5.88054055916111	5.9396040907486	5.90664103329298	5.85968631820003	5.88966865082048	5.92617967377619	5.85548460174571
ENSG00000137959.17	IFI44L	4.26401176052492	4.20560619863731	4.26602224136009	4.27387190758957	4.27944050908382	4.29168682396399	4.34532567385518	4.44612492047825	4.39892105728318	5.03437979121159	4.90094641468258	5.12731615388681	4.82227070494078	4.93003351429538	4.80723485268282	5.21558273606982	5.03879597486128	4.91020990458926
ENSG00000138496.17	PARP9	5.70263130152359	5.64079058428611	5.80413831738497	5.67915855421908	5.57351114516442	5.6702068501926	5.62832408061837	5.59979181543314	5.96712772537964	6.3714582027412	6.35110362841191	6.29582769514995	6.3326865262948	6.36645034264778	6.3308309351055	6.33499445082007	6.27445370560818	6.2740497641871
ENSG00000138642.16	HERC6	7.12400521339874	7.04642141124088	7.20612096458314	7.21200127014742	7.18321032106861	7.27863666932187	7.39713268794044	7.41304273588445	7.50198501774551	7.63627170268576	7.64837025334647	7.65223064307806	7.51025523548406	7.65734558207927	7.59027028971001	7.661030292991	7.71831174702598	7.67337003875952
ENSG00000138646.9	HERC5	9.02864271076651	9.14586435689429	9.04349336509997	9.42240637902556	9.45627466113581	9.42072453183219	9.38743117566188	9.4343737733532	9.46643000809214	9.77483434721272	9.79105543835097	9.77831295958559	9.74101571441106	9.72757846594416	9.76391060929257	9.65097103040043	9.73964825455669	9.7068140968267
ENSG00000140450.9	ARRDC4	8.8540544325422	8.88031281780722	8.8680605652605	8.23301189204792	8.28823829095749	8.38505321664455	7.68170307702553	7.59821911320165	7.72280200435821	8.84471554672314	8.88519978193377	8.84732966348995	8.82200467483341	8.79707113070091	8.76128238151124	8.51920266731895	8.61692440181103	8.46808988723717
ENSG00000143337.19	TOR1AIP1	10.7502356564363	10.7831385197941	10.7889187741716	10.3105861346504	10.3789059647928	10.322969073659	9.97315789635301	10.0117723916494	9.93716426827766	10.8634166296553	10.8330712691605	10.8721397211664	10.7769981950669	10.742022180416	10.7648115927611	10.6591275150872	10.6101570110445	10.6813654753
ENSG00000146859.6	TMEM140	1.47717857188973	1.48811464750778	1.46825692716344	1.4675135843045	1.50274380135432	1.50833747706761	1.53612468658603	1.57397321273162	1.62706043390039	1.52194823655537	1.48982792269047	1.50211605444504	1.49736276223055	1.45834869270673	1.51369363189083	1.6021541895701	1.54602282984222	1.5860217768951
ENSG00000151364.17	KCTD14	3.69208691061544	3.65531395849471	3.69718826806228	3.99135881479084	4.18369725216086	3.82859984926855	4.3157841340188	4.23208194229293	4.33502575414202	3.67815532677736	3.6202959028744	3.66508118534712	3.81794643658716	3.70944936017924	3.74479378519832	3.84875538547523	4.08370641119722	3.9701590192132
ENSG00000152778.10	IFIT5	9.92186597339257	9.78669632188857	9.8276160760949	9.26573226077254	9.20598394683745	9.32133505758341	8.72832937041501	8.60021196227929	8.39845799551868	9.9021761997988	10.0062089800345	9.97051985306763	9.76163838961	9.80078754305199	9.88176763890386	9.62726346405274	9.58038888220059	9.61976708760475
ENSG00000156239.12	N6AMT1	9.11715812687308	9.04557911849406	9.06216894453052	8.75813264491485	8.87425620671225	8.65886604428785	8.5043513086661	8.37197902853064	8.40275288475197	9.44159410812032	9.3640575599074	9.42984284846512	9.39265790515319	9.34957582831926	9.29031561762198	9.08911210601112	9.16722383899562	9.11164100425688
ENSG00000156587.16	UBE2L6	7.14375388486128	7.1794923697931	7.12773991594823	7.03695721448243	7.06368821209853	7.09846990691052	7.09530285843111	7.13146241223307	7.03901807305065	8.28471638823949	8.27715897665926	8.24210638922823	8.09432038665813	8.11915729972881	8.19883294820458	8.33631403850222	8.20450912252626	8.14909982251324
ENSG00000157601.15	MX1	3.36503161578285	3.35242802773233	3.34621139938314	3.47920004488103	3.39472983133942	3.45732655998734	3.59759695878783	3.41225629325531	3.39125946308482	3.55623177694787	3.55517185316655	3.52982249910277	3.5256699732337	3.6265132811409	3.58270671775022	3.63869798722021	3.62521507084306	3.60492297394069
ENSG00000158773.14	USF1	10.2965987407266	10.3370256349512	10.2956176608727	9.99145821611926	9.89751142309385	9.85568183479385	9.45788920666047	9.66574732353944	9.3585503745196	10.1897696957019	10.1906086407008	10.220641172682	10.206120497263	10.1855946521909	10.2009391349871	10.1212395180877	10.0563158613043	10.0789527795864
ENSG00000159459.12	UBR1	10.1993157564498	10.139541750749	10.1732637991347	10.4506583256615	10.6045200017979	10.4980294909763	11.7439053687084	11.6118483777904	11.3398227406947	10.3616304434205	10.2953100207982	10.4098794380945	10.4266376916711	10.3505258371825	10.3703144764806	10.3982742816247	10.3703065183728	10.5027447164686
ENSG00000163840.10	DTX3L	6.89623554167674	6.79491158636708	6.85594286268864	6.99562219587982	6.98932776351426	6.95186363885354	6.93653788233368	7.03758580136991	6.75183104089941	7.60371036883893	7.72026166150116	7.67216860849383	7.72845366731602	7.71378028853406	7.60872143515323	7.71324575371043	7.72756494610217	7.73316671926135
ENSG00000164463.12	CREBRF	8.38905621032155	8.46247998242552	8.53737864698115	8.84579844540163	8.91343436874335	8.86886623700656	9.35323152022947	9.37470111523567	9.22954629771195	8.5866157494363	8.50834268661717	8.63285817524196	8.6697101045029	8.58530850807324	8.570126105991	8.65744139374475	8.67171068645022	8.72653261318083
ENSG00000165949.13	IFI27	4.22911307973277	4.14921881150277	4.20981864579201	4.15081094313847	4.32205513287496	4.50321531953208	4.41495328859126	4.67107546747364	4.5576017637735	4.12834350398671	4.16973958781352	4.27207267113925	4.16962824640633	4.24458543745751	4.09409765778304	4.37411362273407	4.33656009693671	4.30105113434699
ENSG00000166750.10	SLFN5	7.62424649626281	7.36020185999761	7.50278176626195	8.62504542985523	8.23328207751854	8.46016130887172	8.61905062362951	8.7628254916996	8.68125898466476	7.83066693146664	7.98045988036443	7.91682470392813	8.19907812432671	8.18883662612361	8.18187808266068	8.60463791428898	8.51851967968917	8.59804653888191
ENSG00000168310.12	IRF2	6.61645031945385	6.66580986126382	6.62815135400464	6.40494611261648	6.48507321461565	6.39537616354982	6.32602237609914	6.44386586668122	6.28955404908121	7.2401788462599	7.05788774532301	7.0031811367631	6.92957174402164	6.94922501383426	6.81413814722223	6.96097127891495	6.9010784195015	6.89657946770075
ENSG00000169432.19	SCN9A	2.19870321617935	2.22925181959664	2.2159270033793	2.26542472767246	2.30001298655949	2.16314119017858	2.38785438433101	2.1642372025406	2.28822948455637	2.14745927185726	2.16560750115242	2.19003116156859	2.16003633064792	2.12334520920619	2.12183087444438	2.14576388217797	2.16358110093983	2.26258390280328
ENSG00000169871.13	TRIM56	6.69829350191214	6.6785030568924	6.77481319120548	6.7830799583279	6.77584623503963	6.9779114570933	7.11734636116292	6.96946466532194	7.15939772851164	7.42949427361855	7.40902854207378	7.4424051014027	7.44506099419927	7.39523259788022	7.38919633762495	7.54383007854175	7.53434254835487	7.45402266007202
ENSG00000172183.16	ISG20	2.53037228408575	2.5925936679439	2.52819298954356	2.61075923466064	2.57785052338046	2.72471681648186	2.9265235108338	2.66009976437446	2.63805235188663	2.58234458602254	2.57420724568063	2.57190810174373	2.51485813342342	2.52195313555785	2.48562251340558	2.65351699893014	2.52165768764239	2.67044042456075
ENSG00000172432.19	GTPBP2	10.1478289162175	10.1769619074214	10.1474276131927	9.69517892427699	9.57750648055564	9.65891882906559	9.28475780933172	9.23100846608025	9.22819686160377	10.218671119712	10.1611279686367	10.154466426038	10.0544460059457	10.1221662025477	10.1341347353595	10.1769516630999	10.0804009093447	10.0202756470742
ENSG00000177409.12	SAMD9L	2.29572920688669	2.28505846526586	2.27250532646377	2.28352221118608	2.28491986487148	2.28719101952064	2.29759412423394	2.31869910301624	2.30861562627613	2.41613799547582	2.41557575474507	2.42581819638731	2.37793874850657	2.43522953805111	2.40520849404468	2.4967801686912	2.47855375155194	2.41303933239164
ENSG00000178685.14	PARP10	3.92962084867854	4.03228504880095	4.01334936347766	4.06600428757318	4.1080487645878	4.14532104284562	4.2137893261908	4.15180535679279	4.22975654873328	4.08280497409522	4.02393952292414	4.07144611374376	4.14494096465565	4.02783070549025	4.09150459377392	4.20335280466706	4.15297782048394	4.04883810316481
ENSG00000181381.15	DDX60L	-0.363240545789336	-0.3631123300127	-0.363090587565129	-0.185371377268926	-0.316790414901978	-0.351855171134248	-0.292926242746729	-0.273481070764262	-0.329430793835566	-0.363289995523217	-0.362905213864602	-0.363401773352338	-0.362405536384594	-0.33794105463951	-0.362155112311666	-0.362134733459339	-0.341852377697147	-0.361368921712581
ENSG00000182179.13	UBA7	4.32365887705171	4.2653275318775	4.30440544129966	4.98411356776921	4.99520518216792	4.95950289884301	5.37800257861862	5.51391548155469	5.50898590755546	4.30163049689834	4.29530336632915	4.2273012594225	4.37363427127869	4.46978237316395	4.45446006910806	4.57131105285998	4.49685931711614	4.58991962813517
ENSG00000183831.7	ANKRD45	2.17072130340544	2.12327822879404	2.14259165779011	2.27487981153423	2.28759245705935	2.33608290269727	2.39585378524322	2.16702831942566	2.29502209384624	2.13088358552722	2.20103681287645	2.1479185919049	2.21848450016435	2.17258222361612	2.12826048277863	2.19975679121642	2.16525663808024	2.1775149436709
ENSG00000184371.14	CSF1	7.22455959929238	7.24480771145297	7.16167172201107	7.14231772193542	6.73882430087829	6.88962328109585	6.50122514835607	6.64848149594011	6.67799493228305	7.29762628986468	7.3462130711342	7.24739553983442	7.22357429367657	7.23408179956977	7.23257822884766	7.25677395319363	6.9793256483178	7.00814063665611
ENSG00000184486.10	POU3F2	8.62653068162442	8.65606788457109	8.67605871485325	7.95015047078447	8.0185425010427	8.00291184728121	7.4797951297997	7.46546643695085	7.66222683511771	7.73055694755229	7.69719715233233	7.53194522468598	7.62993305843611	7.56489739284127	7.47174870862324	7.64389893684345	7.526869565767	7.57336416824711
ENSG00000184898.7	RBM43	7.05106877764521	6.97209372302956	6.99201898354511	6.95989233935788	7.0129604269643	7.02410831598979	6.80403288068154	6.75047008207152	6.78445102901908	7.77853385504907	7.76637235715989	7.82365299733685	7.71699161050545	7.70063213668737	7.71472681321091	7.73343193053971	7.79433665082912	7.73520555413088
ENSG00000185033.15	SEMA4B	7.65952389111548	7.69237334360251	7.76078528524202	7.42141523425672	7.29634678000234	7.2865957000852	7.34550861015121	7.33728083744595	7.0697558760235	7.78109049111487	7.74442499988828	7.69084696543905	7.65513491844162	7.71124530708701	7.69863971664161	7.83454823927268	7.78144669444665	7.74570176047999
ENSG00000185338.7	SOCS1	3.53297834816302	3.52363571689859	3.5908552901614	3.69841708270712	3.60554767516189	3.63919669654199	3.77516470441828	3.60663314501445	3.71024731592524	3.54269414181662	3.54315807068133	3.49889336123083	3.59060378958155	3.62002130748097	3.59352144048031	3.69335374286971	3.61677581602586	3.54350597952023
ENSG00000185404.17	SP140L	3.69364182667035	3.76074465056838	3.72984887056246	3.79898413509304	3.75359384713277	3.80622870706494	3.84392987962941	3.89506085612267	3.98353578659565	4.08793909334377	4.03444933976622	4.10420682314158	4.04422055995468	4.06083466921036	4.10204360084262	4.07805244084654	4.17368553091751	4.11454323292268
ENSG00000185686.18	PRAME	10.9580408027421	11.0156669997558	10.9666150338929	10.6666508641698	10.6817109627325	10.7022837854766	10.4593028768611	10.3826360906132	10.5359098242071	11.2421314962089	11.2243136369635	11.2104319661202	11.1694139305065	11.1426473449678	11.1415382694245	11.2122353760175	11.2013890066719	11.150208130592
ENSG00000185745.10	IFIT1	7.00283110954371	6.95998388921227	6.9448219154987	6.19061104914075	6.3568455028913	6.25641225408675	6.30548985271728	6.45282527949087	6.28334435721695	6.85739538449466	6.85954781537799	6.82386416168363	6.77711054619025	6.75129237913949	6.76456454431239	6.73193451075426	6.76120502114874	6.51570541247095
ENSG00000187608.10	ISG15	5.58742054290227	5.69806402816749	5.58176164384907	5.79230787318292	5.70078613604988	5.79682615817776	6.15214620569919	6.04574222808534	5.75252020000477	5.87653828388534	5.93725339367866	5.85881377932282	5.8749928667653	5.88643484830521	5.99565724512572	6.06185448249426	6.13124942244908	6.0604394190381
ENSG00000189266.13	PNRC2	11.6257045246745	11.6305969341161	11.6244350563631	11.0401864966514	11.1060841531079	11.0493696117342	10.7205762133157	10.8452912041113	10.7163723735181	11.6877279632965	11.6875551208865	11.6830632371842	11.5384132066573	11.5434614758402	11.5300868168225	11.379440443801	11.279509981635	11.2875394799593
ENSG00000205413.8	SAMD9	6.78579673321226	6.68924013067574	6.61264309840515	6.50282291575903	6.62958903122265	6.38265372639021	6.61611420875485	6.85453469498219	6.67623278360475	8.74675426748465	8.73742657221445	8.84122690502845	8.59767324884741	8.63560055908735	8.59097732347643	8.72756445909018	8.56426222963834	8.63377679188368
ENSG00000265972.6	TXNIP	8.69151315011773	8.66628063059261	8.64065420922451	8.10852571530067	8.11512852373763	8.03688715956373	7.5898234700584	7.66482788232165	7.73309075073294	8.99696085378897	9.02023648342816	8.98591539546991	9.13284079977126	9.07813510117172	9.05836448134607	9.13809647672081	9.11942041264054	9.0824733184473
ENSG00000285077.4	ARHGAP11B	7.92593437429053	7.66008719677251	7.92562801731124	8.15570893933686	8.27676025947236	8.11614663807889	8.22286466580331	8.96929811789432	8.86791978161239	8.08905059567953	8.0586424510109	8.09870582271345	8.26121165577543	8.25916766355173	8.21869494152841	8.17145990505116	8.2158600896183	8.13518086094538
