# Supplementary material for: The helicase domain of human Dicer prevents RNAi-independent activation of antiviral and inflammatory pathways
Source: EMBO J. 2024 Jan 29;43(5):7. doi: 10.1038/s44318-024-00035-2 (PMC10907635; doi:10.1038/s44318-024-00035-2)
Supplement: Supplementary file 8 — Source Data Fig. 7 [file 44318_2024_35_MOESM8_ESM.zip › EMBOJ-2023-115792R2_SourceData_Fig7/Fig7C-D/Fig7C_ph-359-RELA-targetgenes-all18samples-rlogcount-rowZScore-230704.txt]

geneID	geneName	WT-mock-Rep1	WT-mock-Rep2	WT-mock-Rep3	WT-SINV-2-12h-Rep1	WT-SINV-2-12h-Rep2	WT-SINV-2-12h-Rep3	WT-SINV-002-24h-Rep1	WT-SINV-002-24h-Rep2	WT-SINV-002-24h-Rep3	N1-mock-Rep1	N1-mock-Rep2	N1-mock-Rep3	N1-SINV-2-12h-Rep1	N1-SINV-2-12h-Rep2	N1-SINV-2-12h-Rep3	N1-SINV-002-24h-Rep1	N1-SINV-002-24h-Rep2	N1-SINV-002-24h-Rep3
ENSG00000001084.13	GCLC	10.3909462492937	10.2751592384298	10.3007413291272	9.74973541603924	9.88895049777199	10.0172105572069	9.51786845211604	9.64999031997256	9.28370024842276	10.5152071358773	10.4714365015666	10.5711821023383	10.4572609088141	10.4303271587405	10.4519007957075	10.2856878307304	10.1919973148821	10.2248785892335
ENSG00000003989.18	SLC7A2	10.6456683360267	10.4442007575643	10.6476634862443	10.3458131785575	10.3894831036254	10.390678350018	9.95221221372547	10.0331102982508	9.80554965216463	10.4423174847091	10.4390113017184	10.4870538851581	10.4454870927842	10.4417214341635	10.4525815095175	10.2549116609662	10.2115863509641	10.2666748345429
ENSG00000004468.13	CD38	0.921273671770296	0.930778001670718	0.921411283805625	0.927024337049111	0.992112366398718	1.03414330558601	1.04097503431335	0.957937614800317	1.00170755457859	0.938990995852716	0.94153549407519	0.921126386768821	0.956922319529817	0.951080810856594	0.971010283066711	0.959281717842404	0.939269838854725	0.996041815627103
ENSG00000005471.19	ABCB4	3.17138397088258	3.19605050431001	3.15516435007404	3.19785857694959	3.23415069439391	3.18220556129984	3.26428048993554	3.20272939688939	3.42487561747114	3.33863941611801	3.31086338124116	3.34697817908159	3.324353905036	3.33537042086685	3.34620539270034	3.43482827825293	3.34713112057985	3.2600936804235
ENSG00000005889.16	ZFX	10.6402301255184	10.5796051328851	10.6753376466399	10.113465758179	10.0993069859909	10.1839599638783	9.88355870777832	9.57542412940488	9.52110802565031	10.7028060488331	10.6200293784841	10.6724437313025	10.643293137706	10.6123814874976	10.585010133106	10.4098460810348	10.3482464169727	10.3540060327092
ENSG00000007080.11	CCDC124	11.461549848058	11.5638161804474	11.4987805158897	11.6157989191285	11.573846929822	11.5700064237415	11.9625039547065	11.9648908106081	12.0642221905906	11.1863001972281	11.1943742218563	11.1815854494483	11.2370555766269	11.2010190679761	11.2260800790903	11.2295081521935	11.2624224051862	11.2327172758604
ENSG00000007171.19	NOS2	6.25584532617235	6.23033635381787	6.36313571320901	6.33477970518236	6.50670892035707	6.33340014633438	6.36508524309771	6.45773073721434	6.10661213070393	6.66768481886087	6.67797707638608	6.6203353368731	6.70086246030483	6.71030631775215	6.80370939761468	6.88564484704364	6.8047150953588	6.81743527153974
ENSG00000008513.16	ST3GAL1	8.15417416504907	8.1155545678808	8.17350093693253	7.98643273309456	8.02047419127051	7.74502017627453	7.51731574673614	7.45656171315642	7.65828937906083	8.27000888919322	8.29639366913176	8.32788090559031	8.27616874602447	8.27588555111308	8.31474115754044	8.26299847033145	8.12787965506767	8.16361149254471
ENSG00000010671.18	BTK	4.73196028150414	4.72549687091667	4.77500961080175	4.9912531179447	4.98941293023581	4.91525834171188	5.18748579226313	5.26165353854615	5.21452928867897	5.00662889530267	4.99474162634197	4.98688318530549	5.10141599429676	5.1171175659081	5.13963749286963	5.17407878412532	5.27255814948374	5.14725494059667
ENSG00000019991.18	HGF	2.1528084567461	2.14035771311962	2.14040320099402	2.22380013196496	2.15473133159564	2.15729359169363	2.28453401566481	2.2580089474983	2.38686869737558	2.23435143323232	2.22171200371372	2.30203286134522	2.20841805443404	2.24795588462209	2.29098558655811	2.2459243316127	2.28281330527619	2.24633140635524
ENSG00000021355.13	SERPINB1	8.21358125996128	8.17185064979662	8.18369599816781	8.21148215847946	8.22521038070408	8.49092165098738	8.09256766099658	8.52898383467933	8.26350878562375	8.77646893645406	8.74867586374657	8.82373063498735	8.76658930243428	8.77286628971573	8.827676288917	8.89889789248967	8.73947149067241	8.75341431687957
ENSG00000023608.5	SNAPC1	8.48987804756477	8.58402819517095	8.48306461595318	8.86811559225993	8.80863747018784	8.77027674255593	9.15583915803953	9.20331600394986	9.2074819162236	8.42635944634704	8.41295831298243	8.48620894292286	8.554617307153	8.59300411910182	8.56542826448213	8.55807412518877	8.53886372048873	8.57135247436749
ENSG00000024422.12	EHD2	5.59384594726706	5.69786877482292	5.69780976013265	5.74973116330409	5.65258604258045	5.53920396878328	5.62409263163338	5.84453152494478	5.79446868441015	6.1484423364992	6.08487691976035	6.03541894220489	6.01899273403419	6.08584635993973	6.16507356254841	6.3677821558353	6.406794644437	6.29862875001258
ENSG00000026103.25	FAS	7.60661248132474	7.49996496239246	7.37154549966143	7.38518214394403	7.02976960613174	7.19752784892778	7.16567430196527	7.31886173404897	7.14752079881214	8.10465476604834	8.11846682787462	8.24369601232497	7.99811042048124	7.89612360868157	7.8565396394609	8.13565933567749	8.02065166738828	8.00753131850745
ENSG00000027075.17	PRKCH	7.54734806283132	7.53538890346701	7.40934276086341	7.45066959436523	7.28323890566623	7.61995197035954	7.36213947899435	7.03485309813611	7.52786267999774	7.90261597747865	7.89322506376059	7.70582625009436	7.68621460751815	7.72935402104801	7.77529922628034	7.90968431100128	7.87598611577228	7.8043690208226
ENSG00000038295.8	TLL1	2.36212472164976	2.35073567922842	2.35080248297387	2.43395112314764	2.35085232546187	2.35327273506828	2.36433939276902	2.38670095805511	2.376030890164	2.44813959357832	2.55583300834766	2.58470195850218	2.4979679189975	2.43477560979125	2.45230667669433	2.55785618924554	2.45412217863333	2.4480882936817
ENSG00000041982.16	TNC	8.89746481989927	8.76935606596602	8.90146011737528	8.3398430337957	8.28518987542922	8.38019670390882	7.86088327674235	7.96450986705375	7.87373147202581	9.00143667883404	8.96642657607362	9.04862553634596	8.75622328468452	8.68145214934991	8.76923872703806	8.57260798700849	8.52976542105511	8.51685547843504
ENSG00000049130.16	KITLG	9.45510398499015	9.37921432225109	9.38988473635436	8.86430965461027	8.78047694028274	8.93848281813776	8.57732066493227	8.58680664146125	8.59405066529168	9.31021033175322	9.37783052266772	9.36557244807542	9.1891815332118	9.17436096422686	9.09958123799384	9.17571426289964	9.17293959477316	9.26682724687473
ENSG00000056558.11	TRAF1	6.34952933978491	6.41382836214722	6.3943242637231	6.78141949156994	6.51643262117353	6.74543570831422	7.16046912547257	6.76240490394053	7.16660327858371	6.51629201626673	6.51056206682271	6.59305252482964	6.67055496792426	6.51419311970986	6.51704874305485	6.92562549682919	6.83112788034373	6.74789997022704
ENSG00000062194.16	GPBP1	11.4056096762571	11.4140343104073	11.3668363975149	11.0132235388329	10.9390824310875	10.9809867299293	10.7303635028342	10.7638931379028	10.7798918111801	11.4117828970376	11.375746725845	11.4055923351615	11.2836221460581	11.2923088893983	11.2964191928828	11.1244660244095	11.1040296297222	11.1706700733765
ENSG00000064692.20	SNCAIP	4.2416228210686	4.26234086983543	4.24410151130831	4.39922649810885	4.38011356055853	4.31207805625047	4.27121397102937	4.21022549986356	4.29492465506798	4.4165441864786	4.51282646688844	4.43585934118496	4.42894849652385	4.33890042200176	4.33277363663038	4.52081140143771	4.54631918613592	4.47344708410614
ENSG00000065534.20	MYLK	7.40009487383391	7.45280638901099	7.53064313343065	7.54062768138397	7.74429062176208	7.76114186760799	7.81343113777528	8.85146114713042	8.27046740220936	8.07896344031476	8.10462043533709	8.01122427114049	8.08970526890059	8.10142960296247	8.21180267383438	8.11834465263781	8.31023200737987	8.31628415988048
ENSG00000069974.17	RAB27A	7.49771684502583	7.48197597282554	7.46846365294487	7.63659549727952	7.71866299219769	7.92366393207671	7.70931761928004	8.09017930492572	7.65710517862571	8.19308565781734	8.02350831677204	8.14139719369794	8.16829140215998	8.33714955799833	8.15510390821024	8.21515386091539	8.17603953513947	8.13165194791965
ENSG00000070614.15	NDST1	11.2708616152111	11.1250570034923	11.3143771674645	10.8458553467133	10.8013438926159	10.8310058976413	10.4554444358271	10.4690980592549	10.5512649827637	11.1635463159029	11.187167416674	11.1937940866436	11.1799530110138	11.1885187065863	11.2007578158658	11.1324162904905	11.0285640608458	11.0208352079133
ENSG00000072803.18	FBXW11	11.2114610310696	11.1279006134936	11.1793986233423	10.6435747185912	10.6577584998772	10.6441980983197	10.2490839853235	10.1029220785378	10.3119708438508	11.2207573495244	11.1955791650334	11.2071008393783	11.050432346802	11.0128299660679	11.021329090414	11.0378794345166	10.9913982278255	10.9631369248602
ENSG00000073282.14	TP63	2.46290294706323	2.46401119714278	2.48905165299881	2.58735738538392	2.82209668418776	2.70041416401433	2.91178971323491	3.14674944577338	3.63395998398545	2.48846159673199	2.49486822813431	2.4866762498452	2.57374750542935	2.49397734329117	2.5080074787141	2.69524943985659	2.59465900422249	2.58759931949632
ENSG00000073756.13	PTGS2	3.01820430639272	3.00932788214921	3.00939976196585	3.02964677718715	3.03218384109659	3.03629305656641	3.05492597296983	3.09202443568905	3.07439198672207	3.37314576428396	3.29239528169716	3.2751436037841	3.33089332058253	3.30144416221855	3.27290376586021	3.32513518277331	3.27745804520938	3.17369539189247
ENSG00000073849.16	ST6GAL1	8.26117038931597	8.17716427991597	8.23314603459255	7.94250154535851	8.18650259070002	8.05418369288848	7.73659783158106	7.86370083989173	7.60156341772831	8.36191956476073	8.40348815588273	8.44415412105543	8.30155684249764	8.26316200492716	8.27168903623744	8.43756265588882	8.3184475239033	8.32041981807138
ENSG00000075426.12	FOSL2	6.56128697578434	6.56089175851233	6.56022518178203	6.8397564089813	6.68949148970328	6.64016876923059	7.26050577136382	6.78745275356584	7.08628716958376	7.12013668497204	6.86967824349556	6.9287318340744	6.93347786682583	6.88595196770412	6.97234870275091	7.00018255353778	6.90453221419372	6.97770231762374
ENSG00000080709.16	KCNN2	3.90905954684635	3.97829097334191	3.93858247099777	4.00958709454678	4.07947450866746	4.19666544157511	3.9965623789617	4.15661227449401	4.2556722300394	4.08951020498287	4.14868668294895	4.10898266057666	4.12773357948018	4.22753550606657	4.1993570127801	4.12920443878756	4.28023533203897	4.26186859030535
ENSG00000082175.16	PGR	2.32029961660012	2.33784296912445	2.32057717177116	2.33206471932063	2.33352082012401	2.33588638357989	2.34671355640697	2.36864339270399	2.35817104683651	2.52172479075324	2.49486050008031	2.47227413274432	2.46746560912542	2.48315324019833	2.45773301044601	2.4789907763857	2.51947650205389	2.47590134587567
ENSG00000085563.15	ABCB1	6.58573806687437	6.51137052230036	6.66717975181874	6.63967765918307	6.83611288117896	6.80360842662208	6.8503812861918	6.95120727375947	6.93019272241354	7.75299000067725	7.69683835467027	7.75061515743814	7.60307915248927	7.67223142713967	7.75674171152008	7.76070269874074	7.70367284144542	7.78519316595153
ENSG00000087085.16	ACHE	4.95234029605897	4.94760743267121	5.02577417961142	5.06826547695491	5.23842706940479	5.049432682128	5.59257212571982	5.52456854358492	5.70316397587544	5.1341847721408	5.19020522466166	5.1112822481891	5.12811483776117	5.18588104124422	5.18897736691522	5.53259332312172	5.54866864698105	5.38878274432106
ENSG00000087494.16	PTHLH	3.60806116978681	3.68417308978142	3.60663308884289	3.66291340965222	3.6299348863554	3.74914855588764	3.9110066933738	3.73801153302304	3.74507445611687	3.76531070344803	3.79241706139838	3.78022358992949	3.75352615707501	3.62437932779297	3.64457320289573	3.79327793033861	3.81739469726523	3.76388964353933
ENSG00000090382.7	LYZ	1.15849156255058	1.16558926975233	1.15248220136808	1.21745133405849	1.23076828508272	1.26627044271572	1.20696841364281	1.18934253074003	1.28290660894272	1.1522829064519	1.19248904795148	1.17072590314972	1.24166566245976	1.15949987892816	1.16197789936841	1.17183680561406	1.24767372649649	1.18756314987524
ENSG00000091073.20	DTX2	7.8450907954183	7.78701034953424	7.8733285291343	8.05790805764153	8.06726957562941	8.14556178272551	8.58081461581558	8.26007120706458	8.37648451074314	7.80809397370102	7.81276493192118	7.82613504888205	7.92013855089046	7.91679109282622	7.87917697675722	8.05032290803201	8.0737794316123	8.00280337907904
ENSG00000091513.16	TF	6.00041293601064	5.9959903807528	6.02427730730368	6.4067577397248	6.34729401906677	6.35166682069555	6.67915549591842	6.79265379894758	6.90607110945074	6.1986763229765	6.28766365747045	6.20356416599315	6.23980268253894	6.21908932442081	6.17840881629143	6.27870545319047	6.44090893394033	6.43558807339451
ENSG00000092295.12	TGM1	4.367083939164	4.44308900997523	4.36852802947911	4.20137776820971	4.38644061241159	4.28272319358518	4.18546075136921	4.35525421326145	4.59626180065368	4.20586809424867	4.199894690649	4.18322282330084	4.26517036588161	4.25896336706354	4.24689017345406	4.06951604327636	4.0261101797477	4.1113995355181
ENSG00000092929.13	UNC13D	2.72670035069303	2.76324074901555	2.75099718713339	2.85261753253708	2.78071316108621	2.85081838225485	2.92264569890154	2.83048221273174	2.80485777075917	2.78200609706612	2.69950013599775	2.72512526795293	2.74034128015576	2.78576448398153	2.73630528317332	2.80299369449097	2.83899548499651	2.80351658774055
ENSG00000095752.7	IL11	2.13562530771657	2.10926976553957	2.10289747360176	2.13773211166609	2.18304960712486	2.12858396153612	2.30311646372949	2.11252547158917	2.37833279339949	2.09167017679991	2.06544159889482	2.12299491893974	2.16863889356854	2.0967894548885	2.10408071877664	2.15669741275838	2.23646476208188	2.11681893811108
ENSG00000099860.9	GADD45B	7.45451749398621	7.5258167334175	7.43174730889529	8.41074468767246	8.32836128461961	8.34849430177198	8.22921040717059	7.88287410815348	8.18743212864096	7.53204596353039	7.52721998778633	7.48077816195273	7.96625361253066	8.07514643426183	7.95896654610178	8.48056127354509	8.57995353993046	8.56056249530692
ENSG00000099866.16	MADCAM1	5.29026079346038	5.27257011135519	5.2646037040734	5.52348887385212	5.65286534451674	5.63392784909315	5.75318056561545	5.84882409548366	5.67592780951493	5.33392938263743	5.33493892065551	5.34556355021249	5.44442541344867	5.60294864238368	5.56819783261592	5.75802652267702	5.70456015132964	5.71799542029145
ENSG00000099917.17	MED15	10.740502182518	10.735659759134	10.7713962443007	11.0061173248422	11.0560690276833	11.0865217139609	11.5069833359123	11.4198738385435	11.4674581877107	10.7090977458251	10.6899219899942	10.6590948961261	10.728899458251	10.7561833856762	10.7971649254425	10.8801116579412	10.8622318495115	10.8514766046512
ENSG00000099992.16	TBC1D10A	7.83248993161011	7.9107663191658	7.89142250986567	7.44756646873376	7.20803110873918	7.17638499451146	7.07878729417492	7.32961165914174	7.24792695117993	7.85181140605613	7.83780440482133	7.75516878991232	7.76083237135799	7.77428256700302	7.78716584750844	7.77861618325025	7.77709063883397	7.76532510163068
ENSG00000100031.19	GGT1	5.75194192717648	5.6913839343035	5.70783336499714	6.24182783296266	6.28806102039546	6.25680363720255	6.9074232471394	7.23688527410642	6.69392183927375	5.49701614525933	5.52098212096046	5.58617462754926	5.68747963650912	5.72733679321391	5.56588646961888	5.97784086433973	6.12871949680908	5.9819657403816
ENSG00000100097.12	LGALS1	6.06843831124938	6.35180701014607	6.26552558181043	6.22224769398875	6.08981487210921	6.16034671816127	6.43658197071358	6.43115396609424	6.44573066708323	7.5113793196574	7.45549752888573	7.52170822054095	7.47382508443863	7.42160139577745	7.37718690020159	7.62722516884754	7.63261311639719	7.47770539534427
ENSG00000100106.22	TRIOBP	9.93841729832451	9.94278012667497	9.96244222439553	10.44558553458	10.3843078844103	10.4716917330963	10.7562427627385	10.908547677252	10.8646277071573	10.1666313442166	10.1854445859893	10.0546697782963	10.2163572387443	10.3240351775074	10.2873099324143	10.503394128279	10.5359345073259	10.4398935113087
ENSG00000100281.14	HMGXB4	10.4851616592415	10.4627893796092	10.4532904256181	9.55872878882161	9.56043114788315	9.60899524829163	9.01622326300967	9.0231816778782	9.09009220560329	10.385699258197	10.3787796056171	10.4086540019321	10.3000030321929	10.3083525643835	10.3083722944338	10.0425307282253	9.96572111397334	9.94653678489738
ENSG00000100292.18	HMOX1	9.14970139160473	9.24519773104187	9.13642998645414	9.11597096114455	9.09472178948664	9.07741863668815	8.54441308217759	8.64607422807694	8.7110987483788	9.76083880972284	9.80692831465673	9.76025957145211	9.81477221980401	9.78915406379748	9.85871126841036	9.32709870261622	9.39941073891503	9.41198282418987
ENSG00000100461.18	RBM23	11.2257763878586	11.2720177356481	11.2287561611102	10.3854090080211	10.5846007628329	10.4778598161967	9.82442701704266	9.7506473692651	9.79606849759494	11.2891518044102	11.2880415245969	11.2744397694715	11.2139987581377	11.2142832793275	11.211732644311	11.0305208297973	10.9593605546072	10.8919566021499
ENSG00000100697.17	DICER1	15.171372142415	14.8959859407291	15.1113706948559	14.6234487207732	14.6155788888302	14.6123707126409	14.560360656868	14.521375603378	14.5513850454193	16.6585292640364	16.6254479788308	16.6548305391246	16.246061753923	16.1005416563726	16.1616224716169	15.821950845876	15.6678495167165	15.5799256769698
ENSG00000100811.14	YY1	12.3523074886729	12.3307191190754	12.3395988304565	12.0909236485741	12.0770061162787	12.0684445510991	11.6421114576173	11.6604869312725	11.5954407905494	12.3566269198259	12.3663910181039	12.3514660540161	12.3293175838863	12.3270630416773	12.3337839546642	12.3031083553908	12.2301172659552	12.2429449840867
ENSG00000100906.12	NFKBIA	8.18957825858572	8.24038302520342	8.24174914531999	7.43666252230439	7.42390113508602	7.5691308520327	7.33144598665039	7.49846586066105	7.47041382242124	8.19631481756843	8.10484868689271	8.11868245221124	8.10097621857069	8.07072396797133	8.13012566354267	7.84935497820178	7.68164507404881	7.71719506574252
ENSG00000101132.10	PFDN4	9.58139535231933	9.68455828383169	9.52229145002097	9.63015393137187	9.59468296596629	9.6663882391448	9.64899486246204	9.92071881527232	9.78700120932631	9.0128646569487	9.04196168861949	8.9614431630381	8.90173989520653	8.99440985099355	8.975728311291	8.67890713098566	8.79367510673235	8.82593142879493
ENSG00000101246.20	ARFRP1	9.08179484432987	9.12403760906226	9.02059617028399	9.55479372073754	9.39254173447044	9.59045041670882	9.82405972002272	9.96217190699246	9.86174626209169	8.67759868716766	8.66976795299544	8.59248823419273	8.85483973837915	8.86311066247415	8.8357607847444	8.92186903610172	9.00204681114084	8.98213005492244
ENSG00000101871.17	MID1	11.4968325000543	11.3578860902102	11.5026117236221	11.1256430366273	11.137174261361	11.1257769990994	10.6215423734724	10.5163198656089	10.6715453724195	11.1438997112398	11.1653692375173	11.1537544860417	11.0130567902549	10.9941853287668	11.0566958036324	10.8438563583422	10.775998131609	10.816424442583
ENSG00000102524.12	TNFSF13B	3.13407702631207	3.15164961239339	3.14378645972694	3.29758506468855	3.29548314732016	3.37149044524762	3.34342907060471	3.35729997798715	3.30474786524317	3.28599368746622	3.1881568447004	3.18788095706324	3.27870206362306	3.27546320715442	3.24950650456341	3.30026690773996	3.41942242199762	3.36427633699823
ENSG00000102934.10	PLLP	5.85589850484431	5.98981623326901	6.07472319924178	5.97089717198893	5.94782747462611	6.11314344768168	5.93759024345564	5.89579684620144	5.81829806073228	6.33490837076359	6.35223449322936	6.35378462341264	6.31929987563783	6.3034744374208	6.39346258560925	6.42867846624197	6.3261899971663	6.33952286377057
ENSG00000103257.9	SLC7A5	13.4797672260921	13.4942265416854	13.5319377390242	12.7442342302962	12.7402561690229	12.7685448290585	12.3222775304855	12.3198582647698	12.4022883321421	13.1238423630277	13.1090811512821	13.1183216435102	13.0973368198789	13.0728807212601	13.125946312915	12.9897287014817	12.9007024751991	12.9522439605199
ENSG00000104814.13	MAP4K1	6.11244900301188	6.14289600996414	6.1637652899597	6.24508418703294	6.41219886780673	6.36902736320255	6.8331550264946	6.84448707563005	6.7532885230061	6.00380674169737	6.04332574263861	5.97278564480447	6.03493123521001	6.14186033233533	6.12445952259239	5.98522156738179	6.11133553746804	6.21255413705255
ENSG00000104870.13	FCGRT	7.13619174452352	7.19447324111325	7.1994901854926	7.21604254371967	7.39978267002581	7.36964977071979	7.68964320183824	7.83892538596152	7.82732055650536	7.08502850499407	7.0622478720698	7.03141657454256	7.10044572032493	7.08153119901278	7.02433885773617	7.3569095613172	7.23254852232149	7.28036248300633
ENSG00000105327.18	BBC3	8.24484744100805	8.39944802039054	8.33354134350395	7.60586479109596	7.55616688034912	7.61909231062559	7.71222953041167	7.75096457205347	7.65950407483015	8.25134318888282	8.2666128387275	8.1685568038784	8.01314596980003	8.06627352369274	8.12006372936712	8.21208249481061	8.09214896198359	8.0028488403376
ENSG00000105401.9	CDC37	12.6760146738129	12.7256987275938	12.6631308195572	12.8809531401335	12.846171482026	12.8552327483308	13.2078821433292	13.2618614602084	13.3077204172344	12.5495379329847	12.5608402250717	12.5266165104237	12.5992313085489	12.5714281367861	12.6046397044344	12.5734872538397	12.57058853785	12.6142367402643
ENSG00000105499.14	PLA2G4C	5.19184383161001	5.24343282951801	5.22569348764775	5.47614075942989	5.56262369921237	5.47919314832914	5.46944487314563	5.63421438934381	5.55875743052414	5.12384227199648	5.23241761505118	5.28047669015231	5.23129638475848	5.30429942234136	5.25556774621587	5.4443389811409	5.32697418104947	5.36908957570987
ENSG00000105699.17	LSR	8.95727611101618	9.06511122039493	9.03366384645543	9.39310942520813	9.31470959852431	9.35112833681089	9.63115061064213	9.65424205505738	9.74557649472485	9.36578815390227	9.4180823211636	9.40471706735736	9.48497649304294	9.54371914758295	9.56368449682259	9.54553499828121	9.60154043062989	9.62558532533553
ENSG00000105810.10	CDK6	11.3148289323895	11.147330915912	11.3461499605987	11.0611704032126	11.0670320950932	11.1065157734228	10.6722419097284	10.7469484869501	10.6822303772527	11.545838569757	11.5962970018569	11.5906465782713	11.4052204384072	11.4201222986923	11.3483857569095	11.426841967392	11.4378590100964	11.4513891454996
ENSG00000105825.14	TFPI2	4.92911397182744	4.86491739261502	4.89506353648059	4.90801492325043	4.9126996573374	5.03850489163455	5.05767096167441	5.08558651032052	4.99274112948852	5.39003942712572	5.48711695658481	5.46691289335168	5.37055644958861	5.62521096784554	5.53616274355438	5.35191258429739	5.43928784830524	5.56655056625699
ENSG00000105855.10	ITGB8	4.57750514813272	4.59978907751155	4.68633498188011	4.74290209609581	4.70550611287956	4.61069124578984	4.72057882237372	4.71910154919095	4.76934890887638	5.04730595734677	4.97703340384009	5.02376493828005	4.89805159256679	4.94311294724417	4.97118940861226	5.03708238120708	5.0199895042847	5.12155487347756
ENSG00000105974.13	CAV1	7.01333318543133	6.95916896446377	6.92707602472931	6.52537179464036	6.57493212476734	6.69460137012908	6.51916004620744	6.61323705107238	6.89714875932152	7.88477024591349	7.85356841882093	7.91197689558745	7.55107188396447	7.68084858762922	7.55474957776013	7.8834034016434	7.92819887315122	7.81153221125011
ENSG00000105997.23	HOXA3	8.75076738087971	8.69216694525985	8.75270411530791	8.62540258850522	8.5026402521892	8.50281770766897	8.09701608234178	8.22510586276121	8.44424114009568	8.90579138927085	8.95637456838056	8.93769548818107	9.02277641045631	8.95555931228046	9.00453119984398	8.86326760658797	8.80813001225162	8.74401631997764
ENSG00000106089.12	STX1A	7.67925523881178	7.6501530693343	7.62922408006944	8.37799468185726	8.3709628938537	8.27143669668535	8.59278974996304	8.76943131721151	8.72250481827562	7.65521745823898	7.5624817931671	7.66620343773756	7.83710446918967	7.88253102582346	7.85349832254349	8.1783368773747	8.20821806964151	8.17444181414297
ENSG00000106258.15	CYP3A5	4.06938829559922	4.10312808534696	4.13196161173283	4.14569631718839	4.29790738729265	4.00288007024645	4.41865653194679	4.19493051728663	4.25322774970134	4.2749894586554	4.12212039408054	4.20361904086942	4.19600330271211	4.22773251553295	4.24672377857718	4.34944887307602	4.42871653295272	4.27821481793239
ENSG00000106823.13	ECM2	0.158292558799509	0.158411206439246	0.158431348757827	0.195642808684383	0.263818243416726	0.16552214714929	0.264956511327332	0.240778659769849	0.229834579357577	0.18340416159085	0.158603344381653	0.158143682931777	0.185699607534892	0.185349155053144	0.187854491520919	0.172855468758045	0.160340663671047	0.176094694506731
ENSG00000107736.22	CDH23	7.44625605171407	7.47163179730221	7.47882078783333	7.76491259058669	7.77462508820756	7.81952991106207	8.31206149418779	7.78918147452821	7.86987317042909	8.0539558524349	8.20491088013187	8.15702914818358	8.11116872736944	8.15049396052011	8.12057816173906	8.43754245345109	8.35463721780379	8.32704485491438
ENSG00000107968.10	MAP3K8	6.04242085996844	6.02402778292234	5.95100992182026	5.52719209470096	5.42879851570815	5.72464562351365	5.37544295266271	5.35933937757142	5.47731140640055	5.89942175457304	5.91191888426963	5.81182893843731	5.75000361766459	5.833488925917	5.8408936267269	5.68228480418155	5.58006758015589	5.78527956186132
ENSG00000108179.14	PPIF	12.171925189208	12.2493192407895	12.1574521750931	11.8243075352542	11.8863045276088	11.8676360709053	11.1967649725183	11.1906231240654	11.191910385212	12.2687299048439	12.2801865433949	12.2444844158276	12.2833824260745	12.2963863722653	12.3145290733073	12.0474113605799	12.0369165711643	12.0631362906152
ENSG00000108219.16	TSPAN14	9.40401308177002	9.3413253826229	9.31057753968732	8.9598243167173	8.93409219087064	8.66186749997529	7.83914100814643	7.85685662578359	8.43483434161955	9.23423088560019	9.25279663869361	9.29534137242776	9.27642991719628	9.18117411349032	9.19446987614242	9.18485579374818	9.19009467449239	9.15160153695675
ENSG00000108515.18	ENO3	6.43445147596919	6.52895783705767	6.38560274979192	6.88387395640264	6.79738847306345	6.76354646758463	7.28318934438562	6.82046494100896	6.87351110987453	6.59243711031505	6.53082481218878	6.4347114154174	6.5050304733898	6.53078524549258	6.4615388869846	6.85073529241537	6.96264674291273	6.81663135156973
ENSG00000108639.8	SYNGR2	9.99457236179749	10.1053776215175	9.9629700863709	9.57116669633549	9.55721817883088	9.60959732983906	9.26832194176706	9.37176724875394	9.33352906336162	9.77320315707779	9.79456811278125	9.81659734170771	9.71276608793831	9.74691371900519	9.68522404107461	9.65182501154342	9.6953239201629	9.5945739617483
ENSG00000108960.9	MMD	7.78641790543316	7.68291021107983	7.73370879029852	7.43014461053161	7.48084977411914	7.36597564255573	7.07086545965856	7.29056953121473	7.1224539466284	7.83776798544224	7.84887489150512	7.89240816348635	7.70735087248642	7.72882517699265	7.76277294759791	7.82550801664455	7.72223229435904	7.74340690654874
ENSG00000109787.13	KLF3	9.71176262836801	9.735501953664	9.73203409087646	9.25395020194477	9.13218333224255	9.13852499426572	8.8852708692298	8.85761330706451	8.76027010155858	9.60001906116551	9.60007064812636	9.57643995953557	9.52922581378587	9.51987430356552	9.46810978841652	9.38205701445426	9.34606579843296	9.36261821590066
ENSG00000110031.13	LPXN	6.50381690400449	6.59876487356008	6.53619557534343	7.48075135398099	7.44146260945044	7.48750633528133	7.60161330580676	7.63055901214781	7.74893245871526	6.58615698597822	6.58732017681615	6.68032766716634	6.93508681444819	6.98426515573363	7.02218551879941	7.15432434105233	7.20493056917326	7.14905736751243
ENSG00000110042.8	DTX4	6.15189705774564	6.09770815122366	6.18795151308334	6.04165118515388	6.02809309463149	6.16490199101486	5.8460816152866	6.16762727037958	6.26291793320349	6.85453598572017	6.9286800359011	6.87265546664498	6.66234913481553	6.76666950014791	6.75208016486303	6.94988352469592	6.97109520995576	6.83239669140614
ENSG00000110092.4	CCND1	5.8997401575328	5.85233465003587	5.90322417680844	5.75261579433914	5.93529100932281	5.88195327943469	6.02893555162139	6.05745473294921	6.04218295702332	7.55274605860377	7.55715411545756	7.56366522646891	7.20678676718318	7.27030237585671	7.10147019901443	7.35833109917085	7.35478174266226	7.27857657783774
ENSG00000110218.9	PANX1	8.64503314756182	8.52214207215686	8.70937107170239	8.23124728479979	8.17663173510676	8.29940590982901	7.62472857998691	7.9082996151528	7.86798256687309	8.85810648562371	8.83173499363259	8.87034519480849	8.79813814859256	8.75349982377773	8.77014857960058	8.54029487820327	8.59533218319629	8.65883676255442
ENSG00000110911.17	SLC11A2	9.9571537204721	9.94305182940109	9.93938085254236	9.55339439105942	9.48689296305761	9.4424575199126	9.17074113835698	9.35462084595328	9.23290974102239	10.1557589149648	10.1395083464613	10.1516607083611	9.98640221169156	9.97807326746425	9.95991390760736	9.89882728711093	9.83885186880009	9.86255829032413
ENSG00000111319.13	SCNN1A	1.84979152275828	1.85694583507372	1.82827431270994	1.93816027245677	1.92344101834696	2.07595398183802	1.98003764193333	1.93031508101786	1.82752432948605	1.81790986050661	1.80606328210483	1.83268676362604	1.80478166164566	1.80666074340976	1.83237405297173	1.81264287000333	1.84594758158372	1.88819693311255
ENSG00000112116.11	IL17F	1.28485123035768	1.30035828134836	1.28521868664036	1.3837346044843	1.4543015300037	1.39016408477012	1.58582532051419	1.56496001126138	1.54061352477944	1.28473014358325	1.28567345913282	1.28445658871897	1.2869022761074	1.31946362402084	1.28751977201787	1.32117916942212	1.29023097153154	1.31350966655208
ENSG00000112149.10	CD83	7.21730186192956	7.25429724467127	7.19785232096453	6.69663394268612	6.79987504388182	6.75342601593735	6.51863486821435	6.64462866765291	6.53308931577412	7.38871055260664	7.32143832270814	7.31478884006695	7.14923087055181	7.2545672708397	7.29688620009181	7.36398496793728	7.33451671162394	7.16915742075912
ENSG00000112183.15	RBM24	2.82550332677149	2.87354498467544	2.90435413544145	2.86111877717644	2.79400960104921	2.79735670904254	2.81264394278288	2.93375442915331	2.90301632901327	2.97758758053494	2.93412087276077	3.00934589901502	2.96519244109782	2.92385466367182	2.91509662865827	2.99953615046764	2.98322196418443	2.87441917213771
ENSG00000112972.15	HMGCS1	11.5330076986179	11.5293257623883	11.5204705218889	11.0776206203896	11.1415731205388	11.097841368026	10.7905007265625	10.8941494764084	10.9905647033737	11.7418053363566	11.774445325797	11.7855243682055	11.4413195073414	11.4289379783856	11.4261305596578	11.2680609746135	11.3839793796325	11.4267643881599
ENSG00000113249.14	HAVCR1	-0.195699596658865	-0.173433345939142	-0.195498329270255	-0.120325872485364	-0.151472480216644	-0.183543935096178	-0.169757078282014	-0.0579902558528957	-0.0925140140683728	-0.17492647237672	-0.164049889787675	-0.144709427807485	-0.194581677806488	-0.195388216421849	-0.194247727759333	-0.154434516029473	-0.175112859015483	-0.193203225642906
ENSG00000113580.15	NR3C1	10.8377785864786	10.6892668852163	10.7571612220923	10.3084700323597	10.3507813632024	10.3886389656555	9.78991753042645	10.0024523121218	9.7059253978707	10.8499583649552	10.8545880413397	10.8857682188937	10.8388612184599	10.7770699212618	10.8097983324485	10.5848384302012	10.6375650583624	10.6437154426566
ENSG00000114019.15	AMOTL2	8.53485859539955	8.50494452076395	8.61063841878415	8.5497820469239	8.44143222402781	8.61802395902609	8.94933701411436	8.73690367887072	9.14018402241515	8.19082064208532	8.20373818762346	8.16951417497981	8.15368648922727	8.16676263672349	8.21286457147415	8.36759016565959	8.32960912841132	8.25231126743476
ENSG00000114315.4	HES1	8.56848462924738	8.70672313693806	8.61236981360367	8.23277335966582	8.11314406192706	8.21564003946295	7.91417916252586	7.88572595498958	7.68729685537493	8.69846553629604	8.66004040678861	8.62682996882685	8.70550817922403	8.6425206038387	8.70983637559928	8.56551102884282	8.49498492887095	8.40548232032293
ENSG00000114395.11	CYB561D2	8.55974708656249	8.6156119884803	8.63689014177791	8.16307870223392	8.32137919995175	8.20871491087007	7.72584434835917	7.93684220374439	8.10639237995961	8.62023355494148	8.68311707381917	8.55453395460745	8.60083603937222	8.57475120120307	8.54801215088819	8.44550425756962	8.41019249804368	8.51350481267941
ENSG00000116711.10	PLA2G4A	4.98260143962117	4.98539075458255	4.96115370835489	5.02194105529244	5.0391170337243	5.33369226233851	5.31672333350329	5.27911530699927	5.19960549905586	6.24743096352963	6.24602673605715	6.2063632937219	6.10475044807594	6.11012276828987	6.1850054360314	6.02130983871532	5.98887259958374	6.08328795142952
ENSG00000117228.11	GBP1	4.01793142808485	3.98664999871937	3.97578616289319	4.0044352902738	4.04308693832298	3.9696733646488	3.86452113924539	3.9273451060464	4.00372662628678	4.20830504564631	4.12647276505554	4.16674275196833	4.15762656738859	4.08077323916709	4.16342098264391	4.17819371561935	4.066245212766	4.07849936502892
ENSG00000117322.19	CR2	6.37384819591549	6.42247870846482	6.49192551268437	6.64048279205197	6.39063202886453	6.65316896794789	6.40331943711947	6.8008550075991	6.6836173681362	7.60467320715487	7.55652357216383	7.59627018785604	7.2838623905419	7.40202014316882	7.34603514399577	7.36931750359919	7.19828535788367	7.23825360546085
ENSG00000117525.14	F3	5.85300448632492	5.94861890914201	5.9006875193521	6.01133762612303	6.05897813937977	5.92493124513572	6.15999068491382	6.3697500489447	6.12959157824126	6.3776129348013	6.37279661267767	6.25401744763972	6.12249973003028	6.2444780084373	6.27888509360891	6.19939677624402	6.20339226861201	6.13369007375547
ENSG00000117616.18	RSRP1	9.55518187484235	9.52424840020405	9.48842263603398	9.98941935454627	10.0161377780879	9.97995258744501	10.6458577116747	10.4981518776672	10.5992127468898	9.68181628068384	9.67242288015172	9.64312362643171	9.82866591810046	9.85611889903119	9.75119930860629	10.047212900717	10.0662569493288	9.98387443579781
ENSG00000118997.14	DNAH7	5.30568075970347	5.04067687166358	5.10252303532034	5.52971026857798	5.35227923090163	5.54362807351607	5.60093378119819	5.71841402527971	5.55377004542827	5.49117502326409	5.35683896927535	5.27972797875243	5.33015802540669	5.35999380011812	5.26984369411196	5.50511917464761	5.34795321537759	5.28152698589256
ENSG00000120129.6	DUSP1	8.3708805346482	8.46334053189494	8.29941454503264	8.65465479196139	8.56076848339705	8.62972806526949	8.83359527762327	8.69947153778606	8.91734704400944	8.2765937045407	8.27379125045363	8.22372460347693	8.23405683079588	8.08253706441371	8.24544931147204	8.11305378273884	8.10385212503109	8.00076150527645
ENSG00000120217.14	CD274	3.51681971952832	3.49295610430364	3.50943745493046	3.50592844809156	3.61404420320784	3.47770005418954	3.65152935539974	3.55510531578778	3.73406894707359	3.6967618710404	3.78572767689667	3.79351598117463	3.72302097664107	3.75937683915672	3.79457294451178	3.77426629030549	3.67950895726294	3.76070477650393
ENSG00000120738.8	EGR1	5.8952986041061	5.90779385098518	6.00834274278922	6.72617723959294	6.71915034181424	6.91566256418822	7.94219469961105	7.60203021242814	7.8038080737855	6.02379598168843	5.9348763321547	5.93735885200271	5.91959579858566	6.04258182254305	6.0891963947347	6.2396488058121	6.23949249429475	6.39156087687506
ENSG00000120963.12	ZNF706	9.47387411689754	9.66747807971756	9.45299986599292	8.69646185860113	8.79781378117486	8.88818171315726	8.52009659852901	8.57032518001394	8.83752680603224	9.39927275115317	9.33051891920605	9.30120575666131	9.13788121889096	9.11628187891192	9.19530309381614	8.9484625743146	8.90806352222702	8.9115907651383
ENSG00000121858.11	TNFSF10	-0.478362609447444	-0.478291108436116	-0.478278967860766	-0.473626950154504	-0.472036682805761	-0.436070579118309	-0.361924753569433	-0.445378867757693	-0.452390438508774	-0.45769477961608	-0.478175273956694	-0.466612360885007	-0.464351371763958	-0.465024952847191	-0.47775228508166	-0.445542696270125	-0.456485688739288	-0.477303022285317
ENSG00000122644.13	ARL4A	7.72472690450737	7.73777839793427	7.77576376131816	7.14484828398746	7.27697442655861	7.24948306612491	6.99590208746612	6.90457817599861	7.10118240408898	8.21399215874132	8.20816546179496	8.35043573653974	8.05292605360502	8.20390774678782	8.15889822913021	7.98271679565714	7.9559292320996	8.02621242164449
ENSG00000122691.13	TWIST1	6.84428748740675	7.0057754232103	6.94908123154593	6.36884859830047	6.26078526925704	6.46070007121717	6.20331903844505	6.52894869992565	6.28169761640495	7.07360426504517	7.07264495958144	7.03121793166454	6.9600143735472	7.00414644869893	6.91871374455646	6.97750777010631	6.82050579403615	6.91836720110403
ENSG00000122862.5	SRGN	1.13114626832946	1.14489804778097	1.15827879085792	1.16927727167397	1.32524998439385	1.13324421596549	1.2622016695257	1.38041345135058	1.22483472711951	1.1297117324666	1.14660994789015	1.12966469364033	1.11938314280141	1.13280696278686	1.1552106655128	1.17181560867212	1.22855031339651	1.12151151575343
ENSG00000123908.12	AGO2	11.9891436976536	11.7176818673553	11.9707782876721	11.7602078217819	11.6583258755069	11.6737293010204	11.5012551069511	11.5055434358504	11.5029624910101	12.399900492371	12.4148774177306	12.4031239443607	12.3016701929248	12.3144611334704	12.257455663606	12.2415823318946	12.2158519438515	12.2563300845707
ENSG00000124102.5	PI3	0.104859013673134	0.0858422839971262	0.0859013235827056	0.155504321560708	0.159561445419434	0.103531842561484	0.251052118898909	0.282137184956277	0.396871047080989	0.0853582775907693	0.0864029976890768	0.0850523212507646	0.0877404021324574	0.0861239129796572	0.143646448839797	0.0884563237111715	0.0912357386938784	0.0904480613445914
ENSG00000124145.6	SDC4	8.06245005518039	8.03702715906076	8.04079206823039	7.82377517131946	7.87739148504205	7.79672542196754	7.48734361472563	7.67199933761153	7.40815822741494	7.61937832049279	7.59338975737576	7.64905639660501	7.65436012871202	7.61912562710753	7.65174021346074	7.59261337884272	7.61414539745686	7.68029731792909
ENSG00000124171.9	PARD6B	6.90905981790411	6.91994508418047	6.88452894139919	6.64723429975339	6.50734985162652	6.57496090483092	6.73084267557967	6.39377562733664	6.60292246947452	6.41627618976621	6.41190644331583	6.43151105614807	6.56489942978801	6.50063329684944	6.52050715888745	6.37318005300625	6.19400603352037	6.28881708679529
ENSG00000124212.6	PTGIS	3.21288770133268	3.22305623198239	3.24014586146098	3.33895128172288	3.27554824324389	3.34659405406088	3.21380129767435	3.25416452181355	3.23493432796644	3.38986844666181	3.44379343987776	3.36340894322944	3.3348624232368	3.4257062112625	3.37417160731007	3.41372354542301	3.41923449619655	3.5343693809554
ENSG00000124216.4	SNAI1	4.13564449015955	4.2172593595466	4.2660557183536	4.45388841333847	4.24417451207343	4.4207217410579	4.74549792110357	4.53186037851973	4.70170888526582	4.04666447677624	4.18936883029539	4.17254638758322	4.14719036568188	4.11458858096486	4.13036370156401	4.29035585533427	4.30961919944193	4.20179134575122
ENSG00000124762.14	CDKN1A	8.73791505867321	8.70139345271295	8.62778731922972	8.14578274079581	8.06711002927356	8.08203740151969	8.53774534666872	8.50714116097658	8.22140442656686	9.06942029746747	9.00417921663136	8.9775146657342	8.55294381988238	8.55848577201067	8.51807048185085	9.18874844969697	9.11142788432449	8.98222694112365
ENSG00000124942.14	AHNAK	11.5423945786822	11.044316812981	11.52391200323	10.9971278564715	10.8257422047257	10.9000074751627	10.5906439006999	10.6377146878817	10.4020380598181	10.9512470507251	10.9026046025937	11.0502650438805	10.7696633935289	10.7275042979064	10.6397395638294	11.122796357379	10.9583177044717	10.844580980819
ENSG00000125351.14	UPF3B	11.1743681190796	11.15087361562	11.1612354200313	11.6312148169288	11.645721898312	11.5756508011754	11.8673514930908	11.9936607556274	11.8762049205755	11.018290732272	10.9434417870587	11.0497036093254	11.1706746294768	11.0700071040777	11.1292776930506	10.9680298336307	11.0196189913805	11.0508893430078
ENSG00000125378.16	BMP4	6.89001459941124	7.04752492542973	6.93426691793934	6.04451833911429	6.07348427325786	6.15427155309193	5.94014876433352	5.96432498489698	6.14548994187307	6.7267690116003	6.83053980683722	6.81746190932986	6.54498917171512	6.57247597013667	6.67491035401167	6.53948433856871	6.4513962965253	6.31507019536719
ENSG00000125398.8	SOX9	6.91408479781888	6.93212529330672	6.83383652032895	6.35757807669715	6.44739928877347	6.47825954111827	6.26635068301089	6.44197580808968	6.2434854986849	6.7225868760789	6.72627565547494	6.70849108096208	6.78608955437587	6.83098808841401	6.83001221942727	6.57328854374395	6.61716499748808	6.52244603086177
ENSG00000125726.11	CD70	5.09826775206897	5.12792068637041	5.09566813514272	5.15186614045683	5.30469153428096	5.24820297416566	5.07894596678963	5.22997477031322	5.14209547499968	5.14229075401921	5.19185575304703	5.16867742082421	5.20250517102545	5.32190540993995	5.2597605237903	5.53491255095746	5.46775996791375	5.52262711635835
ENSG00000125730.18	C3	4.3026900371788	4.31844973474606	4.30567086312715	4.43376802119497	4.36873752053891	4.49479953599498	4.47623681223662	4.48210775381838	4.48108181464324	4.52122469701198	4.55659883314819	4.51707146267828	4.54910283541294	4.53637691452421	4.9512017287836	4.74945637182179	4.68102691979577	4.61504029764159
ENSG00000125731.13	SH2D3A	6.65759777200554	6.6225251023307	6.64644755257355	6.66770708230295	6.61078360886635	6.6254893078048	7.04037998183707	6.97096908523805	6.9286085318014	7.05527345324432	7.05658729872046	7.02640123816163	7.19335704499485	7.07229924836536	7.09376909643082	7.1820417035878	7.27464676976549	7.16502901072896
ENSG00000125787.11	GNRH2	3.432391762881	3.44425820817533	3.40516522638195	3.37577270851294	3.51654397854667	3.66871278070313	3.53255376417354	3.90104999485059	3.34873637769189	3.2491122888392	3.27330962448231	3.24749656334018	3.30225209784874	3.35098915258139	3.31670699471574	3.26596826386108	3.34508216521251	3.35050408322035
ENSG00000125845.7	BMP2	5.36989059273112	5.3908161059567	5.48169179613399	4.75141352463058	4.72904833144994	4.5918382627027	4.65458983917834	4.64034846501904	4.67806861147165	4.93119346380355	4.98270066280068	4.9829894706382	4.80910575073218	4.77246405939326	4.78188042150636	4.60112456895806	4.64145837466259	4.66184550504121
ENSG00000125851.10	PCSK2	3.94347561882138	4.00717842199087	3.90402237049722	3.71986508374633	3.87757608215523	3.76967659497791	3.73309202987308	3.78455873010323	3.90599801533144	3.67780476294239	3.70283566350318	3.6245537183956	3.72455184441216	3.62039066201001	3.7221199650341	3.72750140022691	3.78152235798813	3.63935364895569
ENSG00000125868.16	DSTN	10.8695553240522	10.9358860795877	10.8557617012542	10.9428420505824	11.0000833437334	11.0215585341756	10.9113852952993	11.1169128443849	10.8890055091747	10.3055292559822	10.2762937612694	10.3108917378052	10.3109886755735	10.2872999530422	10.3121685331142	10.193069840982	10.2136101136768	10.1857961846814
ENSG00000125970.12	RALY	11.2792502406453	11.3387962219315	11.2661521433625	11.4725046169844	11.4354016607641	11.4261170610079	11.474461745961	11.5542455374317	11.6104473600761	10.7737698384742	10.7760515645244	10.783570265911	10.8178361550594	10.8254635497346	10.8169930086353	10.7679370244916	10.7769219554731	10.7882573594517
ENSG00000126561.18	STAT5A	-0.149669245709352	-0.149624741631006	-0.149617175092683	-0.120689037727968	-0.118360770784798	-0.117246108640314	-0.105794338976474	-0.123663812451022	-0.12991118698469	-0.135397620658039	-0.149552430729904	-0.134657023865398	-0.117552884417237	-0.140300421052154	-0.13771726316343	-0.124613762152677	-0.148884800018938	-0.135778116533577
ENSG00000127334.11	DYRK2	10.9687391168671	10.8099791856496	10.9564339375029	10.4475099654344	10.470972461917	10.5002102110808	9.88653415797614	9.86602942784421	10.1473053453335	10.9299582685135	10.9244732527608	10.9580591504382	10.8708010035235	10.878579546928	10.852833653284	10.609081538764	10.6314760515459	10.6710672756464
ENSG00000127666.11	TICAM1	6.66745632301626	6.7783254626489	6.73295606813425	6.3663376259248	6.15166232456065	6.08220128341092	6.020875547669	6.08934187876031	6.32301498244825	7.03237084754848	7.01350820954351	7.02783008560466	6.88606302231495	6.99853294513466	6.91783898026191	6.93088091395631	6.74959578058484	6.90714062917786
ENSG00000128298.18	BAIAP2L2	2.54353219044033	2.55783435721196	2.56103460845529	2.64512511012622	2.73639164636404	2.67911916576149	2.8129732486027	2.55767447690488	2.77486853200825	2.54800999370751	2.5490086998619	2.56079308434657	2.56928496809992	2.52810307999599	2.58838251089739	2.5741442682612	2.57986853543924	2.64650739820259
ENSG00000128585.18	MKLN1	10.9359794074569	10.7440863849883	10.9436768111826	11.2985980012903	11.229795182293	11.2861310727704	11.6424198244181	11.6300971603583	11.4005594495864	11.1146686268568	11.1595762571557	11.2365294522566	11.1629218615476	11.1756165458662	11.1895919709454	11.1409348128584	11.1661153624426	11.236107976917
ENSG00000128683.14	GAD1	6.74624425109435	6.78187527999018	6.77631150975128	6.91050499215793	6.97417267761279	6.67026052890578	6.51730499646795	6.52000913277056	6.98504000423115	7.04108842792525	6.99041244352226	7.06397594389677	7.11781240182644	7.19243263416366	7.17865403662194	7.13875861244126	7.09201495072101	7.17509139188499
ENSG00000130147.16	SH3BP4	9.43223256713468	9.35831583991899	9.41327799385496	8.88793995704807	8.91397401674951	8.81760066225809	8.58074111906062	8.34639172916819	8.41703755146876	9.57826160228511	9.51950112198724	9.56897730099079	9.30346077372226	9.29566649206121	9.34212066310061	9.42550463981756	9.3007156816339	9.25823600455924
ENSG00000130164.14	LDLR	10.3441967057047	10.3223058807429	10.3586882624285	9.63014974500635	9.5248913260291	9.46909098547774	9.50015689461469	9.4340557982282	9.59155717949455	10.6277757559622	10.6515335739555	10.643192275753	10.4785201615101	10.4830828999573	10.476573555691	10.0853008836045	10.119319827009	10.0728714332188
ENSG00000130203.10	APOE	6.28607848660813	6.2995350611985	6.26545582253255	6.42772002265619	6.63383308617769	6.26065151936034	6.86041207718209	6.59945569417505	6.73191653810088	6.84701478753457	6.73660616712698	6.66998900159009	6.78079885714749	6.79269176803119	6.76747091585017	7.10902266690308	7.04733991485061	6.97364944491664
ENSG00000130427.3	EPO	2.49983809351267	2.50764900838203	2.44321189123068	2.70760948112323	2.47633224891953	2.67688993825052	2.57494396436472	2.66260657828322	2.68796671722187	2.53048684174905	2.5083009117006	2.45818087253958	2.51039136216403	2.49690049975859	2.50584662853736	2.51081505019106	2.49900056347271	2.55328896147778
ENSG00000130649.10	CYP2E1	4.30611262940465	4.22336226639885	4.30630603320648	4.62730652949887	4.46756070044573	4.64300284209843	4.73883261500333	4.53036612178953	4.62175018465642	4.11685884043494	4.01009838850203	4.02861366098679	4.17110624650772	4.1391285804302	4.20507477864393	4.20681633433	4.18095990450672	4.15250673239713
ENSG00000130707.18	ASS1	8.83200991803265	9.03572832501517	8.92462807518042	9.00259779023166	9.02694631193649	8.93119187683022	9.3516798906346	9.33451545300948	9.15915511320401	8.32672447948854	8.35554399249862	8.31738986769153	8.389592326022	8.38044136596534	8.27006511610049	8.66281262879358	8.53120564394373	8.49243935315169
ENSG00000131669.10	NINJ1	8.1025985148064	8.12343799259847	7.97829783137306	7.55752302270517	7.53817340589441	7.58308870194294	7.38154160245826	7.36364283967036	7.66468889902188	8.09200531939736	7.98227014354333	8.0115242941321	7.86065112341576	7.83476723072481	7.85330015581436	8.03705082559503	8.05686291579291	7.88991754788108
ENSG00000132481.7	TRIM47	6.15742224380277	6.11435724599595	6.10823884911925	6.13086201795294	6.06760977211594	6.21472512221473	6.39825254911537	6.3357786580587	6.20357622722068	6.92107246343734	6.93154834734222	6.84591395591996	6.78225583210676	6.86065436538212	6.81822753576762	7.06725433131554	6.88774133196166	6.95414905094485
ENSG00000132535.22	DLG4	8.33053333260847	8.2556046455587	8.27741753584402	8.76178252401844	8.67528181720167	8.57419736553675	9.38192072560752	9.27304590065333	9.00789004379422	8.29234477584782	8.34026458232423	8.34223299329324	8.36168579665065	8.30053842729769	8.19439724537209	8.72017213336562	8.48944584771662	8.50712051653253
ENSG00000132661.4	NXT1	8.54021024296841	8.60105852491841	8.56607293123436	8.08736355292429	8.09313473526737	8.08720474216567	7.52386262054893	7.70501883741371	7.8942314166776	8.13364430779089	8.12760617665844	8.20103203951965	8.03688061543816	8.04811828980968	8.11082978090686	7.92684218835104	7.96760720783762	7.99641068317619
ENSG00000132846.6	ZBED3	10.0248499418912	10.0075629285057	10.0473995393618	9.58091649390344	9.56351863462203	9.65105060504773	8.89264075590142	8.90808711004437	9.09820824606238	10.2008470292595	10.2180496862159	10.2187211959136	10.184156944431	10.1157765406186	10.2330589139486	10.1666754989469	9.97945721621174	10.021092406195
ENSG00000133401.16	PDZD2	6.40421397625258	6.24897082049228	6.34083243387735	6.60228517110151	6.54115260961522	6.61877007676719	7.01657693432649	6.85146781000623	6.8513521162413	6.70973916031526	6.63752327540964	6.57015720333449	6.67646959990159	6.69902111256485	6.66839494511339	6.9889010026468	7.04502824222803	6.90405561621782
ENSG00000133466.14	C1QTNF6	6.9764021323997	6.96371697675596	6.94165963460137	7.35854940535916	7.45730568729672	7.41735159608305	8.05183954862968	7.91222593168658	8.12287022753946	7.33999492299694	7.31503024532008	7.29290034221783	7.35685879122313	7.30609644434722	7.39382125415704	7.78915430694241	7.84279794896159	7.77227887522998
ENSG00000133640.20	LRRIQ1	4.42162314523736	4.35025365813652	4.36652037393506	4.57513664928353	4.62380931880382	4.60275938746227	4.77413647586043	4.71293832853429	4.77999362155488	4.74333399409099	4.79866728168824	4.7957900724011	4.7142435800115	4.81620171691248	4.83223913337005	4.68555195754843	4.7954360598036	4.82420486381427
ENSG00000134107.5	BHLHE40	7.77453755652084	7.82481672159904	7.83958715389682	7.23100416420423	7.2651421370976	7.4965834998297	6.91098301931746	6.97755915527021	6.85257150984336	8.01357497275865	8.02934963351377	7.94680917146515	7.85289278624803	7.80592392423879	7.81297329558133	7.88911689175099	7.79716980441709	7.7344709154895
ENSG00000134369.16	NAV1	9.4603919918178	9.37641738279189	9.53655380175597	9.2566112835724	9.18470987819897	9.35446732392767	8.97351203120322	9.06262460861151	8.88608036874008	9.56142512136871	9.58199420193831	9.61698627971401	9.54331620532539	9.52805167102365	9.53456298840389	9.64791171624542	9.63822725916036	9.60379056062948
ENSG00000134470.21	IL15RA	4.8193225599089	4.67836456985674	4.76001104476929	4.57526999167875	4.57079401513232	4.57790957510352	4.54716182410885	4.69538214959912	4.71493695963311	4.96816907224433	4.96808708311562	5.06697990771458	5.03171080046115	4.95590056578826	4.91354324570975	4.84456980916586	4.90243562116986	4.881999475966
ENSG00000134853.12	PDGFRA	5.51345771346813	5.5322446125754	5.50674622160006	5.43672665552708	5.58996003917607	5.58000759776561	5.30233824242974	5.43831307635387	5.4060075936995	5.97809479939256	5.96562642991718	6.03929771240046	5.89798215047771	5.86811618161827	5.91908816612473	6.01281821992224	5.85117025716587	5.72317548519669
ENSG00000135047.16	CTSL	10.3806610697183	10.4578025611649	10.3817191698236	10.2685953804564	10.2620888169253	10.2492622636357	9.90539824427083	9.85271343503226	9.7080951569401	10.620905178575	10.5955618774039	10.6280599713766	10.5681088962227	10.5652647080337	10.5663757256278	10.4911008251679	10.412727684069	10.5065891445808
ENSG00000135378.4	PRRG4	7.78826199370696	7.70098397561216	7.85673172402795	7.62612304519072	7.63379946990064	7.83193795207715	7.50495491075487	7.95742989309243	7.48314715265043	8.45063139411241	8.4484676578113	8.54677971203011	8.4984304884468	8.44968246944858	8.5132588266632	8.38467841445605	8.35906610565576	8.38294799748626
ENSG00000135437.10	RDH5	4.5014519449634	4.42505566803419	4.40795884869986	4.55371716660428	4.57979135451315	4.74856224136358	5.07655731376428	5.01307933675872	4.99882664065159	4.62610330636061	4.66215839140486	4.62182383460976	4.63771089045768	4.7035131095756	4.58430014784055	4.74691289842795	4.77667348471538	4.68759493111324
ENSG00000135476.12	ESPL1	11.9799187663093	11.8332909262064	11.9828116820351	11.4464711915755	11.4770886880631	11.4660377368497	11.2085565702462	11.0106313901397	11.3171087432252	11.9801459411875	12.0004282414266	11.9858914363738	11.9669395855207	11.9859844243663	12.008636604137	11.871360675341	11.8165098204884	11.8360277478966
ENSG00000135587.9	SMPD2	8.05181851288692	8.11787971969428	8.01068660824471	8.29802358377795	8.36179620201247	8.24543862010238	8.51816377633016	8.44244880661902	8.50006951508993	7.81197841629997	7.88674071066047	7.72508851924069	7.85651548749821	7.80631496213353	7.77303024750923	7.81936062243872	7.92859287738618	7.91753889971409
ENSG00000135631.17	RAB11FIP5	9.82539035770733	9.74428461160449	9.8832720287189	9.48973605491714	9.37673410258088	9.29478664672843	9.42697620692589	9.48137193420836	9.20139291627145	10.1382961151042	10.2082207856398	10.1622850987751	10.0699213741624	10.0244180194614	10.0324864975229	10.1896809899053	10.1434173485904	10.0404522227582
ENSG00000135744.9	AGT	0.795410733771513	0.790424385748317	0.79050075749909	0.913385317295607	0.972281837255865	0.878245133698558	1.06815340294526	0.951521569211583	1.24130325709473	0.78979895407504	0.815647615101597	0.789404207025665	0.792888611393194	0.790788850821509	0.793752735247263	0.793822852252377	0.7974751795482	0.806311859344478
ENSG00000135919.14	SERPINE2	7.75254024521499	7.81944692476407	7.77980334859315	7.79596219303295	7.80349022396827	7.86302227714832	7.29087333247111	7.35359147703122	7.29175792770396	7.66033722719992	7.7508685050474	7.67917925233257	7.73921310659223	7.75204946230218	7.7375896020155	7.81895845036986	7.72712696768932	7.65810361490179
ENSG00000135926.15	TMBIM1	7.13229527345367	7.21717947178326	7.20355398140214	7.07052598843391	7.01072886199252	7.1072917137507	7.11824611144998	7.09157402974294	7.30877799292357	7.9234949514424	7.93147377362418	7.89351456155896	7.8361028346592	7.92772522883234	7.87787231003793	7.96315653892538	8.04636448349923	7.95474514562132
ENSG00000136286.16	MYO1G	2.16816689753325	2.18068093503986	2.19193509651703	2.33080010933031	2.37376880270142	2.33073714578373	2.33560218702889	2.50774155552029	2.45610457054146	2.17940785847695	2.17137264970443	2.16740002588715	2.26802809103048	2.2499659516796	2.20628947648423	2.29817778615666	2.26470428903746	2.29002045646729
ENSG00000136451.9	VEZF1	9.94417248192371	9.98275229647865	10.0152591731392	9.31709611471293	9.28544469146056	9.45894360304125	8.95175386493162	8.93680760535937	8.94130867389726	9.92417614587924	9.87621010075761	9.91596523261235	9.84971350861881	9.83384438947882	9.86927797240803	9.68489228158429	9.53387255203242	9.58665532637625
ENSG00000136826.15	KLF4	6.22819907929343	6.24110888771905	6.2681960242673	5.97087243154242	5.97678214982722	6.04837814080969	6.10534872354626	6.38086399067021	6.24338918113168	6.30808656905897	6.43788548596566	6.31448174482468	6.56708477155793	6.31085307635314	6.43865255429792	6.45497725098781	6.50800124300588	6.29867602065358
ENSG00000136997.21	MYC	11.2350526258792	11.2720197740414	11.3262507504353	9.99016466152318	9.82925698172454	9.95644818607809	9.1984656644102	9.16532028617517	9.35434559663008	10.7986736176389	10.7761154246284	10.8062194277597	10.4613373445622	10.3976335616733	10.4520456125061	10.2545244395184	10.1733366745284	10.0903437999178
ENSG00000137193.14	PIM1	7.9232533821167	7.92797825599641	7.9062991484762	7.26426415580649	7.28339384709504	7.35402575695958	7.40292508086122	7.58187416117456	7.37469114050214	7.91377013599583	7.91341231561358	7.88700108715552	7.63061188872359	7.62114321719566	7.71709246845723	7.7289335667629	7.71487158269782	7.65450889214762
ENSG00000137310.12	TCF19	10.9358258794708	10.9583103292915	10.9003882764391	10.7049709108497	10.7149620699208	10.7958842508767	10.5705140663702	10.3905500028677	10.6175288744477	11.1493488385732	11.1708215430735	11.1724448609116	11.1596273990412	11.2066899669938	11.2079300896166	11.2065014984735	11.2025676911333	11.1677881621358
ENSG00000137801.11	THBS1	2.63054796099606	2.63265120942571	2.65670789608945	2.57873422006077	2.58058246881039	2.68122531649493	2.59720078639326	2.624390751468	2.74441689316636	2.81719192952115	2.73933155440072	2.82620944493248	2.71659103448108	2.68570594131689	2.71657535843944	2.61266477054833	2.65593904303335	2.70098299070286
ENSG00000137959.17	IFI44L	4.26401176052492	4.20560619863731	4.26602224136009	4.27387190758957	4.27944050908382	4.29168682396399	4.34532567385518	4.44612492047825	4.39892105728318	5.03437979121159	4.90094641468258	5.12731615388681	4.82227070494078	4.93003351429538	4.80723485268282	5.21558273606982	5.03879597486128	4.91020990458926
ENSG00000138193.17	PLCE1	9.14519278541342	9.07359106753852	9.20366537496803	9.56724118802673	9.58870129063765	9.5084730047273	9.74417708930511	9.66649897872285	9.8222632837802	9.63600246564196	9.61195741807715	9.63298145660918	9.58274198698946	9.63268125427012	9.57516919708367	9.83496066042367	9.90630336542977	9.84971785102121
ENSG00000138795.10	LEF1	9.33638334912696	9.3350532713525	9.3080005862952	9.13170176896471	9.01366671465955	8.86999775583379	8.77478202040954	9.00774070058248	8.54338640646091	9.22703334248571	9.25794057859495	9.27904068504	9.24574068182659	9.24714434634686	9.27080435963346	9.26811509687902	9.28344467994438	9.24785180625257
ENSG00000139269.3	INHBE	3.95428193203037	4.0495856865739	4.05481074598962	3.95434795969482	3.82313658110302	3.90226385987152	4.21304003605988	4.02986268787431	4.37646124509195	3.82672440004604	3.76797711198138	3.73045581802971	3.67786586835612	3.67611674014628	3.73549401234645	3.95139346931616	3.96353826643079	3.80690797037098
ENSG00000139289.14	PHLDA1	5.82329339651627	5.88935461444712	5.98905632558524	6.12223985186192	6.12410458008589	6.34411200711797	6.74917185944475	6.61357387375736	6.50678256033236	5.80793784028961	5.89829086459871	5.68232965835581	5.98235399420457	5.92814249197209	5.96629307040001	6.20171355604277	6.10199841240298	6.28780965725466
ENSG00000139318.8	DUSP6	1.61872564372275	1.58174705683721	1.59320108210399	1.52177136543839	1.52282465421339	1.52452660481728	1.53217089685976	1.55514659676948	1.63947723797738	1.56409414112216	1.61095988406553	1.58148560919768	1.6292127420525	1.5306275825307	1.55123938555862	1.59124843299421	1.5930118235155	1.58070094013881
ENSG00000139547.8	RDH16	2.26798617926768	2.28921373205233	2.27095524972416	2.48751326281732	2.45087527587111	2.38013026415036	2.30675487147064	2.44763046525353	2.40708987429649	2.27409091742829	2.22255217048703	2.24636448017017	2.21409883002529	2.24508260613163	2.2689930872201	2.34637019156958	2.33544707105328	2.28184441880438
ENSG00000139631.20	CSAD	8.34363435796506	8.38777353953621	8.30454757254362	8.68681301046846	8.49093036002717	8.66576007037513	8.92735204384239	8.81492384105435	8.98755324567915	8.18638900038595	8.09051357994246	8.07475096975245	8.20277537259945	8.29162553515524	8.13695349949387	8.23802449268151	8.30629914979395	8.25558532248588
ENSG00000139725.8	RHOF	7.84311898132988	7.81515442316545	7.85382513411087	7.29813682396005	7.11588907243751	7.26717004652684	7.23757584721116	7.24363437872021	7.53960222563697	8.21276399911157	8.18274879797037	8.24032057406662	8.09870475660304	8.09873258760858	8.05849208453493	8.13596377610851	8.08490129446513	8.11023293387669
ENSG00000140006.12	WDR89	9.44829693937834	9.45092550713163	9.33980013114556	8.9019499425406	8.96623428473944	9.04854231605085	8.5421757114826	8.79156093496644	8.85890677848459	9.30285072978284	9.2876183783129	9.27630815455888	9.29058750270581	9.22149436617968	9.1734688333747	8.96633281221327	8.99284198417116	9.06403212460535
ENSG00000141380.14	SS18	11.3307823883702	11.2996728593467	11.3007665103434	11.000157658979	11.0310842724328	11.0795528513967	10.6308760511055	10.6042288076246	10.4696361319375	11.4334124923925	11.3888309167514	11.4415363637025	11.431616043788	11.3852283311192	11.4261832258217	11.2220290156775	11.1778158315508	11.2047471019947
ENSG00000141404.17	GNAL	9.396396045248	9.31941727425897	9.36471825750717	8.99178494289435	9.01314023495552	9.04930474034285	8.78797222794627	8.67874067358674	9.03153612182013	9.56396386027561	9.55824898391058	9.57070710262588	9.31970680660218	9.38341049132641	9.39715487948127	9.58089130435176	9.4434269515452	9.48377051287017
ENSG00000141527.18	CARD14	2.32117836339347	2.32083480489194	2.33672323031701	2.44115639951942	2.50499731357515	2.53955110177832	2.88473915072429	2.77525719734334	2.71498104265198	2.36788468886203	2.3385367355919	2.33247930071721	2.4460074519309	2.36301687624438	2.42996347162259	2.45719677383102	2.38213084394802	2.43269943882335
ENSG00000141736.14	ERBB2	10.5691041956031	10.500720709627	10.5938609102014	10.090261704296	10.061945248288	10.0938306701602	9.80033116927066	9.87437734926808	9.7450177787916	10.5291211580778	10.5341726763654	10.5196300730311	10.4448020626434	10.4786555603414	10.4823411552867	10.6028673957253	10.5159016545599	10.4706071413131
ENSG00000141905.19	NFIC	10.0728176724644	9.87236172963831	10.0755135686137	9.59154677733263	9.63515649534787	9.58506528158205	9.54839344314199	9.26998715456744	9.72651126098212	10.816425291655	10.8499466599867	10.8048910028972	10.7084397155619	10.7380175828212	10.7007036728111	10.8084799323976	10.7139663267607	10.7414432643312
ENSG00000142192.21	APP	13.0035693528714	12.9832472076068	13.0200946042074	12.7772769463243	12.7488878301137	12.7502893807911	12.5116026398419	12.4805305925109	12.5613901050536	13.4077967000172	13.3843384783262	13.398742234505	13.2989407815746	13.2937289626432	13.3220412502673	13.2783508167901	13.2422483987889	13.2179608180859
ENSG00000142583.18	SLC2A5	0.701385221421836	0.690679856439534	0.690693559705223	0.831483910706353	0.786227238878216	0.737248997497904	0.740956092085312	0.722034159293337	0.712418824765285	0.701200191175608	0.690810807383262	0.690498399734696	0.726549687685724	0.724521426082396	0.69129294888243	0.699775627611528	0.72998848021992	0.712614997282334
ENSG00000142798.20	HSPG2	8.48187369076276	8.27040134602216	8.52872509280076	9.04492473210314	9.15960590366925	9.00310574442478	10.1318189975727	9.90322792061871	10.1509384237625	9.40491267542804	9.42806930019186	9.38446968178435	9.32595105444414	9.39080442835913	9.35247781274253	9.83277850087086	9.78573360792968	9.63282636189412
ENSG00000143061.18	IGSF3	9.884172117754	9.73753005921361	9.85387546855161	9.10056856226743	8.99870753354538	8.97209310393029	8.64728789762942	8.69730808667336	8.57660835453039	10.0559697000058	10.0394063053551	10.0470680589616	9.85768948813937	9.81540264810716	9.79875962751865	9.92621343155528	9.78931066050263	9.80533214820902
ENSG00000143761.17	ARF1	13.4674216917926	13.5346835095788	13.4722445479268	13.0937087419037	13.099254579991	13.0945110839159	12.778098430928	12.7739262554982	12.7921010983689	13.4773092515249	13.5065447710515	13.4641425347354	13.4215670141499	13.4283802256523	13.441287499755	13.3241444282443	13.295497409576	13.2986520389977
ENSG00000143815.15	LBR	13.1996049994377	13.1604904979465	13.1845036621485	12.8101939726537	12.7854946714444	12.8224726721307	12.2488512375758	12.3226469034682	12.3006021081205	13.0786620168611	13.0584996975648	13.0790412458485	12.9741647399838	12.9475088111451	12.9551240818958	12.7659470814968	12.749543422999	12.7701544465817
ENSG00000143921.9	ABCG8	2.34836826437057	2.34918981791539	2.34948881936143	2.48373671561907	2.41048742713449	2.51438235338398	2.56183428298415	2.47395558514895	2.37651164023273	2.39774796630762	2.39785275330637	2.38689588101755	2.4006636455858	2.40784773939511	2.47191515899387	2.45219711109205	2.53677322598769	2.51346206131509
ENSG00000143947.15	RPS27A	14.2924623552405	14.3518785320335	14.1700922820342	14.4224537476655	14.486388002853	14.4852017034187	14.8070417682018	14.8613539405932	14.7459041288438	13.9726869413754	13.9887577982435	13.9893407629015	13.9104370514641	13.9419280352416	13.9342364814231	13.8672010761194	13.9151210851072	13.9216061548623
ENSG00000144426.19	NBEAL1	10.215273710075	9.97480478562347	10.2338610212687	10.712078604424	10.7185351058867	10.6473942524137	10.9800044466038	11.0385486210914	10.9420561038903	10.3516918695203	10.3098181241458	10.4287573358626	10.3969400876107	10.3870456136762	10.2976325412356	10.5426218284372	10.615129416242	10.5706711922988
ENSG00000144746.7	ARL6IP5	11.1583466837172	11.1729195741904	11.1311210348922	10.7437640874646	10.7247021906947	10.6789572066681	10.1234039800692	10.0053485450756	10.1768833157681	11.3826640517875	11.3572336055657	11.3543579554897	11.2264371140339	11.2225263425444	11.18758511635	11.142352494171	11.0609700170966	11.0509565393438
ENSG00000144802.11	NFKBIZ	6.9622018028553	6.81913658187004	6.88177675036403	6.97781052196384	6.80133010638977	6.66029324482331	7.32752129824368	7.21110868734909	7.35760879627145	6.87389338333851	6.83943103377768	6.77398316596945	6.87408364442951	6.87597654166047	6.89822442581257	6.68082420466334	6.57104936819373	6.69978647886832
ENSG00000144935.17	TRPC1	9.28705718865699	9.35039570021659	9.36963938895181	10.0780046387343	10.1048025220525	10.1084586435661	10.3608900487443	10.3752236388778	10.2774044464485	9.68487340260336	9.74940805604016	9.74338304617111	9.81647720072659	9.80473281138032	9.7861912502391	10.0700920519885	10.0846463809894	10.1090695030841
ENSG00000145365.11	TIFA	8.46168218919972	8.21315936520901	8.36705413939351	7.61449290889608	7.71141851532165	8.28603650399766	7.94631859678414	7.37639063908739	7.95459143481634	8.56379304756935	8.49287332305889	8.63509413757781	8.64344046406105	8.61893274491473	8.74450134725654	8.69452226906234	8.64496313126503	8.53701442444982
ENSG00000145685.14	LHFPL2	8.98975261605841	8.93565758827303	8.99930389436312	8.52424295536611	8.55211822076348	8.52910040855825	8.35126556689894	8.55748994674707	8.38626822548465	9.16184976911027	9.22253294612387	9.20379734354931	8.96376002857128	8.92970859257264	8.92515379193898	8.9580741565736	8.89940953362506	8.85822065538891
ENSG00000145907.16	G3BP1	13.4168438106078	13.3713698482622	13.4233717562446	13.0808110887469	13.1783271527418	13.1431576520913	12.7235675969281	12.5832905007008	12.6151296942419	13.2391346850906	13.2349811759521	13.2070228582139	13.1918243024118	13.1684091049901	13.1487239261336	12.958029613811	12.9422011328248	13.0141860020584
ENSG00000146648.21	EGFR	8.35874475600174	8.34135911465309	8.43888134259345	8.26588530877986	8.22674669964942	8.14039171494648	8.28324577165878	8.03229547137841	8.13873156969244	9.2337911380885	9.24287801932769	9.28357754885787	9.07515243613531	9.08936247300497	9.05867143312867	9.31140157075074	9.28316485209918	9.27596571387084
ENSG00000147202.19	DIAPH2	9.03500203963883	8.99729285382028	9.06837462762657	9.40391477248795	9.34314701834525	9.41691477267556	9.72363306318589	9.7998555677113	9.78075156084748	9.21620883937337	9.24034816249641	9.24801756012719	9.19492273938035	9.2486666969574	9.21146642175968	9.29356705214768	9.31087831429456	9.39529622370531
ENSG00000148082.10	SHC3	3.84676082173512	3.8032913897629	3.91492277618025	4.02257350354857	4.18497097276433	4.06094665583957	4.12445169805358	4.33179079145772	4.21161247474663	3.83412101386759	3.80233485825863	3.7168302925187	3.84380033429358	3.78384739196142	3.85806345754976	3.89142293778583	3.952096066967	3.91094917886204
ENSG00000148225.16	WDR31	6.63225302885772	6.62999685955536	6.57660754329779	7.47379429324165	7.48233265367063	7.58040088897806	8.16399386289678	8.17706097120426	7.99837142493187	6.70211299808457	6.74602549036069	6.78278651021275	7.00127862665145	7.0785415209892	6.91936305206996	7.31012039780194	7.45844597010408	7.34480171301785
ENSG00000148498.17	PARD3	10.4527604815879	10.4563621872001	10.4255631197139	10.9944069362722	10.9628326529542	11.0033463762433	11.1957988947702	10.8704335679236	11.2066227047604	10.4340943697641	10.4404553074347	10.4434979705891	10.4119759912112	10.438375338144	10.4831953841657	10.6048178890494	10.5223328858696	10.5323506237036
ENSG00000150630.4	VEGFC	3.97863454730172	4.03366285235727	4.03075506255446	4.06157561849785	4.01731398640341	4.03364189506212	3.99150593676711	4.06293067746228	4.10383573510173	4.48786012980872	4.43736274902604	4.37272200112301	4.19507551894407	4.33250715253608	4.27423835578553	4.45831995286682	4.44826745250633	4.41079795461366
ENSG00000151882.11	CCL28	-0.00482070409728639	-0.00470581129565361	0.0148238700898698	0.0934422455573201	0.0524484946801014	0.0355045394394862	0.0680474952567355	0.0351769873750684	0.0785429554633959	0.00344511689467956	-0.00451983049893204	-0.00496491959538736	-0.00406917043138472	0.00452034278349325	-0.0038422579034587	0.0321297838697616	0.0271880502681942	0.0108035554112021
ENSG00000151892.16	GFRA1	6.00674062968709	5.8803499803381	5.93099252332754	6.27085464230447	6.01560978768582	5.8060087008861	6.11829045718625	5.90469552051075	5.85507748652612	6.25914220538624	6.37302565607515	6.2942270581061	6.16041481261236	6.14592024369813	6.21264008508627	6.58439362021338	6.68949110633818	6.29486887504221
ENSG00000152402.11	GUCY1A2	7.41531927570012	7.27420505853709	7.47684652548709	7.98992821141624	8.16525139104275	8.00741780528383	8.09561264332323	8.31798087005556	7.9073868374395	8.54481573460576	8.46701809523022	8.57861423188724	8.56976246976256	8.59201851268102	8.55068054368194	8.70068985045238	8.71212174672761	8.66333427769591
ENSG00000152527.14	PLEKHH2	8.68263430768498	8.53060673653662	8.64200723192174	9.00570411958518	9.01773508346361	9.05952902628068	9.41029290944025	9.41651712732746	9.51328831368339	9.01483216648752	8.99210996213871	8.99717193977535	9.0269625026548	9.07526181630913	9.08771168081077	9.2646571397989	9.23081919774318	9.20029365537059
ENSG00000152592.15	DMP1	0.647122334055899	0.647212498710517	0.666034984085196	0.710561276883281	0.68457205388254	0.752656274728187	0.796249925717025	0.680523765364437	0.6705991729347	0.647087655278112	0.647358907824345	0.655025144969124	0.681964635319544	0.647285794617639	0.660397544490326	0.671301816578965	0.66360906615276	0.691131021958111
ENSG00000152818.19	UTRN	11.819785341073	11.6687627220841	11.8323667851918	12.1452453961708	12.2023930693197	12.1901717711067	12.4308418352591	12.4471086903054	12.4951009186978	11.8750708013441	11.8369909680215	11.9092777458968	11.7679219006028	11.7745908100105	11.7427267968635	11.9628475702401	11.9656956858752	11.9465583750714
ENSG00000154640.15	BTG3	9.90086941621013	9.889046073433	9.84870385690044	9.94814830968153	9.99607737822454	10.0257166163752	10.2941939399966	10.3295537758554	10.3101285676056	10.5456339897374	10.5095223180385	10.5098772293821	10.4437788067135	10.3885953770183	10.4158192327131	10.3588663242043	10.457402631523	10.434282807353
ENSG00000154781.17	CCDC174	9.50963071991488	9.37337342380731	9.57079619843175	10.0208134451501	9.9994417938363	9.98283982104101	10.1947008009179	10.1120477604417	10.1146758950842	9.39601075339052	9.43285745146579	9.42063522409226	9.54189490457744	9.5647796661382	9.57019616078918	9.70272014662783	9.74322964161546	9.64795968851282
ENSG00000155380.13	SLC16A1	13.0896964929071	13.0682884173367	13.0577692700499	12.4277024671314	12.3851568613605	12.4087871162177	11.7743279328201	11.7579261197296	11.7930017444601	13.0550805697609	13.0283544416755	13.0784597294997	12.9353000933324	12.8912389321879	12.9247507928586	12.7160835958826	12.6402377581754	12.676328955456
ENSG00000155629.15	PIK3AP1	7.0430250467836	6.90047870714566	7.04018346677552	6.88748688377503	6.92632612179668	6.81926269476746	6.91944947254078	6.84996153989914	6.88060048692756	7.37520335370351	7.34760747156829	7.3482840292691	7.39362116368962	7.39609606078896	7.36504486415721	7.38291386825099	7.25035912479642	7.38314545986394
ENSG00000156113.24	KCNMA1	3.66747070026269	3.72522334237977	3.65585748219516	3.82074399693975	3.85506381033618	4.16831726593296	3.9052667524126	3.88533381257717	4.41774488993757	3.83993178220105	3.68540822835988	3.85461560340846	3.86896619938226	3.74467790621991	3.91504658246903	4.03207909850546	4.01480903057678	3.76582179507334
ENSG00000156381.9	ANKRD9	9.03075521335497	9.2148215602576	9.14594086140084	8.94891936518504	8.81514720295707	9.1292191483727	8.68213220247488	8.61316221500729	8.66381741856218	9.53459992506241	9.50229552827698	9.34877218840206	9.4385039529017	9.52385539684137	9.48167001009336	9.61749230225658	9.47884049296133	9.38841984565468
ENSG00000157106.18	SMG1	13.3476122652612	12.8464494840343	13.3405066016529	14.1331587659849	14.181585733482	14.1922033993598	14.366488114181	14.3714138508467	14.3200341829131	13.2698524909645	13.2732239887619	13.3070435074195	13.5647937096178	13.5722921869996	13.4774004742548	13.5508316269683	13.6442339096094	13.6861091972165
ENSG00000157551.19	KCNJ15	3.11671938247899	3.18926987313612	3.10703539086813	3.42053073338736	3.31704875900286	3.07823618124934	3.5852326277866	3.84708621468051	3.75144171673648	3.01169525186829	3.02904042303737	3.08808534454869	3.04141739436658	2.99059426734492	3.15020232877939	3.22470836832563	3.10896797406271	3.11895852699109
ENSG00000157557.13	ETS2	9.18561405394257	9.20873627019585	9.18660209026153	8.8135591324253	8.64559468423337	8.737261617379	8.51612690267108	8.73788311780797	8.45049246833987	8.96854305520066	8.992298366863	8.94507107007451	8.94031665932916	8.88406298276116	8.97755946135762	8.59131868853291	8.68635210864719	8.68708182862751
ENSG00000157601.15	MX1	3.36503161578285	3.35242802773233	3.34621139938314	3.47920004488103	3.39472983133942	3.45732655998734	3.59759695878783	3.41225629325531	3.39125946308482	3.55623177694787	3.55517185316655	3.52982249910277	3.5256699732337	3.6265132811409	3.58270671775022	3.63869798722021	3.62521507084306	3.60492297394069
ENSG00000157765.13	SLC34A2	1.89752694467274	1.91658136900908	1.84563465801836	1.97348903846016	1.95801974801672	1.93796361758894	2.47049476724292	2.27829663074253	2.03223739124571	1.85026444409199	1.84631904637982	1.87887700582841	1.85646375049757	1.87396215071175	1.87358464013875	1.93864813090484	1.89005592216487	1.88664733868272
ENSG00000158006.14	PAFAH2	8.25732729836285	8.28961942796388	8.23429529830183	7.56059243264432	7.68341974925598	7.60212524232924	7.54810175721187	7.21790252168431	7.30196460315481	8.33369519126709	8.3102760987967	8.30728304582371	8.26149520839587	8.21255281877084	8.26149660297893	8.07026183532825	8.03146776029032	8.00473006055126
ENSG00000158411.11	MITD1	8.40418531195162	8.49701403810253	8.41224173978661	8.83007376277411	8.95672598995473	8.98281485913351	9.25982326275088	9.17602419766052	9.108457806477	8.31876689276655	8.38664680520289	8.37231227045432	8.37597826134294	8.44582590292986	8.42368454399048	8.48521074478298	8.45979514657705	8.47543527071022
ENSG00000158470.5	B4GALT5	10.8568523001844	10.8223283998313	10.872064081953	10.1301032416834	10.1404951230888	10.0949304981464	9.65311132659686	9.42412229675304	9.71419945154766	10.483660576387	10.4648140112611	10.4619766609525	10.4142771801847	10.3425373574378	10.3830259445617	10.0877328727583	10.0090926216142	10.0159139620518
ENSG00000158769.18	F11R	9.04992460531987	9.07302039415886	8.91975579084471	8.70653268801097	8.8164377801959	8.79268323081187	8.54259159745843	8.32611724141582	8.39326484776778	9.27461805704352	9.21133593240955	9.28753934533851	9.15223509214345	9.15324508483142	9.13113810604193	9.13187265141323	9.0606789615781	9.08212778139612
ENSG00000159200.18	RCAN1	9.43215707984864	9.51568276262904	9.43244424255952	9.23060546165073	9.07351565076928	9.12277379840941	8.87519871436308	8.76250307190155	8.73650784877582	9.65014827556335	9.58717181714386	9.5926181942727	9.52211361782783	9.44497757658128	9.55802929625513	9.40386418330269	9.46441509085474	9.50968790158623
ENSG00000159202.18	UBE2Z	11.0649056635838	11.0562823810327	11.0653895702672	10.8014448999344	10.7754100956231	10.8322314792284	10.4875763187362	10.6281621812242	10.5370310599452	11.3099754862712	11.282427044847	11.2910169248585	11.3311235061668	11.2814624151675	11.3135203897813	11.228410312991	11.1990504141612	11.213040877292
ENSG00000159231.6	CBR3	5.69276112995601	5.6898717283441	5.68063151297412	5.69781499072774	5.61949759511799	5.80462142558938	5.8969355482311	5.82142116933348	5.75373581399075	6.23102436954738	6.18959207554803	6.23951933872682	6.11118237964538	6.2160442433863	6.24564865583169	6.4686623848471	6.44010459305204	6.37844689043017
ENSG00000159314.12	ARHGAP27	7.30637888410051	7.22658922560701	7.32294060923331	7.77876418316581	7.81361145135117	7.68554102464176	8.398347824766	8.38927767906627	8.31812455778561	7.38017071540191	7.36207815733849	7.21673344046629	7.45324032857611	7.43718615377303	7.67393397642501	7.8098357158344	7.90920120325045	7.86856534767796
ENSG00000160255.19	ITGB2	0.479742855993133	0.490388046039184	0.479889445916111	0.517551379095408	0.63026962618248	0.516704387532612	0.496489354905841	0.574338468187098	0.50891442554665	0.500178551508401	0.480071253756536	0.494329484355169	0.503803357272259	0.50329116628771	0.594689821272537	0.494652510678046	0.49686767503974	0.510471507235323
ENSG00000160683.5	CXCR5	-1.45384661828428	-1.45365223944875	-1.45361942536499	-1.43571584007819	-1.43373795436449	-1.39447595368374	-1.33790980967432	-1.35974728074115	-1.36801165019097	-1.45392198706019	-1.45334138200183	-1.45409318432877	-1.45260696920474	-1.45349588601742	-1.45224693272338	-1.45221786436553	-1.44893745544863	-1.45034483046284
ENSG00000161405.17	IKZF3	7.04201433621634	6.80533643836186	7.00593069601419	6.80283306126152	6.62664409639074	6.71362118156398	6.46852749530134	6.46816480854627	7.03309339873635	7.23375003889065	7.38242634931152	7.33023891986478	7.26634065714378	7.28479630435672	7.36175579400507	7.26455236691768	7.14236074304952	7.14635605531962
ENSG00000162896.6	PIGR	-0.431031799875529	-0.445815448416139	-0.445794123070722	-0.398446428249288	-0.396536991913945	-0.434000053224113	-0.339399336177979	-0.403234150781248	-0.329362761168108	-0.445989730173941	-0.445612332128098	-0.446099401538991	-0.445122549014428	-0.445713592824131	-0.444877213707211	-0.404079755012903	-0.418219787793839	-0.444107562560496
ENSG00000163131.12	CTSS	2.45931059931614	2.48335317564958	2.49452723632141	2.68568143477972	2.54716314806323	2.53481322532391	2.57995506393224	2.61576402602999	2.78334231404803	2.51477575025028	2.45214129720386	2.49971617388824	2.49238945309257	2.52083804702199	2.58960926755107	2.55818650018516	2.55285830911614	2.48612307467117
ENSG00000163435.16	ELF3	2.35245696224134	2.32587015918177	2.30519564613143	2.56553710054275	2.39837696898461	2.44339756535996	2.6573314192972	2.44804158438526	2.57132727481305	2.32172421521052	2.32748440922393	2.35145458091915	2.3593191363476	2.36650733142425	2.44542365792872	2.46120448039461	2.37514826094794	2.38520700800477
ENSG00000163485.17	ADORA1	6.08978806237994	5.84601635569914	5.90625211635764	5.72828811029854	5.84954375974816	5.98523134994823	5.68343981566784	5.73541446524266	5.69773492267166	6.38493619053759	6.12975128446755	6.2740885814492	6.33280256114008	6.35293800641746	6.42166453232361	6.34153874754327	6.3073086990009	6.48403415165096
ENSG00000163661.4	PTX3	4.29125252889726	4.15886296160844	4.20001877557522	4.19435662523802	4.21152469261993	4.20850011435007	4.52090080130446	4.39789707349705	4.72941656819623	4.28474485494125	4.31978591172345	4.38603784679297	4.17439150202245	4.31869796260593	4.28787339834068	4.31600510448393	4.33770769101085	4.29715799784078
ENSG00000163694.15	RBM47	6.05040115576132	6.08755415547572	6.16235860210594	5.99242317257957	5.89443248959842	5.96876381769248	5.78492247599185	5.81959806391764	5.70351798112942	5.999122435221	6.13972997428348	5.97567516182322	6.03014863405558	6.08804272631816	6.03447389345714	6.11462043810281	6.0913060138819	5.95965119890892
ENSG00000163738.19	MTHFD2L	7.19608719557621	7.12131527838721	7.07958373139197	7.33518150550028	7.5391267028233	7.44905780230597	7.6874114191913	7.88327913516598	7.66102985729924	7.00409394655134	7.15152571789547	7.08395169548324	7.09802572289575	6.97084374612312	6.95838024155006	7.05293900555112	7.15302585952998	7.14940528017204
ENSG00000163874.11	ZC3H12A	6.75348357648086	6.90775835943908	6.94815065469696	6.33536605178423	6.35493072077138	6.47550681780327	7.24712210422664	6.82952033637797	6.74619761168685	6.81464090686755	6.68055607621152	6.73138446830697	6.50539525741629	6.59555677799946	6.57048740475486	6.38268206365869	6.55530559648038	6.4758341162193
ENSG00000163932.16	PRKCD	9.67973948531803	9.70454611838852	9.65815482740483	9.2546333816638	9.08765087659298	9.14154909481388	9.16282672912098	8.96648434623101	8.96755541229425	9.64852348220867	9.63925540621614	9.61093850474064	9.50416376060996	9.48775601515465	9.45206509843702	9.66504004461137	9.55194585209408	9.496393005969
ENSG00000164082.15	GRM2	2.86205501181526	2.85582915421968	2.90146091672146	3.06151459912006	3.1248906881992	3.11214966566478	3.04834830086292	3.00417661981051	2.97665369663807	2.87244067695769	2.85307653161446	2.91463603104174	2.94102336436636	2.99922574467382	2.94901819952109	2.93044598473864	3.09470521174535	3.01696775138532
ENSG00000164136.17	IL15	3.19014071223177	3.14732207397293	3.14309263293678	3.14610748450888	3.25626310910107	3.15313059443566	3.43374780382334	3.21274904242609	3.30658002940868	3.36897165979397	3.25128410818085	3.34775286875115	3.38373626376523	3.38506066184938	3.30391851394056	3.29464323556184	3.51871340108586	3.41824144703425
ENSG00000164362.21	TERT	8.42670844186804	8.42126233115352	8.46249366541613	9.02300486095889	8.98156740334954	9.00203417943606	9.55748596852752	9.18068171544632	9.30252375011776	8.40719251025525	8.45026787307037	8.31944177172932	8.46406872394367	8.46301189110393	8.47466930120055	8.79502554584043	8.67889805236705	8.7741245884938
ENSG00000164663.15	USP49	9.64498760031116	9.53627983493313	9.63516629176056	10.2055188473181	10.2266142983186	10.1479644462392	10.6167871363705	10.4075684210948	10.5183973709366	9.45366564917534	9.47347404184656	9.46079186588247	9.53279068972309	9.60512787787291	9.56359179323622	9.74997759126498	9.78415265472718	9.79382511046226
ENSG00000164916.11	FOXK1	10.9268590719263	10.8096138014928	10.9014972737579	10.3389691349823	10.1871555061613	10.2254727226812	10.1156606475075	10.1040629468547	10.2232371010502	10.8958148373173	10.8728365956429	10.9757254863561	10.968931516001	10.8517223216203	10.8236092418736	10.859263881138	10.6552581020514	10.6115702264308
ENSG00000164949.8	GEM	6.08090391013547	6.06586333790572	6.14254982099469	6.11263245534567	6.16357853207755	6.11523556096176	6.49799146939699	6.55319520173215	6.4604697068047	6.06780891227503	6.00636062718378	5.99406675990258	6.03687357181439	6.05730521404046	6.10802788861402	6.26936301711189	6.35025581411901	6.00385705723097
ENSG00000165175.17	MID1IP1	10.0885850334082	10.1644077553658	10.1219330259664	9.51802241711319	9.49768592423038	9.39518159020634	8.81601704693967	9.25266176220899	9.25562536147609	9.94716704390229	9.89226363699962	9.81589875873242	9.82519697978656	9.78796146012781	9.77084121214936	9.74330737403044	9.75251807735105	9.63648476627043
ENSG00000165300.8	SLITRK5	7.22921921798102	7.17812331610487	7.32300279414061	6.95311309393962	6.84247184893288	7.01065338899224	7.13282196268622	7.34374030676226	7.3790859547046	9.11708503658761	9.0509928630554	9.0921871159214	8.88751676266943	8.84320391867018	8.90348112958252	9.03660284409038	8.83882891267679	8.7962959159538
ENSG00000165376.12	CLDN2	1.26574491072013	1.25190117345169	1.25193178025874	1.36262000239073	1.26142511034271	1.39704922410799	1.50976689162231	1.29553108018182	1.3984375432458	1.25165166523298	1.25219337412688	1.25149522568741	1.25290429051933	1.27806030309286	1.26373532003859	1.30682533002584	1.32063107704252	1.35828930278591
ENSG00000165410.15	CFL2	11.5089380599067	11.4920312323891	11.4494391470821	11.09047515775	11.1398631864202	11.1026154718467	10.7279359259896	10.9874280620178	10.8618698283938	11.4311244513941	11.4722335273005	11.4138378928723	11.3261768222946	11.2838782999885	11.3407723698112	11.1997026123379	11.1545176998066	11.1781791145755
ENSG00000166012.17	TAF1D	10.6690494236603	10.6715177371196	10.614276353066	10.8872997979813	10.9715106156352	10.9296782715308	11.3194294335388	11.4365056018331	11.3767879533287	10.5290027640325	10.5565168627673	10.5371895277497	10.6411196627706	10.6239169001842	10.6215321493999	10.503383553824	10.5770431683025	10.6308838892514
ENSG00000166278.16	C2	4.34177358212048	4.31427531620551	4.35972021531262	4.72440695864868	4.76727264414902	4.72693440242735	5.34794060629379	5.4271568994299	5.28501272788328	4.45464576090397	4.38949299772291	4.43398366731065	4.60226225665915	4.51056566393758	4.37231697673533	4.59752574199111	4.70704389658957	4.63186303054804
ENSG00000166311.10	SMPD1	7.55503523747048	7.62706391350346	7.481354875759	7.36876082939067	7.30406359738595	7.43908303706736	7.326550383059	7.48506924139738	7.18690302397342	8.06451433398792	8.07592313371009	8.04007480603809	8.20462817097171	8.17988053711287	8.18309163290454	8.09907364444039	8.13894319765434	7.96338851928584
ENSG00000166596.15	CFAP52	1.31111099802071	1.29270761110996	1.30021865433582	1.39318210714868	1.41391421359875	1.35505744599255	1.29795106957476	1.31912682031468	1.3069119075066	1.35242466247402	1.32333143975744	1.3267109906713	1.30543866091965	1.33208848463044	1.32791563646601	1.3551117549886	1.30028882651902	1.32276112108733
ENSG00000166833.23	NAV2	7.28877211121788	7.17138937617457	7.29628156998083	7.69223718463367	7.87018668578402	7.71163291273929	7.86985308613564	8.04720499770119	7.98856880469018	7.80452036547333	7.78743452739171	7.68841814433202	7.85854492436963	7.80736983924041	7.88026751574969	8.02063234072232	8.09719948633981	7.92548658707583
ENSG00000167074.15	TEF	7.43793598526826	7.36866702456089	7.45705341585701	7.08915080009807	7.01964938903726	7.21063427915972	6.86032262744055	6.97441235645926	7.0317728834388	7.25518052512231	7.33229135303746	7.26916466390257	7.42144167489932	7.45208155456196	7.39909226862346	7.16727608527786	7.09591231332028	7.17464690153306
ENSG00000167207.15	NOD2	2.41503525457529	2.44766434760072	2.43267127627656	2.44627822065577	2.45027222621423	2.45597534366136	2.435459735939	2.45874202877986	2.44762303388322	2.52521407073156	2.56542870393596	2.54578912038442	2.59774653165604	2.57996532467223	2.51604376315785	2.62008552440488	2.61405455186655	2.54336564607569
ENSG00000167258.15	CDK12	12.5357188987164	12.3766355737162	12.5489034700576	12.2703202814118	12.2796294755997	12.2808491617301	11.8653743406704	11.823629915602	11.8508891973119	12.4437088469306	12.4447773511033	12.4780656442488	12.5495934055426	12.5164621971731	12.533758212264	12.2348806395683	12.224096615266	12.2674746327277
ENSG00000167371.21	PRRT2	6.20671190538161	6.07687851403796	6.23449344378073	6.36590380932591	6.35244670464404	6.24760372144856	6.79174124020968	6.79249167277861	6.60167876036714	5.77879595876409	5.758723897261	5.72595069073447	5.67899341221112	5.8304941453763	5.75483863617985	6.09519010670886	6.0829634418149	5.8844578459155
ENSG00000168010.11	ATG16L2	7.45325945003883	7.48838630957866	7.49583299621484	7.7843903829906	7.85879643865021	7.94630241205071	8.31577194823988	8.13200165310743	8.55286821986298	7.58312587804843	7.5512652127512	7.51146583012474	7.49776709060828	7.51849574206461	7.49193630652722	7.80987164533213	7.86779472378207	7.79007192622147
ENSG00000168264.11	IRF2BP2	11.4553275310188	11.5272040893437	11.5003654555313	11.0934961796838	11.007984138053	11.0709916599135	10.524481883928	10.4919506045016	10.6288364123732	11.4129949211643	11.4052733948611	11.3529921018817	11.3125123276235	11.3517311783027	11.3159271732131	11.3393032414219	11.2754968093493	11.2415094644009
ENSG00000168283.14	BMI1	12.202160230281	12.2085270864201	12.2070449744147	11.9067971799562	11.922292322819	11.8846829965896	11.4759659684347	11.3831498198001	11.4168474929877	12.4048328106226	12.3882934866895	12.4364771394341	12.3661449950538	12.3573736126948	12.3715568308637	12.1246221743573	12.0886677252489	12.1348222592901
ENSG00000168310.12	IRF2	6.61645031945385	6.66580986126382	6.62815135400464	6.40494611261648	6.48507321461565	6.39537616354982	6.32602237609914	6.44386586668122	6.28955404908121	7.2401788462599	7.05788774532301	7.0031811367631	6.92957174402164	6.94922501383426	6.81413814722223	6.96097127891495	6.9010784195015	6.89657946770075
ENSG00000168394.13	TAP1	8.18473743693804	8.23885288974116	8.19455717168812	7.87268980271115	7.90211960099725	7.93994997546928	8.02020502998734	7.67026563202407	7.99868479931716	8.46909968443925	8.45444820045713	8.42171415818982	8.4233243813574	8.42235247785179	8.33322170631161	8.59556292125482	8.52679117007918	8.41110540214325
ENSG00000168811.8	IL12A	5.6381839778746	5.68661699956782	5.61151277121324	5.25185385549734	5.22814439139979	5.49935192314289	5.64350110430762	5.49852950131018	5.79754092194742	5.80149124800062	5.9006223650466	5.86743575366056	5.76702861015529	5.68627520819067	5.77293967843448	5.5810359590214	5.69876747662329	5.70797858628286
ENSG00000169194.10	IL13	1.544511390589	1.55488996283679	1.54478245126076	1.65117156727515	1.62613637715589	1.70657118052386	1.72862748976283	1.73801531728309	1.57778882343689	1.54442220173754	1.54511876427992	1.55325768198174	1.59847031691229	1.6220283611445	1.57516913997669	1.69414831410708	1.63595970298187	1.61449962106656
ENSG00000169403.12	PTAFR	5.90942158531817	5.93424277396449	5.80342838178588	6.3714683829166	6.44565726463177	6.62457492803327	6.40919063486121	6.67778241827725	6.72140368539574	5.65111284468349	5.46347427383846	5.56206895488646	5.68813079137451	5.76413094312501	5.71536634711394	5.78105194405341	5.72428681067126	6.03138376071302
ENSG00000169621.10	APLF	5.96462794844075	6.00558923646272	5.95126502387051	6.3948403341492	6.30823693520947	6.39332706730255	6.71846091851137	6.25117032839269	6.36630010901711	6.12792186100717	6.06386253786748	6.11887722728854	6.16424778669968	6.15055211624015	6.11074453877839	6.31882779932965	6.24158542419134	6.28309113822131
ENSG00000170017.12	ALCAM	10.0723328961867	10.0438845563962	10.0963232434509	10.0094071558014	9.90208030369762	9.90519802579722	9.81495216108462	9.65773697257499	9.60896278145622	10.5297044621265	10.4898151438384	10.5693343104944	10.335258960428	10.3486269402359	10.3318502340519	10.4337948872634	10.3321829844068	10.3806779411726
ENSG00000170113.16	NIPA1	9.08331345672051	9.02049066116695	9.0928890775477	8.79225723850843	8.66205516225644	8.74341116204687	8.36661643761525	8.83369731183013	8.42833775345757	9.18793763115658	9.17569060236892	9.2271280928253	9.09861443932093	8.99652802211873	9.01013973467846	9.08632802242699	9.07294914353549	9.07870761427662
ENSG00000170315.14	UBB	14.4027882622619	14.5118779172211	14.3613681778061	14.2171213913605	14.1828573608501	14.1608605674604	13.7474900919875	13.8050876375983	13.7257649059818	14.351452761119	14.3186434199815	14.3622457674197	14.3783124230768	14.3691879279659	14.3972985977952	14.2555498824017	14.2260233242549	14.2717829697737
ENSG00000170345.10	FOS	4.19839162860895	4.17630189976758	4.15073547360802	4.67730951220562	4.67455919085234	4.82762955735761	5.66437713293404	5.43528953205009	5.46485484335132	4.1409720337532	4.15471373589873	4.14533927822098	4.24026408366658	4.17851634420397	4.21763232306294	4.49517858927165	4.42966778524034	4.53602400416287
ENSG00000170745.12	KCNS3	5.31526802842525	5.31135439632672	5.33898074470709	5.23673400610433	5.38773149011151	5.17669701247473	5.24686060322011	5.2968799218064	5.29556745721666	6.15146904245137	6.01540548941489	6.11483441129466	5.89386881992526	6.07422535296492	5.99154281381767	5.90845233641376	5.81877380494255	5.88770071571371
ENSG00000171045.16	TSNARE1	7.35137628752359	7.37825213951911	7.48975561536393	7.56005037064827	7.54909473156259	7.54794273483369	7.94957926837377	7.85866387265282	7.93521085945947	7.38378221911747	7.46689589979189	7.42082603883625	7.39415477343908	7.45893684021571	7.45049410593219	7.72855987262568	7.65948005648228	7.58687333029198
ENSG00000171302.17	CANT1	10.3726369188247	10.3466426638406	10.3587755220967	9.85109446477914	9.81639963706895	9.72497789951208	9.56734967019266	9.65999185335764	9.71970121787415	10.2878576008611	10.2878122815738	10.2952131651651	10.2184087330213	10.2354645429632	10.1876620163252	10.1116052537375	10.0872729492825	10.1076339250612
ENSG00000171552.14	BCL2L1	9.19342913448816	9.29621982998768	9.20906851471767	8.73292439130509	8.63927231081093	8.62543620022058	8.34881806684373	8.40983581108858	8.54850475381363	8.80270751841932	8.8247604310499	8.82026526763887	8.91101776506244	8.74932829471649	8.87761876959496	8.77864311678899	8.63738701493203	8.59809353549773
ENSG00000171885.18	AQP4	4.23977415140861	4.15495394348674	4.09025465558592	3.9593489506614	4.06338290251517	4.18827961651193	4.03857506936353	3.97750530791292	3.94661967839461	4.19484593866389	4.23455048805149	4.14217178381088	4.04998794904692	4.05567870576659	4.1236894092489	4.29736123475375	4.13029761451826	4.11633251643166
ENSG00000171992.13	SYNPO	5.42008555600793	5.44782443381922	5.46256294351398	5.7675599734475	5.61500183996256	5.62142832939491	6.07698732925146	6.0896991987574	5.68431537879043	6.01283604842956	5.91248665915966	6.02306478113644	5.88167799507788	5.79977712533464	5.89371216678167	6.41540197885073	6.46508347854222	6.26187143100063
ENSG00000172379.22	ARNT2	8.96487103570409	8.84315599464747	9.01623136544861	9.01297391171983	9.13506448594852	9.22060619473258	8.95013507468699	8.84005061055797	8.96705182978055	9.44969669019794	9.4307602162756	9.45308567405482	9.55946031692366	9.59936663397731	9.62631035721262	9.57177587596962	9.60794416611421	9.51054074003631
ENSG00000172602.11	RND1	5.88016643143269	5.89106702069355	5.94275246046579	5.96557022768933	5.90478802195049	5.87143565706137	6.00750628699144	5.98583400160509	6.2286359196189	5.87909958610761	5.83730420993511	5.84193424444544	6.02108896325158	6.04781250329523	6.02167600836884	6.25006289272969	6.349722831364	6.23809902744856
ENSG00000172638.13	EFEMP2	4.04259564187536	4.06681604521751	3.94879560740964	4.11845904042555	4.00296655327786	4.18326578375027	4.55610320474174	4.43536345655863	4.70878694635376	3.84932080891802	3.956327794163	3.86196069028358	3.94928955766901	3.84635806909496	3.85690005991049	4.04634648898312	4.0482591860455	4.01479639074292
ENSG00000172819.17	RARG	7.99328811976978	8.02014893534025	8.05656469848281	7.72379042798592	7.58900268940263	7.56418294322904	7.66950045620808	7.57019003474099	7.68925230009057	8.18395205233256	8.18807748014414	8.16923030328248	8.02706803748861	8.04743409806785	8.14285313176677	8.24670389950783	8.16104800019767	8.0916647081311
ENSG00000172845.18	SP3	11.1175927753346	11.0565446593867	11.1168306018922	10.806925494817	10.8381495712848	10.8709405036936	10.3722119556331	10.2988009487746	10.2160161005552	11.0593848330602	11.0941624671816	11.0907167071066	11.1237104343662	11.1001749056768	11.1058360371862	11.0247887565922	10.9805694066857	10.9302170467285
ENSG00000173207.13	CKS1B	11.2790453700068	11.3933868242453	11.2439572666103	10.930595418582	10.8926824263851	10.8721801395627	10.6855493888136	10.6260138967959	10.4952907753298	11.0798536348865	11.0291974313248	11.1127492270047	10.9297464131532	10.9626357567946	10.9613732918092	10.7250722673203	10.7331253605822	10.7952578902592
ENSG00000173575.23	CHD2	11.8816596064336	11.6139853561748	11.8847029244469	12.3948429458677	12.34860589668	12.3537347201526	12.6547351254534	12.5358898616851	12.5638392976766	11.6579060252597	11.7182758477673	11.7404815109923	11.9464505827989	11.9129985307938	11.862853387074	11.9512067292905	12.0470450953823	12.1045278901928
ENSG00000173614.14	NMNAT1	8.41524888572238	8.36787713446881	8.36931163648014	8.68778609930909	8.95989518165283	8.74576039704152	9.3486004274706	9.11018662544918	8.95693135629352	8.34345553717963	8.37080624237604	8.390012863973	8.52673433790877	8.43877317540357	8.43571329268291	8.71176756119278	8.74450430068749	8.76709699100499
ENSG00000173846.13	PLK3	5.56692417068621	5.48114551721622	5.54021185290779	5.54720159830997	5.60802182175907	5.7008435926577	6.07050774211565	5.5766254145672	5.90806861569948	5.29459132980206	5.39603643450005	5.29205781094192	5.2798066419834	5.37586436641737	5.36771659550702	5.38357501041534	5.56062207987857	5.36627458981195
ENSG00000175054.16	ATR	10.8642806679947	10.7140441084033	10.8365248693701	11.3702434614998	11.3861630078236	11.277147913294	11.5023406401252	11.4199529858303	11.4651706599469	10.94913632325	10.9500297038382	11.0481992509901	11.095500423124	11.0922164463111	11.0720059034945	10.9731840555253	11.0788115080927	11.1140715866451
ENSG00000176155.21	CCDC57	8.83480070242709	8.66073547102495	8.92171611711374	9.27554963357417	9.21889226596049	9.16090786306056	9.6027476983282	9.70549168408801	9.59414946566599	8.71838852865524	8.68038100920069	8.60531029214788	8.78015760672178	8.74882494391207	8.77607776073338	8.8965851885762	8.87192139908205	8.88333256037782
ENSG00000176387.7	HSD11B2	5.35823503136297	5.53101737883979	5.43479326057556	5.5212875503003	5.43139413601042	5.30957237646532	5.27830389584743	5.4219320858226	5.33914914163585	5.69093204416477	5.65051502627242	5.68387123141621	5.77900109786538	5.69747274658673	5.69509010188294	5.71116571329877	5.73357289876426	5.77232270081782
ENSG00000176697.20	BDNF	2.82737138809054	2.86750872862205	2.83451131417511	2.8874095206718	2.86424343544868	2.89449459559941	2.96357271303529	2.94976970286324	3.07765514615473	2.91447431280215	2.98892758207325	2.89073077867796	2.8945233379725	2.97813982819723	2.98733385793917	2.90762145380007	2.91243112818997	2.95910761848226
ENSG00000176783.15	RUFY1	10.3948685633964	10.3888461109317	10.3855523057096	10.9236461534587	10.9546354151383	10.9925084570807	11.2368647039288	11.0823914327361	11.2343493841587	10.4635466566182	10.4648782908734	10.4153625436641	10.6261734796331	10.5892780091378	10.5857608350549	10.6367821441425	10.6803473643964	10.5973846103219
ENSG00000176884.16	GRIN1	2.51582187594181	2.48761648442195	2.49725105768508	2.53984931779111	2.48638642038718	2.55581557292738	2.56907324457187	2.5274189135837	2.65980898256623	2.58474327996698	2.59419511608847	2.57028690130443	2.61178797868991	2.57608857533216	2.59062788713987	2.69623444223509	2.60437079299685	2.72359182573991
ENSG00000177565.18	TBL1XR1	11.142819632502	11.093886969819	11.118976376321	10.7106551520707	10.7941384767798	10.8080945994488	10.2360633619152	10.3196630382015	10.3790102389398	11.2712599908534	11.2782525973079	11.2818700473445	11.1479052531545	11.1058255946129	11.1091516928398	11.0460609735055	11.0313494222551	11.0857539640699
ENSG00000177791.12	MYOZ1	3.41448662937906	3.50630814652435	3.44248479847801	3.49807252320491	3.51309209001435	3.41150630792549	3.79918161100462	3.50182764931821	3.69958891773619	3.53051480042817	3.551909197073	3.47768215690397	3.44998833199796	3.47022143082696	3.49367181688821	3.49319334649612	3.51596958426777	3.46787449027879
ENSG00000178127.13	NDUFV2	10.5398110492577	10.604069648523	10.5121815184794	10.0600349630759	10.1241164390568	10.075789245792	9.74132990265959	9.74379259786548	9.81988438652532	10.4260921938094	10.3642391075289	10.3976908605983	10.3561070321795	10.3812720030866	10.3745855800523	10.1569176468304	10.1198214614991	10.1822379814415
ENSG00000179604.10	CDC42EP4	9.82757558804681	9.82044685196086	9.84043048506587	9.26467195399969	9.26354526262543	9.2075910771388	9.167716495515	9.299522555971	9.19085293217441	9.72271167027811	9.72454824955835	9.71627683221566	9.67638047629528	9.61852291336312	9.63218087792143	9.68282699531727	9.63706116205267	9.58173625741258
ENSG00000179750.16	APOBEC3B	7.93776615306499	7.90835300739828	7.94788436854326	7.90286324280861	7.89412066822887	7.89469742096547	7.60869539664618	7.97935493770406	7.82062461188469	8.91611157754961	8.92316185006925	8.89509484579116	8.92458885442238	8.98772269832608	8.92022842572636	8.96243950964442	8.86816919571915	8.932828876303
ENSG00000179820.16	MYADM	7.37107483035108	7.37527678079232	7.31856935118018	6.57710044321775	6.63548590916164	6.6899239620256	6.39132899961978	6.66007485159658	6.49230931005056	7.27014963566208	7.18542911260579	7.26614313776745	7.05671310771098	7.03939917495256	6.90111998276355	7.1945551961318	7.08724746311352	7.03991465060515
ENSG00000180914.11	OXTR	5.31701068937295	5.20045024694978	5.31843160735853	5.4999807284475	5.38671707317583	5.52674760846561	5.86087403702413	5.70855491446063	5.92920355497413	5.35780028957779	5.34847754274105	5.25944675984091	5.32913412224513	5.23592915108401	5.18962484012343	5.50378064565022	5.59971084985922	5.52297104615014
ENSG00000181019.13	NQO1	8.46374485758425	8.5871927612328	8.45604047248592	8.67043169450856	8.58847620075261	8.80002714773539	8.85199532429208	8.69047617955033	8.81200248506511	9.3020945786339	9.30046300431487	9.21152056803027	9.33705677504417	9.3092992188861	9.27912524988846	9.34465406466581	9.35746266714493	9.39197838134992
ENSG00000181284.3	TMEM102	7.35410837213084	7.41861664235623	7.37519273933844	6.92074499630489	6.79632101682902	6.90264292280085	6.92856531539486	7.03333513390208	6.9462822608777	7.84511594317208	7.77411379079528	7.80622231204031	7.56464766063194	7.69241100976567	7.65813917011968	7.68989741997123	7.6790607507117	7.60904980499419
ENSG00000181444.13	ZNF467	5.29529115540897	5.30641733180633	5.28577313959759	5.47661455244214	5.33187007086383	5.41491833810098	5.67972052980323	5.74855977076555	5.78890026596886	5.34695349103676	5.51935726745282	5.36938297964326	5.32745085316362	5.34535618047919	5.37839791963909	5.82048775447571	5.74989461795284	5.59273195534366
ENSG00000182022.18	CHST15	8.69830948061763	8.6911172446639	8.66638207109945	8.30617357990127	8.34131521526741	8.31588179013779	8.20558980968999	8.14650216058434	8.18306205123949	8.90732178380846	8.89617178287833	8.8548489153572	8.67337278741293	8.78473121178385	8.69406475812403	8.7811676448938	8.72366134732721	8.74996606360237
ENSG00000182264.9	IZUMO1	4.11191181053116	4.2075054608286	4.20513972341875	4.21077557993258	4.22456277012266	4.12168401303204	4.26665439968317	4.35729046101881	4.29267973506871	4.50373039912231	4.40776353292075	4.53080905566089	4.35979254568745	4.49893959485845	4.35815137223911	4.56618511712334	4.68364317445509	4.55377154643389
ENSG00000182326.17	C1S	4.67674598503126	4.68276350835239	4.62149292139943	5.22737650233514	4.99603173708877	5.02702284757181	5.01224127670493	4.83569337793771	4.8515381971412	4.6830686477667	4.8325890025553	4.68556127243251	4.66106994662154	4.72306431482752	4.7771064694383	4.81081815874653	4.83478281108172	4.95342413763382
ENSG00000182704.8	TSKU	8.06894276338599	8.15948896395595	8.1053838926311	7.55705223322323	7.46772343749739	7.48026820693684	7.06608691830864	7.16648845238876	7.38713016274341	8.12570940409966	8.20946917014381	8.18676377501817	8.00717063832105	8.14126078084979	8.11631903367346	7.9690973959057	7.90738164664808	7.82936085449429
ENSG00000183696.14	UPP1	6.63987072500701	6.81988408325206	6.6646190398793	6.86058581716703	6.85765299826549	6.64809834651256	7.09594600492235	7.03087390931629	7.3376422173579	6.77658080171623	6.78536518992213	6.68906165833313	6.70043502523573	6.74928588661931	6.75885466270425	6.89542368372149	7.02227173073438	6.92551923022155
ENSG00000183726.11	TMEM50A	11.1411327385604	11.1722448467185	11.0866674979776	10.7501202942165	10.7195066023956	10.7407608255291	10.4505505365822	10.3650642343125	10.5690385250683	11.0509997183329	11.0226879722337	11.0350877829154	11.0013747933587	10.9289271154864	10.9437785109351	10.8352430023784	10.8024273606396	10.864408158946
ENSG00000184371.14	CSF1	7.22455959929238	7.24480771145297	7.16167172201107	7.14231772193542	6.73882430087829	6.88962328109585	6.50122514835607	6.64848149594011	6.67799493228305	7.29762628986468	7.3462130711342	7.24739553983442	7.22357429367657	7.23408179956977	7.23257822884766	7.25677395319363	6.9793256483178	7.00814063665611
ENSG00000184384.14	MAML2	7.19935199344922	7.23543879231108	7.28733368726798	7.11451661654608	7.07202653562906	7.13669455685616	6.91763478952847	7.22657128254068	6.93219870293897	7.61339020117078	7.57798421968548	7.57567336674295	7.42579804721908	7.52858255692878	7.50216324663467	7.61090638430698	7.60957843584647	7.58136130272417
ENSG00000184937.16	WT1	7.90175003139017	7.854366406251	7.91227203102649	7.69381774948367	7.86011799237791	7.67072603608485	7.15568617851726	7.44912060048938	7.85779746387596	8.0206362079413	8.04842061656753	7.98829191381357	8.11480020884717	8.03017598766727	8.10771722260151	7.94086074094584	8.04594916728847	7.92644867717687
ENSG00000184992.13	BRI3BP	11.1311889413341	11.0415669080653	11.0849540633627	10.6911652950179	10.6701933926064	10.591292376353	10.0807036276196	10.0771293966223	10.0185975313328	11.1432621612348	11.1359131038842	11.1179987837301	10.9782772811165	11.0552388013736	10.9640541301757	10.9874378985261	10.9645027322803	11.1043072830224
ENSG00000185022.12	MAFF	4.35038618850713	4.46243087679813	4.3598898816385	4.61551844127294	4.45051197604476	4.5782794719927	5.43355869440419	5.32691672305263	4.81882851738577	4.36474921835836	4.36545129913032	4.22691183353888	4.3080857239008	4.28835734334022	4.35563746193699	4.36891930774504	4.30289959479261	4.28935066274778
ENSG00000185880.13	TRIM69	5.17235993773954	5.25518482402954	5.19178562352554	5.16033928127383	5.17227961046937	5.04630146976041	5.05372631010347	4.99264851539926	5.05783772183413	5.35758484138428	5.37446511228808	5.40914677524612	5.34539094793237	5.44252221970374	5.45033353811312	5.4402015286668	5.41054547513139	5.35766522941259
ENSG00000186174.13	BCL9L	8.7957779265501	8.68387279945533	8.86019159015866	8.17872459025575	8.2001959563774	8.22323141525654	8.14403852241844	8.29818133448267	8.11614892071236	8.41941861793698	8.34221451883266	8.3208497380994	8.2903195996594	8.29533447820475	8.30487735094071	8.49034445503413	8.39376382635706	8.38281960796783
ENSG00000186318.18	BACE1	9.17467059543329	9.14035303869963	9.21998052190857	9.73920370847221	9.73398715773977	9.56067766895579	9.77966876912721	9.80260565282622	9.54271649199193	10.1172472574232	10.0657430475911	10.1038246507371	10.1023105004432	10.0948186457895	10.1797718857153	10.2747709288394	10.1771743199214	10.1688735639533
ENSG00000186660.15	ZFP91	11.8235471251236	11.7643852965614	11.8301639460541	11.289225180616	11.3011121230174	11.3731481076191	10.6696702879836	10.7625010014116	10.6576890465553	12.0407147927896	12.0006456562207	12.0376404391834	11.968446268874	11.9371083524455	11.9775617761113	11.7012282365144	11.6494547612851	11.6991235292962
ENSG00000186815.13	TPCN1	9.31165829899987	9.25962647116443	9.31753691148913	9.82447456786257	9.99050581148184	10.0557606623012	10.3891932413511	10.1089623462627	10.4098914620511	9.37928400144322	9.41559422374193	9.34560353741001	9.51635530090258	9.54810583162583	9.5087953762127	9.61739592183818	9.71087182468626	9.70187806002044
ENSG00000187091.14	PLCD1	7.14611314277071	7.09603316906912	7.14209673189912	7.45475260691511	7.40994222553853	7.32607389190557	7.55820181937192	7.74811901846358	7.57069895861656	6.81525573520686	6.83778996984807	6.83456828209868	6.97336291381341	7.00551361737247	6.98205465069187	6.96383327573415	7.1590464088896	7.11673840129708
ENSG00000187210.14	GCNT1	7.62467452862025	7.57703823022589	7.6619352622773	7.23785007086532	7.26841629343272	7.02136154892803	6.85766464694064	6.87163185343252	6.86740990245195	7.98062613706477	8.00308469233672	7.99945874885215	7.91050620040968	7.92479931443773	7.90869188371992	7.74660399846419	7.61213424449316	7.80061711333898
ENSG00000187514.17	PTMA	15.1546097754355	15.2212705926921	15.1405004882672	14.8384523699055	14.8327019396949	14.8278648519247	13.9066005296498	13.8720198300369	13.8732340847222	15.1479859182195	15.0986631021296	15.1703890578475	15.2211724002101	15.1869994557507	15.2360207197319	14.9443126330672	14.9042255618781	14.9667565092627
ENSG00000196693.15	ZNF33B	10.8066606512194	10.7553281281442	10.7987290013529	10.5774228422193	10.6327558490947	10.6065439905089	9.96446848197841	9.97407346348777	9.92700021991529	10.7288702803694	10.7546383594744	10.8195192392033	10.8541132324695	10.8672391129949	10.8686622971696	10.536384118622	10.5459529964497	10.680779552063
ENSG00000196754.13	S100A2	1.92083731089651	1.88057203645522	1.91200150919043	1.87863891914991	1.90956762014423	1.90309521149861	1.88942792873743	1.90942240936138	1.89786845888819	1.9278669227188	2.00163184263146	1.9148189122185	1.95265559518194	1.95670062705827	1.93821411314178	2.0741962645949	2.07408634004173	1.93410844951455
ENSG00000196850.6	PPTC7	10.3059331663534	10.2551374562247	10.3622985927288	9.97634617851633	9.82573036306729	9.8963300983599	9.57258012926081	9.55492752071685	9.67924751409775	10.2854933996874	10.2764384450307	10.3304757993745	10.2343486312341	10.1990238552591	10.2455893219493	10.042793984943	9.97493301763949	9.99135273099163
ENSG00000196878.15	LAMB3	2.76286402801871	2.80903168105275	2.78528570924835	2.78336424758075	2.89191959900194	2.79251506097549	3.37062221460108	3.30645178084752	2.8403934538377	2.97812036294518	2.87137883959956	2.94290697546268	3.00131598358874	2.95140271199151	2.90370440226593	2.98399512913034	2.92095304662333	2.86752802480444
ENSG00000196923.14	PDLIM7	10.3249569951958	10.2946960877042	10.3083673676132	10.7316736921522	10.6766667655485	10.7076660148862	11.0174622172507	11.1136731460694	11.0331784244088	9.9334799010967	10.0129094951652	9.90602681712795	10.1412295695767	10.0110999500565	10.0819511513311	10.1504114267623	10.2001118074356	10.1353200868981
ENSG00000196924.19	FLNA	12.4631205646295	12.2700738500603	12.4811977597925	12.5790226368063	12.6377694875604	12.5840027810583	12.7117680893401	12.6775167928394	12.7513990325646	11.9304728680679	11.9459517411578	11.9471508512413	12.0344614192241	12.0022716373194	12.0287829060586	11.9804047530655	11.960476681735	11.942204914317
ENSG00000196950.14	SLC39A10	10.7203625388272	10.5935137532091	10.6764790219236	10.1399337146641	10.0418505996028	10.1603210458453	9.66309187967379	9.89390548629257	9.88083861936753	10.5550030373498	10.5275976580192	10.5446243602711	10.3236473904018	10.3079730315189	10.3325977478458	10.2680596902082	10.2147647093176	10.2354609120349
ENSG00000197635.11	DPP4	3.57065745411611	3.55771893574538	3.62816667450259	3.58994021768245	3.57113686406538	3.54904732675495	3.68429146855599	3.67622903877789	3.56354758817521	3.8430108716545	3.81918645621565	3.87494161572009	3.77831757646725	3.69219794999497	3.70118277814685	3.90483044349747	3.69355710095016	3.75006378464645
ENSG00000197818.12	SLC9A8	8.9175904906188	8.7777457884535	8.89125127200133	9.48164000393478	9.51996253681354	9.4613477628175	9.4671151692279	9.63789333089314	9.62236001944626	8.47747826438786	8.42146925982367	8.3889626481202	8.60560563354348	8.66441636272542	8.63680428735479	8.64817925868215	8.76715638412595	8.80236031982296
ENSG00000197933.13	ZNF823	6.31560388454995	6.40717441078726	6.23728495879462	6.38985329078355	6.26523542650949	6.47269971287479	6.1553360351141	6.03288307794443	5.7820374010382	5.69583607198281	5.76464986051928	5.72761982045392	5.99879190184493	5.82137281081541	5.88060187705565	6.10441277219364	5.84851762570648	5.79353010719892
ENSG00000197971.16	MBP	4.14079045992657	4.14104148630151	4.08636613814882	4.14293257727007	4.15858951462225	4.300791659069	4.14035261274955	4.12195574241206	4.14752393304988	4.3550383947355	4.38240867341698	4.37087789366891	4.39895369410178	4.29328497073174	4.32042981350286	4.45697678065056	4.50238758335597	4.41444308856211
ENSG00000198081.11	ZBTB14	8.03837416483955	7.96862981980032	8.06155787367645	7.68950222867482	7.87285939649485	7.69173968054501	7.07928093856928	7.41519815586999	7.14374109635721	8.08315891227825	8.02115609298716	8.05369747199252	8.19041276133266	8.163440552987	8.13702371196124	7.88290463112773	7.80351786304245	7.79391645537204
ENSG00000198431.18	TXNRD1	12.0929698190764	12.0838183343705	12.0928931869323	11.8695131014207	11.8831504359506	11.85602327567	11.4295122125706	11.4596440363787	11.4475449833334	11.9734892493187	11.9881777163663	12.0169347354661	11.9804073874564	11.9685667147645	11.9711338327584	11.6891554622186	11.6910505062953	11.6930920250522
ENSG00000198924.8	DCLRE1A	10.6737297514253	10.691529743491	10.7476912153895	10.4398336424798	10.460887639027	10.4613191321426	10.0453267017683	10.2620378497433	10.0096586241496	10.6669514830611	10.6520757645099	10.706763045041	10.5979452883056	10.5734789260598	10.5575020431318	10.5213044816276	10.5123481946154	10.5760804663959
ENSG00000198961.10	PJA2	11.2902433858158	11.2167346268241	11.2458831119342	10.8923463625495	10.9776889687141	10.9086607567774	10.5186849940015	10.6398582245857	10.5816518325495	11.1910108256485	11.1954694605809	11.2349898533082	11.0760366914419	11.0785868407436	11.0682109652352	11.013166799696	10.9827232820632	11.0344013320816
ENSG00000205309.14	NT5M	6.05696828778722	6.27749308841331	6.09951699476648	6.48297301822764	6.29185618545986	6.49128376788	6.59013127886651	7.20417547597412	6.97021686772726	6.27467123642236	6.22874801725643	6.2380534701456	6.35717413548901	6.3199233533228	6.29603141857348	6.70595257340829	6.67263879164267	6.52412062931704
ENSG00000205838.15	TTC23L	3.5264871540599	3.4290455710335	3.44807303988127	3.76596483185122	3.62433244763323	3.6973093852098	3.73768741758359	3.76163911543929	3.7929756301404	3.44215581239335	3.48012880973885	3.53609477456091	3.53600205000815	3.46503902457513	3.60344052776311	3.67357360475714	3.56552311338411	3.64407643739216
ENSG00000211448.14	DIO2	5.36663018365308	5.24343060620625	5.24085530397326	6.26741075262151	6.41639754828159	6.21748372647762	6.81155405784782	6.61696687554153	6.67432284796326	5.07919917890215	5.16643669099287	5.15376916933648	5.13502751251676	5.23713540745251	5.31602798478195	5.46129748051068	5.38597742289	5.60478949614075
ENSG00000213190.4	MLLT11	9.34378294897732	9.37332541453882	9.34975497952076	8.83485632599102	8.74380168134681	8.88121682016698	8.79978800830396	8.66344887992971	8.75945055636688	9.88427300703104	9.83868102403297	9.86277079030926	9.59322687651732	9.59400935714223	9.64189868437903	9.80364822278366	9.66190083267152	9.63380120833448
ENSG00000213782.7	DDX47	10.669295478489	10.7218466710905	10.6646483544544	10.2242751072441	10.2594316970568	10.2525565327137	9.36403776421116	9.61497141570376	9.39068769565173	10.6029067774663	10.5890414428697	10.5851980922377	10.5989963428867	10.5614859578781	10.5985158331007	10.193382660339	10.164950342982	10.2368911507334
ENSG00000215251.5	FASTKD5	9.66108404743576	9.61186570659243	9.61941428383225	9.16969516701328	9.07157023455382	9.11008663438833	8.6632395713204	8.96910494998649	8.94158007057583	9.25025609023484	9.17963466777462	9.24343955702606	9.07892687294476	9.08785048954726	9.01171585419012	8.90150858192374	8.901827250222	9.00416264175158
ENSG00000221869.5	CEBPD	6.03711224687212	6.19086202572467	6.16637537956329	5.96908433993899	5.87474259982458	5.77696244170008	5.76233364354096	5.79348793205688	5.81868505960174	6.34181140152834	6.28672502419977	6.24692236130512	6.27313406522082	6.31394746187735	6.29959047195549	6.26813769858279	6.27418632702528	6.14762776421427
ENSG00000222009.9	BTBD19	0.936490270189676	0.951498641756755	0.957648964689525	0.980514789311631	1.0359477316906	0.994353905545529	1.07787329392292	1.02105729067214	0.955354839593956	0.925047741520475	0.944510402762401	0.92490773902586	0.943851062664326	0.944929154377691	0.950244901770513	0.980080165391483	0.959833437138826	1.01136316161115
ENSG00000231925.14	TAPBP	9.13596478070036	9.15406033892446	9.14350715381689	8.77991267745702	8.80885633280268	8.79542265684178	8.83410386530406	9.18436133367553	9.02232132331213	9.77521153027884	9.76901042543664	9.82943622331412	9.73301341069447	9.74972140690662	9.78002311754095	9.90855788197127	9.87018873161265	9.80326568682638
ENSG00000233927.5	RPS28	12.5997773881021	12.7394542182031	12.4510240730392	12.6128699588532	12.6435525917255	12.5516440737786	12.9168938032706	12.9790872484869	12.8607480330686	12.2745286922604	12.1731772974791	12.2102286340676	12.2343036796991	12.1779879071935	12.1780283312146	12.0793216670243	12.1372835312135	12.2608519986532
ENSG00000240065.8	PSMB9	3.50257236615641	3.49187633627441	3.4502749992013	3.51967050307083	3.55469223661412	3.57096086631721	3.62482943419254	3.651488148741	3.52026135313271	3.72305451989303	3.7361000437087	3.69963536423405	3.70508491746193	3.73115154421721	3.69045558089758	3.77790895152963	3.77697383880354	3.83684222911237
ENSG00000243649.10	CFB	1.92010146917439	1.93569161431698	1.93901731367266	2.16541940834371	2.24406477668064	1.96463721107494	1.98797977435305	2.74585084594556	2.63241243215762	1.93566328513011	1.92222390293447	1.91907684085645	1.96955706833747	1.94084877536724	1.99696001312575	2.0678061651193	2.03480544603743	1.93180561265728
ENSG00000258366.12	RTEL1	10.3938552955372	10.3068324491833	10.3881977227649	10.8845744531915	10.9059875043374	10.8473288617405	11.3925018414678	11.38023906997	11.4413960861956	10.0558935538496	10.1189075762439	10.0299290759962	10.1635036631565	10.2139240709061	10.1899731859945	10.1776447644613	10.2333850598271	10.2291570574336
ENSG00000258818.4	RNASE4	5.81314665346814	5.99188896410039	5.67123416156003	5.18262657435071	5.56247597718417	5.6799864499591	5.31589880672543	5.51299553969082	5.49151640837566	6.21721386298393	6.05484909675518	5.72233710960649	6.03597659181036	5.50411916315447	6.00273563067208	5.6862715729431	6.08587867294919	5.44821034475018
ENSG00000271503.6	CCL5	2.71534128236678	2.64000827140517	2.65640074875185	2.90662210733833	2.8397423970544	2.86091883025504	3.80791461101717	3.68940245626754	3.29907087363319	2.66707806931572	2.69307085511308	2.68054564305715	2.71080948319092	2.69021361888264	2.69622288447793	2.73989367772567	2.71673320447293	2.80514363490057
ENSG00000274286.2	ADRA2B	3.09390369444989	3.18034356935987	3.12490421432338	3.24244325069666	3.23026442345891	3.27854700560307	3.38660969184685	3.25463878578624	3.35837920568986	3.19644240024741	3.27179471273216	3.21326666322162	3.27344122459992	3.22076402214552	3.22167188460338	3.26729549395943	3.24948706789162	3.23944287526834
ENSG00000275183.2	LENG9	7.83887526746659	7.9786068213777	7.95804691209141	7.62007591324737	7.65870858388445	7.77611390082297	7.50594906554223	7.3817580854115	7.58393893070947	7.99991248293345	7.92693530935768	8.01631229597685	8.04895243852657	7.96516068869252	8.0668656727973	7.98537865382091	8.06418267841076	7.91570843043001
ENSG00000275395.7	FCGBP	6.51930148165624	6.48506344280928	6.5471508290055	7.63021575233137	7.70948587382761	7.64834792499534	9.30820098252226	9.28633232889512	9.13352937291509	6.8169219841403	6.91512377048101	6.87394079297127	7.11576867107862	7.11446294121678	7.09879017033205	7.67107706890907	7.82159084491304	7.69084456531585
ENSG00000277363.5	SRCIN1	7.29946004149049	7.25673527666661	7.35395987672548	7.45234996567509	7.40125915173015	7.51322217634619	7.930610139826	7.84598303409582	7.87118166697341	7.47702282238871	7.43174955671154	7.39409431105533	7.39950780525678	7.34468342724289	7.37743641755709	7.72686658019297	7.65115744048378	7.55370310084821
ENSG00000277443.3	MARCKS	11.2392757534232	11.3524089236594	11.349650912782	10.7136940052537	10.5908879126699	10.7268705533627	10.0315260736403	10.0215065620323	10.3001094538823	11.0826017457384	11.0322932994389	10.9901282599511	10.9381819688651	11.0411259093929	10.9878134781244	10.89246219216	10.8417712925447	10.8741500115876
