# Supplementary material for: The helicase domain of human Dicer prevents RNAi-independent activation of antiviral and inflammatory pathways
Source: EMBO J. 2024 Jan 29;43(5):7. doi: 10.1038/s44318-024-00035-2 (PMC10907635; doi:10.1038/s44318-024-00035-2)
Supplement: Supplementary file 8 — Source Data Fig. 7 [file 44318_2024_35_MOESM8_ESM.zip › EMBOJ-2023-115792R2_SourceData_Fig7/Fig7A_B/WT-SINV-002-24hvsWT-mock-DESeq2_June.txt]

#geneID	geneName	avgTPM_WT-SINV-002-24h	avgTPM_WT-mock	baseMean	log2FoldChange	lfcSE	pvalue	padj	min1TPM-WTmockRep123	min2TPM-WTmockRep123	min5TPM-WTmockRep123	min10TPM-WTmockRep123	transcriptIDs	transcriptNames	transcriptBiotypes
SINV-GFP_genomic_mRNA	SINV-GFP_genomic_mRNA	190328.0701	1.044489	27021758.31	18.96889265	0.424980534	0	0	FALSE	FALSE	FALSE	FALSE	SINV-GFP_genomic_mRNA	SINV-GFP_genomic_mRNA	viral_transcript
SINV-GFP_subgenomic_mRNA	SINV-GFP_subgenomic_mRNA	445283.6823	4.870685	29407420.45	17.96735875	0.461261471	0	0	TRUE	TRUE	FALSE	FALSE	SINV-GFP_subgenomic_mRNA	SINV-GFP_subgenomic_mRNA	viral_transcript
ENSG00000172673,12	THEMIS	1.074528333	0	30.1569161	9.328644553	1.176078714	7.43E-18	3.48E-17	FALSE	FALSE	FALSE	FALSE	ENST00000368250,5, ENST00000537166,5, ENST00000368248,5, ENST00000626040,2, ENST00000630369,2	THEMIS-202, THEMIS-204, THEMIS-201, THEMIS-205, THEMIS-206	protein_coding, protein_coding, protein_coding, protein_coding, protein_coding
ENSG00000042832,12	TG	0.999908	0.003988667	79.43175711	9.093127622	0.984138554	1.92E-22	1.10E-21	FALSE	FALSE	FALSE	FALSE	ENST00000220616,9, ENST00000519543,5	TG-201, TG-208	protein_coding, protein_coding
ENSG00000150594,7	ADRA2A	2.742922	0.015696	97.90787009	8.62799253	0.572229708	5.22E-53	8.50E-52	FALSE	FALSE	FALSE	FALSE	ENST00000280155,4	ADRA2A-201	protein_coding
ENSG00000163631,17	ALB	2.297322333	0.009701	36.23837449	8.381660154	1.160677938	9.27E-15	3.70E-14	FALSE	FALSE	FALSE	FALSE	ENST00000621628,4, ENST00000621085,4, ENST00000415165,6, ENST00000295897,9, ENST00000503124,5, ENST00000509063,5, ENST00000401494,7	ALB-220, ALB-219, ALB-203, ALB-201, ALB-209, ALB-214, ALB-202	protein_coding, protein_coding, protein_coding, protein_coding, protein_coding, protein_coding, protein_coding
ENSG00000128285,5	MCHR1	0.729849667	0	12.578701	8.171292146	1.21537518	3.79E-13	1.39E-12	FALSE	FALSE	FALSE	FALSE	ENST00000381433,3, ENST00000249016,5	MCHR1-202, MCHR1-201	protein_coding, protein_coding
ENSG00000119973,6	PRLHR	0.974458	0.009567667	37.85105126	8.088105204	0.955323508	8.10E-19	3.97E-18	FALSE	FALSE	FALSE	FALSE	ENST00000239032,4, ENST00000636925,1	PRLHR-201, PRLHR-202	protein_coding, protein_coding
ENSG00000123500,10	COL10A1	0.280586	0	9.502070028	8.003791748	1.216958448	1.22E-12	4.34E-12	FALSE	FALSE	FALSE	FALSE	ENST00000651968,1, ENST00000243222,8, ENST00000327673,4	COL10A1-205, COL10A1-201, COL10A1-202	protein_coding, protein_coding, protein_coding
ENSG00000173714,8	WFIKKN2	0.353196	0	11.77629218	7.997867713	1.226080335	1.73E-12	6.12E-12	FALSE	FALSE	FALSE	FALSE	ENST00000426127,1, ENST00000311378,5	WFIKKN2-202, WFIKKN2-201	protein_coding, protein_coding
ENSG00000163072,16	NOSTRIN	0.594588333	0	10.46475396	7.955458667	1.213938221	1.50E-12	5.32E-12	FALSE	FALSE	FALSE	FALSE	ENST00000458381,6, ENST00000444448,6, ENST00000445023,6, ENST00000397206,6, ENST00000317647,12, ENST00000397209,6	NOSTRIN-209, NOSTRIN-206, NOSTRIN-207, NOSTRIN-202, NOSTRIN-201, NOSTRIN-203	protein_coding, protein_coding, protein_coding, protein_coding, protein_coding, protein_coding
ENSG00000157856,12	DRC1	1.118544333	0.009423	37.34965377	7.918640345	0.851286549	5.68E-22	3.19E-21	FALSE	FALSE	FALSE	FALSE	ENST00000288710,7	DRC1-201	protein_coding
ENSG00000176601,14	MAP3K19	0.249383	0	9.25391411	7.807135371	1.272805642	2.35E-11	7.75E-11	FALSE	FALSE	FALSE	FALSE	ENST00000358371,9, ENST00000392915,7, ENST00000375845,8, ENST00000392917,8, ENST00000375844,7, ENST00000392918,7	MAP3K19-201, MAP3K19-204, MAP3K19-203, MAP3K19-205, MAP3K19-202, MAP3K19-206	protein_coding, protein_coding, protein_coding, protein_coding, protein_coding, protein_coding
ENSG00000116299,17	ELAPOR1	1.838332667	0.023773333	99.66600786	7.796783256	0.473634224	3.86E-62	8.37E-61	FALSE	FALSE	FALSE	FALSE	ENST00000369939,8, ENST00000529753,5	ELAPOR1-203, ELAPOR1-210	protein_coding, protein_coding
ENSG00000130518,18	IQCN	0.333057	0.002047	24.18164023	7.768386765	1.16425067	8.58E-13	3.07E-12	FALSE	FALSE	FALSE	FALSE	ENST00000392413,5, ENST00000600328,7, ENST00000600359,7	IQCN-201, IQCN-206, IQCN-207	protein_coding, protein_coding, protein_coding
ENSG00000159251,8	ACTC1	1.437296667	0.007706333	20.60732428	7.721487673	1.175922882	1.79E-12	6.32E-12	FALSE	FALSE	FALSE	FALSE	ENST00000290378,6	ACTC1-201	protein_coding
ENSG00000261857,7	MIA	3.726719	0	9.722552713	7.711833133	1.225964875	1.02E-11	3.43E-11	FALSE	FALSE	FALSE	FALSE	ENST00000594436,5, ENST00000597784,5, ENST00000263369,4	MIA-203, MIA-206, MIA-201	protein_coding, protein_coding, protein_coding
ENSG00000178965,14	ERICH3	0.098333667	0	7.956265857	7.641569783	1.244661558	2.70E-11	8.86E-11	FALSE	FALSE	FALSE	FALSE	ENST00000326665,10, ENST00000420661,6	ERICH3-201, ERICH3-202	protein_coding, protein_coding
ENSG00000143768,13	LEFTY2	1.385061333	0.012849	26.53609863	7.604852724	0.86444468	7.55E-20	3.89E-19	FALSE	FALSE	FALSE	FALSE	ENST00000420304,6, ENST00000366820,10	LEFTY2-202, LEFTY2-201	protein_coding, protein_coding
ENSG00000183160,9	TMEM119	0.289143333	0	7.261658799	7.533248636	1.247699287	5.42E-11	1.75E-10	FALSE	FALSE	FALSE	FALSE	ENST00000392806,4	TMEM119-201	protein_coding
ENSG00000185860,14	CCDC190	0.329631	0	8.518097766	7.530561803	1.257572573	7.21E-11	2.31E-10	FALSE	FALSE	FALSE	FALSE	ENST00000367912,7, ENST00000367911,3, ENST00000367910,5	CCDC190-203, CCDC190-202, CCDC190-201	protein_coding, protein_coding, protein_coding
ENSG00000152254,11	G6PC2	0.364131	0	8.085119513	7.501133643	1.23157103	4.10E-11	1.33E-10	FALSE	FALSE	FALSE	FALSE	ENST00000429379,2, ENST00000375363,8, ENST00000421979,1	G6PC2-204, G6PC2-202, G6PC2-203	protein_coding, protein_coding, protein_coding
ENSG00000257743,9	MGAM2	1.697788667	0.026993	126.7825777	7.389959451	0.365567497	5.73E-92	2.35E-90	FALSE	FALSE	FALSE	FALSE	ENST00000477922,4, ENST00000550469,6	MGAM2-201, MGAM2-203	protein_coding, protein_coding
ENSG00000119915,5	ELOVL3	1.102228	0.007731	14.97659683	7.35963871	1.196560244	3.24E-11	1.06E-10	FALSE	FALSE	FALSE	FALSE	ENST00000370005,4	ELOVL3-201	protein_coding
ENSG00000185742,7	C11orf87	0.183933	0	5.663965881	7.240639776	1.297089939	8.13E-10	2.43E-09	FALSE	FALSE	FALSE	FALSE	ENST00000327419,7	C11orf87-201	protein_coding
ENSG00000188573,8	FBLL1	2.419377333	0.033901333	28.93951538	7.169237184	0.687585758	1.56E-26	1.05E-25	FALSE	FALSE	FALSE	FALSE	ENST00000338333,5	FBLL1-201	protein_coding
ENSG00000158517,16	NCF1	0.756981667	0.005480667	12.78947236	7.159713413	1.22141589	1.94E-10	6.06E-10	FALSE	FALSE	FALSE	FALSE	ENST00000289473,11	NCF1-201	protein_coding
ENSG00000162989,5	KCNJ3	0.311077333	0.002762667	12.98718658	7.069228626	1.209322963	2.24E-10	6.97E-10	FALSE	FALSE	FALSE	FALSE	ENST00000651198,1, ENST00000544049,2, ENST00000295101,3	KCNJ3-204, KCNJ3-203, KCNJ3-201	protein_coding, protein_coding, protein_coding
ENSG00000070019,5	GUCY2C	0.310030333	0.002620333	12.15026661	7.016260668	1.261983482	1.04E-09	3.08E-09	FALSE	FALSE	FALSE	FALSE	ENST00000261170,5	GUCY2C-201	protein_coding
ENSG00000277481,2	PKD1L3	0.193997333	0.001821667	10.18069186	6.917164817	1.235105907	8.85E-10	2.64E-09	FALSE	FALSE	FALSE	FALSE	ENST00000620267,2	PKD1L3-201	protein_coding
ENSG00000130948,10	HSD17B3	0.639787333	0	4.982752409	6.899203298	1.342691281	8.06E-09	2.25E-08	FALSE	FALSE	FALSE	FALSE	ENST00000375263,8, ENST00000375262,4, ENST00000650386,1	HSD17B3-202, HSD17B3-201, HSD17B3-210	protein_coding, protein_coding, protein_coding
ENSG00000073282,14	TP63	0.427758333	0.005109667	13.39623303	6.86477179	1.134569655	7.86E-11	2.51E-10	FALSE	FALSE	FALSE	FALSE	ENST00000264731,8, ENST00000418709,6, ENST00000320472,9, ENST00000392460,7, ENST00000440651,6, ENST00000354600,10, ENST00000437221,5, ENST00000392463,6, ENST00000392461,7, ENST00000449992,5, ENST00000456148,1	TP63-201, TP63-207, TP63-202, TP63-204, TP63-210, TP63-203, TP63-209, TP63-206, TP63-205, TP63-211, TP63-212	protein_coding, protein_coding, protein_coding, protein_coding, protein_coding, protein_coding, protein_coding, protein_coding, protein_coding, protein_coding, protein_coding
ENSG00000138308,6	PLA2G12B	0.668249667	0.007193333	10.08030052	6.86051265	1.224345208	8.92E-10	2.66E-09	FALSE	FALSE	FALSE	FALSE	ENST00000373032,4	PLA2G12B-201	protein_coding
ENSG00000167476,10	JSRP1	1.636155	0.036880667	32.65428021	6.757222452	0.610155585	1.87E-29	1.40E-28	FALSE	FALSE	FALSE	FALSE	ENST00000300961,10	JSRP1-201	protein_coding
ENSG00000168490,14	PHYHIP	0.151683333	0	5.014893323	6.693164066	1.361214239	2.20E-08	6.01E-08	FALSE	FALSE	FALSE	FALSE	ENST00000454243,7, ENST00000321613,7	PHYHIP-202, PHYHIP-201	protein_coding, protein_coding
ENSG00000177238,14	TRIM72	0.546118333	0.0146	50.61508089	6.646162379	0.498010121	1.58E-41	1.80E-40	FALSE	FALSE	FALSE	FALSE	ENST00000613872,1, ENST00000322122,8	TRIM72-202, TRIM72-201	protein_coding, protein_coding
ENSG00000178562,18	CD28	0.217199333	0	5.203132619	6.629984369	1.582805882	2.96E-07	7.48E-07	FALSE	FALSE	FALSE	FALSE	ENST00000374481,7, ENST00000458610,6, ENST00000324106,9	CD28-202, CD28-203, CD28-201	protein_coding, protein_coding, protein_coding
ENSG00000165694,11	FRMD7	0.194789333	0	4.423409364	6.621697497	1.405195855	5.00E-08	1.33E-07	FALSE	FALSE	FALSE	FALSE	ENST00000298542,9, ENST00000370879,5, ENST00000464296,1	FRMD7-201, FRMD7-202, FRMD7-203	protein_coding, protein_coding, protein_coding
ENSG00000144843,12	ADPRH	0.255614333	0.002829333	6.300071416	6.599250193	1.250117382	4.65E-09	1.32E-08	FALSE	FALSE	FALSE	FALSE	ENST00000478399,5, ENST00000357003,8, ENST00000478927,5, ENST00000465513,1	ADPRH-204, ADPRH-201, ADPRH-205, ADPRH-202	protein_coding, protein_coding, protein_coding, protein_coding
ENSG00000171790,16	SLFNL1	0.889645	0.026036	42.68959407	6.581406749	0.51437481	2.26E-38	2.31E-37	FALSE	FALSE	FALSE	FALSE	ENST00000693284,1, ENST00000302946,13, ENST00000372613,6, ENST00000439569,2, ENST00000372611,5, ENST00000359345,5	SLFNL1-209, SLFNL1-201, SLFNL1-204, SLFNL1-205, SLFNL1-203, SLFNL1-202	protein_coding, protein_coding, protein_coding, protein_coding, protein_coding, protein_coding
ENSG00000198488,10	B3GNT6	0.197120333	0	4.829664201	6.576833782	1.419595991	6.78E-08	1.79E-07	FALSE	FALSE	FALSE	FALSE	ENST00000622824,1	B3GNT6-202	protein_coding
ENSG00000187581,3	COX8C	1.764302667	0	7.25847545	6.573763205	1.342656314	2.46E-08	6.67E-08	FALSE	FALSE	FALSE	FALSE	ENST00000342144,3	COX8C-201	protein_coding
ENSG00000138109,11	CYP2C9	1.171480667	0.029995333	22.9190625	6.557176016	0.694892445	4.53E-22	2.56E-21	FALSE	FALSE	FALSE	FALSE	ENST00000461906,1, ENST00000260682,8	CYP2C9-202, CYP2C9-201	protein_coding, protein_coding
ENSG00000122986,14	HVCN1	0.278191333	0	4.460573709	6.54852488	1.426059746	7.91E-08	2.07E-07	FALSE	FALSE	FALSE	FALSE	ENST00000548312,5, ENST00000620084,4, ENST00000242607,13, ENST00000356742,9, ENST00000439744,6	HVCN1-207, HVCN1-209, HVCN1-201, HVCN1-202, HVCN1-203	protein_coding, protein_coding, protein_coding, protein_coding, protein_coding
ENSG00000228075,5	BOD1L2	0.173527	0	4.521282762	6.53024153	1.411533424	7.00E-08	1.84E-07	FALSE	FALSE	FALSE	FALSE	ENST00000585477,2	BOD1L2-201	protein_coding
ENSG00000215186,7	GOLGA6B	1.807723333	0.055603	110.7714274	6.510425845	0.304452169	2.69E-102	1.38E-100	FALSE	FALSE	FALSE	FALSE	ENST00000421285,4	GOLGA6B-201	protein_coding
ENSG00000160883,11	HK3	0.302556	0.005160667	9.247747406	6.488317468	1.107438324	2.55E-10	7.89E-10	FALSE	FALSE	FALSE	FALSE	ENST00000292432,10	HK3-201	protein_coding
ENSG00000214814,7	FER1L6	0.177044667	0.004135667	14.86571137	6.435436638	0.913630021	1.66E-13	6.19E-13	FALSE	FALSE	FALSE	FALSE	ENST00000522917,5	FER1L6-201	protein_coding
ENSG00000186265,10	BTLA	3.544794	0.120538	74.21363148	6.374160732	0.392221735	3.28E-60	6.64E-59	FALSE	FALSE	FALSE	FALSE	ENST00000334529,10, ENST00000383680,4	BTLA-201, BTLA-202	protein_coding, protein_coding
ENSG00000173702,7	MUC13	0.152984667	0	4.967866723	6.356485177	1.381086366	7.77E-08	2.04E-07	FALSE	FALSE	FALSE	FALSE	ENST00000616727,4	MUC13-205	protein_coding
ENSG00000261371,6	PECAM1	0.095440667	0.001389333	7.318378784	6.295325631	1.348110778	6.05E-08	1.60E-07	FALSE	FALSE	FALSE	FALSE	ENST00000563924,6	PECAM1-203	protein_coding
ENSG00000214860,5	EVPLL	0.335816333	0.007087667	9.506734866	6.276838394	1.10935728	7.39E-10	2.22E-09	FALSE	FALSE	FALSE	FALSE	ENST00000399134,5	EVPLL-201	protein_coding
ENSG00000087589,17	CASS4	1.453842	0.050049667	71.58126168	6.249463628	0.393249574	1.15E-57	2.15E-56	FALSE	FALSE	FALSE	FALSE	ENST00000360314,7, ENST00000679887,1, ENST00000434344,2, ENST00000679529,1	CASS4-201, CASS4-205, CASS4-202, CASS4-204	protein_coding, protein_coding, protein_coding, protein_coding
ENSG00000178199,14	ZC3H12D	1.484514333	0.056883	84.93190487	6.233165887	0.383531993	3.48E-60	7.02E-59	FALSE	FALSE	FALSE	FALSE	ENST00000409806,8, ENST00000409948,1	ZC3H12D-201, ZC3H12D-202	protein_coding, protein_coding
ENSG00000188039,16	NWD1	0.164964667	0.003914	11.41929939	6.211827856	1.010780005	5.11E-11	1.65E-10	FALSE	FALSE	FALSE	FALSE	ENST00000524140,7, ENST00000673803,1, ENST00000549814,5, ENST00000379808,7, ENST00000552788,1	NWD1-204, NWD1-210, NWD1-205, NWD1-201, NWD1-206	protein_coding, protein_coding, protein_coding, protein_coding, protein_coding
ENSG00000135744,9	AGT	0.228261333	0.002277667	4.52217352	6.16359057	1.442324974	2.44E-07	6.19E-07	FALSE	FALSE	FALSE	FALSE	ENST00000680783,1, ENST00000681514,1, ENST00000680041,1, ENST00000366667,6, ENST00000681269,1, ENST00000679957,1, ENST00000679684,1	AGT-209, AGT-212, AGT-208, AGT-201, AGT-210, AGT-207, AGT-203	protein_coding, protein_coding, protein_coding, protein_coding, protein_coding, protein_coding, protein_coding
ENSG00000138435,16	CHRNA1	0.266866333	0	3.948357283	6.131110378	1.522330295	5.30E-07	1.31E-06	FALSE	FALSE	FALSE	FALSE	ENST00000348749,9, ENST00000672640,1, ENST00000261007,9, ENST00000409219,5, ENST00000409542,5, ENST00000636168,2, ENST00000409323,1	CHRNA1-202, CHRNA1-209, CHRNA1-201, CHRNA1-203, CHRNA1-205, CHRNA1-208, CHRNA1-204	protein_coding, protein_coding, protein_coding, protein_coding, protein_coding, protein_coding, protein_coding
ENSG00000271503,6	CCL5	1.568405333	0.051147	15.23295925	6.106659442	0.717225438	2.08E-18	1.00E-17	FALSE	FALSE	FALSE	FALSE	ENST00000605140,6, ENST00000651122,1, ENST00000603197,6, ENST00000605509,2	CCL5-202, CCL5-204, CCL5-201, CCL5-203	protein_coding, protein_coding, protein_coding, protein_coding
ENSG00000156564,10	LRFN2	0.089295333	0	4.924774249	6.067443412	1.449550749	3.23E-07	8.15E-07	FALSE	FALSE	FALSE	FALSE	ENST00000338305,7	LRFN2-201	protein_coding
ENSG00000091106,19	NLRC4	0.177508	0.003094333	5.911350334	6.066558219	1.36781125	1.39E-07	3.61E-07	FALSE	FALSE	FALSE	FALSE	ENST00000652197,2, ENST00000402280,6, ENST00000360906,9, ENST00000342905,10	NLRC4-205, NLRC4-203, NLRC4-202, NLRC4-201	protein_coding, protein_coding, protein_coding, protein_coding
ENSG00000159289,6	GOLGA6A	1.222518667	0.048275333	62.16413111	6.064336884	0.478166326	1.20E-37	1.20E-36	FALSE	FALSE	FALSE	FALSE	ENST00000290438,3	GOLGA6A-201	protein_coding
ENSG00000122728,6	TAF1L	0.131824333	0.004025	11.16864966	6.055437892	0.947238648	1.15E-11	3.85E-11	FALSE	FALSE	FALSE	FALSE	ENST00000242310,4	TAF1L-201	protein_coding
ENSG00000151615,3	POU4F2	0.284025667	0.006151667	10.25280107	6.05265753	1.170211904	7.31E-09	2.05E-08	FALSE	FALSE	FALSE	FALSE	ENST00000281321,3	POU4F2-201	protein_coding
ENSG00000184292,7	TACSTD2	0.488685	0.013940333	7.521476886	6.005504943	1.038555429	3.64E-10	1.11E-09	FALSE	FALSE	FALSE	FALSE	ENST00000371225,4	TACSTD2-201	protein_coding
ENSG00000189152,11	GRAPL	0.368896667	0	3.745490692	6.00213432	1.465134931	4.27E-07	1.07E-06	FALSE	FALSE	FALSE	FALSE	ENST00000577213,1, ENST00000344415,9	GRAPL-204, GRAPL-201	protein_coding, protein_coding
ENSG00000171649,12	ZIK1	0.466137	0.016970667	17.19579077	5.988460306	0.798904027	6.70E-15	2.70E-14	FALSE	FALSE	FALSE	FALSE	ENST00000536878,6, ENST00000597850,2, ENST00000307468,4, ENST00000599456,1	ZIK1-202, ZIK1-204, ZIK1-201, ZIK1-207	protein_coding, protein_coding, protein_coding, protein_coding
ENSG00000289690,1	ENSG00000289690	0.147963333	0	4.173100488	5.983489259	1.81827402	3.83E-06	8.94E-06	FALSE	FALSE	FALSE	FALSE	ENST00000695664,1, ENST00000695707,1, ENST00000695708,1	ENST00000695664, ENST00000695707, ENST00000695708	protein_coding, protein_coding, protein_coding
ENSG00000101892,12	ATP1B4	0.06943	0	4.011659689	5.971478965	1.518731981	7.06E-07	1.73E-06	FALSE	FALSE	FALSE	FALSE	ENST00000539306,5, ENST00000218008,8, ENST00000361319,3	ATP1B4-203, ATP1B4-201, ATP1B4-202	protein_coding, protein_coding, protein_coding
ENSG00000117281,16	CD160	0.18393	0	7.648159537	5.971369697	1.462454989	4.45E-07	1.11E-06	FALSE	FALSE	FALSE	FALSE	ENST00000616463,1, ENST00000369288,7, ENST00000235933,10, ENST00000401557,7, ENST00000584442,2	CD160-205, CD160-202, CD160-201, CD160-203, CD160-204	protein_coding, protein_coding, protein_coding, protein_coding, protein_coding
ENSG00000167080,9	B4GALNT2	0.073831333	0.001366667	5.21219565	5.957185218	1.361546528	1.69E-07	4.34E-07	FALSE	FALSE	FALSE	FALSE	ENST00000504681,5, ENST00000393354,7, ENST00000300404,2	B4GALNT2-203, B4GALNT2-202, B4GALNT2-201	protein_coding, protein_coding, protein_coding
ENSG00000153294,12	ADGRF4	0.215619	0.003736333	6.783131569	5.944388049	1.448211264	4.15E-07	1.04E-06	FALSE	FALSE	FALSE	FALSE	ENST00000371220,5, ENST00000327753,7, ENST00000283303,3	ADGRF4-203, ADGRF4-202, ADGRF4-201	protein_coding, protein_coding, protein_coding
ENSG00000065618,21	COL17A1	0.191268	0.007313667	12.49588896	5.936222167	0.789154305	5.46E-15	2.21E-14	FALSE	FALSE	FALSE	FALSE	ENST00000369733,8, ENST00000648076,2, ENST00000393211,3	COL17A1-201, COL17A1-208, COL17A1-202	protein_coding, protein_coding, protein_coding
ENSG00000141527,18	CARD14	0.175494333	0.006041667	9.177130619	5.915719329	0.974060645	7.15E-11	2.29E-10	FALSE	FALSE	FALSE	FALSE	ENST00000573882,5, ENST00000648509,2, ENST00000651672,1, ENST00000570421,5, ENST00000344227,6	CARD14-209, CARD14-215, CARD14-221, CARD14-202, CARD14-201	protein_coding, protein_coding, protein_coding, protein_coding, protein_coding
ENSG00000179520,11	SLC17A8	0.301215333	0.009112	10.00089849	5.902683956	1.038440085	5.84E-10	1.77E-09	FALSE	FALSE	FALSE	FALSE	ENST00000323346,10, ENST00000392989,3	SLC17A8-201, SLC17A8-202	protein_coding, protein_coding
ENSG00000116183,11	PAPPA2	0.310887667	0.012895	37.19740913	5.897570427	0.488868932	2.70E-34	2.41E-33	FALSE	FALSE	FALSE	FALSE	ENST00000367661,7, ENST00000367662,5	PAPPA2-201, PAPPA2-202	protein_coding, protein_coding
ENSG00000136931,10	NR5A1	0.579967667	0.023677	23.05318524	5.884608756	0.579102106	4.35E-25	2.76E-24	FALSE	FALSE	FALSE	FALSE	ENST00000373588,9, ENST00000620110,4	NR5A1-202, NR5A1-204	protein_coding, protein_coding
ENSG00000124557,14	BTN1A1	0.242851667	0.006806667	6.659059953	5.835083572	1.191863762	2.22E-08	6.07E-08	FALSE	FALSE	FALSE	FALSE	ENST00000684113,1, ENST00000244513,10	BTN1A1-202, BTN1A1-201	protein_coding, protein_coding
ENSG00000168477,19	TNXB	1.103351667	0.058492	186.6227888	5.756906919	0.235293176	6.50E-133	6.55E-131	FALSE	FALSE	FALSE	FALSE	ENST00000644971,2, ENST00000647633,1, ENST00000375244,7, ENST00000451343,4, ENST00000611016,2, ENST00000613214,4, ENST00000479795,1	TNXB-210, TNXB-211, TNXB-201, TNXB-203, TNXB-208, TNXB-209, TNXB-204	protein_coding, protein_coding, protein_coding, protein_coding, protein_coding, protein_coding, protein_coding
ENSG00000243649,10	CFB	0.360946333	0.007076	9.168513921	5.723688841	1.589545969	1.81E-06	4.32E-06	FALSE	FALSE	FALSE	FALSE	ENST00000483004,2, ENST00000698628,1, ENST00000425368,7	CFB-282, CFB-285, CFB-271	protein_coding, protein_coding, protein_coding
ENSG00000175003,15	SLC22A1	3.282813	0.172651667	54.91641774	5.687938613	0.386833121	1.09E-49	1.60E-48	FALSE	FALSE	FALSE	FALSE	ENST00000366963,9, ENST00000324965,8, ENST00000457470,6	SLC22A1-202, SLC22A1-201, SLC22A1-203	protein_coding, protein_coding, protein_coding
ENSG00000172543,9	CTSW	0.311385	0.006308667	5.579320963	5.649131536	1.48405259	9.95E-07	2.41E-06	FALSE	FALSE	FALSE	FALSE	ENST00000528419,6, ENST00000307886,8, ENST00000526034,2, ENST00000679584,1, ENST00000680443,1, ENST00000680670,1	CTSW-204, CTSW-201, CTSW-203, CTSW-205, CTSW-206, CTSW-207	protein_coding, protein_coding, protein_coding, protein_coding, protein_coding, protein_coding
ENSG00000172247,4	C1QTNF4	1.417690333	0.071892	18.86750923	5.626895321	0.632644584	7.07E-20	3.65E-19	FALSE	FALSE	FALSE	FALSE	ENST00000302514,4	C1QTNF4-201	protein_coding
ENSG00000139352,4	ASCL1	0.751590667	0.039029333	16.56633261	5.613428561	0.641645021	2.52E-19	1.26E-18	FALSE	FALSE	FALSE	FALSE	ENST00000266744,4	ASCL1-201	protein_coding
ENSG00000203972,10	GLYATL3	0.174093	0	3.553317904	5.588731912	1.670382841	3.60E-06	8.41E-06	FALSE	FALSE	FALSE	FALSE	ENST00000371197,9	GLYATL3-201	protein_coding
ENSG00000197430,11	OPALIN	0.088378667	0	2.690521568	5.554711592	1.608244571	2.70E-06	6.37E-06	FALSE	FALSE	FALSE	FALSE	ENST00000371172,8, ENST00000611913,4, ENST00000536387,5, ENST00000393871,5, ENST00000419479,5, ENST00000393870,3	OPALIN-201, OPALIN-206, OPALIN-205, OPALIN-203, OPALIN-204, OPALIN-202	protein_coding, protein_coding, protein_coding, protein_coding, protein_coding, protein_coding
ENSG00000112116,11	IL17F	0.720999	0.016849333	4.261364679	5.538703546	1.507027841	1.44E-06	3.46E-06	FALSE	FALSE	FALSE	FALSE	ENST00000336123,5, ENST00000699946,1	IL17F-201, IL17F-203	protein_coding, protein_coding
ENSG00000277399,6	GPR179	0.538957667	0.032254667	84.53545292	5.522041782	0.29308474	6.52E-80	2.07E-78	FALSE	FALSE	FALSE	FALSE	ENST00000616987,5	GPR179-203	protein_coding
ENSG00000137976,8	DNASE2B	0.322464667	0	3.807091299	5.521625025	1.699123808	4.62E-06	1.07E-05	FALSE	FALSE	FALSE	FALSE	ENST00000370665,4, ENST00000370662,3	DNASE2B-202, DNASE2B-201	protein_coding, protein_coding
ENSG00000164691,18	TAGAP	0.328048333	0.018936	13.50155826	5.469257544	0.862996628	1.12E-11	3.78E-11	FALSE	FALSE	FALSE	FALSE	ENST00000326965,7, ENST00000367066,8, ENST00000338313,5	TAGAP-201, TAGAP-203, TAGAP-202	protein_coding, protein_coding, protein_coding
ENSG00000152454,4	ZNF256	0.247083333	0.005114667	5.544505533	5.465118482	1.640239689	3.74E-06	8.73E-06	FALSE	FALSE	FALSE	FALSE	ENST00000282308,4, ENST00000598928,1	ZNF256-201, ZNF256-202	protein_coding, protein_coding
ENSG00000165841,11	CYP2C19	0.923307	0.055818	34.07710961	5.464009568	0.491448932	1.45E-29	1.09E-28	FALSE	FALSE	FALSE	FALSE	ENST00000480405,2, ENST00000371321,9	CYP2C19-202, CYP2C19-201	protein_coding, protein_coding
ENSG00000131730,16	CKMT2	0.200327667	0	2.90247011	5.449756035	1.813812728	8.53E-06	1.93E-05	FALSE	FALSE	FALSE	FALSE	ENST00000437669,5, ENST00000254035,9, ENST00000424301,6	CKMT2-203, CKMT2-201, CKMT2-202	protein_coding, protein_coding, protein_coding
ENSG00000177291,4	GJD4	0.478665	0.027383667	12.57724178	5.448446617	0.763100185	6.28E-14	2.39E-13	FALSE	FALSE	FALSE	FALSE	ENST00000321660,2	GJD4-201	protein_coding
ENSG00000152822,14	GRM1	0.251065333	0.013725	16.00269375	5.438609281	0.635436968	1.13E-18	5.52E-18	FALSE	FALSE	FALSE	FALSE	ENST00000492807,6, ENST00000361719,6, ENST00000282753,6, ENST00000355289,8, ENST00000507907,1	GRM1-204, GRM1-203, GRM1-201, GRM1-202, GRM1-207	protein_coding, protein_coding, protein_coding, protein_coding, protein_coding
ENSG00000204025,8	TRPC5OS	0.132259333	0	4.106002503	5.424349448	1.684268264	5.01E-06	1.16E-05	FALSE	FALSE	FALSE	FALSE	ENST00000612026,5, ENST00000635763,2, ENST00000371970,2	TRPC5OS-202, TRPC5OS-203, TRPC5OS-201	protein_coding, protein_coding, protein_coding
ENSG00000198483,13	ANKRD35	0.155072	0.006813333	6.854278773	5.409545209	1.080571847	1.05E-08	2.91E-08	FALSE	FALSE	FALSE	FALSE	ENST00000544626,2, ENST00000355594,9	ANKRD35-202, ANKRD35-201	protein_coding, protein_coding
ENSG00000162897,16	FCAMR	0.105354333	0	3.213493091	5.390036712	1.886768376	1.22E-05	2.73E-05	FALSE	FALSE	FALSE	FALSE	ENST00000324852,9, ENST00000400962,8, ENST00000450945,3	FCAMR-201, FCAMR-203, FCAMR-204	protein_coding, protein_coding, protein_coding
ENSG00000162267,13	ITIH3	0.116988333	0	2.915903573	5.388156343	1.847129017	1.06E-05	2.39E-05	FALSE	FALSE	FALSE	FALSE	ENST00000621946,4, ENST00000416872,6, ENST00000449956,3	ITIH3-211, ITIH3-201, ITIH3-202	protein_coding, protein_coding, protein_coding
ENSG00000182447,4	OTOL1	0.203303333	0.005619667	4.227142867	5.383204724	1.504728697	1.86E-06	4.44E-06	FALSE	FALSE	FALSE	FALSE	ENST00000327928,4	OTOL1-201	protein_coding
ENSG00000137270,11	GCM1	0.877661667	0.055992	22.81098706	5.378940808	0.494657166	2.01E-28	1.44E-27	FALSE	FALSE	FALSE	FALSE	ENST00000259803,8	GCM1-201	protein_coding
ENSG00000163815,6	CLEC3B	2.147847333	0.133564333	20.6894151	5.368661539	0.531468913	6.50E-25	4.09E-24	FALSE	FALSE	FALSE	FALSE	ENST00000296130,5, ENST00000428034,1	CLEC3B-201, CLEC3B-202	protein_coding, protein_coding
ENSG00000147262,5	GPR119	0.195003667	0	5.154628085	5.342826942	1.82334212	1.04E-05	2.33E-05	FALSE	FALSE	FALSE	FALSE	ENST00000682440,1, ENST00000276218,4	GPR119-202, GPR119-201	protein_coding, protein_coding
ENSG00000183091,21	NEB	1.802546333	0.127307333	576.8089152	5.332289337	0.140423462	0	0	FALSE	FALSE	FALSE	FALSE	ENST00000409198,5, ENST00000397345,8, ENST00000427231,7	NEB-203, NEB-202, NEB-207	protein_coding, protein_coding, protein_coding
ENSG00000149635,3	OCSTAMP	0.231258	0.004755333	4.166016346	5.313152871	1.66228204	5.34E-06	1.23E-05	FALSE	FALSE	FALSE	FALSE	ENST00000279028,3	OCSTAMP-201	protein_coding
ENSG00000198643,7	FAM3D	0.273306667	0.00748	3.949295446	5.276938854	1.562186153	3.25E-06	7.62E-06	FALSE	FALSE	FALSE	FALSE	ENST00000358781,7	FAM3D-201	protein_coding
ENSG00000089169,15	RPH3A	0.091191	0.001850333	3.950310877	5.24999828	1.621981077	4.78E-06	1.11E-05	FALSE	FALSE	FALSE	FALSE	ENST00000543106,6, ENST00000389385,9, ENST00000551052,5, ENST00000415485,7, ENST00000548866,5	RPH3A-203, RPH3A-201, RPH3A-219, RPH3A-202, RPH3A-213	protein_coding, protein_coding, protein_coding, protein_coding, protein_coding
ENSG00000257335,8	MGAM	1.836802	0.135698	213.883551	5.243479911	0.190646635	2.82E-167	4.49E-165	FALSE	FALSE	FALSE	FALSE	ENST00000549489,6, ENST00000620571,1, ENST00000475668,6	MGAM-208, MGAM-209, MGAM-202	protein_coding, protein_coding, protein_coding
ENSG00000183484,12	GPR132	0.081355333	0	2.279470501	5.218744916	1.892929502	1.60E-05	3.54E-05	FALSE	FALSE	FALSE	FALSE	ENST00000329797,8, ENST00000392585,2, ENST00000539291,6	GPR132-201, GPR132-202, GPR132-203	protein_coding, protein_coding, protein_coding
ENSG00000154016,14	GRAP	0.412354667	0.02492	9.733913707	5.217309526	0.946584403	7.90E-10	2.36E-09	FALSE	FALSE	FALSE	FALSE	ENST00000284154,10, ENST00000573099,5, ENST00000395635,5	GRAP-201, GRAP-204, GRAP-202	protein_coding, protein_coding, protein_coding
ENSG00000151789,12	ZNF385D	0.040967333	0	2.442920339	5.213931904	1.887974615	1.58E-05	3.50E-05	FALSE	FALSE	FALSE	FALSE	ENST00000281523,8	ZNF385D-201	protein_coding
ENSG00000110876,10	SELPLG	0.811960667	0.058172667	27.9262451	5.204803781	0.485952162	9.83E-28	6.87E-27	FALSE	FALSE	FALSE	FALSE	ENST00000550948,2, ENST00000388962,4, ENST00000228463,6	SELPLG-203, SELPLG-202, SELPLG-201	protein_coding, protein_coding, protein_coding
ENSG00000116147,17	TNR	0.019519667	0	3.033173237	5.187045468	1.777621039	1.09E-05	2.46E-05	FALSE	FALSE	FALSE	FALSE	ENST00000367674,7, ENST00000263525,6	TNR-202, TNR-201	protein_coding, protein_coding
ENSG00000257017,10	HP	0.494508	0.021771667	4.915259948	5.170890321	1.699974632	8.01E-06	1.82E-05	FALSE	FALSE	FALSE	FALSE	ENST00000355906,10, ENST00000570083,5, ENST00000398131,6, ENST00000569639,5, ENST00000357763,8, ENST00000562526,5, ENST00000565574,5	HP-201, HP-215, HP-203, HP-214, HP-202, HP-206, HP-208	protein_coding, protein_coding, protein_coding, protein_coding, protein_coding, protein_coding, protein_coding
ENSG00000188037,14	CLCN1	0.327817	0.020003333	12.81696167	5.169749036	0.756969914	3.57E-13	1.31E-12	FALSE	FALSE	FALSE	FALSE	ENST00000343257,7, ENST00000650516,2	CLCN1-201, CLCN1-205	protein_coding, protein_coding
ENSG00000189001,11	SBSN	0.729063667	0.049958333	26.56619775	5.164619879	0.570433546	1.10E-20	5.90E-20	FALSE	FALSE	FALSE	FALSE	ENST00000452271,7, ENST00000518157,1	SBSN-201, SBSN-202	protein_coding, protein_coding
ENSG00000167941,3	SOST	0.124385667	0	3.062028151	5.162928564	1.873728942	1.62E-05	3.59E-05	FALSE	FALSE	FALSE	FALSE	ENST00000301691,3	SOST-201	protein_coding
ENSG00000243709,1	LEFTY1	0.683075	0.053119667	13.73553597	5.161985104	0.649579542	1.17E-16	5.20E-16	FALSE	FALSE	FALSE	FALSE	ENST00000272134,5	LEFTY1-201	protein_coding
ENSG00000275395,7	FCGBP	2.124613667	0.168191667	329.2350952	5.160600555	0.129871724	0	0	FALSE	FALSE	FALSE	FALSE	ENST00000616721,6	FCGBP-202	protein_coding
ENSG00000100399,16	CHADL	0.299914	0.015493	8.302608753	5.148079348	1.039767174	1.04E-08	2.87E-08	FALSE	FALSE	FALSE	FALSE	ENST00000216241,14	CHADL-201	protein_coding
ENSG00000186517,14	ARHGAP30	0.305892667	0.021576667	17.95356829	5.14556716	0.544771475	2.96E-22	1.69E-21	FALSE	FALSE	FALSE	FALSE	ENST00000368013,8, ENST00000368016,7, ENST00000368015,1	ARHGAP30-201, ARHGAP30-203, ARHGAP30-202	protein_coding, protein_coding, protein_coding
ENSG00000138356,14	AOX1	0.144047667	0.008485667	9.081662533	5.115776978	0.982089835	3.06E-09	8.79E-09	FALSE	FALSE	FALSE	FALSE	ENST00000374700,7	AOX1-202	protein_coding
ENSG00000125508,4	SRMS	0.076575667	0.001679333	3.035182802	5.109568642	1.793455185	1.31E-05	2.92E-05	FALSE	FALSE	FALSE	FALSE	ENST00000217188,2	SRMS-201	protein_coding
ENSG00000158113,13	LRRC43	0.087750667	0	2.413671392	5.083076737	1.83144109	1.57E-05	3.49E-05	FALSE	FALSE	FALSE	FALSE	ENST00000339777,5	LRRC43-201	protein_coding
ENSG00000171989,6	LDHAL6B	0.152151333	0	2.93498659	5.082253043	1.759202386	1.19E-05	2.66E-05	FALSE	FALSE	FALSE	FALSE	ENST00000307144,6	LDHAL6B-201	protein_coding
ENSG00000187994,14	RINL	0.484062	0.037942333	19.06983271	5.059330094	0.581783489	2.15E-19	1.08E-18	FALSE	FALSE	FALSE	FALSE	ENST00000591812,2, ENST00000598904,5	RINL-202, RINL-208	protein_coding, protein_coding
ENSG00000113389,16	NPR3	1.201856333	0.099464333	72.01972831	5.051881292	0.289412909	4.02E-69	1.02E-67	FALSE	FALSE	FALSE	FALSE	ENST00000434067,6, ENST00000326958,5, ENST00000265074,13, ENST00000415167,2	NPR3-204, NPR3-202, NPR3-201, NPR3-203	protein_coding, protein_coding, protein_coding, protein_coding
ENSG00000111181,13	SLC6A12	1.145346	0.095574333	44.10897812	5.039936638	0.346881298	9.04E-49	1.28E-47	FALSE	FALSE	FALSE	FALSE	ENST00000397296,6, ENST00000359674,8, ENST00000684302,1, ENST00000424061,6, ENST00000536824,5	SLC6A12-202, SLC6A12-201, SLC6A12-217, SLC6A12-203, SLC6A12-207	protein_coding, protein_coding, protein_coding, protein_coding, protein_coding
ENSG00000123496,8	IL13RA2	0.200406667	0	5.577296459	5.013825513	1.673120656	9.02E-06	2.04E-05	FALSE	FALSE	FALSE	FALSE	ENST00000371936,5, ENST00000243213,2	IL13RA2-202, IL13RA2-201	protein_coding, protein_coding
ENSG00000167195,8	GOLGA6C	1.080832	0.090030333	74.71618829	5.003901328	0.325919568	3.78E-54	6.35E-53	FALSE	FALSE	FALSE	FALSE	ENST00000300576,6	GOLGA6C-201	protein_coding
ENSG00000124749,17	COL21A1	0.054457333	0	2.290159457	4.994646424	1.928265394	2.47E-05	5.40E-05	FALSE	FALSE	FALSE	FALSE	ENST00000244728,10, ENST00000370819,5, ENST00000535941,5	COL21A1-201, COL21A1-203, COL21A1-212	protein_coding, protein_coding, protein_coding
ENSG00000121446,20	RGSL1	0.054576667	0	2.501870269	4.984653518	1.864776683	2.05E-05	4.50E-05	FALSE	FALSE	FALSE	FALSE	ENST00000294854,13	RGSL1-201	protein_coding
ENSG00000222046,3	DCDC2B	0.476792667	0.027982	8.844647342	4.98314934	0.994783994	6.56E-09	1.84E-08	FALSE	FALSE	FALSE	FALSE	ENST00000409358,2	DCDC2B-201	protein_coding
ENSG00000099957,17	P2RX6	0.420238333	0.037516667	15.36296232	4.962035688	0.677553495	8.59E-15	3.44E-14	FALSE	FALSE	FALSE	FALSE	ENST00000413302,7, ENST00000401443,5	P2RX6-202, P2RX6-201	protein_coding, protein_coding
ENSG00000124882,4	EREG	0.194056667	0.011676	5.96552356	4.954695291	1.131277538	9.29E-08	2.42E-07	FALSE	FALSE	FALSE	FALSE	ENST00000244869,3	EREG-201	protein_coding
ENSG00000143627,19	PKLR	0.178792	0.010245667	5.719303723	4.941427713	1.17688217	1.85E-07	4.73E-07	FALSE	FALSE	FALSE	FALSE	ENST00000342741,6, ENST00000392414,7	PKLR-201, PKLR-202	protein_coding, protein_coding
ENSG00000243056,2	EIF4EBP3	6.604884667	0.525970333	45.96614186	4.929880251	0.570166116	2.58E-19	1.29E-18	FALSE	FALSE	FALSE	FALSE	ENST00000310331,3	EIF4EBP3-201	protein_coding
ENSG00000248746,6	ACTN3	0.287884	0.022127667	9.669704136	4.926651449	0.758459076	1.99E-12	6.99E-12	FALSE	FALSE	FALSE	FALSE	ENST00000502692,5, ENST00000513398,2	ACTN3-201, ACTN3-203	protein_coding, protein_coding
ENSG00000139908,15	TSSK4	0.742998667	0.025883	5.688514839	4.904739754	1.745324856	1.47E-05	3.27E-05	FALSE	FALSE	FALSE	FALSE	ENST00000339917,10, ENST00000556621,5, ENST00000287913,10, ENST00000428351,2	TSSK4-202, TSSK4-207, TSSK4-201, TSSK4-203	protein_coding, protein_coding, protein_coding, protein_coding
ENSG00000174844,15	DNAH12	0.209720333	0.013864	20.79324776	4.895022423	0.789992208	1.15E-11	3.85E-11	FALSE	FALSE	FALSE	FALSE	ENST00000351747,6, ENST00000495027,6, ENST00000389536,8, ENST00000311202,7	DNAH12-202, DNAH12-208, DNAH12-203, DNAH12-201	protein_coding, protein_coding, protein_coding, protein_coding
ENSG00000173110,8	HSPA6	1.304444	0.116633333	35.35147044	4.88668749	0.373679926	3.54E-40	3.83E-39	FALSE	FALSE	FALSE	FALSE	ENST00000309758,6	HSPA6-201	protein_coding
ENSG00000165899,12	OTOGL	0.077347	0.00261	5.593504917	4.88151578	1.614315057	8.32E-06	1.89E-05	FALSE	FALSE	FALSE	FALSE	ENST00000646859,1, ENST00000547103,7	OTOGL-208, OTOGL-203	protein_coding, protein_coding
ENSG00000189431,8	RASSF10	0.110314	0.002978333	2.97852077	4.878280269	1.749228716	1.56E-05	3.46E-05	FALSE	FALSE	FALSE	FALSE	ENST00000529419,3	RASSF10-201	protein_coding
ENSG00000167992,14	VWCE	2.950906333	0.277908333	132.133168	4.870213363	0.344873131	2.30E-46	3.03E-45	FALSE	FALSE	FALSE	FALSE	ENST00000335613,10, ENST00000535710,1	VWCE-202, VWCE-205	protein_coding, protein_coding
ENSG00000260314,3	MRC1	0.562814333	0.050313333	30.14315837	4.8657157	0.409456451	9.98E-34	8.79E-33	FALSE	FALSE	FALSE	FALSE	ENST00000569591,3	MRC1-201	protein_coding
ENSG00000178467,18	P4HTM	0.317173	0.022365333	8.164438364	4.854874489	0.996658673	1.04E-08	2.89E-08	FALSE	FALSE	FALSE	FALSE	ENST00000343546,8, ENST00000383729,9	P4HTM-201, P4HTM-202	protein_coding, protein_coding
ENSG00000147588,7	PMP2	0.185486667	0.004301333	3.913164555	4.85487385	1.962390943	3.35E-05	7.22E-05	FALSE	FALSE	FALSE	FALSE	ENST00000256103,3, ENST00000519260,1	PMP2-201, PMP2-202	protein_coding, protein_coding
ENSG00000149418,11	ST14	0.304971667	0.025974667	15.77315805	4.849957855	0.66313132	7.33E-15	2.95E-14	FALSE	FALSE	FALSE	FALSE	ENST00000278742,6	ST14-201	protein_coding
ENSG00000091972,18	CD200	0.237700667	0.007436667	3.316686402	4.834546291	1.713069475	1.43E-05	3.19E-05	FALSE	FALSE	FALSE	FALSE	ENST00000473539,5, ENST00000315711,12, ENST00000383681,7	CD200-203, CD200-201, CD200-202	protein_coding, protein_coding, protein_coding
ENSG00000162711,18	NLRP3	0.170354333	0.009607667	6.974559312	4.828988744	1.221488583	4.19E-07	1.05E-06	FALSE	FALSE	FALSE	FALSE	ENST00000391828,8, ENST00000391827,3, ENST00000336119,8, ENST00000348069,7, ENST00000366496,7, ENST00000697350,1, ENST00000474792,2, ENST00000643234,2	NLRP3-205, NLRP3-204, NLRP3-201, NLRP3-202, NLRP3-203, NLRP3-210, NLRP3-206, NLRP3-209	protein_coding, protein_coding, protein_coding, protein_coding, protein_coding, protein_coding, protein_coding, protein_coding
ENSG00000146221,10	TCTE1	0.768637333	0.068170333	31.45232277	4.828347304	0.513825047	2.55E-22	1.46E-21	FALSE	FALSE	FALSE	FALSE	ENST00000371505,5, ENST00000371504,1	TCTE1-202, TCTE1-201	protein_coding, protein_coding
ENSG00000101203,17	COL20A1	0.064170667	0.004575333	6.23327373	4.808646929	1.009239061	1.58E-08	4.34E-08	FALSE	FALSE	FALSE	FALSE	ENST00000358894,11, ENST00000422202,5	COL20A1-201, COL20A1-203	protein_coding, protein_coding
ENSG00000183921,8	SDR42E2	0.248448	0.017633	6.425272265	4.759079647	0.96168683	6.42E-09	1.81E-08	FALSE	FALSE	FALSE	FALSE	ENST00000686682,1, ENST00000602312,3	SDR42E2-203, SDR42E2-201	protein_coding, protein_coding
ENSG00000010282,15	HHATL	0.274284	0.012423667	7.368675057	4.753081429	1.422435138	3.17E-06	7.44E-06	FALSE	FALSE	FALSE	FALSE	ENST00000310417,9, ENST00000441594,6	HHATL-201, HHATL-205	protein_coding, protein_coding
ENSG00000230358,6	SPDYE21	0.285166333	0.028172	13.00511532	4.747412305	0.763164953	7.47E-12	2.54E-11	FALSE	FALSE	FALSE	FALSE	ENST00000424157,4	SPDYE21-201	protein_coding
ENSG00000154783,12	FGD5	0.210245333	0.019606333	18.13851992	4.741387054	0.597779106	5.72E-17	2.57E-16	FALSE	FALSE	FALSE	FALSE	ENST00000543601,5, ENST00000285046,10	FGD5-206, FGD5-201	protein_coding, protein_coding
ENSG00000143850,16	PLEKHA6	1.107222333	0.119973	113.3199563	4.720500384	0.226456661	1.22E-97	5.60E-96	FALSE	FALSE	FALSE	FALSE	ENST00000272203,8, ENST00000637508,1, ENST00000414478,1	PLEKHA6-201, PLEKHA6-205, PLEKHA6-202	protein_coding, protein_coding, protein_coding
ENSG00000120471,16	TP53AIP1	0.742215333	0.076130667	30.64168253	4.717565392	0.576497887	7.36E-18	3.46E-17	FALSE	FALSE	FALSE	FALSE	ENST00000458238,6, ENST00000531399,6, ENST00000602346,5, ENST00000530777,5	TP53AIP1-201, TP53AIP1-205, TP53AIP1-206, TP53AIP1-204	protein_coding, protein_coding, protein_coding, protein_coding
ENSG00000182983,15	ZNF662	0.145787667	0	3.063441194	4.696834705	2.10501263	6.02E-05	0.000126775	FALSE	FALSE	FALSE	FALSE	ENST00000440367,7, ENST00000328199,6, ENST00000422021,1	ZNF662-204, ZNF662-201, ZNF662-202	protein_coding, protein_coding, protein_coding
ENSG00000170345,10	FOS	2.094100333	0.220716667	40.38427346	4.685573087	0.323957517	1.10E-48	1.55E-47	FALSE	FALSE	FALSE	FALSE	ENST00000554617,1, ENST00000535987,5, ENST00000303562,9, ENST00000555242,1, ENST00000555686,1, ENST00000555347,1	FOS-204, FOS-202, FOS-201, FOS-205, FOS-208, FOS-206	protein_coding, protein_coding, protein_coding, protein_coding, protein_coding, protein_coding
ENSG00000173567,16	ADGRF3	0.741945667	0.078736667	38.32877827	4.673885108	0.365613044	9.33E-39	9.68E-38	FALSE	FALSE	FALSE	FALSE	ENST00000651242,2, ENST00000333478,10, ENST00000421160,6, ENST00000311519,5	ADGRF3-210, ADGRF3-202, ADGRF3-203, ADGRF3-201	protein_coding, protein_coding, protein_coding, protein_coding
ENSG00000204947,9	ZNF425	6.956820667	0.779615	374.4065364	4.67260267	0.120860347	0	0	FALSE	FALSE	FALSE	FALSE	ENST00000378061,7	ZNF425-201	protein_coding
ENSG00000145244,12	CORIN	1.239176667	0.134002667	46.98731848	4.666153113	0.369073006	5.46E-38	5.53E-37	FALSE	FALSE	FALSE	FALSE	ENST00000610355,4, ENST00000273857,9, ENST00000508498,5, ENST00000502252,5, ENST00000505909,5, ENST00000504584,1	CORIN-211, CORIN-201, CORIN-208, CORIN-202, CORIN-207, CORIN-205	protein_coding, protein_coding, protein_coding, protein_coding, protein_coding, protein_coding
ENSG00000155011,9	DKK2	0.108609333	0	3.855815131	4.658438186	1.954748538	4.38E-05	9.36E-05	FALSE	FALSE	FALSE	FALSE	ENST00000285311,8, ENST00000513208,5, ENST00000510463,1	DKK2-201, DKK2-204, DKK2-202	protein_coding, protein_coding, protein_coding
ENSG00000130055,14	GDPD2	0.49965	0.034942667	11.4173224	4.642589983	1.015924434	3.00E-08	8.13E-08	FALSE	FALSE	FALSE	FALSE	ENST00000453994,6, ENST00000536730,5, ENST00000538649,5, ENST00000374382,4	GDPD2-202, GDPD2-204, GDPD2-205, GDPD2-201	protein_coding, protein_coding, protein_coding, protein_coding
ENSG00000050628,21	PTGER3	0.387012333	0.029059667	16.69193297	4.639999268	0.696342165	3.77E-13	1.38E-12	FALSE	FALSE	FALSE	FALSE	ENST00000370931,7, ENST00000628037,2, ENST00000460330,5, ENST00000356595,8, ENST00000306666,10, ENST00000370924,4	PTGER3-205, PTGER3-209, PTGER3-206, PTGER3-202, PTGER3-201, PTGER3-204	protein_coding, protein_coding, protein_coding, protein_coding, protein_coding, protein_coding
ENSG00000163576,18	EFHB	0.424871	0.046758	13.84835776	4.639301551	0.644735393	1.04E-14	4.13E-14	FALSE	FALSE	FALSE	FALSE	ENST00000295824,14, ENST00000344838,8	EFHB-201, EFHB-202	protein_coding, protein_coding
ENSG00000117407,17	ARTN	2.281435667	0.258582333	57.16424727	4.637376273	0.357725853	8.28E-40	8.86E-39	FALSE	FALSE	FALSE	FALSE	ENST00000414809,7, ENST00000372359,10, ENST00000498139,6, ENST00000479128,5, ENST00000472435,1, ENST00000372354,3, ENST00000438616,3	ARTN-203, ARTN-202, ARTN-211, ARTN-209, ARTN-206, ARTN-201, ARTN-204	protein_coding, protein_coding, protein_coding, protein_coding, protein_coding, protein_coding, protein_coding
ENSG00000197653,16	DNAH10	0.797366	0.091138	152.5226223	4.629978496	0.177594904	4.77E-151	6.70E-149	FALSE	FALSE	FALSE	FALSE	ENST00000409039,8, ENST00000673944,1, ENST00000614082,1, ENST00000638045,1	DNAH10-201, DNAH10-211, DNAH10-209, DNAH10-210	protein_coding, protein_coding, protein_coding, protein_coding
ENSG00000181016,9	LSMEM1	6.522662667	0.730722333	114.830571	4.627220346	0.21479935	3.55E-104	1.90E-102	FALSE	FALSE	FALSE	FALSE	ENST00000439068,6, ENST00000312849,4	LSMEM1-202, LSMEM1-201	protein_coding, protein_coding
ENSG00000176381,6	PRR18	0.541768333	0.056785	19.31811379	4.615027857	0.593124427	1.33E-16	5.86E-16	FALSE	FALSE	FALSE	FALSE	ENST00000322583,5	PRR18-201	protein_coding
ENSG00000124102,5	PI3	1.360651333	0.031982	3.146395718	4.61031135	1.987806298	5.15E-05	0.000109156	FALSE	FALSE	FALSE	FALSE	ENST00000243924,4	PI3-201	protein_coding
ENSG00000206181,7	ELOA2	0.098824333	0.002305667	3.824441274	4.595305054	1.917503806	4.33E-05	9.25E-05	FALSE	FALSE	FALSE	FALSE	ENST00000332567,6	ELOA2-201	protein_coding
ENSG00000135407,11	AVIL	0.443556	0.048167	17.45192687	4.585704013	0.519951143	2.46E-20	1.29E-19	FALSE	FALSE	FALSE	FALSE	ENST00000549994,2, ENST00000257861,7	AVIL-207, AVIL-201	protein_coding, protein_coding
ENSG00000103710,11	RASL12	0.107929	0	2.18243867	4.579248411	2.024947861	5.93E-05	0.000124875	FALSE	FALSE	FALSE	FALSE	ENST00000220062,9, ENST00000421977,7, ENST00000434605,2	RASL12-201, RASL12-202, RASL12-203	protein_coding, protein_coding, protein_coding
ENSG00000166863,13	TAC3	1.210677	0.112803667	8.763761699	4.569752967	0.834436834	3.45E-10	1.06E-09	FALSE	FALSE	FALSE	FALSE	ENST00000458521,7, ENST00000441881,5, ENST00000415231,1	TAC3-209, TAC3-208, TAC3-205	protein_coding, protein_coding, protein_coding
ENSG00000121101,16	TEX14	3.914532667	0.470979	269.4830999	4.566209519	0.162417215	3.32E-175	6.00E-173	FALSE	FALSE	FALSE	FALSE	ENST00000349033,10, ENST00000389934,7, ENST00000240361,12	TEX14-202, TEX14-203, TEX14-201	protein_coding, protein_coding, protein_coding
ENSG00000128218,8	VPREB3	1.107946	0.067930667	4.046565154	4.56614541	1.494475429	7.25E-06	1.65E-05	FALSE	FALSE	FALSE	FALSE	ENST00000398465,3, ENST00000248948,4	VPREB3-202, VPREB3-201	protein_coding, protein_coding
ENSG00000166317,12	SYNPO2L	0.211773333	0.020959667	12.47557239	4.562499279	0.725097144	3.27E-12	1.13E-11	FALSE	FALSE	FALSE	FALSE	ENST00000372873,8, ENST00000394810,3	SYNPO2L-201, SYNPO2L-202	protein_coding, protein_coding
ENSG00000156194,18	PPEF2	0.388769	0.039458667	12.24015569	4.560966494	0.670045319	1.22E-13	4.57E-13	FALSE	FALSE	FALSE	FALSE	ENST00000286719,12, ENST00000621010,1	PPEF2-201, PPEF2-207	protein_coding, protein_coding
ENSG00000102575,14	ACP5	0.181371667	0	2.177406182	4.556383016	2.138772698	7.90E-05	0.000164832	FALSE	FALSE	FALSE	FALSE	ENST00000592828,7, ENST00000590832,2, ENST00000648477,1, ENST00000695791,1, ENST00000592659,2, ENST00000695809,1, ENST00000695810,1, ENST00000589792,6, ENST00000695820,1, ENST00000695811,1, ENST00000695813,1, ENST00000695814,1, ENST00000649386,2, ENST00000695815,1, ENST00000591319,2, ENST00000412435,7, ENST00000218758,10, ENST00000695817,1, ENST00000695821,1	ACP5-210, ACP5-207, ACP5-211, ACP5-213, ACP5-209, ACP5-214, ACP5-215, ACP5-206, ACP5-225, ACP5-216, ACP5-218, ACP5-219, ACP5-212, ACP5-220, ACP5-208, ACP5-202, ACP5-201, ACP5-222, ACP5-226	protein_coding, protein_coding, protein_coding, protein_coding, protein_coding, protein_coding, protein_coding, protein_coding, protein_coding, protein_coding, protein_coding, protein_coding, protein_coding, protein_coding, protein_coding, protein_coding, protein_coding, protein_coding, protein_coding
ENSG00000182795,13	C1orf116	0.555302333	0.064147	43.99840432	4.530722118	0.35076872	1.08E-39	1.15E-38	FALSE	FALSE	FALSE	FALSE	ENST00000359470,6, ENST00000461135,2	C1orf116-201, C1orf116-202	protein_coding, protein_coding
ENSG00000136147,18	PHF11	0.435458	0.046735667	52.95108862	4.51839869	0.857917602	9.36E-10	2.79E-09	FALSE	FALSE	FALSE	FALSE	ENST00000378319,8, ENST00000496623,5, ENST00000357596,7, ENST00000488958,5	PHF11-202, PHF11-218, PHF11-201, PHF11-215	protein_coding, protein_coding, protein_coding, protein_coding
ENSG00000188175,10	HEPACAM2	0.352687667	0.031532667	11.1254674	4.515557161	0.927563709	6.56E-09	1.84E-08	FALSE	FALSE	FALSE	FALSE	ENST00000394468,7, ENST00000440868,5, ENST00000341723,8, ENST00000453812,2	HEPACAM2-202, HEPACAM2-203, HEPACAM2-201, HEPACAM2-204	protein_coding, protein_coding, protein_coding, protein_coding
ENSG00000141052,18	MYOCD	0.086698333	0.008781667	7.13557257	4.499919397	1.024997723	5.47E-08	1.45E-07	FALSE	FALSE	FALSE	FALSE	ENST00000425538,6, ENST00000343344,8	MYOCD-203, MYOCD-201	protein_coding, protein_coding
ENSG00000166866,13	MYO1A	0.783121667	0.098738333	41.89045373	4.460075479	0.420560762	5.34E-28	3.77E-27	FALSE	FALSE	FALSE	FALSE	ENST00000300119,8, ENST00000442789,6	MYO1A-201, MYO1A-203	protein_coding, protein_coding
ENSG00000180353,11	HCLS1	0.233839667	0.023208667	8.915222518	4.440187705	0.916943042	6.63E-09	1.86E-08	FALSE	FALSE	FALSE	FALSE	ENST00000314583,8, ENST00000428394,6	HCLS1-201, HCLS1-202	protein_coding, protein_coding
ENSG00000133958,14	UNC79	0.554837	0.070650333	53.50449926	4.439414485	0.298334685	1.07E-51	1.66E-50	FALSE	FALSE	FALSE	FALSE	ENST00000256339,8, ENST00000555664,5, ENST00000553484,5, ENST00000695012,1, ENST00000695013,1, ENST00000393151,6, ENST00000621021,1	UNC79-201, UNC79-205, UNC79-203, UNC79-207, UNC79-208, UNC79-202, UNC79-206	protein_coding, protein_coding, protein_coding, protein_coding, protein_coding, protein_coding, protein_coding
ENSG00000277893,2	SRD5A2	0.125234667	0.008301667	5.300861061	4.437766313	1.308470858	2.36E-06	5.60E-06	FALSE	FALSE	FALSE	FALSE	ENST00000622030,2	SRD5A2-201	protein_coding
ENSG00000182902,14	SLC25A18	0.344582	0.033311	11.15483968	4.42965429	0.969208791	2.29E-08	6.23E-08	FALSE	FALSE	FALSE	FALSE	ENST00000399813,1, ENST00000327451,11	SLC25A18-202, SLC25A18-201	protein_coding, protein_coding
ENSG00000114757,19	PEX5L	0.096865	0.009080333	6.857082119	4.414046264	0.928256517	9.62E-09	2.67E-08	FALSE	FALSE	FALSE	FALSE	ENST00000392649,7, ENST00000467460,6, ENST00000263962,12, ENST00000485199,5, ENST00000468741,5, ENST00000476138,5, ENST00000472994,5, ENST00000464614,5, ENST00000465751,5	PEX5L-202, PEX5L-208, PEX5L-201, PEX5L-215, PEX5L-209, PEX5L-213, PEX5L-211, PEX5L-205, PEX5L-206	protein_coding, protein_coding, protein_coding, protein_coding, protein_coding, protein_coding, protein_coding, protein_coding, protein_coding
ENSG00000204420,10	MPIG6B	0.316319333	0.005053667	2.735615835	4.397536847	2.041227173	8.07E-05	0.000168306	FALSE	FALSE	FALSE	FALSE	ENST00000480039,5, ENST00000375810,8, ENST00000375805,6, ENST00000375809,7, ENST00000649779,1, ENST00000375804,6, ENST00000375814,7	MPIG6B-209, MPIG6B-204, MPIG6B-202, MPIG6B-203, MPIG6B-211, MPIG6B-201, MPIG6B-205	protein_coding, protein_coding, protein_coding, protein_coding, protein_coding, protein_coding, protein_coding
ENSG00000175894,18	TSPEAR	0.242872333	0.028416	14.33534734	4.384312666	0.60921219	5.27E-15	2.14E-14	FALSE	FALSE	FALSE	FALSE	ENST00000323084,9	TSPEAR-201	protein_coding
ENSG00000175267,15	VWA3A	0.356521	0.040802	19.93860673	4.371205086	0.525730787	9.38E-19	4.59E-18	FALSE	FALSE	FALSE	FALSE	ENST00000389398,10, ENST00000563755,1	VWA3A-202, VWA3A-205	protein_coding, protein_coding
ENSG00000100767,17	PAPLN	0.064764	0.005037333	5.158983317	4.360882566	1.253474715	1.68E-06	4.02E-06	FALSE	FALSE	FALSE	FALSE	ENST00000340738,9, ENST00000644200,2, ENST00000554301,5, ENST00000555445,5	PAPLN-202, PAPLN-212, PAPLN-203, PAPLN-208	protein_coding, protein_coding, protein_coding, protein_coding
ENSG00000146192,15	FGD2	0.117466667	0.005468667	3.533391006	4.354357836	1.716468144	3.18E-05	6.86E-05	FALSE	FALSE	FALSE	FALSE	ENST00000274963,13	FGD2-201	protein_coding
ENSG00000134376,17	CRB1	0.366161333	0.042666	17.80151791	4.348098009	0.62902113	3.48E-14	1.34E-13	FALSE	FALSE	FALSE	FALSE	ENST00000535699,5, ENST00000538660,5, ENST00000367400,8, ENST00000638467,1, ENST00000367399,6, ENST00000367397,1, ENST00000681519,1	CRB1-209, CRB1-210, CRB1-203, CRB1-211, CRB1-202, CRB1-201, CRB1-212	protein_coding, protein_coding, protein_coding, protein_coding, protein_coding, protein_coding, protein_coding
ENSG00000166825,15	ANPEP	0.151919333	0.015238333	7.41623601	4.332081675	0.968429915	3.12E-08	8.43E-08	FALSE	FALSE	FALSE	FALSE	ENST00000679248,1, ENST00000300060,7	ANPEP-210, ANPEP-201	protein_coding, protein_coding
ENSG00000240563,2	L1TD1	0.051527333	0	2.402267679	4.326934612	2.204076822	0.000124144	0.000254214	FALSE	FALSE	FALSE	FALSE	ENST00000498273,2	L1TD1-201	protein_coding
ENSG00000005243,10	COPZ2	0.764301667	0.070745	9.561698445	4.323539145	0.911715676	9.00E-09	2.50E-08	FALSE	FALSE	FALSE	FALSE	ENST00000621465,5	COPZ2-210	protein_coding
ENSG00000198520,12	ARMH1	0.824711	0.105219667	18.72095752	4.319085944	0.5346204	5.45E-18	2.57E-17	FALSE	FALSE	FALSE	FALSE	ENST00000458657,6, ENST00000535358,6	ARMH1-218, ARMH1-219	protein_coding, protein_coding
ENSG00000146453,13	PNLDC1	1.300130667	0.176194667	26.23222172	4.314531419	0.415773062	3.48E-27	2.39E-26	FALSE	FALSE	FALSE	FALSE	ENST00000610273,5, ENST00000392167,4	PNLDC1-207, PNLDC1-202	protein_coding, protein_coding
ENSG00000171804,11	WDR87	0.034262	0.003206667	5.8145998	4.312823557	1.119392228	4.07E-07	1.02E-06	FALSE	FALSE	FALSE	FALSE	ENST00000447313,7, ENST00000303868,5	WDR87-202, WDR87-201	protein_coding, protein_coding
ENSG00000204913,7	LRRC3C	0.177800667	0.007207	3.257811813	4.308424585	1.816635181	4.94E-05	0.000104919	FALSE	FALSE	FALSE	FALSE	ENST00000377924,6	LRRC3C-201	protein_coding
ENSG00000166569,8	CPLX4	0.305357333	0.032629667	7.297209862	4.306637022	0.97371869	3.78E-08	1.02E-07	FALSE	FALSE	FALSE	FALSE	ENST00000587244,5, ENST00000299721,3	CPLX4-202, CPLX4-201	protein_coding, protein_coding
ENSG00000186212,4	SOWAHB	0.322399	0.038296667	17.19399635	4.304847572	0.623064618	3.17E-14	1.22E-13	FALSE	FALSE	FALSE	FALSE	ENST00000334306,4	SOWAHB-201	protein_coding
ENSG00000010379,16	SLC6A13	2.182115333	0.290892	40.57414178	4.30142312	0.373608285	1.32E-32	1.11E-31	FALSE	FALSE	FALSE	FALSE	ENST00000445055,6, ENST00000343164,9, ENST00000436453,1	SLC6A13-203, SLC6A13-201, SLC6A13-202	protein_coding, protein_coding, protein_coding
ENSG00000144410,5	CPO	0.642454	0.083901	10.09239296	4.296086261	0.746578499	4.40E-11	1.43E-10	FALSE	FALSE	FALSE	FALSE	ENST00000272852,4	CPO-201	protein_coding
ENSG00000182179,13	UBA7	0.894873333	0.119712667	39.8183858	4.295668876	0.337171956	4.39E-39	4.58E-38	FALSE	FALSE	FALSE	FALSE	ENST00000333486,4	UBA7-201	protein_coding
ENSG00000108576,10	SLC6A4	0.200655	0.026389667	17.61372997	4.292666975	0.60082179	5.93E-15	2.40E-14	FALSE	FALSE	FALSE	FALSE	ENST00000650711,1, ENST00000401766,6, ENST00000261707,7	SLC6A4-206, SLC6A4-203, SLC6A4-201	protein_coding, protein_coding, protein_coding
ENSG00000109743,11	BST1	1.194739333	0.149984333	22.51544704	4.290154256	0.539728729	1.41E-17	6.51E-17	FALSE	FALSE	FALSE	FALSE	ENST00000265016,9, ENST00000382346,7	BST1-201, BST1-202	protein_coding, protein_coding
ENSG00000169896,18	ITGAM	0.124843333	0.014843333	8.119198323	4.277979061	0.835348113	1.31E-09	3.85E-09	FALSE	FALSE	FALSE	FALSE	ENST00000648685,1, ENST00000544665,9	ITGAM-208, ITGAM-201	protein_coding, protein_coding
ENSG00000196878,15	LAMB3	0.174356333	0.017661667	10.52443121	4.276855926	0.88486746	5.45E-09	1.54E-08	FALSE	FALSE	FALSE	FALSE	ENST00000356082,9, ENST00000391911,5, ENST00000367030,7	LAMB3-201, LAMB3-203, LAMB3-202	protein_coding, protein_coding, protein_coding
ENSG00000070915,10	SLC12A3	0.140129333	0.009092667	5.584662179	4.269053009	1.338062982	4.36E-06	1.01E-05	FALSE	FALSE	FALSE	FALSE	ENST00000566786,5, ENST00000438926,6, ENST00000563236,6, ENST00000262502,5	SLC12A3-205, SLC12A3-202, SLC12A3-203, SLC12A3-201	protein_coding, protein_coding, protein_coding, protein_coding
ENSG00000144063,4	MALL	0.354360667	0.014947667	5.053896838	4.200340764	1.619842124	2.76E-05	5.99E-05	FALSE	FALSE	FALSE	FALSE	ENST00000272462,3, ENST00000427178,1	MALL-201, MALL-203	protein_coding, protein_coding
ENSG00000171860,5	C3AR1	0.123872	0.004406667	2.610125406	4.197060718	1.977194683	9.41E-05	0.000195232	FALSE	FALSE	FALSE	FALSE	ENST00000307637,5	C3AR1-201	protein_coding
ENSG00000147655,12	RSPO2	0.466530667	0.060585	14.09793215	4.186423731	0.604134114	2.02E-14	7.89E-14	FALSE	FALSE	FALSE	FALSE	ENST00000517939,5, ENST00000517781,5, ENST00000276659,10	RSPO2-203, RSPO2-202, RSPO2-201	protein_coding, protein_coding, protein_coding
ENSG00000197181,12	PIWIL2	0.364785	0.050362667	20.60847802	4.183032823	0.481558639	2.19E-20	1.15E-19	FALSE	FALSE	FALSE	FALSE	ENST00000356766,11, ENST00000521356,5, ENST00000454009,6, ENST00000611073,1	PIWIL2-201, PIWIL2-204, PIWIL2-202, PIWIL2-205	protein_coding, protein_coding, protein_coding, protein_coding
ENSG00000134489,7	HRH4	0.788283	0.117696667	31.48926898	4.174468166	0.479493281	1.79E-20	9.50E-20	FALSE	FALSE	FALSE	FALSE	ENST00000256906,5, ENST00000426880,2	HRH4-201, HRH4-202	protein_coding, protein_coding
ENSG00000166922,9	SCG5	0.979921667	0.069022333	12.32350517	4.173421046	1.329769576	5.04E-06	1.16E-05	FALSE	FALSE	FALSE	FALSE	ENST00000413748,6, ENST00000494364,5, ENST00000497208,5, ENST00000300175,9	SCG5-202, SCG5-206, SCG5-207, SCG5-201	protein_coding, protein_coding, protein_coding, protein_coding
ENSG00000019991,18	HGF	0.091933	0.005321	5.141424499	4.151250907	1.508394826	1.73E-05	3.82E-05	FALSE	FALSE	FALSE	FALSE	ENST00000222390,11, ENST00000457544,7, ENST00000444829,7, ENST00000453411,6, ENST00000423064,7, ENST00000465234,2, ENST00000354224,10, ENST00000643024,1	HGF-201, HGF-209, HGF-206, HGF-208, HGF-205, HGF-210, HGF-202, HGF-211	protein_coding, protein_coding, protein_coding, protein_coding, protein_coding, protein_coding, protein_coding, protein_coding
ENSG00000163792,6	TCF23	0.043890667	0	2.347963731	4.147416526	2.221458152	0.000165803	0.000335093	FALSE	FALSE	FALSE	FALSE	ENST00000296096,6	TCF23-201	protein_coding
ENSG00000013364,19	MVP	1.148058	0.177765667	57.44663261	4.1454754	0.278634835	3.38E-52	5.37E-51	FALSE	FALSE	FALSE	FALSE	ENST00000395353,5, ENST00000357402,10, ENST00000629059,1	MVP-202, MVP-201, MVP-219	protein_coding, protein_coding, protein_coding
ENSG00000197153,5	H3C12	3.169233667	0.465712333	13.64963262	4.137182982	0.613761654	6.50E-14	2.47E-13	FALSE	FALSE	FALSE	FALSE	ENST00000359303,4	H3C12-201	protein_coding
ENSG00000165805,10	C12orf50	0.51037	0.061310667	7.855695025	4.129655125	0.883603189	9.59E-09	2.67E-08	FALSE	FALSE	FALSE	FALSE	ENST00000298699,7, ENST00000550553,5	C12orf50-201, C12orf50-203	protein_coding, protein_coding
ENSG00000174827,14	PDZK1	0.849891	0.127364	20.10105697	4.119969747	0.487888037	1.42E-19	7.22E-19	FALSE	FALSE	FALSE	FALSE	ENST00000451928,6, ENST00000344770,6, ENST00000417171,6	PDZK1-205, PDZK1-201, PDZK1-202	protein_coding, protein_coding, protein_coding
ENSG00000176945,18	MUC20	1.389007333	0.228215667	71.13866645	4.115486615	0.273605558	2.54E-53	4.18E-52	FALSE	FALSE	FALSE	FALSE	ENST00000436408,6, ENST00000447234,7, ENST00000445522,6	MUC20-202, MUC20-204, MUC20-203	protein_coding, protein_coding, protein_coding
ENSG00000117601,15	SERPINC1	0.987765667	0.142216333	17.17731967	4.113582883	0.577917014	4.42E-15	1.80E-14	FALSE	FALSE	FALSE	FALSE	ENST00000367698,4	SERPINC1-201	protein_coding
ENSG00000188038,8	NRN1L	2.216846667	0.236332667	10.22601055	4.103407055	0.991409715	1.06E-07	2.74E-07	FALSE	FALSE	FALSE	FALSE	ENST00000339176,8, ENST00000576147,1	NRN1L-201, NRN1L-202	protein_coding, protein_coding
ENSG00000138379,5	MSTN	1.131748333	0.163151	25.65517026	4.086563903	0.488142543	2.37E-19	1.19E-18	FALSE	FALSE	FALSE	FALSE	ENST00000260950,5	MSTN-201	protein_coding
ENSG00000143110,12	C1orf162	4.397130333	0.704887667	39.47697536	4.075288467	0.390659567	8.15E-28	5.72E-27	FALSE	FALSE	FALSE	FALSE	ENST00000343534,9, ENST00000369718,4	C1orf162-201, C1orf162-202	protein_coding, protein_coding
ENSG00000172940,13	SLC22A13	0.343943	0.051893667	13.68750756	4.075108872	0.643078706	8.03E-13	2.88E-12	FALSE	FALSE	FALSE	FALSE	ENST00000311856,9	SLC22A13-201	protein_coding
ENSG00000169194,10	IL13	0.214622333	0.008498333	3.896798407	4.074988897	1.807297634	7.10E-05	0.000148693	FALSE	FALSE	FALSE	FALSE	ENST00000304506,7	IL13-201	protein_coding
ENSG00000095303,17	PTGS1	0.167253	0.023048333	7.335449657	4.074869667	0.83849617	3.60E-09	1.03E-08	FALSE	FALSE	FALSE	FALSE	ENST00000540753,6, ENST00000362012,7, ENST00000619306,5, ENST00000223423,8, ENST00000373698,7	PTGS1-205, PTGS1-202, PTGS1-206, PTGS1-201, PTGS1-203	protein_coding, protein_coding, protein_coding, protein_coding, protein_coding
ENSG00000055957,11	ITIH1	0.170778667	0.009157667	5.98855935	4.070151418	1.532770194	2.31E-05	5.06E-05	FALSE	FALSE	FALSE	FALSE	ENST00000273283,7, ENST00000537050,5, ENST00000405128,3	ITIH1-201, ITIH1-211, ITIH1-202	protein_coding, protein_coding, protein_coding
ENSG00000164304,16	CAGE1	0.478509333	0.076359667	18.66463614	4.067794645	0.515345173	1.12E-17	5.20E-17	FALSE	FALSE	FALSE	FALSE	ENST00000379918,8, ENST00000502583,6, ENST00000296742,11, ENST00000512086,5, ENST00000338150,8	CAGE1-203, CAGE1-206, CAGE1-201, CAGE1-208, CAGE1-202	protein_coding, protein_coding, protein_coding, protein_coding, protein_coding
ENSG00000173626,10	TRAPPC3L	0.122129	0.005703667	2.704022597	4.067762868	1.855688669	8.34E-05	0.000173819	FALSE	FALSE	FALSE	FALSE	ENST00000356128,4, ENST00000368602,4	TRAPPC3L-201, TRAPPC3L-202	protein_coding, protein_coding
ENSG00000148795,7	CYP17A1	0.334953667	0.036506	12.72167508	4.05901398	0.872134727	9.65E-09	2.68E-08	FALSE	FALSE	FALSE	FALSE	ENST00000369887,4, ENST00000638190,1, ENST00000638971,1, ENST00000638272,1, ENST00000639393,1	CYP17A1-201, CYP17A1-204, CYP17A1-206, CYP17A1-205, CYP17A1-207	protein_coding, protein_coding, protein_coding, protein_coding, protein_coding
ENSG00000150637,9	CD226	1.154354333	0.171601667	89.5137958	4.052429558	0.391114302	1.57E-27	1.09E-26	FALSE	FALSE	FALSE	FALSE	ENST00000582621,6, ENST00000280200,8, ENST00000581982,5, ENST00000577287,5	CD226-207, CD226-201, CD226-206, CD226-202	protein_coding, protein_coding, protein_coding, protein_coding
ENSG00000116819,9	TFAP2E	0.967909333	0.161250667	28.70208443	4.05194721	0.374584424	1.23E-29	9.24E-29	FALSE	FALSE	FALSE	FALSE	ENST00000373235,4	TFAP2E-201	protein_coding
ENSG00000177752,15	YIPF7	0.631332	0.073803	5.896989279	4.049268234	1.088505153	5.70E-07	1.41E-06	FALSE	FALSE	FALSE	FALSE	ENST00000415895,9	YIPF7-202	protein_coding
ENSG00000174348,14	PODN	0.119600333	0.008650333	3.568119703	4.021685848	1.60514225	3.61E-05	7.77E-05	FALSE	FALSE	FALSE	FALSE	ENST00000395871,7, ENST00000673956,1, ENST00000312553,10, ENST00000371500,8, ENST00000618387,1	PODN-203, PODN-209, PODN-201, PODN-202, PODN-207	protein_coding, protein_coding, protein_coding, protein_coding, protein_coding
ENSG00000157335,21	CLEC18C	0.194229667	0.014685667	4.328309289	4.001072818	1.6468984	4.50E-05	9.60E-05	FALSE	FALSE	FALSE	FALSE	ENST00000618957,4, ENST00000541793,7, ENST00000314151,12, ENST00000569347,6, ENST00000536907,2	CLEC18C-211, CLEC18C-203, CLEC18C-201, CLEC18C-210, CLEC18C-202	protein_coding, protein_coding, protein_coding, protein_coding, protein_coding
ENSG00000091831,25	ESR1	0.097118333	0.010493667	4.378955305	3.994905112	1.138324801	1.25E-06	3.02E-06	FALSE	FALSE	FALSE	FALSE	ENST00000440973,5, ENST00000338799,9, ENST00000443427,5, ENST00000406599,5, ENST00000456483,3, ENST00000206249,8, ENST00000427531,6	ESR1-207, ESR1-202, ESR1-208, ESR1-204, ESR1-210, ESR1-201, ESR1-206	protein_coding, protein_coding, protein_coding, protein_coding, protein_coding, protein_coding, protein_coding
ENSG00000168899,5	VAMP5	0.697939333	0	3.275401963	3.994704787	2.42662669	0.000264551	0.000524727	FALSE	FALSE	FALSE	FALSE	ENST00000306384,5	VAMP5-201	protein_coding
ENSG00000085265,12	FCN1	0.028458667	0	1.684508069	3.993995009	2.224107597	0.000208728	0.000417991	FALSE	FALSE	FALSE	FALSE	ENST00000371806,4	FCN1-201	protein_coding
ENSG00000170128,5	GPR25	0.248431333	0.007079	3.336594006	3.993614149	1.916979997	0.000112171	0.000230964	FALSE	FALSE	FALSE	FALSE	ENST00000304244,5	GPR25-201	protein_coding
ENSG00000188981,11	MSANTD1	1.177435	0.199665667	38.77027522	3.973645759	0.399745048	8.73E-26	5.65E-25	FALSE	FALSE	FALSE	FALSE	ENST00000507492,5, ENST00000438480,7, ENST00000510580,1	MSANTD1-203, MSANTD1-201, MSANTD1-204	protein_coding, protein_coding, protein_coding
ENSG00000170748,7	RBMXL2	0.803128333	0.124636667	26.06727381	3.970522282	0.52388775	9.96E-17	4.43E-16	FALSE	FALSE	FALSE	FALSE	ENST00000306904,7	RBMXL2-201	protein_coding
ENSG00000164175,15	SLC45A2	0.922396333	0.142383	20.48267241	3.96593568	0.619749484	4.25E-13	1.55E-12	FALSE	FALSE	FALSE	FALSE	ENST00000296589,9, ENST00000382102,7, ENST00000509381,1	SLC45A2-201, SLC45A2-202, SLC45A2-204	protein_coding, protein_coding, protein_coding
ENSG00000269405,7	NXF2	0.20976	0.013029	4.249339905	3.961759947	1.50301117	2.47E-05	5.39E-05	FALSE	FALSE	FALSE	FALSE	ENST00000625106,4, ENST00000604790,2	NXF2-202, NXF2-201	protein_coding, protein_coding
ENSG00000184507,16	NUTM1	0.155090333	0.023417667	8.666849385	3.953227413	0.743253946	2.73E-10	8.43E-10	FALSE	FALSE	FALSE	FALSE	ENST00000537011,6, ENST00000614490,4, ENST00000438749,7, ENST00000333756,4	NUTM1-203, NUTM1-204, NUTM1-202, NUTM1-201	protein_coding, protein_coding, protein_coding, protein_coding
ENSG00000152763,17	DNAI4	4.552636667	0.843997333	150.8577613	3.941626489	0.283394742	1.72E-46	2.28E-45	FALSE	FALSE	FALSE	FALSE	ENST00000371026,8, ENST00000371023,7, ENST00000371022,3, ENST00000488333,2	DNAI4-203, DNAI4-202, DNAI4-201, DNAI4-207	protein_coding, protein_coding, protein_coding, protein_coding
ENSG00000166278,16	C2	1.115694	0.194136333	35.81851825	3.934048172	0.351081482	1.09E-31	8.88E-31	FALSE	FALSE	FALSE	FALSE	ENST00000469372,5, ENST00000695637,1, ENST00000497706,6, ENST00000452323,6, ENST00000442278,6, ENST00000447952,7, ENST00000418949,6, ENST00000299367,10, ENST00000695638,1, ENST00000695644,1	C2-211, C2-218, C2-217, C2-209, C2-206, C2-207, C2-205, C2-201, C2-219, C2-222	protein_coding, protein_coding, protein_coding, protein_coding, protein_coding, protein_coding, protein_coding, protein_coding, protein_coding, protein_coding
ENSG00000154258,17	ABCA9	0.135274333	0.018634333	9.65500431	3.932786256	0.845684064	8.52E-09	2.38E-08	FALSE	FALSE	FALSE	FALSE	ENST00000340001,9, ENST00000453985,6, ENST00000495634,5	ABCA9-201, ABCA9-202, ABCA9-207	protein_coding, protein_coding, protein_coding
ENSG00000124721,18	DNAH8	0.053012333	0.009846667	20.43281864	3.931110946	0.627312264	9.35E-13	3.34E-12	FALSE	FALSE	FALSE	FALSE	ENST00000327475,11, ENST00000449981,6, ENST00000359357,7	DNAH8-201, DNAH8-205, DNAH8-202	protein_coding, protein_coding, protein_coding
ENSG00000148377,6	IDI2	0.335335333	0.031886667	4.507852489	3.930975979	1.249480397	4.64E-06	1.07E-05	FALSE	FALSE	FALSE	FALSE	ENST00000277517,2	IDI2-201	protein_coding
ENSG00000007062,12	PROM1	0.157719	0.01473	5.196982664	3.923566569	1.172752341	2.26E-06	5.35E-06	FALSE	FALSE	FALSE	FALSE	ENST00000447510,7, ENST00000505450,5, ENST00000508167,5, ENST00000510224,5, ENST00000539194,6, ENST00000540805,6, ENST00000675613,1, ENST00000675377,1	PROM1-201, PROM1-206, PROM1-207, PROM1-210, PROM1-219, PROM1-220, PROM1-222, PROM1-221	protein_coding, protein_coding, protein_coding, protein_coding, protein_coding, protein_coding, protein_coding, protein_coding
ENSG00000106823,13	ECM2	0.059667	0	1.721192793	3.918944052	2.029028797	0.000165272	0.000334186	FALSE	FALSE	FALSE	FALSE	ENST00000444490,6, ENST00000344604,10, ENST00000375540,5	ECM2-204, ECM2-201, ECM2-202	protein_coding, protein_coding, protein_coding
ENSG00000160868,16	CYP3A4	0.104950667	0	2.03172595	3.917687716	2.147330437	0.000207362	0.000415407	FALSE	FALSE	FALSE	FALSE	ENST00000354593,6, ENST00000651514,1, ENST00000336411,7, ENST00000652018,1	CYP3A4-202, CYP3A4-206, CYP3A4-201, CYP3A4-207	protein_coding, protein_coding, protein_coding, protein_coding
ENSG00000243414,6	TICAM2	0.590728	0.036149	19.00638852	3.914677425	1.719628044	7.01E-05	0.000147036	FALSE	FALSE	FALSE	FALSE	ENST00000427199,3	TICAM2-201	protein_coding
ENSG00000181333,12	HEPHL1	0.041311	0.001919667	2.827456071	3.91202475	1.87528823	0.000115154	0.000236809	FALSE	FALSE	FALSE	FALSE	ENST00000315765,10	HEPHL1-201	protein_coding
ENSG00000168314,19	MOBP	0.489248	0.066150333	9.706075237	3.908345327	1.034006096	4.14E-07	1.03E-06	FALSE	FALSE	FALSE	FALSE	ENST00000428261,5, ENST00000420739,5, ENST00000415443,5, ENST00000447324,5, ENST00000383754,7, ENST00000441980,6, ENST00000682069,1, ENST00000684792,1, ENST00000311042,10	MOBP-206, MOBP-204, MOBP-203, MOBP-210, MOBP-202, MOBP-208, MOBP-214, MOBP-215, MOBP-201	protein_coding, protein_coding, protein_coding, protein_coding, protein_coding, protein_coding, protein_coding, protein_coding, protein_coding
ENSG00000064886,14	CHI3L2	0.289804667	0.027721333	4.438820199	3.904770442	1.258861059	5.39E-06	1.24E-05	FALSE	FALSE	FALSE	FALSE	ENST00000445067,6, ENST00000369744,6, ENST00000369748,9, ENST00000466741,5, ENST00000524472,5	CHI3L2-203, CHI3L2-201, CHI3L2-202, CHI3L2-204, CHI3L2-212	protein_coding, protein_coding, protein_coding, protein_coding, protein_coding
ENSG00000188687,18	SLC4A5	3.367782333	0.636675667	244.6020556	3.904331745	0.134897864	9.87E-187	2.11E-184	FALSE	FALSE	FALSE	FALSE	ENST00000394019,7, ENST00000346834,8, ENST00000423644,5, ENST00000358683,8, ENST00000377632,5, ENST00000377634,8	SLC4A5-205, SLC4A5-201, SLC4A5-206, SLC4A5-202, SLC4A5-203, SLC4A5-204	protein_coding, protein_coding, protein_coding, protein_coding, protein_coding, protein_coding
ENSG00000278705,3	H4C2	8.945595	1.434462667	23.79878924	3.904216952	0.63461753	1.84E-12	6.49E-12	FALSE	FALSE	FALSE	FALSE	ENST00000377745,5	H4C2-201	protein_coding
ENSG00000172061,9	LRRC15	0.024460667	0	2.528358726	3.902922905	1.981897534	0.000152926	0.000310175	FALSE	FALSE	FALSE	FALSE	ENST00000347624,4, ENST00000428839,1	LRRC15-201, LRRC15-202	protein_coding, protein_coding
ENSG00000124103,10	FAM209A	1.670357667	0.240488667	10.66851213	3.894788982	0.74497456	4.13E-10	1.26E-09	FALSE	FALSE	FALSE	FALSE	ENST00000371328,5	FAM209A-201	protein_coding
ENSG00000170509,12	HSD17B13	0.412237667	0.066283	11.52433684	3.885631149	0.717580913	1.45E-10	4.57E-10	FALSE	FALSE	FALSE	FALSE	ENST00000302219,10, ENST00000328546,5	HSD17B13-201, HSD17B13-202	protein_coding, protein_coding
ENSG00000105219,10	CCNP	0.893810667	0.141134	9.392306235	3.871640035	0.831950935	7.88E-09	2.20E-08	FALSE	FALSE	FALSE	FALSE	ENST00000430325,7, ENST00000599263,6, ENST00000513948,1	CCNP-202, CCNP-205, CCNP-203	protein_coding, protein_coding, protein_coding
ENSG00000136286,16	MYO1G	0.125556667	0.014288333	6.805562385	3.867323147	1.003514551	2.98E-07	7.54E-07	FALSE	FALSE	FALSE	FALSE	ENST00000258787,12, ENST00000648014,1	MYO1G-201, MYO1G-208	protein_coding, protein_coding
ENSG00000157765,13	SLC34A2	0.271311333	0.03424	6.45582168	3.865039651	1.009595286	3.31E-07	8.34E-07	FALSE	FALSE	FALSE	FALSE	ENST00000645788,1, ENST00000504570,5, ENST00000382051,8, ENST00000503434,5	SLC34A2-207, SLC34A2-203, SLC34A2-201, SLC34A2-202	protein_coding, protein_coding, protein_coding, protein_coding
ENSG00000165197,5	VEGFD	0.484406667	0.074631	10.70378844	3.840532422	0.741830824	5.10E-10	1.55E-09	FALSE	FALSE	FALSE	FALSE	ENST00000297904,4	VEGFD-201	protein_coding
ENSG00000198821,12	CD247	0.311428	0.025991333	4.693529788	3.839174523	1.462567415	2.58E-05	5.63E-05	FALSE	FALSE	FALSE	FALSE	ENST00000700105,1, ENST00000392122,4, ENST00000700155,1, ENST00000470379,2, ENST00000700156,1, ENST00000700157,1, ENST00000700158,1, ENST00000362089,10, ENST00000700106,1, ENST00000700165,1, ENST00000700134,1, ENST00000700107,1, ENST00000700159,1, ENST00000700160,1, ENST00000700108,1, ENST00000700109,1, ENST00000476733,6, ENST00000700161,1, ENST00000700142,1	CD247-208, CD247-202, CD247-227, CD247-203, CD247-228, CD247-229, CD247-230, CD247-201, CD247-209, CD247-236, CD247-217, CD247-210, CD247-231, CD247-232, CD247-211, CD247-212, CD247-204, CD247-233, CD247-225	protein_coding, protein_coding, protein_coding, protein_coding, protein_coding, protein_coding, protein_coding, protein_coding, protein_coding, protein_coding, protein_coding, protein_coding, protein_coding, protein_coding, protein_coding, protein_coding, protein_coding, protein_coding, protein_coding
ENSG00000135914,6	HTR2B	0.363013667	0.034068	5.530190023	3.806618859	1.283207046	8.52E-06	1.93E-05	FALSE	FALSE	FALSE	FALSE	ENST00000258400,4	HTR2B-201	protein_coding
ENSG00000120738,8	EGR1	3.899172333	0.807106	138.2642569	3.790274819	0.179104832	3.74E-102	1.90E-100	FALSE	FALSE	FALSE	FALSE	ENST00000239938,5	EGR1-201	protein_coding
ENSG00000189045,15	ANKDD1B	0.375811667	0.065857333	12.1212242	3.76764298	0.770189188	2.15E-09	6.23E-09	FALSE	FALSE	FALSE	FALSE	ENST00000672850,1, ENST00000672844,1, ENST00000601380,4	ANKDD1B-212, ANKDD1B-211, ANKDD1B-204	protein_coding, protein_coding, protein_coding
ENSG00000179921,15	GPBAR1	0.619348333	0.088407667	12.48148588	3.766632436	0.74049555	7.67E-10	2.30E-09	FALSE	FALSE	FALSE	FALSE	ENST00000479077,5, ENST00000522678,5, ENST00000519574,2, ENST00000521462,1	GPBAR1-201, GPBAR1-204, GPBAR1-202, GPBAR1-203	protein_coding, protein_coding, protein_coding, protein_coding
ENSG00000189334,9	S100A14	0.446954333	0.062302333	5.673892836	3.765084624	1.001746693	4.24E-07	1.06E-06	FALSE	FALSE	FALSE	FALSE	ENST00000476873,5, ENST00000368701,5, ENST00000344616,4, ENST00000368702,5	S100A14-206, S100A14-203, S100A14-201, S100A14-204	protein_coding, protein_coding, protein_coding, protein_coding
ENSG00000105261,8	OVOL3	0.662885667	0.055303	4.311916096	3.763525913	1.466107941	3.13E-05	6.76E-05	FALSE	FALSE	FALSE	FALSE	ENST00000633214,2, ENST00000585332,3	OVOL3-202, OVOL3-201	protein_coding, protein_coding
ENSG00000179044,16	EXOC3L1	0.110477667	0.006973667	2.878734535	3.758646982	1.769883904	0.000111202	0.000229055	FALSE	FALSE	FALSE	FALSE	ENST00000314586,11	EXOC3L1-201	protein_coding
ENSG00000150275,20	PCDH15	0.086129	0.006151667	5.085968379	3.75443548	1.575313832	5.43E-05	0.0001148	FALSE	FALSE	FALSE	FALSE	ENST00000644397,2, ENST00000373965,6, ENST00000616114,4, ENST00000621708,4, ENST00000495484,5, ENST00000395445,6, ENST00000395440,5, ENST00000395442,5, ENST00000617271,4, ENST00000395446,5, ENST00000409834,5, ENST00000613657,5, ENST00000320301,11, ENST00000361849,7, ENST00000373957,7, ENST00000395430,5, ENST00000395433,5, ENST00000437009,5, ENST00000373955,5	PCDH15-229, PCDH15-206, PCDH15-224, PCDH15-227, PCDH15-220, PCDH15-211, PCDH15-209, PCDH15-210, PCDH15-225, PCDH15-212, PCDH15-213, PCDH15-222, PCDH15-201, PCDH15-202, PCDH15-205, PCDH15-207, PCDH15-208, PCDH15-215, PCDH15-203	protein_coding, protein_coding, protein_coding, protein_coding, protein_coding, protein_coding, protein_coding, protein_coding, protein_coding, protein_coding, protein_coding, protein_coding, protein_coding, protein_coding, protein_coding, protein_coding, protein_coding, protein_coding, protein_coding
ENSG00000101049,18	SGK2	1.74523	0.351996	43.067187	3.7469349	0.283232418	9.21E-43	1.09E-41	FALSE	FALSE	FALSE	FALSE	ENST00000373100,7, ENST00000648083,1, ENST00000485914,2, ENST00000423407,7, ENST00000341458,10, ENST00000426287,3	SGK2-203, SGK2-213, SGK2-207, SGK2-205, SGK2-201, SGK2-206	protein_coding, protein_coding, protein_coding, protein_coding, protein_coding, protein_coding
ENSG00000244607,7	CCDC13	0.031746333	0.001563333	4.192808009	3.746184025	1.989434577	0.000201979	0.000404925	FALSE	FALSE	FALSE	FALSE	ENST00000310232,11	CCDC13-201	protein_coding
ENSG00000176919,13	C8G	0.739417333	0.100794333	5.55646661	3.743696793	0.97622198	3.05E-07	7.71E-07	FALSE	FALSE	FALSE	FALSE	ENST00000371634,7	C8G-201	protein_coding
ENSG00000188959,10	C9orf152	0.610112333	0.113495333	19.37951022	3.737222008	0.568780911	9.00E-14	3.40E-13	FALSE	FALSE	FALSE	FALSE	ENST00000400613,5	C9orf152-201	protein_coding
ENSG00000177025,3	C19orf18	2.288329333	0.419866333	22.79674006	3.735196075	0.463079665	1.20E-18	5.85E-18	FALSE	FALSE	FALSE	FALSE	ENST00000314391,3	C19orf18-201	protein_coding
ENSG00000136535,15	TBR1	0.167328333	0.026848667	10.65757108	3.733174664	0.809362271	8.60E-09	2.40E-08	FALSE	FALSE	FALSE	FALSE	ENST00000389554,8, ENST00000410035,1	TBR1-201, TBR1-202	protein_coding, protein_coding
ENSG00000183134,5	PTGDR2	0.488499667	0.092073667	21.0320189	3.722253626	0.590090837	5.07E-13	1.84E-12	FALSE	FALSE	FALSE	FALSE	ENST00000332539,5	PTGDR2-201	protein_coding
ENSG00000144821,11	MYH15	1.969756333	0.436239333	227.9857642	3.706276155	0.176038356	2.78E-101	1.39E-99	FALSE	FALSE	FALSE	FALSE	ENST00000693548,1, ENST00000273353,5, ENST00000689784,1	MYH15-205, MYH15-201, MYH15-204	protein_coding, protein_coding, protein_coding
ENSG00000165376,12	CLDN2	0.097131333	0.005502	3.091172284	3.701558773	1.94569602	0.000197888	0.000397153	FALSE	FALSE	FALSE	FALSE	ENST00000541806,6, ENST00000540876,1, ENST00000336803,2	CLDN2-203, CLDN2-202, CLDN2-201	protein_coding, protein_coding, protein_coding
ENSG00000160716,6	CHRNB2	0.048019667	0.004437667	5.162735682	3.690812153	1.381251865	2.28E-05	4.98E-05	FALSE	FALSE	FALSE	FALSE	ENST00000368476,4, ENST00000637900,1	CHRNB2-201, CHRNB2-205	protein_coding, protein_coding
ENSG00000143632,15	ACTA1	2.73808	0.575246667	60.25546495	3.689882849	0.269054215	1.10E-45	1.42E-44	FALSE	FALSE	FALSE	FALSE	ENST00000684723,1, ENST00000366684,7, ENST00000366683,4	ACTA1-203, ACTA1-202, ACTA1-201	protein_coding, protein_coding, protein_coding
ENSG00000170667,15	RASA4B	1.737356667	0.366011667	159.2309491	3.673561	0.312463671	8.50E-35	7.73E-34	FALSE	FALSE	FALSE	FALSE	ENST00000465829,6, ENST00000541662,5, ENST00000306682,6	RASA4B-202, RASA4B-207, RASA4B-201	protein_coding, protein_coding, protein_coding
ENSG00000167554,15	ZNF610	0.295619667	0.037651	5.255548636	3.663959232	1.056268949	1.33E-06	3.21E-06	FALSE	FALSE	FALSE	FALSE	ENST00000403906,8, ENST00000321287,12, ENST00000601151,5, ENST00000327920,12, ENST00000613461,3, ENST00000616431,2	ZNF610-203, ZNF610-201, ZNF610-207, ZNF610-202, ZNF610-208, ZNF610-209	protein_coding, protein_coding, protein_coding, protein_coding, protein_coding, protein_coding
ENSG00000140839,13	CLEC18B	0.749464	0.138732333	18.51712824	3.662220388	0.606305782	2.64E-12	9.21E-12	FALSE	FALSE	FALSE	FALSE	ENST00000339953,9, ENST00000682950,1	CLEC18B-201, CLEC18B-204	protein_coding, protein_coding
ENSG00000141977,9	CIB3	0.847998	0.028206	3.530120998	3.654471619	2.094694063	0.000287726	0.000568564	FALSE	FALSE	FALSE	FALSE	ENST00000269878,8, ENST00000379859,7	CIB3-201, CIB3-202	protein_coding, protein_coding
ENSG00000062038,15	CDH3	0.615848	0.118147	64.20376603	3.652991634	0.326317487	5.47E-32	4.51E-31	FALSE	FALSE	FALSE	FALSE	ENST00000429102,6, ENST00000264012,9	CDH3-202, CDH3-201	protein_coding, protein_coding
ENSG00000115556,14	PLCD4	0.139138333	0.021519667	7.776679428	3.6369408	0.995706198	6.35E-07	1.56E-06	FALSE	FALSE	FALSE	FALSE	ENST00000450993,7, ENST00000417849,5, ENST00000432688,5	PLCD4-206, PLCD4-202, PLCD4-203	protein_coding, protein_coding, protein_coding
ENSG00000102128,8	RAB40AL	4.194478333	0.942765667	47.00924582	3.635509225	0.365834877	3.64E-26	2.40E-25	FALSE	FALSE	FALSE	FALSE	ENST00000218249,7	RAB40AL-201	protein_coding
ENSG00000184716,14	SERINC4	0.819243	0.187455	23.10155704	3.632395104	0.43471943	8.90E-20	4.57E-19	FALSE	FALSE	FALSE	FALSE	ENST00000299969,10, ENST00000319327,7	SERINC4-201, SERINC4-202	protein_coding, protein_coding
ENSG00000169282,18	KCNAB1	0.134106	0.008388	3.277786887	3.631132153	1.712184099	0.000118055	0.000242562	FALSE	FALSE	FALSE	FALSE	ENST00000389636,9, ENST00000490337,6, ENST00000471742,5, ENST00000618897,4, ENST00000302490,12, ENST00000389634,5	KCNAB1-203, KCNAB1-212, KCNAB1-205, KCNAB1-215, KCNAB1-201, KCNAB1-202	protein_coding, protein_coding, protein_coding, protein_coding, protein_coding, protein_coding
ENSG00000181215,16	C4orf50	0.154666667	0.032106667	42.27026054	3.628490544	0.363126051	2.06E-26	1.38E-25	FALSE	FALSE	FALSE	FALSE	ENST00000531445,3	C4orf50-201	protein_coding
ENSG00000187492,9	CDHR4	0.243747333	0.022620667	4.504420033	3.628218087	1.580260336	7.26E-05	0.000152051	FALSE	FALSE	FALSE	FALSE	ENST00000412678,7, ENST00000343366,8, ENST00000487256,1	CDHR4-202, CDHR4-201, CDHR4-205	protein_coding, protein_coding, protein_coding
ENSG00000170426,2	SDR9C7	0.218434667	0.023286667	3.644790319	3.625956843	1.293148164	1.49E-05	3.32E-05	FALSE	FALSE	FALSE	FALSE	ENST00000293502,2	SDR9C7-201	protein_coding
ENSG00000021488,13	SLC7A9	0.420886667	0.077322333	7.111725416	3.620391118	0.797594096	1.16E-08	3.21E-08	FALSE	FALSE	FALSE	FALSE	ENST00000590341,5, ENST00000023064,9, ENST00000587772,1	SLC7A9-204, SLC7A9-201, SLC7A9-202	protein_coding, protein_coding, protein_coding
ENSG00000181722,17	ZBTB20	0.298961333	0.069377667	133.2793815	3.601976031	0.231727829	1.82E-57	3.39E-56	FALSE	FALSE	FALSE	FALSE	ENST00000675478,1, ENST00000357258,8, ENST00000462705,5, ENST00000393785,6, ENST00000481632,5, ENST00000471418,5, ENST00000474710,5, ENST00000464560,5, ENST00000676079,1	ZBTB20-221, ZBTB20-201, ZBTB20-203, ZBTB20-202, ZBTB20-215, ZBTB20-211, ZBTB20-212, ZBTB20-206, ZBTB20-222	protein_coding, protein_coding, protein_coding, protein_coding, protein_coding, protein_coding, protein_coding, protein_coding, protein_coding
ENSG00000182685,8	BRICD5	4.894428	1.098065	44.09418536	3.601619887	0.329410911	9.22E-31	7.26E-30	FALSE	FALSE	FALSE	FALSE	ENST00000328540,8, ENST00000562360,5, ENST00000566018,1	BRICD5-201, BRICD5-202, BRICD5-203	protein_coding, protein_coding, protein_coding
ENSG00000250673,3	REELD1	1.395873	0.314934333	53.31997288	3.597481269	0.315864266	5.35E-33	4.59E-32	FALSE	FALSE	FALSE	FALSE	ENST00000636502,1, ENST00000623665,2	REELD1-203, REELD1-202	protein_coding, protein_coding
ENSG00000124003,13	MOGAT1	0.200908	0	1.871702325	3.586101766	2.078895943	0.000313392	0.0006175	FALSE	FALSE	FALSE	FALSE	ENST00000446656,4	MOGAT1-201	protein_coding
ENSG00000151364,17	KCTD14	1.10865	0.227716	20.02954717	3.569594463	0.53813527	4.85E-14	1.85E-13	FALSE	FALSE	FALSE	FALSE	ENST00000353172,6, ENST00000533144,1	KCTD14-201, KCTD14-202	protein_coding, protein_coding
ENSG00000182600,10	SNORC	8.356690333	2.021123	167.5245195	3.565559883	0.1638385	4.80E-108	2.83E-106	TRUE	FALSE	FALSE	FALSE	ENST00000409533,5, ENST00000409230,5, ENST00000695538,1, ENST00000331342,5	SNORC-203, SNORC-202, SNORC-209, SNORC-201	protein_coding, protein_coding, protein_coding, protein_coding
ENSG00000211448,14	DIO2	1.188068	0.280947333	80.85007842	3.555217554	0.244663675	7.52E-51	1.14E-49	FALSE	FALSE	FALSE	FALSE	ENST00000438257,9, ENST00000557010,5, ENST00000557125,1	DIO2-201, DIO2-209, DIO2-210	protein_coding, protein_coding, protein_coding
ENSG00000101282,9	RSPO4	1.386014333	0.277540667	45.78619388	3.547507423	0.446304074	2.40E-18	1.15E-17	FALSE	FALSE	FALSE	FALSE	ENST00000217260,9, ENST00000400634,2	RSPO4-201, RSPO4-202	protein_coding, protein_coding
ENSG00000119681,12	LTBP2	1.497819333	0.364196333	233.3892067	3.539542099	0.153689758	2.01E-120	1.60E-118	FALSE	FALSE	FALSE	FALSE	ENST00000261978,9, ENST00000556690,5	LTBP2-201, LTBP2-205	protein_coding, protein_coding
ENSG00000103196,12	CRISPLD2	0.676670333	0.159867333	41.67246202	3.533864585	0.319822651	2.31E-31	1.86E-30	FALSE	FALSE	FALSE	FALSE	ENST00000262424,10, ENST00000567845,5, ENST00000564567,5, ENST00000569090,1	CRISPLD2-201, CRISPLD2-209, CRISPLD2-203, CRISPLD2-210	protein_coding, protein_coding, protein_coding, protein_coding
ENSG00000179846,11	NKPD1	0.291531333	0.050607333	21.34874368	3.533443773	0.619063907	1.87E-11	6.20E-11	FALSE	FALSE	FALSE	FALSE	ENST00000686631,1, ENST00000317951,6, ENST00000589776,1	NKPD1-203, NKPD1-201, NKPD1-202	protein_coding, protein_coding, protein_coding
ENSG00000147576,17	ADHFE1	0.833068	0.189433	21.61814008	3.525301535	0.520431356	1.77E-14	6.95E-14	FALSE	FALSE	FALSE	FALSE	ENST00000415254,5, ENST00000396623,8	ADHFE1-204, ADHFE1-203	protein_coding, protein_coding
ENSG00000187855,6	ASCL4	0.129783667	0.005476	2.254772375	3.524379998	2.015614173	0.000310702	0.000612346	FALSE	FALSE	FALSE	FALSE	ENST00000342331,5	ASCL4-201	protein_coding
ENSG00000188672,19	RHCE	0.992554	0.223068333	17.59740603	3.522908601	0.493665755	1.30E-15	5.43E-15	FALSE	FALSE	FALSE	FALSE	ENST00000294413,13, ENST00000340849,8, ENST00000349320,7, ENST00000346452,8, ENST00000349438,8, ENST00000413854,5	RHCE-201, RHCE-202, RHCE-204, RHCE-203, RHCE-205, RHCE-206	protein_coding, protein_coding, protein_coding, protein_coding, protein_coding, protein_coding
ENSG00000248713,2	C4orf54	0.020014667	0.000904	2.606333432	3.516328646	1.884830025	0.000239264	0.000476295	FALSE	FALSE	FALSE	FALSE	ENST00000511828,2	C4orf54-201	protein_coding
ENSG00000181656,7	GPR88	0.066244333	0.003016333	2.296516869	3.504657183	1.922595071	0.000266379	0.000528223	FALSE	FALSE	FALSE	FALSE	ENST00000315033,5	GPR88-201	protein_coding
ENSG00000114455,15	HHLA2	0.170010333	0	2.206272128	3.488078069	2.316099707	0.000495822	0.000954738	FALSE	FALSE	FALSE	FALSE	ENST00000491820,5, ENST00000467562,5, ENST00000467761,6, ENST00000357759,9, ENST00000489514,6	HHLA2-209, HHLA2-205, HHLA2-206, HHLA2-201, HHLA2-208	protein_coding, protein_coding, protein_coding, protein_coding, protein_coding
ENSG00000099365,11	STX1B	0.452181667	0.096267667	32.95358038	3.481755789	0.496614264	3.18E-15	1.31E-14	FALSE	FALSE	FALSE	FALSE	ENST00000215095,11, ENST00000565419,2	STX1B-201, STX1B-202	protein_coding, protein_coding
ENSG00000148483,9	TMEM236	1.101842	0.272773667	60.21681548	3.467158059	0.266384259	9.15E-42	1.05E-40	FALSE	FALSE	FALSE	FALSE	ENST00000377495,2	TMEM236-201	protein_coding
ENSG00000129450,9	SIGLEC9	0.146809	0.005317667	2.179734762	3.454334775	2.099185678	0.000403007	0.000784053	FALSE	FALSE	FALSE	FALSE	ENST00000250360,8, ENST00000440804,7	SIGLEC9-201, SIGLEC9-202	protein_coding, protein_coding
ENSG00000121577,14	POPDC2	0.566371667	0.122353667	17.68662657	3.443708871	0.572468683	2.73E-12	9.52E-12	FALSE	FALSE	FALSE	FALSE	ENST00000493094,6, ENST00000264231,7, ENST00000468801,1	POPDC2-208, POPDC2-201, POPDC2-204	protein_coding, protein_coding, protein_coding
ENSG00000127241,18	MASP1	0.42965	0.102821	22.30321183	3.435048883	0.40532422	2.70E-20	1.41E-19	FALSE	FALSE	FALSE	FALSE	ENST00000337774,10, ENST00000296280,11, ENST00000392472,6, ENST00000169293,10, ENST00000392470,6	MASP1-203, MASP1-202, MASP1-205, MASP1-201, MASP1-204	protein_coding, protein_coding, protein_coding, protein_coding, protein_coding
ENSG00000188487,12	INSC	0.504018333	0.104349	16.66304717	3.434910873	0.626357054	6.91E-11	2.21E-10	FALSE	FALSE	FALSE	FALSE	ENST00000379554,7, ENST00000379556,8, ENST00000528567,5, ENST00000424273,5, ENST00000530161,5, ENST00000525218,1	INSC-201, INSC-202, INSC-207, INSC-203, INSC-208, INSC-205	protein_coding, protein_coding, protein_coding, protein_coding, protein_coding, protein_coding
ENSG00000178187,8	ZNF454	0.168777	0.024133667	5.103074656	3.427457549	1.136429221	7.51E-06	1.71E-05	FALSE	FALSE	FALSE	FALSE	ENST00000320129,7, ENST00000519564,2	ZNF454-201, ZNF454-202	protein_coding, protein_coding
ENSG00000189269,12	DRICH1	2.899625	0.692827333	40.65647466	3.426684022	0.454106152	5.60E-17	2.52E-16	FALSE	FALSE	FALSE	FALSE	ENST00000317749,9, ENST00000614553,1	DRICH1-201, DRICH1-202	protein_coding, protein_coding
ENSG00000165555,10	NOXRED1	1.783297667	0.471001667	46.53153538	3.413908866	0.286695947	1.01E-35	9.41E-35	FALSE	FALSE	FALSE	FALSE	ENST00000380835,7	NOXRED1-201	protein_coding
ENSG00000033122,21	LRRC7	0.037312333	0.006691333	8.537303292	3.41333252	0.758917934	1.39E-08	3.84E-08	FALSE	FALSE	FALSE	FALSE	ENST00000651989,2, ENST00000310961,9, ENST00000370958,5, ENST00000415775,2	LRRC7-214, LRRC7-201, LRRC7-202, LRRC7-203	protein_coding, protein_coding, protein_coding, protein_coding
ENSG00000185988,15	PLK5	1.376851	0.331235	42.81740561	3.406528084	0.343258119	3.36E-26	2.22E-25	FALSE	FALSE	FALSE	FALSE	ENST00000673796,1, ENST00000642079,2, ENST00000454744,7, ENST00000588430,3, ENST00000334770,9, ENST00000673896,1	PLK5-208, PLK5-205, PLK5-202, PLK5-204, PLK5-201, PLK5-210	protein_coding, protein_coding, protein_coding, protein_coding, protein_coding, protein_coding
ENSG00000021461,18	CYP3A43	0.314472333	0.020934333	2.776964865	3.404888031	1.808323044	0.000244943	0.000487364	FALSE	FALSE	FALSE	FALSE	ENST00000631161,2, ENST00000354829,7, ENST00000417625,5, ENST00000415413,5, ENST00000444905,5, ENST00000222382,5, ENST00000312017,9	CYP3A43-216, CYP3A43-203, CYP3A43-205, CYP3A43-204, CYP3A43-209, CYP3A43-201, CYP3A43-202	protein_coding, protein_coding, protein_coding, protein_coding, protein_coding, protein_coding, protein_coding
ENSG00000086570,13	FAT2	0.015670667	0.000547667	2.240662065	3.402029246	2.094231894	0.00043655	0.000845262	FALSE	FALSE	FALSE	FALSE	ENST00000261800,6	FAT2-201	protein_coding
ENSG00000115850,10	LCT	0.077414333	0.013639333	10.85674492	3.400467317	0.799454182	4.52E-08	1.21E-07	FALSE	FALSE	FALSE	FALSE	ENST00000264162,7	LCT-201	protein_coding
ENSG00000213578,6	CPLX3	0.183587333	0.030186	5.598633241	3.391262347	1.063655586	4.05E-06	9.42E-06	FALSE	FALSE	FALSE	FALSE	ENST00000395018,6	CPLX3-201	protein_coding
ENSG00000177432,8	NAP1L5	0.44224	0.088518333	14.75673617	3.390012674	0.737732667	8.62E-09	2.40E-08	FALSE	FALSE	FALSE	FALSE	ENST00000323061,7	NAP1L5-201	protein_coding
ENSG00000157445,15	CACNA2D3	5.374098333	1.447194667	298.9731556	3.383671735	0.121271044	1.90E-174	3.35E-172	TRUE	FALSE	FALSE	FALSE	ENST00000415676,6, ENST00000474759,6, ENST00000288197,9, ENST00000620722,4, ENST00000490478,5	CACNA2D3-202, CACNA2D3-206, CACNA2D3-201, CACNA2D3-212, CACNA2D3-210	protein_coding, protein_coding, protein_coding, protein_coding, protein_coding
ENSG00000005379,17	TSPOAP1	0.019101	0.000854	2.312375561	3.383550631	1.965719123	0.000362243	0.00070857	FALSE	FALSE	FALSE	FALSE	ENST00000268893,10, ENST00000343736,9	TSPOAP1-201, TSPOAP1-202	protein_coding, protein_coding
ENSG00000023839,12	ABCC2	2.334917667	0.619342333	188.5541634	3.38338762	0.1901897	6.88E-74	1.92E-72	FALSE	FALSE	FALSE	FALSE	ENST00000648689,1, ENST00000647814,1	ABCC2-207, ABCC2-203	protein_coding, protein_coding
ENSG00000189233,12	NUGGC	0.079210333	0.008611667	4.010445023	3.375588213	1.341545952	4.12E-05	8.83E-05	FALSE	FALSE	FALSE	FALSE	ENST00000413272,7	NUGGC-201	protein_coding
ENSG00000130182,8	ZSCAN10	0.201763667	0.032357667	5.633694869	3.374879616	1.079167464	5.11E-06	1.18E-05	FALSE	FALSE	FALSE	FALSE	ENST00000576985,6, ENST00000252463,6, ENST00000575108,5, ENST00000538082,5, ENST00000572548,1	ZSCAN10-209, ZSCAN10-201, ZSCAN10-207, ZSCAN10-202, ZSCAN10-205	protein_coding, protein_coding, protein_coding, protein_coding, protein_coding
ENSG00000182585,10	EPGN	0.281371333	0.057688667	8.497381999	3.360553332	0.924832613	7.09E-07	1.74E-06	FALSE	FALSE	FALSE	FALSE	ENST00000413830,6, ENST00000332112,8, ENST00000502358,5, ENST00000503098,5, ENST00000505212,5, ENST00000509145,5, ENST00000514968,5	EPGN-202, EPGN-201, EPGN-204, EPGN-206, EPGN-207, EPGN-208, EPGN-209	protein_coding, protein_coding, protein_coding, protein_coding, protein_coding, protein_coding, protein_coding
ENSG00000272822,2	ENSG00000272822	2.030435667	0.428625667	20.58278949	3.360330408	0.764679403	2.34E-08	6.36E-08	FALSE	FALSE	FALSE	FALSE	ENST00000398092,4	ENST00000398092	protein_coding
ENSG00000163406,11	SLC15A2	1.280041	0.323606333	69.59790795	3.358503138	0.262392827	1.50E-40	1.64E-39	FALSE	FALSE	FALSE	FALSE	ENST00000489711,6, ENST00000295605,6	SLC15A2-205, SLC15A2-201	protein_coding, protein_coding
ENSG00000151062,15	CACNA2D4	0.141803	0.006011333	5.195183095	3.358067756	1.593235445	0.000139422	0.000283922	FALSE	FALSE	FALSE	FALSE	ENST00000382722,10, ENST00000538450,5, ENST00000587995,5, ENST00000588077,5, ENST00000538027,6, ENST00000586184,5, ENST00000585708,5, ENST00000585732,1	CACNA2D4-202, CACNA2D4-209, CACNA2D4-222, CACNA2D4-223, CACNA2D4-208, CACNA2D4-221, CACNA2D4-219, CACNA2D4-220	protein_coding, protein_coding, protein_coding, protein_coding, protein_coding, protein_coding, protein_coding, protein_coding
ENSG00000189375,12	TBC1D28	0.123459667	0.014802333	4.723276089	3.353931828	1.256988553	2.55E-05	5.56E-05	FALSE	FALSE	FALSE	FALSE	ENST00000405044,7, ENST00000345096,8	TBC1D28-202, TBC1D28-201	protein_coding, protein_coding
ENSG00000095261,14	PSMD5	0.206080333	0.021735667	5.979820471	3.353230495	1.584940872	0.000136737	0.000278751	FALSE	FALSE	FALSE	FALSE	ENST00000210313,8, ENST00000373904,5, ENST00000625444,1	PSMD5-201, PSMD5-203, PSMD5-208	protein_coding, protein_coding, protein_coding
ENSG00000214946,15	TBC1D26	0.667737333	0.170357	17.28700364	3.352871761	0.498875525	2.52E-14	9.77E-14	FALSE	FALSE	FALSE	FALSE	ENST00000437605,4	TBC1D26-201	protein_coding
ENSG00000143125,6	PROK1	0.386841	0.073916	7.746860377	3.345073683	0.872627685	3.07E-07	7.73E-07	FALSE	FALSE	FALSE	FALSE	ENST00000271331,4	PROK1-201	protein_coding
ENSG00000226887,8	ERVMER34-1	0.204451	0.034047333	6.895709439	3.343980734	1.026816697	3.19E-06	7.48E-06	FALSE	FALSE	FALSE	FALSE	ENST00000443173,6, ENST00000440542,1	ERVMER34-1-202, ERVMER34-1-201	protein_coding, protein_coding
ENSG00000170209,5	ANKK1	0.856107	0.224179667	40.85534896	3.326238366	0.337585001	7.01E-26	4.58E-25	FALSE	FALSE	FALSE	FALSE	ENST00000303941,4	ANKK1-201	protein_coding
ENSG00000196503,5	ARL9	0.793288667	0.146309667	15.40843289	3.321875178	0.679852599	1.98E-09	5.76E-09	FALSE	FALSE	FALSE	FALSE	ENST00000360096,3, ENST00000640821,3	ARL9-201, ARL9-202	protein_coding, protein_coding
ENSG00000103044,11	HAS3	3.653009333	1.027994333	224.1192489	3.311963005	0.141477847	2.68E-124	2.28E-122	FALSE	FALSE	FALSE	FALSE	ENST00000569188,6, ENST00000219322,7, ENST00000306560,1	HAS3-205, HAS3-201, HAS3-202	protein_coding, protein_coding, protein_coding
ENSG00000180697,9	C3orf22	0.396962	0.023675	3.594305613	3.3091293	1.810908545	0.000297909	0.000588049	FALSE	FALSE	FALSE	FALSE	ENST00000318225,3	C3orf22-201	protein_coding
ENSG00000086730,17	LAT2	0.503578	0.125459667	20.82027593	3.30766425	0.532559931	8.07E-13	2.90E-12	FALSE	FALSE	FALSE	FALSE	ENST00000344995,9, ENST00000398475,5, ENST00000275635,11, ENST00000460943,6	LAT2-202, LAT2-204, LAT2-201, LAT2-205	protein_coding, protein_coding, protein_coding, protein_coding
ENSG00000182329,14	KIAA2012	0.053721333	0.006633667	4.119032515	3.300685105	1.26456763	3.17E-05	6.84E-05	FALSE	FALSE	FALSE	FALSE	ENST00000498697,3	KIAA2012-204	protein_coding
ENSG00000122477,13	LRRC39	6.313406	1.753001	121.6895542	3.299945587	0.193119267	1.56E-68	3.89E-67	TRUE	FALSE	FALSE	FALSE	ENST00000370137,6, ENST00000342895,7, ENST00000620882,4, ENST00000370138,1	LRRC39-202, LRRC39-201, LRRC39-204, LRRC39-203	protein_coding, protein_coding, protein_coding, protein_coding
ENSG00000205085,13	GARIN1A	1.01332	0.250236667	53.71442734	3.290279619	0.422163043	8.28E-18	3.87E-17	FALSE	FALSE	FALSE	FALSE	ENST00000684498,1, ENST00000641605,1, ENST00000682356,1, ENST00000477515,3	GARIN1A-211, GARIN1A-204, GARIN1A-207, GARIN1A-201	protein_coding, protein_coding, protein_coding, protein_coding
ENSG00000214694,13	ARHGEF33	0.940962333	0.223846667	39.81885252	3.285988633	0.58739569	3.80E-11	1.24E-10	FALSE	FALSE	FALSE	FALSE	ENST00000698009,1, ENST00000409978,7, ENST00000398800,8, ENST00000411874,6, ENST00000433605,2	ARHGEF33-209, ARHGEF33-202, ARHGEF33-201, ARHGEF33-203, ARHGEF33-205	protein_coding, protein_coding, protein_coding, protein_coding, protein_coding
ENSG00000162733,19	DDR2	1.615186333	0.454648667	185.6795268	3.283301297	0.165247512	6.31E-91	2.56E-89	FALSE	FALSE	FALSE	FALSE	ENST00000446985,6, ENST00000367921,8, ENST00000367922,7	DDR2-205, DDR2-201, DDR2-202	protein_coding, protein_coding, protein_coding
ENSG00000274386,6	TMEM269	1.193673333	0.345055	42.69048983	3.274009009	0.329295871	2.97E-26	1.97E-25	FALSE	FALSE	FALSE	FALSE	ENST00000637012,2, ENST00000536543,6	TMEM269-204, TMEM269-202	protein_coding, protein_coding
ENSG00000100053,10	CRYBB3	1.000534667	0.244143667	9.949858846	3.242166883	0.680027802	3.86E-09	1.10E-08	FALSE	FALSE	FALSE	FALSE	ENST00000215855,7, ENST00000404334,1	CRYBB3-201, CRYBB3-202	protein_coding, protein_coding
ENSG00000130783,14	CCDC62	2.081598667	0.612634667	92.03879704	3.237205092	0.213214116	4.36E-55	7.51E-54	FALSE	FALSE	FALSE	FALSE	ENST00000392441,8, ENST00000253079,11, ENST00000537566,5, ENST00000392440,3	CCDC62-204, CCDC62-201, CCDC62-205, CCDC62-203	protein_coding, protein_coding, protein_coding, protein_coding
ENSG00000083454,23	P2RX5	0.671012	0.176902667	18.61579717	3.234084949	0.457889228	2.37E-15	9.80E-15	FALSE	FALSE	FALSE	FALSE	ENST00000552276,5, ENST00000551178,5, ENST00000547178,5, ENST00000697413,1, ENST00000225328,10, ENST00000345901,7, ENST00000552050,5	P2RX5-209, P2RX5-207, P2RX5-203, P2RX5-212, P2RX5-201, P2RX5-202, P2RX5-208	protein_coding, protein_coding, protein_coding, protein_coding, protein_coding, protein_coding, protein_coding
ENSG00000159588,15	CCDC17	0.909242667	0.243787	35.43665678	3.232128244	0.36706676	1.61E-21	8.90E-21	FALSE	FALSE	FALSE	FALSE	ENST00000528266,6, ENST00000421127,6, ENST00000445048,2	CCDC17-209, CCDC17-202, CCDC17-203	protein_coding, protein_coding, protein_coding
ENSG00000164776,11	PHKG1	0.490432333	0.147922333	23.32514531	3.226034343	0.442169594	4.24E-16	1.82E-15	FALSE	FALSE	FALSE	FALSE	ENST00000452681,6, ENST00000297373,7	PHKG1-205, PHKG1-201	protein_coding, protein_coding
ENSG00000082126,18	MPP4	0.121164333	0.009135333	2.984794341	3.221139524	1.671642268	0.000245799	0.000488949	FALSE	FALSE	FALSE	FALSE	ENST00000315506,11, ENST00000409474,8, ENST00000396886,7, ENST00000359962,9, ENST00000620095,4, ENST00000428900,6, ENST00000409143,5, ENST00000447335,6	MPP4-201, MPP4-205, MPP4-203, MPP4-202, MPP4-212, MPP4-207, MPP4-204, MPP4-208	protein_coding, protein_coding, protein_coding, protein_coding, protein_coding, protein_coding, protein_coding, protein_coding
ENSG00000238269,9	PAGE2B	1.495337667	0.262942333	5.683137067	3.217990956	1.087137238	1.01E-05	2.29E-05	FALSE	FALSE	FALSE	FALSE	ENST00000374971,2, ENST00000374974,7	PAGE2B-201, PAGE2B-202	protein_coding, protein_coding
ENSG00000136449,15	MYCBPAP	0.084959	0.012213333	4.931649648	3.217773477	1.292444258	4.88E-05	0.000103626	FALSE	FALSE	FALSE	FALSE	ENST00000436259,6, ENST00000652471,1, ENST00000323776,11, ENST00000419930,2	MYCBPAP-203, MYCBPAP-215, MYCBPAP-201, MYCBPAP-202	protein_coding, protein_coding, protein_coding, protein_coding
ENSG00000137033,12	IL33	0.156538333	0.021279667	5.661148401	3.215533552	1.849759401	0.000392167	0.0007641	FALSE	FALSE	FALSE	FALSE	ENST00000417746,6, ENST00000682010,1, ENST00000611532,4, ENST00000381434,7, ENST00000456383,3	IL33-202, IL33-206, IL33-205, IL33-201, IL33-203	protein_coding, protein_coding, protein_coding, protein_coding, protein_coding
ENSG00000108387,16	SEPTIN4	3.540651	1.047599667	103.165243	3.197464917	0.278427913	1.79E-33	1.56E-32	FALSE	FALSE	FALSE	FALSE	ENST00000393086,5, ENST00000583114,5, ENST00000426861,5, ENST00000579371,5, ENST00000317268,7, ENST00000672673,2, ENST00000457347,6, ENST00000672699,1, ENST00000580844,5, ENST00000317256,10, ENST00000412945,7, ENST00000580809,5, ENST00000321691,3	SEPTIN4-204, SEPTIN4-224, SEPTIN4-206, SEPTIN4-212, SEPTIN4-202, SEPTIN4-232, SEPTIN4-207, SEPTIN4-233, SEPTIN4-217, SEPTIN4-201, SEPTIN4-205, SEPTIN4-216, SEPTIN4-203	protein_coding, protein_coding, protein_coding, protein_coding, protein_coding, protein_coding, protein_coding, protein_coding, protein_coding, protein_coding, protein_coding, protein_coding, protein_coding
ENSG00000008226,20	DLEC1	0.093523667	0.021998667	9.909634366	3.191903658	0.686782249	7.46E-09	2.09E-08	FALSE	FALSE	FALSE	FALSE	ENST00000346219,7, ENST00000308059,11	DLEC1-202, DLEC1-201	protein_coding, protein_coding
ENSG00000138823,14	MTTP	0.397255333	0.094319	16.74331408	3.182410256	0.667311286	4.05E-09	1.15E-08	FALSE	FALSE	FALSE	FALSE	ENST00000457717,6, ENST00000511045,6, ENST00000422897,6, ENST00000265517,10	MTTP-203, MTTP-206, MTTP-202, MTTP-201	protein_coding, protein_coding, protein_coding, protein_coding
ENSG00000134242,16	PTPN22	0.310005	0.068763333	7.881812018	3.181011204	0.936765964	2.05E-06	4.88E-06	FALSE	FALSE	FALSE	FALSE	ENST00000359785,10, ENST00000460620,5, ENST00000538253,5, ENST00000528414,5, ENST00000420377,6, ENST00000525799,1	PTPN22-201, PTPN22-203, PTPN22-211, PTPN22-207, PTPN22-202, PTPN22-206	protein_coding, protein_coding, protein_coding, protein_coding, protein_coding, protein_coding
ENSG00000177106,17	EPS8L2	0.491047	0.148526	38.28360923	3.179778967	0.389390519	4.46E-19	2.21E-18	FALSE	FALSE	FALSE	FALSE	ENST00000533256,5, ENST00000614442,4, ENST00000650127,1, ENST00000318562,13, ENST00000530636,5, ENST00000526198,5	EPS8L2-223, EPS8L2-230, EPS8L2-231, EPS8L2-201, EPS8L2-218, EPS8L2-205	protein_coding, protein_coding, protein_coding, protein_coding, protein_coding, protein_coding
ENSG00000101842,14	VSIG1	0.358252333	0.090334333	14.79372422	3.179558396	0.564862165	3.42E-11	1.11E-10	FALSE	FALSE	FALSE	FALSE	ENST00000415430,7, ENST00000217957,10	VSIG1-202, VSIG1-201	protein_coding, protein_coding
ENSG00000183166,11	CALN1	0.019149333	0	2.236902778	3.166397654	2.140154131	0.0006882	0.001303928	FALSE	FALSE	FALSE	FALSE	ENST00000329008,9, ENST00000395275,7, ENST00000395276,6, ENST00000405452,3, ENST00000431984,5	CALN1-201, CALN1-202, CALN1-203, CALN1-204, CALN1-205	protein_coding, protein_coding, protein_coding, protein_coding, protein_coding
ENSG00000155875,15	SAXO1	0.152479333	0.040387667	12.30281631	3.166139693	0.784402192	1.41E-07	3.65E-07	FALSE	FALSE	FALSE	FALSE	ENST00000649457,1, ENST00000380534,9, ENST00000542071,2, ENST00000380530,1	SAXO1-205, SAXO1-202, SAXO1-203, SAXO1-201	protein_coding, protein_coding, protein_coding, protein_coding
ENSG00000072201,14	LNX1	0.095877333	0.012491	3.707303644	3.164080032	1.380016261	9.21E-05	0.000191225	FALSE	FALSE	FALSE	FALSE	ENST00000306888,6, ENST00000263925,8	LNX1-202, LNX1-201	protein_coding, protein_coding
ENSG00000226174,7	TEX22	1.655766	0.506715	85.10669277	3.160810379	0.255880297	5.50E-38	5.57E-37	FALSE	FALSE	FALSE	FALSE	ENST00000451127,3	TEX22-201	protein_coding
ENSG00000267561,2	ENSG00000267561	0.653216667	0.157608	15.57643262	3.15843234	0.620006233	7.40E-10	2.22E-09	FALSE	FALSE	FALSE	FALSE	ENST00000370548,3	ENST00000370548	protein_coding
ENSG00000215529,13	EFCAB8	0.312803333	0.090355	18.55851259	3.154149635	0.456355604	7.87E-15	3.16E-14	FALSE	FALSE	FALSE	FALSE	ENST00000400522,9, ENST00000618684,1	EFCAB8-201, EFCAB8-204	protein_coding, protein_coding
ENSG00000155307,19	SAMSN1	0.136385667	0	1.849952392	3.153725391	2.188740703	0.000739704	0.001394757	FALSE	FALSE	FALSE	FALSE	ENST00000400566,6, ENST00000400564,5, ENST00000647101,1, ENST00000619120,4, ENST00000285670,7	SAMSN1-204, SAMSN1-203, SAMSN1-212, SAMSN1-210, SAMSN1-201	protein_coding, protein_coding, protein_coding, protein_coding, protein_coding
ENSG00000107742,14	SPOCK2	2.491546	0.768128667	198.9429142	3.14919917	0.170690881	5.62E-79	1.76E-77	FALSE	FALSE	FALSE	FALSE	ENST00000373109,7, ENST00000317376,8, ENST00000412663,5	SPOCK2-202, SPOCK2-201, SPOCK2-203	protein_coding, protein_coding, protein_coding
ENSG00000185040,14	SPDYE16	0.072465	0.003924667	2.449337808	3.148915777	1.992512656	0.000580841	0.001109215	FALSE	FALSE	FALSE	FALSE	ENST00000633306,2, ENST00000632547,2, ENST00000515340,2	SPDYE16-203, SPDYE16-202, SPDYE16-201	protein_coding, protein_coding, protein_coding
ENSG00000173406,16	DAB1	0.562339667	0.140928333	27.15208988	3.145179054	0.537446845	9.23E-12	3.12E-11	FALSE	FALSE	FALSE	FALSE	ENST00000371236,7, ENST00000414851,6, ENST00000420954,6, ENST00000371231,5, ENST00000371230,1	DAB1-205, DAB1-206, DAB1-207, DAB1-203, DAB1-202	protein_coding, protein_coding, protein_coding, protein_coding, protein_coding
ENSG00000136099,13	PCDH8	0.068213333	0.011813667	3.565985925	3.13701873	1.18323293	3.07E-05	6.64E-05	FALSE	FALSE	FALSE	FALSE	ENST00000377942,7, ENST00000338862,5	PCDH8-202, PCDH8-201	protein_coding, protein_coding
ENSG00000196946,11	ZNF705A	0.311604667	0.088663333	15.90902509	3.134573688	0.615030541	7.52E-10	2.25E-09	FALSE	FALSE	FALSE	FALSE	ENST00000396570,8, ENST00000610508,4, ENST00000359286,4	ZNF705A-202, ZNF705A-204, ZNF705A-201	protein_coding, protein_coding, protein_coding
ENSG00000100336,18	APOL4	0.080016333	0.006349667	3.19492515	3.117112027	1.663495089	0.000302825	0.000597538	FALSE	FALSE	FALSE	FALSE	ENST00000683024,1, ENST00000684666,1, ENST00000352371,5, ENST00000616056,4, ENST00000332987,5, ENST00000397275,6	APOL4-212, APOL4-213, APOL4-202, APOL4-211, APOL4-201, APOL4-203	protein_coding, protein_coding, protein_coding, protein_coding, protein_coding, protein_coding
ENSG00000170323,9	FABP4	0.395092	0.017463667	2.374329513	3.117010106	2.015549962	0.000637426	0.001212341	FALSE	FALSE	FALSE	FALSE	ENST00000256104,5	FABP4-201	protein_coding
ENSG00000277149,5	TYW1B	3.390555	1.111584667	216.8885602	3.110611571	0.147843954	3.28E-101	1.64E-99	TRUE	FALSE	FALSE	FALSE	ENST00000612372,4, ENST00000620995,5	TYW1B-202, TYW1B-203	protein_coding, protein_coding
ENSG00000162949,16	CAPN13	0.196625	0.044734333	8.674444091	3.107780132	0.778004661	1.80E-07	4.62E-07	FALSE	FALSE	FALSE	FALSE	ENST00000295055,12	CAPN13-201	protein_coding
ENSG00000158077,5	NLRP14	0.818396667	0.249212	53.53718569	3.107407079	0.307595183	7.69E-27	5.22E-26	FALSE	FALSE	FALSE	FALSE	ENST00000299481,5	NLRP14-201	protein_coding
ENSG00000163354,15	DCST2	0.572193667	0.153185667	17.56710455	3.104747576	0.501302283	1.14E-12	4.06E-12	FALSE	FALSE	FALSE	FALSE	ENST00000368424,4	DCST2-202	protein_coding
ENSG00000157551,19	KCNJ15	0.411357667	0.095491667	16.29667853	3.101085198	0.715633154	3.84E-08	1.03E-07	FALSE	FALSE	FALSE	FALSE	ENST00000613499,4, ENST00000612702,4, ENST00000328656,8, ENST00000398938,7, ENST00000398932,5, ENST00000398934,5, ENST00000398930,5	KCNJ15-222, KCNJ15-221, KCNJ15-201, KCNJ15-208, KCNJ15-206, KCNJ15-207, KCNJ15-205	protein_coding, protein_coding, protein_coding, protein_coding, protein_coding, protein_coding, protein_coding
ENSG00000273213,4	H3-7	0.239251667	0.057421333	9.499744702	3.099013735	0.778419433	1.93E-07	4.94E-07	FALSE	FALSE	FALSE	FALSE	ENST00000609879,2, ENST00000392948,5	H3-7-202, H3-7-201	protein_coding, protein_coding
ENSG00000115423,19	DNAH6	1.830492333	0.611899333	380.1026523	3.092616638	0.11032191	7.68E-176	1.43E-173	FALSE	FALSE	FALSE	FALSE	ENST00000389394,8	DNAH6-201	protein_coding
ENSG00000166682,13	TMPRSS5	0.925330667	0.250868	26.70659757	3.087168927	0.523549839	7.66E-12	2.60E-11	FALSE	FALSE	FALSE	FALSE	ENST00000545579,6, ENST00000536856,5, ENST00000299882,11, ENST00000540540,5, ENST00000538955,5, ENST00000544634,5, ENST00000544476,1	TMPRSS5-212, TMPRSS5-202, TMPRSS5-201, TMPRSS5-207, TMPRSS5-205, TMPRSS5-209, TMPRSS5-208	protein_coding, protein_coding, protein_coding, protein_coding, protein_coding, protein_coding, protein_coding
ENSG00000154262,13	ABCA6	0.030470333	0.00251	4.469397219	3.075541815	1.842928661	0.000510847	0.000982172	FALSE	FALSE	FALSE	FALSE	ENST00000284425,7, ENST00000590645,1	ABCA6-201, ABCA6-206	protein_coding, protein_coding
ENSG00000163810,12	TGM4	0.054175667	0.002764	3.357529031	3.068667713	1.924051091	0.000602553	0.001148808	FALSE	FALSE	FALSE	FALSE	ENST00000296125,9	TGM4-201	protein_coding
ENSG00000160951,4	PTGER1	0.354892333	0.069159667	4.696379427	3.063631272	0.971253105	5.69E-06	1.31E-05	FALSE	FALSE	FALSE	FALSE	ENST00000292513,4	PTGER1-201	protein_coding
ENSG00000137877,10	SPTBN5	0.089141667	0.025011333	19.76654251	3.063422549	0.546579333	4.66E-11	1.51E-10	FALSE	FALSE	FALSE	FALSE	ENST00000320955,8	SPTBN5-201	protein_coding
ENSG00000134627,12	PIWIL4	0.702105	0.179487667	28.66370677	3.063320602	0.54986294	5.68E-11	1.83E-10	FALSE	FALSE	FALSE	FALSE	ENST00000299001,11, ENST00000537419,1	PIWIL4-201, PIWIL4-203	protein_coding, protein_coding
ENSG00000146839,19	ZAN	0.026977	0.00284	3.174519963	3.051640155	1.559469642	0.000256509	0.000509389	FALSE	FALSE	FALSE	FALSE	ENST00000613979,5, ENST00000620596,4, ENST00000546292,2, ENST00000618565,4	ZAN-205, ZAN-207, ZAN-204, ZAN-206	protein_coding, protein_coding, protein_coding, protein_coding
ENSG00000134339,9	SAA2	0.890908	0.093812	6.615618327	3.036269322	1.29319887	8.60E-05	0.000178887	FALSE	FALSE	FALSE	FALSE	ENST00000414546,6, ENST00000530400,5, ENST00000528349,5, ENST00000529528,5, ENST00000256733,9, ENST00000526900,1	SAA2-202, SAA2-206, SAA2-204, SAA2-205, SAA2-201, SAA2-203	protein_coding, protein_coding, protein_coding, protein_coding, protein_coding, protein_coding
ENSG00000142961,16	MOB3C	1.908668	0.624492333	135.6220159	3.034002645	0.202875744	2.21E-53	3.64E-52	FALSE	FALSE	FALSE	FALSE	ENST00000271139,13, ENST00000319928,9, ENST00000371940,1	MOB3C-201, MOB3C-202, MOB3C-203	protein_coding, protein_coding, protein_coding
ENSG00000120659,16	TNFSF11	0.098337667	0	1.418297428	3.032112856	2.145250244	0.000865969	0.001621113	FALSE	FALSE	FALSE	FALSE	ENST00000358545,6, ENST00000398795,7	TNFSF11-201, TNFSF11-202	protein_coding, protein_coding
ENSG00000089820,17	ARHGAP4	1.012957333	0.325917667	60.38656817	3.031594943	0.261993355	9.45E-34	8.34E-33	FALSE	FALSE	FALSE	FALSE	ENST00000393721,5, ENST00000370028,7, ENST00000350060,10, ENST00000370016,5	ARHGAP4-204, ARHGAP4-203, ARHGAP4-201, ARHGAP4-202	protein_coding, protein_coding, protein_coding, protein_coding
ENSG00000274443,5	C8orf89	0.615989	0.037726667	1.966483242	3.021375174	1.927009293	0.000662969	0.001258447	FALSE	FALSE	FALSE	FALSE	ENST00000624510,4, ENST00000613105,4, ENST00000625134,1	C8orf89-202, C8orf89-201, C8orf89-203	protein_coding, protein_coding, protein_coding
ENSG00000166432,16	ZMAT1	1.153481333	0.398770333	85.69257942	3.01685054	0.253012589	1.51E-35	1.40E-34	FALSE	FALSE	FALSE	FALSE	ENST00000540921,5, ENST00000372782,4, ENST00000651725,2	ZMAT1-206, ZMAT1-201, ZMAT1-207	protein_coding, protein_coding, protein_coding
ENSG00000204624,8	DISP3	0.343702667	0.07707	25.71431717	3.011940482	0.497077025	3.19E-12	1.11E-11	FALSE	FALSE	FALSE	FALSE	ENST00000294484,7, ENST00000304391,6	DISP3-201, DISP3-202	protein_coding, protein_coding
ENSG00000102385,13	DRP2	1.269688667	0.435979333	149.7375284	3.009451536	0.16521456	6.23E-77	1.86E-75	FALSE	FALSE	FALSE	FALSE	ENST00000402866,5, ENST00000395209,8, ENST00000541709,5, ENST00000538510,1	DRP2-203, DRP2-202, DRP2-205, DRP2-204	protein_coding, protein_coding, protein_coding, protein_coding
ENSG00000151322,20	NPAS3	0.130066	0.025887333	12.1897707	3.008124051	0.719720663	8.89E-08	2.32E-07	FALSE	FALSE	FALSE	FALSE	ENST00000551492,5, ENST00000356141,9, ENST00000346562,6, ENST00000548645,5, ENST00000357798,9, ENST00000547068,5	NPAS3-210, NPAS3-202, NPAS3-201, NPAS3-206, NPAS3-203, NPAS3-205	protein_coding, protein_coding, protein_coding, protein_coding, protein_coding, protein_coding
ENSG00000189056,15	RELN	0.022895667	0.003398333	21.79054116	3.007488895	1.165429683	4.30E-05	9.19E-05	FALSE	FALSE	FALSE	FALSE	ENST00000343529,9, ENST00000428762,6, ENST00000424685,3	RELN-201, RELN-203, RELN-202	protein_coding, protein_coding, protein_coding
ENSG00000258083,2	OR9A4	0.308807667	0.024622667	2.818417302	3.004614006	1.81515867	0.000557957	0.001068246	FALSE	FALSE	FALSE	FALSE	ENST00000641559,1, ENST00000548136,1	OR9A4-202, OR9A4-201	protein_coding, protein_coding
ENSG00000163435,16	ELF3	0.101252333	0.020816	7.475501299	2.992975579	0.928174582	4.73E-06	1.10E-05	FALSE	FALSE	FALSE	FALSE	ENST00000359651,7, ENST00000367283,7, ENST00000367284,10	ELF3-201, ELF3-202, ELF3-203	protein_coding, protein_coding, protein_coding
ENSG00000033327,13	GAB2	2.767972333	0.99685	378.0672226	2.992663727	0.107148898	1.89E-174	3.35E-172	FALSE	FALSE	FALSE	FALSE	ENST00000361507,5, ENST00000340149,6	GAB2-202, GAB2-201	protein_coding, protein_coding
ENSG00000188747,9	NOXA1	5.869377333	2.008628667	172.4347117	2.992114777	0.19458001	4.04E-56	7.18E-55	TRUE	FALSE	FALSE	FALSE	ENST00000341349,6, ENST00000683555,1, ENST00000392815,2	NOXA1-201, NOXA1-203, NOXA1-202	protein_coding, protein_coding, protein_coding
ENSG00000205710,4	C17orf107	0.518755	0.160637667	33.3184067	2.988334538	0.391389202	4.88E-17	2.20E-16	FALSE	FALSE	FALSE	FALSE	ENST00000521575,1, ENST00000381365,4	C17orf107-202, C17orf107-201	protein_coding, protein_coding
ENSG00000101638,14	ST8SIA5	1.369477333	0.446678	150.2937609	2.98722355	0.308536203	7.10E-25	4.46E-24	FALSE	FALSE	FALSE	FALSE	ENST00000538168,5, ENST00000315087,12, ENST00000536490,1	ST8SIA5-203, ST8SIA5-201, ST8SIA5-202	protein_coding, protein_coding, protein_coding
ENSG00000162728,5	KCNJ9	0.016753333	0	1.775261405	2.985532419	2.048864344	0.000843772	0.001580461	FALSE	FALSE	FALSE	FALSE	ENST00000368088,4	KCNJ9-201	protein_coding
ENSG00000171951,5	SCG2	0.318528	0.091313	12.79745667	2.983718043	0.635345248	7.72E-09	2.16E-08	FALSE	FALSE	FALSE	FALSE	ENST00000305409,3	SCG2-201	protein_coding
ENSG00000105808,19	RASA4	5.072440333	1.807211333	435.6500015	2.978210112	0.118723482	1.25E-141	1.46E-139	TRUE	FALSE	FALSE	FALSE	ENST00000262940,12, ENST00000461209,5, ENST00000449970,6, ENST00000462172,5	RASA4-201, RASA4-203, RASA4-202, RASA4-204	protein_coding, protein_coding, protein_coding, protein_coding
ENSG00000148225,16	WDR31	2.38866	0.835464333	186.3949089	2.978142288	0.150822808	1.53E-89	6.13E-88	FALSE	FALSE	FALSE	FALSE	ENST00000341761,8, ENST00000374193,9, ENST00000374195,7	WDR31-201, WDR31-202, WDR31-203	protein_coding, protein_coding, protein_coding
ENSG00000118137,10	APOA1	0.868057333	0.231316667	11.73080581	2.975678073	0.663962829	2.26E-08	6.15E-08	FALSE	FALSE	FALSE	FALSE	ENST00000375320,5, ENST00000359492,6, ENST00000375329,6, ENST00000375323,5, ENST00000236850,5	APOA1-203, APOA1-202, APOA1-205, APOA1-204, APOA1-201	protein_coding, protein_coding, protein_coding, protein_coding, protein_coding
ENSG00000130287,14	NCAN	0.052069333	0.010082667	5.331954685	2.970891581	1.146355806	4.29E-05	9.19E-05	FALSE	FALSE	FALSE	FALSE	ENST00000252575,11	NCAN-201	protein_coding
ENSG00000132854,19	KANK4	0.041446	0.001435667	2.199739707	2.969507775	1.957729528	0.000767932	0.001445658	FALSE	FALSE	FALSE	FALSE	ENST00000371153,9, ENST00000317477,8, ENST00000371150,5, ENST00000354381,3	KANK4-204, KANK4-201, KANK4-203, KANK4-202	protein_coding, protein_coding, protein_coding, protein_coding
ENSG00000162771,8	GARIN4	0.105924667	0.006390333	3.195171808	2.961945902	1.91477812	0.000728751	0.001375209	FALSE	FALSE	FALSE	FALSE	ENST00000294829,5	GARIN4-201	protein_coding
ENSG00000155749,13	FLACC1	1.743200333	0.563948	53.13050391	2.956791697	0.342625735	1.38E-20	7.33E-20	FALSE	FALSE	FALSE	FALSE	ENST00000286190,9, ENST00000392257,8, ENST00000405148,6, ENST00000439709,5	FLACC1-201, FLACC1-202, FLACC1-203, FLACC1-207	protein_coding, protein_coding, protein_coding, protein_coding
ENSG00000187944,5	C2orf66	4.883026	1.792032667	49.56165949	2.945490373	0.278414989	8.09E-29	5.90E-28	TRUE	FALSE	FALSE	FALSE	ENST00000342506,4	C2orf66-201	protein_coding
ENSG00000042286,15	AIFM2	0.689418667	0.223513333	33.20630536	2.943482053	0.357020168	3.92E-19	1.95E-18	FALSE	FALSE	FALSE	FALSE	ENST00000373248,5, ENST00000613322,4, ENST00000307864,3	AIFM2-202, AIFM2-204, AIFM2-201	protein_coding, protein_coding, protein_coding
ENSG00000183111,12	ARHGEF37	0.633176667	0.235171	76.54664274	2.942486717	0.240167232	3.50E-37	3.45E-36	FALSE	FALSE	FALSE	FALSE	ENST00000333677,7	ARHGEF37-201	protein_coding
ENSG00000188199,11	NUTM2B	0.652584333	0.236988667	50.62156689	2.93641174	0.297108549	1.12E-25	7.26E-25	FALSE	FALSE	FALSE	FALSE	ENST00000429828,7, ENST00000372321,6	NUTM2B-202, NUTM2B-201	protein_coding, protein_coding
ENSG00000183971,10	NPW	1.302702333	0.390602	11.49931856	2.936206564	0.63562285	1.23E-08	3.41E-08	FALSE	FALSE	FALSE	FALSE	ENST00000566435,4	NPW-201	protein_coding
ENSG00000145451,13	GLRA3	0.098212333	0.019634667	8.533848384	2.925398074	0.903103561	4.87E-06	1.13E-05	FALSE	FALSE	FALSE	FALSE	ENST00000274093,8, ENST00000340217,5	GLRA3-201, GLRA3-202	protein_coding, protein_coding
ENSG00000109927,11	TECTA	0.979168333	0.337131667	125.5386836	2.924319096	0.227559261	1.91E-40	2.09E-39	FALSE	FALSE	FALSE	FALSE	ENST00000392793,6, ENST00000642222,1, ENST00000264037,2	TECTA-202, TECTA-204, TECTA-201	protein_coding, protein_coding, protein_coding
ENSG00000276903,2	H2AC16	2.731781333	0.821047667	13.9690981	2.921432561	0.702506225	1.12E-07	2.91E-07	FALSE	FALSE	FALSE	FALSE	ENST00000613174,2	H2AC16-201	protein_coding
ENSG00000155962,13	CLIC2	1.130457	0.397333	34.74853772	2.920012048	0.328686459	1.60E-21	8.81E-21	FALSE	FALSE	FALSE	FALSE	ENST00000369449,7	CLIC2-202	protein_coding
ENSG00000177465,5	ACOT4	0.149272667	0.013753	3.476803396	2.919792203	1.610852767	0.000413521	0.000803704	FALSE	FALSE	FALSE	FALSE	ENST00000326303,5	ACOT4-201	protein_coding
ENSG00000198932,13	GPRASP1	1.863305333	0.664739333	242.0332769	2.918376772	0.166590072	2.30E-71	6.07E-70	FALSE	FALSE	FALSE	FALSE	ENST00000652542,1, ENST00000415986,5, ENST00000444152,5, ENST00000361600,9, ENST00000537097,2	GPRASP1-206, GPRASP1-202, GPRASP1-203, GPRASP1-201, GPRASP1-205	protein_coding, protein_coding, protein_coding, protein_coding, protein_coding
ENSG00000165591,7	FAAH2	0.610684	0.178683	15.21741463	2.913384046	0.6670468	4.34E-08	1.16E-07	FALSE	FALSE	FALSE	FALSE	ENST00000374900,5	FAAH2-201	protein_coding
ENSG00000243566,7	UPK3B	0.292155	0.066527	6.470980474	2.912460453	1.074399024	3.11E-05	6.72E-05	FALSE	FALSE	FALSE	FALSE	ENST00000257632,9, ENST00000334348,8, ENST00000394849,1	UPK3B-201, UPK3B-202, UPK3B-203	protein_coding, protein_coding, protein_coding
ENSG00000284638,2	SMIM44	0.197583667	0	2.231598716	2.902664226	2.279046472	0.001172731	0.002166737	FALSE	FALSE	FALSE	FALSE	ENST00000641816,2	SMIM44-201	protein_coding
ENSG00000075429,9	CACNG5	0.182861333	0.037105667	20.47463247	2.898998383	0.658283007	3.75E-08	1.01E-07	FALSE	FALSE	FALSE	FALSE	ENST00000533854,6, ENST00000673855,1, ENST00000307139,4	CACNG5-202, CACNG5-203, CACNG5-201	protein_coding, protein_coding, protein_coding
ENSG00000183281,15	PLGLB1	2.096088333	0.740235333	48.94633967	2.897255764	0.327500574	2.40E-21	1.32E-20	FALSE	FALSE	FALSE	FALSE	ENST00000409310,6, ENST00000355705,4	PLGLB1-202, PLGLB1-201	protein_coding, protein_coding
ENSG00000089847,13	ANKRD24	2.021350667	0.751611333	186.6666782	2.893943146	0.168382459	8.10E-69	2.04E-67	FALSE	FALSE	FALSE	FALSE	ENST00000318934,9, ENST00000600132,5, ENST00000262970,9	ANKRD24-202, ANKRD24-206, ANKRD24-201	protein_coding, protein_coding, protein_coding
ENSG00000012171,20	SEMA3B	2.956008333	1.093270333	139.9948985	2.882496659	0.170097548	5.21E-67	1.26E-65	TRUE	FALSE	FALSE	FALSE	ENST00000618865,4, ENST00000616701,5, ENST00000433753,4, ENST00000611067,4, ENST00000456560,6, ENST00000418576,3	SEMA3B-213, SEMA3B-212, SEMA3B-204, SEMA3B-210, SEMA3B-209, SEMA3B-202	protein_coding, protein_coding, protein_coding, protein_coding, protein_coding, protein_coding
ENSG00000122420,10	PTGFR	0.068558333	0.006823333	4.112200246	2.880561514	1.646532024	0.000499187	0.000960542	FALSE	FALSE	FALSE	FALSE	ENST00000370758,5, ENST00000370757,8, ENST00000370756,3	PTGFR-203, PTGFR-202, PTGFR-201	protein_coding, protein_coding, protein_coding
ENSG00000151067,23	CACNA1C	0.682538	0.248739667	159.94467	2.879620032	0.225932632	8.70E-40	9.30E-39	FALSE	FALSE	FALSE	FALSE	ENST00000682544,1, ENST00000683781,1, ENST00000682462,1, ENST00000683840,1, ENST00000683956,1, ENST00000683824,1, ENST00000399634,6, ENST00000406454,8, ENST00000327702,12, ENST00000347598,9, ENST00000399603,6, ENST00000399641,6, ENST00000399655,6, ENST00000335762,10, ENST00000682835,1, ENST00000399617,6, ENST00000683482,1, ENST00000682336,1, ENST00000344100,7, ENST00000399591,5, ENST00000399595,5…	CACNA1C-239, CACNA1C-244, CACNA1C-238, CACNA1C-246, CACNA1C-247, CACNA1C-245, CACNA1C-214, CACNA1C-222, CACNA1C-201, CACNA1C-204, CACNA1C-209, CACNA1C-217, CACNA1C-220, CACNA1C-202, CACNA1C-241, CACNA1C-211, CACNA1C-243, CACNA1C-236, CACNA1C-203, CACNA1C-205, CACNA1C-206, CACNA1C-207, CACNA1C-208, CACNA1C-210, CACNA1C-212, CACNA1C-213, CACNA1C-215, CACNA1C-216, CACNA1C-218, CACNA1C-219, CACNA1C-2…	protein_coding, protein_coding, protein_coding, protein_coding, protein_coding, protein_coding, protein_coding, protein_coding, protein_coding, protein_coding, protein_coding, protein_coding, protein_coding, protein_coding, protein_coding, protein_coding, protein_coding, protein_coding, protein_coding, protein_coding, protein_coding, protein_coding, protein_coding, protein_coding, protein_coding,…
ENSG00000134007,5	ADAM20	0.104950667	0.017107	3.476268495	2.878631216	1.313935657	0.00015681	0.00031774	FALSE	FALSE	FALSE	FALSE	ENST00000256389,5, ENST00000652041,1	ADAM20-201, ADAM20-202	protein_coding, protein_coding
ENSG00000169085,14	VXN	0.373192667	0.107438667	15.44942454	2.870419209	0.6463779	3.33E-08	8.97E-08	FALSE	FALSE	FALSE	FALSE	ENST00000699189,1, ENST00000521495,5, ENST00000305454,8, ENST00000522977,5, ENST00000480005,1	VXN-211, VXN-208, VXN-201, VXN-210, VXN-204	protein_coding, protein_coding, protein_coding, protein_coding, protein_coding
ENSG00000156711,17	MAPK13	1.051054333	0.371590333	99.66588695	2.869758324	0.23129416	6.53E-38	6.58E-37	FALSE	FALSE	FALSE	FALSE	ENST00000373766,9, ENST00000211287,9, ENST00000373759,1	MAPK13-203, MAPK13-201, MAPK13-202	protein_coding, protein_coding, protein_coding
ENSG00000165935,10	SMCO2	0.742040333	0.165439667	10.42710369	2.866538606	0.782463535	1.03E-06	2.48E-06	FALSE	FALSE	FALSE	FALSE	ENST00000535986,2, ENST00000698358,1, ENST00000298876,8	SMCO2-202, SMCO2-206, SMCO2-201	protein_coding, protein_coding, protein_coding
ENSG00000203734,13	ECT2L	0.084219	0.019172667	4.543472061	2.866372655	1.050916823	3.11E-05	6.72E-05	FALSE	FALSE	FALSE	FALSE	ENST00000541398,7, ENST00000367682,6	ECT2L-204, ECT2L-201	protein_coding, protein_coding
ENSG00000100031,19	GGT1	2.423009333	0.867989333	91.8837338	2.849403358	0.223937439	1.28E-39	1.36E-38	FALSE	FALSE	FALSE	FALSE	ENST00000400382,6, ENST00000400380,5, ENST00000401885,5, ENST00000404532,5, ENST00000403838,5, ENST00000404223,5, ENST00000404920,1	GGT1-202, GGT1-201, GGT1-203, GGT1-206, GGT1-204, GGT1-205, GGT1-207	protein_coding, protein_coding, protein_coding, protein_coding, protein_coding, protein_coding, protein_coding
ENSG00000188001,10	TPRG1	0.838172	0.284299667	34.13335845	2.839731255	0.365397492	2.55E-17	1.16E-16	FALSE	FALSE	FALSE	FALSE	ENST00000433971,5, ENST00000345063,8	TPRG1-204, TPRG1-201	protein_coding, protein_coding
ENSG00000134955,12	SLC37A2	2.021009333	0.806286667	131.3301174	2.83304159	0.184338741	8.19E-56	1.44E-54	FALSE	FALSE	FALSE	FALSE	ENST00000403796,7, ENST00000308074,4	SLC37A2-203, SLC37A2-201	protein_coding, protein_coding
ENSG00000164334,16	FAM170A	0.112807	0.006438333	1.585430547	2.82955169	1.927919663	0.000961288	0.001790168	FALSE	FALSE	FALSE	FALSE	ENST00000695508,1, ENST00000379555,7, ENST00000504819,5, ENST00000695509,1, ENST00000335286,10	FAM170A-204, FAM170A-202, FAM170A-203, FAM170A-205, FAM170A-201	protein_coding, protein_coding, protein_coding, protein_coding, protein_coding
ENSG00000108242,13	CYP2C18	0.875851667	0.281327333	21.68879082	2.819539291	0.54524898	9.09E-10	2.71E-09	FALSE	FALSE	FALSE	FALSE	ENST00000285979,11, ENST00000339022,6	CYP2C18-201, CYP2C18-202	protein_coding, protein_coding
ENSG00000273514,2	FOXD4L6	0.611624667	0.136546	19.32961894	2.81942511	1.004035774	2.53E-05	5.52E-05	FALSE	FALSE	FALSE	FALSE	ENST00000622588,2	FOXD4L6-201	protein_coding
ENSG00000213714,1	FAM209B	0.93049	0.199335667	6.080806352	2.81852426	0.999780726	2.44E-05	5.34E-05	FALSE	FALSE	FALSE	FALSE	ENST00000371325,1	FAM209B-201	protein_coding
ENSG00000110169,12	HPX	0.783174333	0.260674	18.61186187	2.813352769	0.488146272	3.16E-11	1.03E-10	FALSE	FALSE	FALSE	FALSE	ENST00000265983,8	HPX-201	protein_coding
ENSG00000147223,6	RIPPLY1	0.276175333	0.039712	2.94417282	2.81125423	1.453146583	0.000335594	0.000659032	FALSE	FALSE	FALSE	FALSE	ENST00000276173,5, ENST00000411805,1	RIPPLY1-201, RIPPLY1-202	protein_coding, protein_coding
ENSG00000278677,2	H2AC17	6.696895	2.470590333	40.91551804	2.805302557	0.357320192	1.51E-17	6.98E-17	TRUE	TRUE	FALSE	FALSE	ENST00000359611,4	H2AC17-201	protein_coding
ENSG00000196872,12	CRACDL	0.631429667	0.260052333	71.66165359	2.798150236	0.251807126	3.93E-31	3.14E-30	FALSE	FALSE	FALSE	FALSE	ENST00000397899,7	CRACDL-201	protein_coding
ENSG00000135835,12	KIAA1614	0.386873	0.147298333	70.41889074	2.797720626	0.29966497	3.66E-23	2.15E-22	FALSE	FALSE	FALSE	FALSE	ENST00000367588,9, ENST00000367587,1	KIAA1614-202, KIAA1614-201	protein_coding, protein_coding
ENSG00000185022,12	MAFF	1.050747667	0.384913667	33.23636174	2.796456129	0.354177883	1.09E-17	5.06E-17	FALSE	FALSE	FALSE	FALSE	ENST00000538320,5, ENST00000538999,1, ENST00000338483,7, ENST00000426621,6, ENST00000407965,1	MAFF-206, MAFF-207, MAFF-201, MAFF-204, MAFF-202	protein_coding, protein_coding, protein_coding, protein_coding, protein_coding
ENSG00000214944,10	ARHGEF28	0.964729333	0.387237667	127.8673371	2.78628959	0.212270262	8.68E-42	9.95E-41	FALSE	FALSE	FALSE	FALSE	ENST00000296794,10, ENST00000545377,5, ENST00000513042,7, ENST00000437974,5, ENST00000426542,6, ENST00000296799,8, ENST00000512883,1	ARHGEF28-201, ARHGEF28-214, ARHGEF28-212, ARHGEF28-204, ARHGEF28-203, ARHGEF28-202, ARHGEF28-211	protein_coding, protein_coding, protein_coding, protein_coding, protein_coding, protein_coding, protein_coding
ENSG00000142798,20	HSPG2	1.864973333	0.770768667	749.3804087	2.785656701	0.127488061	2.84E-108	1.69E-106	FALSE	FALSE	FALSE	FALSE	ENST00000374695,8	HSPG2-203	protein_coding
ENSG00000134757,5	DSG3	0.084264333	0.015031333	4.484615187	2.782901809	1.167072546	9.94E-05	0.000205836	FALSE	FALSE	FALSE	FALSE	ENST00000257189,5	DSG3-201	protein_coding
ENSG00000221843,6	C2orf16	0.016677	0.003395333	4.106658086	2.782828622	1.11888982	7.32E-05	0.000153155	FALSE	FALSE	FALSE	FALSE	ENST00000447166,3	C2orf16-201	protein_coding
ENSG00000177595,19	PIDD1	19.74941467	8.201394333	952.8467378	2.779637374	0.084741203	2.10E-238	8.23E-236	TRUE	TRUE	TRUE	FALSE	ENST00000411829,6, ENST00000347755,10	PIDD1-202, PIDD1-201	protein_coding, protein_coding
ENSG00000172159,16	FRMD3	1.697097667	0.687484	118.9366079	2.778575386	0.203916598	1.07E-44	1.35E-43	FALSE	FALSE	FALSE	FALSE	ENST00000328788,5, ENST00000376434,5, ENST00000376438,5, ENST00000304195,8, ENST00000621208,4	FRMD3-202, FRMD3-203, FRMD3-204, FRMD3-201, FRMD3-207	protein_coding, protein_coding, protein_coding, protein_coding, protein_coding
ENSG00000137965,11	IFI44	0.047009333	0	3.137425865	2.771258841	1.894943304	0.001028413	0.001909113	FALSE	FALSE	FALSE	FALSE	ENST00000370747,9	IFI44-201	protein_coding
ENSG00000213213,14	CCDC183	0.387449333	0.130028667	14.08363779	2.768514293	0.532421574	8.85E-10	2.64E-09	FALSE	FALSE	FALSE	FALSE	ENST00000338005,7	CCDC183-201	protein_coding
ENSG00000118514,14	ALDH8A1	3.433623333	1.416013333	109.6174447	2.765566205	0.180055269	1.23E-55	2.14E-54	TRUE	FALSE	FALSE	FALSE	ENST00000265605,7, ENST00000367845,6, ENST00000367847,2	ALDH8A1-201, ALDH8A1-203, ALDH8A1-204	protein_coding, protein_coding, protein_coding
ENSG00000124610,5	H1-1	0.375159667	0.016869	4.066516249	2.764566332	1.85479088	0.00098152	0.001825983	FALSE	FALSE	FALSE	FALSE	ENST00000244573,5	H1-1-201	protein_coding
ENSG00000166268,11	MYRFL	0.088256	0.024492667	5.294860876	2.761178896	1.004154999	3.32E-05	7.15E-05	FALSE	FALSE	FALSE	FALSE	ENST00000552032,7, ENST00000547771,6, ENST00000535034,5, ENST00000299350,5	MYRFL-205, MYRFL-203, MYRFL-202, MYRFL-201	protein_coding, protein_coding, protein_coding, protein_coding
ENSG00000243509,6	TNFRSF6B	5.730420333	2.224213	79.89531719	2.755160513	0.243915686	5.82E-32	4.79E-31	TRUE	FALSE	FALSE	FALSE	ENST00000369996,3	TNFRSF6B-201	protein_coding
ENSG00000174791,11	RIN1	0.347674667	0.092349667	22.54775784	2.750757856	0.677224328	2.40E-07	6.09E-07	FALSE	FALSE	FALSE	FALSE	ENST00000311320,9, ENST00000530056,1, ENST00000627248,1	RIN1-201, RIN1-205, RIN1-208	protein_coding, protein_coding, protein_coding
ENSG00000170276,6	HSPB2	0.244686	0.014355	1.696455437	2.746646957	1.956827407	0.001171089	0.002163946	FALSE	FALSE	FALSE	FALSE	ENST00000304298,4	HSPB2-201	protein_coding
ENSG00000188897,10	ENSG00000188897	2.484203333	1.039378	535.4221537	2.746250627	0.131514011	3.38E-99	1.61E-97	FALSE	FALSE	FALSE	FALSE	ENST00000598234,6, ENST00000696174,1	ENST00000598234, ENST00000696174	protein_coding, protein_coding
ENSG00000138315,13	OIT3	0.082209	0	1.664450787	2.745860418	2.091545781	0.001344028	0.002467682	FALSE	FALSE	FALSE	FALSE	ENST00000622652,1, ENST00000334011,10	OIT3-202, OIT3-201	protein_coding, protein_coding
ENSG00000266714,10	MYO15B	0.753099667	0.302892667	140.5522546	2.738922081	0.266612925	4.19E-27	2.87E-26	FALSE	FALSE	FALSE	FALSE	ENST00000645453,3, ENST00000642007,2	MYO15B-235, MYO15B-234	protein_coding, protein_coding
ENSG00000164877,19	MICALL2	1.333107667	0.549385333	131.6749627	2.73679869	0.200692513	1.09E-44	1.36E-43	FALSE	FALSE	FALSE	FALSE	ENST00000297508,8	MICALL2-201	protein_coding
ENSG00000178404,10	CEP295NL	0.135326333	0.037567667	6.478731021	2.736548124	0.894928055	1.23E-05	2.75E-05	FALSE	FALSE	FALSE	FALSE	ENST00000322630,3, ENST00000619342,1	CEP295NL-201, CEP295NL-205	protein_coding, protein_coding
ENSG00000258986,7	TMEM179	0.242186667	0.065662	25.09962832	2.732933686	0.60322148	2.94E-08	7.96E-08	FALSE	FALSE	FALSE	FALSE	ENST00000556573,6, ENST00000616017,1, ENST00000341595,7, ENST00000615704,1	TMEM179-204, TMEM179-206, TMEM179-201, TMEM179-205	protein_coding, protein_coding, protein_coding, protein_coding
ENSG00000276966,3	H4C5	9.239567667	3.221141333	36.81847257	2.732765451	0.567552899	7.27E-09	2.04E-08	TRUE	FALSE	FALSE	FALSE	ENST00000615164,3	H4C5-201	protein_coding
ENSG00000162782,16	TDRD5	0.097148	0.012339	4.199266546	2.732382646	1.352029513	0.00029083	0.000574422	FALSE	FALSE	FALSE	FALSE	ENST00000367614,5, ENST00000444136,6, ENST00000294848,12	TDRD5-202, TDRD5-204, TDRD5-201	protein_coding, protein_coding, protein_coding
ENSG00000182450,14	KCNK4	0.222188	0.048332333	4.071557909	2.730938549	1.080978715	6.95E-05	0.000145769	FALSE	FALSE	FALSE	FALSE	ENST00000422670,7, ENST00000538767,1, ENST00000696753,1, ENST00000394525,6, ENST00000539216,1	KCNK4-202, KCNK4-205, KCNK4-211, KCNK4-201, KCNK4-207	protein_coding, protein_coding, protein_coding, protein_coding, protein_coding
ENSG00000162772,17	ATF3	53.697011	23.08805167	1503.656969	2.727921365	0.063610958	0	0	TRUE	TRUE	TRUE	TRUE	ENST00000366987,6, ENST00000613954,4, ENST00000341491,9, ENST00000336937,8, ENST00000366983,5, ENST00000613104,1	ATF3-206, ATF3-211, ATF3-202, ATF3-201, ATF3-204, ATF3-210	protein_coding, protein_coding, protein_coding, protein_coding, protein_coding, protein_coding
ENSG00000253485,3	PCDHGA5	0.151108	0.048942	13.64750242	2.722224223	0.619662526	5.76E-08	1.53E-07	FALSE	FALSE	FALSE	FALSE	ENST00000518069,2, ENST00000611914,1	PCDHGA5-201, PCDHGA5-202	protein_coding, protein_coding
ENSG00000143341,12	HMCN1	0.08578	0.031508667	35.31784258	2.718807283	0.372833201	1.50E-15	6.24E-15	FALSE	FALSE	FALSE	FALSE	ENST00000271588,9	HMCN1-201	protein_coding
ENSG00000128606,13	LRRC17	2.719805	1.117563	84.89689598	2.7155322	0.224753264	6.42E-36	6.05E-35	TRUE	FALSE	FALSE	FALSE	ENST00000339431,9, ENST00000249377,4	LRRC17-202, LRRC17-201	protein_coding, protein_coding
ENSG00000162946,23	DISC1	2.644172333	1.135550667	284.3004256	2.714819485	0.14687314	1.36E-78	4.19E-77	FALSE	FALSE	FALSE	FALSE	ENST00000439617,8, ENST00000317586,8, ENST00000602873,5, ENST00000539444,5, ENST00000602281,5, ENST00000366633,7, ENST00000537876,5, ENST00000366636,8, ENST00000628350,2, ENST00000535983,5, ENST00000366637,8, ENST00000620189,3, ENST00000622252,4	DISC1-209, DISC1-202, DISC1-220, DISC1-214, DISC1-215, DISC1-204, DISC1-213, DISC1-205, DISC1-223, DISC1-212, DISC1-206, DISC1-221, DISC1-222	protein_coding, protein_coding, protein_coding, protein_coding, protein_coding, protein_coding, protein_coding, protein_coding, protein_coding, protein_coding, protein_coding, protein_coding, protein_coding
ENSG00000162438,12	CTRC	0.057509667	0.005623667	2.471784415	2.713120199	1.705182412	0.000840583	0.001575027	FALSE	FALSE	FALSE	FALSE	ENST00000375943,6, ENST00000375949,5	CTRC-201, CTRC-202	protein_coding, protein_coding
ENSG00000137747,16	TMPRSS13	0.249808667	0.082043	17.11115952	2.710826297	0.545744618	3.54E-09	1.01E-08	FALSE	FALSE	FALSE	FALSE	ENST00000524993,6, ENST00000528626,5, ENST00000430170,6, ENST00000445164,6, ENST00000526090,1	TMPRSS13-203, TMPRSS13-207, TMPRSS13-201, TMPRSS13-202, TMPRSS13-205	protein_coding, protein_coding, protein_coding, protein_coding, protein_coding
ENSG00000284733,2	OR4F29	0.530066333	0	3.264443408	2.710183086	2.297021118	0.001573343	0.002868484	FALSE	FALSE	FALSE	FALSE	ENST00000426406,4	OR4F29-201	protein_coding
ENSG00000152670,19	DDX4	0.225221667	0.036455667	3.741607118	2.708328398	1.22815971	0.000181663	0.000365978	FALSE	FALSE	FALSE	FALSE	ENST00000514278,6, ENST00000353507,9, ENST00000505374,6, ENST00000354991,9, ENST00000511853,1	DDX4-212, DDX4-201, DDX4-204, DDX4-202, DDX4-211	protein_coding, protein_coding, protein_coding, protein_coding, protein_coding
ENSG00000114124,3	GRK7	0.137976667	0.045269	10.89311955	2.70824299	0.614770153	5.63E-08	1.49E-07	FALSE	FALSE	FALSE	FALSE	ENST00000682958,1, ENST00000264952,2	GRK7-202, GRK7-201	protein_coding, protein_coding
ENSG00000178826,11	TMEM139	0.212021667	0.043676333	5.873341504	2.705162362	1.169503687	0.000134638	0.000274575	FALSE	FALSE	FALSE	FALSE	ENST00000409102,5, ENST00000409244,5, ENST00000409541,5, ENST00000410004,1, ENST00000359333,8	TMEM139-202, TMEM139-203, TMEM139-204, TMEM139-205, TMEM139-201	protein_coding, protein_coding, protein_coding, protein_coding, protein_coding
ENSG00000125551,19	PLGLB2	1.304091	0.502814667	59.05199388	2.693491432	0.358017908	2.85E-16	1.24E-15	FALSE	FALSE	FALSE	FALSE	ENST00000359481,9	PLGLB2-201	protein_coding
ENSG00000132000,14	PODNL1	0.222003667	0.066171333	7.002730232	2.690212745	0.762464492	2.41E-06	5.70E-06	FALSE	FALSE	FALSE	FALSE	ENST00000588872,3, ENST00000538517,6, ENST00000339560,10, ENST00000254320,7, ENST00000538371,6	PODNL1-212, PODNL1-204, PODNL1-202, PODNL1-201, PODNL1-203	protein_coding, protein_coding, protein_coding, protein_coding, protein_coding
ENSG00000251537,4	ENSG00000251537	0.604930333	0.246794	52.0562032	2.687696054	0.269052299	9.22E-26	5.97E-25	FALSE	FALSE	FALSE	FALSE	ENST00000455584,2	ENST00000455584	protein_coding
ENSG00000213689,14	TREX1	1.105880333	0.386073	14.91474415	2.682031728	0.64342593	1.75E-07	4.50E-07	FALSE	FALSE	FALSE	FALSE	ENST00000433541,1, ENST00000444177,1, ENST00000625293,3, ENST00000492235,2, ENST00000635452,2, ENST00000456089,1	TREX1-201, TREX1-202, TREX1-205, TREX1-204, TREX1-206, TREX1-203	protein_coding, protein_coding, protein_coding, protein_coding, protein_coding, protein_coding
ENSG00000148482,12	SLC39A12	0.079964333	0	1.455116514	2.68122518	2.112635231	0.001525741	0.002787294	FALSE	FALSE	FALSE	FALSE	ENST00000539911,5, ENST00000377374,8, ENST00000377371,3, ENST00000377369,7	SLC39A12-204, SLC39A12-203, SLC39A12-202, SLC39A12-201	protein_coding, protein_coding, protein_coding, protein_coding
ENSG00000131471,7	AOC3	2.156689667	0.967999	119.5540609	2.674450215	0.176145484	2.63E-54	4.44E-53	FALSE	FALSE	FALSE	FALSE	ENST00000613571,1, ENST00000308423,7, ENST00000617500,4, ENST00000591562,1	AOC3-206, AOC3-201, AOC3-207, AOC3-204	protein_coding, protein_coding, protein_coding, protein_coding
ENSG00000145087,13	STXBP5L	0.134364333	0.039758333	10.71803407	2.669043976	0.826412524	7.58E-06	1.72E-05	FALSE	FALSE	FALSE	FALSE	ENST00000273666,10, ENST00000471454,6, ENST00000472879,5, ENST00000497029,5, ENST00000492541,5	STXBP5L-201, STXBP5L-204, STXBP5L-205, STXBP5L-208, STXBP5L-206	protein_coding, protein_coding, protein_coding, protein_coding, protein_coding
ENSG00000205639,12	MFSD2B	0.303019667	0.079898667	8.932888261	2.666151657	0.756513374	2.57E-06	6.07E-06	FALSE	FALSE	FALSE	FALSE	ENST00000406420,7, ENST00000669179,1, ENST00000338315,6	MFSD2B-202, MFSD2B-206, MFSD2B-201	protein_coding, protein_coding, protein_coding
ENSG00000077522,15	ACTN2	9.096016667	4.044188	710.189267	2.664867684	0.088512618	2.35E-201	5.94E-199	TRUE	TRUE	FALSE	FALSE	ENST00000542672,6, ENST00000366578,6, ENST00000682015,1	ACTN2-206, ACTN2-201, ACTN2-213	protein_coding, protein_coding, protein_coding
ENSG00000119715,15	ESRRB	2.410123667	1.071113667	181.8347236	2.663734293	0.176060532	6.20E-54	1.04E-52	FALSE	FALSE	FALSE	FALSE	ENST00000512784,6, ENST00000380887,7, ENST00000644823,1, ENST00000509242,5	ESRRB-205, ESRRB-201, ESRRB-208, ESRRB-203	protein_coding, protein_coding, protein_coding, protein_coding
ENSG00000163817,17	SLC6A20	0.103157333	0.031887	6.018955473	2.657113914	0.829800348	8.55E-06	1.93E-05	FALSE	FALSE	FALSE	FALSE	ENST00000358525,9, ENST00000353278,8, ENST00000703343,1	SLC6A20-202, SLC6A20-201, SLC6A20-207	protein_coding, protein_coding, protein_coding
ENSG00000072182,14	ASIC4	0.180175333	0.055862333	9.113614439	2.6551955	0.727180029	1.61E-06	3.84E-06	FALSE	FALSE	FALSE	FALSE	ENST00000693692,1, ENST00000347842,8, ENST00000358078,5	ASIC4-206, ASIC4-201, ASIC4-202	protein_coding, protein_coding, protein_coding
ENSG00000162572,21	SCNN1D	12.62905367	5.727566333	715.9702988	2.651492904	0.087403616	2.43E-204	6.67E-202	TRUE	TRUE	TRUE	FALSE	ENST00000379116,10, ENST00000338555,6, ENST00000400928,7, ENST00000325425,12	SCNN1D-205, SCNN1D-202, SCNN1D-206, SCNN1D-201	protein_coding, protein_coding, protein_coding, protein_coding
ENSG00000144671,11	SLC22A14	0.186141333	0.055811333	7.017578235	2.645034252	0.902569278	2.21E-05	4.84E-05	FALSE	FALSE	FALSE	FALSE	ENST00000448498,6, ENST00000273173,4	SLC22A14-202, SLC22A14-201	protein_coding, protein_coding
ENSG00000113231,14	PDE8B	0.222782667	0.078699333	12.33470241	2.643969058	0.615726979	1.10E-07	2.85E-07	FALSE	FALSE	FALSE	FALSE	ENST00000264917,10, ENST00000340978,7, ENST00000346042,7, ENST00000333194,8, ENST00000342343,8, ENST00000505283,1	PDE8B-201, PDE8B-203, PDE8B-205, PDE8B-202, PDE8B-204, PDE8B-208	protein_coding, protein_coding, protein_coding, protein_coding, protein_coding, protein_coding
ENSG00000286522,2	H3C2	7.402338333	2.666798	30.82022961	2.641712396	0.562171706	1.64E-08	4.51E-08	FALSE	FALSE	FALSE	FALSE	ENST00000621411,3	H3C2-201	protein_coding
ENSG00000171747,9	LGALS4	0.343001667	0.069766333	4.597898866	2.640947732	1.088939395	0.000106387	0.000219604	FALSE	FALSE	FALSE	FALSE	ENST00000307751,9	LGALS4-201	protein_coding
ENSG00000107611,16	CUBN	0.277010333	0.130011	72.35909834	2.640006117	0.269505644	7.63E-25	4.78E-24	FALSE	FALSE	FALSE	FALSE	ENST00000377833,10	CUBN-202	protein_coding
ENSG00000248643,5	RBM14-RBM4	3.591266333	1.311513333	36.07176622	2.638828149	0.498693241	7.70E-10	2.31E-09	TRUE	FALSE	FALSE	FALSE	ENST00000412278,2, ENST00000500635,2	RBM14-RBM4-201, RBM14-RBM4-203	protein_coding, protein_coding
ENSG00000183775,11	KCTD16	0.441520667	0.192289	65.92386519	2.638241399	0.262689412	6.44E-26	4.21E-25	FALSE	FALSE	FALSE	FALSE	ENST00000512467,6, ENST00000507359,3	KCTD16-202, KCTD16-201	protein_coding, protein_coding
ENSG00000142606,16	MMEL1	0.180611	0.063848333	10.76831336	2.633326999	0.613031334	1.12E-07	2.91E-07	FALSE	FALSE	FALSE	FALSE	ENST00000378412,8, ENST00000502556,5	MMEL1-201, MMEL1-206	protein_coding, protein_coding
ENSG00000244588,6	RAD21L1	0.184100333	0.042431333	5.236606514	2.63141458	0.971340142	4.60E-05	9.80E-05	FALSE	FALSE	FALSE	FALSE	ENST00000683101,1, ENST00000402452,5, ENST00000409241,5	RAD21L1-205, RAD21L1-202, RAD21L1-203	protein_coding, protein_coding, protein_coding
ENSG00000114204,16	SERPINI2	0.359511667	0.021931333	2.691107007	2.630247597	1.916136264	0.001397349	0.002561572	FALSE	FALSE	FALSE	FALSE	ENST00000461846,5, ENST00000264677,9, ENST00000471111,5	SERPINI2-202, SERPINI2-201, SERPINI2-206	protein_coding, protein_coding, protein_coding
ENSG00000116039,13	ATP6V1B1	1.276033333	0.544163333	52.28961906	2.629531668	0.286137166	2.65E-22	1.51E-21	FALSE	FALSE	FALSE	FALSE	ENST00000234396,10, ENST00000412314,5	ATP6V1B1-201, ATP6V1B1-202	protein_coding, protein_coding
ENSG00000125775,15	SDCBP2	1.951677333	0.806958	42.33695144	2.627981726	0.358710834	1.58E-15	6.58E-15	FALSE	FALSE	FALSE	FALSE	ENST00000381812,5, ENST00000360779,4, ENST00000381808,7, ENST00000339987,7	SDCBP2-204, SDCBP2-202, SDCBP2-203, SDCBP2-201	protein_coding, protein_coding, protein_coding, protein_coding
ENSG00000101605,14	MYOM1	0.217315333	0.081245333	24.799122	2.627439322	0.4073255	7.40E-13	2.66E-12	FALSE	FALSE	FALSE	FALSE	ENST00000356443,9, ENST00000261606,11	MYOM1-202, MYOM1-201	protein_coding, protein_coding
ENSG00000186452,11	TMPRSS12	0.133398	0	1.448145882	2.626912793	2.075871555	0.001633784	0.00297244	FALSE	FALSE	FALSE	FALSE	ENST00000551456,5, ENST00000398458,4	TMPRSS12-202, TMPRSS12-201	protein_coding, protein_coding
ENSG00000082196,21	C1QTNF3	2.537368	1.062771333	70.31940393	2.626189579	0.269223414	1.20E-24	7.47E-24	FALSE	FALSE	FALSE	FALSE	ENST00000382065,8, ENST00000231338,7	C1QTNF3-202, C1QTNF3-201	protein_coding, protein_coding
ENSG00000135437,10	RDH5	1.564820333	0.652395	30.06687625	2.625833112	0.371722485	1.09E-14	4.32E-14	FALSE	FALSE	FALSE	FALSE	ENST00000547072,5, ENST00000257895,10, ENST00000548082,1	RDH5-202, RDH5-201, RDH5-204	protein_coding, protein_coding, protein_coding
ENSG00000173137,12	ADCK5	5.710807333	2.598880333	206.749556	2.620011365	0.135347589	1.26E-85	4.54E-84	TRUE	TRUE	FALSE	FALSE	ENST00000308860,11	ADCK5-201	protein_coding
ENSG00000143178,13	TBX19	2.163824667	0.931203667	103.0313818	2.61801315	0.220436796	1.12E-34	1.01E-33	FALSE	FALSE	FALSE	FALSE	ENST00000367821,8	TBX19-201	protein_coding
ENSG00000132702,13	HAPLN2	0.475590333	0.183551333	15.48411399	2.617806944	0.539237125	8.09E-09	2.26E-08	FALSE	FALSE	FALSE	FALSE	ENST00000255039,6	HAPLN2-201	protein_coding
ENSG00000140285,12	FGF7	0.631823333	0.256965333	32.76866533	2.616540848	0.376221661	2.44E-14	9.49E-14	FALSE	FALSE	FALSE	FALSE	ENST00000560270,1, ENST00000267843,9	FGF7-202, FGF7-201	protein_coding, protein_coding
ENSG00000140795,13	MYLK3	0.305926333	0.129130667	37.58722972	2.611034364	0.343695115	2.15E-16	9.39E-16	FALSE	FALSE	FALSE	FALSE	ENST00000394809,9, ENST00000536476,5	MYLK3-201, MYLK3-202	protein_coding, protein_coding
ENSG00000182853,12	VMO1	0.614936333	0.173140333	8.17523085	2.609542875	0.886124947	2.24E-05	4.92E-05	FALSE	FALSE	FALSE	FALSE	ENST00000328739,6, ENST00000441199,2, ENST00000416307,6, ENST00000354194,4	VMO1-201, VMO1-204, VMO1-203, VMO1-202	protein_coding, protein_coding, protein_coding, protein_coding
ENSG00000131480,9	AOC2	5.731585333	2.727531667	235.5803798	2.601628213	0.124410575	3.25E-99	1.55E-97	TRUE	TRUE	FALSE	FALSE	ENST00000253799,8, ENST00000452774,2	AOC2-201, AOC2-202	protein_coding, protein_coding
ENSG00000172264,18	MACROD2	0.847204	0.375629	65.34860591	2.601217473	0.297204195	1.55E-20	8.25E-20	FALSE	FALSE	FALSE	FALSE	ENST00000217246,8, ENST00000684519,1, ENST00000642719,1, ENST00000402914,5, ENST00000378058,7, ENST00000407045,3	MACROD2-201, MACROD2-216, MACROD2-215, MACROD2-203, MACROD2-202, MACROD2-204	protein_coding, protein_coding, protein_coding, protein_coding, protein_coding, protein_coding
ENSG00000060140,9	STYK1	0.692293333	0.315586333	73.70175416	2.595569453	0.30293569	7.97E-20	4.10E-19	FALSE	FALSE	FALSE	FALSE	ENST00000075503,8	STYK1-201	protein_coding
ENSG00000130958,13	SLC35D2	0.420814333	0.129776	6.442667592	2.590431895	0.788784001	7.28E-06	1.66E-05	FALSE	FALSE	FALSE	FALSE	ENST00000375259,9, ENST00000253270,13, ENST00000375257,2	SLC35D2-203, SLC35D2-201, SLC35D2-202	protein_coding, protein_coding, protein_coding
ENSG00000168298,7	H1-4	8.152580333	2.523689667	66.88999654	2.589719125	0.765767595	5.13E-06	1.18E-05	TRUE	FALSE	FALSE	FALSE	ENST00000304218,6	H1-4-201	protein_coding
ENSG00000186231,17	KLHL32	0.264531333	0.097449333	15.86838949	2.589103058	0.546865825	1.59E-08	4.38E-08	FALSE	FALSE	FALSE	FALSE	ENST00000536676,5, ENST00000539200,5, ENST00000544166,5, ENST00000369261,9, ENST00000620278,1	KLHL32-204, KLHL32-205, KLHL32-206, KLHL32-202, KLHL32-207	protein_coding, protein_coding, protein_coding, protein_coding, protein_coding
ENSG00000285480,2	H2BK1	0.506838333	0.119026333	4.694748874	2.588168856	1.175731013	0.000214847	0.000429615	FALSE	FALSE	FALSE	FALSE	ENST00000644661,2	H2BK1-201	protein_coding
ENSG00000174226,9	SNX31	0.118828667	0.015590667	2.685109291	2.58570576	1.512474313	0.000740551	0.001396192	FALSE	FALSE	FALSE	FALSE	ENST00000311812,7, ENST00000428383,6	SNX31-201, SNX31-202	protein_coding, protein_coding
ENSG00000197416,5	FABP12	0.538892	0.084124333	2.252427686	2.581614697	1.390638425	0.000526051	0.001009867	FALSE	FALSE	FALSE	FALSE	ENST00000360464,6, ENST00000692030,1	FABP12-201, FABP12-203	protein_coding, protein_coding
ENSG00000187595,18	ZNF385C	0.707083333	0.303898667	34.05074715	2.581367906	0.398557618	7.23E-13	2.60E-12	FALSE	FALSE	FALSE	FALSE	ENST00000461831,1, ENST00000692273,1, ENST00000436535,5	ZNF385C-203, ZNF385C-206, ZNF385C-201	protein_coding, protein_coding, protein_coding
ENSG00000135636,16	DYSF	0.216467667	0.084081667	35.35499743	2.580984502	0.388809746	2.46E-13	9.08E-13	FALSE	FALSE	FALSE	FALSE	ENST00000258104,8, ENST00000409582,7, ENST00000409762,5, ENST00000413539,6, ENST00000429174,6, ENST00000410020,8, ENST00000394120,6, ENST00000409366,5, ENST00000409651,5, ENST00000409744,5, ENST00000410041,1, ENST00000698057,1, ENST00000698058,1, ENST00000698059,1, ENST00000479049,6	DYSF-201, DYSF-204, DYSF-207, DYSF-210, DYSF-211, DYSF-208, DYSF-202, DYSF-203, DYSF-205, DYSF-206, DYSF-209, DYSF-220, DYSF-221, DYSF-222, DYSF-216	protein_coding, protein_coding, protein_coding, protein_coding, protein_coding, protein_coding, protein_coding, protein_coding, protein_coding, protein_coding, protein_coding, protein_coding, protein_coding, protein_coding, protein_coding
ENSG00000155966,14	AFF2	0.497476	0.22394	108.2562072	2.578920758	0.294478767	1.61E-20	8.53E-20	FALSE	FALSE	FALSE	FALSE	ENST00000370460,7, ENST00000342251,7, ENST00000370458,5, ENST00000370457,9, ENST00000286437,7	AFF2-205, AFF2-202, AFF2-204, AFF2-203, AFF2-201	protein_coding, protein_coding, protein_coding, protein_coding, protein_coding
ENSG00000166800,11	LDHAL6A	0.111271667	0.007750333	1.948466421	2.577756327	1.879304141	0.00148442	0.002714826	FALSE	FALSE	FALSE	FALSE	ENST00000396213,7, ENST00000280706,3	LDHAL6A-202, LDHAL6A-201	protein_coding, protein_coding
ENSG00000147465,12	STAR	0.127283333	0.022574667	4.061429925	2.576017799	1.202701232	0.000256247	0.000508932	FALSE	FALSE	FALSE	FALSE	ENST00000276449,9	STAR-201	protein_coding
ENSG00000178809,12	TRIM73	13.68001267	6.349998333	340.2621674	2.575002763	0.138434602	2.71E-79	8.53E-78	TRUE	TRUE	FALSE	FALSE	ENST00000450434,5, ENST00000323819,8, ENST00000430211,5, ENST00000447409,6	TRIM73-204, TRIM73-201, TRIM73-202, TRIM73-203	protein_coding, protein_coding, protein_coding, protein_coding
ENSG00000137501,18	SYTL2	1.67144	0.796912667	120.8666597	2.573631629	0.181412189	9.45E-48	1.30E-46	FALSE	FALSE	FALSE	FALSE	ENST00000389960,8, ENST00000359152,10, ENST00000316356,8, ENST00000525702,5, ENST00000529581,5, ENST00000389958,7, ENST00000528231,5, ENST00000533892,5, ENST00000527523,5, ENST00000524452,5, ENST00000634661,1	SYTL2-205, SYTL2-202, SYTL2-201, SYTL2-212, SYTL2-219, SYTL2-203, SYTL2-216, SYTL2-227, SYTL2-214, SYTL2-207, SYTL2-229	protein_coding, protein_coding, protein_coding, protein_coding, protein_coding, protein_coding, protein_coding, protein_coding, protein_coding, protein_coding, protein_coding
ENSG00000188162,12	OTOG	0.470566667	0.212017667	86.4528619	2.569029665	0.213900716	2.69E-35	2.48E-34	FALSE	FALSE	FALSE	FALSE	ENST00000399397,6, ENST00000399391,7	OTOG-203, OTOG-202	protein_coding, protein_coding
ENSG00000074966,11	TXK	0.390062333	0.112449667	10.35832946	2.568146598	0.758937846	5.33E-06	1.23E-05	FALSE	FALSE	FALSE	FALSE	ENST00000264316,9, ENST00000507351,1, ENST00000506073,2	TXK-201, TXK-203, TXK-202	protein_coding, protein_coding, protein_coding
ENSG00000234719,9	NPIPB2	3.150701	1.424224	69.08021093	2.561264542	0.232617885	2.98E-30	2.30E-29	TRUE	FALSE	FALSE	FALSE	ENST00000673243,1, ENST00000399147,8, ENST00000547494,6	NPIPB2-207, NPIPB2-202, NPIPB2-206	protein_coding, protein_coding, protein_coding
ENSG00000113073,15	SLC4A9	0.135998667	0.038996667	7.212104588	2.555712992	0.796529273	1.02E-05	2.30E-05	FALSE	FALSE	FALSE	FALSE	ENST00000506757,7, ENST00000506545,5, ENST00000432095,6, ENST00000507527,1	SLC4A9-204, SLC4A9-203, SLC4A9-201, SLC4A9-205	protein_coding, protein_coding, protein_coding, protein_coding
ENSG00000174898,16	CATSPERD	0.098764333	0.023962333	3.7808185	2.555009181	1.099445742	0.000161164	0.000326201	FALSE	FALSE	FALSE	FALSE	ENST00000381624,4	CATSPERD-202	protein_coding
ENSG00000177943,14	MAMDC4	2.397727	1.133146667	147.2704153	2.550380325	0.167642173	2.70E-54	4.55E-53	FALSE	FALSE	FALSE	FALSE	ENST00000317446,7, ENST00000445819,5	MAMDC4-201, MAMDC4-202	protein_coding, protein_coding
ENSG00000117425,14	PTCH2	1.973002	0.950548333	163.7093408	2.548919441	0.159359836	1.31E-59	2.61E-58	FALSE	FALSE	FALSE	FALSE	ENST00000447098,6, ENST00000372192,4	PTCH2-203, PTCH2-201	protein_coding, protein_coding
ENSG00000260596,5	DUX4	0.562169	0.177695333	14.54881131	2.547776746	0.64704661	6.51E-07	1.60E-06	FALSE	FALSE	FALSE	FALSE	ENST00000616166,1, ENST00000570263,5, ENST00000569241,5, ENST00000565211,1	DUX4-206, DUX4-205, DUX4-204, DUX4-203	protein_coding, protein_coding, protein_coding, protein_coding
ENSG00000156113,24	KCNMA1	0.308383667	0.096561667	17.52781784	2.544403354	0.769041971	7.36E-06	1.68E-05	FALSE	FALSE	FALSE	FALSE	ENST00000639601,1, ENST00000638991,1, ENST00000639913,1, ENST00000639486,1, ENST00000640523,1, ENST00000372443,6, ENST00000638223,1, ENST00000638848,1, ENST00000639090,1, ENST00000639489,1, ENST00000457953,6, ENST00000372440,6, ENST00000404771,8, ENST00000638203,1, ENST00000638306,1, ENST00000638351,1, ENST00000638606,1, ENST00000639591,1, ENST00000640182,1, ENST00000640605,1, ENST00000639544,1, …	KCNMA1-266, KCNMA1-248, KCNMA1-273, KCNMA1-261, KCNMA1-283, KCNMA1-209, KCNMA1-228, KCNMA1-246, KCNMA1-251, KCNMA1-262, KCNMA1-216, KCNMA1-208, KCNMA1-210, KCNMA1-227, KCNMA1-232, KCNMA1-233, KCNMA1-241, KCNMA1-265, KCNMA1-279, KCNMA1-285, KCNMA1-264, KCNMA1-289, KCNMA1-214, KCNMA1-201, KCNMA1-203, KCNMA1-212, KCNMA1-202, KCNMA1-278, KCNMA1-293, KCNMA1-259, KCNMA1-291, KCNMA1-225, KCNMA1-240, KCN…	protein_coding, protein_coding, protein_coding, protein_coding, protein_coding, protein_coding, protein_coding, protein_coding, protein_coding, protein_coding, protein_coding, protein_coding, protein_coding, protein_coding, protein_coding, protein_coding, protein_coding, protein_coding, protein_coding, protein_coding, protein_coding, protein_coding, protein_coding, protein_coding, protein_coding,…
ENSG00000129749,3	CHRNA10	1.335078	0.581576667	40.64792907	2.542576293	0.305911973	8.62E-19	4.22E-18	FALSE	FALSE	FALSE	FALSE	ENST00000250699,2, ENST00000534359,1	CHRNA10-201, CHRNA10-204	protein_coding, protein_coding
ENSG00000185100,11	ADSS1	2.376571	1.066077	88.24320132	2.541535843	0.254134463	1.42E-25	9.13E-25	FALSE	FALSE	FALSE	FALSE	ENST00000330877,7, ENST00000332972,9, ENST00000556623,1, ENST00000555674,1	ADSS1-201, ADSS1-202, ADSS1-210, ADSS1-208	protein_coding, protein_coding, protein_coding, protein_coding
ENSG00000128310,3	GALR3	0.338556	0.089895333	4.357330751	2.541278097	1.02089175	0.000103119	0.000213235	FALSE	FALSE	FALSE	FALSE	ENST00000249041,3	GALR3-201	protein_coding
ENSG00000017483,16	SLC38A5	0.287174	0.084985333	10.04793382	2.538233722	0.757768698	6.44E-06	1.47E-05	FALSE	FALSE	FALSE	FALSE	ENST00000595796,5, ENST00000619100,4, ENST00000620913,5	SLC38A5-210, SLC38A5-212, SLC38A5-213	protein_coding, protein_coding, protein_coding
ENSG00000240764,4	PCDHGC5	0.241933333	0.083005333	15.99039058	2.53573311	0.595591642	1.71E-07	4.39E-07	FALSE	FALSE	FALSE	FALSE	ENST00000252087,3, ENST00000610789,1	PCDHGC5-201, PCDHGC5-202	protein_coding, protein_coding
ENSG00000111713,3	GYS2	0.335247333	0.145074667	14.38672546	2.535341847	0.475536811	8.43E-10	2.52E-09	FALSE	FALSE	FALSE	FALSE	ENST00000261195,3	GYS2-201	protein_coding
ENSG00000039987,7	BEST2	0.167856	0.018	4.095212184	2.532892574	1.448620856	0.000721103	0.001361871	FALSE	FALSE	FALSE	FALSE	ENST00000549706,5, ENST00000553030,6, ENST00000042931,1	BEST2-202, BEST2-204, BEST2-201	protein_coding, protein_coding, protein_coding
ENSG00000104321,11	TRPA1	0.607260333	0.289764333	46.31643154	2.528857552	0.296882669	1.56E-19	7.89E-19	FALSE	FALSE	FALSE	FALSE	ENST00000262209,5	TRPA1-201	protein_coding
ENSG00000127415,13	IDUA	4.546730333	2.122763	185.3099699	2.526459667	0.159453999	1.58E-58	3.03E-57	TRUE	FALSE	FALSE	FALSE	ENST00000247933,9, ENST00000514224,2	IDUA-201, IDUA-210	protein_coding, protein_coding
ENSG00000169184,7	MN1	2.712715	1.328789333	359.3753025	2.524082773	0.10886307	6.65E-121	5.36E-119	TRUE	FALSE	FALSE	FALSE	ENST00000302326,5	MN1-201	protein_coding
ENSG00000184925,12	LCN12	0.291899333	0	1.674769195	2.520025468	2.030129291	0.00191237	0.003448731	FALSE	FALSE	FALSE	FALSE	ENST00000371633,8	LCN12-202	protein_coding
ENSG00000183397,6	C19orf71	1.027373	0.288235667	11.48782828	2.519360022	0.716968972	3.68E-06	8.61E-06	FALSE	FALSE	FALSE	FALSE	ENST00000681976,1, ENST00000329493,6	C19orf71-202, C19orf71-201	protein_coding, protein_coding
ENSG00000163746,13	PLSCR2	0.113372	0	1.713022139	2.512852149	1.91977833	0.001765933	0.003199756	FALSE	FALSE	FALSE	FALSE	ENST00000696113,1, ENST00000336685,6, ENST00000696119,1, ENST00000696120,1, ENST00000613069,4, ENST00000497985,5, ENST00000610787,5	PLSCR2-208, PLSCR2-201, PLSCR2-209, PLSCR2-210, PLSCR2-207, PLSCR2-205, PLSCR2-206	protein_coding, protein_coding, protein_coding, protein_coding, protein_coding, protein_coding, protein_coding
ENSG00000164122,9	ASB5	0.132715333	0.023771	3.290895055	2.511554767	1.379855633	0.000626496	0.001192659	FALSE	FALSE	FALSE	FALSE	ENST00000296525,7, ENST00000672074,1, ENST00000512254,1	ASB5-201, ASB5-206, ASB5-205	protein_coding, protein_coding, protein_coding
ENSG00000135205,15	CCDC146	1.759915667	0.837864333	110.7093969	2.511538288	0.184006924	2.20E-44	2.72E-43	FALSE	FALSE	FALSE	FALSE	ENST00000285871,5	CCDC146-201	protein_coding
ENSG00000143278,5	F13B	0.080993	0.010283	2.871922108	2.510894704	1.647311643	0.001205692	0.002224882	FALSE	FALSE	FALSE	FALSE	ENST00000367412,2	F13B-201	protein_coding
ENSG00000138316,11	ADAMTS14	0.062674333	0.026211	15.00125661	2.502576477	0.671440686	1.70E-06	4.05E-06	FALSE	FALSE	FALSE	FALSE	ENST00000373207,2, ENST00000373208,5	ADAMTS14-201, ADAMTS14-202	protein_coding, protein_coding
ENSG00000158683,10	PKD1L1	0.336499	0.156835333	55.0842429	2.500080506	0.327682673	2.46E-16	1.07E-15	FALSE	FALSE	FALSE	FALSE	ENST00000289672,7, ENST00000690269,1, ENST00000685709,1	PKD1L1-201, PKD1L1-208, PKD1L1-206	protein_coding, protein_coding, protein_coding
ENSG00000123329,20	ARHGAP9	0.301803333	0.098842333	10.69103715	2.498222726	0.623470432	5.54E-07	1.37E-06	FALSE	FALSE	FALSE	FALSE	ENST00000424809,6, ENST00000393797,7, ENST00000550288,6, ENST00000393791,8, ENST00000430041,6	ARHGAP9-203, ARHGAP9-202, ARHGAP9-213, ARHGAP9-201, ARHGAP9-204	protein_coding, protein_coding, protein_coding, protein_coding, protein_coding
ENSG00000174332,6	GLIS1	0.624214667	0.277559667	50.02077083	2.495039601	0.323364504	1.28E-16	5.66E-16	FALSE	FALSE	FALSE	FALSE	ENST00000312233,4, ENST00000628545,2	GLIS1-201, GLIS1-202	protein_coding, protein_coding
ENSG00000186417,14	GLDN	1.124588333	0.478728333	62.3625785	2.492583512	0.288383316	5.98E-20	3.09E-19	FALSE	FALSE	FALSE	FALSE	ENST00000335449,11, ENST00000396399,6, ENST00000612989,1	GLDN-201, GLDN-202, GLDN-210	protein_coding, protein_coding, protein_coding
ENSG00000277157,2	H4C4	5.531604667	2.163344333	13.19689828	2.483299328	0.565362541	1.08E-07	2.80E-07	TRUE	FALSE	FALSE	FALSE	ENST00000614247,2	H4C4-201	protein_coding
ENSG00000249693,3	THEGL	0.867861	0.373275667	20.32274593	2.482607268	0.415249694	2.36E-11	7.78E-11	FALSE	FALSE	FALSE	FALSE	ENST00000512175,3	THEGL-202	protein_coding
ENSG00000196220,17	SRGAP3	2.406977333	1.226391	424.3569643	2.482040861	0.101802417	3.36E-133	3.43E-131	TRUE	FALSE	FALSE	FALSE	ENST00000383836,8, ENST00000360413,7	SRGAP3-202, SRGAP3-201	protein_coding, protein_coding
ENSG00000171053,10	PATE1	0.321095333	0	1.875976262	2.481994508	2.202739452	0.002186998	0.003923317	FALSE	FALSE	FALSE	FALSE	ENST00000305738,10, ENST00000437148,2	PATE1-201, PATE1-202	protein_coding, protein_coding
ENSG00000149403,13	GRIK4	0.826960333	0.418701333	98.57091433	2.479745264	0.235879818	8.89E-28	6.23E-27	FALSE	FALSE	FALSE	FALSE	ENST00000638419,1, ENST00000527524,8, ENST00000438375,2	GRIK4-208, GRIK4-205, GRIK4-202	protein_coding, protein_coding, protein_coding
ENSG00000144583,5	MARCHF4	0.018006667	0	1.604707372	2.478104092	1.946158158	0.001935839	0.003489524	FALSE	FALSE	FALSE	FALSE	ENST00000273067,5	MARCHF4-201	protein_coding
ENSG00000120156,22	TEK	0.063069	0.005238	3.611509349	2.4763055	1.764276539	0.001580138	0.002880262	FALSE	FALSE	FALSE	FALSE	ENST00000519097,5, ENST00000615002,4, ENST00000380036,10, ENST00000406359,8	TEK-204, TEK-205, TEK-201, TEK-202	protein_coding, protein_coding, protein_coding, protein_coding
ENSG00000183914,15	DNAH2	0.054272667	0.024819333	40.21768363	2.476106344	0.494994046	5.77E-09	1.63E-08	FALSE	FALSE	FALSE	FALSE	ENST00000572933,6, ENST00000570791,5, ENST00000389173,6	DNAH2-203, DNAH2-202, DNAH2-201	protein_coding, protein_coding, protein_coding
ENSG00000175985,10	PLEKHD1	0.250442	0.104417	22.55646514	2.47307329	0.436986673	1.62E-10	5.07E-10	FALSE	FALSE	FALSE	FALSE	ENST00000322564,9	PLEKHD1-201	protein_coding
ENSG00000147174,12	GCNA	1.727809	0.858102	89.08439558	2.471215007	0.247994836	2.62E-25	1.67E-24	FALSE	FALSE	FALSE	FALSE	ENST00000373696,8, ENST00000373695,1	GCNA-202, GCNA-201	protein_coding, protein_coding
ENSG00000162105,21	SHANK2	0.175366	0.081151333	24.94747159	2.470457683	0.339536248	3.94E-15	1.61E-14	FALSE	FALSE	FALSE	FALSE	ENST00000601538,6, ENST00000409161,5, ENST00000338508,9, ENST00000659264,1, ENST00000656230,1, ENST00000412252,6	SHANK2-214, SHANK2-202, SHANK2-201, SHANK2-220, SHANK2-219, SHANK2-204	protein_coding, protein_coding, protein_coding, protein_coding, protein_coding, protein_coding
ENSG00000172361,6	CFAP53	0.672928333	0.296117333	25.25683214	2.469625472	0.379615913	8.65E-13	3.10E-12	FALSE	FALSE	FALSE	FALSE	ENST00000398545,5	CFAP53-201	protein_coding
ENSG00000091536,20	MYO15A	0.318307	0.148375	26.27562979	2.46880569	0.401879773	8.94E-12	3.02E-11	FALSE	FALSE	FALSE	FALSE	ENST00000647165,2, ENST00000418233,7, ENST00000644795,1	MYO15A-221, MYO15A-202, MYO15A-218	protein_coding, protein_coding, protein_coding
ENSG00000143107,10	FNDC7	0.130507	0.044992	8.771155108	2.467617657	0.87777268	4.50E-05	9.61E-05	FALSE	FALSE	FALSE	FALSE	ENST00000370017,9	FNDC7-201	protein_coding
ENSG00000185046,20	ANKS1B	0.434475667	0.163430333	23.76612816	2.466743334	0.690555588	3.36E-06	7.87E-06	FALSE	FALSE	FALSE	FALSE	ENST00000341752,11, ENST00000549558,6, ENST00000547776,6, ENST00000547010,5, ENST00000550693,6, ENST00000549025,6, ENST00000683438,2, ENST00000549493,6, ENST00000547446,5, ENST00000333732,11, ENST00000546568,5, ENST00000546960,5, ENST00000329257,8	ANKS1B-203, ANKS1B-216, ANKS1B-211, ANKS1B-208, ANKS1B-220, ANKS1B-213, ANKS1B-235, ANKS1B-215, ANKS1B-210, ANKS1B-202, ANKS1B-205, ANKS1B-207, ANKS1B-201	protein_coding, protein_coding, protein_coding, protein_coding, protein_coding, protein_coding, protein_coding, protein_coding, protein_coding, protein_coding, protein_coding, protein_coding, protein_coding
ENSG00000259916,2	AQP7B	0.238162	0.071254333	9.124300915	2.465297264	0.794049885	1.76E-05	3.90E-05	FALSE	FALSE	FALSE	FALSE	ENST00000696092,1, ENST00000696094,1, ENST00000561882,2, ENST00000696095,1, ENST00000696097,1, ENST00000696098,1, ENST00000696099,1, ENST00000696100,1	AQP7B-202, AQP7B-204, AQP7B-201, AQP7B-205, AQP7B-207, AQP7B-208, AQP7B-209, AQP7B-210	protein_coding, protein_coding, protein_coding, protein_coding, protein_coding, protein_coding, protein_coding, protein_coding
ENSG00000162641,20	AKNAD1	0.049725	0	1.41272577	2.465107625	2.101904203	0.002188432	0.003925462	FALSE	FALSE	FALSE	FALSE	ENST00000370001,8, ENST00000369994,5, ENST00000369995,7	AKNAD1-204, AKNAD1-202, AKNAD1-203	protein_coding, protein_coding, protein_coding
ENSG00000007516,14	BAIAP3	0.789849333	0.413188333	80.26270156	2.456241135	0.221145303	1.50E-30	1.17E-29	FALSE	FALSE	FALSE	FALSE	ENST00000397488,6, ENST00000562208,5, ENST00000568887,5, ENST00000426824,8, ENST00000324385,9, ENST00000628027,2, ENST00000421665,6	BAIAP3-202, BAIAP3-207, BAIAP3-215, BAIAP3-204, BAIAP3-201, BAIAP3-216, BAIAP3-203	protein_coding, protein_coding, protein_coding, protein_coding, protein_coding, protein_coding, protein_coding
ENSG00000157423,18	HYDIN	0.485389667	0.186369667	60.01780898	2.453786377	0.576555261	2.15E-07	5.48E-07	FALSE	FALSE	FALSE	FALSE	ENST00000393567,7, ENST00000321489,9, ENST00000538248,5, ENST00000541601,5, ENST00000288168,14	HYDIN-206, HYDIN-203, HYDIN-209, HYDIN-215, HYDIN-201	protein_coding, protein_coding, protein_coding, protein_coding, protein_coding
ENSG00000099338,23	CATSPERG	0.217636667	0.095889667	16.76524227	2.451266685	0.48275317	4.21E-09	1.20E-08	FALSE	FALSE	FALSE	FALSE	ENST00000410018,5, ENST00000409235,8	CATSPERG-204, CATSPERG-202	protein_coding, protein_coding
ENSG00000117009,12	KMO	0.046766333	0.006812667	2.813792187	2.450650135	1.769711525	0.001684012	0.003057728	FALSE	FALSE	FALSE	FALSE	ENST00000366558,7, ENST00000366559,9, ENST00000366557,8	KMO-203, KMO-204, KMO-202	protein_coding, protein_coding, protein_coding
ENSG00000238083,9	LRRC37A2	9.516031667	4.918168333	1151.736124	2.450277243	0.077586108	9.29E-221	3.11E-218	TRUE	TRUE	FALSE	FALSE	ENST00000576629,6	LRRC37A2-202	protein_coding
ENSG00000085465,13	OVGP1	5.17349	2.665674333	227.4348295	2.448960445	0.135942941	2.06E-74	5.89E-73	TRUE	TRUE	FALSE	FALSE	ENST00000369732,4	OVGP1-201	protein_coding
ENSG00000143387,14	CTSK	2.473598	1.241152	95.2931811	2.448817975	0.214980134	6.17E-32	5.06E-31	TRUE	FALSE	FALSE	FALSE	ENST00000678337,1, ENST00000676716,1, ENST00000676966,1, ENST00000443913,2, ENST00000271651,8, ENST00000676970,1, ENST00000679260,1, ENST00000676751,1, ENST00000677887,1, ENST00000676824,1	CTSK-214, CTSK-205, CTSK-208, CTSK-202, CTSK-201, CTSK-209, CTSK-220, CTSK-206, CTSK-212, CTSK-207	protein_coding, protein_coding, protein_coding, protein_coding, protein_coding, protein_coding, protein_coding, protein_coding, protein_coding, protein_coding
ENSG00000002746,15	HECW1	0.09231	0.031610667	12.82729014	2.44771136	0.613151031	6.73E-07	1.65E-06	FALSE	FALSE	FALSE	FALSE	ENST00000453890,5, ENST00000395891,7	HECW1-203, HECW1-201	protein_coding, protein_coding
ENSG00000078814,18	MYH7B	0.083699	0.033903	11.37865942	2.446083063	0.558755029	1.28E-07	3.31E-07	FALSE	FALSE	FALSE	FALSE	ENST00000262873,13, ENST00000618182,6	MYH7B-201, MYH7B-209	protein_coding, protein_coding
ENSG00000163701,19	IL17RE	0.84875	0.414637667	42.29701588	2.444722922	0.327908658	1.12E-15	4.73E-15	FALSE	FALSE	FALSE	FALSE	ENST00000421412,5, ENST00000383814,8, ENST00000454190,6	IL17RE-203, IL17RE-201, IL17RE-206	protein_coding, protein_coding, protein_coding
ENSG00000216937,14	CCDC7	1.839067667	0.774607667	61.83113101	2.441803636	0.358487979	1.20E-13	4.49E-13	FALSE	FALSE	FALSE	FALSE	ENST00000277657,12, ENST00000362006,11, ENST00000639629,2, ENST00000537047,5, ENST00000539197,5	CCDC7-201, CCDC7-203, CCDC7-214, CCDC7-207, CCDC7-208	protein_coding, protein_coding, protein_coding, protein_coding, protein_coding
ENSG00000165807,8	PPP1R36	0.434539333	0.124281	6.298203718	2.434348175	0.869941821	5.01E-05	0.000106365	FALSE	FALSE	FALSE	FALSE	ENST00000298705,6	PPP1R36-201	protein_coding
ENSG00000126947,13	ARMCX1	0.195355	0.047489667	6.191879642	2.433412391	1.071799193	0.000226563	0.000451943	FALSE	FALSE	FALSE	FALSE	ENST00000372829,8	ARMCX1-201	protein_coding
ENSG00000166592,12	RRAD	0.285775	0.086028333	5.260459078	2.431338416	0.870803196	5.14E-05	0.000108991	FALSE	FALSE	FALSE	FALSE	ENST00000420652,5, ENST00000299759,11	RRAD-202, RRAD-201	protein_coding, protein_coding
ENSG00000162723,10	SLAMF9	0.111673333	0	2.352473209	2.431161844	1.985809921	0.00218091	0.003913678	FALSE	FALSE	FALSE	FALSE	ENST00000368092,7, ENST00000368093,4	SLAMF9-201, SLAMF9-202	protein_coding, protein_coding
ENSG00000164879,7	CA3	1.30403	0.652879	31.6047107	2.429269697	0.331441393	3.05E-15	1.25E-14	FALSE	FALSE	FALSE	FALSE	ENST00000285381,3	CA3-201	protein_coding
ENSG00000179761,12	PIPOX	0.295153333	0.117634333	12.10568622	2.424191113	0.575207628	2.79E-07	7.07E-07	FALSE	FALSE	FALSE	FALSE	ENST00000323372,9	PIPOX-201	protein_coding
ENSG00000124635,9	H2BC11	10.15855267	5.000243333	91.15401198	2.422560052	0.286443263	3.80E-19	1.89E-18	TRUE	TRUE	FALSE	FALSE	ENST00000607124,1, ENST00000339812,3	H2BC11-203, H2BC11-201	protein_coding, protein_coding
ENSG00000129167,10	TPH1	2.664660667	1.351547333	179.2964581	2.422291154	0.177550123	3.31E-44	4.07E-43	TRUE	FALSE	FALSE	FALSE	ENST00000682019,1, ENST00000250018,6	TPH1-205, TPH1-201	protein_coding, protein_coding
ENSG00000160973,8	FOXH1	0.371164333	0.148748667	13.32101582	2.418918805	0.616997357	9.74E-07	2.36E-06	FALSE	FALSE	FALSE	FALSE	ENST00000377317,5	FOXH1-201	protein_coding
ENSG00000185567,7	AHNAK2	0.687706333	0.326977	265.9749313	2.415985652	0.331478638	4.31E-15	1.76E-14	FALSE	FALSE	FALSE	FALSE	ENST00000557457,1, ENST00000333244,6	AHNAK2-204, AHNAK2-201	protein_coding, protein_coding
ENSG00000145040,4	UCN2	0.429936333	0.184255667	11.83838087	2.415360504	0.595667196	5.65E-07	1.40E-06	FALSE	FALSE	FALSE	FALSE	ENST00000273610,4	UCN2-201	protein_coding
ENSG00000139915,21	MDGA2	0.106616333	0.046861333	29.23711415	2.412625546	0.61786018	1.06E-06	2.56E-06	FALSE	FALSE	FALSE	FALSE	ENST00000426342,7, ENST00000399232,8, ENST00000357362,7	MDGA2-203, MDGA2-202, MDGA2-201	protein_coding, protein_coding, protein_coding
ENSG00000162998,5	FRZB	0.346335333	0.122641333	10.7369056	2.412448254	0.669927942	3.45E-06	8.07E-06	FALSE	FALSE	FALSE	FALSE	ENST00000295113,5	FRZB-201	protein_coding
ENSG00000177675,9	CD163L1	0.145354667	0.069305667	14.09485589	2.412127169	0.542146493	1.02E-07	2.65E-07	FALSE	FALSE	FALSE	FALSE	ENST00000313599,8, ENST00000416109,2	CD163L1-201, CD163L1-202	protein_coding, protein_coding
ENSG00000125046,16	SSUH2	0.697119	0.281271333	20.78557007	2.409073118	0.519791796	4.32E-08	1.15E-07	FALSE	FALSE	FALSE	FALSE	ENST00000544814,7, ENST00000341795,7, ENST00000420394,5, ENST00000317371,8, ENST00000435138,5	SSUH2-216, SSUH2-202, SSUH2-205, SSUH2-201, SSUH2-206	protein_coding, protein_coding, protein_coding, protein_coding, protein_coding
ENSG00000173200,13	PARP15	0.111944	0.020539	3.563524744	2.407235146	1.255104425	0.000573825	0.001096455	FALSE	FALSE	FALSE	FALSE	ENST00000483793,5, ENST00000464300,7, ENST00000310366,8, ENST00000493645,1	PARP15-205, PARP15-202, PARP15-201, PARP15-206	protein_coding, protein_coding, protein_coding, protein_coding
ENSG00000182732,18	RGS6	0.033325333	0.008871	2.8134648	2.397228588	1.722686085	0.001777103	0.003218929	FALSE	FALSE	FALSE	FALSE	ENST00000553525,6, ENST00000555571,5, ENST00000553530,5, ENST00000556437,5, ENST00000355512,10, ENST00000404301,6, ENST00000406236,8, ENST00000407322,8, ENST00000402788,6, ENST00000622468,4, ENST00000343854,10, ENST00000434263,6, ENST00000554782,1	RGS6-209, RGS6-217, RGS6-210, RGS6-218, RGS6-202, RGS6-204, RGS6-205, RGS6-206, RGS6-203, RGS6-219, RGS6-201, RGS6-207, RGS6-215	protein_coding, protein_coding, protein_coding, protein_coding, protein_coding, protein_coding, protein_coding, protein_coding, protein_coding, protein_coding, protein_coding, protein_coding, protein_coding
ENSG00000165164,14	CFAP47	0.038308667	0.002517	10.20148084	2.396930596	1.575093007	0.001392988	0.002553863	FALSE	FALSE	FALSE	FALSE	ENST00000297866,9, ENST00000378653,8, ENST00000313548,5	CFAP47-201, CFAP47-203, CFAP47-202	protein_coding, protein_coding, protein_coding
ENSG00000106331,18	PAX4	0.099291333	0	1.647326257	2.395528478	2.127419354	0.002474946	0.004411451	FALSE	FALSE	FALSE	FALSE	ENST00000341640,6, ENST00000639438,3, ENST00000378740,6, ENST00000611453,1	PAX4-201, PAX4-207, PAX4-202, PAX4-206	protein_coding, protein_coding, protein_coding, protein_coding
ENSG00000105131,8	EPHX3	0.338708333	0.129177667	8.971080626	2.393718481	0.676918185	4.60E-06	1.07E-05	FALSE	FALSE	FALSE	FALSE	ENST00000221730,8, ENST00000435261,5, ENST00000602233,5	EPHX3-201, EPHX3-202, EPHX3-204	protein_coding, protein_coding, protein_coding
ENSG00000095713,14	CRTAC1	0.650383667	0.314258667	36.19725245	2.392885422	0.36554731	8.51E-13	3.05E-12	FALSE	FALSE	FALSE	FALSE	ENST00000370597,8, ENST00000370591,6, ENST00000309155,3	CRTAC1-203, CRTAC1-202, CRTAC1-201	protein_coding, protein_coding, protein_coding
ENSG00000154027,19	AK5	0.396430333	0.188993333	30.84875365	2.387529349	0.395174178	2.18E-11	7.19E-11	FALSE	FALSE	FALSE	FALSE	ENST00000354567,7, ENST00000344720,9, ENST00000478255,1	AK5-203, AK5-202, AK5-208	protein_coding, protein_coding, protein_coding
ENSG00000187720,15	THSD4	1.239512333	0.647402333	307.3502779	2.387388448	0.120727392	8.42E-89	3.30E-87	FALSE	FALSE	FALSE	FALSE	ENST00000355327,7, ENST00000261862,8, ENST00000357769,4	THSD4-202, THSD4-201, THSD4-203	protein_coding, protein_coding, protein_coding
ENSG00000160781,17	PAQR6	10.744899	5.709957667	336.8755905	2.386590469	0.104756701	1.20E-116	8.58E-115	TRUE	TRUE	TRUE	FALSE	ENST00000292291,10, ENST00000335852,6, ENST00000540423,5, ENST00000612424,4, ENST00000613336,4, ENST00000623241,3, ENST00000368270,2, ENST00000652405,1, ENST00000356983,7	PAQR6-201, PAQR6-202, PAQR6-212, PAQR6-213, PAQR6-214, PAQR6-215, PAQR6-205, PAQR6-218, PAQR6-204	protein_coding, protein_coding, protein_coding, protein_coding, protein_coding, protein_coding, protein_coding, protein_coding, protein_coding
ENSG00000182463,16	TSHZ2	2.702725333	1.347002667	419.4524881	2.384918603	0.312371606	3.49E-16	1.51E-15	TRUE	FALSE	FALSE	FALSE	ENST00000371497,10, ENST00000603338,2, ENST00000329613,7, ENST00000626626,1	TSHZ2-202, TSHZ2-203, TSHZ2-201, TSHZ2-205	protein_coding, protein_coding, protein_coding, protein_coding
ENSG00000114270,18	COL7A1	1.763659667	0.969597	413.2701033	2.380884638	0.128655458	3.25E-78	9.97E-77	FALSE	FALSE	FALSE	FALSE	ENST00000328333,12, ENST00000681320,1	COL7A1-201, COL7A1-211	protein_coding, protein_coding
ENSG00000212993,6	POU5F1B	0.095848333	0.021150667	5.802971045	2.379147771	1.006696911	0.000194511	0.000390711	FALSE	FALSE	FALSE	FALSE	ENST00000645438,1, ENST00000465342,4, ENST00000696633,1	POU5F1B-202, POU5F1B-201, POU5F1B-203	protein_coding, protein_coding, protein_coding
ENSG00000148735,16	PLEKHS1	0.184835333	0.078771333	8.373043801	2.377656415	0.649265613	2.99E-06	7.04E-06	FALSE	FALSE	FALSE	FALSE	ENST00000361048,6, ENST00000369312,9, ENST00000619563,5, ENST00000694986,1, ENST00000369310,7	PLEKHS1-201, PLEKHS1-204, PLEKHS1-206, PLEKHS1-209, PLEKHS1-203	protein_coding, protein_coding, protein_coding, protein_coding, protein_coding
ENSG00000049192,15	ADAMTS6	0.987362667	0.562034333	119.4445511	2.376498958	0.180493761	2.37E-41	2.68E-40	FALSE	FALSE	FALSE	FALSE	ENST00000381055,8	ADAMTS6-203	protein_coding
ENSG00000015285,12	WAS	0.577319	0.256369333	27.6886282	2.376307456	0.403685042	5.78E-11	1.86E-10	FALSE	FALSE	FALSE	FALSE	ENST00000698625,1, ENST00000376701,5, ENST00000698635,1, ENST00000698626,1	WAS-207, WAS-201, WAS-209, WAS-208	protein_coding, protein_coding, protein_coding, protein_coding
ENSG00000173805,16	HAP1	1.528527	0.837728	150.9617215	2.365914878	0.179238504	1.59E-41	1.80E-40	FALSE	FALSE	FALSE	FALSE	ENST00000393939,6, ENST00000347901,9, ENST00000341193,9, ENST00000310778,5	HAP1-204, HAP1-203, HAP1-202, HAP1-201	protein_coding, protein_coding, protein_coding, protein_coding
ENSG00000159708,18	LRRC36	0.505883333	0.260552	20.79145362	2.365594411	0.408956539	1.10E-10	3.46E-10	FALSE	FALSE	FALSE	FALSE	ENST00000329956,11, ENST00000563189,5, ENST00000435835,3	LRRC36-201, LRRC36-205, LRRC36-202	protein_coding, protein_coding, protein_coding
ENSG00000172638,13	EFEMP2	1.016370333	0.463247667	24.24428764	2.361631582	0.405333007	8.66E-11	2.76E-10	FALSE	FALSE	FALSE	FALSE	ENST00000307998,11, ENST00000528176,5	EFEMP2-201, EFEMP2-210	protein_coding, protein_coding
ENSG00000148408,14	CACNA1B	0.271948333	0.136055333	51.96352567	2.361361309	0.311672946	5.91E-16	2.52E-15	FALSE	FALSE	FALSE	FALSE	ENST00000371372,6, ENST00000277551,6, ENST00000371363,5, ENST00000371357,5	CACNA1B-204, CACNA1B-201, CACNA1B-203, CACNA1B-202	protein_coding, protein_coding, protein_coding, protein_coding
ENSG00000134871,19	COL4A2	2.291136	1.243334333	1122.542961	2.359890667	0.112552565	2.49E-99	1.19E-97	TRUE	FALSE	FALSE	FALSE	ENST00000649101,1, ENST00000360467,7, ENST00000650540,1	COL4A2-213, COL4A2-201, COL4A2-218	protein_coding, protein_coding, protein_coding
ENSG00000047936,11	ROS1	0.042488	0.013285333	7.337256944	2.358337251	0.913265883	0.000110593	0.00022783	FALSE	FALSE	FALSE	FALSE	ENST00000368507,8, ENST00000368508,7	ROS1-201, ROS1-202	protein_coding, protein_coding
ENSG00000182687,4	GALR2	1.071108	0.399325	14.52520879	2.357362604	0.554779608	2.90E-07	7.32E-07	FALSE	FALSE	FALSE	FALSE	ENST00000329003,4	GALR2-201	protein_coding
ENSG00000110031,13	LPXN	5.173072	2.764108333	156.4409819	2.353389221	0.15913162	3.28E-51	5.01E-50	TRUE	TRUE	FALSE	FALSE	ENST00000395074,7, ENST00000528954,5, ENST00000528489,1	LPXN-201, LPXN-203, LPXN-202	protein_coding, protein_coding, protein_coding
ENSG00000182324,7	KCNJ14	1.428442	0.788386333	121.2175055	2.353322738	0.183043579	1.48E-39	1.57E-38	FALSE	FALSE	FALSE	FALSE	ENST00000342291,3, ENST00000391884,2	KCNJ14-201, KCNJ14-202	protein_coding, protein_coding
ENSG00000149256,16	TENM4	0.341967	0.179963333	169.4661062	2.352430782	0.202356672	5.71E-33	4.88E-32	FALSE	FALSE	FALSE	FALSE	ENST00000278550,12	TENM4-201	protein_coding
ENSG00000172086,9	KRCC1	9.380223333	5.214684333	363.9139415	2.349168313	0.118666255	6.28E-89	2.47E-87	TRUE	TRUE	FALSE	FALSE	ENST00000347055,4, ENST00000672766,1	KRCC1-201, KRCC1-202	protein_coding, protein_coding
ENSG00000166669,14	ATF7IP2	7.523426667	4.005083333	374.0524168	2.34857415	0.201569748	4.25E-33	3.66E-32	TRUE	TRUE	FALSE	FALSE	ENST00000396559,5, ENST00000396560,6, ENST00000543967,5, ENST00000562102,6, ENST00000324570,9, ENST00000356427,2	ATF7IP2-203, ATF7IP2-204, ATF7IP2-206, ATF7IP2-208, ATF7IP2-201, ATF7IP2-202	protein_coding, protein_coding, protein_coding, protein_coding, protein_coding, protein_coding
ENSG00000059915,17	PSD	0.48581	0.237459333	41.30709028	2.342341699	0.307360359	4.47E-16	1.92E-15	FALSE	FALSE	FALSE	FALSE	ENST00000611678,4, ENST00000406432,5, ENST00000020673,6	PSD-209, PSD-202, PSD-201	protein_coding, protein_coding, protein_coding
ENSG00000108551,5	RASD1	0.492507667	0.224862	20.34002095	2.33997416	0.491461111	2.88E-08	7.81E-08	FALSE	FALSE	FALSE	FALSE	ENST00000225688,4, ENST00000579152,1	RASD1-201, RASD1-202	protein_coding, protein_coding
ENSG00000137434,12	C6orf52	4.188693667	1.999658333	33.38373492	2.33992834	0.34712609	2.71E-13	9.98E-13	TRUE	FALSE	FALSE	FALSE	ENST00000460742,6, ENST00000426700,6, ENST00000379586,5, ENST00000259983,8, ENST00000503680,1	C6orf52-204, C6orf52-203, C6orf52-202, C6orf52-201, C6orf52-206	protein_coding, protein_coding, protein_coding, protein_coding, protein_coding
ENSG00000180787,6	ZFP3	0.045703667	0.004941	2.835441856	2.337073405	1.630115872	0.001779996	0.003223815	FALSE	FALSE	FALSE	FALSE	ENST00000318833,4	ZFP3-201	protein_coding
ENSG00000004468,13	CD38	0.027772667	0.002293	2.198459608	2.335488335	1.770339354	0.002166309	0.003889602	FALSE	FALSE	FALSE	FALSE	ENST00000226279,8	CD38-201	protein_coding
ENSG00000288864,1	ARHGAP11A-SCG5	0.761067	0.295511667	35.30951836	2.335372536	0.640422764	3.54E-06	8.28E-06	FALSE	FALSE	FALSE	FALSE	ENST00000689909,1, ENST00000692248,1	ARHGAP11A-SCG5-201, ARHGAP11A-SCG5-202	protein_coding, protein_coding
ENSG00000102195,10	GPR50	0.140294	0.039543333	6.339353206	2.331816756	1.063735152	0.00033123	0.000651085	FALSE	FALSE	FALSE	FALSE	ENST00000218316,4	GPR50-201	protein_coding
ENSG00000099985,4	OSM	0.551174333	0	4.393945351	2.331430199	2.397888684	0.00249513	0.004443089	FALSE	FALSE	FALSE	FALSE	ENST00000215781,3, ENST00000403389,1, ENST00000403463,1	OSM-201, OSM-202, OSM-203	protein_coding, protein_coding, protein_coding
ENSG00000189157,14	FAM47E	0.328415333	0.114902333	13.07418613	2.324946414	0.768481062	3.14E-05	6.78E-05	FALSE	FALSE	FALSE	FALSE	ENST00000510197,5, ENST00000510328,5, ENST00000424749,7, ENST00000502320,2	FAM47E-203, FAM47E-204, FAM47E-201, FAM47E-202	protein_coding, protein_coding, protein_coding, protein_coding
ENSG00000130066,17	SAT1	15.85449267	8.611459	214.7378508	2.323187048	0.144810502	1.35E-59	2.69E-58	TRUE	TRUE	TRUE	FALSE	ENST00000379254,5, ENST00000379270,5	SAT1-203, SAT1-204	protein_coding, protein_coding
ENSG00000111729,15	CLEC4A	2.889915	1.038813667	27.08524128	2.319784793	0.474239149	1.61E-08	4.43E-08	FALSE	FALSE	FALSE	FALSE	ENST00000229332,12, ENST00000345999,9, ENST00000352620,9, ENST00000360500,5	CLEC4A-201, CLEC4A-202, CLEC4A-203, CLEC4A-204	protein_coding, protein_coding, protein_coding, protein_coding
ENSG00000068976,14	PYGM	0.612378667	0.31914	36.33766004	2.318874858	0.344276341	3.01E-13	1.10E-12	FALSE	FALSE	FALSE	FALSE	ENST00000377432,7, ENST00000164139,4	PYGM-202, PYGM-201	protein_coding, protein_coding
ENSG00000122584,13	NXPH1	0.123413	0.037475	5.223231856	2.316514704	0.914353872	0.000138118	0.000281356	FALSE	FALSE	FALSE	FALSE	ENST00000405863,6, ENST00000602349,2	NXPH1-201, NXPH1-205	protein_coding, protein_coding
ENSG00000189120,5	SP6	0.714951333	0.393523	65.63685651	2.314046112	0.250108486	4.47E-22	2.53E-21	FALSE	FALSE	FALSE	FALSE	ENST00000536300,2, ENST00000342234,3	SP6-202, SP6-201	protein_coding, protein_coding
ENSG00000111886,11	GABRR2	1.327688333	0.708736	95.25158833	2.312146301	0.230004077	1.86E-25	1.19E-24	FALSE	FALSE	FALSE	FALSE	ENST00000402938,4	GABRR2-201	protein_coding
ENSG00000136895,19	GARNL3	6.185171	3.46935	428.2222316	2.309296156	0.11271184	6.12E-95	2.67E-93	TRUE	TRUE	FALSE	FALSE	ENST00000435213,6, ENST00000373387,9	GARNL3-205, GARNL3-202	protein_coding, protein_coding
ENSG00000129048,7	ACKR4	0.148064333	0.028920667	2.9673242	2.307883182	1.283831281	0.00087973	0.001644625	FALSE	FALSE	FALSE	FALSE	ENST00000249887,3	ACKR4-201	protein_coding
ENSG00000161905,13	ALOX15	0.203110333	0.080639	9.449928264	2.307628439	0.733840741	2.22E-05	4.87E-05	FALSE	FALSE	FALSE	FALSE	ENST00000293761,8, ENST00000574640,1, ENST00000570836,6	ALOX15-201, ALOX15-205, ALOX15-202	protein_coding, protein_coding, protein_coding
ENSG00000187105,9	HEATR4	0.033925667	0.002426333	1.756757808	2.304917858	1.759715282	0.002287671	0.004094527	FALSE	FALSE	FALSE	FALSE	ENST00000553558,6, ENST00000334988,2	HEATR4-202, HEATR4-201	protein_coding, protein_coding
ENSG00000185453,13	ZSWIM9	3.856072667	2.144789667	398.2242997	2.303578231	0.110406254	2.57E-98	1.19E-96	TRUE	TRUE	FALSE	FALSE	ENST00000614654,2, ENST00000328759,11	ZSWIM9-203, ZSWIM9-201	protein_coding, protein_coding
ENSG00000167880,8	EVPL	0.019492333	0.002644333	2.608438051	2.303445057	1.449363819	0.001379242	0.002529791	FALSE	FALSE	FALSE	FALSE	ENST00000301607,8, ENST00000586740,1	EVPL-201, EVPL-202	protein_coding, protein_coding
ENSG00000170458,15	CD14	0.530640333	0.226649667	11.73666762	2.298088424	0.566367053	7.71E-07	1.89E-06	FALSE	FALSE	FALSE	FALSE	ENST00000498971,7, ENST00000519715,2, ENST00000512545,2, ENST00000302014,11	CD14-202, CD14-204, CD14-203, CD14-201	protein_coding, protein_coding, protein_coding, protein_coding
ENSG00000185345,24	PRKN	1.090022667	0.554153333	58.13009948	2.295593466	0.39276783	9.54E-11	3.03E-10	FALSE	FALSE	FALSE	FALSE	ENST00000366898,6, ENST00000366897,5, ENST00000366896,5, ENST00000610470,4, ENST00000366892,5, ENST00000647006,2, ENST00000674250,1	PRKN-206, PRKN-205, PRKN-204, PRKN-208, PRKN-202, PRKN-210, PRKN-217	protein_coding, protein_coding, protein_coding, protein_coding, protein_coding, protein_coding, protein_coding
ENSG00000283039,1	KLF18	0.037849333	0.002382667	1.685080099	2.294412171	1.806779096	0.002459576	0.004385007	FALSE	FALSE	FALSE	FALSE	ENST00000634670,1	KLF18-201	protein_coding
ENSG00000006071,16	ABCC8	0.633846	0.373347	78.75550185	2.293891066	0.271476754	6.21E-19	3.06E-18	FALSE	FALSE	FALSE	FALSE	ENST00000644772,1, ENST00000302539,9, ENST00000389817,8, ENST00000684571,1, ENST00000683136,1, ENST00000646902,1, ENST00000642271,1, ENST00000643260,1, ENST00000647015,1	ABCC8-237, ABCC8-201, ABCC8-202, ABCC8-297, ABCC8-273, ABCC8-249, ABCC8-222, ABCC8-226, ABCC8-252	protein_coding, protein_coding, protein_coding, protein_coding, protein_coding, protein_coding, protein_coding, protein_coding, protein_coding
ENSG00000072163,20	LIMS2	0.450590333	0.149539	13.99386615	2.291056758	0.648988494	6.11E-06	1.40E-05	FALSE	FALSE	FALSE	FALSE	ENST00000409286,5, ENST00000409754,5, ENST00000324938,9, ENST00000355119,9, ENST00000409455,5, ENST00000409808,6, ENST00000410011,5, ENST00000410038,5, ENST00000545738,6, ENST00000409254,1	LIMS2-204, LIMS2-206, LIMS2-201, LIMS2-202, LIMS2-205, LIMS2-207, LIMS2-208, LIMS2-209, LIMS2-217, LIMS2-203	protein_coding, protein_coding, protein_coding, protein_coding, protein_coding, protein_coding, protein_coding, protein_coding, protein_coding, protein_coding
ENSG00000141434,12	MEP1B	0.253617667	0.091014	7.428014911	2.290075714	0.775320923	4.26E-05	9.13E-05	FALSE	FALSE	FALSE	FALSE	ENST00000581447,1, ENST00000269202,11	MEP1B-204, MEP1B-201	protein_coding, protein_coding
ENSG00000132141,14	CCT6B	2.354265	1.247412667	57.10136396	2.287910487	0.266099338	1.77E-19	8.91E-19	TRUE	FALSE	FALSE	FALSE	ENST00000421975,7, ENST00000314144,10, ENST00000436961,7	CCT6B-202, CCT6B-201, CCT6B-203	protein_coding, protein_coding, protein_coding
ENSG00000131386,20	GALNT15	0.046848	0.011277667	4.255003362	2.284777655	1.17345944	0.00065075	0.001236681	FALSE	FALSE	FALSE	FALSE	ENST00000339732,10, ENST00000437509,3	GALNT15-201, GALNT15-203	protein_coding, protein_coding
ENSG00000114378,17	HYAL1	0.413773667	0.184779667	14.06687913	2.283999943	0.527411865	2.49E-07	6.33E-07	FALSE	FALSE	FALSE	FALSE	ENST00000266031,8, ENST00000618175,4, ENST00000395144,7, ENST00000320295,12, ENST00000395143,6, ENST00000457214,6, ENST00000447605,2	HYAL1-201, HYAL1-209, HYAL1-204, HYAL1-202, HYAL1-203, HYAL1-208, HYAL1-206	protein_coding, protein_coding, protein_coding, protein_coding, protein_coding, protein_coding, protein_coding
ENSG00000149926,14	TLCD3B	0.618928667	0.290945667	27.51426626	2.280282737	0.465040251	1.71E-08	4.68E-08	FALSE	FALSE	FALSE	FALSE	ENST00000279389,8, ENST00000380495,9, ENST00000564806,1	TLCD3B-201, TLCD3B-202, TLCD3B-204	protein_coding, protein_coding, protein_coding
ENSG00000087085,16	ACHE	0.781168667	0.409612667	44.05000992	2.280131708	0.309087382	3.47E-15	1.42E-14	FALSE	FALSE	FALSE	FALSE	ENST00000419336,6, ENST00000241069,11, ENST00000411582,4, ENST00000428317,7, ENST00000302913,8, ENST00000412389,5	ACHE-205, ACHE-201, ACHE-203, ACHE-207, ACHE-202, ACHE-204	protein_coding, protein_coding, protein_coding, protein_coding, protein_coding, protein_coding
ENSG00000288675,1	PANO1	1.191103667	0.652428333	44.0178548	2.275981732	0.303479986	1.40E-15	5.83E-15	FALSE	FALSE	FALSE	FALSE	ENST00000678030,1	PANO1-201	protein_coding
ENSG00000109991,10	P2RX3	0.056932667	0.014408667	4.02875325	2.275589959	1.093041508	0.000480968	0.000927767	FALSE	FALSE	FALSE	FALSE	ENST00000263314,3	P2RX3-201	protein_coding
ENSG00000146707,15	POMZP3	5.585015667	3.149761333	170.5100038	2.274913377	0.173024829	4.25E-41	4.75E-40	TRUE	TRUE	FALSE	FALSE	ENST00000275569,8, ENST00000310842,9	POMZP3-201, POMZP3-202	protein_coding, protein_coding
ENSG00000171812,13	COL8A2	0.032818667	0.003515333	2.278935657	2.273153835	1.63858114	0.002104097	0.003779965	FALSE	FALSE	FALSE	FALSE	ENST00000397799,2, ENST00000303143,9, ENST00000481785,1	COL8A2-202, COL8A2-201, COL8A2-203	protein_coding, protein_coding, protein_coding
ENSG00000274641,2	H2BC17	3.906977	1.930575	25.39271633	2.270994935	0.424718101	1.74E-09	5.09E-09	TRUE	FALSE	FALSE	FALSE	ENST00000616182,2	H2BC17-201	protein_coding
ENSG00000136881,12	BAAT	0.819163	0.345836667	27.41498496	2.269225402	0.414205736	8.48E-10	2.53E-09	FALSE	FALSE	FALSE	FALSE	ENST00000259407,7, ENST00000395051,4, ENST00000674556,1	BAAT-201, BAAT-202, BAAT-203	protein_coding, protein_coding, protein_coding
ENSG00000197748,13	CFAP43	2.339247667	1.332893333	127.1884442	2.265240541	0.229206645	1.19E-24	7.37E-24	TRUE	FALSE	FALSE	FALSE	ENST00000357060,8, ENST00000278064,7, ENST00000369720,6, ENST00000369719,2	CFAP43-202, CFAP43-201, CFAP43-204, CFAP43-203	protein_coding, protein_coding, protein_coding, protein_coding
ENSG00000198626,18	RYR2	1.036570667	0.602498333	362.3792734	2.26066001	0.138096954	8.09E-62	1.74E-60	FALSE	FALSE	FALSE	FALSE	ENST00000366574,7	RYR2-201	protein_coding
ENSG00000133640,20	LRRIQ1	0.168907333	0.083660667	27.01461794	2.259365205	0.467878481	2.62E-08	7.12E-08	FALSE	FALSE	FALSE	FALSE	ENST00000393217,7	LRRIQ1-202	protein_coding
ENSG00000175356,14	SCUBE2	0.354797333	0.153582	25.83961718	2.259241105	0.409500017	7.05E-10	2.12E-09	FALSE	FALSE	FALSE	FALSE	ENST00000649792,2, ENST00000309263,7, ENST00000450649,6, ENST00000520467,5	SCUBE2-214, SCUBE2-201, SCUBE2-202, SCUBE2-207	protein_coding, protein_coding, protein_coding, protein_coding
ENSG00000095777,17	MYO3A	3.211888333	1.884087667	482.4635446	2.256162786	0.103468589	5.51E-107	3.16E-105	TRUE	FALSE	FALSE	FALSE	ENST00000642920,2, ENST00000376302,5, ENST00000543632,5	MYO3A-207, MYO3A-202, MYO3A-205	protein_coding, protein_coding, protein_coding
ENSG00000260428,3	SCX	0.377437333	0.112716667	5.752897292	2.253226742	0.899389379	0.000170375	0.000343995	FALSE	FALSE	FALSE	FALSE	ENST00000567180,3	SCX-201	protein_coding
ENSG00000138079,14	SLC3A1	0.193598667	0.059559667	4.383091141	2.252512599	1.000554281	0.000331168	0.000651042	FALSE	FALSE	FALSE	FALSE	ENST00000611973,4, ENST00000409387,5, ENST00000260649,11, ENST00000410056,7, ENST00000409741,5, ENST00000409229,7, ENST00000409380,5, ENST00000409294,5, ENST00000409740,3	SLC3A1-210, SLC3A1-205, SLC3A1-201, SLC3A1-208, SLC3A1-207, SLC3A1-202, SLC3A1-204, SLC3A1-203, SLC3A1-206	protein_coding, protein_coding, protein_coding, protein_coding, protein_coding, protein_coding, protein_coding, protein_coding, protein_coding
ENSG00000111344,12	RASAL1	0.189116	0.085057333	24.1727149	2.252181838	0.556283881	9.09E-07	2.21E-06	FALSE	FALSE	FALSE	FALSE	ENST00000546530,5, ENST00000548055,2, ENST00000261729,9, ENST00000446861,7	RASAL1-204, RASAL1-207, RASAL1-201, RASAL1-203	protein_coding, protein_coding, protein_coding, protein_coding
ENSG00000162004,19	CCDC78	1.862822667	1.01588	72.93922519	2.248045615	0.233453057	1.51E-23	9.07E-23	FALSE	FALSE	FALSE	FALSE	ENST00000345165,10, ENST00000293889,10	CCDC78-202, CCDC78-201	protein_coding, protein_coding
ENSG00000115297,11	TLX2	0.08855	0.007279333	1.76741852	2.244215091	1.713583663	0.002482915	0.004424696	FALSE	FALSE	FALSE	FALSE	ENST00000621092,1, ENST00000233638,8	TLX2-204, TLX2-201	protein_coding, protein_coding
ENSG00000185271,9	KLHL33	0.06801	0.022735667	5.835907508	2.24340409	0.869726211	0.000142073	0.000289019	FALSE	FALSE	FALSE	FALSE	ENST00000636854,3, ENST00000637228,1, ENST00000344581,4	KLHL33-202, KLHL33-203, KLHL33-201	protein_coding, protein_coding, protein_coding
ENSG00000102001,13	CACNA1F	0.020845	0	1.327966654	2.243173285	2.075027139	0.003147729	0.005543877	FALSE	FALSE	FALSE	FALSE	ENST00000376251,5, ENST00000323022,10, ENST00000376265,2	CACNA1F-202, CACNA1F-201, CACNA1F-203	protein_coding, protein_coding, protein_coding
ENSG00000163126,15	ANKRD23	3.122021	1.890307333	185.668403	2.242021741	0.158593362	6.09E-47	8.16E-46	TRUE	FALSE	FALSE	FALSE	ENST00000318357,9, ENST00000418232,5, ENST00000331001,2	ANKRD23-201, ANKRD23-203, ANKRD23-202	protein_coding, protein_coding, protein_coding
ENSG00000186976,15	EFCAB6	2.925370667	1.641291333	140.2126814	2.240966224	0.218272656	2.59E-26	1.73E-25	TRUE	FALSE	FALSE	FALSE	ENST00000396231,6, ENST00000262726,12, ENST00000356087,8	EFCAB6-203, EFCAB6-201, EFCAB6-202	protein_coding, protein_coding, protein_coding
ENSG00000198089,16	SFI1	15.90354633	9.655453333	1469.399188	2.239088447	0.066217852	3.49E-252	1.55E-249	TRUE	TRUE	TRUE	FALSE	ENST00000540643,5, ENST00000432498,5, ENST00000443011,5, ENST00000400288,7, ENST00000400289,5	SFI1-229, SFI1-208, SFI1-209, SFI1-203, SFI1-204	protein_coding, protein_coding, protein_coding, protein_coding, protein_coding
ENSG00000088538,13	DOCK3	9.581135	5.802218333	1849.299568	2.239006572	0.066493291	4.13E-250	1.79E-247	TRUE	TRUE	FALSE	FALSE	ENST00000266037,10	DOCK3-201	protein_coding
ENSG00000140107,12	SLC25A47	0.155834333	0.021879	2.47814424	2.238031244	1.424526449	0.001572499	0.002867293	FALSE	FALSE	FALSE	FALSE	ENST00000361529,5, ENST00000557052,1	SLC25A47-201, SLC25A47-202	protein_coding, protein_coding
ENSG00000181652,20	ATG9B	0.182342	0.069512667	11.27224325	2.237389004	0.717268391	2.87E-05	6.22E-05	FALSE	FALSE	FALSE	FALSE	ENST00000639579,2, ENST00000469530,4	ATG9B-211, ATG9B-203	protein_coding, protein_coding
ENSG00000124343,14	XG	0.170720667	0.053389667	3.792582492	2.236811206	1.030281088	0.000416506	0.000809028	FALSE	FALSE	FALSE	FALSE	ENST00000644266,2, ENST00000419513,7, ENST00000509484,3, ENST00000381174,10	XG-206, XG-202, XG-204, XG-201	protein_coding, protein_coding, protein_coding, protein_coding
ENSG00000143921,9	ABCG8	0.030652	0.008794667	5.846930134	2.231254939	1.04695968	0.000463746	0.000895283	FALSE	FALSE	FALSE	FALSE	ENST00000272286,4	ABCG8-201	protein_coding
ENSG00000091137,14	SLC26A4	0.314598	0.168710333	28.54184148	2.229234411	0.422384394	2.86E-09	8.23E-09	FALSE	FALSE	FALSE	FALSE	ENST00000644269,2	SLC26A4-207	protein_coding
ENSG00000126091,21	ST3GAL3	7.625286333	4.44106	373.6737402	2.227609523	0.129973165	2.18E-67	5.31E-66	TRUE	TRUE	FALSE	FALSE	ENST00000372372,7, ENST00000361400,9, ENST00000545417,5, ENST00000330208,6, ENST00000335430,10, ENST00000372374,7, ENST00000643252,1, ENST00000647237,1, ENST00000642331,1, ENST00000347631,8, ENST00000361392,9, ENST00000353126,8, ENST00000642934,1, ENST00000351035,8, ENST00000646971,1, ENST00000647148,1, ENST00000262915,8, ENST00000484868,2, ENST00000361746,9, ENST00000645034,1, ENST00000644195,1,…	ST3GAL3-218, ST3GAL3-209, ST3GAL3-239, ST3GAL3-202, ST3GAL3-204, ST3GAL3-219, ST3GAL3-246, ST3GAL3-282, ST3GAL3-241, ST3GAL3-205, ST3GAL3-208, ST3GAL3-207, ST3GAL3-244, ST3GAL3-206, ST3GAL3-278, ST3GAL3-281, ST3GAL3-201, ST3GAL3-224, ST3GAL3-210, ST3GAL3-259, ST3GAL3-253, ST3GAL3-216, ST3GAL3-276, ST3GAL3-212, ST3GAL3-232, ST3GAL3-217, ST3GAL3-215, ST3GAL3-213, ST3GAL3-229, ST3GAL3-233, ST3GAL3-2…	protein_coding, protein_coding, protein_coding, protein_coding, protein_coding, protein_coding, protein_coding, protein_coding, protein_coding, protein_coding, protein_coding, protein_coding, protein_coding, protein_coding, protein_coding, protein_coding, protein_coding, protein_coding, protein_coding, protein_coding, protein_coding, protein_coding, protein_coding, protein_coding, protein_coding,…
ENSG00000156218,13	ADAMTSL3	0.309977333	0.195062333	58.56772917	2.217978299	0.27288366	1.16E-17	5.40E-17	FALSE	FALSE	FALSE	FALSE	ENST00000567476,1, ENST00000286744,10	ADAMTSL3-205, ADAMTSL3-201	protein_coding, protein_coding
ENSG00000198650,11	TAT	0.099302667	0.023223667	4.259630104	2.217910817	1.189371904	0.000878416	0.001642542	FALSE	FALSE	FALSE	FALSE	ENST00000355962,5	TAT-201	protein_coding
ENSG00000143217,9	NECTIN4	0.425206333	0.228354333	22.41176193	2.216808481	0.375076638	8.17E-11	2.60E-10	FALSE	FALSE	FALSE	FALSE	ENST00000368012,4	NECTIN4-201	protein_coding
ENSG00000109771,16	LRP2BP	0.255134	0.135371333	18.96403713	2.212879863	0.458607517	3.06E-08	8.26E-08	FALSE	FALSE	FALSE	FALSE	ENST00000505916,6, ENST00000328559,11, ENST00000510776,5	LRP2BP-202, LRP2BP-201, LRP2BP-203	protein_coding, protein_coding, protein_coding
ENSG00000256453,2	DND1	2.682477667	1.516467667	62.84390181	2.208669112	0.252221194	5.59E-20	2.90E-19	TRUE	FALSE	FALSE	FALSE	ENST00000542735,2	DND1-201	protein_coding
ENSG00000186399,11	GOLGA8R	1.039905333	0.652065333	126.7347156	2.206830227	0.196149611	6.74E-31	5.33E-30	FALSE	FALSE	FALSE	FALSE	ENST00000327271,11	GOLGA8R-201	protein_coding
ENSG00000181085,15	MAPK15	2.483485333	1.352304333	85.54011824	2.205360938	0.244623549	5.56E-21	3.01E-20	TRUE	FALSE	FALSE	FALSE	ENST00000338033,9, ENST00000395107,8, ENST00000395108,2	MAPK15-201, MAPK15-202, MAPK15-203	protein_coding, protein_coding, protein_coding
ENSG00000189409,14	MMP23B	0.876015	0.457217667	18.83452282	2.203946266	0.505604601	2.76E-07	6.99E-07	FALSE	FALSE	FALSE	FALSE	ENST00000356026,10, ENST00000378675,7	MMP23B-201, MMP23B-202	protein_coding, protein_coding
ENSG00000134668,13	SPOCD1	0.716481667	0.414121667	57.7313477	2.20307098	0.293233182	1.57E-15	6.55E-15	FALSE	FALSE	FALSE	FALSE	ENST00000257100,7, ENST00000360482,7, ENST00000452755,6, ENST00000533231,5	SPOCD1-201, SPOCD1-202, SPOCD1-203, SPOCD1-214	protein_coding, protein_coding, protein_coding, protein_coding
ENSG00000157211,12	CDCP2	0.302127	0.112102667	10.20089961	2.202572358	0.647778168	1.22E-05	2.73E-05	FALSE	FALSE	FALSE	FALSE	ENST00000530059,3, ENST00000371330,1	CDCP2-202, CDCP2-201	protein_coding, protein_coding
ENSG00000149564,12	ESAM	1.163761333	0.696233667	47.93198018	2.198334695	0.291592938	1.31E-15	5.47E-15	FALSE	FALSE	FALSE	FALSE	ENST00000278927,10	ESAM-201	protein_coding
ENSG00000101104,13	PABPC1L	9.930119	6.200601333	375.3704793	2.193962562	0.125372083	4.59E-70	1.18E-68	TRUE	TRUE	TRUE	FALSE	ENST00000217073,7, ENST00000255136,8	PABPC1L-201, PABPC1L-204	protein_coding, protein_coding
ENSG00000139344,8	AMDHD1	0.959608333	0.559453333	38.03432468	2.191427487	0.328893441	7.26E-13	2.61E-12	FALSE	FALSE	FALSE	FALSE	ENST00000266736,7	AMDHD1-201	protein_coding
ENSG00000197061,5	H4C3	4.764978	2.134353	18.31259697	2.189299729	0.674320058	2.13E-05	4.68E-05	FALSE	FALSE	FALSE	FALSE	ENST00000377803,4	H4C3-201	protein_coding
ENSG00000283761,1	ENSG00000283761	1.402958667	0.671441667	38.93044229	2.189179443	0.477041795	1.01E-07	2.63E-07	FALSE	FALSE	FALSE	FALSE	ENST00000638792,1, ENST00000639037,1	ENST00000638792, ENST00000639037	protein_coding, protein_coding
ENSG00000255346,10	NOX5	0.054903	0.011146667	4.903856133	2.188882796	1.10335781	0.000709013	0.001340037	FALSE	FALSE	FALSE	FALSE	ENST00000448182,7, ENST00000260364,9, ENST00000455873,7, ENST00000388866,8, ENST00000530406,6	NOX5-203, NOX5-201, NOX5-204, NOX5-202, NOX5-209	protein_coding, protein_coding, protein_coding, protein_coding, protein_coding
ENSG00000151006,8	PRSS53	2.570906333	1.554776333	105.3130486	2.187780079	0.232969192	1.79E-22	1.03E-21	TRUE	FALSE	FALSE	FALSE	ENST00000280606,7	PRSS53-201	protein_coding
ENSG00000158220,14	ESYT3	0.088844667	0.003506	3.737499526	2.186219675	1.789075783	0.003041894	0.005364956	FALSE	FALSE	FALSE	FALSE	ENST00000389567,9, ENST00000289135,4	ESYT3-202, ESYT3-201	protein_coding, protein_coding
ENSG00000204764,14	RANBP17	11.195662	6.979252333	752.312396	2.182584488	0.072270393	7.88E-202	2.06E-199	TRUE	TRUE	TRUE	FALSE	ENST00000523189,6	RANBP17-219	protein_coding
ENSG00000164061,5	BSN	2.20754	1.355122333	768.4827254	2.180610804	0.134217201	7.73E-61	1.60E-59	FALSE	FALSE	FALSE	FALSE	ENST00000296452,5	BSN-201	protein_coding
ENSG00000136383,7	ALPK3	0.136695333	0.078817333	30.90973882	2.180217334	0.360026955	3.76E-11	1.22E-10	FALSE	FALSE	FALSE	FALSE	ENST00000258888,6	ALPK3-201	protein_coding
ENSG00000166750,10	SLFN5	1.599923	0.966724667	330.9911944	2.179528988	0.166430281	1.13E-40	1.24E-39	FALSE	FALSE	FALSE	FALSE	ENST00000542451,1, ENST00000299977,9, ENST00000592325,1	SLFN5-202, SLFN5-201, SLFN5-203	protein_coding, protein_coding, protein_coding
ENSG00000115257,15	PCSK4	1.781150667	1.081619	96.29414582	2.178284201	0.206997878	2.13E-27	1.47E-26	TRUE	FALSE	FALSE	FALSE	ENST00000300954,10	PCSK4-201	protein_coding
ENSG00000133466,14	C1QTNF6	3.562687333	2.216190667	198.5552337	2.177978073	0.147142908	4.69E-51	7.13E-50	TRUE	TRUE	FALSE	FALSE	ENST00000337843,7, ENST00000397110,6, ENST00000434784,1	C1QTNF6-201, C1QTNF6-202, C1QTNF6-203	protein_coding, protein_coding, protein_coding
ENSG00000169402,16	RSPH10B2	0.276853667	0.085963	13.79792106	2.176237004	0.951941689	0.000354424	0.000693937	FALSE	FALSE	FALSE	FALSE	ENST00000404077,6, ENST00000403107,5, ENST00000297186,7	RSPH10B2-203, RSPH10B2-202, RSPH10B2-201	protein_coding, protein_coding, protein_coding
ENSG00000164761,9	TNFRSF11B	0.481699	0.228663667	13.1326561	2.175411296	0.537867452	1.14E-06	2.76E-06	FALSE	FALSE	FALSE	FALSE	ENST00000297350,9	TNFRSF11B-201	protein_coding
ENSG00000184988,8	TMEM106A	0.217971	0.072141333	7.368064746	2.171553942	0.821047792	0.000139429	0.000283922	FALSE	FALSE	FALSE	FALSE	ENST00000588659,5, ENST00000541594,5, ENST00000536052,5, ENST00000612339,4	TMEM106A-204, TMEM106A-202, TMEM106A-201, TMEM106A-208	protein_coding, protein_coding, protein_coding, protein_coding
ENSG00000138622,4	HCN4	0.390878333	0.239312	63.07177274	2.171306217	0.27297495	5.47E-17	2.46E-16	FALSE	FALSE	FALSE	FALSE	ENST00000261917,4	HCN4-201	protein_coding
ENSG00000148057,16	IDNK	2.411810667	1.522559667	50.09418069	2.169600574	0.311352814	9.40E-14	3.54E-13	TRUE	FALSE	FALSE	FALSE	ENST00000454393,5, ENST00000376419,5, ENST00000405990,3, ENST00000376417,8	IDNK-204, IDNK-202, IDNK-203, IDNK-201	protein_coding, protein_coding, protein_coding, protein_coding
ENSG00000015520,15	NPC1L1	0.249838	0.126635667	21.13750186	2.165235123	0.452786092	4.32E-08	1.15E-07	FALSE	FALSE	FALSE	FALSE	ENST00000289547,8, ENST00000381160,8, ENST00000546276,5, ENST00000423141,1	NPC1L1-201, NPC1L1-202, NPC1L1-204, NPC1L1-203	protein_coding, protein_coding, protein_coding, protein_coding
ENSG00000158106,14	RHPN1	4.32454	2.748779	382.1189436	2.162691487	0.107883492	7.58E-91	3.06E-89	TRUE	TRUE	FALSE	FALSE	ENST00000289013,11	RHPN1-201	protein_coding
ENSG00000172365,4	OR5B2	0.103108333	0	1.571675426	2.149080688	1.945565742	0.003596044	0.006288292	FALSE	FALSE	FALSE	FALSE	ENST00000641342,2, ENST00000302581,2	OR5B2-202, OR5B2-201	protein_coding, protein_coding
ENSG00000159459,12	UBR1	21.35952667	13.589443	1751.071685	2.147474361	0.099658367	2.01E-104	1.08E-102	TRUE	TRUE	TRUE	TRUE	ENST00000290650,9, ENST00000546274,6, ENST00000627960,1	UBR1-201, UBR1-202, UBR1-212	protein_coding, protein_coding, protein_coding
ENSG00000145861,9	C1QTNF2	0.215080333	0.124957667	13.00652388	2.147158751	0.5560943	2.58E-06	6.09E-06	FALSE	FALSE	FALSE	FALSE	ENST00000652664,2, ENST00000393975,4	C1QTNF2-202, C1QTNF2-201	protein_coding, protein_coding
ENSG00000128253,16	RFPL2	0.707032667	0.405932667	48.76692313	2.142979216	0.332621325	3.60E-12	1.25E-11	FALSE	FALSE	FALSE	FALSE	ENST00000248983,8, ENST00000400237,2, ENST00000652607,2	RFPL2-201, RFPL2-202, RFPL2-206	protein_coding, protein_coding, protein_coding
ENSG00000107593,17	PKD2L1	0.068287667	0.015728333	3.623535586	2.142279236	1.19446863	0.001168926	0.002160191	FALSE	FALSE	FALSE	FALSE	ENST00000318222,4	PKD2L1-201	protein_coding
ENSG00000204514,11	ZNF814	3.513571	2.165643333	207.3482091	2.141466328	0.185051702	2.03E-32	1.70E-31	TRUE	FALSE	FALSE	FALSE	ENST00000596604,5, ENST00000597342,5, ENST00000597832,5, ENST00000595295,1, ENST00000600634,5, ENST00000435989,7, ENST00000597807,1	ZNF814-208, ZNF814-209, ZNF814-213, ZNF814-205, ZNF814-214, ZNF814-201, ZNF814-212	protein_coding, protein_coding, protein_coding, protein_coding, protein_coding, protein_coding, protein_coding
ENSG00000172318,6	B3GALT1	0.096182333	0.040740667	26.71680764	2.141089334	0.644637409	1.88E-05	4.14E-05	FALSE	FALSE	FALSE	FALSE	ENST00000392690,4	B3GALT1-201	protein_coding
ENSG00000159640,17	ACE	0.255817	0.147213333	33.81587429	2.140404112	0.348922991	2.59E-11	8.51E-11	FALSE	FALSE	FALSE	FALSE	ENST00000290866,10, ENST00000428043,5, ENST00000290863,10, ENST00000413513,7	ACE-202, ACE-204, ACE-201, ACE-203	protein_coding, protein_coding, protein_coding, protein_coding
ENSG00000142449,13	FBN3	0.076384	0.034757667	14.52146913	2.138971815	0.575851875	4.63E-06	1.07E-05	FALSE	FALSE	FALSE	FALSE	ENST00000600128,6, ENST00000270509,6, ENST00000601739,5	FBN3-205, FBN3-201, FBN3-207	protein_coding, protein_coding, protein_coding
ENSG00000164627,18	KIF6	1.175094	0.637945333	141.3589473	2.137352352	0.340463355	1.06E-11	3.57E-11	FALSE	FALSE	FALSE	FALSE	ENST00000287152,12, ENST00000394362,5, ENST00000229913,9, ENST00000538893,5	KIF6-202, KIF6-203, KIF6-201, KIF6-208	protein_coding, protein_coding, protein_coding, protein_coding
ENSG00000153404,15	PLEKHG4B	0.048525667	0.026751	79.42402173	2.137319541	0.433531344	2.25E-08	6.14E-08	FALSE	FALSE	FALSE	FALSE	ENST00000637938,2, ENST00000283426,11	PLEKHG4B-204, PLEKHG4B-201	protein_coding, protein_coding
ENSG00000162669,16	HFM1	1.695131	1.042290667	90.12732908	2.136725978	0.222151182	2.34E-23	1.39E-22	FALSE	FALSE	FALSE	FALSE	ENST00000370425,8	HFM1-201	protein_coding
ENSG00000205143,5	ARID3C	0.562853333	0.284368333	28.73868344	2.135857166	0.417413247	8.73E-09	2.43E-08	FALSE	FALSE	FALSE	FALSE	ENST00000378909,4, ENST00000692051,1	ARID3C-201, ARID3C-202	protein_coding, protein_coding
ENSG00000183682,8	BMP8A	0.102788	0.047564	9.683935237	2.133646876	0.610224289	1.04E-05	2.35E-05	FALSE	FALSE	FALSE	FALSE	ENST00000331593,6	BMP8A-201	protein_coding
ENSG00000234444,10	ZNF736	0.174834333	0.082613	25.18250689	2.131935777	0.459053541	9.17E-08	2.39E-07	FALSE	FALSE	FALSE	FALSE	ENST00000355095,8, ENST00000423484,3	ZNF736-201, ZNF736-202	protein_coding, protein_coding
ENSG00000213471,10	TTLL13	0.442482667	0.235721	29.26755597	2.131687086	0.360933939	1.07E-10	3.39E-10	FALSE	FALSE	FALSE	FALSE	ENST00000438251,3, ENST00000641754,2	TTLL13-202, TTLL13-206	protein_coding, protein_coding
ENSG00000176978,14	DPP7	2.432236667	1.483351333	79.19311791	2.128592945	0.237214623	1.02E-20	5.44E-20	TRUE	FALSE	FALSE	FALSE	ENST00000371579,7	DPP7-201	protein_coding
ENSG00000161040,18	FBXL13	0.426175667	0.202404	14.6625625	2.12477726	0.541729552	2.15E-06	5.10E-06	FALSE	FALSE	FALSE	FALSE	ENST00000694870,1, ENST00000694871,1, ENST00000440067,3, ENST00000313221,8	FBXL13-212, FBXL13-213, FBXL13-204, FBXL13-201	protein_coding, protein_coding, protein_coding, protein_coding
ENSG00000221947,8	XKR9	0.2447	0.078206333	4.326734366	2.119191917	0.949260836	0.000456185	0.000881722	FALSE	FALSE	FALSE	FALSE	ENST00000408926,8, ENST00000520030,5	XKR9-201, XKR9-203	protein_coding, protein_coding
ENSG00000164406,8	LEAP2	2.459726667	1.24726	27.3571357	2.117532229	0.396902734	2.89E-09	8.31E-09	FALSE	FALSE	FALSE	FALSE	ENST00000296877,3	LEAP2-201	protein_coding
ENSG00000069493,15	CLEC2D	3.633767333	2.285243667	138.105317	2.116338377	0.242830746	1.05E-19	5.38E-19	TRUE	FALSE	FALSE	FALSE	ENST00000261340,11, ENST00000290855,11, ENST00000543300,5, ENST00000545918,5, ENST00000261339,10	CLEC2D-202, CLEC2D-203, CLEC2D-214, CLEC2D-216, CLEC2D-201	protein_coding, protein_coding, protein_coding, protein_coding, protein_coding
ENSG00000052344,16	PRSS8	0.187416333	0.032005333	2.468680518	2.114235228	1.305075112	0.001739085	0.003154239	FALSE	FALSE	FALSE	FALSE	ENST00000317508,11, ENST00000568261,5	PRSS8-201, PRSS8-206	protein_coding, protein_coding
ENSG00000178226,11	PRSS36	0.230369333	0.117880667	13.86814403	2.113433809	0.543828641	2.56E-06	6.05E-06	FALSE	FALSE	FALSE	FALSE	ENST00000268281,9, ENST00000418068,6, ENST00000569305,1	PRSS36-201, PRSS36-202, PRSS36-207	protein_coding, protein_coding, protein_coding
ENSG00000158406,6	H4C8	5.687992333	3.230444667	23.38549986	2.112888565	0.477912527	2.69E-07	6.82E-07	TRUE	FALSE	FALSE	FALSE	ENST00000377727,2	H4C8-201	protein_coding
ENSG00000132837,15	DMGDH	0.1433	0.063311333	10.34509672	2.112554296	0.735910188	8.42E-05	0.000175342	FALSE	FALSE	FALSE	FALSE	ENST00000255189,8	DMGDH-201	protein_coding
ENSG00000215375,7	MYL5	8.951818333	5.772422333	311.5750829	2.111403268	0.142736261	6.51E-51	9.85E-50	TRUE	TRUE	FALSE	FALSE	ENST00000506838,5, ENST00000505477,5, ENST00000400159,7, ENST00000511290,5	MYL5-206, MYL5-205, MYL5-201, MYL5-208	protein_coding, protein_coding, protein_coding, protein_coding
ENSG00000137960,6	GIPC2	0.154903333	0.060697667	5.4460497	2.110686547	0.860347636	0.000268072	0.000531518	FALSE	FALSE	FALSE	FALSE	ENST00000370759,4	GIPC2-201	protein_coding
ENSG00000187961,15	KLHL17	18.05100867	11.76131667	949.1135676	2.110598003	0.083893098	4.69E-141	5.43E-139	TRUE	TRUE	TRUE	TRUE	ENST00000338591,8	KLHL17-201	protein_coding
ENSG00000258947,8	TUBB3	3.637378667	2.219067333	130.6870783	2.110204269	0.178668292	1.34E-33	1.17E-32	TRUE	TRUE	FALSE	FALSE	ENST00000554444,5, ENST00000315491,12, ENST00000555576,5, ENST00000554336,5, ENST00000553967,1	TUBB3-206, TUBB3-201, TUBB3-208, TUBB3-205, TUBB3-203	protein_coding, protein_coding, protein_coding, protein_coding, protein_coding
ENSG00000174137,14	FAM53A	2.970841333	1.916117	168.1112846	2.109719911	0.186427554	4.20E-31	3.35E-30	TRUE	FALSE	FALSE	FALSE	ENST00000308132,11, ENST00000489363,5, ENST00000461064,5, ENST00000472884,6	FAM53A-201, FAM53A-206, FAM53A-202, FAM53A-204	protein_coding, protein_coding, protein_coding, protein_coding
ENSG00000215018,10	COL28A1	0.057059667	0.018505667	4.186391639	2.109260094	0.959483631	0.000505608	0.000972441	FALSE	FALSE	FALSE	FALSE	ENST00000399429,8	COL28A1-201	protein_coding
ENSG00000188993,4	LRRC66	0.488232333	0.328742667	39.69329368	2.108082423	0.319062154	1.34E-12	4.76E-12	FALSE	FALSE	FALSE	FALSE	ENST00000682860,1, ENST00000343457,3	LRRC66-202, LRRC66-201	protein_coding, protein_coding
ENSG00000006555,11	TTC22	0.044602	0	1.459150458	2.107215505	2.027272611	0.003931091	0.006838508	FALSE	FALSE	FALSE	FALSE	ENST00000371276,9, ENST00000371274,8	TTC22-202, TTC22-201	protein_coding, protein_coding
ENSG00000205838,15	TTC23L	0.434330333	0.222614667	13.55047513	2.105826436	0.555141176	3.75E-06	8.76E-06	FALSE	FALSE	FALSE	FALSE	ENST00000698543,1, ENST00000505624,6, ENST00000610313,1, ENST00000514080,2	TTC23L-210, TTC23L-203, TTC23L-208, TTC23L-207	protein_coding, protein_coding, protein_coding, protein_coding
ENSG00000140488,16	CELF6	0.308802333	0.175637333	19.86237842	2.104860225	0.485931632	4.10E-07	1.02E-06	FALSE	FALSE	FALSE	FALSE	ENST00000287202,10, ENST00000543764,6, ENST00000395258,7, ENST00000567083,2	CELF6-201, CELF6-204, CELF6-202, CELF6-205	protein_coding, protein_coding, protein_coding, protein_coding
ENSG00000116882,15	HAO2	0.183669	0.037914	5.932294821	2.103828239	1.130334528	0.001088154	0.002016596	FALSE	FALSE	FALSE	FALSE	ENST00000622548,4, ENST00000325945,4, ENST00000361035,8	HAO2-205, HAO2-201, HAO2-202	protein_coding, protein_coding, protein_coding
ENSG00000130653,16	PNPLA7	0.827705	0.508499	82.29483078	2.099699876	0.217980739	2.26E-23	1.34E-22	FALSE	FALSE	FALSE	FALSE	ENST00000406427,6, ENST00000277531,8	PNPLA7-202, PNPLA7-201	protein_coding, protein_coding
ENSG00000090376,11	IRAK3	0.251428333	0.143373	37.55255798	2.099343363	0.353599694	9.72E-11	3.08E-10	FALSE	FALSE	FALSE	FALSE	ENST00000545837,1, ENST00000261233,9, ENST00000457197,2	IRAK3-203, IRAK3-201, IRAK3-202	protein_coding, protein_coding, protein_coding
ENSG00000152932,8	RAB3C	0.097588667	0.035807333	9.322968135	2.096544529	0.729834073	8.71E-05	0.000181182	FALSE	FALSE	FALSE	FALSE	ENST00000282878,6	RAB3C-201	protein_coding
ENSG00000171786,6	NHLH1	0.541366333	0.292316333	19.90617079	2.093977637	0.428003905	3.06E-08	8.28E-08	FALSE	FALSE	FALSE	FALSE	ENST00000302101,6	NHLH1-201	protein_coding
ENSG00000172403,11	SYNPO2	0.093261333	0.046292333	16.12272489	2.093159326	0.571384825	6.34E-06	1.45E-05	FALSE	FALSE	FALSE	FALSE	ENST00000610556,4, ENST00000448416,6, ENST00000307142,9, ENST00000429713,7, ENST00000434046,6, ENST00000627783,2	SYNPO2-206, SYNPO2-204, SYNPO2-201, SYNPO2-202, SYNPO2-203, SYNPO2-207	protein_coding, protein_coding, protein_coding, protein_coding, protein_coding, protein_coding
ENSG00000196421,9	C20orf204	1.419637	0.758391333	19.49605689	2.092965129	0.444879572	7.66E-08	2.01E-07	FALSE	FALSE	FALSE	FALSE	ENST00000636176,2	C20orf204-205	protein_coding
ENSG00000233822,6	H2BC15	4.571712333	2.940395667	142.7923571	2.091309901	0.209628725	7.72E-25	4.84E-24	TRUE	TRUE	FALSE	FALSE	ENST00000612898,2, ENST00000606613,1	H2BC15-203, H2BC15-202	protein_coding, protein_coding
ENSG00000232653,9	GOLGA8N	2.768982	1.860075667	324.1040915	2.084931807	0.126300821	1.39E-62	3.05E-61	TRUE	FALSE	FALSE	FALSE	ENST00000448387,6, ENST00000569659,6	GOLGA8N-201, GOLGA8N-205	protein_coding, protein_coding
ENSG00000215595,3	C20orf202	0.100857667	0.028724333	3.592303699	2.08464468	1.072603364	0.000947497	0.001766489	FALSE	FALSE	FALSE	FALSE	ENST00000400633,3	C20orf202-201	protein_coding
ENSG00000142102,16	PGGHG	12.96088967	8.637327333	867.4155878	2.081299229	0.09183681	4.57E-115	3.16E-113	TRUE	TRUE	TRUE	FALSE	ENST00000409548,7, ENST00000409655,5, ENST00000409479,5	PGGHG-203, PGGHG-204, PGGHG-202	protein_coding, protein_coding, protein_coding
ENSG00000188878,20	FBF1	14.91389767	10.053675	1720.108852	2.075907981	0.074233204	1.96E-173	3.43E-171	TRUE	TRUE	TRUE	FALSE	ENST00000586717,5, ENST00000636174,2, ENST00000586631,2	FBF1-205, FBF1-211, FBF1-204	protein_coding, protein_coding, protein_coding
ENSG00000197816,16	CCDC180	1.95294	1.323926	423.298808	2.075563173	0.131206045	1.01E-57	1.89E-56	TRUE	FALSE	FALSE	FALSE	ENST00000529487,3	CCDC180-210	protein_coding
ENSG00000143369,15	ECM1	0.932967	0.560246	34.93479157	2.073598083	0.353372161	1.57E-10	4.94E-10	FALSE	FALSE	FALSE	FALSE	ENST00000369049,8, ENST00000346569,6, ENST00000369047,9	ECM1-203, ECM1-201, ECM1-202	protein_coding, protein_coding, protein_coding
ENSG00000206127,11	GOLGA8O	0.734373667	0.435474	85.09880184	2.070542328	0.285979591	1.75E-14	6.88E-14	FALSE	FALSE	FALSE	FALSE	ENST00000509311,7	GOLGA8O-201	protein_coding
ENSG00000129673,10	AANAT	0.124803	0.055099	5.832929777	2.070306839	0.883324466	0.000387645	0.000755737	FALSE	FALSE	FALSE	FALSE	ENST00000250615,7, ENST00000392492,8	AANAT-201, AANAT-202	protein_coding, protein_coding
ENSG00000186765,12	FSCN2	0.136264	0.027751667	3.760150983	2.068863492	1.215903314	0.001607332	0.002927232	FALSE	FALSE	FALSE	FALSE	ENST00000417245,7, ENST00000334850,7	FSCN2-202, FSCN2-201	protein_coding, protein_coding
ENSG00000010671,18	BTK	0.468244	0.271848667	35.50117252	2.065038797	0.347290129	1.01E-10	3.20E-10	FALSE	FALSE	FALSE	FALSE	ENST00000695614,1, ENST00000695615,1, ENST00000695617,1, ENST00000703407,1, ENST00000621635,4, ENST00000308731,8, ENST00000695622,1, ENST00000695623,1, ENST00000695625,1	BTK-209, BTK-210, BTK-212, BTK-231, BTK-208, BTK-201, BTK-217, BTK-218, BTK-220	protein_coding, protein_coding, protein_coding, protein_coding, protein_coding, protein_coding, protein_coding, protein_coding, protein_coding
ENSG00000138834,15	MAPK8IP3	15.658617	10.63375733	2144.980066	2.065010525	0.066272789	1.76E-214	5.55E-212	TRUE	TRUE	TRUE	FALSE	ENST00000250894,8, ENST00000673691,1, ENST00000356010,9, ENST00000610761,2	MAPK8IP3-201, MAPK8IP3-217, MAPK8IP3-202, MAPK8IP3-216	protein_coding, protein_coding, protein_coding, protein_coding
ENSG00000205482,11	SPDYE18	0.556242667	0.346833333	37.34735016	2.063904883	0.311756927	1.38E-12	4.90E-12	FALSE	FALSE	FALSE	FALSE	ENST00000510091,4	SPDYE18-201	protein_coding
ENSG00000122862,5	SRGN	0.464333	0.091394667	3.626091974	2.058690606	1.22610779	0.001710415	0.003104639	FALSE	FALSE	FALSE	FALSE	ENST00000242465,4	SRGN-201	protein_coding
ENSG00000273703,2	H2BC14	0.590839667	0.090059	2.19622431	2.058598574	1.42945571	0.002643066	0.00469177	FALSE	FALSE	FALSE	FALSE	ENST00000621112,2	H2BC14-201	protein_coding
ENSG00000167363,14	FN3K	1.104700333	0.703907333	30.32667064	2.055326655	0.342729198	7.61E-11	2.43E-10	FALSE	FALSE	FALSE	FALSE	ENST00000300784,8	FN3K-201	protein_coding
ENSG00000185523,6	SPATA45	1.111216	0.339405667	5.797092243	2.054769618	0.892781014	0.000445295	0.000861282	FALSE	FALSE	FALSE	FALSE	ENST00000332912,3	SPATA45-201	protein_coding
ENSG00000273802,3	H2BC8	1.101291667	0.252170667	3.34025004	2.054738068	1.073477448	0.00107121	0.001986539	FALSE	FALSE	FALSE	FALSE	ENST00000541790,4	H2BC8-201	protein_coding
ENSG00000114279,15	FGF12	0.132320333	0.021374333	12.77911419	2.05373218	1.111423123	0.001232509	0.002272836	FALSE	FALSE	FALSE	FALSE	ENST00000445105,7, ENST00000684282,1, ENST00000684728,1, ENST00000683935,1, ENST00000683451,1, ENST00000454309,6, ENST00000450716,5, ENST00000430714,5	FGF12-204, FGF12-213, FGF12-214, FGF12-212, FGF12-211, FGF12-207, FGF12-206, FGF12-202	protein_coding, protein_coding, protein_coding, protein_coding, protein_coding, protein_coding, protein_coding, protein_coding
ENSG00000073067,14	CYP2W1	0.079511	0.016733333	3.517141326	2.053679991	1.229931791	0.001757211	0.003184654	FALSE	FALSE	FALSE	FALSE	ENST00000308919,12, ENST00000340150,10	CYP2W1-201, CYP2W1-202	protein_coding, protein_coding
ENSG00000179397,18	CATSPERE	3.616601667	2.562380333	178.6286535	2.045145603	0.14863084	2.08E-44	2.58E-43	TRUE	TRUE	FALSE	FALSE	ENST00000366534,9, ENST00000366531,7, ENST00000366533,8	CATSPERE-203, CATSPERE-201, CATSPERE-202	protein_coding, protein_coding, protein_coding
ENSG00000115085,15	ZAP70	0.319266	0.161083	12.91084519	2.044386851	0.518526537	2.46E-06	5.82E-06	FALSE	FALSE	FALSE	FALSE	ENST00000264972,10, ENST00000698508,1, ENST00000451498,2	ZAP70-201, ZAP70-209, ZAP70-202	protein_coding, protein_coding, protein_coding
ENSG00000081148,12	IMPG2	0.201767667	0.117422667	34.53054453	2.044370354	0.36015367	5.23E-10	1.59E-09	FALSE	FALSE	FALSE	FALSE	ENST00000193391,8	IMPG2-201	protein_coding
ENSG00000004939,16	SLC4A1	0.021545667	0.001694667	1.723852321	2.043496275	1.742161805	0.003980174	0.006920961	FALSE	FALSE	FALSE	FALSE	ENST00000399246,3, ENST00000262418,12	SLC4A1-202, SLC4A1-201	protein_coding, protein_coding
ENSG00000253953,3	PCDHGB4	0.068801667	0.035971667	7.943513244	2.043404571	0.76346975	0.000173738	0.000350657	FALSE	FALSE	FALSE	FALSE	ENST00000615384,1, ENST00000519479,2	PCDHGB4-202, PCDHGB4-201	protein_coding, protein_coding
ENSG00000144648,16	ACKR2	0.303386333	0.164739333	11.28372427	2.043160784	0.520027091	2.61E-06	6.16E-06	FALSE	FALSE	FALSE	FALSE	ENST00000422265,6, ENST00000442925,5	ACKR2-201, ACKR2-202	protein_coding, protein_coding
ENSG00000136167,15	LCP1	0.419683333	0.240243	39.09436326	2.041064988	0.351089842	2.37E-10	7.36E-10	FALSE	FALSE	FALSE	FALSE	ENST00000398576,6, ENST00000323076,7, ENST00000674665,1	LCP1-202, LCP1-201, LCP1-208	protein_coding, protein_coding, protein_coding
ENSG00000073910,23	FRY	0.330720667	0.203247	126.1840984	2.037498361	0.20905615	8.76E-24	5.28E-23	FALSE	FALSE	FALSE	FALSE	ENST00000645780,1, ENST00000647500,1, ENST00000642040,1, ENST00000542859,6	FRY-213, FRY-214, FRY-211, FRY-209	protein_coding, protein_coding, protein_coding, protein_coding
ENSG00000139597,18	N4BP2L1	1.304493	0.684761333	25.86898998	2.036646973	0.535382668	4.32E-06	1.01E-05	FALSE	FALSE	FALSE	FALSE	ENST00000380130,7, ENST00000380139,8, ENST00000613078,4, ENST00000530622,6, ENST00000380133,6	N4BP2L1-202, N4BP2L1-204, N4BP2L1-210, N4BP2L1-209, N4BP2L1-203	protein_coding, protein_coding, protein_coding, protein_coding, protein_coding
ENSG00000172183,16	ISG20	0.532191	0.255957667	7.537311698	2.036012422	0.766358348	0.000186747	0.00037562	FALSE	FALSE	FALSE	FALSE	ENST00000379224,10, ENST00000560741,5, ENST00000559876,2, ENST00000306072,10	ISG20-202, ISG20-210, ISG20-208, ISG20-201	protein_coding, protein_coding, protein_coding, protein_coding
ENSG00000105270,15	CLIP3	0.374718	0.218561333	29.36065604	2.035971374	0.411846405	2.77E-08	7.51E-08	FALSE	FALSE	FALSE	FALSE	ENST00000360535,9, ENST00000593074,5	CLIP3-201, CLIP3-206	protein_coding, protein_coding
ENSG00000188536,13	HBA2	1.648388667	0.266431333	6.806465197	2.033556852	1.361252867	0.002512713	0.004472946	FALSE	FALSE	FALSE	FALSE	ENST00000251595,11, ENST00000397806,1	HBA2-201, HBA2-202	protein_coding, protein_coding
ENSG00000009950,16	MLXIPL	5.340790667	3.652966333	442.4114735	2.033247443	0.103725393	7.32E-87	2.71E-85	TRUE	TRUE	FALSE	FALSE	ENST00000414749,6, ENST00000429400,6, ENST00000354613,5, ENST00000434326,5, ENST00000313375,8	MLXIPL-204, MLXIPL-205, MLXIPL-203, MLXIPL-206, MLXIPL-201	protein_coding, protein_coding, protein_coding, protein_coding, protein_coding
ENSG00000236383,9	CCDC200	0.20914	0.017849667	2.204545428	2.031308263	1.750947995	0.004111372	0.0071355	FALSE	FALSE	FALSE	FALSE	ENST00000636331,2, ENST00000594691,6	CCDC200-216, CCDC200-204	protein_coding, protein_coding
ENSG00000105717,14	PBX4	3.774480333	2.474993667	117.7692857	2.030507238	0.198316106	6.24E-26	4.08E-25	TRUE	TRUE	FALSE	FALSE	ENST00000251203,14	PBX4-201	protein_coding
ENSG00000083535,16	PIBF1	26.50889167	18.446412	1253.384952	2.029480836	0.071035005	7.97E-181	1.56E-178	TRUE	TRUE	TRUE	TRUE	ENST00000326291,11, ENST00000617689,4, ENST00000615625,1	PIBF1-201, PIBF1-208, PIBF1-207	protein_coding, protein_coding, protein_coding
ENSG00000288611,1	NPBWR1	0.043955	0.004438667	1.998661328	2.028469811	1.588656088	0.003577224	0.006256714	FALSE	FALSE	FALSE	FALSE	ENST00000674939,1	NPBWR1-201	protein_coding
ENSG00000184949,18	FAM227A	4.93076	3.427525	804.5108467	2.027680983	0.09117979	7.38E-111	4.65E-109	TRUE	TRUE	FALSE	FALSE	ENST00000535113,7, ENST00000540952,6, ENST00000355830,11	FAM227A-205, FAM227A-206, FAM227A-201	protein_coding, protein_coding, protein_coding
ENSG00000172554,12	SNTG2	0.557004333	0.352266	21.82037665	2.027465346	0.486326963	1.02E-06	2.46E-06	FALSE	FALSE	FALSE	FALSE	ENST00000308624,10, ENST00000407292,1	SNTG2-201, SNTG2-202	protein_coding, protein_coding
ENSG00000170835,17	CEL	0.815900333	0.519581333	49.77522037	2.02623491	0.286058021	6.12E-14	2.33E-13	FALSE	FALSE	FALSE	FALSE	ENST00000372080,8	CEL-201	protein_coding
ENSG00000169962,5	TAS1R3	0.053464333	0.016059667	4.369321322	2.020450653	1.102036654	0.001355962	0.002488758	FALSE	FALSE	FALSE	FALSE	ENST00000339381,6	TAS1R3-201	protein_coding
ENSG00000113249,14	HAVCR1	0.077010333	0.005085	1.906152257	2.020095412	1.679112431	0.003989273	0.00693458	FALSE	FALSE	FALSE	FALSE	ENST00000339252,8, ENST00000523175,6, ENST00000522693,5	HAVCR1-201, HAVCR1-203, HAVCR1-202	protein_coding, protein_coding, protein_coding
ENSG00000278570,5	NR2E3	0.211043667	0.098608667	6.194831552	2.019707563	0.702385647	0.00010482	0.00021656	FALSE	FALSE	FALSE	FALSE	ENST00000621736,4, ENST00000617575,5, ENST00000621098,1	NR2E3-204, NR2E3-202, NR2E3-203	protein_coding, protein_coding, protein_coding
ENSG00000145348,17	TBCK	9.804108667	6.635735667	589.2157036	2.019188481	0.097577996	2.05E-96	9.11E-95	TRUE	TRUE	TRUE	FALSE	ENST00000394708,7, ENST00000273980,10, ENST00000361687,8, ENST00000394706,7	TBCK-204, TBCK-201, TBCK-202, TBCK-203	protein_coding, protein_coding, protein_coding, protein_coding
ENSG00000109063,15	MYH3	3.394056333	2.356717667	511.4880305	2.019114867	0.079668761	5.43E-143	6.75E-141	TRUE	TRUE	FALSE	FALSE	ENST00000583535,6	MYH3-205	protein_coding
ENSG00000159314,12	ARHGAP27	2.513942667	1.710972333	232.6434539	2.018972178	0.158331893	1.52E-38	1.57E-37	TRUE	FALSE	FALSE	FALSE	ENST00000532038,5, ENST00000428638,5, ENST00000685559,1, ENST00000376922,6, ENST00000691061,1, ENST00000528384,5, ENST00000532891,6, ENST00000528273,5, ENST00000290470,3	ARHGAP27-212, ARHGAP27-203, ARHGAP27-220, ARHGAP27-202, ARHGAP27-221, ARHGAP27-208, ARHGAP27-214, ARHGAP27-207, ARHGAP27-201	protein_coding, protein_coding, protein_coding, protein_coding, protein_coding, protein_coding, protein_coding, protein_coding, protein_coding
ENSG00000106804,10	C5	3.093703667	2.163902667	340.8995766	2.016763496	0.13855938	2.74E-49	3.95E-48	TRUE	TRUE	FALSE	FALSE	ENST00000696281,1, ENST00000223642,3, ENST00000466280,2	C5-208, C5-201, C5-203	protein_coding, protein_coding, protein_coding
ENSG00000165985,10	C1QL3	0.331508333	0.019676	5.012778463	2.012868715	1.75001533	0.004274501	0.007402976	FALSE	FALSE	FALSE	FALSE	ENST00000298943,4, ENST00000619991,1	C1QL3-201, C1QL3-202	protein_coding, protein_coding
ENSG00000118557,16	PMFBP1	3.469595	2.379656	228.400097	2.011504427	0.14979217	2.09E-42	2.44E-41	TRUE	TRUE	FALSE	FALSE	ENST00000537792,5, ENST00000537465,5, ENST00000237353,15, ENST00000355636,10	PMFBP1-208, PMFBP1-207, PMFBP1-201, PMFBP1-202	protein_coding, protein_coding, protein_coding, protein_coding
ENSG00000196199,14	MPHOSPH8	3.080386667	2.166588667	422.5607265	2.010619672	0.10536296	1.83E-82	6.11E-81	TRUE	FALSE	FALSE	FALSE	ENST00000361479,10	MPHOSPH8-201	protein_coding
ENSG00000288825,1	H2AC18	16.83778967	11.111784	142.0097226	2.010347971	0.255238289	1.58E-16	6.91E-16	TRUE	TRUE	TRUE	FALSE	ENST00000369159,3	H2AC18-201	protein_coding
ENSG00000253313,6	C1orf210	0.162341667	0	1.390568831	2.008301086	1.992576871	0.004642346	0.007997884	FALSE	FALSE	FALSE	FALSE	ENST00000523677,6, ENST00000423420,1	C1orf210-202, C1orf210-201	protein_coding, protein_coding
ENSG00000171435,14	KSR2	0.438918333	0.298771667	184.9501311	2.007985794	0.149269115	1.54E-42	1.80E-41	FALSE	FALSE	FALSE	FALSE	ENST00000425217,5, ENST00000339824,7	KSR2-202, KSR2-201	protein_coding, protein_coding
ENSG00000178623,13	GPR35	0.736661333	0.499066333	39.09641671	2.007374271	0.299361427	8.99E-13	3.22E-12	FALSE	FALSE	FALSE	FALSE	ENST00000319838,10, ENST00000403859,1, ENST00000430267,2, ENST00000407714,2, ENST00000438013,3	GPR35-201, GPR35-202, GPR35-204, GPR35-203, GPR35-205	protein_coding, protein_coding, protein_coding, protein_coding, protein_coding
ENSG00000102524,12	TNFSF13B	0.219178	0.092143667	10.50174349	2.006915025	0.725964274	0.000148925	0.000302322	FALSE	FALSE	FALSE	FALSE	ENST00000430559,5, ENST00000375887,9, ENST00000542136,1	TNFSF13B-202, TNFSF13B-201, TNFSF13B-206	protein_coding, protein_coding, protein_coding
ENSG00000236320,4	SLFN14	0.043621333	0.010188333	3.298939943	2.006325774	1.188815359	0.001854442	0.003351625	FALSE	FALSE	FALSE	FALSE	ENST00000674182,1, ENST00000415846,3	SLFN14-202, SLFN14-201	protein_coding, protein_coding
ENSG00000124216,4	SNAI1	0.917102	0.563632	23.97990307	2.00573147	0.406602759	3.16E-08	8.53E-08	FALSE	FALSE	FALSE	FALSE	ENST00000244050,3	SNAI1-201	protein_coding
ENSG00000161996,19	WDR90	27.63843267	19.50263967	2338.39453	2.004996822	0.071916918	2.55E-172	4.31E-170	TRUE	TRUE	TRUE	TRUE	ENST00000549091,5, ENST00000293879,9, ENST00000547944,5, ENST00000315764,8	WDR90-215, WDR90-201, WDR90-209, WDR90-202	protein_coding, protein_coding, protein_coding, protein_coding
ENSG00000162591,17	MEGF6	0.420247	0.284697667	70.70797309	2.004889797	0.239330498	2.61E-18	1.25E-17	FALSE	FALSE	FALSE	FALSE	ENST00000356575,9, ENST00000697102,1, ENST00000294599,8	MEGF6-202, MEGF6-208, MEGF6-201	protein_coding, protein_coding, protein_coding
ENSG00000176732,7	PFN4	1.131152667	0.651387667	24.49430008	2.004033846	0.40936523	3.83E-08	1.03E-07	FALSE	FALSE	FALSE	FALSE	ENST00000313213,5	PFN4-201	protein_coding
ENSG00000167549,19	CORO6	5.420617	3.796241667	255.3652892	2.001496288	0.15649654	9.76E-39	1.01E-37	TRUE	TRUE	FALSE	FALSE	ENST00000345068,9, ENST00000388767,8, ENST00000580212,6, ENST00000584969,5	CORO6-201, CORO6-202, CORO6-210, CORO6-212	protein_coding, protein_coding, protein_coding, protein_coding
ENSG00000112599,9	GUCA1B	1.810427667	1.210874667	74.8112487	2.000987195	0.234139395	6.21E-19	3.06E-18	TRUE	FALSE	FALSE	FALSE	ENST00000230361,4	GUCA1B-201	protein_coding
ENSG00000100429,18	HDAC10	11.00967	7.709844	570.2307419	1.999104641	0.097388681	6.65E-95	2.89E-93	TRUE	TRUE	TRUE	FALSE	ENST00000216271,10, ENST00000626012,2, ENST00000448072,5, ENST00000349505,4	HDAC10-201, HDAC10-222, HDAC10-205, HDAC10-202	protein_coding, protein_coding, protein_coding, protein_coding
ENSG00000185189,18	NRBP2	5.167694667	3.602353333	420.2124471	1.998313574	0.107327078	1.21E-78	3.76E-77	TRUE	TRUE	FALSE	FALSE	ENST00000442628,7	NRBP2-202	protein_coding
ENSG00000126583,12	PRKCG	0.274067667	0.141557333	12.72674138	1.997765683	0.533279271	5.97E-06	1.37E-05	FALSE	FALSE	FALSE	FALSE	ENST00000682028,1, ENST00000683513,1, ENST00000263431,4	PRKCG-205, PRKCG-209, PRKCG-201	protein_coding, protein_coding, protein_coding
ENSG00000080166,16	DCT	0.103815667	0.046023667	8.486884961	1.995672927	0.726883695	0.000161567	0.000326936	FALSE	FALSE	FALSE	FALSE	ENST00000377028,10, ENST00000446125,1	DCT-201, DCT-202	protein_coding, protein_coding
ENSG00000107249,24	GLIS3	0.346585	0.235377	72.84250374	1.995611395	0.252840984	1.43E-16	6.31E-16	FALSE	FALSE	FALSE	FALSE	ENST00000324333,14, ENST00000381971,8, ENST00000682749,1, ENST00000645097,1, ENST00000683998,1	GLIS3-201, GLIS3-202, GLIS3-220, GLIS3-218, GLIS3-224	protein_coding, protein_coding, protein_coding, protein_coding, protein_coding
ENSG00000196408,12	NOXO1	0.232254	0.083189667	5.471638229	1.99503504	0.901273785	0.000628779	0.001196728	FALSE	FALSE	FALSE	FALSE	ENST00000356120,9, ENST00000354249,8, ENST00000397280,8, ENST00000566005,5	NOXO1-202, NOXO1-201, NOXO1-203, NOXO1-205	protein_coding, protein_coding, protein_coding, protein_coding
ENSG00000255150,2	EID3	0.576454333	0.265462667	9.88383669	1.993935637	0.676296908	9.02E-05	0.000187389	FALSE	FALSE	FALSE	FALSE	ENST00000527879,2	EID3-201	protein_coding
ENSG00000167094,16	TTC16	0.051140667	0.012356667	3.137353349	1.990365904	1.158712962	0.001806147	0.003267934	FALSE	FALSE	FALSE	FALSE	ENST00000373289,4	TTC16-201	protein_coding
ENSG00000047617,17	ANO2	0.168610333	0.097516333	14.81458793	1.989447172	0.527538236	5.55E-06	1.28E-05	FALSE	FALSE	FALSE	FALSE	ENST00000327087,12, ENST00000650848,1, ENST00000356134,9, ENST00000682330,1	ANO2-201, ANO2-211, ANO2-202, ANO2-212	protein_coding, protein_coding, protein_coding, protein_coding
ENSG00000197776,8	KLHDC1	0.437844	0.213268667	13.87406613	1.987174508	0.607948226	3.35E-05	7.21E-05	FALSE	FALSE	FALSE	FALSE	ENST00000359332,7	KLHDC1-201	protein_coding
ENSG00000197530,13	MIB2	6.662242	4.715515333	559.1376	1.986981792	0.102303886	2.76E-85	9.87E-84	TRUE	TRUE	FALSE	FALSE	ENST00000355826,10, ENST00000505820,7, ENST00000518681,6, ENST00000520777,6, ENST00000378712,5, ENST00000504599,6, ENST00000378708,5	MIB2-201, MIB2-219, MIB2-231, MIB2-232, MIB2-203, MIB2-217, MIB2-202	protein_coding, protein_coding, protein_coding, protein_coding, protein_coding, protein_coding, protein_coding
ENSG00000186051,7	TAL2	1.849230667	1.073129333	21.47341252	1.98570701	0.469277969	8.67E-07	2.12E-06	FALSE	FALSE	FALSE	FALSE	ENST00000334077,6	TAL2-201	protein_coding
ENSG00000144837,9	PLA1A	0.084347333	0	1.353971454	1.982025091	1.843121184	0.004766427	0.008197895	FALSE	FALSE	FALSE	FALSE	ENST00000488919,5, ENST00000273371,9, ENST00000495992,5, ENST00000494440,5	PLA1A-204, PLA1A-201, PLA1A-206, PLA1A-205	protein_coding, protein_coding, protein_coding, protein_coding
ENSG00000155026,17	RSPH10B	0.170912667	0.097203667	12.95412752	1.980987681	0.572401709	1.77E-05	3.90E-05	FALSE	FALSE	FALSE	FALSE	ENST00000539903,5, ENST00000404406,6, ENST00000337579,4, ENST00000405415,5	RSPH10B-208, RSPH10B-202, RSPH10B-201, RSPH10B-203	protein_coding, protein_coding, protein_coding, protein_coding
ENSG00000244165,2	P2RY11	9.177296667	6.373425333	361.915925	1.978515192	0.115201477	2.32E-67	5.62E-66	TRUE	TRUE	TRUE	FALSE	ENST00000321826,5	P2RY11-201	protein_coding
ENSG00000127585,12	FBXL16	0.110035	0.049509	7.915615419	1.977334731	0.70476993	0.000142788	0.000290294	FALSE	FALSE	FALSE	FALSE	ENST00000397621,6, ENST00000324361,9, ENST00000562563,1	FBXL16-202, FBXL16-201, FBXL16-203	protein_coding, protein_coding, protein_coding
ENSG00000155066,16	PROM2	0.371691	0.234043333	28.73356748	1.973247654	0.378248874	7.96E-09	2.23E-08	FALSE	FALSE	FALSE	FALSE	ENST00000317620,14, ENST00000403131,6, ENST00000317668,8	PROM2-201, PROM2-203, PROM2-202	protein_coding, protein_coding, protein_coding
ENSG00000133460,20	SLC2A11	6.290271667	4.420405333	339.7592664	1.971816775	0.140865539	9.03E-46	1.17E-44	TRUE	TRUE	FALSE	FALSE	ENST00000345044,10, ENST00000403208,7, ENST00000398356,6, ENST00000405847,5, ENST00000611880,4, ENST00000316185,9	SLC2A11-203, SLC2A11-205, SLC2A11-204, SLC2A11-208, SLC2A11-223, SLC2A11-202	protein_coding, protein_coding, protein_coding, protein_coding, protein_coding, protein_coding
ENSG00000215187,13	FAM166B	0.515842	0.227295	5.585859074	1.970512634	0.740188933	0.000216501	0.000432606	FALSE	FALSE	FALSE	FALSE	ENST00000492890,5, ENST00000399742,7, ENST00000447837,1	FAM166B-205, FAM166B-201, FAM166B-202	protein_coding, protein_coding, protein_coding
ENSG00000138161,14	CUZD1	2.869130667	2.045949333	91.32849408	1.967972062	0.214065269	2.05E-21	1.12E-20	TRUE	FALSE	FALSE	FALSE	ENST00000392790,6	CUZD1-205	protein_coding
ENSG00000148602,6	LRIT1	0.065261333	0.014815667	3.096223762	1.963684931	1.275571733	0.002627781	0.004665647	FALSE	FALSE	FALSE	FALSE	ENST00000372105,4	LRIT1-201	protein_coding
ENSG00000162896,6	PIGR	0.032666	0.001966333	1.472775197	1.961107963	1.82567271	0.004937473	0.008484974	FALSE	FALSE	FALSE	FALSE	ENST00000356495,5	PIGR-201	protein_coding
ENSG00000162877,13	PM20D1	0.436771667	0.247788333	20.96972111	1.959710815	0.481775356	1.85E-06	4.40E-06	FALSE	FALSE	FALSE	FALSE	ENST00000367136,5	PM20D1-201	protein_coding
ENSG00000182759,4	MAFA	0.975030333	0.667439667	80.94600637	1.95967274	0.250328777	2.61E-16	1.13E-15	FALSE	FALSE	FALSE	FALSE	ENST00000333480,3	MAFA-201	protein_coding
ENSG00000189051,6	RNF222	0.056402333	0.00319	1.877581734	1.959668962	1.819277099	0.004940505	0.008487521	FALSE	FALSE	FALSE	FALSE	ENST00000399398,3, ENST00000344001,3	RNF222-202, RNF222-201	protein_coding, protein_coding
ENSG00000214212,9	C19orf38	0.910707667	0.615282	22.37387816	1.958817758	0.401988486	4.80E-08	1.28E-07	FALSE	FALSE	FALSE	FALSE	ENST00000592854,5, ENST00000397820,5	C19orf38-203, C19orf38-201	protein_coding, protein_coding
ENSG00000103723,17	AP3B2	0.915827667	0.625436	62.68647576	1.957011152	0.266411901	1.07E-14	4.26E-14	FALSE	FALSE	FALSE	FALSE	ENST00000642989,2, ENST00000535359,6, ENST00000668990,2, ENST00000660624,1, ENST00000652847,1, ENST00000261722,8, ENST00000669930,1, ENST00000666973,1, ENST00000535348,5, ENST00000664460,1, ENST00000666055,1, ENST00000666894,1, ENST00000542200,2, ENST00000535513,2	AP3B2-213, AP3B2-203, AP3B2-229, AP3B2-217, AP3B2-214, AP3B2-201, AP3B2-231, AP3B2-225, AP3B2-202, AP3B2-220, AP3B2-222, AP3B2-224, AP3B2-208, AP3B2-205	protein_coding, protein_coding, protein_coding, protein_coding, protein_coding, protein_coding, protein_coding, protein_coding, protein_coding, protein_coding, protein_coding, protein_coding, protein_coding, protein_coding
ENSG00000231887,8	PRH1	2.831706333	1.991220667	63.16600644	1.955062939	0.253401549	6.42E-16	2.74E-15	TRUE	FALSE	FALSE	FALSE	ENST00000543626,5, ENST00000539853,5	PRH1-208, PRH1-204	protein_coding, protein_coding
ENSG00000172901,21	LVRN	0.184969333	0.100139333	17.12273054	1.954851941	0.520371773	6.41E-06	1.47E-05	FALSE	FALSE	FALSE	FALSE	ENST00000357872,9	LVRN-201	protein_coding
ENSG00000059769,20	DNAJC25	22.05259333	15.931263	735.186134	1.953192463	0.073010373	7.04E-159	1.05E-156	TRUE	TRUE	TRUE	TRUE	ENST00000313525,4	DNAJC25-201	protein_coding
ENSG00000127377,10	CRYGN	0.123502667	0.018287333	1.972378778	1.951956733	1.362053334	0.003205353	0.005638112	FALSE	FALSE	FALSE	FALSE	ENST00000337323,3, ENST00000644350,1, ENST00000491928,1	CRYGN-201, CRYGN-206, CRYGN-205	protein_coding, protein_coding, protein_coding
ENSG00000167702,13	KIFC2	6.645320333	4.842525	564.5116462	1.951628913	0.098604867	2.08E-88	8.09E-87	TRUE	TRUE	FALSE	FALSE	ENST00000645548,2, ENST00000301332,3	KIFC2-209, KIFC2-201	protein_coding, protein_coding
ENSG00000021852,14	C8B	0.087960333	0	1.529726653	1.950619438	2.002043319	0.005099885	0.008747605	FALSE	FALSE	FALSE	FALSE	ENST00000371237,9, ENST00000695842,1, ENST00000696164,1	C8B-201, C8B-205, C8B-208	protein_coding, protein_coding, protein_coding
ENSG00000106809,11	OGN	0.061334333	0	1.197625208	1.948310831	1.83925491	0.005084681	0.008722438	FALSE	FALSE	FALSE	FALSE	ENST00000375561,10, ENST00000262551,8	OGN-202, OGN-201	protein_coding, protein_coding
ENSG00000163794,6	UCN	4.381968667	2.920170333	59.16316825	1.948215071	0.276592618	9.86E-14	3.71E-13	TRUE	TRUE	FALSE	FALSE	ENST00000296099,2	UCN-201	protein_coding
ENSG00000184678,11	H2BC21	2.292743667	1.602663667	92.30370622	1.942969689	0.228705954	1.10E-18	5.39E-18	TRUE	FALSE	FALSE	FALSE	ENST00000369155,4	H2BC21-201	protein_coding
ENSG00000056487,16	PHF21B	2.308408667	1.633516	231.2777806	1.942252573	0.161846736	2.09E-34	1.88E-33	TRUE	FALSE	FALSE	FALSE	ENST00000403565,5, ENST00000396103,7, ENST00000313237,10, ENST00000629843,2	PHF21B-203, PHF21B-202, PHF21B-201, PHF21B-212	protein_coding, protein_coding, protein_coding, protein_coding
ENSG00000114812,13	VIPR1	1.243748333	0.939579667	104.8869775	1.940805333	0.220163756	6.78E-20	3.50E-19	FALSE	FALSE	FALSE	FALSE	ENST00000433647,5, ENST00000438259,6, ENST00000543411,5, ENST00000325123,5	VIPR1-202, VIPR1-204, VIPR1-217, VIPR1-201	protein_coding, protein_coding, protein_coding, protein_coding
ENSG00000165730,16	STOX1	2.432701333	1.802525333	202.9454617	1.93938437	0.197409268	5.15E-24	3.13E-23	TRUE	FALSE	FALSE	FALSE	ENST00000298596,11, ENST00000399169,8, ENST00000399162,2, ENST00000399165,8, ENST00000642869,1	STOX1-201, STOX1-204, STOX1-202, STOX1-203, STOX1-205	protein_coding, protein_coding, protein_coding, protein_coding, protein_coding
ENSG00000138028,17	CGREF1	0.226546667	0.016436	3.50603447	1.937644709	1.679327814	0.00480863	0.008269615	FALSE	FALSE	FALSE	FALSE	ENST00000402550,5, ENST00000640154,1, ENST00000402394,6, ENST00000405600,5, ENST00000312734,8, ENST00000404694,3	CGREF1-203, CGREF1-208, CGREF1-202, CGREF1-205, CGREF1-201, CGREF1-204	protein_coding, protein_coding, protein_coding, protein_coding, protein_coding, protein_coding
ENSG00000172425,12	TTC36	0.447997	0.217622667	7.385548774	1.936191939	0.760197788	0.000320192	0.000630293	FALSE	FALSE	FALSE	FALSE	ENST00000302783,10	TTC36-201	protein_coding
ENSG00000274286,2	ADRA2B	0.108446	0.056673667	10.27954934	1.931857058	0.655092068	0.000105517	0.000217892	FALSE	FALSE	FALSE	FALSE	ENST00000620793,2	ADRA2B-201	protein_coding
ENSG00000178440,8	TIMM23B-AGAP6	12.488106	9.122824333	636.7498895	1.931840907	0.140401708	2.76E-44	3.40E-43	TRUE	TRUE	TRUE	FALSE	ENST00000311652,10	TIMM23B-AGAP6-201	protein_coding
ENSG00000091513,16	TF	0.237442667	0.164424667	88.74685879	1.931780798	0.208452623	1.12E-21	6.21E-21	FALSE	FALSE	FALSE	FALSE	ENST00000402696,9	TF-201	protein_coding
ENSG00000066185,13	ZMYND12	0.246243	0.114286667	5.773448765	1.931426145	0.792572871	0.000428488	0.000830926	FALSE	FALSE	FALSE	FALSE	ENST00000372565,8	ZMYND12-201	protein_coding
ENSG00000121858,11	TNFSF10	0.069126667	0	1.062505367	1.930577114	1.900781411	0.00531466	0.009103641	FALSE	FALSE	FALSE	FALSE	ENST00000241261,7, ENST00000420541,6	TNFSF10-201, TNFSF10-202	protein_coding, protein_coding
ENSG00000129194,8	SOX15	0.267942333	0.129255	6.7996881	1.929788221	0.762536482	0.000339261	0.000665439	FALSE	FALSE	FALSE	FALSE	ENST00000538513,6, ENST00000250055,3, ENST00000570788,1	SOX15-202, SOX15-201, SOX15-203	protein_coding, protein_coding, protein_coding
ENSG00000213398,8	LCAT	0.982345333	0.659407333	31.47293062	1.92957991	0.379527572	1.77E-08	4.86E-08	FALSE	FALSE	FALSE	FALSE	ENST00000264005,10	LCAT-201	protein_coding
ENSG00000101333,19	PLCB4	3.078318	2.265802667	310.7424694	1.929328271	0.128103659	1.83E-52	2.94E-51	TRUE	FALSE	FALSE	FALSE	ENST00000378501,3, ENST00000378493,6, ENST00000685110,1, ENST00000688325,1, ENST00000414679,7, ENST00000686871,1, ENST00000688837,1, ENST00000693544,1, ENST00000693752,1, ENST00000693502,1, ENST00000685859,1, ENST00000689910,1, ENST00000685298,1, ENST00000690729,1, ENST00000378473,9, ENST00000684997,1, ENST00000686313,1, ENST00000691007,1, ENST00000686976,1, ENST00000687446,1, ENST00000685823,1, …	PLCB4-204, PLCB4-203, PLCB4-215, PLCB4-239, PLCB4-206, PLCB4-231, PLCB4-242, PLCB4-260, PLCB4-261, PLCB4-259, PLCB4-223, PLCB4-246, PLCB4-217, PLCB4-248, PLCB4-202, PLCB4-214, PLCB4-227, PLCB4-250, PLCB4-233, PLCB4-236, PLCB4-222, PLCB4-224, PLCB4-221, PLCB4-220, PLCB4-257, PLCB4-252, PLCB4-232, PLCB4-243, PLCB4-249, PLCB4-253, PLCB4-254, PLCB4-256, PLCB4-226, PLCB4-255, PLCB4-218, PLCB4-241, PLC…	protein_coding, protein_coding, protein_coding, protein_coding, protein_coding, protein_coding, protein_coding, protein_coding, protein_coding, protein_coding, protein_coding, protein_coding, protein_coding, protein_coding, protein_coding, protein_coding, protein_coding, protein_coding, protein_coding, protein_coding, protein_coding, protein_coding, protein_coding, protein_coding, protein_coding,…
ENSG00000122367,21	LDB3	0.189672333	0.130388667	17.09845834	1.928617734	0.46485729	1.42E-06	3.42E-06	FALSE	FALSE	FALSE	FALSE	ENST00000691462,1, ENST00000688785,1, ENST00000688001,1, ENST00000623056,4, ENST00000688678,1, ENST00000263066,11, ENST00000429277,7, ENST00000361373,9, ENST00000689740,1, ENST00000693680,1, ENST00000372066,8, ENST00000689296,1, ENST00000372056,8, ENST00000623007,3	LDB3-220, LDB3-217, LDB3-215, LDB3-209, LDB3-216, LDB3-201, LDB3-205, LDB3-202, LDB3-219, LDB3-222, LDB3-204, LDB3-218, LDB3-203, LDB3-208	protein_coding, protein_coding, protein_coding, protein_coding, protein_coding, protein_coding, protein_coding, protein_coding, protein_coding, protein_coding, protein_coding, protein_coding, protein_coding, protein_coding
ENSG00000178031,18	ADAMTSL1	0.165987	0.067308333	12.32172918	1.927367429	0.863714636	0.000707104	0.001336663	FALSE	FALSE	FALSE	FALSE	ENST00000327883,11, ENST00000431052,6, ENST00000380570,8, ENST00000380548,9, ENST00000380566,8, ENST00000276935,6, ENST00000380545,9	ADAMTSL1-202, ADAMTSL1-210, ADAMTSL1-208, ADAMTSL1-205, ADAMTSL1-207, ADAMTSL1-201, ADAMTSL1-204	protein_coding, protein_coding, protein_coding, protein_coding, protein_coding, protein_coding, protein_coding
ENSG00000240720,10	LRRD1	0.101377	0.034934333	4.179391151	1.925686745	1.045256389	0.001621706	0.002952101	FALSE	FALSE	FALSE	FALSE	ENST00000343318,9, ENST00000458448,6	LRRD1-201, LRRD1-203	protein_coding, protein_coding
ENSG00000184313,20	MROH7	0.051413	0.011115333	4.486422	1.92483073	1.160101263	0.002291913	0.004101226	FALSE	FALSE	FALSE	FALSE	ENST00000339553,9, ENST00000421030,7, ENST00000409996,5, ENST00000395690,6	MROH7-201, MROH7-206, MROH7-204, MROH7-203	protein_coding, protein_coding, protein_coding, protein_coding
ENSG00000183831,7	ANKRD45	0.131584667	0.051490667	5.29830146	1.923934956	0.95788508	0.001162666	0.002149107	FALSE	FALSE	FALSE	FALSE	ENST00000333279,3	ANKRD45-201	protein_coding
ENSG00000146966,13	DENND2A	0.587335	0.363457667	71.91178003	1.923892786	0.264096935	1.82E-14	7.12E-14	FALSE	FALSE	FALSE	FALSE	ENST00000275884,10, ENST00000496613,6, ENST00000537639,5, ENST00000492720,5	DENND2A-201, DENND2A-209, DENND2A-210, DENND2A-208	protein_coding, protein_coding, protein_coding, protein_coding
ENSG00000160111,15	CPAMD8	0.082643	0.033569667	10.64578743	1.920955714	0.658164419	0.000118726	0.000243819	FALSE	FALSE	FALSE	FALSE	ENST00000651564,2, ENST00000443236,7	CPAMD8-219, CPAMD8-202	protein_coding, protein_coding
ENSG00000179532,13	DNHD1	2.401073	1.767332333	478.2049871	1.920544201	0.175632924	4.84E-29	3.56E-28	TRUE	FALSE	FALSE	FALSE	ENST00000254579,11, ENST00000354685,7	DNHD1-201, DNHD1-202	protein_coding, protein_coding
ENSG00000116117,19	PARD3B	1.773765333	1.327894333	367.2641343	1.920355461	0.114472799	2.36E-64	5.36E-63	TRUE	FALSE	FALSE	FALSE	ENST00000406610,7, ENST00000349953,7, ENST00000351153,5, ENST00000358768,6, ENST00000613457,4, ENST00000614500,3, ENST00000622699,2	PARD3B-204, PARD3B-201, PARD3B-202, PARD3B-203, PARD3B-211, PARD3B-212, PARD3B-213	protein_coding, protein_coding, protein_coding, protein_coding, protein_coding, protein_coding, protein_coding
ENSG00000134532,19	SOX5	1.103964	0.743758333	181.8801663	1.919451742	0.179213624	5.61E-28	3.96E-27	FALSE	FALSE	FALSE	FALSE	ENST00000451604,7, ENST00000381381,6, ENST00000537393,5, ENST00000646273,1, ENST00000396007,6, ENST00000545921,5, ENST00000659413,1, ENST00000541847,5, ENST00000441133,2	SOX5-207, SOX5-202, SOX5-214, SOX5-220, SOX5-203, SOX5-219, SOX5-221, SOX5-217, SOX5-205	protein_coding, protein_coding, protein_coding, protein_coding, protein_coding, protein_coding, protein_coding, protein_coding, protein_coding
ENSG00000111678,11	C12orf57	92.894474	69.838388	750.2201144	1.918323613	0.099573332	6.79E-84	2.37E-82	TRUE	TRUE	TRUE	TRUE	ENST00000544681,1, ENST00000537087,5, ENST00000229281,6, ENST00000540506,2	C12orf57-206, C12orf57-202, C12orf57-201, C12orf57-204	protein_coding, protein_coding, protein_coding, protein_coding
ENSG00000198382,9	UVRAG	7.596684333	5.538148667	583.3964124	1.917135313	0.10460923	3.29E-76	9.69E-75	TRUE	TRUE	TRUE	FALSE	ENST00000356136,8, ENST00000528420,5, ENST00000533454,5, ENST00000531818,5, ENST00000532130,1	UVRAG-201, UVRAG-205, UVRAG-209, UVRAG-207, UVRAG-208	protein_coding, protein_coding, protein_coding, protein_coding, protein_coding
ENSG00000114923,17	SLC4A3	0.851472333	0.618985333	88.65598937	1.915166178	0.211813306	9.33E-21	5.01E-20	FALSE	FALSE	FALSE	FALSE	ENST00000373760,6, ENST00000273063,10, ENST00000358055,8, ENST00000317151,7	SLC4A3-204, SLC4A3-201, SLC4A3-203, SLC4A3-202	protein_coding, protein_coding, protein_coding, protein_coding
ENSG00000177096,9	PHETA2	0.218036333	0.12944	13.8244826	1.913809679	0.572520991	3.15E-05	6.81E-05	FALSE	FALSE	FALSE	FALSE	ENST00000321753,8	PHETA2-201	protein_coding
ENSG00000213139,8	CRYGS	2.058253333	1.360073667	25.57817016	1.913253848	0.373802647	1.54E-08	4.25E-08	TRUE	FALSE	FALSE	FALSE	ENST00000392499,6, ENST00000307944,6	CRYGS-202, CRYGS-201	protein_coding, protein_coding
ENSG00000053747,17	LAMA3	6.973560667	5.255018667	2426.193162	1.911632426	0.062531518	2.00E-206	5.67E-204	TRUE	TRUE	FALSE	FALSE	ENST00000313654,14, ENST00000399516,7, ENST00000269217,11, ENST00000587184,5	LAMA3-202, LAMA3-203, LAMA3-201, LAMA3-207	protein_coding, protein_coding, protein_coding, protein_coding
ENSG00000122735,16	DNAI1	0.115294	0.051321	6.939788311	1.91069345	0.72664183	0.000274737	0.000544076	FALSE	FALSE	FALSE	FALSE	ENST00000614641,4, ENST00000242317,9	DNAI1-209, DNAI1-201	protein_coding, protein_coding
ENSG00000204086,4	RPA4	0.302112667	0.143834333	6.789242923	1.90799486	0.795103359	0.000497618	0.000957635	FALSE	FALSE	FALSE	FALSE	ENST00000373040,4	RPA4-201	protein_coding
ENSG00000157542,11	KCNJ6	0.641389333	0.467788	64.19180769	1.907836932	0.22710802	2.69E-18	1.29E-17	FALSE	FALSE	FALSE	FALSE	ENST00000609713,2, ENST00000645093,1	KCNJ6-201, KCNJ6-202	protein_coding, protein_coding
ENSG00000102595,21	UGGT2	13.08259	9.598937	898.0097895	1.907145521	0.093241981	3.71E-94	1.60E-92	TRUE	TRUE	TRUE	FALSE	ENST00000376747,8, ENST00000376714,7, ENST00000397618,7, ENST00000376712,4, ENST00000621375,5	UGGT2-203, UGGT2-202, UGGT2-204, UGGT2-201, UGGT2-212	protein_coding, protein_coding, protein_coding, protein_coding, protein_coding
ENSG00000153495,11	TEX29	0.201593667	0.037586	3.020161987	1.906510987	1.430959668	0.004049439	0.007033213	FALSE	FALSE	FALSE	FALSE	ENST00000283547,2	TEX29-201	protein_coding
ENSG00000135951,16	TSGA10	3.588158333	2.587978333	209.1001956	1.904166002	0.141240218	1.31E-42	1.54E-41	TRUE	TRUE	FALSE	FALSE	ENST00000393483,8, ENST00000674128,1, ENST00000410001,5, ENST00000355053,8	TSGA10-203, TSGA10-219, TSGA10-205, TSGA10-201	protein_coding, protein_coding, protein_coding, protein_coding
ENSG00000176083,18	ZNF683	0.092849	0	1.284414019	1.903126357	1.973036807	0.005545203	0.009474834	FALSE	FALSE	FALSE	FALSE	ENST00000403843,5, ENST00000349618,8, ENST00000436292,5	ZNF683-202, ZNF683-201, ZNF683-205	protein_coding, protein_coding, protein_coding
ENSG00000124657,1	OR2B6	0.558268	0.276265333	14.5038725	1.903095672	0.732307176	0.000303816	0.000599206	FALSE	FALSE	FALSE	FALSE	ENST00000244623,1	OR2B6-201	protein_coding
ENSG00000154240,17	CEP112	3.780654	2.856892667	283.7005947	1.901034432	0.122506692	1.75E-55	3.04E-54	TRUE	TRUE	FALSE	FALSE	ENST00000535342,7, ENST00000392769,6, ENST00000317442,12, ENST00000537949,5	CEP112-203, CEP112-202, CEP112-201, CEP112-204	protein_coding, protein_coding, protein_coding, protein_coding
ENSG00000103313,14	MEFV	0.178602667	0.101143	13.37999241	1.899655065	0.501242879	6.49E-06	1.48E-05	FALSE	FALSE	FALSE	FALSE	ENST00000219596,6, ENST00000339854,8, ENST00000536379,5, ENST00000541159,5	MEFV-201, MEFV-202, MEFV-203, MEFV-209	protein_coding, protein_coding, protein_coding, protein_coding
ENSG00000182325,11	FBXL6	15.80927767	11.80382633	466.6821876	1.899613626	0.108065361	2.43E-70	6.27E-69	TRUE	TRUE	TRUE	TRUE	ENST00000331890,6, ENST00000455319,6	FBXL6-201, FBXL6-202	protein_coding, protein_coding
ENSG00000143248,13	RGS5	4.230830333	3.190098333	339.6430827	1.898668144	0.133850915	7.55E-47	1.01E-45	TRUE	TRUE	FALSE	FALSE	ENST00000313961,10, ENST00000618415,4, ENST00000367903,7, ENST00000530507,5, ENST00000527988,1	RGS5-201, RGS5-212, RGS5-202, RGS5-208, RGS5-206	protein_coding, protein_coding, protein_coding, protein_coding, protein_coding
ENSG00000180573,10	H2AC6	4.932106	3.532732667	75.35257089	1.893400879	0.285831359	2.05E-12	7.19E-12	TRUE	TRUE	FALSE	FALSE	ENST00000377791,4, ENST00000602637,1	H2AC6-202, H2AC6-203	protein_coding, protein_coding
ENSG00000036530,9	CYP46A1	0.121916333	0.045766	6.303975979	1.891704013	0.940702394	0.001245455	0.002295937	FALSE	FALSE	FALSE	FALSE	ENST00000261835,8, ENST00000380228,6	CYP46A1-201, CYP46A1-202	protein_coding, protein_coding
ENSG00000132554,21	RGS22	0.046685	0.005796	1.742812135	1.889790558	1.506293837	0.004635552	0.007987853	FALSE	FALSE	FALSE	FALSE	ENST00000360863,11, ENST00000523287,5, ENST00000523437,5	RGS22-201, RGS22-214, RGS22-215	protein_coding, protein_coding, protein_coding
ENSG00000138792,10	ENPEP	1.011655667	0.724814	138.2747616	1.889160937	0.205134056	2.11E-21	1.16E-20	FALSE	FALSE	FALSE	FALSE	ENST00000265162,10	ENPEP-201	protein_coding
ENSG00000106328,10	FSCN3	0.138009333	0.045982333	4.447532521	1.887481678	0.953849691	0.001343838	0.002467609	FALSE	FALSE	FALSE	FALSE	ENST00000265825,6	FSCN3-201	protein_coding
ENSG00000135749,19	PCNX2	12.20709	9.325560667	1545.296591	1.885304712	0.084364214	9.01E-112	5.82E-110	TRUE	TRUE	TRUE	FALSE	ENST00000258229,14, ENST00000344698,6, ENST00000488780,6, ENST00000430153,5	PCNX2-201, PCNX2-203, PCNX2-213, PCNX2-205	protein_coding, protein_coding, protein_coding, protein_coding
ENSG00000156076,10	WIF1	0.237629667	0.128528	16.34782185	1.884681321	0.678267978	0.000194995	0.000391635	FALSE	FALSE	FALSE	FALSE	ENST00000286574,9	WIF1-201	protein_coding
ENSG00000185000,12	DGAT1	17.09048367	13.096942	782.4043366	1.884300583	0.081886492	2.54E-118	1.91E-116	TRUE	TRUE	TRUE	TRUE	ENST00000528718,6, ENST00000332324,5	DGAT1-206, DGAT1-201	protein_coding, protein_coding
ENSG00000169918,10	OTUD7A	0.792236667	0.566061333	83.51910988	1.883160834	0.231103159	2.34E-17	1.07E-16	FALSE	FALSE	FALSE	FALSE	ENST00000307050,6, ENST00000560598,2, ENST00000678495,1	OTUD7A-201, OTUD7A-204, OTUD7A-205	protein_coding, protein_coding, protein_coding
ENSG00000127419,17	TMEM175	20.70458767	15.624368	688.3466969	1.882718476	0.093726843	6.69E-91	2.71E-89	TRUE	TRUE	TRUE	TRUE	ENST00000264771,9, ENST00000515740,5, ENST00000508204,5, ENST00000622959,3	TMEM175-201, TMEM175-220, TMEM175-212, TMEM175-222	protein_coding, protein_coding, protein_coding, protein_coding
ENSG00000104936,20	DMPK	11.917074	9.145083333	812.9689024	1.882703617	0.07432067	9.99E-143	1.22E-140	TRUE	TRUE	TRUE	FALSE	ENST00000291270,9, ENST00000447742,6, ENST00000343373,10, ENST00000458663,6, ENST00000683086,1, ENST00000354227,9	DMPK-201, DMPK-204, DMPK-202, DMPK-205, DMPK-228, DMPK-203	protein_coding, protein_coding, protein_coding, protein_coding, protein_coding, protein_coding
ENSG00000107829,15	FBXW4	10.01803667	7.645774333	803.6054904	1.881782901	0.085956578	2.17E-107	1.27E-105	TRUE	TRUE	TRUE	FALSE	ENST00000331272,9, ENST00000664783,1	FBXW4-201, FBXW4-206	protein_coding, protein_coding
ENSG00000255690,3	TRIL	0.046718667	0.017933	5.170376531	1.881268636	0.942258295	0.001314474	0.002416328	FALSE	FALSE	FALSE	FALSE	ENST00000539664,3	TRIL-201	protein_coding
ENSG00000196118,12	CFAP119	16.18394667	12.265943	452.2432902	1.880185005	0.115528867	1.04E-60	2.16E-59	TRUE	TRUE	TRUE	TRUE	ENST00000543610,6, ENST00000541260,5, ENST00000545825,1	CFAP119-206, CFAP119-204, CFAP119-211	protein_coding, protein_coding, protein_coding
ENSG00000228486,11	C2orf92	3.225655667	2.235954	43.9604955	1.879872398	0.301193072	2.57E-11	8.43E-11	TRUE	FALSE	FALSE	FALSE	ENST00000627399,4, ENST00000599501,6, ENST00000627284,2	C2orf92-249, C2orf92-220, C2orf92-248	protein_coding, protein_coding, protein_coding
ENSG00000138100,14	TRIM54	0.162341667	0.080585333	12.65751892	1.877909594	0.694852595	0.000244994	0.000487407	FALSE	FALSE	FALSE	FALSE	ENST00000380075,7, ENST00000296098,4	TRIM54-202, TRIM54-201	protein_coding, protein_coding
ENSG00000185666,15	SYN3	0.559929667	0.418423333	98.96816837	1.877847097	0.220988179	1.26E-18	6.12E-18	FALSE	FALSE	FALSE	FALSE	ENST00000358763,7, ENST00000332840,9, ENST00000619146,1	SYN3-202, SYN3-201, SYN3-213	protein_coding, protein_coding, protein_coding
ENSG00000137507,11	LRRC32	0.074489333	0.010969	3.23390302	1.877504628	1.2776569	0.003469017	0.00607417	FALSE	FALSE	FALSE	FALSE	ENST00000260061,9, ENST00000407242,6, ENST00000404995,5	LRRC32-201, LRRC32-203, LRRC32-202	protein_coding, protein_coding, protein_coding
ENSG00000174989,13	FBXW8	7.904646333	6.184591333	884.816523	1.87498949	0.088356797	4.40E-101	2.18E-99	TRUE	TRUE	TRUE	FALSE	ENST00000652555,1, ENST00000455858,2, ENST00000309909,10	FBXW8-204, FBXW8-202, FBXW8-201	protein_coding, protein_coding, protein_coding
ENSG00000110719,11	TCIRG1	3.689360667	2.901988667	245.6951892	1.874063728	0.132680408	1.88E-46	2.48E-45	TRUE	TRUE	FALSE	FALSE	ENST00000265686,8, ENST00000698254,1, ENST00000698255,1, ENST00000532635,5	TCIRG1-201, TCIRG1-217, TCIRG1-218, TCIRG1-213	protein_coding, protein_coding, protein_coding, protein_coding
ENSG00000082684,16	SEMA5B	0.071274	0.031828333	7.368781591	1.872118091	0.809973943	0.000671914	0.001274395	FALSE	FALSE	FALSE	FALSE	ENST00000357599,8, ENST00000648990,1, ENST00000451055,6, ENST00000616742,4, ENST00000195173,8, ENST00000650207,1	SEMA5B-202, SEMA5B-212, SEMA5B-206, SEMA5B-211, SEMA5B-201, SEMA5B-214	protein_coding, protein_coding, protein_coding, protein_coding, protein_coding, protein_coding
ENSG00000276302,1	ENSG00000276302	0.708037333	0.329036333	7.004568291	1.871822825	0.767459206	0.000494294	0.000951907	FALSE	FALSE	FALSE	FALSE	ENST00000621053,1	ENST00000621053	protein_coding
ENSG00000164136,17	IL15	0.224619	0.107152	10.20031649	1.870663799	0.866475547	0.000953778	0.001777594	FALSE	FALSE	FALSE	FALSE	ENST00000320650,9, ENST00000296545,11, ENST00000514653,5, ENST00000529613,5, ENST00000477265,5, ENST00000394159,2	IL15-202, IL15-201, IL15-207, IL15-208, IL15-204, IL15-203	protein_coding, protein_coding, protein_coding, protein_coding, protein_coding, protein_coding
ENSG00000230873,9	STMND1	0.558199667	0.387497667	26.23469708	1.870497677	0.419916852	4.32E-07	1.08E-06	FALSE	FALSE	FALSE	FALSE	ENST00000536551,6	STMND1-203	protein_coding
ENSG00000146776,15	ATXN7L1	6.315621333	4.942430333	502.3335424	1.869567913	0.083978397	6.19E-111	3.91E-109	TRUE	TRUE	FALSE	FALSE	ENST00000419735,8, ENST00000477775,5, ENST00000318724,8, ENST00000478915,1	ATXN7L1-202, ATXN7L1-207, ATXN7L1-201, ATXN7L1-208	protein_coding, protein_coding, protein_coding, protein_coding
ENSG00000127578,7	WFIKKN1	0.247631333	0.139708	8.867010008	1.868726476	0.606319666	8.25E-05	0.000172042	FALSE	FALSE	FALSE	FALSE	ENST00000319070,3	WFIKKN1-201	protein_coding
ENSG00000119522,18	DENND1A	7.191532667	5.511814333	871.0022709	1.868706142	0.074373723	1.89E-140	2.14E-138	TRUE	TRUE	TRUE	FALSE	ENST00000373624,6, ENST00000394215,7, ENST00000373620,7, ENST00000373618,1	DENND1A-203, DENND1A-204, DENND1A-202, DENND1A-201	protein_coding, protein_coding, protein_coding, protein_coding
ENSG00000169989,3	TIGD4	1.153964333	0.908404667	47.84642761	1.867270344	0.290683262	8.19E-12	2.77E-11	FALSE	FALSE	FALSE	FALSE	ENST00000304337,3	TIGD4-201	protein_coding
ENSG00000256671,7	LIMS4	0.292471667	0.154831	8.931570289	1.865542233	0.631949748	0.000123809	0.000253592	FALSE	FALSE	FALSE	FALSE	ENST00000632897,2, ENST00000413601,3	LIMS4-204, LIMS4-201	protein_coding, protein_coding
ENSG00000140400,18	MAN2C1	25.36334167	19.672555	1778.431392	1.864536602	0.066245311	1.98E-175	3.61E-173	TRUE	TRUE	TRUE	TRUE	ENST00000569482,5, ENST00000565683,5, ENST00000563622,5, ENST00000267978,10	MAN2C1-242, MAN2C1-224, MAN2C1-216, MAN2C1-201	protein_coding, protein_coding, protein_coding, protein_coding
ENSG00000057468,7	MSH4	1.556085667	1.187566333	79.05925612	1.864248066	0.230020777	3.50E-17	1.59E-16	TRUE	FALSE	FALSE	FALSE	ENST00000263187,4	MSH4-201	protein_coding
ENSG00000151320,11	AKAP6	0.682081667	0.498040667	155.4667242	1.86234275	0.213036745	1.55E-19	7.85E-19	FALSE	FALSE	FALSE	FALSE	ENST00000280979,9, ENST00000557354,5, ENST00000557272,1	AKAP6-201, AKAP6-213, AKAP6-212	protein_coding, protein_coding, protein_coding
ENSG00000058404,21	CAMK2B	0.603334	0.432671333	67.09573014	1.861726063	0.271267031	4.29E-13	1.56E-12	FALSE	FALSE	FALSE	FALSE	ENST00000350811,7, ENST00000395749,7, ENST00000700233,1, ENST00000700285,1, ENST00000440254,6, ENST00000358707,7, ENST00000353625,8, ENST00000497584,5, ENST00000700290,1, ENST00000700235,1, ENST00000700237,1, ENST00000700238,1, ENST00000258682,10, ENST00000346990,8, ENST00000347193,8, ENST00000470984,6, ENST00000700240,1, ENST00000395747,6, ENST00000700288,1	CAMK2B-204, CAMK2B-209, CAMK2B-226, CAMK2B-242, CAMK2B-216, CAMK2B-207, CAMK2B-206, CAMK2B-224, CAMK2B-247, CAMK2B-228, CAMK2B-230, CAMK2B-231, CAMK2B-201, CAMK2B-202, CAMK2B-203, CAMK2B-219, CAMK2B-233, CAMK2B-208, CAMK2B-245	protein_coding, protein_coding, protein_coding, protein_coding, protein_coding, protein_coding, protein_coding, protein_coding, protein_coding, protein_coding, protein_coding, protein_coding, protein_coding, protein_coding, protein_coding, protein_coding, protein_coding, protein_coding, protein_coding
ENSG00000196747,5	H2AC13	3.777719333	2.429265	27.21116373	1.861577064	0.487179372	6.32E-06	1.45E-05	TRUE	FALSE	FALSE	FALSE	ENST00000358739,5	H2AC13-201	protein_coding
ENSG00000101470,10	TNNC2	0.395352333	0.120482333	4.643023367	1.860991409	0.96897537	0.001605769	0.002925035	FALSE	FALSE	FALSE	FALSE	ENST00000372555,8, ENST00000372557,1	TNNC2-201, TNNC2-202	protein_coding, protein_coding
ENSG00000145757,16	SPATA9	0.232593	0.052045667	2.473635345	1.860624438	1.234892497	0.003377919	0.005924522	FALSE	FALSE	FALSE	FALSE	ENST00000274432,13	SPATA9-201	protein_coding
ENSG00000188886,4	ASTL	0.042507333	0.003835667	3.021086247	1.860561156	1.592896235	0.005397948	0.009236677	FALSE	FALSE	FALSE	FALSE	ENST00000342380,3	ASTL-201	protein_coding
ENSG00000167178,17	ISLR2	0.070976333	0.02875	6.454407663	1.860510632	0.854148873	0.000936778	0.001747297	FALSE	FALSE	FALSE	FALSE	ENST00000361742,7, ENST00000565159,5, ENST00000435464,5, ENST00000453268,3, ENST00000565540,1	ISLR2-201, ISLR2-207, ISLR2-202, ISLR2-203, ISLR2-209	protein_coding, protein_coding, protein_coding, protein_coding, protein_coding
ENSG00000110455,14	ACCS	4.429447667	3.286827333	194.4652014	1.858293769	0.149928814	2.01E-36	1.93E-35	TRUE	TRUE	FALSE	FALSE	ENST00000263776,9	ACCS-201	protein_coding
ENSG00000168135,4	KCNJ4	0.495502333	0.352558667	33.91453057	1.857283702	0.415325525	4.12E-07	1.03E-06	FALSE	FALSE	FALSE	FALSE	ENST00000303592,3	KCNJ4-201	protein_coding
ENSG00000185267,10	CDNF	4.45006	3.431619	98.43356897	1.8569459	0.202178132	2.85E-21	1.56E-20	TRUE	TRUE	FALSE	FALSE	ENST00000465530,2, ENST00000378442,5	CDNF-203, CDNF-202	protein_coding, protein_coding
ENSG00000196557,13	CACNA1H	1.281147667	0.981872	306.9193586	1.85538953	0.136395912	2.80E-43	3.35E-42	FALSE	FALSE	FALSE	FALSE	ENST00000348261,11, ENST00000358590,8, ENST00000638323,1, ENST00000565831,6	CACNA1H-201, CACNA1H-202, CACNA1H-210, CACNA1H-206	protein_coding, protein_coding, protein_coding, protein_coding
ENSG00000102349,18	KLF8	0.029244333	0	1.1014511	1.853984572	1.897597455	0.006098902	0.010362708	FALSE	FALSE	FALSE	FALSE	ENST00000468660,6, ENST00000374928,7, ENST00000640927,1	KLF8-204, KLF8-202, KLF8-206	protein_coding, protein_coding, protein_coding
ENSG00000137460,10	FHDC1	1.105630667	0.875411333	192.9692932	1.85098069	0.149919794	3.71E-36	3.53E-35	FALSE	FALSE	FALSE	FALSE	ENST00000511601,6	FHDC1-201	protein_coding
ENSG00000117480,16	FAAH	1.975358667	1.542475	78.72767212	1.847822184	0.217017285	1.16E-18	5.65E-18	TRUE	FALSE	FALSE	FALSE	ENST00000243167,9	FAAH-201	protein_coding
ENSG00000163131,12	CTSS	0.221777	0.087444	7.09092639	1.847488774	0.786137618	0.00065175	0.001238295	FALSE	FALSE	FALSE	FALSE	ENST00000680288,1, ENST00000679898,1, ENST00000680664,1, ENST00000679512,1, ENST00000368985,8, ENST00000680311,1, ENST00000448301,7, ENST00000681728,1, ENST00000679582,1	CTSS-210, CTSS-209, CTSS-214, CTSS-207, CTSS-201, CTSS-211, CTSS-202, CTSS-218, CTSS-208	protein_coding, protein_coding, protein_coding, protein_coding, protein_coding, protein_coding, protein_coding, protein_coding, protein_coding
ENSG00000172803,18	SNX32	0.620117333	0.416605667	29.71321687	1.846947553	0.380195929	6.76E-08	1.78E-07	FALSE	FALSE	FALSE	FALSE	ENST00000308342,7	SNX32-201	protein_coding
ENSG00000106089,12	STX1A	6.676764333	5.066535667	298.7106696	1.846757696	0.116940335	2.63E-57	4.84E-56	TRUE	TRUE	FALSE	FALSE	ENST00000395156,7, ENST00000222812,8, ENST00000395154,7, ENST00000395155,3	STX1A-204, STX1A-201, STX1A-202, STX1A-203	protein_coding, protein_coding, protein_coding, protein_coding
ENSG00000178773,15	CPNE7	8.981324	7.087517667	606.2827718	1.846491568	0.08636514	1.56E-102	8.04E-101	TRUE	TRUE	TRUE	FALSE	ENST00000319518,13, ENST00000268720,9	CPNE7-202, CPNE7-201	protein_coding, protein_coding
ENSG00000255837,2	TAS2R20	2.720659667	2.053912333	79.79997859	1.843041661	0.232162701	1.41E-16	6.22E-16	TRUE	FALSE	FALSE	FALSE	ENST00000538986,2	TAS2R20-201	protein_coding
ENSG00000143199,18	ADCY10	0.704691333	0.330512	25.50483425	1.842067022	0.630667491	0.000144185	0.000293098	FALSE	FALSE	FALSE	FALSE	ENST00000367851,9, ENST00000545172,5, ENST00000367848,1, ENST00000476818,2	ADCY10-202, ADCY10-205, ADCY10-201, ADCY10-203	protein_coding, protein_coding, protein_coding, protein_coding
ENSG00000278463,2	H2AC4	1.037764	0.293532	3.856337531	1.841571287	1.092309753	0.002598633	0.004615889	FALSE	FALSE	FALSE	FALSE	ENST00000615868,2	H2AC4-201	protein_coding
ENSG00000169885,10	CALML6	0.488645	0.216303667	5.846684039	1.841251912	0.810820206	0.000796773	0.001497378	FALSE	FALSE	FALSE	FALSE	ENST00000307786,8	CALML6-201	protein_coding
ENSG00000125998,8	FAM83C	0.040879	0.005011667	1.851092215	1.840418603	1.520611821	0.00533624	0.009136796	FALSE	FALSE	FALSE	FALSE	ENST00000374408,4	FAM83C-201	protein_coding
ENSG00000143816,8	WNT9A	0.442785	0.314259667	43.33172854	1.839187402	0.329030279	1.41E-09	4.15E-09	FALSE	FALSE	FALSE	FALSE	ENST00000272164,6	WNT9A-201	protein_coding
ENSG00000110693,19	SOX6	1.260843333	1.000117333	236.8344177	1.839100971	0.134023835	5.63E-44	6.86E-43	FALSE	FALSE	FALSE	FALSE	ENST00000316399,10, ENST00000683767,1, ENST00000655819,1, ENST00000396356,7, ENST00000528252,5, ENST00000527619,6, ENST00000528429,5	SOX6-201, SOX6-219, SOX6-218, SOX6-202, SOX6-210, SOX6-208, SOX6-211	protein_coding, protein_coding, protein_coding, protein_coding, protein_coding, protein_coding, protein_coding
ENSG00000138615,6	CILP	0.066225667	0.028855	7.135541405	1.839042343	0.849301508	0.001015508	0.001886649	FALSE	FALSE	FALSE	FALSE	ENST00000261883,6	CILP-201	protein_coding
ENSG00000251369,10	ZNF550	15.47987667	12.26857667	1381.509429	1.838490742	0.105784638	9.02E-69	2.26E-67	TRUE	TRUE	TRUE	TRUE	ENST00000601415,5, ENST00000699333,1, ENST00000506609,2	ZNF550-207, ZNF550-208, ZNF550-205	protein_coding, protein_coding, protein_coding
ENSG00000069696,7	DRD4	1.023865333	0.657143667	19.12597369	1.83818131	0.423529574	7.77E-07	1.90E-06	FALSE	FALSE	FALSE	FALSE	ENST00000176183,6	DRD4-201	protein_coding
ENSG00000140009,19	ESR2	1.122011667	0.826427667	109.0228142	1.837535966	0.230451139	1.08E-16	4.77E-16	FALSE	FALSE	FALSE	FALSE	ENST00000556275,5, ENST00000554572,5, ENST00000353772,7, ENST00000358599,9, ENST00000555278,5, ENST00000553796,5, ENST00000341099,6, ENST00000557772,5, ENST00000267525,10	ESR2-212, ESR2-208, ESR2-204, ESR2-205, ESR2-209, ESR2-206, ESR2-202, ESR2-213, ESR2-201	protein_coding, protein_coding, protein_coding, protein_coding, protein_coding, protein_coding, protein_coding, protein_coding, protein_coding
ENSG00000148082,10	SHC3	0.108127	0.064902333	18.95047031	1.836987881	0.459506211	3.33E-06	7.80E-06	FALSE	FALSE	FALSE	FALSE	ENST00000375835,9, ENST00000375831,1	SHC3-202, SHC3-201	protein_coding, protein_coding
ENSG00000269855,3	RNF225	0.126987333	0.029929333	2.919634542	1.835189559	1.269579996	0.003908027	0.006800546	FALSE	FALSE	FALSE	FALSE	ENST00000601382,3	RNF225-201	protein_coding
ENSG00000138623,10	SEMA7A	1.476864	1.176379333	117.4060399	1.834769111	0.178250736	5.57E-26	3.66E-25	TRUE	FALSE	FALSE	FALSE	ENST00000261918,9, ENST00000542748,6, ENST00000543145,6	SEMA7A-201, SEMA7A-202, SEMA7A-203	protein_coding, protein_coding, protein_coding
ENSG00000088881,22	EBF4	1.258345	1.043634333	124.3681592	1.834274953	0.198105707	1.50E-21	8.27E-21	FALSE	FALSE	FALSE	FALSE	ENST00000609451,6, ENST00000380648,9	EBF4-207, EBF4-201	protein_coding, protein_coding
ENSG00000003987,14	MTMR7	0.380076333	0.269637333	30.94925178	1.833733365	0.3315019	1.98E-09	5.78E-09	FALSE	FALSE	FALSE	FALSE	ENST00000180173,10, ENST00000521857,5	MTMR7-201, MTMR7-208	protein_coding, protein_coding
ENSG00000109339,24	MAPK10	0.936997333	0.704105	68.42643455	1.833115898	0.272387307	1.14E-12	4.08E-12	FALSE	FALSE	FALSE	FALSE	ENST00000641010,1, ENST00000641324,1, ENST00000641102,1, ENST00000638225,1, ENST00000641462,2, ENST00000641208,1, ENST00000641903,1, ENST00000641803,1, ENST00000641983,1, ENST00000641066,1, ENST00000449047,8, ENST00000641051,1, ENST00000641952,1, ENST00000641341,1, ENST00000638313,1, ENST00000641052,1, ENST00000395169,9, ENST00000641718,1, ENST00000641902,1, ENST00000641553,1, ENST00000641287,1, …	MAPK10-252, MAPK10-302, MAPK10-269, MAPK10-234, MAPK10-319, MAPK10-285, MAPK10-365, MAPK10-352, MAPK10-372, MAPK10-265, MAPK10-209, MAPK10-261, MAPK10-370, MAPK10-303, MAPK10-235, MAPK10-262, MAPK10-207, MAPK10-343, MAPK10-364, MAPK10-327, MAPK10-296, MAPK10-369, MAPK10-348, MAPK10-340, MAPK10-241, MAPK10-379, MAPK10-260, MAPK10-322, MAPK10-286, MAPK10-382, MAPK10-337, MAPK10-391, MAPK10-295, MAP…	protein_coding, protein_coding, protein_coding, protein_coding, protein_coding, protein_coding, protein_coding, protein_coding, protein_coding, protein_coding, protein_coding, protein_coding, protein_coding, protein_coding, protein_coding, protein_coding, protein_coding, protein_coding, protein_coding, protein_coding, protein_coding, protein_coding, protein_coding, protein_coding, protein_coding,…
ENSG00000112782,19	CLIC5	0.110191333	0.072965	12.83901197	1.83158752	0.539943675	3.27E-05	7.06E-05	FALSE	FALSE	FALSE	FALSE	ENST00000644878,1, ENST00000644324,1, ENST00000339561,12, ENST00000185206,12, ENST00000544153,3, ENST00000672327,1	CLIC5-212, CLIC5-211, CLIC5-202, CLIC5-201, CLIC5-208, CLIC5-214	protein_coding, protein_coding, protein_coding, protein_coding, protein_coding, protein_coding
ENSG00000139289,14	PHLDA1	0.901272	0.685892	78.89284273	1.828476339	0.245906192	7.29E-15	2.93E-14	FALSE	FALSE	FALSE	FALSE	ENST00000602540,5, ENST00000619060,1, ENST00000266671,10	PHLDA1-202, PHLDA1-203, PHLDA1-201	protein_coding, protein_coding, protein_coding
ENSG00000234828,9	IQCM	0.281057333	0.157441	8.474344905	1.827612129	0.660209958	0.000232106	0.000462608	FALSE	FALSE	FALSE	FALSE	ENST00000636793,2, ENST00000636414,1	IQCM-206, IQCM-205	protein_coding, protein_coding
ENSG00000206140,12	TMEM191C	0.926603667	0.557638	17.42129502	1.827239665	0.537852634	3.25E-05	7.02E-05	FALSE	FALSE	FALSE	FALSE	ENST00000682920,1, ENST00000432134,8, ENST00000621561,5, ENST00000536718,3	TMEM191C-214, TMEM191C-206, TMEM191C-213, TMEM191C-212	protein_coding, protein_coding, protein_coding, protein_coding
ENSG00000121671,12	CRY2	7.229467	5.686442	681.1394596	1.827218395	0.086612413	6.77E-100	3.26E-98	TRUE	TRUE	TRUE	FALSE	ENST00000417225,6, ENST00000443527,6, ENST00000616623,4, ENST00000616080,2	CRY2-201, CRY2-202, CRY2-212, CRY2-211	protein_coding, protein_coding, protein_coding, protein_coding
ENSG00000147606,9	SLC26A7	2.130063667	1.622805667	146.6154185	1.826503069	0.179030337	1.45E-25	9.35E-25	TRUE	FALSE	FALSE	FALSE	ENST00000523719,5, ENST00000617078,3, ENST00000617233,2, ENST00000309536,6, ENST00000276609,8	SLC26A7-208, SLC26A7-209, SLC26A7-210, SLC26A7-202, SLC26A7-201	protein_coding, protein_coding, protein_coding, protein_coding, protein_coding
ENSG00000278828,2	H3C10	4.171356667	2.892318333	68.75603733	1.825851829	0.309574146	2.40E-10	7.46E-10	TRUE	TRUE	FALSE	FALSE	ENST00000685041,1, ENST00000369163,4	H3C10-202, H3C10-201	protein_coding, protein_coding
ENSG00000154358,23	OBSCN	1.076847333	0.853564333	756.840968	1.825176496	0.16853277	1.88E-28	1.35E-27	FALSE	FALSE	FALSE	FALSE	ENST00000570156,7, ENST00000680850,1, ENST00000284548,16, ENST00000422127,5, ENST00000366704,2, ENST00000662438,1, ENST00000636476,2	OBSCN-209, OBSCN-228, OBSCN-201, OBSCN-204, OBSCN-202, OBSCN-217, OBSCN-212	protein_coding, protein_coding, protein_coding, protein_coding, protein_coding, protein_coding, protein_coding
ENSG00000185522,9	LMNTD2	1.016077333	0.735809667	55.40930805	1.823834711	0.279257114	4.45E-12	1.53E-11	FALSE	FALSE	FALSE	FALSE	ENST00000329451,8	LMNTD2-201	protein_coding
ENSG00000260691,8	ANKRD20A1	3.289067667	2.615132	287.9791781	1.823611955	0.180120187	3.24E-25	2.06E-24	TRUE	FALSE	FALSE	FALSE	ENST00000562196,6	ANKRD20A1-201	protein_coding
ENSG00000054282,16	SDCCAG8	11.18762967	8.962153667	796.6065749	1.82241206	0.072497851	1.55E-140	1.77E-138	TRUE	TRUE	TRUE	FALSE	ENST00000366541,8	SDCCAG8-201	protein_coding
ENSG00000183813,7	CCR4	0.075521667	0.007942333	2.855369841	1.821463962	1.519328236	0.005592448	0.009551585	FALSE	FALSE	FALSE	FALSE	ENST00000330953,6	CCR4-201	protein_coding
ENSG00000067191,16	CACNB1	2.563846	2.032101667	246.1791	1.82122487	0.126176295	2.48E-48	3.45E-47	TRUE	TRUE	FALSE	FALSE	ENST00000394303,8, ENST00000622445,4, ENST00000394310,7, ENST00000344140,5	CACNB1-202, CACNB1-212, CACNB1-203, CACNB1-201	protein_coding, protein_coding, protein_coding, protein_coding
ENSG00000175105,8	ZNF654	6.909172667	5.473121667	690.5489411	1.821021586	0.077953998	8.71E-122	7.15E-120	TRUE	TRUE	FALSE	FALSE	ENST00000636215,2	ZNF654-203	protein_coding
ENSG00000284773,1	ENSG00000284773	0.759630333	0.543396333	55.41962798	1.820945577	0.324344701	1.28E-09	3.77E-09	FALSE	FALSE	FALSE	FALSE	ENST00000417456,1	ENST00000417456	protein_coding
ENSG00000132549,20	VPS13B	10.284154	8.225941667	2645.468056	1.818157627	0.118242341	1.86E-54	3.16E-53	TRUE	TRUE	TRUE	FALSE	ENST00000441350,2, ENST00000357162,7, ENST00000358544,7	VPS13B-204, VPS13B-202, VPS13B-203	protein_coding, protein_coding, protein_coding
ENSG00000181790,12	ADGRB1	0.592492333	0.438265	88.50769365	1.817991105	0.23196492	3.34E-16	1.44E-15	FALSE	FALSE	FALSE	FALSE	ENST00000643448,1, ENST00000517894,6, ENST00000323289,6	ADGRB1-206, ADGRB1-202, ADGRB1-201	protein_coding, protein_coding, protein_coding
ENSG00000215045,9	GRID2IP	0.456192333	0.345500333	62.04014509	1.817571748	0.293137003	3.82E-11	1.24E-10	FALSE	FALSE	FALSE	FALSE	ENST00000457091,3, ENST00000452113,5, ENST00000435185,5	GRID2IP-203, GRID2IP-202, GRID2IP-201	protein_coding, protein_coding, protein_coding
ENSG00000179938,13	GOLGA8J	0.186226667	0.107703667	19.57156895	1.817538644	0.486639953	9.80E-06	2.21E-05	FALSE	FALSE	FALSE	FALSE	ENST00000567927,2	GOLGA8J-201	protein_coding
ENSG00000168032,10	ENTPD3	0.085769	0.003742667	1.581908871	1.816812783	1.793276072	0.00651422	0.011028454	FALSE	FALSE	FALSE	FALSE	ENST00000301825,8, ENST00000456402,5, ENST00000445129,1	ENTPD3-201, ENTPD3-204, ENTPD3-203	protein_coding, protein_coding, protein_coding
ENSG00000167531,6	LALBA	0.251610333	0.022791333	1.228776162	1.815492715	1.70350573	0.006375704	0.010809546	FALSE	FALSE	FALSE	FALSE	ENST00000301046,6, ENST00000549817,1	LALBA-201, LALBA-202	protein_coding, protein_coding
ENSG00000113369,9	ARRDC3	5.533209667	4.428762333	415.8480687	1.812078597	0.125403732	2.00E-48	2.80E-47	TRUE	TRUE	FALSE	FALSE	ENST00000265138,4	ARRDC3-201	protein_coding
ENSG00000128298,18	BAIAP2L2	0.143379667	0.079316	7.110092588	1.810355574	0.700443324	0.0003987	0.000776368	FALSE	FALSE	FALSE	FALSE	ENST00000381669,8	BAIAP2L2-202	protein_coding
ENSG00000214193,11	SH3D21	1.754183	1.408065333	272.9313339	1.809960014	0.13546897	8.19E-42	9.38E-41	TRUE	FALSE	FALSE	FALSE	ENST00000453908,8, ENST00000505871,7	SH3D21-202, SH3D21-206	protein_coding, protein_coding
ENSG00000110436,13	SLC1A2	0.043046333	0.018153	9.132147243	1.808964503	0.809363269	0.000936719	0.001747297	FALSE	FALSE	FALSE	FALSE	ENST00000278379,9, ENST00000642171,1, ENST00000395753,6, ENST00000395750,6, ENST00000643522,1, ENST00000645303,1, ENST00000644050,1, ENST00000644779,1, ENST00000645634,1, ENST00000643000,1, ENST00000644299,1, ENST00000645194,1, ENST00000646080,1, ENST00000644868,1, ENST00000647104,1, ENST00000643454,1, ENST00000643305,1, ENST00000646099,1, ENST00000647372,1, ENST00000642578,1, ENST00000606205,6, …	SLC1A2-201, SLC1A2-209, SLC1A2-203, SLC1A2-202, SLC1A2-224, SLC1A2-233, SLC1A2-225, SLC1A2-230, SLC1A2-235, SLC1A2-218, SLC1A2-227, SLC1A2-232, SLC1A2-240, SLC1A2-231, SLC1A2-248, SLC1A2-223, SLC1A2-221, SLC1A2-241, SLC1A2-250, SLC1A2-216, SLC1A2-208, SLC1A2-228	protein_coding, protein_coding, protein_coding, protein_coding, protein_coding, protein_coding, protein_coding, protein_coding, protein_coding, protein_coding, protein_coding, protein_coding, protein_coding, protein_coding, protein_coding, protein_coding, protein_coding, protein_coding, protein_coding, protein_coding, protein_coding, protein_coding
ENSG00000141505,12	ASGR1	1.663886	1.091713667	33.70248375	1.80845165	0.342341146	8.25E-09	2.30E-08	FALSE	FALSE	FALSE	FALSE	ENST00000269299,8, ENST00000619926,4, ENST00000380920,8, ENST00000574388,5, ENST00000572879,5	ASGR1-201, ASGR1-209, ASGR1-202, ASGR1-208, ASGR1-204	protein_coding, protein_coding, protein_coding, protein_coding, protein_coding
ENSG00000163606,11	CD200R1	0.361559667	0.215933	14.15682903	1.80733045	0.509367455	2.00E-05	4.41E-05	FALSE	FALSE	FALSE	FALSE	ENST00000308611,8, ENST00000471858,5, ENST00000295863,4, ENST00000440122,6, ENST00000490004,1	CD200R1-202, CD200R1-204, CD200R1-201, CD200R1-203, CD200R1-205	protein_coding, protein_coding, protein_coding, protein_coding, protein_coding
ENSG00000204410,16	MSH5	13.88950267	11.36785	773.9883855	1.806513318	0.086660622	1.37E-97	6.25E-96	TRUE	TRUE	TRUE	TRUE	ENST00000375755,8, ENST00000375750,9, ENST00000375703,7, ENST00000375740,7	MSH5-204, MSH5-203, MSH5-201, MSH5-202	protein_coding, protein_coding, protein_coding, protein_coding
ENSG00000116717,13	GADD45A	15.659823	12.82642067	425.8699798	1.801121399	0.120835348	2.48E-51	3.81E-50	TRUE	TRUE	TRUE	TRUE	ENST00000370985,4, ENST00000370986,9, ENST00000648742,1, ENST00000650283,1, ENST00000617962,2	GADD45A-201, GADD45A-202, GADD45A-206, GADD45A-207, GADD45A-205	protein_coding, protein_coding, protein_coding, protein_coding, protein_coding
ENSG00000215343,8	ZNF705D	0.062528	0.022505333	3.403861738	1.799889621	1.059647664	0.002785255	0.004932979	FALSE	FALSE	FALSE	FALSE	ENST00000400085,8	ZNF705D-201	protein_coding
ENSG00000173531,16	MST1	2.01211	1.632958	133.547025	1.799641765	0.175261787	7.75E-26	5.04E-25	TRUE	FALSE	FALSE	FALSE	ENST00000449682,3	MST1-202	protein_coding
ENSG00000197410,14	DCHS2	0.016093	0.006797667	5.473912802	1.799556627	0.917155466	0.001708755	0.00310197	FALSE	FALSE	FALSE	FALSE	ENST00000357232,10, ENST00000339452,2	DCHS2-202, DCHS2-201	protein_coding, protein_coding
ENSG00000180902,18	D2HGDH	18.63509233	15.13047267	1123.715976	1.798552636	0.07466336	2.75E-129	2.61E-127	TRUE	TRUE	TRUE	TRUE	ENST00000403782,5, ENST00000321264,9	D2HGDH-203, D2HGDH-201	protein_coding, protein_coding
ENSG00000126070,20	AGO3	15.18978	12.35962367	1788.584432	1.797371304	0.091216934	1.65E-87	6.25E-86	TRUE	TRUE	TRUE	FALSE	ENST00000324350,9, ENST00000397828,3, ENST00000373191,9, ENST00000246314,10	AGO3-202, AGO3-204, AGO3-203, AGO3-201	protein_coding, protein_coding, protein_coding, protein_coding
ENSG00000160323,19	ADAMTS13	10.088732	8.063937667	732.8551778	1.792050621	0.142493328	2.34E-37	2.32E-36	TRUE	TRUE	TRUE	FALSE	ENST00000371929,7, ENST00000371916,5, ENST00000371911,7, ENST00000356589,6, ENST00000355699,7, ENST00000371910,1	ADAMTS13-206, ADAMTS13-205, ADAMTS13-204, ADAMTS13-202, ADAMTS13-201, ADAMTS13-203	protein_coding, protein_coding, protein_coding, protein_coding, protein_coding, protein_coding
ENSG00000205309,14	NT5M	2.980765	2.103189	99.20867737	1.791327747	0.255124034	1.64E-13	6.09E-13	TRUE	FALSE	FALSE	FALSE	ENST00000616989,1, ENST00000389022,9	NT5M-207, NT5M-201	protein_coding, protein_coding
ENSG00000127586,17	CHTF18	46.150929	37.69304533	3447.794355	1.789964936	0.057325103	4.21E-215	1.36E-212	TRUE	TRUE	TRUE	TRUE	ENST00000631357,2, ENST00000262315,14, ENST00000455171,6, ENST00000317063,10	CHTF18-220, CHTF18-201, CHTF18-205, CHTF18-202	protein_coding, protein_coding, protein_coding, protein_coding
ENSG00000172748,14	ZNF596	1.377705333	1.087668333	87.46007098	1.789859711	0.230456319	6.19E-16	2.64E-15	FALSE	FALSE	FALSE	FALSE	ENST00000320552,6, ENST00000308811,8, ENST00000640035,1, ENST00000398612,3	ZNF596-202, ZNF596-201, ZNF596-213, ZNF596-203	protein_coding, protein_coding, protein_coding, protein_coding
ENSG00000213906,10	LTB4R2	13.537804	10.97494967	715.4370648	1.789378594	0.109407442	3.37E-61	7.07E-60	TRUE	TRUE	TRUE	FALSE	ENST00000528054,1, ENST00000533293,2, ENST00000543919,1	LTB4R2-202, LTB4R2-204, LTB4R2-205	protein_coding, protein_coding, protein_coding
ENSG00000130368,7	MAS1	0.026104	0.005815	2.421498593	1.789365636	1.223511958	0.004175052	0.007240666	FALSE	FALSE	FALSE	FALSE	ENST00000674077,2, ENST00000252660,5	MAS1-202, MAS1-201	protein_coding, protein_coding
ENSG00000152439,13	ZNF773	12.04719133	9.832702667	445.9064556	1.788944556	0.137557677	9.51E-40	1.01E-38	TRUE	TRUE	TRUE	FALSE	ENST00000593916,5, ENST00000598770,5, ENST00000282292,9, ENST00000599847,5	ZNF773-202, ZNF773-204, ZNF773-201, ZNF773-205	protein_coding, protein_coding, protein_coding, protein_coding
ENSG00000197168,14	NEK5	0.312323667	0.144865667	23.8472375	1.787550127	0.561977301	7.39E-05	0.000154663	FALSE	FALSE	FALSE	FALSE	ENST00000684899,1, ENST00000647945,2, ENST00000355568,8, ENST00000652119,1, ENST00000617045,1	NEK5-208, NEK5-205, NEK5-201, NEK5-206, NEK5-204	protein_coding, protein_coding, protein_coding, protein_coding, protein_coding
ENSG00000140470,15	ADAMTS17	1.565006	1.239846667	201.0989324	1.785376791	0.153431791	2.23E-32	1.87E-31	TRUE	FALSE	FALSE	FALSE	ENST00000268070,9, ENST00000568565,2	ADAMTS17-201, ADAMTS17-209	protein_coding, protein_coding
ENSG00000133962,8	CATSPERB	0.167899	0.074802333	6.592653483	1.784508073	0.762464719	0.000781072	0.001468881	FALSE	FALSE	FALSE	FALSE	ENST00000256343,8	CATSPERB-201	protein_coding
ENSG00000240038,7	AMY2B	1.764919667	1.366317333	51.28184975	1.782577431	0.273738859	5.50E-12	1.88E-11	TRUE	FALSE	FALSE	FALSE	ENST00000361355,8, ENST00000610648,1, ENST00000684275,1	AMY2B-201, AMY2B-208, AMY2B-209	protein_coding, protein_coding, protein_coding
ENSG00000270882,3	H4C14	22.32869933	17.52751467	144.1789183	1.78142493	0.2275956	3.90E-16	1.68E-15	TRUE	TRUE	TRUE	TRUE	ENST00000578186,3	H4C14-201	protein_coding
ENSG00000100033,17	PRODH	0.689665667	0.528604	37.19891113	1.780938077	0.378068768	1.61E-07	4.14E-07	FALSE	FALSE	FALSE	FALSE	ENST00000610940,4, ENST00000357068,11, ENST00000420436,5, ENST00000334029,6	PRODH-215, PRODH-203, PRODH-205, PRODH-202	protein_coding, protein_coding, protein_coding, protein_coding
ENSG00000145808,10	ADAMTS19	0.610121667	0.468484667	70.58292436	1.78028305	0.233300849	1.82E-15	7.56E-15	FALSE	FALSE	FALSE	FALSE	ENST00000274487,9	ADAMTS19-201	protein_coding
ENSG00000130827,6	PLXNA3	4.156707333	3.455833333	968.903401	1.780203012	0.077029044	3.13E-119	2.43E-117	TRUE	TRUE	FALSE	FALSE	ENST00000369682,4	PLXNA3-201	protein_coding
ENSG00000157890,19	MEGF11	1.080394	0.822909667	156.8848911	1.779994026	0.181867193	1.04E-23	6.28E-23	FALSE	FALSE	FALSE	FALSE	ENST00000409699,6, ENST00000288745,7, ENST00000395614,6, ENST00000422354,6	MEGF11-203, MEGF11-201, MEGF11-202, MEGF11-204	protein_coding, protein_coding, protein_coding, protein_coding
ENSG00000090539,16	CHRD	0.31009	0.247566	29.32092946	1.779010317	0.387760529	2.89E-07	7.30E-07	FALSE	FALSE	FALSE	FALSE	ENST00000204604,6, ENST00000450923,5, ENST00000348986,3	CHRD-201, CHRD-206, CHRD-202	protein_coding, protein_coding, protein_coding
ENSG00000108924,14	HLF	1.326508667	1.053617333	106.1201058	1.777199984	0.223333061	1.39E-16	6.12E-16	FALSE	FALSE	FALSE	FALSE	ENST00000226067,10, ENST00000430986,6, ENST00000573945,5, ENST00000575345,5	HLF-201, HLF-202, HLF-208, HLF-210	protein_coding, protein_coding, protein_coding, protein_coding
ENSG00000254852,9	NPIPA2	5.173172	4.503509667	143.0657455	1.774715346	0.17180903	4.31E-26	2.84E-25	TRUE	TRUE	FALSE	FALSE	ENST00000529166,6, ENST00000530328,5, ENST00000553201,1	NPIPA2-201, NPIPA2-202, NPIPA2-203	protein_coding, protein_coding, protein_coding
ENSG00000196689,13	TRPV1	7.80111	6.359166	732.1175399	1.773972272	0.074558286	3.47E-126	3.01E-124	TRUE	TRUE	TRUE	FALSE	ENST00000399759,7, ENST00000571088,5, ENST00000572705,2, ENST00000399756,8, ENST00000425167,6, ENST00000576351,5, ENST00000310522,5	TRPV1-203, TRPV1-206, TRPV1-207, TRPV1-202, TRPV1-204, TRPV1-209, TRPV1-201	protein_coding, protein_coding, protein_coding, protein_coding, protein_coding, protein_coding, protein_coding
ENSG00000120915,14	EPHX2	5.775909	4.604354333	280.1762819	1.773754167	0.124022139	1.83E-47	2.49E-46	TRUE	TRUE	FALSE	FALSE	ENST00000517536,5, ENST00000521400,6, ENST00000521780,5, ENST00000380476,7, ENST00000518379,5	EPHX2-202, EPHX2-207, EPHX2-209, EPHX2-201, EPHX2-204	protein_coding, protein_coding, protein_coding, protein_coding, protein_coding
ENSG00000206077,14	ZDHHC11B	3.275929333	2.676112333	273.4738106	1.773427478	0.122160905	8.14E-49	1.15E-47	TRUE	TRUE	FALSE	FALSE	ENST00000508859,8	ZDHHC11B-201	protein_coding
ENSG00000092969,12	TGFB2	0.786663333	0.579529	87.34842584	1.772801802	0.237542062	6.65E-15	2.68E-14	FALSE	FALSE	FALSE	FALSE	ENST00000366930,9, ENST00000366929,4	TGFB2-202, TGFB2-201	protein_coding, protein_coding
ENSG00000141622,14	RNF165	1.286733667	0.948988333	178.3743902	1.772206195	0.209614385	2.27E-18	1.09E-17	FALSE	FALSE	FALSE	FALSE	ENST00000587853,1, ENST00000269439,12, ENST00000590330,1, ENST00000588679,1, ENST00000543885,2	RNF165-204, RNF165-201, RNF165-206, RNF165-205, RNF165-202	protein_coding, protein_coding, protein_coding, protein_coding, protein_coding
ENSG00000164049,14	FBXW12	0.532779667	0.28457	8.857843326	1.771728942	0.596759849	0.000149042	0.000302523	FALSE	FALSE	FALSE	FALSE	ENST00000296438,9, ENST00000415155,5, ENST00000436231,5, ENST00000445170,5	FBXW12-201, FBXW12-202, FBXW12-203, FBXW12-204	protein_coding, protein_coding, protein_coding, protein_coding
ENSG00000180914,11	OXTR	0.608802	0.475494333	49.26170984	1.769626466	0.281854859	2.57E-11	8.45E-11	FALSE	FALSE	FALSE	FALSE	ENST00000316793,8	OXTR-201	protein_coding
ENSG00000050767,18	COL23A1	0.546964667	0.441987667	62.86439309	1.768811924	0.27420559	8.47E-12	2.87E-11	FALSE	FALSE	FALSE	FALSE	ENST00000407622,3, ENST00000390654,8	COL23A1-202, COL23A1-201	protein_coding, protein_coding
ENSG00000064687,13	ABCA7	4.394831	3.661530333	897.174956	1.767405276	0.108523266	1.09E-60	2.25E-59	TRUE	TRUE	FALSE	FALSE	ENST00000263094,11	ABCA7-201	protein_coding
ENSG00000055955,17	ITIH4	2.308698333	1.948288667	176.5878993	1.766902978	0.15752673	2.89E-30	2.23E-29	TRUE	FALSE	FALSE	FALSE	ENST00000266041,9, ENST00000485816,5, ENST00000406595,5	ITIH4-201, ITIH4-211, ITIH4-202	protein_coding, protein_coding, protein_coding
ENSG00000144152,13	FBLN7	0.298297667	0.106829667	14.05530292	1.766685418	0.753720357	0.000810352	0.001521066	FALSE	FALSE	FALSE	FALSE	ENST00000331203,7, ENST00000409903,5, ENST00000409667,7, ENST00000409450,7	FBLN7-202, FBLN7-205, FBLN7-204, FBLN7-203	protein_coding, protein_coding, protein_coding, protein_coding
ENSG00000146859,6	TMEM140	0.110176	0.030436	3.468509533	1.766460573	1.064832365	0.003211511	0.005647734	FALSE	FALSE	FALSE	FALSE	ENST00000275767,3	TMEM140-201	protein_coding
ENSG00000152779,14	SLC16A12	0.069789	0.009047667	3.034313006	1.766341063	1.3531019	0.005445617	0.009312918	FALSE	FALSE	FALSE	FALSE	ENST00000371790,5	SLC16A12-201	protein_coding
ENSG00000285920,2	ENSG00000285920	0.500202	0.320823	22.57555709	1.763271633	0.523382899	4.19E-05	8.97E-05	FALSE	FALSE	FALSE	FALSE	ENST00000661438,1	ENST00000661438	protein_coding
ENSG00000157388,20	CACNA1D	0.489989	0.368418333	91.17816074	1.762389486	0.228002549	8.73E-16	3.70E-15	FALSE	FALSE	FALSE	FALSE	ENST00000637424,1, ENST00000636627,2, ENST00000481478,2, ENST00000288139,11, ENST00000350061,11, ENST00000636938,1, ENST00000636570,1, ENST00000422281,7, ENST00000638120,1	CACNA1D-223, CACNA1D-214, CACNA1D-206, CACNA1D-201, CACNA1D-202, CACNA1D-218, CACNA1D-211, CACNA1D-203, CACNA1D-227	protein_coding, protein_coding, protein_coding, protein_coding, protein_coding, protein_coding, protein_coding, protein_coding, protein_coding
ENSG00000185615,16	PDIA2	1.660878667	1.316969333	60.78312352	1.762253997	0.265167518	2.35E-12	8.21E-12	TRUE	FALSE	FALSE	FALSE	ENST00000219406,11, ENST00000404312,5	PDIA2-201, PDIA2-202	protein_coding, protein_coding
ENSG00000163075,13	CFAP221	0.556775667	0.397317333	26.04832979	1.761284847	0.467513296	9.89E-06	2.23E-05	FALSE	FALSE	FALSE	FALSE	ENST00000413369,8, ENST00000598644,5	CFAP221-203, CFAP221-215	protein_coding, protein_coding
ENSG00000134775,16	FHOD3	1.353759	1.105874	193.4068952	1.756158199	0.159133101	2.24E-29	1.67E-28	TRUE	FALSE	FALSE	FALSE	ENST00000590592,6, ENST00000257209,8, ENST00000359247,8, ENST00000591635,5	FHOD3-206, FHOD3-201, FHOD3-202, FHOD3-207	protein_coding, protein_coding, protein_coding, protein_coding
ENSG00000141391,14	PRELID3A	6.874564667	5.559569333	237.6986403	1.755031312	0.136806296	1.00E-38	1.04E-37	TRUE	TRUE	TRUE	FALSE	ENST00000590956,5, ENST00000336990,8, ENST00000440960,6, ENST00000592149,5, ENST00000587735,1	PRELID3A-208, PRELID3A-201, PRELID3A-202, PRELID3A-209, PRELID3A-203	protein_coding, protein_coding, protein_coding, protein_coding, protein_coding
ENSG00000145700,10	ANKRD31	0.86593	0.689892667	123.2763699	1.751844545	0.20313489	5.47E-19	2.70E-18	FALSE	FALSE	FALSE	FALSE	ENST00000274361,3, ENST00000506364,6	ANKRD31-201, ANKRD31-203	protein_coding, protein_coding
ENSG00000168350,8	DEGS2	0.0879	0.044129	6.605104241	1.751485382	0.814774818	0.001305679	0.002401297	FALSE	FALSE	FALSE	FALSE	ENST00000305631,7, ENST00000553834,1	DEGS2-201, DEGS2-202	protein_coding, protein_coding
ENSG00000180071,21	ANKRD18A	14.00067833	11.220511	1081.192774	1.749761011	0.254708476	5.19E-13	1.88E-12	TRUE	TRUE	TRUE	FALSE	ENST00000399703,6, ENST00000703205,1	ANKRD18A-201, ANKRD18A-210	protein_coding, protein_coding
ENSG00000274290,3	H2BC6	0.391767333	0.300041	20.00042801	1.748679536	0.442739196	4.97E-06	1.15E-05	FALSE	FALSE	FALSE	FALSE	ENST00000634910,1, ENST00000614097,3	H2BC6-202, H2BC6-201	protein_coding, protein_coding
ENSG00000100918,14	REC8	0.466852	0.331948	27.05724866	1.748474016	0.380655971	3.01E-07	7.60E-07	FALSE	FALSE	FALSE	FALSE	ENST00000620473,4, ENST00000611366,5	REC8-213, REC8-209	protein_coding, protein_coding
ENSG00000172824,17	CES4A	0.085117333	0.012397333	2.06720435	1.746751302	1.372567617	0.005895002	0.010038064	FALSE	FALSE	FALSE	FALSE	ENST00000540947,6, ENST00000648724,3, ENST00000540579,6, ENST00000535696,1	CES4A-207, CES4A-212, CES4A-206, CES4A-203	protein_coding, protein_coding, protein_coding, protein_coding
ENSG00000036828,17	CASR	0.017475333	0.002985667	1.650099337	1.745956641	1.391131412	0.00603046	0.010258088	FALSE	FALSE	FALSE	FALSE	ENST00000639785,2, ENST00000638421,1, ENST00000498619,4, ENST00000490131,7	CASR-205, CASR-204, CASR-202, CASR-201	protein_coding, protein_coding, protein_coding, protein_coding
ENSG00000168038,11	ULK4	5.695632	4.440426333	183.4264547	1.745693446	0.207360402	3.25E-18	1.55E-17	TRUE	TRUE	FALSE	FALSE	ENST00000301831,9, ENST00000420927,5, ENST00000414606,1	ULK4-201, ULK4-203, ULK4-202	protein_coding, protein_coding, protein_coding
ENSG00000111644,8	ACRBP	0.358632333	0.181696667	11.4056313	1.745203915	0.647401357	0.000349364	0.000684519	FALSE	FALSE	FALSE	FALSE	ENST00000229243,7, ENST00000414226,6, ENST00000536350,5	ACRBP-201, ACRBP-202, ACRBP-204	protein_coding, protein_coding, protein_coding
ENSG00000274512,6	TBC1D3L	10.31955433	8.724702333	667.8629915	1.743927605	0.0860312	2.16E-92	8.95E-91	TRUE	TRUE	TRUE	FALSE	ENST00000617678,2, ENST00000612727,5	TBC1D3L-202, TBC1D3L-201	protein_coding, protein_coding
ENSG00000108352,13	RAPGEFL1	3.88192	3.282697667	310.4355242	1.743418404	0.13469824	2.33E-39	2.45E-38	TRUE	TRUE	FALSE	FALSE	ENST00000456989,6, ENST00000544503,5, ENST00000264644,10, ENST00000620260,6	RAPGEFL1-202, RAPGEFL1-209, RAPGEFL1-201, RAPGEFL1-211	protein_coding, protein_coding, protein_coding, protein_coding
ENSG00000129646,16	QRICH2	1.513042667	1.278167333	220.3671684	1.743093725	0.137351577	6.02E-38	6.09E-37	TRUE	FALSE	FALSE	FALSE	ENST00000636395,1, ENST00000680821,2, ENST00000262765,10	QRICH2-205, QRICH2-206, QRICH2-201	protein_coding, protein_coding, protein_coding
ENSG00000204475,10	NCR3	0.156728333	0	1.492771591	1.742897663	1.904308441	0.007373578	0.012396351	FALSE	FALSE	FALSE	FALSE	ENST00000376073,8, ENST00000340027,10, ENST00000376072,7, ENST00000376071,4	NCR3-204, NCR3-201, NCR3-203, NCR3-202	protein_coding, protein_coding, protein_coding, protein_coding
ENSG00000270885,2	RASL10B	0.086816667	0.029738667	5.101604621	1.741968859	1.05142097	0.003406956	0.005971625	FALSE	FALSE	FALSE	FALSE	ENST00000603017,2	RASL10B-201	protein_coding
ENSG00000099625,14	CBARP	1.569169667	1.300624667	146.0755083	1.740585402	0.166789527	1.52E-26	1.02E-25	TRUE	FALSE	FALSE	FALSE	ENST00000650044,2, ENST00000590083,5, ENST00000382477,6	CBARP-207, CBARP-204, CBARP-202	protein_coding, protein_coding, protein_coding
ENSG00000161551,15	ZNF577	1.66583	1.402734667	226.4396313	1.740233514	0.126187101	2.65E-44	3.27E-43	TRUE	FALSE	FALSE	FALSE	ENST00000451628,9, ENST00000639636,2, ENST00000301399,12, ENST00000638348,2	ZNF577-202, ZNF577-214, ZNF577-201, ZNF577-204	protein_coding, protein_coding, protein_coding, protein_coding
ENSG00000197599,13	CCDC154	0.077149333	0.031449	4.298541823	1.740126099	0.932668633	0.002372473	0.004237535	FALSE	FALSE	FALSE	FALSE	ENST00000389176,4, ENST00000409671,5	CCDC154-201, CCDC154-202	protein_coding, protein_coding
ENSG00000253910,3	PCDHGB2	0.168541333	0.098178667	14.54756331	1.73994825	0.571246835	0.000127402	0.000260497	FALSE	FALSE	FALSE	FALSE	ENST00000522605,2, ENST00000622527,1	PCDHGB2-201, PCDHGB2-202	protein_coding, protein_coding
ENSG00000173482,17	PTPRM	2.867902667	2.370505667	422.3851565	1.738857641	0.103239643	1.10E-64	2.51E-63	TRUE	TRUE	FALSE	FALSE	ENST00000332175,12, ENST00000580170,6, ENST00000400053,8, ENST00000400060,8	PTPRM-201, PTPRM-211, PTPRM-202, PTPRM-203	protein_coding, protein_coding, protein_coding, protein_coding
ENSG00000173267,14	SNCG	0.994109667	0.525325667	9.583744557	1.738752528	0.624913063	0.000279036	0.000552057	FALSE	FALSE	FALSE	FALSE	ENST00000372017,4, ENST00000348795,8	SNCG-202, SNCG-201	protein_coding, protein_coding
ENSG00000204361,10	NXPE2	0.322684667	0.16524	7.610840546	1.738621426	0.668138455	0.000456577	0.000882272	FALSE	FALSE	FALSE	FALSE	ENST00000389586,6	NXPE2-201	protein_coding
ENSG00000246922,10	UBAP1L	0.702856667	0.477677667	25.65872562	1.737340614	0.380017205	3.41E-07	8.57E-07	FALSE	FALSE	FALSE	FALSE	ENST00000559089,6	UBAP1L-202	protein_coding
ENSG00000128016,7	ZFP36	2.322529	1.982101	76.1953134	1.735918552	0.241117195	5.07E-14	1.94E-13	TRUE	FALSE	FALSE	FALSE	ENST00000597629,3, ENST00000594442,2, ENST00000594045,2	ZFP36-203, ZFP36-202, ZFP36-201	protein_coding, protein_coding, protein_coding
ENSG00000137843,12	PAK6	0.520868	0.399620333	49.32581672	1.73322978	0.293381577	2.75E-10	8.50E-10	FALSE	FALSE	FALSE	FALSE	ENST00000453867,7, ENST00000441369,6, ENST00000558658,6, ENST00000560346,6, ENST00000455577,6, ENST00000260404,8, ENST00000542403,3	PAK6-203, PAK6-202, PAK6-211, PAK6-216, PAK6-204, PAK6-201, PAK6-205	protein_coding, protein_coding, protein_coding, protein_coding, protein_coding, protein_coding, protein_coding
ENSG00000131379,10	C3orf20	0.248323667	0.202093333	18.53653039	1.733226494	0.412335936	1.79E-06	4.26E-06	FALSE	FALSE	FALSE	FALSE	ENST00000435614,5, ENST00000253697,8, ENST00000412910,1	C3orf20-203, C3orf20-201, C3orf20-202	protein_coding, protein_coding, protein_coding
ENSG00000176809,11	LRRC37A3	2.107960667	1.789056667	253.672744	1.730860182	0.141343134	1.63E-35	1.51E-34	TRUE	FALSE	FALSE	FALSE	ENST00000584306,6, ENST00000339474,9, ENST00000400877,7, ENST00000334962,9, ENST00000319651,9	LRRC37A3-211, LRRC37A3-203, LRRC37A3-204, LRRC37A3-202, LRRC37A3-201	protein_coding, protein_coding, protein_coding, protein_coding, protein_coding
ENSG00000117586,11	TNFSF4	1.291650667	1.045029333	69.98321143	1.730340273	0.220134971	3.32E-16	1.43E-15	FALSE	FALSE	FALSE	FALSE	ENST00000281834,4, ENST00000367718,5	TNFSF4-201, TNFSF4-202	protein_coding, protein_coding
ENSG00000206561,14	COLQ	1.605138667	1.249043333	113.3599739	1.728687731	0.222035155	6.01E-16	2.56E-15	TRUE	FALSE	FALSE	FALSE	ENST00000383788,10, ENST00000383781,8, ENST00000603808,5, ENST00000383786,9	COLQ-203, COLQ-201, COLQ-206, COLQ-202	protein_coding, protein_coding, protein_coding, protein_coding
ENSG00000197837,4	H4-16	2.415599	1.461490667	11.13240874	1.727194718	0.633914646	0.000337562	0.0006625	FALSE	FALSE	FALSE	FALSE	ENST00000539745,2	H4-16-204	protein_coding
ENSG00000160957,15	RECQL4	26.97977533	23.31552133	2709.508898	1.727125705	0.048705962	1.95E-276	9.72E-274	TRUE	TRUE	TRUE	TRUE	ENST00000617875,6, ENST00000621189,4	RECQL4-209, RECQL4-210	protein_coding, protein_coding
ENSG00000114841,18	DNAH1	0.939727	0.796271333	384.8408211	1.727016883	0.120207569	7.85E-48	1.08E-46	FALSE	FALSE	FALSE	FALSE	ENST00000420323,7	DNAH1-201	protein_coding
ENSG00000139287,13	TPH2	0.043221333	0	1.210348647	1.72644816	1.766414211	0.007764374	0.013025467	FALSE	FALSE	FALSE	FALSE	ENST00000333850,4	TPH2-201	protein_coding
ENSG00000171540,8	OTP	0.152648333	0.080588667	6.445156717	1.725640711	0.71986102	0.000791981	0.001488544	FALSE	FALSE	FALSE	FALSE	ENST00000306422,5	OTP-201	protein_coding
ENSG00000154997,9	SEPTIN14	0.172365667	0.087847	6.226974502	1.723944271	0.693857352	0.000641324	0.001219333	FALSE	FALSE	FALSE	FALSE	ENST00000388975,4	SEPTIN14-201	protein_coding
ENSG00000143603,19	KCNN3	0.180050667	0.12112	31.97291105	1.722680406	0.410499381	1.89E-06	4.49E-06	FALSE	FALSE	FALSE	FALSE	ENST00000271915,9, ENST00000618040,4, ENST00000361147,8, ENST00000358505,2	KCNN3-201, KCNN3-205, KCNN3-203, KCNN3-202	protein_coding, protein_coding, protein_coding, protein_coding
ENSG00000178381,12	ZFAND2A	11.15640933	9.469551	173.3218418	1.722019352	0.150148407	1.76E-31	1.43E-30	TRUE	TRUE	TRUE	FALSE	ENST00000401903,5, ENST00000316495,8	ZFAND2A-203, ZFAND2A-201	protein_coding, protein_coding
ENSG00000069020,19	MAST4	2.45855	2.078942333	552.8548643	1.721832669	0.12265541	8.66E-46	1.12E-44	TRUE	FALSE	FALSE	FALSE	ENST00000406374,5, ENST00000403625,7, ENST00000406039,5, ENST00000490016,6, ENST00000403666,5, ENST00000405643,5, ENST00000407621,1, ENST00000261569,11	MAST4-206, MAST4-202, MAST4-205, MAST4-221, MAST4-203, MAST4-204, MAST4-207, MAST4-201	protein_coding, protein_coding, protein_coding, protein_coding, protein_coding, protein_coding, protein_coding, protein_coding
ENSG00000182901,18	RGS7	1.819918667	1.483027667	108.8261298	1.721138437	0.208937862	1.56E-17	7.21E-17	TRUE	FALSE	FALSE	FALSE	ENST00000690539,1, ENST00000440928,6, ENST00000348120,6, ENST00000366563,5, ENST00000366564,5, ENST00000366565,5, ENST00000693043,1, ENST00000691979,1, ENST00000690614,1, ENST00000685936,1, ENST00000688703,1, ENST00000689640,1, ENST00000692410,1, ENST00000687448,1, ENST00000691485,1, ENST00000689602,1, ENST00000690019,1, ENST00000689115,1, ENST00000688633,1, ENST00000691989,1, ENST00000686465,1, …	RGS7-242, RGS7-205, RGS7-201, RGS7-202, RGS7-203, RGS7-204, RGS7-254, RGS7-249, RGS7-243, RGS7-207, RGS7-228, RGS7-237, RGS7-252, RGS7-219, RGS7-247, RGS7-235, RGS7-238, RGS7-232, RGS7-227, RGS7-250, RGS7-213, RGS7-229, RGS7-231, RGS7-215	protein_coding, protein_coding, protein_coding, protein_coding, protein_coding, protein_coding, protein_coding, protein_coding, protein_coding, protein_coding, protein_coding, protein_coding, protein_coding, protein_coding, protein_coding, protein_coding, protein_coding, protein_coding, protein_coding, protein_coding, protein_coding, protein_coding, protein_coding, protein_coding
ENSG00000280571,2	ENSG00000280571	0.657092	0.548431667	103.6198725	1.720628399	0.187669851	4.36E-21	2.37E-20	FALSE	FALSE	FALSE	FALSE	ENST00000648550,1	ENST00000648550	protein_coding
ENSG00000135248,16	GARIN1B	0.050701667	0.005715333	2.351447265	1.719629746	1.51073109	0.007180582	0.012091792	FALSE	FALSE	FALSE	FALSE	ENST00000485070,5, ENST00000315184,9, ENST00000621392,5	GARIN1B-207, GARIN1B-201, GARIN1B-209	protein_coding, protein_coding, protein_coding
ENSG00000155754,15	C2CD6	0.057808	0.022196667	3.696923711	1.719575589	1.120631066	0.004348018	0.007523953	FALSE	FALSE	FALSE	FALSE	ENST00000439140,6, ENST00000286195,7, ENST00000439802,5, ENST00000450242,1	C2CD6-202, C2CD6-201, C2CD6-203, C2CD6-204	protein_coding, protein_coding, protein_coding, protein_coding
ENSG00000196912,13	ANKRD36B	9.441544333	8.067624333	1139.187412	1.717757309	0.139998795	1.24E-35	1.16E-34	TRUE	TRUE	TRUE	FALSE	ENST00000359901,9, ENST00000258459,12	ANKRD36B-202, ANKRD36B-201	protein_coding, protein_coding
ENSG00000233024,7	NPIPA9	47.59904567	38.56368867	1284.474875	1.716211235	0.251095942	7.05E-13	2.54E-12	TRUE	TRUE	TRUE	TRUE	ENST00000545114,5, ENST00000427999,6, ENST00000327792,6, ENST00000531453,6	NPIPA9-208, NPIPA9-202, NPIPA9-201, NPIPA9-205	protein_coding, protein_coding, protein_coding, protein_coding
ENSG00000149654,11	CDH22	0.125417333	0.06075	12.31755319	1.713958355	0.62148211	0.000318084	0.000626368	FALSE	FALSE	FALSE	FALSE	ENST00000537909,4	CDH22-202	protein_coding
ENSG00000213999,17	MEF2B	3.278648333	2.688392	114.3299119	1.71368758	0.193050218	6.29E-20	3.25E-19	TRUE	TRUE	FALSE	FALSE	ENST00000424583,7, ENST00000444486,7, ENST00000409224,5, ENST00000410050,5, ENST00000409447,2	MEF2B-204, MEF2B-205, MEF2B-201, MEF2B-203, MEF2B-202	protein_coding, protein_coding, protein_coding, protein_coding, protein_coding
ENSG00000151838,12	CCDC175	0.252187	0.162180333	12.37653434	1.712855936	0.560690922	0.000132337	0.000270093	FALSE	FALSE	FALSE	FALSE	ENST00000537690,7, ENST00000281581,5	CCDC175-202, CCDC175-201	protein_coding, protein_coding
ENSG00000186912,7	P2RY4	0.339745333	0.224196333	12.65313691	1.71252906	0.559520008	0.000130063	0.000265706	FALSE	FALSE	FALSE	FALSE	ENST00000374519,4	P2RY4-201	protein_coding
ENSG00000135976,21	ANKRD36	10.890235	9.116736667	1769.786101	1.711944627	0.215639902	1.83E-16	8.01E-16	TRUE	TRUE	FALSE	FALSE	ENST00000420699,9, ENST00000652721,1, ENST00000461153,7	ANKRD36-201, ANKRD36-206, ANKRD36-204	protein_coding, protein_coding, protein_coding
ENSG00000185303,17	SFTPA2	0.127092333	0.017740667	2.683634	1.711729764	1.452405191	0.007012441	0.011823192	FALSE	FALSE	FALSE	FALSE	ENST00000372325,7, ENST00000372327,9, ENST00000640627,1	SFTPA2-201, SFTPA2-202, SFTPA2-205	protein_coding, protein_coding, protein_coding
ENSG00000203780,12	FANK1	0.521892333	0.306724667	10.77856859	1.711507649	0.615186477	0.000298902	0.000589938	FALSE	FALSE	FALSE	FALSE	ENST00000368693,6, ENST00000368689,1	FANK1-203, FANK1-201	protein_coding, protein_coding
ENSG00000135740,17	SLC9A5	4.648758667	4.094815333	430.5342368	1.710137357	0.105011612	1.23E-60	2.52E-59	TRUE	TRUE	FALSE	FALSE	ENST00000299798,16	SLC9A5-201	protein_coding
ENSG00000251692,8	PTX4	0.214132667	0.125975333	11.12840769	1.710129031	0.703181862	0.000756867	0.001425482	FALSE	FALSE	FALSE	FALSE	ENST00000447419,7, ENST00000440447,2, ENST00000293922,1	PTX4-203, PTX4-202, PTX4-201	protein_coding, protein_coding, protein_coding
ENSG00000177990,12	DPY19L2	1.627595333	1.421251333	121.3473868	1.70974759	0.194468121	1.35E-19	6.87E-19	TRUE	FALSE	FALSE	FALSE	ENST00000324472,9	DPY19L2-202	protein_coding
ENSG00000146006,8	LRRTM2	0.506071667	0.331855667	45.30077311	1.70887562	0.388306689	7.92E-07	1.94E-06	FALSE	FALSE	FALSE	FALSE	ENST00000274711,7, ENST00000521094,2, ENST00000518785,1	LRRTM2-201, LRRTM2-203, LRRTM2-202	protein_coding, protein_coding, protein_coding
ENSG00000157106,18	SMG1	68.96782533	59.15228	14579.37332	1.708752716	0.150924626	9.75E-31	7.67E-30	TRUE	TRUE	TRUE	TRUE	ENST00000446231,7, ENST00000565224,5	SMG1-201, SMG1-209	protein_coding, protein_coding
ENSG00000197959,15	DNM3	2.305451333	1.919974667	251.287201	1.706713102	0.129916248	1.96E-40	2.14E-39	TRUE	FALSE	FALSE	FALSE	ENST00000688173,1, ENST00000485254,3, ENST00000367733,6, ENST00000627582,3, ENST00000355305,9, ENST00000367731,5, ENST00000520906,5	DNM3-209, DNM3-204, DNM3-203, DNM3-208, DNM3-201, DNM3-202, DNM3-206	protein_coding, protein_coding, protein_coding, protein_coding, protein_coding, protein_coding, protein_coding
ENSG00000158286,13	RNF207	1.762860667	1.518334	187.0469447	1.705509646	0.165778955	7.59E-26	4.93E-25	TRUE	FALSE	FALSE	FALSE	ENST00000377939,5	RNF207-201	protein_coding
ENSG00000150636,17	CCDC102B	0.610518	0.485607	17.47233756	1.70487924	0.456876237	1.29E-05	2.88E-05	FALSE	FALSE	FALSE	FALSE	ENST00000360242,9, ENST00000584156,5	CCDC102B-201, CCDC102B-210	protein_coding, protein_coding
ENSG00000243811,12	APOBEC3D	0.470359333	0.295598333	15.36227905	1.704117138	0.495983055	3.82E-05	8.20E-05	FALSE	FALSE	FALSE	FALSE	ENST00000427494,6, ENST00000216099,13, ENST00000622217,3	APOBEC3D-202, APOBEC3D-201, APOBEC3D-203	protein_coding, protein_coding, protein_coding
ENSG00000167483,19	NIBAN3	0.117805333	0.052731667	5.079122966	1.703460344	0.835130959	0.001853954	0.003351111	FALSE	FALSE	FALSE	FALSE	ENST00000595684,5, ENST00000332386,9, ENST00000335393,8, ENST00000601861,5, ENST00000599164,6, ENST00000449408,6, ENST00000600871,5, ENST00000599124,1	NIBAN3-205, NIBAN3-201, NIBAN3-202, NIBAN3-212, NIBAN3-208, NIBAN3-203, NIBAN3-211, NIBAN3-207	protein_coding, protein_coding, protein_coding, protein_coding, protein_coding, protein_coding, protein_coding, protein_coding
ENSG00000149305,8	HTR3B	0.149294333	0.072462333	8.263782982	1.703304273	0.687381208	0.00068709	0.001302126	FALSE	FALSE	FALSE	FALSE	ENST00000260191,8, ENST00000537778,5	HTR3B-201, HTR3B-202	protein_coding, protein_coding
ENSG00000120262,10	CCDC170	0.349864667	0.276307667	46.78375435	1.702677026	0.324585905	1.26E-08	3.47E-08	FALSE	FALSE	FALSE	FALSE	ENST00000239374,8	CCDC170-201	protein_coding
ENSG00000117616,18	RSRP1	34.38560733	30.30414	1049.591428	1.701637743	0.071408452	1.66E-126	1.46E-124	TRUE	TRUE	TRUE	TRUE	ENST00000243189,12, ENST00000431849,3	RSRP1-201, RSRP1-202	protein_coding, protein_coding
ENSG00000106772,19	PRUNE2	0.143322667	0.116474667	99.22665339	1.701044882	0.282151438	1.41E-10	4.42E-10	FALSE	FALSE	FALSE	FALSE	ENST00000376718,8, ENST00000443509,6, ENST00000428286,5, ENST00000376713,3	PRUNE2-203, PRUNE2-207, PRUNE2-206, PRUNE2-201	protein_coding, protein_coding, protein_coding, protein_coding
ENSG00000180287,17	PLD5	0.105606333	0.057026667	18.15955909	1.698009596	0.712717905	0.000880344	0.001645586	FALSE	FALSE	FALSE	FALSE	ENST00000536534,7, ENST00000427495,5, ENST00000442594,6	PLD5-208, PLD5-203, PLD5-204	protein_coding, protein_coding, protein_coding
ENSG00000167280,17	ENGASE	16.29543433	14.24047167	1461.323234	1.69783742	0.076351736	1.52E-110	9.48E-109	TRUE	TRUE	TRUE	TRUE	ENST00000311595,14, ENST00000579016,6	ENGASE-202, ENGASE-205	protein_coding, protein_coding
ENSG00000173261,9	PLAC8L1	1.62193	1.344716	44.39294798	1.697753749	0.263101687	9.61E-12	3.24E-11	TRUE	FALSE	FALSE	FALSE	ENST00000311450,9	PLAC8L1-201	protein_coding
ENSG00000178038,17	ALS2CL	0.654996667	0.544978	92.05765725	1.695527699	0.20307133	6.42E-18	3.02E-17	FALSE	FALSE	FALSE	FALSE	ENST00000318962,9, ENST00000415953,5	ALS2CL-201, ALS2CL-203	protein_coding, protein_coding
ENSG00000215126,11	CBWD6	13.90450433	11.99256667	392.9951053	1.69424069	0.106048605	1.89E-58	3.61E-57	TRUE	TRUE	TRUE	TRUE	ENST00000613716,4, ENST00000456520,5, ENST00000377391,8, ENST00000617933,1	CBWD6-213, CBWD6-203, CBWD6-201, CBWD6-216	protein_coding, protein_coding, protein_coding, protein_coding
ENSG00000168970,22	JMJD7-PLA2G4B	1.370891333	0.639934	80.59916347	1.694004128	0.793803107	0.001561223	0.002847996	FALSE	FALSE	FALSE	FALSE	ENST00000382448,8, ENST00000342159,6	JMJD7-PLA2G4B-202, JMJD7-PLA2G4B-201	protein_coding, protein_coding
ENSG00000214456,8	PLIN5	0.668453667	0.547411667	47.77482598	1.693102917	0.345810361	7.81E-08	2.05E-07	FALSE	FALSE	FALSE	FALSE	ENST00000381848,7, ENST00000592610,1, ENST00000586133,1	PLIN5-201, PLIN5-206, PLIN5-202	protein_coding, protein_coding, protein_coding
ENSG00000141665,13	FBXO15	0.369353	0.155996	7.376120732	1.691878314	0.791036808	0.001553798	0.002835082	FALSE	FALSE	FALSE	FALSE	ENST00000419743,7	FBXO15-201	protein_coding
ENSG00000005961,19	ITGA2B	2.607031333	2.296080333	216.1592463	1.691190969	0.140098923	1.48E-34	1.33E-33	TRUE	TRUE	FALSE	FALSE	ENST00000262407,6	ITGA2B-201	protein_coding
ENSG00000130589,16	HELZ2	3.221400333	2.864306333	820.2878142	1.690577048	0.107539167	1.11E-56	2.01E-55	TRUE	TRUE	FALSE	FALSE	ENST00000427522,6, ENST00000467148,2	HELZ2-202, HELZ2-204	protein_coding, protein_coding
ENSG00000140386,13	SCAPER	5.783167333	4.983565	667.9619624	1.687660002	0.083333505	3.51E-92	1.45E-90	TRUE	TRUE	FALSE	FALSE	ENST00000563290,6, ENST00000538941,6, ENST00000324767,11	SCAPER-207, SCAPER-203, SCAPER-202	protein_coding, protein_coding, protein_coding
ENSG00000179580,10	RNF151	0.233985333	0.011731	2.313916664	1.687100596	1.641094442	0.008261192	0.013802543	FALSE	FALSE	FALSE	FALSE	ENST00000569210,6, ENST00000569714,6, ENST00000321392,4	RNF151-202, RNF151-203, RNF151-201	protein_coding, protein_coding, protein_coding
ENSG00000166183,16	ASPG	0.281165667	0.101204	13.53154782	1.686522804	0.773291162	0.001438275	0.002632778	FALSE	FALSE	FALSE	FALSE	ENST00000546892,6, ENST00000551177,6	ASPG-201, ASPG-206	protein_coding, protein_coding
ENSG00000169403,12	PTAFR	1.085314	0.861161333	80.33785164	1.686168486	0.266022225	2.07E-11	6.83E-11	FALSE	FALSE	FALSE	FALSE	ENST00000373857,8, ENST00000539896,1, ENST00000305392,3	PTAFR-202, PTAFR-203, PTAFR-201	protein_coding, protein_coding, protein_coding
ENSG00000162753,13	SLC9C2	0.096665333	0.051881667	4.57242642	1.686108246	0.792781692	0.001617483	0.002944741	FALSE	FALSE	FALSE	FALSE	ENST00000367714,4	SLC9C2-201	protein_coding
ENSG00000131142,14	CCL25	0.319602	0.151717667	4.222648876	1.685182164	0.873535294	0.00241192	0.004304717	FALSE	FALSE	FALSE	FALSE	ENST00000680646,1, ENST00000680507,1, ENST00000680450,1, ENST00000681526,1, ENST00000680506,1, ENST00000315626,6, ENST00000253451,9, ENST00000390669,7	CCL25-208, CCL25-207, CCL25-205, CCL25-209, CCL25-206, CCL25-202, CCL25-201, CCL25-203	protein_coding, protein_coding, protein_coding, protein_coding, protein_coding, protein_coding, protein_coding, protein_coding
ENSG00000179546,5	HTR1D	0.129673333	0.071118667	10.59167908	1.684050353	0.685522908	0.000760957	0.001432856	FALSE	FALSE	FALSE	FALSE	ENST00000374619,2	HTR1D-201	protein_coding
ENSG00000171992,13	SYNPO	0.247931333	0.200147667	65.15980572	1.68325391	0.313181166	6.49E-09	1.83E-08	FALSE	FALSE	FALSE	FALSE	ENST00000394243,5, ENST00000522122,1, ENST00000307662,5, ENST00000519664,1	SYNPO-202, SYNPO-205, SYNPO-201, SYNPO-204	protein_coding, protein_coding, protein_coding, protein_coding
ENSG00000172650,15	AGAP5	8.502615333	7.494059	563.914719	1.682800988	0.102217005	6.95E-62	1.49E-60	TRUE	TRUE	TRUE	FALSE	ENST00000443782,6, ENST00000374094,9	AGAP5-202, AGAP5-201	protein_coding, protein_coding
ENSG00000151882,11	CCL28	0.07933	0.010328	1.605455042	1.682691718	1.588892382	0.008193965	0.013699976	FALSE	FALSE	FALSE	FALSE	ENST00000361115,4, ENST00000513525,1	CCL28-201, CCL28-203	protein_coding, protein_coding
ENSG00000180998,12	GPR137C	4.237494333	3.784124	351.8943056	1.682228264	0.127229843	6.65E-41	7.37E-40	TRUE	TRUE	FALSE	FALSE	ENST00000321662,11	GPR137C-201	protein_coding
ENSG00000135541,22	AHI1	14.423867	12.71514733	1365.26785	1.681741204	0.077016196	1.09E-106	6.22E-105	TRUE	TRUE	TRUE	TRUE	ENST00000681365,1, ENST00000681522,1, ENST00000681841,1, ENST00000681022,1, ENST00000265602,11, ENST00000367800,8, ENST00000679925,1, ENST00000457866,6, ENST00000681340,1, ENST00000681301,1, ENST00000679450,1, ENST00000681756,1, ENST00000681670,1, ENST00000327035,10, ENST00000488690,6, ENST00000680968,1, ENST00000534469,1, ENST00000681596,1, ENST00000680033,1	AHI1-253, AHI1-256, AHI1-264, AHI1-245, AHI1-201, AHI1-204, AHI1-229, AHI1-205, AHI1-252, AHI1-249, AHI1-218, AHI1-262, AHI1-259, AHI1-202, AHI1-208, AHI1-244, AHI1-216, AHI1-258, AHI1-231	protein_coding, protein_coding, protein_coding, protein_coding, protein_coding, protein_coding, protein_coding, protein_coding, protein_coding, protein_coding, protein_coding, protein_coding, protein_coding, protein_coding, protein_coding, protein_coding, protein_coding, protein_coding, protein_coding
ENSG00000131584,19	ACAP3	20.244364	18.027368	2102.050044	1.681123348	0.066511556	6.19E-142	7.36E-140	TRUE	TRUE	TRUE	TRUE	ENST00000354700,10, ENST00000353662,4	ACAP3-202, ACAP3-201	protein_coding, protein_coding
ENSG00000176681,14	LRRC37A	2.996052	2.685776333	288.9704761	1.680602638	0.178707222	5.14E-22	2.89E-21	TRUE	TRUE	FALSE	FALSE	ENST00000496930,5, ENST00000393465,7, ENST00000320254,5	LRRC37A-203, LRRC37A-202, LRRC37A-201	protein_coding, protein_coding, protein_coding
ENSG00000184619,8	KRBA2	0.842459	0.707103	135.0990835	1.67911645	0.183982799	6.93E-21	3.73E-20	FALSE	FALSE	FALSE	FALSE	ENST00000649935,1, ENST00000396267,3, ENST00000643221,1, ENST00000647210,1	KRBA2-204, KRBA2-201, KRBA2-202, KRBA2-203	protein_coding, protein_coding, protein_coding, protein_coding
ENSG00000168386,19	FILIP1L	0.587539333	0.462994333	47.59878023	1.677092122	0.270328729	4.96E-11	1.60E-10	FALSE	FALSE	FALSE	FALSE	ENST00000477258,2, ENST00000354552,7, ENST00000487087,5, ENST00000471562,1, ENST00000383694,3, ENST00000331335,9, ENST00000398326,2	FILIP1L-208, FILIP1L-202, FILIP1L-209, FILIP1L-206, FILIP1L-203, FILIP1L-201, FILIP1L-204	protein_coding, protein_coding, protein_coding, protein_coding, protein_coding, protein_coding, protein_coding
ENSG00000242866,10	STRC	0.408356	0.328604667	47.34879129	1.676157395	0.275867427	1.10E-10	3.49E-10	FALSE	FALSE	FALSE	FALSE	ENST00000450892,7, ENST00000541030,5	STRC-205, STRC-213	protein_coding, protein_coding
ENSG00000215915,10	ATAD3C	0.109959333	0.063516333	9.433618854	1.67537748	0.624430094	0.000430721	0.000834961	FALSE	FALSE	FALSE	FALSE	ENST00000378785,7	ATAD3C-201	protein_coding
ENSG00000148942,15	SLC5A12	2.034703333	1.771358333	190.8839471	1.673354928	0.146546343	3.44E-31	2.74E-30	TRUE	FALSE	FALSE	FALSE	ENST00000396005,8, ENST00000280467,10	SLC5A12-202, SLC5A12-201	protein_coding, protein_coding
ENSG00000005206,17	SPPL2B	33.934019	30.28868467	2112.437422	1.670819196	0.07350559	2.38E-115	1.67E-113	TRUE	TRUE	TRUE	TRUE	ENST00000614794,4, ENST00000613503,5, ENST00000610743,4, ENST00000618220,4	SPPL2B-211, SPPL2B-209, SPPL2B-207, SPPL2B-212	protein_coding, protein_coding, protein_coding, protein_coding
ENSG00000168026,19	TTC21A	1.170317	0.983291	122.8033124	1.669876674	0.185243654	1.96E-20	1.04E-19	FALSE	FALSE	FALSE	FALSE	ENST00000683103,1, ENST00000431162,6, ENST00000440121,1	TTC21A-219, TTC21A-203, TTC21A-205	protein_coding, protein_coding, protein_coding
ENSG00000174501,15	ANKRD36C	19.22196133	15.96258133	1655.423403	1.667681805	0.296432148	1.64E-09	4.80E-09	TRUE	TRUE	TRUE	FALSE	ENST00000612359,4, ENST00000295246,7, ENST00000456556,5, ENST00000619511,1	ANKRD36C-207, ANKRD36C-201, ANKRD36C-202, ANKRD36C-208	protein_coding, protein_coding, protein_coding, protein_coding
ENSG00000112297,18	CRYBG1	0.029496	0.019998667	15.32737349	1.666639823	0.644327265	0.000570111	0.001089865	FALSE	FALSE	FALSE	FALSE	ENST00000633556,3	CRYBG1-203	protein_coding
ENSG00000132781,20	MUTYH	13.41544233	11.994145	509.3119495	1.666231417	0.103240836	1.43E-59	2.83E-58	TRUE	TRUE	TRUE	TRUE	ENST00000529984,5, ENST00000372104,5, ENST00000448481,5, ENST00000456914,7, ENST00000354383,10, ENST00000355498,6, ENST00000372098,7, ENST00000372110,7, ENST00000672818,3, ENST00000372115,7, ENST00000488731,6, ENST00000531105,5, ENST00000528013,6	MUTYH-236, MUTYH-204, MUTYH-209, MUTYH-211, MUTYH-201, MUTYH-202, MUTYH-203, MUTYH-205, MUTYH-245, MUTYH-206, MUTYH-231, MUTYH-237, MUTYH-234	protein_coding, protein_coding, protein_coding, protein_coding, protein_coding, protein_coding, protein_coding, protein_coding, protein_coding, protein_coding, protein_coding, protein_coding, protein_coding
ENSG00000141519,15	CCDC40	2.228644667	1.874152	175.5217186	1.664945173	0.155559019	1.01E-27	7.06E-27	TRUE	FALSE	FALSE	FALSE	ENST00000374877,7, ENST00000397545,9, ENST00000269318,9, ENST00000374876,4	CCDC40-203, CCDC40-204, CCDC40-201, CCDC40-202	protein_coding, protein_coding, protein_coding, protein_coding
ENSG00000143994,14	ABHD1	0.929135	0.672999667	25.82072558	1.663849861	0.43807895	1.09E-05	2.46E-05	FALSE	FALSE	FALSE	FALSE	ENST00000621324,4, ENST00000316470,9	ABHD1-207, ABHD1-201	protein_coding, protein_coding
ENSG00000118308,16	IRAG2	0.041511333	0.009227667	1.962536603	1.663268361	1.360418592	0.007374271	0.012396351	FALSE	FALSE	FALSE	FALSE	ENST00000636465,1, ENST00000557489,6, ENST00000354454,7, ENST00000548766,5, ENST00000556887,6, ENST00000547044,5	IRAG2-221, IRAG2-220, IRAG2-201, IRAG2-205, IRAG2-217, IRAG2-204	protein_coding, protein_coding, protein_coding, protein_coding, protein_coding, protein_coding
ENSG00000188820,13	CALHM6	0.450568	0.115853667	2.62757034	1.663024893	1.13006324	0.005408164	0.009253193	FALSE	FALSE	FALSE	FALSE	ENST00000368606,7, ENST00000368605,3	CALHM6-203, CALHM6-202	protein_coding, protein_coding
ENSG00000182545,7	RNASE10	0.190113	0.143388	12.16243527	1.663016176	0.524834727	0.000103787	0.00021452	FALSE	FALSE	FALSE	FALSE	ENST00000430083,2, ENST00000328444,6	RNASE10-202, RNASE10-201	protein_coding, protein_coding
ENSG00000163395,17	IGFN1	0.199650667	0.17422	195.7217246	1.659624126	0.207697287	1.33E-16	5.87E-16	FALSE	FALSE	FALSE	FALSE	ENST00000335211,9, ENST00000295591,12	IGFN1-202, IGFN1-201	protein_coding, protein_coding
ENSG00000143951,16	WDPCP	4.332731333	3.900851	352.9470688	1.658091777	0.143307721	6.11E-32	5.02E-31	TRUE	TRUE	FALSE	FALSE	ENST00000272321,12, ENST00000409199,5, ENST00000409120,5, ENST00000398544,7, ENST00000409562,7	WDPCP-201, WDPCP-204, WDPCP-203, WDPCP-202, WDPCP-206	protein_coding, protein_coding, protein_coding, protein_coding, protein_coding
ENSG00000168356,13	SCN11A	0.402357	0.346296667	58.43940872	1.657487672	0.284143778	4.98E-10	1.51E-09	FALSE	FALSE	FALSE	FALSE	ENST00000302328,9, ENST00000668754,1, ENST00000676176,1, ENST00000675892,1, ENST00000456224,7, ENST00000444237,2	SCN11A-201, SCN11A-205, SCN11A-213, SCN11A-211, SCN11A-203, SCN11A-202	protein_coding, protein_coding, protein_coding, protein_coding, protein_coding, protein_coding
ENSG00000184985,16	SORCS2	0.060804	0.042819667	9.344530326	1.656418994	0.602176367	0.000374193	0.000730726	FALSE	FALSE	FALSE	FALSE	ENST00000507866,6, ENST00000329016,10	SORCS2-203, SORCS2-201	protein_coding, protein_coding
ENSG00000144214,10	LYG1	5.166357333	4.645659	98.83869274	1.65570442	0.205688126	8.30E-17	3.69E-16	TRUE	TRUE	FALSE	FALSE	ENST00000308528,9, ENST00000409448,1	LYG1-201, LYG1-202	protein_coding, protein_coding
ENSG00000119771,15	KLHL29	6.360119	5.681346667	900.9588293	1.655087044	0.069984754	1.31E-124	1.13E-122	TRUE	TRUE	TRUE	FALSE	ENST00000486442,6	KLHL29-203	protein_coding
ENSG00000168096,15	ANKS3	8.934160667	8.037732	580.4575289	1.655011587	0.096213901	2.80E-67	6.77E-66	TRUE	TRUE	TRUE	FALSE	ENST00000614075,4, ENST00000450067,6, ENST00000304283,9, ENST00000446014,6, ENST00000585773,5, ENST00000592711,5	ANKS3-230, ANKS3-203, ANKS3-201, ANKS3-202, ANKS3-204, ANKS3-227	protein_coding, protein_coding, protein_coding, protein_coding, protein_coding, protein_coding
ENSG00000154162,15	CDH12	1.976121667	1.780672	208.1047557	1.654872014	0.149468262	1.80E-29	1.35E-28	TRUE	FALSE	FALSE	FALSE	ENST00000504376,6, ENST00000382254,6, ENST00000522262,1	CDH12-202, CDH12-201, CDH12-208	protein_coding, protein_coding, protein_coding
ENSG00000196296,14	ATP2A1	0.881945333	0.737803333	81.75815941	1.654744115	0.220117295	5.50E-15	2.23E-14	FALSE	FALSE	FALSE	FALSE	ENST00000357084,7, ENST00000395503,9, ENST00000536376,5	ATP2A1-201, ATP2A1-202, ATP2A1-203	protein_coding, protein_coding, protein_coding
ENSG00000148814,18	LRRC27	3.989367	3.430514333	200.6532079	1.653019138	0.137875218	4.29E-34	3.81E-33	TRUE	TRUE	FALSE	FALSE	ENST00000344079,9, ENST00000625755,2, ENST00000368614,8, ENST00000368613,8, ENST00000368612,3	LRRC27-201, LRRC27-214, LRRC27-204, LRRC27-203, LRRC27-202	protein_coding, protein_coding, protein_coding, protein_coding, protein_coding
ENSG00000206530,11	CFAP44	8.656955333	7.839536	1516.789899	1.652404479	0.089760726	1.21E-76	3.59E-75	TRUE	TRUE	TRUE	FALSE	ENST00000393845,9, ENST00000295868,6	CFAP44-202, CFAP44-201	protein_coding, protein_coding
ENSG00000145242,14	EPHA5	0.053477	0.034785667	74.67712263	1.652246915	0.632304899	0.000551064	0.001055789	FALSE	FALSE	FALSE	FALSE	ENST00000273854,7, ENST00000622150,4, ENST00000613740,5, ENST00000432638,6, ENST00000354839,8, ENST00000511294,1	EPHA5-201, EPHA5-206, EPHA5-205, EPHA5-203, EPHA5-202, EPHA5-204	protein_coding, protein_coding, protein_coding, protein_coding, protein_coding, protein_coding
ENSG00000102904,15	TSNAXIP1	0.877372667	0.739662667	54.74157977	1.651425781	0.256392612	1.13E-11	3.80E-11	FALSE	FALSE	FALSE	FALSE	ENST00000415766,7, ENST00000561639,6, ENST00000388833,7	TSNAXIP1-202, TSNAXIP1-206, TSNAXIP1-201	protein_coding, protein_coding, protein_coding
ENSG00000186862,20	PDZD7	1.686870333	1.528027	133.1776112	1.650827595	0.189840257	3.51E-19	1.75E-18	TRUE	FALSE	FALSE	FALSE	ENST00000619208,6, ENST00000644782,1, ENST00000370215,7, ENST00000645349,1	PDZD7-204, PDZD7-207, PDZD7-201, PDZD7-208	protein_coding, protein_coding, protein_coding, protein_coding
ENSG00000105369,10	CD79A	0.448711667	0.214637	5.585833924	1.650397389	0.79577898	0.001978693	0.003564034	FALSE	FALSE	FALSE	FALSE	ENST00000221972,8, ENST00000597454,2, ENST00000444740,2	CD79A-201, CD79A-203, CD79A-202	protein_coding, protein_coding, protein_coding
ENSG00000215174,2	NLRP2B	0.023298	0	1.264090352	1.650178304	1.738699292	0.009028097	0.01499692	FALSE	FALSE	FALSE	FALSE	ENST00000434992,1	NLRP2B-201	protein_coding
ENSG00000149927,18	DOC2A	5.071133333	4.436219	228.0793962	1.649858512	0.15383615	8.20E-28	5.75E-27	TRUE	TRUE	FALSE	FALSE	ENST00000350119,9, ENST00000616445,4, ENST00000564944,5, ENST00000564979,5	DOC2A-201, DOC2A-218, DOC2A-208, DOC2A-209	protein_coding, protein_coding, protein_coding, protein_coding
ENSG00000186815,13	TPCN1	6.621269667	6.074956667	891.2213404	1.647934383	0.09236154	3.64E-72	9.75E-71	TRUE	TRUE	TRUE	FALSE	ENST00000550785,5, ENST00000335509,11, ENST00000541517,5, ENST00000392569,8	TPCN1-214, TPCN1-201, TPCN1-204, TPCN1-202	protein_coding, protein_coding, protein_coding, protein_coding
ENSG00000131951,11	LRRC9	0.515311333	0.452352333	40.82961106	1.647767871	0.321897454	2.74E-08	7.42E-08	FALSE	FALSE	FALSE	FALSE	ENST00000445360,5, ENST00000647410,1	LRRC9-202, LRRC9-208	protein_coding, protein_coding
ENSG00000198125,13	MB	0.151230333	0.019813667	1.447980652	1.646845353	1.479109255	0.008454483	0.014095381	FALSE	FALSE	FALSE	FALSE	ENST00000401702,5, ENST00000397326,7, ENST00000397328,5, ENST00000359787,5, ENST00000406324,5	MB-204, MB-202, MB-203, MB-201, MB-205	protein_coding, protein_coding, protein_coding, protein_coding, protein_coding
ENSG00000147509,14	RGS20	1.870304667	1.611947	48.68118605	1.646757838	0.253859682	8.45E-12	2.86E-11	TRUE	FALSE	FALSE	FALSE	ENST00000297313,8, ENST00000344277,10, ENST00000522225,5, ENST00000276500,4	RGS20-202, RGS20-203, RGS20-207, RGS20-201	protein_coding, protein_coding, protein_coding, protein_coding
ENSG00000137496,19	IL18BP	3.850586667	3.3712	293.8284608	1.646073454	0.165424033	2.63E-24	1.61E-23	TRUE	TRUE	FALSE	FALSE	ENST00000497194,6, ENST00000393705,8, ENST00000393703,9, ENST00000337131,9, ENST00000620017,4, ENST00000531053,5, ENST00000404792,5, ENST00000698841,1, ENST00000393707,4	IL18BP-208, IL18BP-204, IL18BP-203, IL18BP-201, IL18BP-213, IL18BP-210, IL18BP-206, IL18BP-218, IL18BP-205	protein_coding, protein_coding, protein_coding, protein_coding, protein_coding, protein_coding, protein_coding, protein_coding, protein_coding
ENSG00000278505,5	C17orf78	0.075631	0	1.157949832	1.646035548	1.755249537	0.009088327	0.015093919	FALSE	FALSE	FALSE	FALSE	ENST00000615133,2, ENST00000611038,4	C17orf78-204, C17orf78-203	protein_coding, protein_coding
ENSG00000171811,14	CFAP46	0.020619	0.001810667	2.061971083	1.64504576	1.592442093	0.008949315	0.014879811	FALSE	FALSE	FALSE	FALSE	ENST00000368586,10, ENST00000639072,2, ENST00000368585,3	CFAP46-202, CFAP46-209, CFAP46-201	protein_coding, protein_coding, protein_coding
ENSG00000107281,10	NPDC1	4.314039	3.868309333	197.5220623	1.644829869	0.155560183	4.19E-27	2.87E-26	TRUE	TRUE	FALSE	FALSE	ENST00000371601,5, ENST00000371600,7	NPDC1-202, NPDC1-201	protein_coding, protein_coding
ENSG00000073670,14	ADAM11	8.154172333	7.402862	884.226082	1.644656813	0.08357459	3.61E-87	1.35E-85	TRUE	TRUE	TRUE	FALSE	ENST00000200557,11, ENST00000535346,5	ADAM11-201, ADAM11-203	protein_coding, protein_coding
ENSG00000101306,11	MYLK2	0.378622667	0.294857667	22.65572813	1.643514651	0.384673728	1.61E-06	3.84E-06	FALSE	FALSE	FALSE	FALSE	ENST00000375994,6, ENST00000375985,5	MYLK2-202, MYLK2-201	protein_coding, protein_coding
ENSG00000285437,2	POLR2J3	118.3565647	107.390559	2183.840196	1.640600993	0.07594202	1.87E-104	1.01E-102	TRUE	TRUE	TRUE	TRUE	ENST00000511313,5, ENST00000621093,5, ENST00000513438,1	POLR2J3-217, POLR2J3-220, POLR2J3-218	protein_coding, protein_coding, protein_coding
ENSG00000095752,7	IL11	0.231108	0.106999	5.814000659	1.639862462	0.78573268	0.001978555	0.003564034	FALSE	FALSE	FALSE	FALSE	ENST00000264563,7, ENST00000585513,1, ENST00000590625,5	IL11-201, IL11-202, IL11-204	protein_coding, protein_coding, protein_coding
ENSG00000159214,13	CCDC24	2.101760667	1.739632667	61.40195745	1.638570824	0.253094957	9.33E-12	3.15E-11	TRUE	FALSE	FALSE	FALSE	ENST00000372318,8	CCDC24-201	protein_coding
ENSG00000261247,2	GOLGA8T	1.712577	1.558971333	188.6074217	1.637951157	0.148085837	2.10E-29	1.56E-28	TRUE	FALSE	FALSE	FALSE	ENST00000569052,2	GOLGA8T-202	protein_coding
ENSG00000181350,12	LRRC75A	0.716001	0.536257333	61.64311251	1.637403182	0.325830496	4.53E-08	1.21E-07	FALSE	FALSE	FALSE	FALSE	ENST00000470794,2, ENST00000409083,7	LRRC75A-203, LRRC75A-201	protein_coding, protein_coding
ENSG00000163683,12	SMIM14	6.939537	6.251000333	382.5830974	1.636716698	0.192985329	2.33E-18	1.12E-17	TRUE	TRUE	TRUE	FALSE	ENST00000295958,10, ENST00000511809,5	SMIM14-201, SMIM14-205	protein_coding, protein_coding
ENSG00000187583,11	PLEKHN1	0.285020667	0.237334	33.31616855	1.636500632	0.382916364	1.62E-06	3.87E-06	FALSE	FALSE	FALSE	FALSE	ENST00000379410,8, ENST00000379407,7, ENST00000379409,6	PLEKHN1-203, PLEKHN1-201, PLEKHN1-202	protein_coding, protein_coding, protein_coding
ENSG00000177807,10	KCNJ10	0.156809667	0.043686667	4.428131294	1.634246988	1.089726904	0.005554963	0.009490523	FALSE	FALSE	FALSE	FALSE	ENST00000639408,1, ENST00000637644,1, ENST00000644903,1, ENST00000638728,1, ENST00000638868,1	KCNJ10-207, KCNJ10-203, KCNJ10-210, KCNJ10-204, KCNJ10-206	protein_coding, protein_coding, protein_coding, protein_coding, protein_coding
ENSG00000144935,17	TRPC1	12.98535233	11.83961633	1008.787334	1.632606063	0.070165715	1.06E-120	8.52E-119	TRUE	TRUE	TRUE	TRUE	ENST00000698238,1, ENST00000476941,6, ENST00000273482,10	TRPC1-205, TRPC1-203, TRPC1-201	protein_coding, protein_coding, protein_coding
ENSG00000187553,10	CYP26C1	0.086907333	0.022684667	3.585442208	1.63056847	1.078011849	0.005502129	0.009405148	FALSE	FALSE	FALSE	FALSE	ENST00000651965,1	CYP26C1-202	protein_coding
ENSG00000244219,7	TMEM225B	0.675004667	0.449981	15.69132392	1.630369946	0.541916727	0.000186185	0.000374536	FALSE	FALSE	FALSE	FALSE	ENST00000431679,6, ENST00000453227,5	TMEM225B-202, TMEM225B-203	protein_coding, protein_coding
ENSG00000160796,18	NBEAL2	10.42792567	9.568616333	2237.236572	1.630112767	0.074794162	2.96E-106	1.67E-104	TRUE	TRUE	TRUE	FALSE	ENST00000450053,8, ENST00000651747,1	NBEAL2-205, NBEAL2-215	protein_coding, protein_coding
ENSG00000102878,18	HSF4	3.328798333	3.025501	127.3690239	1.629047454	0.181139361	2.56E-20	1.34E-19	TRUE	TRUE	FALSE	FALSE	ENST00000521374,6, ENST00000584272,5	HSF4-215, HSF4-225	protein_coding, protein_coding
ENSG00000170703,16	TTLL6	0.058991333	0.02485	4.964504286	1.629028932	0.913514456	0.00361583	0.006319528	FALSE	FALSE	FALSE	FALSE	ENST00000393382,8, ENST00000433608,6	TTLL6-202, TTLL6-205	protein_coding, protein_coding
ENSG00000168010,11	ATG16L2	4.083676333	3.724653333	236.1553383	1.628389615	0.128970397	1.68E-37	1.67E-36	TRUE	TRUE	FALSE	FALSE	ENST00000534905,5, ENST00000321297,10	ATG16L2-205, ATG16L2-201	protein_coding, protein_coding
ENSG00000092850,12	TEKT2	0.414980667	0.326826667	15.4595898	1.627201558	0.508704363	0.000102239	0.000211469	FALSE	FALSE	FALSE	FALSE	ENST00000207457,8	TEKT2-201	protein_coding
ENSG00000138587,6	MNS1	0.061063	0.010254	2.055479844	1.626459741	1.437483224	0.008678643	0.014451502	FALSE	FALSE	FALSE	FALSE	ENST00000260453,4	MNS1-201	protein_coding
ENSG00000108556,10	CHRNE	0.390458	0.252988	13.06281865	1.62560012	0.520332858	0.000130771	0.000267052	FALSE	FALSE	FALSE	FALSE	ENST00000649488,2, ENST00000649830,1	CHRNE-203, CHRNE-204	protein_coding, protein_coding
ENSG00000262576,3	PCDHGA4	0.133249667	0.081944667	12.46536204	1.625554533	0.641240433	0.000722783	0.001364731	FALSE	FALSE	FALSE	FALSE	ENST00000571252,3, ENST00000612927,1	PCDHGA4-201, PCDHGA4-202	protein_coding, protein_coding
ENSG00000137573,14	SULF1	1.154333667	1.034724667	112.087269	1.624546104	0.204213583	1.88E-16	8.23E-16	FALSE	FALSE	FALSE	FALSE	ENST00000260128,8, ENST00000458141,6, ENST00000616868,1, ENST00000419716,7, ENST00000402687,9	SULF1-201, SULF1-204, SULF1-223, SULF1-203, SULF1-202	protein_coding, protein_coding, protein_coding, protein_coding, protein_coding
ENSG00000162066,16	AMDHD2	12.63493467	11.40042267	907.2785109	1.620450833	0.075212084	6.80E-104	3.61E-102	TRUE	TRUE	TRUE	TRUE	ENST00000302956,8, ENST00000293971,11, ENST00000413459,7, ENST00000648227,1	AMDHD2-202, AMDHD2-201, AMDHD2-203, AMDHD2-219	protein_coding, protein_coding, protein_coding, protein_coding
ENSG00000163661,4	PTX3	0.703658667	0.556002667	22.13449046	1.620026444	0.412370778	7.17E-06	1.63E-05	FALSE	FALSE	FALSE	FALSE	ENST00000295927,4	PTX3-201	protein_coding
ENSG00000179832,18	MROH1	1.962809333	1.776691667	217.2228981	1.618572403	0.206138317	4.35E-16	1.87E-15	TRUE	FALSE	FALSE	FALSE	ENST00000326134,10, ENST00000423230,6, ENST00000534366,5, ENST00000528919,5	MROH1-201, MROH1-202, MROH1-209, MROH1-207	protein_coding, protein_coding, protein_coding, protein_coding
ENSG00000135549,16	PKIB	5.883465333	5.401093	152.3963132	1.615759894	0.15837973	2.16E-25	1.38E-24	TRUE	TRUE	TRUE	FALSE	ENST00000615438,4, ENST00000392491,6, ENST00000368448,5, ENST00000392490,5, ENST00000368452,7, ENST00000258014,3, ENST00000696716,1, ENST00000354275,2, ENST00000368446,1	PKIB-211, PKIB-207, PKIB-204, PKIB-206, PKIB-205, PKIB-201, PKIB-213, PKIB-202, PKIB-203	protein_coding, protein_coding, protein_coding, protein_coding, protein_coding, protein_coding, protein_coding, protein_coding, protein_coding
ENSG00000196436,9	NPIPB15	6.490361333	5.927049	289.6961433	1.615659446	0.145041286	9.05E-30	6.86E-29	TRUE	TRUE	TRUE	FALSE	ENST00000692376,1, ENST00000429990,1	NPIPB15-203, NPIPB15-201	protein_coding, protein_coding
ENSG00000180815,15	MAP3K15	1.014229	0.903417	107.0016116	1.613480336	0.191352071	3.68E-18	1.75E-17	FALSE	FALSE	FALSE	FALSE	ENST00000338883,9	MAP3K15-201	protein_coding
ENSG00000198156,11	NPIPB6	1.307840333	1.141786	53.66586333	1.613411424	0.326251559	7.14E-08	1.88E-07	TRUE	FALSE	FALSE	FALSE	ENST00000695563,1, ENST00000533640,5, ENST00000532254,1	NPIPB6-203, NPIPB6-202, NPIPB6-201	protein_coding, protein_coding, protein_coding
ENSG00000125967,17	NECAB3	15.23819333	14.09648633	594.6157766	1.613306617	0.086279195	5.90E-79	1.85E-77	TRUE	TRUE	TRUE	TRUE	ENST00000246190,11, ENST00000375238,8	NECAB3-201, NECAB3-202	protein_coding, protein_coding
ENSG00000155974,14	GRIP1	2.957494333	2.761978	388.218712	1.610816737	0.105778388	2.66E-53	4.36E-52	TRUE	TRUE	FALSE	FALSE	ENST00000398016,7, ENST00000359742,9, ENST00000696989,1	GRIP1-202, GRIP1-201, GRIP1-220	protein_coding, protein_coding, protein_coding
ENSG00000129946,11	SHC2	2.087172	1.926107667	115.1120203	1.610726268	0.17644806	7.65E-21	4.12E-20	TRUE	FALSE	FALSE	FALSE	ENST00000264554,11	SHC2-201	protein_coding
ENSG00000213185,7	FAM24B	19.67121933	18.21183467	162.5265504	1.609961867	0.165053911	1.97E-23	1.17E-22	TRUE	TRUE	TRUE	TRUE	ENST00000368898,8, ENST00000368896,1	FAM24B-202, FAM24B-201	protein_coding, protein_coding
ENSG00000171766,17	GATM	0.587895333	0.447186333	25.64040564	1.609751731	0.399609651	4.87E-06	1.13E-05	FALSE	FALSE	FALSE	FALSE	ENST00000396659,8, ENST00000675323,1, ENST00000675701,1, ENST00000558336,5	GATM-201, GATM-216, GATM-217, GATM-206	protein_coding, protein_coding, protein_coding, protein_coding
ENSG00000164362,21	TERT	4.350983667	4.179238333	464.1644538	1.606031042	0.105531279	3.11E-53	5.09E-52	TRUE	TRUE	FALSE	FALSE	ENST00000310581,10, ENST00000334602,10	TERT-201, TERT-202	protein_coding, protein_coding
ENSG00000196739,15	COL27A1	5.672278333	5.322795333	1169.642525	1.605551066	0.087430732	3.02E-76	8.90E-75	TRUE	TRUE	FALSE	FALSE	ENST00000356083,8	COL27A1-201	protein_coding
ENSG00000187950,9	OVCH1	0.084134	0.046954333	5.934836006	1.604534411	0.736470769	0.001783072	0.003228673	FALSE	FALSE	FALSE	FALSE	ENST00000318184,9, ENST00000537054,2	OVCH1-201, OVCH1-202	protein_coding, protein_coding
ENSG00000144668,12	ITGA9	0.466253667	0.419183333	92.48883105	1.604433675	0.226683252	1.56E-13	5.80E-13	FALSE	FALSE	FALSE	FALSE	ENST00000422441,5, ENST00000264741,10	ITGA9-203, ITGA9-201	protein_coding, protein_coding
ENSG00000148339,13	SLC25A25	9.330236333	8.701634	732.0189774	1.603607183	0.081224983	1.09E-87	4.16E-86	TRUE	TRUE	TRUE	FALSE	ENST00000373068,6, ENST00000373069,10, ENST00000682371,1, ENST00000373066,9, ENST00000432073,6, ENST00000373064,9, ENST00000683206,1	SLC25A25-203, SLC25A25-204, SLC25A25-209, SLC25A25-202, SLC25A25-205, SLC25A25-201, SLC25A25-211	protein_coding, protein_coding, protein_coding, protein_coding, protein_coding, protein_coding, protein_coding
ENSG00000124257,7	NEURL2	2.615644	1.996333	51.62637845	1.600842425	0.300779102	1.01E-08	2.81E-08	TRUE	FALSE	FALSE	FALSE	ENST00000372518,5	NEURL2-201	protein_coding
ENSG00000163453,11	IGFBP7	0.839071	0.696541	39.64897037	1.600744852	0.401331251	5.84E-06	1.34E-05	FALSE	FALSE	FALSE	FALSE	ENST00000295666,6, ENST00000514062,2	IGFBP7-201, IGFBP7-203	protein_coding, protein_coding
ENSG00000184659,6	FOXD4L4	0.201111667	0.075852	4.095920135	1.599318457	0.973491486	0.00489535	0.008414348	FALSE	FALSE	FALSE	FALSE	ENST00000377413,3	FOXD4L4-201	protein_coding
ENSG00000143867,7	OSR1	0.30284	0.166818333	12.27387298	1.598976403	0.6313929	0.000777339	0.001462196	FALSE	FALSE	FALSE	FALSE	ENST00000272223,3	OSR1-201	protein_coding
ENSG00000124587,14	PEX6	3.233615667	3.050968333	367.617817	1.597924739	0.117711434	6.61E-43	7.84E-42	TRUE	TRUE	FALSE	FALSE	ENST00000304611,13, ENST00000244546,4	PEX6-202, PEX6-201	protein_coding, protein_coding
ENSG00000120160,11	EQTN	0.462225	0.064934333	2.132045428	1.597121598	1.358219752	0.00886545	0.01474762	FALSE	FALSE	FALSE	FALSE	ENST00000380032,8, ENST00000537675,5, ENST00000380031,2	EQTN-202, EQTN-204, EQTN-201	protein_coding, protein_coding, protein_coding
ENSG00000179388,9	EGR3	0.143243	0.063524667	8.016511093	1.594911112	0.745629222	0.001991027	0.003584095	FALSE	FALSE	FALSE	FALSE	ENST00000317216,3, ENST00000522910,1, ENST00000519492,1	EGR3-201, EGR3-204, EGR3-203	protein_coding, protein_coding, protein_coding
ENSG00000215845,11	TSTD1	0.188646	0	1.972569681	1.594196656	1.565708555	0.009983871	0.016491207	FALSE	FALSE	FALSE	FALSE	ENST00000318289,14, ENST00000368023,7, ENST00000423014,3, ENST00000368024,5, ENST00000466967,1	TSTD1-201, TSTD1-202, TSTD1-204, TSTD1-203, TSTD1-206	protein_coding, protein_coding, protein_coding, protein_coding, protein_coding
ENSG00000146926,11	ASB10	0.077075	0.004848	1.455784983	1.593190574	1.602322514	0.010091086	0.016656578	FALSE	FALSE	FALSE	FALSE	ENST00000420175,3, ENST00000275838,5, ENST00000377867,7	ASB10-204, ASB10-201, ASB10-202	protein_coding, protein_coding, protein_coding
ENSG00000099866,16	MADCAM1	0.949164	0.784014333	50.72651508	1.591778319	0.296924161	8.33E-09	2.33E-08	FALSE	FALSE	FALSE	FALSE	ENST00000587541,5, ENST00000346144,8, ENST00000215637,8, ENST00000382683,8	MADCAM1-204, MADCAM1-202, MADCAM1-201, MADCAM1-203	protein_coding, protein_coding, protein_coding, protein_coding
ENSG00000132535,22	DLG4	4.063236333	3.779867	411.8529235	1.591573617	0.137419496	5.96E-32	4.89E-31	TRUE	TRUE	FALSE	FALSE	ENST00000399506,9, ENST00000302955,11, ENST00000399510,8, ENST00000648172,8, ENST00000649520,1, ENST00000649971,1, ENST00000649186,1, ENST00000648896,1, ENST00000485100,5, ENST00000647975,1	DLG4-202, DLG4-201, DLG4-203, DLG4-213, DLG4-221, DLG4-222, DLG4-219, DLG4-218, DLG4-206, DLG4-211	protein_coding, protein_coding, protein_coding, protein_coding, protein_coding, protein_coding, protein_coding, protein_coding, protein_coding, protein_coding
ENSG00000155093,19	PTPRN2	0.153037	0.129072333	36.12992809	1.591060661	0.436694048	2.31E-05	5.06E-05	FALSE	FALSE	FALSE	FALSE	ENST00000389413,7, ENST00000409483,5, ENST00000389418,9, ENST00000389416,8, ENST00000404321,3	PTPRN2-201, PTPRN2-205, PTPRN2-203, PTPRN2-202, PTPRN2-204	protein_coding, protein_coding, protein_coding, protein_coding, protein_coding
ENSG00000221866,10	PLXNA4	0.099282	0.072622333	49.67220128	1.589500772	0.353417495	6.51E-07	1.60E-06	FALSE	FALSE	FALSE	FALSE	ENST00000321063,9, ENST00000359827,7, ENST00000423507,6, ENST00000378539,5	PLXNA4-201, PLXNA4-202, PLXNA4-204, PLXNA4-203	protein_coding, protein_coding, protein_coding, protein_coding
ENSG00000124067,17	SLC12A4	3.342003	3.157261	509.9435778	1.588237383	0.105367303	2.91E-52	4.63E-51	TRUE	TRUE	FALSE	FALSE	ENST00000316341,8, ENST00000422611,6, ENST00000572037,5, ENST00000541864,6, ENST00000576616,5, ENST00000537830,6	SLC12A4-201, SLC12A4-202, SLC12A4-209, SLC12A4-204, SLC12A4-219, SLC12A4-203	protein_coding, protein_coding, protein_coding, protein_coding, protein_coding, protein_coding
ENSG00000132199,20	ENOSF1	16.76711033	15.843013	1139.247263	1.588221367	0.070779976	2.00E-112	1.30E-110	TRUE	TRUE	TRUE	TRUE	ENST00000647584,2, ENST00000383578,7, ENST00000340116,12, ENST00000580982,5	ENOSF1-222, ENOSF1-202, ENOSF1-201, ENOSF1-208	protein_coding, protein_coding, protein_coding, protein_coding
ENSG00000154263,18	ABCA10	0.144804	0.108104667	15.03049625	1.587077451	0.477151137	7.29E-05	0.00015267	FALSE	FALSE	FALSE	FALSE	ENST00000690296,1, ENST00000269081,8	ABCA10-213, ABCA10-201	protein_coding, protein_coding
ENSG00000181322,15	NME9	0.221139667	0.089864667	6.941776096	1.586897267	0.874874727	0.003816881	0.00665251	FALSE	FALSE	FALSE	FALSE	ENST00000317876,8, ENST00000383180,6, ENST00000484930,5, ENST00000333911,9	NME9-201, NME9-203, NME9-207, NME9-202	protein_coding, protein_coding, protein_coding, protein_coding
ENSG00000213901,11	SLC23A3	0.4896	0.354066	17.46530012	1.583832757	0.468559871	6.09E-05	0.000128236	FALSE	FALSE	FALSE	FALSE	ENST00000409878,8, ENST00000295738,11, ENST00000455516,6	SLC23A3-203, SLC23A3-201, SLC23A3-207	protein_coding, protein_coding, protein_coding
ENSG00000104814,13	MAP4K1	1.558413667	1.405616	86.22869498	1.582811736	0.205817558	1.65E-15	6.86E-15	TRUE	FALSE	FALSE	FALSE	ENST00000591517,5, ENST00000396857,7, ENST00000586296,5, ENST00000589130,5	MAP4K1-210, MAP4K1-201, MAP4K1-203, MAP4K1-208	protein_coding, protein_coding, protein_coding, protein_coding
ENSG00000185760,18	KCNQ5	4.796338667	4.557999333	617.891069	1.58263192	0.097836229	8.99E-60	1.80E-58	TRUE	TRUE	FALSE	FALSE	ENST00000342056,6, ENST00000628967,2, ENST00000370398,6, ENST00000370392,5, ENST00000629977,2, ENST00000355194,9	KCNQ5-201, KCNQ5-211, KCNQ5-204, KCNQ5-203, KCNQ5-212, KCNQ5-202	protein_coding, protein_coding, protein_coding, protein_coding, protein_coding, protein_coding
ENSG00000161664,7	ASB16	0.183657667	0.070056	5.775654037	1.582538572	0.960003382	0.005060805	0.008682386	FALSE	FALSE	FALSE	FALSE	ENST00000293414,6	ASB16-201	protein_coding
ENSG00000173588,16	CEP83	19.407753	18.172061	1175.938064	1.578126864	0.080509068	1.84E-86	6.72E-85	TRUE	TRUE	TRUE	TRUE	ENST00000397809,10, ENST00000339839,9, ENST00000547575,5	CEP83-202, CEP83-201, CEP83-207	protein_coding, protein_coding, protein_coding
ENSG00000124334,18	IL9R	2.63549	2.392302667	144.8995768	1.577384116	0.171072639	3.45E-21	1.88E-20	TRUE	TRUE	FALSE	FALSE	ENST00000244174,11, ENST00000369423,7	IL9R-201, IL9R-202	protein_coding, protein_coding
ENSG00000111783,13	RFX4	0.050262667	0.007391	1.606128201	1.576840322	1.42804533	0.00982752	0.016247652	FALSE	FALSE	FALSE	FALSE	ENST00000392842,6, ENST00000357881,8, ENST00000229387,6	RFX4-203, RFX4-202, RFX4-201	protein_coding, protein_coding, protein_coding
ENSG00000163873,10	GRIK3	0.078373	0.046755667	14.62220505	1.576572896	0.679181992	0.001385947	0.002541522	FALSE	FALSE	FALSE	FALSE	ENST00000373091,8, ENST00000373093,4	GRIK3-201, GRIK3-202	protein_coding, protein_coding
ENSG00000142920,17	AZIN2	2.784967	2.593439	162.4898451	1.575322214	0.18211277	5.96E-19	2.94E-18	TRUE	TRUE	FALSE	FALSE	ENST00000294517,11, ENST00000373443,7, ENST00000373440,6, ENST00000373441,1	AZIN2-201, AZIN2-204, AZIN2-202, AZIN2-203	protein_coding, protein_coding, protein_coding, protein_coding
ENSG00000138964,17	PARVG	0.090976333	0.024898667	2.740687473	1.575110597	1.088851144	0.00686107	0.011585814	FALSE	FALSE	FALSE	FALSE	ENST00000422871,5, ENST00000444313,8, ENST00000415224,5, ENST00000466375,2	PARVG-205, PARVG-206, PARVG-202, PARVG-208	protein_coding, protein_coding, protein_coding, protein_coding
ENSG00000166689,18	PLEKHA7	1.26911	1.2213	206.2462008	1.574719293	0.137497021	2.74E-31	2.19E-30	TRUE	FALSE	FALSE	FALSE	ENST00000531066,6, ENST00000698836,1, ENST00000696749,1, ENST00000355661,7, ENST00000532079,1	PLEKHA7-211, PLEKHA7-221, PLEKHA7-220, PLEKHA7-202, PLEKHA7-214	protein_coding, protein_coding, protein_coding, protein_coding, protein_coding
ENSG00000120332,17	TNN	0.027974667	0.010685333	2.540067602	1.573788591	1.054988467	0.006483866	0.010981592	FALSE	FALSE	FALSE	FALSE	ENST00000239462,9, ENST00000621086,1	TNN-201, TNN-202	protein_coding, protein_coding
ENSG00000282936,2	ENSG00000282936	2.961804333	2.785674	417.2498943	1.573322777	0.166039592	3.13E-22	1.78E-21	TRUE	FALSE	FALSE	FALSE	ENST00000634965,2	ENST00000634965	protein_coding
ENSG00000164185,7	ZNF474	0.14751	0.09022	6.414187035	1.572824589	0.762743455	0.00247537	0.004411729	FALSE	FALSE	FALSE	FALSE	ENST00000296600,5, ENST00000698748,1, ENST00000698749,1	ZNF474-201, ZNF474-204, ZNF474-205	protein_coding, protein_coding, protein_coding
ENSG00000140798,17	ABCC12	0.028468333	0	1.562674196	1.572814827	1.788911032	0.010324833	0.017016759	FALSE	FALSE	FALSE	FALSE	ENST00000311303,8, ENST00000689320,1, ENST00000528693,6	ABCC12-201, ABCC12-214, ABCC12-205	protein_coding, protein_coding, protein_coding
ENSG00000258366,12	RTEL1	13.993491	13.36005733	1671.994771	1.572391103	0.060294502	8.00E-151	1.11E-148	TRUE	TRUE	TRUE	TRUE	ENST00000370018,7, ENST00000360203,11, ENST00000508582,7, ENST00000318100,9	RTEL1-205, RTEL1-203, RTEL1-212, RTEL1-201	protein_coding, protein_coding, protein_coding, protein_coding
ENSG00000056558,11	TRAF1	0.822785667	0.781965333	109.2638136	1.572226715	0.213554111	2.05E-14	8.01E-14	FALSE	FALSE	FALSE	FALSE	ENST00000546084,5, ENST00000373887,8, ENST00000540010,1	TRAF1-203, TRAF1-201, TRAF1-202	protein_coding, protein_coding, protein_coding
ENSG00000113763,12	UNC5A	0.228743333	0.190857667	33.53191341	1.571583858	0.429143499	2.25E-05	4.92E-05	FALSE	FALSE	FALSE	FALSE	ENST00000509580,2, ENST00000329542,9	UNC5A-202, UNC5A-201	protein_coding, protein_coding
ENSG00000010310,9	GIPR	0.622023	0.469846	45.65348864	1.570272899	0.358766877	1.17E-06	2.83E-06	FALSE	FALSE	FALSE	FALSE	ENST00000652180,1, ENST00000590918,6, ENST00000263281,7, ENST00000304207,12	GIPR-209, GIPR-205, GIPR-201, GIPR-202	protein_coding, protein_coding, protein_coding, protein_coding
ENSG00000213903,9	LTB4R	13.712655	12.89382567	902.8444768	1.570001442	0.082094578	1.98E-82	6.56E-81	TRUE	TRUE	TRUE	TRUE	ENST00000345363,8, ENST00000396789,4, ENST00000396782,2	LTB4R-201, LTB4R-203, LTB4R-202	protein_coding, protein_coding, protein_coding
ENSG00000170160,19	CCDC144A	0.769498667	0.685802667	107.7567389	1.569978016	0.280868314	2.41E-09	6.98E-09	FALSE	FALSE	FALSE	FALSE	ENST00000340621,9, ENST00000399273,5, ENST00000697416,1, ENST00000360524,12	CCDC144A-202, CCDC144A-206, CCDC144A-213, CCDC144A-204	protein_coding, protein_coding, protein_coding, protein_coding
ENSG00000141577,14	CEP131	9.914070667	9.476754	1277.374702	1.569900116	0.066702394	2.20E-123	1.83E-121	TRUE	TRUE	TRUE	FALSE	ENST00000374782,7, ENST00000450824,7, ENST00000269392,8, ENST00000575907,5	CEP131-202, CEP131-203, CEP131-201, CEP131-208	protein_coding, protein_coding, protein_coding, protein_coding
ENSG00000177791,12	MYOZ1	0.466400333	0.385958	12.4431643	1.567788685	0.497694132	0.000137246	0.000279684	FALSE	FALSE	FALSE	FALSE	ENST00000359322,5	MYOZ1-201	protein_coding
ENSG00000100299,18	ARSA	10.835012	10.20683933	642.9305848	1.567459309	0.095922383	6.28E-61	1.30E-59	TRUE	TRUE	TRUE	FALSE	ENST00000216124,10, ENST00000356098,9, ENST00000395621,7, ENST00000453344,6, ENST00000395619,3	ARSA-201, ARSA-202, ARSA-204, ARSA-205, ARSA-203	protein_coding, protein_coding, protein_coding, protein_coding, protein_coding
ENSG00000167216,19	KATNAL2	1.529820667	1.373026667	132.1878307	1.567444637	0.214725297	3.29E-14	1.27E-13	TRUE	FALSE	FALSE	FALSE	ENST00000592005,5, ENST00000687039,1, ENST00000693648,1, ENST00000692939,1, ENST00000687291,1, ENST00000591522,2, ENST00000245121,10, ENST00000683218,1, ENST00000689545,1, ENST00000588433,6, ENST00000356157,12	KATNAL2-208, KATNAL2-216, KATNAL2-225, KATNAL2-224, KATNAL2-217, KATNAL2-207, KATNAL2-201, KATNAL2-209, KATNAL2-222, KATNAL2-206, KATNAL2-202	protein_coding, protein_coding, protein_coding, protein_coding, protein_coding, protein_coding, protein_coding, protein_coding, protein_coding, protein_coding, protein_coding
ENSG00000146530,15	VWDE	0.685678333	0.653349	197.2600261	1.565853899	0.221676377	1.84E-13	6.83E-13	FALSE	FALSE	FALSE	FALSE	ENST00000275358,8	VWDE-201	protein_coding
ENSG00000196218,14	RYR1	0.026925667	0.018177667	13.01276102	1.565108722	0.589417824	0.000608973	0.001160258	FALSE	FALSE	FALSE	FALSE	ENST00000359596,8, ENST00000355481,8	RYR1-202, RYR1-201	protein_coding, protein_coding
ENSG00000069188,17	SDK2	0.835140667	0.821483667	331.7243622	1.56369678	0.129229714	1.29E-34	1.17E-33	FALSE	FALSE	FALSE	FALSE	ENST00000392650,8	SDK2-201	protein_coding
ENSG00000130649,10	CYP2E1	0.728161667	0.624991667	24.50548112	1.562808588	0.379359496	3.66E-06	8.55E-06	FALSE	FALSE	FALSE	FALSE	ENST00000463117,6, ENST00000252945,8	CYP2E1-205, CYP2E1-201	protein_coding, protein_coding
ENSG00000104859,15	CLASRP	25.28824	24.14787867	1706.650577	1.559669336	0.061168408	2.65E-144	3.35E-142	TRUE	TRUE	TRUE	TRUE	ENST00000221455,8, ENST00000391953,8, ENST00000544944,6	CLASRP-201, CLASRP-203, CLASRP-204	protein_coding, protein_coding, protein_coding
ENSG00000059378,13	PARP12	0.04303	0.006931	2.174221775	1.55931236	1.435414896	0.010328655	0.017021349	FALSE	FALSE	FALSE	FALSE	ENST00000263549,8	PARP12-201	protein_coding
ENSG00000111249,14	CUX2	0.248022333	0.205881667	42.22964605	1.559173291	0.296341562	1.52E-08	4.17E-08	FALSE	FALSE	FALSE	FALSE	ENST00000261726,11	CUX2-201	protein_coding
ENSG00000077157,22	PPP1R12B	4.504079	4.300901	1536.744779	1.558137968	0.133786511	2.95E-32	2.46E-31	TRUE	TRUE	FALSE	FALSE	ENST00000608999,6, ENST00000391959,5, ENST00000480184,5, ENST00000356764,6, ENST00000290419,9, ENST00000491336,5, ENST00000634903,1	PPP1R12B-216, PPP1R12B-204, PPP1R12B-212, PPP1R12B-202, PPP1R12B-201, PPP1R12B-214, PPP1R12B-218	protein_coding, protein_coding, protein_coding, protein_coding, protein_coding, protein_coding, protein_coding
ENSG00000255835,1	ENSG00000255835	1.469212333	0	15.89229455	1.556239635	2.230493731	0.005315583	0.009103682	FALSE	FALSE	FALSE	FALSE	ENST00000432920,2	ENST00000432920	protein_coding
ENSG00000104863,12	LIN7B	4.203738667	3.822053667	49.99780092	1.556208805	0.296766062	1.68E-08	4.60E-08	TRUE	TRUE	FALSE	FALSE	ENST00000391864,7, ENST00000221459,7	LIN7B-202, LIN7B-201	protein_coding, protein_coding
ENSG00000131470,15	PSMC3IP	31.553334	30.57556967	835.074329	1.554098566	0.073277404	1.02E-100	5.02E-99	TRUE	TRUE	TRUE	TRUE	ENST00000393795,8, ENST00000253789,9, ENST00000587209,5, ENST00000590760,5	PSMC3IP-202, PSMC3IP-201, PSMC3IP-204, PSMC3IP-208	protein_coding, protein_coding, protein_coding, protein_coding
ENSG00000011028,14	MRC2	0.935448333	0.894118667	166.8272845	1.553051271	0.167225884	1.92E-21	1.06E-20	FALSE	FALSE	FALSE	FALSE	ENST00000303375,10, ENST00000446119,2	MRC2-201, MRC2-202	protein_coding, protein_coding
ENSG00000274997,2	H2AC12	2.790303	1.774403333	12.48187791	1.552814416	0.673195464	0.001523339	0.002783216	FALSE	FALSE	FALSE	FALSE	ENST00000377459,3	H2AC12-201	protein_coding
ENSG00000198858,10	R3HDM4	47.35800267	42.94223233	1510.928315	1.552333503	0.23629734	5.77E-12	1.97E-11	TRUE	TRUE	TRUE	TRUE	ENST00000361574,10, ENST00000587975,2, ENST00000626716,1	R3HDM4-201, R3HDM4-203, R3HDM4-208	protein_coding, protein_coding, protein_coding
ENSG00000179600,4	GPHB5	0.409716333	0.051342667	1.550331642	1.551357408	1.540424136	0.010963118	0.018010916	FALSE	FALSE	FALSE	FALSE	ENST00000621500,2, ENST00000314140,2	GPHB5-202, GPHB5-201	protein_coding, protein_coding
ENSG00000124713,6	GNMT	0.749098	0.485930667	12.24393504	1.551159775	0.543756063	0.000359119	0.000702542	FALSE	FALSE	FALSE	FALSE	ENST00000372808,4	GNMT-201	protein_coding
ENSG00000274933,6	TBC1D3I	0.276139333	0.217030333	11.88635716	1.550733668	0.496492985	0.000155541	0.000315286	FALSE	FALSE	FALSE	FALSE	ENST00000616671,4, ENST00000618620,4, ENST00000621034,2	TBC1D3I-201, TBC1D3I-202, TBC1D3I-203	protein_coding, protein_coding, protein_coding
ENSG00000259803,8	SLC22A31	0.736201	0.620696667	25.05654594	1.550110063	0.447269006	4.85E-05	0.000103024	FALSE	FALSE	FALSE	FALSE	ENST00000614943,4, ENST00000682282,1, ENST00000562855,7	SLC22A31-206, SLC22A31-207, SLC22A31-201	protein_coding, protein_coding, protein_coding
ENSG00000204262,14	COL5A2	0.706401	0.689298333	129.7483076	1.549598541	0.173196217	4.44E-20	2.31E-19	FALSE	FALSE	FALSE	FALSE	ENST00000374866,9, ENST00000618828,1	COL5A2-201, COL5A2-203	protein_coding, protein_coding
ENSG00000096968,14	JAK2	2.299307667	2.188431333	289.6979166	1.548249062	0.147763391	1.35E-26	9.12E-26	TRUE	FALSE	FALSE	FALSE	ENST00000381652,4	JAK2-201	protein_coding
ENSG00000013441,17	CLK1	31.24061333	30.36037933	1012.211313	1.548238971	0.079535908	2.76E-85	9.86E-84	TRUE	TRUE	TRUE	TRUE	ENST00000321356,9, ENST00000409769,6, ENST00000434813,3	CLK1-201, CLK1-203, CLK1-205	protein_coding, protein_coding, protein_coding
ENSG00000065534,20	MYLK	1.371264667	1.064288333	282.6398616	1.548023368	0.271593351	1.33E-09	3.92E-09	FALSE	FALSE	FALSE	FALSE	ENST00000360772,7, ENST00000360304,8, ENST00000685744,1, ENST00000685021,1, ENST00000418370,6, ENST00000688223,1, ENST00000688024,1, ENST00000693689,1, ENST00000685953,1, ENST00000578202,2, ENST00000692356,1, ENST00000583087,6, ENST00000346322,10, ENST00000508240,2, ENST00000686761,1, ENST00000690457,1, ENST00000686245,1, ENST00000686406,1, ENST00000687848,1, ENST00000687375,1, ENST00000515434,1,…	MYLK-203, MYLK-202, MYLK-223, MYLK-219, MYLK-204, MYLK-239, MYLK-238, MYLK-257, MYLK-225, MYLK-215, MYLK-254, MYLK-216, MYLK-201, MYLK-208, MYLK-232, MYLK-248, MYLK-227, MYLK-230, MYLK-237, MYLK-234, MYLK-214, MYLK-222	protein_coding, protein_coding, protein_coding, protein_coding, protein_coding, protein_coding, protein_coding, protein_coding, protein_coding, protein_coding, protein_coding, protein_coding, protein_coding, protein_coding, protein_coding, protein_coding, protein_coding, protein_coding, protein_coding, protein_coding, protein_coding, protein_coding
ENSG00000176697,20	BDNF	0.094237333	0.056157667	8.142167292	1.547866852	0.681555324	0.001675378	0.00304407	FALSE	FALSE	FALSE	FALSE	ENST00000439476,6, ENST00000525528,1, ENST00000395986,6, ENST00000533131,5, ENST00000356660,9, ENST00000418212,5, ENST00000533246,5, ENST00000530861,5, ENST00000395983,7, ENST00000438929,5, ENST00000532997,5, ENST00000395981,7, ENST00000395978,7, ENST00000525950,5, ENST00000314915,6	BDNF-209, BDNF-210, BDNF-206, BDNF-215, BDNF-202, BDNF-207, BDNF-216, BDNF-213, BDNF-205, BDNF-208, BDNF-214, BDNF-204, BDNF-203, BDNF-211, BDNF-201	protein_coding, protein_coding, protein_coding, protein_coding, protein_coding, protein_coding, protein_coding, protein_coding, protein_coding, protein_coding, protein_coding, protein_coding, protein_coding, protein_coding, protein_coding
ENSG00000159450,13	TCHH	0.175356333	0.163789	79.88163492	1.546737893	0.253666979	1.22E-10	3.84E-10	FALSE	FALSE	FALSE	FALSE	ENST00000614923,2	TCHH-201	protein_coding
ENSG00000139410,15	SDSL	1.596677667	1.449593667	77.62002068	1.545732166	0.282063574	4.68E-09	1.33E-08	TRUE	FALSE	FALSE	FALSE	ENST00000403593,9, ENST00000345635,8	SDSL-202, SDSL-201	protein_coding, protein_coding
ENSG00000066923,18	STAG3	0.604153333	0.546551333	68.96111074	1.545556009	0.23354535	4.22E-12	1.45E-11	FALSE	FALSE	FALSE	FALSE	ENST00000426455,5, ENST00000394018,6, ENST00000317296,9, ENST00000615138,5, ENST00000620100,5	STAG3-206, STAG3-202, STAG3-201, STAG3-218, STAG3-219	protein_coding, protein_coding, protein_coding, protein_coding, protein_coding
ENSG00000169231,13	THBS3	3.795286333	3.597125667	337.7002832	1.545224341	0.109984461	9.91E-46	1.28E-44	TRUE	TRUE	FALSE	FALSE	ENST00000368378,7, ENST00000541576,5, ENST00000457183,6, ENST00000541990,5	THBS3-201, THBS3-210, THBS3-203, THBS3-211	protein_coding, protein_coding, protein_coding, protein_coding
ENSG00000124772,12	CPNE5	0.093175	0.037889	4.80493657	1.544395323	0.853987847	0.004299529	0.007443967	FALSE	FALSE	FALSE	FALSE	ENST00000244751,7, ENST00000393189,2, ENST00000633136,2	CPNE5-201, CPNE5-202, CPNE5-205	protein_coding, protein_coding, protein_coding
ENSG00000157578,14	LCA5L	1.527801333	1.427479	74.35910216	1.54369818	0.255171777	1.65E-10	5.16E-10	TRUE	FALSE	FALSE	FALSE	ENST00000288350,8, ENST00000380671,6, ENST00000358268,6, ENST00000485895,6	LCA5L-201, LCA5L-203, LCA5L-202, LCA5L-218	protein_coding, protein_coding, protein_coding, protein_coding
ENSG00000165949,13	IFI27	3.058733333	2.197127333	23.14992283	1.542705436	0.469755554	9.29E-05	0.000192797	TRUE	FALSE	FALSE	FALSE	ENST00000618863,1, ENST00000621160,5, ENST00000620396,4, ENST00000612813,4	IFI27-211, IFI27-213, IFI27-212, IFI27-205	protein_coding, protein_coding, protein_coding, protein_coding
ENSG00000077935,17	SMC1B	0.701063667	0.637962333	56.23312557	1.542054491	0.260593547	3.70E-10	1.13E-09	FALSE	FALSE	FALSE	FALSE	ENST00000357450,9, ENST00000404354,3	SMC1B-201, SMC1B-202	protein_coding, protein_coding
ENSG00000126217,21	MCF2L	0.723868667	0.669712667	173.936437	1.541453186	0.204445758	5.64E-15	2.28E-14	FALSE	FALSE	FALSE	FALSE	ENST00000375608,7, ENST00000397036,4, ENST00000397030,5, ENST00000535094,7, ENST00000421756,5, ENST00000375604,6, ENST00000375597,8, ENST00000397024,1, ENST00000397021,5	MCF2L-204, MCF2L-209, MCF2L-208, MCF2L-232, MCF2L-213, MCF2L-203, MCF2L-202, MCF2L-207, MCF2L-206	protein_coding, protein_coding, protein_coding, protein_coding, protein_coding, protein_coding, protein_coding, protein_coding, protein_coding
ENSG00000266964,6	FXYD1	0.538370667	0.232688667	4.021121336	1.541403223	0.933144088	0.005588	0.00954498	FALSE	FALSE	FALSE	FALSE	ENST00000351325,9, ENST00000612146,4, ENST00000589209,5, ENST00000455515,6, ENST00000588715,5, ENST00000588607,5, ENST00000588081,5	FXYD1-201, FXYD1-211, FXYD1-208, FXYD1-202, FXYD1-206, FXYD1-205, FXYD1-204	protein_coding, protein_coding, protein_coding, protein_coding, protein_coding, protein_coding, protein_coding
ENSG00000172382,10	PRSS27	1.983728667	1.806655333	56.00349475	1.540477009	0.297008698	2.34E-08	6.37E-08	TRUE	FALSE	FALSE	FALSE	ENST00000302641,8	PRSS27-201	protein_coding
ENSG00000059377,18	TBXAS1	0.958679	0.854557667	49.28482372	1.539891181	0.302338659	3.83E-08	1.03E-07	FALSE	FALSE	FALSE	FALSE	ENST00000425687,5, ENST00000650822,1, ENST00000416849,6, ENST00000336425,10, ENST00000652056,1, ENST00000455353,6, ENST00000458722,6, ENST00000448866,7, ENST00000411653,6	TBXAS1-206, TBXAS1-221, TBXAS1-204, TBXAS1-201, TBXAS1-222, TBXAS1-209, TBXAS1-210, TBXAS1-208, TBXAS1-202	protein_coding, protein_coding, protein_coding, protein_coding, protein_coding, protein_coding, protein_coding, protein_coding, protein_coding
ENSG00000006283,18	CACNA1G	0.138066333	0.110364	86.88863816	1.539410394	0.3535474	1.38E-06	3.31E-06	FALSE	FALSE	FALSE	FALSE	ENST00000359106,10, ENST00000360761,8, ENST00000354983,8, ENST00000352832,9, ENST00000442258,6, ENST00000416767,8, ENST00000502264,5, ENST00000512389,5, ENST00000513964,5, ENST00000514717,5, ENST00000510366,5, ENST00000503485,5, ENST00000507510,6, ENST00000507336,5, ENST00000513689,6, ENST00000507609,5, ENST00000510115,5, ENST00000515165,5, ENST00000514181,5, ENST00000515765,5, ENST00000514079,5,…	CACNA1G-204, CACNA1G-205, CACNA1G-202, CACNA1G-201, CACNA1G-208, CACNA1G-206, CACNA1G-209, CACNA1G-225, CACNA1G-227, CACNA1G-230, CACNA1G-222, CACNA1G-211, CACNA1G-218, CACNA1G-217, CACNA1G-226, CACNA1G-219, CACNA1G-221, CACNA1G-231, CACNA1G-229, CACNA1G-233, CACNA1G-228, CACNA1G-220, CACNA1G-214, CACNA1G-232, CACNA1G-207, CACNA1G-203	protein_coding, protein_coding, protein_coding, protein_coding, protein_coding, protein_coding, protein_coding, protein_coding, protein_coding, protein_coding, protein_coding, protein_coding, protein_coding, protein_coding, protein_coding, protein_coding, protein_coding, protein_coding, protein_coding, protein_coding, protein_coding, protein_coding, protein_coding, protein_coding, protein_coding,…
ENSG00000214338,10	SOGA3	2.085420333	2.007609333	305.9961078	1.539054884	0.149125603	7.15E-26	4.66E-25	TRUE	FALSE	FALSE	FALSE	ENST00000525778,5, ENST00000465909,2	SOGA3-203, SOGA3-201	protein_coding, protein_coding
ENSG00000130997,16	POLN	4.47137	4.401051	317.0398575	1.537644634	0.119424104	7.94E-39	8.26E-38	TRUE	TRUE	FALSE	FALSE	ENST00000382865,5, ENST00000511885,6	POLN-201, POLN-210	protein_coding, protein_coding
ENSG00000204851,7	PNMA8B	0.022846333	0.002636667	2.618909516	1.536572917	1.489726746	0.011194801	0.018371328	FALSE	FALSE	FALSE	FALSE	ENST00000599531,2	PNMA8B-202	protein_coding
ENSG00000215912,13	TTC34	0.228367	0.203836667	63.91035716	1.53622258	0.284967178	7.81E-09	2.19E-08	FALSE	FALSE	FALSE	FALSE	ENST00000401095,9, ENST00000637179,1	TTC34-201, TTC34-202	protein_coding, protein_coding
ENSG00000163995,21	ABLIM2	0.601617333	0.573434	46.85858732	1.535692709	0.297365242	2.66E-08	7.21E-08	FALSE	FALSE	FALSE	FALSE	ENST00000676532,1, ENST00000361737,9, ENST00000447017,7, ENST00000514025,5, ENST00000545242,6, ENST00000341937,9, ENST00000361581,9, ENST00000407564,7, ENST00000505872,5, ENST00000428004,6	ABLIM2-216, ABLIM2-203, ABLIM2-206, ABLIM2-213, ABLIM2-215, ABLIM2-201, ABLIM2-202, ABLIM2-204, ABLIM2-209, ABLIM2-205	protein_coding, protein_coding, protein_coding, protein_coding, protein_coding, protein_coding, protein_coding, protein_coding, protein_coding, protein_coding
ENSG00000187775,17	DNAH17	0.047075667	0.044063333	20.1417361	1.535442685	0.408743426	1.69E-05	3.73E-05	FALSE	FALSE	FALSE	FALSE	ENST00000389840,7	DNAH17-201	protein_coding
ENSG00000171931,13	FBXW10	0.239452333	0.187396333	16.34876737	1.534931073	0.452378816	6.48E-05	0.000136184	FALSE	FALSE	FALSE	FALSE	ENST00000308799,8, ENST00000395665,9, ENST00000301938,4	FBXW10-202, FBXW10-203, FBXW10-201	protein_coding, protein_coding, protein_coding
ENSG00000053524,13	MCF2L2	0.128223	0.074359	11.40064201	1.534829507	0.669508336	0.001647807	0.002995301	FALSE	FALSE	FALSE	FALSE	ENST00000328913,8, ENST00000473233,5, ENST00000447025,6, ENST00000414362,6	MCF2L2-201, MCF2L2-208, MCF2L2-203, MCF2L2-202	protein_coding, protein_coding, protein_coding, protein_coding
ENSG00000170390,16	DCLK2	0.950076667	0.871712	90.52440274	1.534376246	0.253220444	1.58E-10	4.94E-10	FALSE	FALSE	FALSE	FALSE	ENST00000296550,12, ENST00000635524,1, ENST00000506325,5, ENST00000302176,8	DCLK2-201, DCLK2-207, DCLK2-204, DCLK2-202	protein_coding, protein_coding, protein_coding, protein_coding
ENSG00000125503,13	PPP1R12C	20.81761267	20.53535733	1900.141771	1.532583537	0.051771014	1.82E-193	4.38E-191	TRUE	TRUE	TRUE	TRUE	ENST00000263433,8, ENST00000435544,6	PPP1R12C-201, PPP1R12C-202	protein_coding, protein_coding
ENSG00000275591,5	XKR5	0.045821	0.025442333	11.28310394	1.532354114	0.773393293	0.003229924	0.005677684	FALSE	FALSE	FALSE	FALSE	ENST00000618742,3	XKR5-201	protein_coding
ENSG00000189283,10	FHIT	5.009575333	4.718094	154.4235596	1.5313132	0.15672048	1.90E-23	1.13E-22	TRUE	TRUE	FALSE	FALSE	ENST00000492590,6, ENST00000476844,5, ENST00000468189,5, ENST00000341848,5	FHIT-208, FHIT-205, FHIT-204, FHIT-201	protein_coding, protein_coding, protein_coding, protein_coding
ENSG00000143882,12	ATP6V1C2	0.464888667	0.382942667	23.38821452	1.531014448	0.478894015	0.000127686	0.000261046	FALSE	FALSE	FALSE	FALSE	ENST00000272238,9, ENST00000381661,3, ENST00000635370,1	ATP6V1C2-201, ATP6V1C2-202, ATP6V1C2-204	protein_coding, protein_coding, protein_coding
ENSG00000198870,8	STKLD1	0.114823333	0.074511333	6.86765511	1.530778534	0.716078464	0.002354646	0.004207525	FALSE	FALSE	FALSE	FALSE	ENST00000371957,4	STKLD1-201	protein_coding
ENSG00000141959,17	PFKL	58.77947767	56.87830467	3602.791161	1.530532258	0.099962042	8.45E-54	1.40E-52	TRUE	TRUE	TRUE	TRUE	ENST00000349048,9, ENST00000628044,1	PFKL-201, PFKL-212	protein_coding, protein_coding
ENSG00000229474,8	PATL2	0.070398333	0.038601667	4.494420252	1.529299766	0.893892589	0.005258254	0.00901078	FALSE	FALSE	FALSE	FALSE	ENST00000434130,6, ENST00000682850,1, ENST00000560780,1	PATL2-201, PATL2-209, PATL2-207	protein_coding, protein_coding, protein_coding
ENSG00000187627,17	RGPD1	0.088902	0.053769667	8.900325809	1.529250077	0.683070031	0.001891041	0.00341364	FALSE	FALSE	FALSE	FALSE	ENST00000409776,6, ENST00000398193,8, ENST00000641458,2	RGPD1-202, RGPD1-201, RGPD1-205	protein_coding, protein_coding, protein_coding
ENSG00000179399,15	GPC5	0.266534333	0.192748333	11.85360293	1.529128296	0.631506318	0.001225108	0.002259949	FALSE	FALSE	FALSE	FALSE	ENST00000377067,9, ENST00000618596,1	GPC5-201, GPC5-204	protein_coding, protein_coding
ENSG00000164438,6	TLX3	1.130816667	1.025487333	47.82544371	1.528559164	0.317201927	1.57E-07	4.06E-07	FALSE	FALSE	FALSE	FALSE	ENST00000296921,6	TLX3-201	protein_coding
ENSG00000167103,12	PIP5KL1	0.511876667	0.474132667	34.12955219	1.525177403	0.364726519	3.02E-06	7.10E-06	FALSE	FALSE	FALSE	FALSE	ENST00000388747,9, ENST00000300432,3	PIP5KL1-202, PIP5KL1-201	protein_coding, protein_coding
ENSG00000133454,16	MYO18B	0.01465	0.005779	2.880293755	1.524600564	1.000198465	0.007007416	0.011815934	FALSE	FALSE	FALSE	FALSE	ENST00000536101,5, ENST00000335473,12, ENST00000407587,6	MYO18B-205, MYO18B-201, MYO18B-202	protein_coding, protein_coding, protein_coding
ENSG00000104808,8	DHDH	1.056463	0.960382	23.88369009	1.524572904	0.401412845	1.47E-05	3.26E-05	FALSE	FALSE	FALSE	FALSE	ENST00000221403,7, ENST00000523250,5, ENST00000522614,5	DHDH-201, DHDH-204, DHDH-203	protein_coding, protein_coding, protein_coding
ENSG00000214595,13	EML6	1.018877333	0.994649333	228.4035631	1.523600393	0.142401695	1.33E-27	9.23E-27	FALSE	FALSE	FALSE	FALSE	ENST00000356458,8	EML6-201	protein_coding
ENSG00000276547,2	PCDHGB5	0.041934333	0.00596	2.975664702	1.522945878	1.369551763	0.010968977	0.018018739	FALSE	FALSE	FALSE	FALSE	ENST00000617380,2, ENST00000621169,1	PCDHGB5-201, PCDHGB5-202	protein_coding, protein_coding
ENSG00000184305,16	CCSER1	0.903965	0.843033667	108.3998724	1.522857183	0.225879362	1.89E-12	6.64E-12	FALSE	FALSE	FALSE	FALSE	ENST00000509176,6, ENST00000432775,6	CCSER1-209, CCSER1-201	protein_coding, protein_coding
ENSG00000100197,23	CYP2D6	1.378969	1.257699333	46.02258792	1.521994786	0.30485128	6.65E-08	1.75E-07	TRUE	FALSE	FALSE	FALSE	ENST00000645361,2, ENST00000359033,4	CYP2D6-204, CYP2D6-201	protein_coding, protein_coding
ENSG00000197943,12	PLCG2	5.190537333	4.966850667	566.9748496	1.520645128	0.099200549	6.52E-54	1.09E-52	TRUE	TRUE	FALSE	FALSE	ENST00000563193,2, ENST00000564138,6, ENST00000697564,1, ENST00000697583,1, ENST00000697584,1, ENST00000697585,1, ENST00000697586,1, ENST00000697587,1	PLCG2-202, PLCG2-206, PLCG2-219, PLCG2-223, PLCG2-224, PLCG2-225, PLCG2-226, PLCG2-227	protein_coding, protein_coding, protein_coding, protein_coding, protein_coding, protein_coding, protein_coding, protein_coding
ENSG00000145214,14	DGKQ	5.553758667	5.546128333	662.0183686	1.520387372	0.096904571	2.38E-56	4.27E-55	TRUE	TRUE	FALSE	FALSE	ENST00000273814,8	DGKQ-201	protein_coding
ENSG00000142408,7	CACNG8	1.457415333	1.439377	447.5151334	1.519804226	0.09697542	3.13E-56	5.59E-55	TRUE	FALSE	FALSE	FALSE	ENST00000270458,4	CACNG8-201	protein_coding
ENSG00000124215,17	CDH26	0.562466333	0.499065667	50.35378011	1.519529129	0.273896068	3.35E-09	9.59E-09	FALSE	FALSE	FALSE	FALSE	ENST00000348616,9, ENST00000244049,7, ENST00000350849,10	CDH26-202, CDH26-201, CDH26-203	protein_coding, protein_coding, protein_coding
ENSG00000121270,16	ABCC11	0.351667	0.297206333	40.42806727	1.518648623	0.339596592	8.39E-07	2.05E-06	FALSE	FALSE	FALSE	FALSE	ENST00000356608,7, ENST00000353782,9, ENST00000394747,5, ENST00000394748,5	ABCC11-202, ABCC11-201, ABCC11-203, ABCC11-204	protein_coding, protein_coding, protein_coding, protein_coding
ENSG00000146005,4	PSD2	0.029589	0.012806	2.989069492	1.517164116	0.991837413	0.007088695	0.011944404	FALSE	FALSE	FALSE	FALSE	ENST00000274710,4	PSD2-201	protein_coding
ENSG00000150471,17	ADGRL3	1.040798	0.979376667	224.6071894	1.515789372	0.157225289	6.95E-23	4.05E-22	FALSE	FALSE	FALSE	FALSE	ENST00000683033,1, ENST00000512091,6, ENST00000514591,5, ENST00000509896,5, ENST00000511324,5, ENST00000506700,5, ENST00000507164,5, ENST00000508693,5, ENST00000507625,5, ENST00000514157,5, ENST00000504896,5, ENST00000508946,5, ENST00000506720,5, ENST00000506746,5, ENST00000514996,5	ADGRL3-219, ADGRL3-215, ADGRL3-217, ADGRL3-213, ADGRL3-214, ADGRL3-203, ADGRL3-206, ADGRL3-209, ADGRL3-207, ADGRL3-216, ADGRL3-202, ADGRL3-210, ADGRL3-204, ADGRL3-205, ADGRL3-218	protein_coding, protein_coding, protein_coding, protein_coding, protein_coding, protein_coding, protein_coding, protein_coding, protein_coding, protein_coding, protein_coding, protein_coding, protein_coding, protein_coding, protein_coding
ENSG00000003137,9	CYP26B1	1.856942333	1.798818667	221.7533654	1.515437072	0.141706159	1.42E-27	9.86E-27	TRUE	FALSE	FALSE	FALSE	ENST00000001146,7, ENST00000546307,5, ENST00000412253,1	CYP26B1-201, CYP26B1-205, CYP26B1-202	protein_coding, protein_coding, protein_coding
ENSG00000135253,16	KCP	0.050245	0.025066667	4.111674108	1.515352796	0.832346879	0.004541545	0.007839021	FALSE	FALSE	FALSE	FALSE	ENST00000610776,5, ENST00000613019,4	KCP-203, KCP-206	protein_coding, protein_coding
ENSG00000124391,5	IL17C	0.140224333	0.009489333	1.86665881	1.514523396	1.563766522	0.011987161	0.019589444	FALSE	FALSE	FALSE	FALSE	ENST00000244241,5	IL17C-201	protein_coding
ENSG00000135315,12	CEP162	4.932362667	4.891977333	600.9574234	1.51290264	0.085792561	1.82E-70	4.71E-69	TRUE	TRUE	FALSE	FALSE	ENST00000257766,8, ENST00000617909,1, ENST00000403245,8	CEP162-201, CEP162-207, CEP162-202	protein_coding, protein_coding, protein_coding
ENSG00000184205,14	TSPYL2	5.522454667	5.525357333	547.0491159	1.512023458	0.104817799	4.83E-48	6.68E-47	TRUE	TRUE	TRUE	FALSE	ENST00000375442,8	TSPYL2-201	protein_coding
ENSG00000152969,21	JAKMIP1	1.789119	1.703986667	190.3424011	1.510921025	0.182707447	1.72E-17	7.90E-17	TRUE	FALSE	FALSE	FALSE	ENST00000409021,9, ENST00000637373,2, ENST00000409371,8, ENST00000282924,9, ENST00000409831,5, ENST00000700569,1, ENST00000700570,1, ENST00000700571,1, ENST00000700572,1, ENST00000700573,1, ENST00000700575,1, ENST00000410077,2	JAKMIP1-202, JAKMIP1-208, JAKMIP1-203, JAKMIP1-201, JAKMIP1-204, JAKMIP1-212, JAKMIP1-213, JAKMIP1-214, JAKMIP1-215, JAKMIP1-216, JAKMIP1-218, JAKMIP1-205	protein_coding, protein_coding, protein_coding, protein_coding, protein_coding, protein_coding, protein_coding, protein_coding, protein_coding, protein_coding, protein_coding, protein_coding
ENSG00000130427,3	EPO	0.198597333	0.098622667	6.982238309	1.510585636	0.767335987	0.003503875	0.006131689	FALSE	FALSE	FALSE	FALSE	ENST00000252723,3	EPO-201	protein_coding
ENSG00000166004,15	CEP295	13.36834333	13.31864167	2154.998326	1.510448647	0.054223372	1.25E-171	2.10E-169	TRUE	TRUE	TRUE	TRUE	ENST00000325212,11, ENST00000531700,5	CEP295-201, CEP295-206	protein_coding, protein_coding
ENSG00000118997,14	DNAH7	0.31688	0.266314667	44.9784336	1.509720663	0.354341973	2.21E-06	5.23E-06	FALSE	FALSE	FALSE	FALSE	ENST00000409063,5, ENST00000312428,11, ENST00000410072,5	DNAH7-202, DNAH7-201, DNAH7-203	protein_coding, protein_coding, protein_coding
ENSG00000101746,16	NOL4	0.050844333	0.025716	13.59205184	1.509079388	0.745639034	0.003154674	0.005554919	FALSE	FALSE	FALSE	FALSE	ENST00000261592,10, ENST00000535384,5, ENST00000589544,5, ENST00000538587,5	NOL4-201, NOL4-202, NOL4-211, NOL4-203	protein_coding, protein_coding, protein_coding, protein_coding
ENSG00000186105,8	LRRC70	0.562361333	0.410980667	10.91044356	1.508318397	0.514832569	0.000314534	0.0006196	FALSE	FALSE	FALSE	FALSE	ENST00000334994,6, ENST00000491184,2	LRRC70-201, LRRC70-203	protein_coding, protein_coding
ENSG00000129028,9	THAP10	7.151357667	7.059682	258.8965217	1.506495297	0.13074523	1.36E-31	1.10E-30	TRUE	TRUE	TRUE	FALSE	ENST00000249861,9	THAP10-201	protein_coding
ENSG00000161328,11	LRRC56	1.291631333	1.261053333	97.04928769	1.505532188	0.213472063	2.20E-13	8.13E-13	TRUE	FALSE	FALSE	FALSE	ENST00000270115,8	LRRC56-201	protein_coding
ENSG00000075399,14	VPS9D1	0.411449667	0.337104333	37.56724228	1.505496284	0.348151512	1.68E-06	4.01E-06	FALSE	FALSE	FALSE	FALSE	ENST00000561976,5, ENST00000389386,8	VPS9D1-202, VPS9D1-201	protein_coding, protein_coding
ENSG00000196890,5	H2BU1	3.190013333	2.329528667	96.91723026	1.505459758	0.419293779	3.37E-05	7.27E-05	TRUE	FALSE	FALSE	FALSE	ENST00000693095,1, ENST00000620438,2	H2BU1-203, H2BU1-201	protein_coding, protein_coding
ENSG00000188263,11	IL17REL	0.228367	0.227886	48.56565411	1.50516823	0.327520171	4.83E-07	1.20E-06	FALSE	FALSE	FALSE	FALSE	ENST00000695950,1, ENST00000695951,1	IL17REL-202, IL17REL-203	protein_coding, protein_coding
ENSG00000176723,10	ZNF843	0.508989667	0.471488	39.19049085	1.505127223	0.364156066	3.86E-06	9.01E-06	FALSE	FALSE	FALSE	FALSE	ENST00000564218,5, ENST00000315678,10, ENST00000618063,1	ZNF843-202, ZNF843-201, ZNF843-203	protein_coding, protein_coding, protein_coding
ENSG00000197603,16	CPLANE1	5.876800667	5.840345	1556.538094	1.504480984	0.103921315	2.30E-48	3.20E-47	TRUE	TRUE	FALSE	FALSE	ENST00000508244,5, ENST00000651892,2	CPLANE1-205, CPLANE1-215	protein_coding, protein_coding
ENSG00000123901,9	GPR83	0.366994	0.335564667	25.51703182	1.504456861	0.346470329	1.55E-06	3.71E-06	FALSE	FALSE	FALSE	FALSE	ENST00000243673,7, ENST00000539203,2	GPR83-201, GPR83-202	protein_coding, protein_coding
ENSG00000196787,4	H2AC11	5.336016333	4.788165	42.53689113	1.502966536	0.411237575	2.66E-05	5.79E-05	TRUE	TRUE	FALSE	FALSE	ENST00000359193,4	H2AC11-201	protein_coding
ENSG00000213085,10	CFAP45	0.292606667	0.241916667	23.91646149	1.502302423	0.425552876	4.24E-05	9.08E-05	FALSE	FALSE	FALSE	FALSE	ENST00000368099,9, ENST00000426543,6	CFAP45-201, CFAP45-202	protein_coding, protein_coding
ENSG00000112053,14	SLC26A8	0.030984333	0.003385	1.383756651	1.501025346	1.566856601	0.012362947	0.020172162	FALSE	FALSE	FALSE	FALSE	ENST00000490799,6, ENST00000394602,6, ENST00000355574,6	SLC26A8-208, SLC26A8-202, SLC26A8-201	protein_coding, protein_coding, protein_coding
ENSG00000237489,5	C10orf143	1.394662	1.340785333	31.3668884	1.500384648	0.396393765	1.62E-05	3.59E-05	TRUE	FALSE	FALSE	FALSE	ENST00000637128,2	C10orf143-202	protein_coding
ENSG00000244623,2	OR2AE1	0.140019	0	1.737706329	1.497885713	1.520177522	0.012384413	0.020204464	FALSE	FALSE	FALSE	FALSE	ENST00000316368,3	OR2AE1-201	protein_coding
ENSG00000227877,7	MRLN	0.382262333	0	1.004559153	1.497547674	1.706575554	0.012231852	0.019971438	FALSE	FALSE	FALSE	FALSE	ENST00000414264,6, ENST00000430431,5	MRLN-201, MRLN-202	protein_coding, protein_coding
ENSG00000145819,18	ARHGAP26	2.851272333	2.838640667	479.7751269	1.497042944	0.127132838	7.09E-33	6.04E-32	TRUE	TRUE	FALSE	FALSE	ENST00000645722,2, ENST00000274498,9, ENST00000642734,1, ENST00000475287,2	ARHGAP26-222, ARHGAP26-201, ARHGAP26-220, ARHGAP26-216	protein_coding, protein_coding, protein_coding, protein_coding
ENSG00000186472,20	PCLO	2.293403667	2.285252	868.6696827	1.496614445	0.090567301	3.36E-62	7.32E-61	TRUE	FALSE	FALSE	FALSE	ENST00000333891,14, ENST00000423517,6, ENST00000618073,1, ENST00000437081,1	PCLO-201, PCLO-203, PCLO-209, PCLO-206	protein_coding, protein_coding, protein_coding, protein_coding
ENSG00000198892,7	SHISA4	3.158493333	3.172940667	85.59785534	1.493255777	0.203377408	2.70E-14	1.05E-13	TRUE	TRUE	FALSE	FALSE	ENST00000362011,7	SHISA4-201	protein_coding
ENSG00000127318,11	IL22	0.169386	0	1.226005712	1.49317983	1.721504173	0.012266755	0.020022454	FALSE	FALSE	FALSE	FALSE	ENST00000538666,6, ENST00000328087,6	IL22-202, IL22-201	protein_coding, protein_coding
ENSG00000204991,11	SPIRE2	3.707238333	3.720369667	344.3748027	1.492964348	0.126588703	5.73E-33	4.90E-32	TRUE	TRUE	FALSE	FALSE	ENST00000378247,8, ENST00000393062,6, ENST00000563972,1	SPIRE2-201, SPIRE2-202, SPIRE2-205	protein_coding, protein_coding, protein_coding
ENSG00000214021,17	TTLL3	9.683861667	9.778778667	1245.197513	1.492905095	0.070206819	3.40E-101	1.69E-99	TRUE	TRUE	TRUE	FALSE	ENST00000426895,10, ENST00000685419,1, ENST00000383827,5, ENST00000455274,5, ENST00000430793,1	TTLL3-209, TTLL3-234, TTLL3-202, TTLL3-221, TTLL3-213	protein_coding, protein_coding, protein_coding, protein_coding, protein_coding
ENSG00000047578,14	KATNIP	3.921339333	3.967043667	850.0553453	1.492564376	0.082928017	2.81E-73	7.77E-72	TRUE	TRUE	FALSE	FALSE	ENST00000261588,10	KATNIP-201	protein_coding
ENSG00000008710,20	PKD1	18.09020333	18.26075233	6596.237056	1.492017472	0.088161943	4.20E-65	9.71E-64	TRUE	TRUE	TRUE	TRUE	ENST00000262304,9, ENST00000423118,5	PKD1-201, PKD1-203	protein_coding, protein_coding
ENSG00000243708,11	PLA2G4B	2.996940667	2.894623667	194.3453862	1.491850618	0.247891546	2.18E-10	6.80E-10	TRUE	TRUE	FALSE	FALSE	ENST00000452633,5, ENST00000458483,4	PLA2G4B-201, PLA2G4B-202	protein_coding, protein_coding
ENSG00000198400,13	NTRK1	0.135829	0.085549	7.049278726	1.490674035	0.729883369	0.003187677	0.005609423	FALSE	FALSE	FALSE	FALSE	ENST00000392302,7, ENST00000674537,1, ENST00000368196,7, ENST00000524377,7, ENST00000358660,3, ENST00000675461,1	NTRK1-203, NTRK1-211, NTRK1-202, NTRK1-206, NTRK1-201, NTRK1-212	protein_coding, protein_coding, protein_coding, protein_coding, protein_coding, protein_coding
ENSG00000276410,4	H2BC3	0.290530333	0.039180667	1.473643034	1.490647856	1.480966372	0.012497977	0.020367487	FALSE	FALSE	FALSE	FALSE	ENST00000615966,2	H2BC3-201	protein_coding
ENSG00000148677,7	ANKRD1	0.612241667	0.557880667	20.14317739	1.489143997	0.397497423	1.93E-05	4.25E-05	FALSE	FALSE	FALSE	FALSE	ENST00000371697,4	ANKRD1-201	protein_coding
ENSG00000197363,11	ZNF517	1.29901	1.275109	121.8639991	1.489051509	0.196025914	3.97E-15	1.63E-14	TRUE	FALSE	FALSE	FALSE	ENST00000359971,4, ENST00000525105,5	ZNF517-201, ZNF517-202	protein_coding, protein_coding
ENSG00000006025,12	OSBPL7	1.728438667	1.737916	217.8813471	1.488356784	0.14587623	2.61E-25	1.66E-24	TRUE	FALSE	FALSE	FALSE	ENST00000007414,8, ENST00000392507,7, ENST00000613735,4	OSBPL7-201, OSBPL7-202, OSBPL7-211	protein_coding, protein_coding, protein_coding
ENSG00000078070,14	MCCC1	8.407658667	8.629647	513.4012299	1.48809259	0.088146109	8.54E-65	1.96E-63	TRUE	TRUE	TRUE	FALSE	ENST00000265594,9, ENST00000492597,5, ENST00000629669,2	MCCC1-201, MCCC1-210, MCCC1-214	protein_coding, protein_coding, protein_coding
ENSG00000120051,15	CFAP58	0.213165333	0.164505	22.82963928	1.487844657	0.472226774	0.000163483	0.000330691	FALSE	FALSE	FALSE	FALSE	ENST00000369704,8, ENST00000369703,1	CFAP58-202, CFAP58-201	protein_coding, protein_coding
ENSG00000176927,16	EFCAB5	0.149577333	0.102958667	17.48958235	1.487681075	0.538507697	0.000541216	0.001037889	FALSE	FALSE	FALSE	FALSE	ENST00000536908,6, ENST00000394835,8, ENST00000638539,1	EFCAB5-208, EFCAB5-201, EFCAB5-213	protein_coding, protein_coding, protein_coding
ENSG00000159409,15	CELF3	0.15753	0.078362	6.329598912	1.487474184	0.691408616	0.002554583	0.004542065	FALSE	FALSE	FALSE	FALSE	ENST00000290583,9, ENST00000290585,8	CELF3-201, CELF3-202	protein_coding, protein_coding
ENSG00000120055,7	C10orf95	0.303938667	0.230263	8.032014343	1.487396855	0.616095329	0.001382206	0.002534945	FALSE	FALSE	FALSE	FALSE	ENST00000625129,1	C10orf95-201	protein_coding
ENSG00000186166,9	CENATAC	13.82226767	13.73903667	412.8378397	1.486681743	0.100686497	3.42E-50	5.07E-49	TRUE	TRUE	TRUE	TRUE	ENST00000334418,6	CENATAC-201	protein_coding
ENSG00000166435,16	XRRA1	3.107716333	3.100298	333.6729069	1.486098422	0.110621084	5.31E-42	6.11E-41	TRUE	TRUE	FALSE	FALSE	ENST00000340360,10, ENST00000684022,1, ENST00000321448,12, ENST00000527087,5	XRRA1-202, XRRA1-221, XRRA1-201, XRRA1-207	protein_coding, protein_coding, protein_coding, protein_coding
ENSG00000179292,5	TMEM151A	0.145643	0.136659333	13.20532764	1.485925835	0.549951962	0.000645936	0.001227817	FALSE	FALSE	FALSE	FALSE	ENST00000327259,5	TMEM151A-201	protein_coding
ENSG00000109323,11	MANBA	5.959252	6.036404	469.2312525	1.485508279	0.098242794	1.65E-52	2.66E-51	TRUE	TRUE	TRUE	FALSE	ENST00000647097,2, ENST00000644159,1, ENST00000642252,1, ENST00000505239,1	MANBA-216, MANBA-208, MANBA-207, MANBA-201	protein_coding, protein_coding, protein_coding, protein_coding
ENSG00000261794,2	GOLGA8H	2.020160667	2.060495	259.720124	1.485138588	0.124368333	9.94E-34	8.77E-33	TRUE	FALSE	FALSE	FALSE	ENST00000566740,2	GOLGA8H-201	protein_coding
ENSG00000162814,11	SPATA17	1.241801	1.232446	114.7343165	1.483174953	0.177535832	8.79E-18	4.11E-17	TRUE	FALSE	FALSE	FALSE	ENST00000366933,5	SPATA17-201	protein_coding
ENSG00000135314,13	KHDC1	0.987865333	0.941595333	28.72913195	1.483100632	0.393651239	1.80E-05	3.96E-05	FALSE	FALSE	FALSE	FALSE	ENST00000257765,10, ENST00000370384,7, ENST00000610435,4	KHDC1-201, KHDC1-202, KHDC1-206	protein_coding, protein_coding, protein_coding
ENSG00000185324,22	CDK10	34.42693333	32.85842433	1141.805075	1.482632198	0.131287223	1.96E-30	1.52E-29	TRUE	TRUE	TRUE	TRUE	ENST00000331006,12, ENST00000505473,5, ENST00000353379,12, ENST00000625631,1, ENST00000617879,1	CDK10-201, CDK10-208, CDK10-202, CDK10-222, CDK10-221	protein_coding, protein_coding, protein_coding, protein_coding, protein_coding
ENSG00000196826,7	ENSG00000196826	0.034975667	0	2.375203019	1.48198887	1.798069503	0.012002839	0.019613113	FALSE	FALSE	FALSE	FALSE	ENST00000428311,1	ENST00000428311	protein_coding
ENSG00000167971,16	CASKIN1	0.883608333	0.892848	155.9538672	1.481943101	0.165528488	4.68E-20	2.43E-19	FALSE	FALSE	FALSE	FALSE	ENST00000343516,8	CASKIN1-201	protein_coding
ENSG00000100288,20	CHKB	22.15313333	22.21347367	739.7185939	1.481758694	0.088829246	2.55E-63	5.68E-62	TRUE	TRUE	TRUE	TRUE	ENST00000406938,3	CHKB-201	protein_coding
ENSG00000106333,13	PCOLCE	2.170387	1.922786	71.69007844	1.481186016	0.263704159	2.41E-09	6.97E-09	TRUE	FALSE	FALSE	FALSE	ENST00000223061,6	PCOLCE-201	protein_coding
ENSG00000100258,18	LMF2	31.147406	31.505592	1853.395958	1.480960525	0.06981925	1.07E-100	5.22E-99	TRUE	TRUE	TRUE	TRUE	ENST00000474879,7, ENST00000216080,5	LMF2-202, LMF2-201	protein_coding, protein_coding
ENSG00000158805,12	ZNF276	19.989297	20.622347	2403.568959	1.480130146	0.048160937	2.97E-208	8.55E-206	TRUE	TRUE	TRUE	TRUE	ENST00000289816,9, ENST00000568064,5, ENST00000443381,7	ZNF276-201, ZNF276-208, ZNF276-202	protein_coding, protein_coding, protein_coding
ENSG00000070269,14	TMEM260	8.593427333	8.647785333	613.8243834	1.478647188	0.081521013	2.27E-74	6.46E-73	TRUE	TRUE	TRUE	FALSE	ENST00000261556,11, ENST00000538838,5	TMEM260-201, TMEM260-202	protein_coding, protein_coding
ENSG00000285077,4	ARHGAP11B	4.933818333	4.549432667	318.3117082	1.47689631	0.214627589	7.74E-13	2.79E-12	TRUE	TRUE	FALSE	FALSE	ENST00000428041,4, ENST00000693711,1, ENST00000697964,1	ARHGAP11B-202, ARHGAP11B-208, ARHGAP11B-209	protein_coding, protein_coding, protein_coding
ENSG00000137558,9	PI15	3.827457667	3.863537667	307.8763878	1.476750892	0.1172599	3.21E-37	3.16E-36	TRUE	TRUE	FALSE	FALSE	ENST00000649643,1, ENST00000260113,7, ENST00000523773,1	PI15-203, PI15-201, PI15-202	protein_coding, protein_coding, protein_coding
ENSG00000179528,16	LBX2	4.228272667	3.878289	94.28473924	1.476583925	0.241095008	1.16E-10	3.66E-10	TRUE	TRUE	FALSE	FALSE	ENST00000377566,9, ENST00000460508,3, ENST00000341396,2	LBX2-202, LBX2-203, LBX2-201	protein_coding, protein_coding, protein_coding
ENSG00000241322,11	FBXW10B	1.471471667	1.439256667	181.9228064	1.476527126	0.176981924	9.78E-18	4.56E-17	TRUE	FALSE	FALSE	FALSE	ENST00000630868,1, ENST00000395667,7, ENST00000395906,8, ENST00000354433,7, ENST00000583965,5	FBXW10B-208, FBXW10B-203, FBXW10B-204, FBXW10B-202, FBXW10B-207	protein_coding, protein_coding, protein_coding, protein_coding, protein_coding
ENSG00000179930,6	ZNF648	0.068101	0.025072	3.65632835	1.476333063	0.97312464	0.008002762	0.013396654	FALSE	FALSE	FALSE	FALSE	ENST00000339948,3, ENST00000673963,1	ZNF648-201, ZNF648-202	protein_coding, protein_coding
ENSG00000198198,17	SZT2	5.988923667	6.076013333	1942.442978	1.474353908	0.097201025	8.19E-53	1.33E-51	TRUE	TRUE	FALSE	FALSE	ENST00000372450,8, ENST00000562955,2, ENST00000634258,3	SZT2-202, SZT2-209, SZT2-210	protein_coding, protein_coding, protein_coding
ENSG00000127928,13	GNGT1	2.166896667	2.076161	44.11663451	1.473952945	0.337672496	1.48E-06	3.56E-06	TRUE	FALSE	FALSE	FALSE	ENST00000455502,5, ENST00000248572,10, ENST00000429473,1, ENST00000430875,1, ENST00000428834,1	GNGT1-205, GNGT1-201, GNGT1-203, GNGT1-204, GNGT1-202	protein_coding, protein_coding, protein_coding, protein_coding, protein_coding
ENSG00000131067,17	GGT7	15.59793633	16.057298	890.5803275	1.473497616	0.066813538	1.27E-108	7.64E-107	TRUE	TRUE	TRUE	TRUE	ENST00000336431,10	GGT7-201	protein_coding
ENSG00000138759,20	FRAS1	4.006677	4.071033667	1536.829442	1.473311201	0.115539075	4.31E-38	4.37E-37	TRUE	TRUE	FALSE	FALSE	ENST00000508900,2, ENST00000684159,1, ENST00000682513,1, ENST00000512123,4, ENST00000502446,6, ENST00000325942,11	FRAS1-203, FRAS1-210, FRAS1-207, FRAS1-206, FRAS1-202, FRAS1-201	protein_coding, protein_coding, protein_coding, protein_coding, protein_coding, protein_coding
ENSG00000203852,4	H3C15	8.246813667	3.931075667	39.13692894	1.473181961	0.875667318	0.006368193	0.010797926	TRUE	TRUE	FALSE	FALSE	ENST00000403683,2	H3C15-201	protein_coding
ENSG00000125386,16	FAM193A	8.796713333	8.963863	1383.369393	1.472969109	0.059511225	4.37E-136	4.69E-134	TRUE	TRUE	TRUE	FALSE	ENST00000637812,2, ENST00000545951,5, ENST00000382839,7, ENST00000324666,9, ENST00000502458,5, ENST00000505311,5	FAM193A-211, FAM193A-210, FAM193A-202, FAM193A-201, FAM193A-203, FAM193A-204	protein_coding, protein_coding, protein_coding, protein_coding, protein_coding, protein_coding
ENSG00000137968,17	SLC44A5	9.934727667	9.980117667	774.228274	1.472252481	0.083045441	3.65E-71	9.58E-70	TRUE	TRUE	TRUE	FALSE	ENST00000370859,8, ENST00000370855,5	SLC44A5-202, SLC44A5-201	protein_coding, protein_coding
ENSG00000179111,9	HES7	0.465029667	0.316087333	17.12409842	1.47098365	0.589373633	0.001168701	0.00216002	FALSE	FALSE	FALSE	FALSE	ENST00000541682,7, ENST00000317814,8	HES7-202, HES7-201	protein_coding, protein_coding
ENSG00000250151,9	ARPC4-TTLL3	1.574828667	1.608673	106.4372382	1.470100218	0.236775247	6.90E-11	2.21E-10	TRUE	FALSE	FALSE	FALSE	ENST00000397256,5	ARPC4-TTLL3-201	protein_coding
ENSG00000170074,20	FAM153A	0.157172667	0.025833667	4.094737939	1.469773077	1.114118048	0.010284618	0.016957284	FALSE	FALSE	FALSE	FALSE	ENST00000697106,1, ENST00000510276,5, ENST00000697115,1, ENST00000697116,1, ENST00000697117,1, ENST00000440605,7, ENST00000614127,5, ENST00000513554,5, ENST00000393518,7	FAM153A-226, FAM153A-215, FAM153A-235, FAM153A-236, FAM153A-237, FAM153A-203, FAM153A-222, FAM153A-219, FAM153A-202	protein_coding, protein_coding, protein_coding, protein_coding, protein_coding, protein_coding, protein_coding, protein_coding, protein_coding
ENSG00000144596,13	GRIP2	0.305975333	0.280784	78.14899819	1.469383911	0.302798221	1.48E-07	3.82E-07	FALSE	FALSE	FALSE	FALSE	ENST00000621039,5, ENST00000619221,4, ENST00000637182,1	GRIP2-205, GRIP2-204, GRIP2-206	protein_coding, protein_coding, protein_coding
ENSG00000166819,12	PLIN1	0.746602667	0.735342333	44.35396348	1.469196259	0.286487619	3.61E-08	9.70E-08	FALSE	FALSE	FALSE	FALSE	ENST00000300055,10, ENST00000430628,2	PLIN1-201, PLIN1-202	protein_coding, protein_coding
ENSG00000130702,15	LAMA5	5.578002333	5.747729667	1333.774796	1.468056978	0.097198915	2.20E-52	3.51E-51	TRUE	TRUE	FALSE	FALSE	ENST00000252999,7	LAMA5-201	protein_coding
ENSG00000187672,15	ERC2	0.633562	0.65151	92.70356611	1.467638043	0.194905402	6.82E-15	2.75E-14	FALSE	FALSE	FALSE	FALSE	ENST00000288221,11	ERC2-201	protein_coding
ENSG00000261150,3	EPPK1	0.602216333	0.609396333	261.6970252	1.466507143	0.196815873	1.24E-14	4.94E-14	FALSE	FALSE	FALSE	FALSE	ENST00000615648,2, ENST00000568225,2	EPPK1-202, EPPK1-201	protein_coding, protein_coding
ENSG00000145020,16	AMT	1.28844	1.169199	48.55561511	1.465469212	0.417483824	4.92E-05	0.00010452	TRUE	FALSE	FALSE	FALSE	ENST00000636199,1, ENST00000273588,9, ENST00000395338,7, ENST00000458307,6, ENST00000538581,6, ENST00000637682,1, ENST00000636597,1, ENST00000636865,1, ENST00000635808,1, ENST00000427987,6, ENST00000638063,1, ENST00000636522,1	AMT-232, AMT-201, AMT-202, AMT-206, AMT-221, AMT-250, AMT-236, AMT-239, AMT-224, AMT-204, AMT-256, AMT-233	protein_coding, protein_coding, protein_coding, protein_coding, protein_coding, protein_coding, protein_coding, protein_coding, protein_coding, protein_coding, protein_coding, protein_coding
ENSG00000239388,9	ASB14	0.054104	0.008290333	1.365587409	1.464669711	1.418058847	0.013095908	0.021268065	FALSE	FALSE	FALSE	FALSE	ENST00000487349,6, ENST00000389601,3	ASB14-202, ASB14-201	protein_coding, protein_coding
ENSG00000197774,14	EME2	7.400216	7.614239	1732.08532	1.464211452	0.065509018	1.72E-111	1.11E-109	TRUE	TRUE	TRUE	FALSE	ENST00000568449,7	EME2-205	protein_coding
ENSG00000267368,1	UPK3BL1	47.35739867	48.124925	1381.69076	1.464021916	0.090340925	6.68E-60	1.34E-58	TRUE	TRUE	TRUE	TRUE	ENST00000340457,8	UPK3BL1-201	protein_coding
ENSG00000226763,5	SRRM5	0.299605	0.265616	25.59322728	1.463960766	0.386983551	1.76E-05	3.88E-05	FALSE	FALSE	FALSE	FALSE	ENST00000607544,1, ENST00000417606,3	SRRM5-202, SRRM5-201	protein_coding, protein_coding
ENSG00000183401,12	CCDC159	1.465952667	1.306661	39.95136166	1.463742166	0.362488743	6.25E-06	1.43E-05	TRUE	FALSE	FALSE	FALSE	ENST00000588790,5, ENST00000458408,6	CCDC159-209, CCDC159-201	protein_coding, protein_coding
ENSG00000181513,15	ACBD4	4.817425	4.824633667	214.1875177	1.462551749	0.156875236	1.58E-21	8.71E-21	TRUE	TRUE	FALSE	FALSE	ENST00000619916,4, ENST00000431281,5, ENST00000591859,5, ENST00000586346,5, ENST00000321854,13, ENST00000398322,7, ENST00000592162,5, ENST00000376955,8	ACBD4-216, ACBD4-204, ACBD4-214, ACBD4-207, ACBD4-201, ACBD4-203, ACBD4-215, ACBD4-202	protein_coding, protein_coding, protein_coding, protein_coding, protein_coding, protein_coding, protein_coding, protein_coding
ENSG00000161647,19	MPP3	5.664336	5.870186667	414.6097261	1.461851598	0.101179594	3.73E-48	5.17E-47	TRUE	TRUE	TRUE	FALSE	ENST00000398393,5, ENST00000398389,9	MPP3-202, MPP3-201	protein_coding, protein_coding
ENSG00000147813,16	NAPRT	15.08608633	15.41703533	559.3363707	1.461596029	0.12007366	6.23E-35	5.70E-34	TRUE	TRUE	TRUE	TRUE	ENST00000449291,7, ENST00000435154,7, ENST00000426292,7	NAPRT-204, NAPRT-203, NAPRT-202	protein_coding, protein_coding, protein_coding
ENSG00000164509,16	IL31RA	0.009693333	0	0.760694285	1.461475899	1.595592641	0.013485373	0.021855192	FALSE	FALSE	FALSE	FALSE	ENST00000652347,2, ENST00000396836,6, ENST00000359040,10, ENST00000354961,8, ENST00000297015,7, ENST00000490985,5, ENST00000611895,1	IL31RA-212, IL31RA-205, IL31RA-203, IL31RA-202, IL31RA-201, IL31RA-206, IL31RA-207	protein_coding, protein_coding, protein_coding, protein_coding, protein_coding, protein_coding, protein_coding
ENSG00000167011,9	NAT16	0.020882	0	1.300667924	1.460787251	1.494651806	0.01347289	0.021837115	FALSE	FALSE	FALSE	FALSE	ENST00000300303,7, ENST00000455377,5, ENST00000443096,1	NAT16-201, NAT16-204, NAT16-202	protein_coding, protein_coding, protein_coding
ENSG00000131634,14	TMEM204	0.121895	0.005795667	1.55208625	1.460766305	1.720227459	0.013035158	0.02117778	FALSE	FALSE	FALSE	FALSE	ENST00000253934,9, ENST00000566264,2	TMEM204-201, TMEM204-202	protein_coding, protein_coding
ENSG00000170801,10	HTRA3	1.928854667	1.860619667	168.1511902	1.45968099	0.185936212	5.68E-16	2.43E-15	TRUE	FALSE	FALSE	FALSE	ENST00000307358,7, ENST00000382512,3	HTRA3-201, HTRA3-202	protein_coding, protein_coding
ENSG00000173992,9	CCS	37.200317	37.95471533	734.2603922	1.459625293	0.088996184	2.74E-61	5.79E-60	TRUE	TRUE	TRUE	TRUE	ENST00000533244,6, ENST00000310190,8	CCS-208, CCS-201	protein_coding, protein_coding
ENSG00000183876,9	ARSI	0.071912	0	1.456358263	1.458605349	1.747012023	0.01290242	0.020982878	FALSE	FALSE	FALSE	FALSE	ENST00000328668,8, ENST00000515301,2	ARSI-201, ARSI-203	protein_coding, protein_coding
ENSG00000125409,13	TEKT3	0.324858667	0.255221333	11.74098519	1.458249612	0.540537404	0.000696878	0.001319001	FALSE	FALSE	FALSE	FALSE	ENST00000395930,6, ENST00000338696,6	TEKT3-202, TEKT3-201	protein_coding, protein_coding
ENSG00000100629,17	CEP128	6.412252333	6.578462333	840.6642383	1.45805296	0.085625067	7.41E-66	1.74E-64	TRUE	TRUE	TRUE	FALSE	ENST00000281129,7, ENST00000555265,6, ENST00000216517,10	CEP128-202, CEP128-209, CEP128-201	protein_coding, protein_coding, protein_coding
ENSG00000104953,20	TLE6	0.711262333	0.478947667	29.08722093	1.457809772	0.565395647	0.000969544	0.001805134	FALSE	FALSE	FALSE	FALSE	ENST00000482627,1, ENST00000246112,9, ENST00000452088,5	TLE6-208, TLE6-201, TLE6-202	protein_coding, protein_coding, protein_coding
ENSG00000164663,15	USP49	5.787289333	6.093465333	1007.441401	1.45569225	0.072656184	4.00E-90	1.61E-88	TRUE	TRUE	TRUE	FALSE	ENST00000394253,7, ENST00000682992,1, ENST00000373010,5, ENST00000373006,5	USP49-203, USP49-206, USP49-202, USP49-201	protein_coding, protein_coding, protein_coding, protein_coding
ENSG00000005486,17	RHBDD2	17.27693833	17.49015067	724.7986888	1.455364811	0.104383207	5.09E-45	6.46E-44	TRUE	TRUE	TRUE	TRUE	ENST00000318622,8, ENST00000006777,11, ENST00000428119,1	RHBDD2-202, RHBDD2-201, RHBDD2-203	protein_coding, protein_coding, protein_coding
ENSG00000176225,15	RTTN	4.180126	4.275410667	637.1132506	1.454979128	0.095309534	1.89E-53	3.12E-52	TRUE	TRUE	FALSE	FALSE	ENST00000640769,2, ENST00000578780,2, ENST00000255674,11	RTTN-222, RTTN-202, RTTN-201	protein_coding, protein_coding, protein_coding
ENSG00000149380,12	P4HA3	0.303740667	0.229661333	21.49964665	1.454143679	0.44099264	0.000107226	0.000221254	FALSE	FALSE	FALSE	FALSE	ENST00000331597,9, ENST00000427714,2	P4HA3-201, P4HA3-202	protein_coding, protein_coding
ENSG00000213654,10	GPSM3	0.341679333	0.264743333	10.00496192	1.453973324	0.589664388	0.00131573	0.002417887	FALSE	FALSE	FALSE	FALSE	ENST00000375040,8, ENST00000487761,5, ENST00000375043,3, ENST00000619085,1	GPSM3-206, GPSM3-209, GPSM3-207, GPSM3-210	protein_coding, protein_coding, protein_coding, protein_coding
ENSG00000158373,9	H2BC5	6.762537333	6.707197333	74.73681087	1.453758047	0.289178272	6.28E-08	1.66E-07	TRUE	TRUE	TRUE	FALSE	ENST00000377777,6, ENST00000289316,2	H2BC5-202, H2BC5-201	protein_coding, protein_coding
ENSG00000286264,2	ENSG00000286264	3.433643	3.513151333	179.39672	1.453074128	0.150222221	5.59E-23	3.27E-22	TRUE	TRUE	FALSE	FALSE	ENST00000652762,2	ENST00000652762	protein_coding
ENSG00000159784,18	FAM131B	0.093561	0.065622	11.21216333	1.451655539	0.599856492	0.001486284	0.002717932	FALSE	FALSE	FALSE	FALSE	ENST00000443739,7, ENST00000409578,5, ENST00000409346,5, ENST00000409408,5, ENST00000409222,7	FAM131B-206, FAM131B-204, FAM131B-202, FAM131B-203, FAM131B-201	protein_coding, protein_coding, protein_coding, protein_coding, protein_coding
ENSG00000010295,20	IFFO1	14.92332033	15.39707667	1168.576671	1.450779832	0.065719946	8.15E-109	4.94E-107	TRUE	TRUE	TRUE	TRUE	ENST00000465801,5, ENST00000336604,8, ENST00000396840,6, ENST00000619571,5, ENST00000356896,8	IFFO1-205, IFFO1-201, IFFO1-204, IFFO1-210, IFFO1-202	protein_coding, protein_coding, protein_coding, protein_coding, protein_coding
ENSG00000046651,16	OFD1	14.03983433	14.31717467	1068.787394	1.450335413	0.073212204	3.63E-88	1.39E-86	TRUE	TRUE	TRUE	TRUE	ENST00000340096,11, ENST00000380550,6	OFD1-201, OFD1-202	protein_coding, protein_coding
ENSG00000115290,11	GRB14	3.373747333	3.420468667	173.7977827	1.449747245	0.151499118	1.53E-22	8.83E-22	TRUE	TRUE	FALSE	FALSE	ENST00000263915,8, ENST00000696453,1	GRB14-201, GRB14-207	protein_coding, protein_coding
ENSG00000158458,21	NRG2	0.311111333	0.263067	37.01497787	1.448794362	0.369941821	1.06E-05	2.39E-05	FALSE	FALSE	FALSE	FALSE	ENST00000541337,5, ENST00000361474,6, ENST00000289422,11, ENST00000340391,8, ENST00000289409,8, ENST00000358522,7	NRG2-209, NRG2-205, NRG2-202, NRG2-203, NRG2-201, NRG2-204	protein_coding, protein_coding, protein_coding, protein_coding, protein_coding, protein_coding
ENSG00000147485,13	PXDNL	0.066998333	0.048856667	7.469607811	1.44852256	0.653262106	0.002434265	0.00434271	FALSE	FALSE	FALSE	FALSE	ENST00000356297,5	PXDNL-201	protein_coding
ENSG00000106624,11	AEBP1	0.052457667	0.021686667	7.664070518	1.44808963	0.902277894	0.007637148	0.012819889	FALSE	FALSE	FALSE	FALSE	ENST00000223357,8, ENST00000450684,2	AEBP1-201, AEBP1-206	protein_coding, protein_coding
ENSG00000142303,14	ADAMTS10	0.53487	0.517993	59.21440895	1.447094252	0.284084582	4.49E-08	1.20E-07	FALSE	FALSE	FALSE	FALSE	ENST00000597188,6, ENST00000595838,5, ENST00000270328,8	ADAMTS10-211, ADAMTS10-205, ADAMTS10-201	protein_coding, protein_coding, protein_coding
ENSG00000163611,11	SPICE1	8.597287667	8.936562333	1003.427752	1.445673969	0.098234961	7.48E-50	1.10E-48	TRUE	TRUE	TRUE	FALSE	ENST00000295872,8	SPICE1-201	protein_coding
ENSG00000165046,13	LETM2	3.910449333	3.973503	187.0686577	1.445542488	0.154616485	1.26E-21	6.99E-21	TRUE	TRUE	FALSE	FALSE	ENST00000519476,6, ENST00000297720,9, ENST00000524874,5, ENST00000379957,9, ENST00000523983,6, ENST00000527710,5	LETM2-205, LETM2-201, LETM2-208, LETM2-202, LETM2-207, LETM2-213	protein_coding, protein_coding, protein_coding, protein_coding, protein_coding, protein_coding
ENSG00000170684,10	ZNF296	5.458907	5.52396	223.8018006	1.445523678	0.138249041	1.99E-26	1.33E-25	TRUE	TRUE	TRUE	FALSE	ENST00000303809,7	ZNF296-201	protein_coding
ENSG00000152582,14	SPEF2	2.323880667	2.378440333	208.6983569	1.445077891	0.135256322	1.75E-27	1.22E-26	TRUE	TRUE	FALSE	FALSE	ENST00000282469,10, ENST00000509059,5, ENST00000637569,1, ENST00000356031,8, ENST00000440995,6	SPEF2-201, SPEF2-211, SPEF2-216, SPEF2-202, SPEF2-203	protein_coding, protein_coding, protein_coding, protein_coding, protein_coding
ENSG00000188766,13	SPRED3	0.251603667	0.256582	32.23729583	1.444570072	0.356340154	6.06E-06	1.39E-05	FALSE	FALSE	FALSE	FALSE	ENST00000587013,6, ENST00000691638,1, ENST00000586301,6, ENST00000338502,8	SPRED3-204, SPRED3-208, SPRED3-202, SPRED3-201	protein_coding, protein_coding, protein_coding, protein_coding
ENSG00000214279,13	SCART1	0.570401667	0.555412333	59.83314375	1.443588754	0.246526615	6.32E-10	1.91E-09	FALSE	FALSE	FALSE	FALSE	ENST00000640237,2	SCART1-206	protein_coding
ENSG00000196663,16	TECPR2	3.861270667	4.065138333	874.1621104	1.442925256	0.091807113	1.73E-56	3.12E-55	TRUE	TRUE	FALSE	FALSE	ENST00000359520,12, ENST00000558678,1	TECPR2-201, TECPR2-203	protein_coding, protein_coding
ENSG00000064547,14	LPAR2	1.922736333	1.970206	95.01876948	1.442841272	0.234658787	1.05E-10	3.33E-10	TRUE	FALSE	FALSE	FALSE	ENST00000407877,8, ENST00000586703,1, ENST00000542587,5	LPAR2-201, LPAR2-203, LPAR2-202	protein_coding, protein_coding, protein_coding
ENSG00000121314,3	TAS2R8	0.151792667	0.049500333	2.070127746	1.442720391	1.196883638	0.012244028	0.019989331	FALSE	FALSE	FALSE	FALSE	ENST00000240615,3	TAS2R8-201	protein_coding
ENSG00000121413,13	ZSCAN18	0.81437	0.719599333	29.76925948	1.441193841	0.342261655	3.12E-06	7.33E-06	FALSE	FALSE	FALSE	FALSE	ENST00000240727,10, ENST00000601144,6, ENST00000421612,6, ENST00000600404,1, ENST00000595944,1	ZSCAN18-201, ZSCAN18-217, ZSCAN18-202, ZSCAN18-212, ZSCAN18-208	protein_coding, protein_coding, protein_coding, protein_coding, protein_coding
ENSG00000205359,10	SLCO6A1	1.685373667	1.628689333	46.91987253	1.440814916	0.265071614	7.18E-09	2.01E-08	TRUE	FALSE	FALSE	FALSE	ENST00000506729,6, ENST00000379807,7, ENST00000389019,7, ENST00000513675,1	SLCO6A1-205, SLCO6A1-201, SLCO6A1-202, SLCO6A1-207	protein_coding, protein_coding, protein_coding, protein_coding
ENSG00000109758,9	HGFAC	0.102942333	0.023604	2.511563313	1.440686293	1.117503898	0.011394582	0.018669339	FALSE	FALSE	FALSE	FALSE	ENST00000382774,8, ENST00000511533,1	HGFAC-201, HGFAC-204	protein_coding, protein_coding
ENSG00000042980,14	ADAM28	0.042841333	0.001934	1.485890205	1.43993093	1.665851238	0.013874114	0.02244977	FALSE	FALSE	FALSE	FALSE	ENST00000699027,1, ENST00000265769,9, ENST00000437154,6	ADAM28-213, ADAM28-201, ADAM28-202	protein_coding, protein_coding, protein_coding
ENSG00000021762,20	OSBPL5	2.906483333	3.050394333	363.0468902	1.439840568	0.1133534	8.51E-38	8.53E-37	TRUE	TRUE	FALSE	FALSE	ENST00000263650,12, ENST00000478260,5, ENST00000389989,7, ENST00000525498,5, ENST00000348039,9	OSBPL5-201, OSBPL5-208, OSBPL5-203, OSBPL5-210, OSBPL5-202	protein_coding, protein_coding, protein_coding, protein_coding, protein_coding
ENSG00000140932,10	CMTM2	0.207565	0.119221667	3.485599391	1.439757011	0.874277066	0.007344291	0.012349747	FALSE	FALSE	FALSE	FALSE	ENST00000379486,6, ENST00000268595,3	CMTM2-202, CMTM2-201	protein_coding, protein_coding
ENSG00000134256,13	CD101	0.777722	0.761116	62.65632455	1.439076192	0.271011068	1.44E-08	3.96E-08	FALSE	FALSE	FALSE	FALSE	ENST00000256652,8, ENST00000682167,1, ENST00000369470,1	CD101-201, CD101-205, CD101-202	protein_coding, protein_coding, protein_coding
ENSG00000197766,9	CFD	3.553218667	3.465019333	118.1219265	1.438390874	0.216263059	4.01E-12	1.38E-11	TRUE	TRUE	FALSE	FALSE	ENST00000695942,1, ENST00000695943,1, ENST00000695944,1, ENST00000695945,1, ENST00000592860,3, ENST00000327726,11	CFD-203, CFD-204, CFD-205, CFD-206, CFD-202, CFD-201	protein_coding, protein_coding, protein_coding, protein_coding, protein_coding, protein_coding
ENSG00000166262,16	FAM227B	1.966667	1.832928333	38.95761728	1.437988903	0.320507323	9.09E-07	2.21E-06	TRUE	FALSE	FALSE	FALSE	ENST00000299338,11, ENST00000561064,5, ENST00000558594,5, ENST00000560246,1	FAM227B-201, FAM227B-212, FAM227B-204, FAM227B-210	protein_coding, protein_coding, protein_coding, protein_coding
ENSG00000142677,4	IL22RA1	0.046356	0.006046	1.720332752	1.43784687	1.447026256	0.014129452	0.022822468	FALSE	FALSE	FALSE	FALSE	ENST00000270800,2	IL22RA1-201	protein_coding
ENSG00000127249,15	ATP13A4	0.027937667	0.006768333	2.622377129	1.437554268	1.220774875	0.012685725	0.020652963	FALSE	FALSE	FALSE	FALSE	ENST00000342695,9, ENST00000400270,6, ENST00000392443,7, ENST00000295548,3	ATP13A4-202, ATP13A4-204, ATP13A4-203, ATP13A4-201	protein_coding, protein_coding, protein_coding, protein_coding
ENSG00000261740,7	BOLA2-SMG1P6	59.16394533	60.460194	713.0093785	1.437220904	0.086760005	1.86E-62	4.09E-61	TRUE	TRUE	TRUE	TRUE	ENST00000569622,6	BOLA2-SMG1P6-204	protein_coding
ENSG00000206262,9	FOXL2NB	0.258831333	0.216091333	25.33213177	1.436786802	0.407498653	4.93E-05	0.000104592	FALSE	FALSE	FALSE	FALSE	ENST00000383165,4	FOXL2NB-201	protein_coding
ENSG00000178149,17	DALRD3	12.051866	12.62170133	430.9039797	1.435266545	0.100835647	8.48E-47	1.13E-45	TRUE	TRUE	TRUE	TRUE	ENST00000441576,6, ENST00000341949,9, ENST00000440857,5, ENST00000313778,9	DALRD3-206, DALRD3-202, DALRD3-205, DALRD3-201	protein_coding, protein_coding, protein_coding, protein_coding
ENSG00000197208,6	SLC22A4	0.658776333	0.646604667	34.46973365	1.43493899	0.359111321	7.87E-06	1.79E-05	FALSE	FALSE	FALSE	FALSE	ENST00000200652,4	SLC22A4-201	protein_coding
ENSG00000164463,12	CREBRF	3.572891333	3.703859	458.428733	1.434231318	0.105775722	1.05E-42	1.23E-41	TRUE	TRUE	FALSE	FALSE	ENST00000522692,5, ENST00000296953,6, ENST00000520420,5	CREBRF-205, CREBRF-201, CREBRF-203	protein_coding, protein_coding, protein_coding
ENSG00000221978,13	CCNL2	84.369196	89.06340833	3747.607357	1.433524566	0.052861793	9.16E-163	1.41E-160	TRUE	TRUE	TRUE	TRUE	ENST00000400809,8, ENST00000408918,8	CCNL2-201, CCNL2-202	protein_coding, protein_coding
ENSG00000204176,14	SYT15	0.338347333	0.339272667	37.881397	1.433122173	0.359615512	8.25E-06	1.87E-05	FALSE	FALSE	FALSE	FALSE	ENST00000374323,8, ENST00000374321,9, ENST00000503753,5	SYT15-202, SYT15-201, SYT15-205	protein_coding, protein_coding, protein_coding
ENSG00000187122,17	SLIT1	0.671573333	0.607195	141.9944398	1.43264696	0.265720433	9.29E-09	2.58E-08	FALSE	FALSE	FALSE	FALSE	ENST00000266058,9, ENST00000371070,8, ENST00000371041,3	SLIT1-201, SLIT1-204, SLIT1-203	protein_coding, protein_coding, protein_coding
ENSG00000005189,20	REXO5	9.711307	10.14430833	593.7985563	1.430222941	0.095291031	9.70E-52	1.51E-50	TRUE	TRUE	TRUE	FALSE	ENST00000348433,10, ENST00000261377,11, ENST00000564274,5	REXO5-202, REXO5-201, REXO5-208	protein_coding, protein_coding, protein_coding
ENSG00000172985,11	SH3RF3	3.124711	3.331181667	549.3425623	1.429209418	0.086337037	2.29E-62	5.00E-61	TRUE	TRUE	FALSE	FALSE	ENST00000309415,8	SH3RF3-201	protein_coding
ENSG00000138152,10	BTBD16	0.066861	0.005755333	1.720658081	1.427380581	1.522729654	0.014606393	0.023553472	FALSE	FALSE	FALSE	FALSE	ENST00000260723,6	BTBD16-201	protein_coding
ENSG00000197976,12	AKAP17A	13.238163	13.85374	1300.717764	1.426896629	0.070439854	4.74E-92	1.95E-90	TRUE	TRUE	TRUE	TRUE	ENST00000313871,9, ENST00000381261,8	AKAP17A-201, AKAP17A-202	protein_coding, protein_coding
ENSG00000198576,4	ARC	0.233403667	0.176794	23.62228617	1.426443962	0.457334899	0.000206931	0.000414594	FALSE	FALSE	FALSE	FALSE	ENST00000356613,4	ARC-201	protein_coding
ENSG00000139364,11	TMEM132B	0.036236667	0.025801333	8.572751181	1.425067483	0.664091956	0.003029626	0.005345039	FALSE	FALSE	FALSE	FALSE	ENST00000682704,1, ENST00000299308,7, ENST00000613307,1	TMEM132B-206, TMEM132B-201, TMEM132B-205	protein_coding, protein_coding, protein_coding
ENSG00000181444,13	ZNF467	0.654271333	0.608243	49.08739671	1.424052365	0.312974358	6.94E-07	1.70E-06	FALSE	FALSE	FALSE	FALSE	ENST00000484747,5, ENST00000302017,4	ZNF467-202, ZNF467-201	protein_coding, protein_coding
ENSG00000169660,17	HEXD	10.225593	10.67309033	555.4651898	1.424050628	0.10933321	1.34E-39	1.42E-38	TRUE	TRUE	TRUE	FALSE	ENST00000337014,10, ENST00000327949,15, ENST00000577944,5, ENST00000644009,1	HEXD-202, HEXD-201, HEXD-203, HEXD-216	protein_coding, protein_coding, protein_coding, protein_coding
ENSG00000135519,8	KCNH3	0.818438667	0.867373333	138.7771677	1.423288935	0.220637847	1.56E-11	5.20E-11	FALSE	FALSE	FALSE	FALSE	ENST00000257981,7	KCNH3-201	protein_coding
ENSG00000162869,16	PPP1R21	10.38321467	10.88859633	746.64725	1.42165932	0.073498819	3.63E-84	1.27E-82	TRUE	TRUE	TRUE	TRUE	ENST00000294952,13, ENST00000281394,8, ENST00000449090,6	PPP1R21-202, PPP1R21-201, PPP1R21-206	protein_coding, protein_coding, protein_coding
ENSG00000111199,12	TRPV4	0.325559667	0.281377667	39.98827308	1.421434683	0.386798322	2.90E-05	6.29E-05	FALSE	FALSE	FALSE	FALSE	ENST00000418703,7, ENST00000675670,1, ENST00000261740,7, ENST00000536838,1, ENST00000537083,5, ENST00000541794,5, ENST00000544971,5	TRPV4-202, TRPV4-210, TRPV4-201, TRPV4-203, TRPV4-204, TRPV4-206, TRPV4-207	protein_coding, protein_coding, protein_coding, protein_coding, protein_coding, protein_coding, protein_coding
ENSG00000048462,11	TNFRSF17	0.358822	0.065404333	1.743358955	1.421205523	1.425010663	0.014663522	0.023638634	FALSE	FALSE	FALSE	FALSE	ENST00000053243,6, ENST00000396495,3	TNFRSF17-201, TNFRSF17-202	protein_coding, protein_coding
ENSG00000061656,11	SPAG4	0.898540333	0.865840667	29.28402302	1.420444855	0.362638978	1.12E-05	2.51E-05	FALSE	FALSE	FALSE	FALSE	ENST00000679710,1, ENST00000374273,8	SPAG4-208, SPAG4-201	protein_coding, protein_coding
ENSG00000159915,13	ZNF233	2.369668667	2.555870667	163.9092415	1.42028428	0.154522534	5.74E-21	3.11E-20	TRUE	TRUE	FALSE	FALSE	ENST00000592581,5, ENST00000683810,1, ENST00000391958,6, ENST00000589522,1	ZNF233-205, ZNF233-206, ZNF233-201, ZNF233-203	protein_coding, protein_coding, protein_coding, protein_coding
ENSG00000163312,11	HELQ	9.162734	9.414849333	643.1712066	1.419306911	0.086296153	1.36E-61	2.90E-60	TRUE	TRUE	TRUE	FALSE	ENST00000295488,8, ENST00000510985,1	HELQ-201, HELQ-204	protein_coding, protein_coding
ENSG00000183580,10	FBXL7	0.116286333	0.079157	31.16134229	1.418867122	0.602820572	0.001897244	0.003423334	FALSE	FALSE	FALSE	FALSE	ENST00000504595,2, ENST00000510662,1, ENST00000329673,8	FBXL7-202, FBXL7-203, FBXL7-201	protein_coding, protein_coding, protein_coding
ENSG00000137745,13	MMP13	0.142358333	0.072033667	3.048095602	1.418812265	0.906021296	0.008718648	0.014515176	FALSE	FALSE	FALSE	FALSE	ENST00000260302,8, ENST00000340273,4	MMP13-201, MMP13-202	protein_coding, protein_coding
ENSG00000115266,12	APC2	0.152384	0.160492667	64.22577547	1.418517814	0.258108662	5.32E-09	1.50E-08	FALSE	FALSE	FALSE	FALSE	ENST00000590469,6, ENST00000233607,6, ENST00000535453,5	APC2-206, APC2-201, APC2-203	protein_coding, protein_coding, protein_coding
ENSG00000197714,9	ZNF460	4.385662333	4.582839667	300.3686084	1.418310128	0.194412326	4.30E-14	1.65E-13	TRUE	TRUE	FALSE	FALSE	ENST00000537645,5, ENST00000360338,4	ZNF460-202, ZNF460-201	protein_coding, protein_coding
ENSG00000167100,15	SAMD14	0.157576333	0.117775	21.79426227	1.417642515	0.476959716	0.00033726	0.000662079	FALSE	FALSE	FALSE	FALSE	ENST00000330175,9, ENST00000503131,1	SAMD14-202, SAMD14-203	protein_coding, protein_coding
ENSG00000126562,17	WNK4	1.198693333	1.308942667	147.4720528	1.416577158	0.163159073	5.75E-19	2.83E-18	TRUE	FALSE	FALSE	FALSE	ENST00000246914,10	WNK4-201	protein_coding
ENSG00000129596,5	CDO1	0.111657	0.024779	2.362667319	1.41593755	1.265575384	0.013950776	0.022551604	FALSE	FALSE	FALSE	FALSE	ENST00000250535,5	CDO1-201	protein_coding
ENSG00000006282,21	SPATA20	7.090753667	7.554643	519.2146332	1.41519141	0.097005417	5.11E-49	7.28E-48	TRUE	TRUE	TRUE	FALSE	ENST00000619622,4, ENST00000356488,8, ENST00000006658,11, ENST00000634597,1	SPATA20-226, SPATA20-202, SPATA20-201, SPATA20-227	protein_coding, protein_coding, protein_coding, protein_coding
ENSG00000161270,20	NPHS1	0.014680333	0.001915333	1.320798777	1.414099828	1.483687982	0.015049188	0.024224695	FALSE	FALSE	FALSE	FALSE	ENST00000378910,10, ENST00000353632,6	NPHS1-202, NPHS1-201	protein_coding, protein_coding
ENSG00000146856,14	AGBL3	1.433063667	1.541553667	87.74392736	1.413772844	0.21072292	2.80E-12	9.77E-12	TRUE	FALSE	FALSE	FALSE	ENST00000436302,6, ENST00000435976,6	AGBL3-203, AGBL3-202	protein_coding, protein_coding
ENSG00000168702,18	LRP1B	1.867384333	1.997800667	990.2214428	1.413424907	0.115225642	2.10E-35	1.94E-34	TRUE	FALSE	FALSE	FALSE	ENST00000389484,8	LRP1B-201	protein_coding
ENSG00000133401,16	PDZD2	0.24376	0.256941333	108.4986418	1.410390076	0.211754505	3.93E-12	1.35E-11	FALSE	FALSE	FALSE	FALSE	ENST00000438447,2	PDZD2-202	protein_coding
ENSG00000222009,9	BTBD19	0.108433667	0.040151333	2.604181035	1.408426101	1.011785957	0.011116625	0.018250329	FALSE	FALSE	FALSE	FALSE	ENST00000409335,6, ENST00000450269,6	BTBD19-201, BTBD19-203	protein_coding, protein_coding
[truncated: 2,611 more rows]
