# Supplementary material for: The helicase domain of human Dicer prevents RNAi-independent activation of antiviral and inflammatory pathways
Source: EMBO J. 2024 Jan 29;43(5):7. doi: 10.1038/s44318-024-00035-2 (PMC10907635; doi:10.1038/s44318-024-00035-2)
Supplement: Supplementary file 8 — Source Data Fig. 7 [file 44318_2024_35_MOESM8_ESM.zip › EMBOJ-2023-115792R2_SourceData_Fig7/Fig7A_B/N1-SINV-002-24hvsN1-mock-DESeq2_June.txt]

#geneID	geneName	avgTPM_N1-SINV-002-24h	avgTPM_N1-mock	baseMean	log2FoldChange	lfcSE	pvalue	padj	avgTPM_WT-mock	min1TPM-WTmockRep123	min2TPM-WTmockRep123	min5TPM-WTmockRep123	min10TPM-WTmockRep123	transcriptIDs	transcriptNames	transcriptBiotypes
SINV-GFP_subgenomic_mRNA	SINV-GFP_subgenomic_mRNA	91019.12631	5.765084333	29407420.45	13.97462435	0.460892885	2.75E-202	2.08E-198	4.870685	TRUE	TRUE	FALSE	FALSE	SINV-GFP_subgenomic_mRNA	SINV-GFP_subgenomic_mRNA	viral_transcript
SINV-GFP_genomic_mRNA	SINV-GFP_genomic_mRNA	26662.71905	3.055333	27021758.31	13.12422342	0.423947956	1.01E-210	1.52E-206	1.044489	FALSE	FALSE	FALSE	FALSE	SINV-GFP_genomic_mRNA	SINV-GFP_genomic_mRNA	viral_transcript
ENSG00000130518,18	IQCN	0.33113	0.002093	24.18164023	5.61947149	1.375370348	2.81E-09	1.98E-08	0.002047	FALSE	FALSE	FALSE	FALSE	ENST00000392413,5, ENST00000600328,7, ENST00000600359,7	IQCN-201, IQCN-206, IQCN-207	protein_coding, protein_coding, protein_coding
ENSG00000143768,13	LEFTY2	0.280181667	0	26.53609863	4.778356136	1.280306407	1.13E-07	6.38E-07	0.012849	FALSE	FALSE	FALSE	FALSE	ENST00000420304,6, ENST00000366820,10	LEFTY2-202, LEFTY2-201	protein_coding, protein_coding
ENSG00000159251,8	ACTC1	0.441214667	0	20.60732428	4.56236671	1.310369802	3.21E-07	1.69E-06	0.007706333	FALSE	FALSE	FALSE	FALSE	ENST00000290378,6	ACTC1-201	protein_coding
ENSG00000163631,17	ALB	1.275256333	0.042381333	36.23837449	4.510187679	0.685861968	5.47E-13	6.15E-12	0.009701	FALSE	FALSE	FALSE	FALSE	ENST00000621628,4, ENST00000621085,4, ENST00000415165,6, ENST00000295897,9, ENST00000503124,5, ENST00000509063,5, ENST00000401494,7	ALB-220, ALB-219, ALB-203, ALB-201, ALB-209, ALB-214, ALB-202	protein_coding, protein_coding, protein_coding, protein_coding, protein_coding, protein_coding, protein_coding
ENSG00000119973,6	PRLHR	0.106806667	0	37.85105126	4.416052474	1.287141757	4.80E-07	2.46E-06	0.009567667	FALSE	FALSE	FALSE	FALSE	ENST00000239032,4, ENST00000636925,1	PRLHR-201, PRLHR-202	protein_coding, protein_coding
ENSG00000257743,9	MGAM2	0.475870333	0.0205	126.7825777	4.375852155	0.420691562	5.35E-27	2.31E-25	0.026993	FALSE	FALSE	FALSE	FALSE	ENST00000477922,4, ENST00000550469,6	MGAM2-201, MGAM2-203	protein_coding, protein_coding
ENSG00000042832,12	TG	0.3978	0.018408667	79.43175711	4.248676205	0.44246392	2.06E-23	6.70E-22	0.003988667	FALSE	FALSE	FALSE	FALSE	ENST00000220616,9, ENST00000519543,5	TG-201, TG-208	protein_coding, protein_coding
ENSG00000186265,10	BTLA	1.501257333	0.070643333	74.21363148	4.224183044	0.426637723	1.15E-24	4.07E-23	0.120538	FALSE	FALSE	FALSE	FALSE	ENST00000334529,10, ENST00000383680,4	BTLA-201, BTLA-202	protein_coding, protein_coding
ENSG00000172673,12	THEMIS	0.151789333	0	30.1569161	4.210798437	1.334464446	1.11E-06	5.36E-06	0	FALSE	FALSE	FALSE	FALSE	ENST00000368250,5, ENST00000537166,5, ENST00000368248,5, ENST00000626040,2, ENST00000630369,2	THEMIS-202, THEMIS-204, THEMIS-201, THEMIS-205, THEMIS-206	protein_coding, protein_coding, protein_coding, protein_coding, protein_coding
ENSG00000119915,5	ELOVL3	0.338835667	0	14.97659683	4.010343389	1.440556571	2.53E-06	1.16E-05	0.007731	FALSE	FALSE	FALSE	FALSE	ENST00000370005,4	ELOVL3-201	protein_coding
ENSG00000143110,12	C1orf162	3.061827667	0.176631667	39.47697536	3.866618856	0.486792555	8.58E-17	1.46E-15	0.704887667	FALSE	FALSE	FALSE	FALSE	ENST00000343534,9, ENST00000369718,4	C1orf162-201, C1orf162-202	protein_coding, protein_coding
ENSG00000213689,14	TREX1	1.227703333	0.081201333	14.91474415	3.579320345	0.739767636	3.66E-08	2.23E-07	0.386073	FALSE	FALSE	FALSE	FALSE	ENST00000433541,1, ENST00000444177,1, ENST00000625293,3, ENST00000492235,2, ENST00000635452,2, ENST00000456089,1	TREX1-201, TREX1-202, TREX1-205, TREX1-204, TREX1-206, TREX1-203	protein_coding, protein_coding, protein_coding, protein_coding, protein_coding, protein_coding
ENSG00000177291,4	GJD4	0.380328333	0.016872667	12.57724178	3.533701158	0.976635248	1.42E-06	6.73E-06	0.027383667	FALSE	FALSE	FALSE	FALSE	ENST00000321660,2	GJD4-201	protein_coding
ENSG00000183134,5	PTGDR2	0.287271	0.015544333	21.0320189	3.521087729	0.847617882	4.02E-07	2.09E-06	0.092073667	FALSE	FALSE	FALSE	FALSE	ENST00000332539,5	PTGDR2-201	protein_coding
ENSG00000120471,16	TP53AIP1	0.602238	0.040895667	30.64168253	3.518514619	0.580633802	7.34E-11	6.42E-10	0.076130667	FALSE	FALSE	FALSE	FALSE	ENST00000458238,6, ENST00000531399,6, ENST00000602346,5, ENST00000530777,5	TP53AIP1-201, TP53AIP1-205, TP53AIP1-206, TP53AIP1-204	protein_coding, protein_coding, protein_coding, protein_coding
ENSG00000146221,10	TCTE1	0.775559333	0.063392	31.45232277	3.456364484	0.448115275	8.77E-16	1.35E-14	0.068170333	FALSE	FALSE	FALSE	FALSE	ENST00000371505,5, ENST00000371504,1	TCTE1-202, TCTE1-201	protein_coding, protein_coding
ENSG00000157856,12	DRC1	0.285842333	0.019539333	37.34965377	3.453056795	0.640745697	3.25E-09	2.28E-08	0.009423	FALSE	FALSE	FALSE	FALSE	ENST00000288710,7	DRC1-201	protein_coding
ENSG00000151615,3	POU4F2	0.343591	0.019146	10.25280107	3.438520455	0.809935684	3.33E-07	1.75E-06	0.006151667	FALSE	FALSE	FALSE	FALSE	ENST00000281321,3	POU4F2-201	protein_coding
ENSG00000116299,17	ELAPOR1	0.582653	0.055276667	99.66600786	3.407079114	0.389795948	1.85E-19	4.10E-18	0.023773333	FALSE	FALSE	FALSE	FALSE	ENST00000369939,8, ENST00000529753,5	ELAPOR1-203, ELAPOR1-210	protein_coding, protein_coding
ENSG00000164175,15	SLC45A2	0.567743333	0.036984667	20.48267241	3.36204964	0.709528735	6.56E-08	3.85E-07	0.142383	FALSE	FALSE	FALSE	FALSE	ENST00000296589,9, ENST00000382102,7, ENST00000509381,1	SLC45A2-201, SLC45A2-202, SLC45A2-204	protein_coding, protein_coding, protein_coding
ENSG00000165841,11	CYP2C19	0.419714	0.037204	34.07710961	3.239324893	0.548674287	2.33E-10	1.92E-09	0.055818	FALSE	FALSE	FALSE	FALSE	ENST00000480405,2, ENST00000371321,9	CYP2C19-202, CYP2C19-201	protein_coding, protein_coding
ENSG00000150594,7	ADRA2A	0.329714333	0.030962667	97.90787009	3.189450244	0.472217989	1.17E-12	1.27E-11	0.015696	FALSE	FALSE	FALSE	FALSE	ENST00000280155,4	ADRA2A-201	protein_coding
ENSG00000257335,8	MGAM	0.571238333	0.060961333	213.883551	3.183436221	0.241580226	1.31E-40	1.44E-38	0.135698	FALSE	FALSE	FALSE	FALSE	ENST00000549489,6, ENST00000620571,1, ENST00000475668,6	MGAM-208, MGAM-209, MGAM-202	protein_coding, protein_coding, protein_coding
ENSG00000214860,5	EVPLL	0.256782	0.017357667	9.506734866	3.156963413	0.901114348	2.48E-06	1.13E-05	0.007087667	FALSE	FALSE	FALSE	FALSE	ENST00000399134,5	EVPLL-201	protein_coding
ENSG00000175003,15	SLC22A1	1.193855333	0.11836	54.91641774	3.150978866	0.424537896	1.05E-14	1.43E-13	0.172651667	FALSE	FALSE	FALSE	FALSE	ENST00000366963,9, ENST00000324965,8, ENST00000457470,6	SLC22A1-202, SLC22A1-201, SLC22A1-203	protein_coding, protein_coding, protein_coding
ENSG00000177238,14	TRIM72	0.298712	0.035385667	50.61508089	3.073574095	0.426877002	5.59E-14	7.03E-13	0.0146	FALSE	FALSE	FALSE	FALSE	ENST00000613872,1, ENST00000322122,8	TRIM72-202, TRIM72-201	protein_coding, protein_coding
ENSG00000188573,8	FBLL1	0.774543333	0.077509667	28.93951538	3.067632855	0.598112722	1.43E-08	9.19E-08	0.033901333	FALSE	FALSE	FALSE	FALSE	ENST00000338333,5	FBLL1-201	protein_coding
ENSG00000178199,14	ZC3H12D	0.336055667	0.036464667	84.93190487	3.025271192	0.429020314	1.64E-13	1.95E-12	0.056883	FALSE	FALSE	FALSE	FALSE	ENST00000409806,8, ENST00000409948,1	ZC3H12D-201, ZC3H12D-202	protein_coding, protein_coding
ENSG00000159289,6	GOLGA6A	0.563289667	0.063087333	62.16413111	2.980898996	0.449486791	2.91E-12	3.01E-11	0.048275333	FALSE	FALSE	FALSE	FALSE	ENST00000290438,3	GOLGA6A-201	protein_coding
ENSG00000277399,6	GPR179	0.315658333	0.041056333	84.53545292	2.922644115	0.268391268	1.63E-28	7.89E-27	0.032254667	FALSE	FALSE	FALSE	FALSE	ENST00000616987,5	GPR179-203	protein_coding
ENSG00000204947,9	ZNF425	8.459687333	1.205755667	374.4065364	2.848377211	0.097169747	1.04E-189	5.25E-186	0.779615	FALSE	FALSE	FALSE	FALSE	ENST00000378061,7	ZNF425-201	protein_coding
ENSG00000168477,19	TNXB	0.358534667	0.049369333	186.6227888	2.83889233	0.23696725	6.04E-34	4.10E-32	0.058492	FALSE	FALSE	FALSE	FALSE	ENST00000644971,2, ENST00000647633,1, ENST00000375244,7, ENST00000451343,4, ENST00000611016,2, ENST00000613214,4, ENST00000479795,1	TNXB-210, TNXB-211, TNXB-201, TNXB-203, TNXB-208, TNXB-209, TNXB-204	protein_coding, protein_coding, protein_coding, protein_coding, protein_coding, protein_coding, protein_coding
ENSG00000215186,7	GOLGA6B	0.657187333	0.090382667	110.7714274	2.837844314	0.261933219	3.06E-28	1.44E-26	0.055603	FALSE	FALSE	FALSE	FALSE	ENST00000421285,4	GOLGA6B-201	protein_coding
ENSG00000099957,17	P2RX6	0.252211333	0.027170333	15.36296232	2.828332141	0.709346951	8.84E-07	4.37E-06	0.037516667	FALSE	FALSE	FALSE	FALSE	ENST00000413302,7, ENST00000401443,5	P2RX6-202, P2RX6-201	protein_coding, protein_coding
ENSG00000087589,17	CASS4	0.877942667	0.124520333	71.58126168	2.807170817	0.319045559	1.62E-19	3.60E-18	0.050049667	FALSE	FALSE	FALSE	FALSE	ENST00000360314,7, ENST00000679887,1, ENST00000434344,2, ENST00000679529,1	CASS4-201, CASS4-205, CASS4-202, CASS4-204	protein_coding, protein_coding, protein_coding, protein_coding
ENSG00000152254,11	G6PC2	0.120798	0	8.085119513	2.805931141	1.75938462	4.27E-05	0.000159825	0	FALSE	FALSE	FALSE	FALSE	ENST00000429379,2, ENST00000375363,8, ENST00000421979,1	G6PC2-204, G6PC2-202, G6PC2-203	protein_coding, protein_coding, protein_coding
ENSG00000189001,11	SBSN	1.045588333	0.141924667	26.56619775	2.794077724	0.42024978	2.62E-12	2.73E-11	0.049958333	FALSE	FALSE	FALSE	FALSE	ENST00000452271,7, ENST00000518157,1	SBSN-201, SBSN-202	protein_coding, protein_coding
ENSG00000146453,13	PNLDC1	0.741599333	0.093665667	26.23222172	2.790342185	0.471479154	2.36E-10	1.94E-09	0.176194667	FALSE	FALSE	FALSE	FALSE	ENST00000610273,5, ENST00000392167,4	PNLDC1-207, PNLDC1-202	protein_coding, protein_coding
ENSG00000134489,7	HRH4	1.090524333	0.145660667	31.48926898	2.787785886	0.39122307	1.00E-13	1.22E-12	0.117696667	FALSE	FALSE	FALSE	FALSE	ENST00000256906,5, ENST00000426880,2	HRH4-201, HRH4-202	protein_coding, protein_coding
ENSG00000171790,16	SLFNL1	0.289667667	0.041349	42.68959407	2.752375693	0.468138896	2.90E-10	2.37E-09	0.026036	FALSE	FALSE	FALSE	FALSE	ENST00000693284,1, ENST00000302946,13, ENST00000372613,6, ENST00000439569,2, ENST00000372611,5, ENST00000359345,5	SLFNL1-209, SLFNL1-201, SLFNL1-204, SLFNL1-205, SLFNL1-203, SLFNL1-202	protein_coding, protein_coding, protein_coding, protein_coding, protein_coding, protein_coding
ENSG00000122728,6	TAF1L	0.056232	0.001530333	11.16864966	2.715002036	1.714844617	5.08E-05	0.000187799	0.004025	FALSE	FALSE	FALSE	FALSE	ENST00000242310,4	TAF1L-201	protein_coding
ENSG00000110876,10	SELPLG	0.639293333	0.088265667	27.9262451	2.706851443	0.461700693	3.12E-10	2.54E-09	0.058172667	FALSE	FALSE	FALSE	FALSE	ENST00000550948,2, ENST00000388962,4, ENST00000228463,6	SELPLG-203, SELPLG-202, SELPLG-201	protein_coding, protein_coding, protein_coding
ENSG00000188959,10	C9orf152	0.638914333	0.086101	19.37951022	2.688265188	0.527853538	1.59E-08	1.01E-07	0.113495333	FALSE	FALSE	FALSE	FALSE	ENST00000400613,5	C9orf152-201	protein_coding
ENSG00000205085,13	GARIN1A	1.377854667	0.214117667	53.71442734	2.670094687	0.347341867	1.52E-15	2.27E-14	0.250236667	FALSE	FALSE	FALSE	FALSE	ENST00000684498,1, ENST00000641605,1, ENST00000682356,1, ENST00000477515,3	GARIN1A-211, GARIN1A-204, GARIN1A-207, GARIN1A-201	protein_coding, protein_coding, protein_coding, protein_coding
ENSG00000166863,13	TAC3	1.297829	0.140340667	8.763761699	2.648180947	0.851605108	6.78E-06	2.89E-05	0.112803667	FALSE	FALSE	FALSE	FALSE	ENST00000458521,7, ENST00000441881,5, ENST00000415231,1	TAC3-209, TAC3-208, TAC3-205	protein_coding, protein_coding, protein_coding
ENSG00000124103,10	FAM209A	1.443891	0.160969	10.66851213	2.601496067	0.85349636	7.74E-06	3.27E-05	0.240488667	FALSE	FALSE	FALSE	FALSE	ENST00000371328,5	FAM209A-201	protein_coding
ENSG00000188175,10	HEPACAM2	0.564690667	0.074319	11.1254674	2.572689279	0.673317238	1.32E-06	6.33E-06	0.031532667	FALSE	FALSE	FALSE	FALSE	ENST00000394468,7, ENST00000440868,5, ENST00000341723,8, ENST00000453812,2	HEPACAM2-202, HEPACAM2-203, HEPACAM2-201, HEPACAM2-204	protein_coding, protein_coding, protein_coding, protein_coding
ENSG00000148483,9	TMEM236	0.766199	0.127244	60.21681548	2.552400069	0.290794227	1.77E-19	3.92E-18	0.272773667	FALSE	FALSE	FALSE	FALSE	ENST00000377495,2	TMEM236-201	protein_coding
ENSG00000121101,16	TEX14	1.906330333	0.327400667	269.4830999	2.54910915	0.170998875	3.97E-51	7.99E-49	0.470979	FALSE	FALSE	FALSE	FALSE	ENST00000349033,10, ENST00000389934,7, ENST00000240361,12	TEX14-202, TEX14-203, TEX14-201	protein_coding, protein_coding, protein_coding
ENSG00000196503,5	ARL9	0.685168667	0.091471333	15.40843289	2.475077632	0.749974417	4.57E-06	2.00E-05	0.146309667	FALSE	FALSE	FALSE	FALSE	ENST00000360096,3, ENST00000640821,3	ARL9-201, ARL9-202	protein_coding, protein_coding
ENSG00000111679,17	PTPN6	0.223536333	0.019056	5.767753718	2.471016265	1.18352197	4.46E-05	0.000166199	0.048001667	FALSE	FALSE	FALSE	FALSE	ENST00000399448,5, ENST00000456013,5, ENST00000318974,14	PTPN6-202, PTPN6-204, PTPN6-201	protein_coding, protein_coding, protein_coding
ENSG00000181016,9	LSMEM1	4.372672	0.798274333	114.830571	2.4659315	0.197335869	9.29E-37	7.82E-35	0.730722333	FALSE	FALSE	FALSE	FALSE	ENST00000439068,6, ENST00000312849,4	LSMEM1-202, LSMEM1-201	protein_coding, protein_coding
ENSG00000177432,8	NAP1L5	0.456319667	0.060299333	14.75673617	2.465561399	0.758075966	5.07E-06	2.21E-05	0.088518333	FALSE	FALSE	FALSE	FALSE	ENST00000323061,7	NAP1L5-201	protein_coding
ENSG00000188981,11	MSANTD1	0.660263333	0.11324	38.77027522	2.448922969	0.405652808	9.13E-11	7.88E-10	0.199665667	FALSE	FALSE	FALSE	FALSE	ENST00000507492,5, ENST00000438480,7, ENST00000510580,1	MSANTD1-203, MSANTD1-201, MSANTD1-204	protein_coding, protein_coding, protein_coding
ENSG00000222046,3	DCDC2B	0.408547	0.040061667	8.844647342	2.438810677	1.117028847	3.93E-05	0.00014806	0.027982	FALSE	FALSE	FALSE	FALSE	ENST00000409358,2	DCDC2B-201	protein_coding
ENSG00000154258,17	ABCA9	0.147985	0.015145	9.65500431	2.429586275	0.992342674	2.51E-05	9.80E-05	0.018634333	FALSE	FALSE	FALSE	FALSE	ENST00000340001,9, ENST00000453985,6, ENST00000495634,5	ABCA9-201, ABCA9-202, ABCA9-207	protein_coding, protein_coding, protein_coding
ENSG00000115850,10	LCT	0.13275	0.020786667	10.85674492	2.423530172	0.583868871	4.71E-07	2.41E-06	0.013639333	FALSE	FALSE	FALSE	FALSE	ENST00000264162,7	LCT-201	protein_coding
ENSG00000134627,12	PIWIL4	1.026391667	0.168223333	28.66370677	2.405538474	0.491571581	2.97E-08	1.83E-07	0.179487667	FALSE	FALSE	FALSE	FALSE	ENST00000299001,11, ENST00000537419,1	PIWIL4-201, PIWIL4-203	protein_coding, protein_coding
ENSG00000138109,11	CYP2C9	0.295914	0.039706667	22.9190625	2.383805472	0.917002448	1.93E-05	7.65E-05	0.029995333	FALSE	FALSE	FALSE	FALSE	ENST00000461906,1, ENST00000260682,8	CYP2C9-202, CYP2C9-201	protein_coding, protein_coding
ENSG00000116183,11	PAPPA2	0.112452	0.019312333	37.19740913	2.379929522	0.458459841	7.50E-09	4.99E-08	0.012895	FALSE	FALSE	FALSE	FALSE	ENST00000367661,7, ENST00000367662,5	PAPPA2-201, PAPPA2-202	protein_coding, protein_coding
ENSG00000108576,10	SLC6A4	0.113478	0.015996	17.61372997	2.374274035	0.771055095	7.31E-06	3.10E-05	0.026389667	FALSE	FALSE	FALSE	FALSE	ENST00000650711,1, ENST00000401766,6, ENST00000261707,7	SLC6A4-206, SLC6A4-203, SLC6A4-201	protein_coding, protein_coding, protein_coding
ENSG00000181215,16	C4orf50	0.190039333	0.035901333	42.27026054	2.355006965	0.306146961	1.05E-15	1.60E-14	0.032106667	FALSE	FALSE	FALSE	FALSE	ENST00000531445,3	C4orf50-201	protein_coding
ENSG00000136535,15	TBR1	0.283501	0.045662333	10.65757108	2.353969924	0.607241573	1.01E-06	4.95E-06	0.026848667	FALSE	FALSE	FALSE	FALSE	ENST00000389554,8, ENST00000410035,1	TBR1-201, TBR1-202	protein_coding, protein_coding
ENSG00000273213,4	H3-7	0.44938	0.072919	9.499744702	2.347862598	0.614431362	1.18E-06	5.70E-06	0.057421333	FALSE	FALSE	FALSE	FALSE	ENST00000609879,2, ENST00000392948,5	H3-7-202, H3-7-201	protein_coding, protein_coding
ENSG00000167992,14	VWCE	1.586047667	0.321395333	132.133168	2.326256369	0.351541991	2.09E-12	2.20E-11	0.277908333	FALSE	FALSE	FALSE	FALSE	ENST00000335613,10, ENST00000535710,1	VWCE-202, VWCE-205	protein_coding, protein_coding
ENSG00000188687,18	SLC4A5	1.164525667	0.238706667	244.6020556	2.312037072	0.168642709	8.79E-44	1.22E-41	0.636675667	FALSE	FALSE	FALSE	FALSE	ENST00000394019,7, ENST00000346834,8, ENST00000423644,5, ENST00000358683,8, ENST00000377632,5, ENST00000377634,8	SLC4A5-205, SLC4A5-201, SLC4A5-206, SLC4A5-202, SLC4A5-203, SLC4A5-204	protein_coding, protein_coding, protein_coding, protein_coding, protein_coding, protein_coding
ENSG00000151364,17	KCTD14	1.096252	0.190126667	20.02954717	2.304365445	0.498631838	7.95E-08	4.61E-07	0.227716	FALSE	FALSE	FALSE	FALSE	ENST00000353172,6, ENST00000533144,1	KCTD14-201, KCTD14-202	protein_coding, protein_coding
ENSG00000113231,14	PDE8B	0.321532333	0.053148667	12.33470241	2.296663483	0.604451346	1.21E-06	5.82E-06	0.078699333	FALSE	FALSE	FALSE	FALSE	ENST00000264917,10, ENST00000340978,7, ENST00000346042,7, ENST00000333194,8, ENST00000342343,8, ENST00000505283,1	PDE8B-201, PDE8B-203, PDE8B-205, PDE8B-202, PDE8B-204, PDE8B-208	protein_coding, protein_coding, protein_coding, protein_coding, protein_coding, protein_coding
ENSG00000176381,6	PRR18	0.181394667	0.021055667	19.31811379	2.282060557	1.028592272	4.04E-05	0.000151818	0.056785	FALSE	FALSE	FALSE	FALSE	ENST00000322583,5	PRR18-201	protein_coding
ENSG00000135407,11	AVIL	0.210224333	0.035295667	17.45192687	2.280787297	0.620373115	1.67E-06	7.86E-06	0.048167	FALSE	FALSE	FALSE	FALSE	ENST00000549994,2, ENST00000257861,7	AVIL-207, AVIL-201	protein_coding, protein_coding
ENSG00000260314,3	MRC1	0.168602333	0.031181333	30.14315837	2.264656279	0.525715352	2.40E-07	1.29E-06	0.050313333	FALSE	FALSE	FALSE	FALSE	ENST00000569591,3	MRC1-201	protein_coding
ENSG00000144410,5	CPO	0.639103667	0.095590333	10.09239296	2.239651146	0.774758764	1.08E-05	4.47E-05	0.083901	FALSE	FALSE	FALSE	FALSE	ENST00000272852,4	CPO-201	protein_coding
ENSG00000133958,14	UNC79	0.319176667	0.066195333	53.50449926	2.223388008	0.295159821	2.76E-15	4.03E-14	0.070650333	FALSE	FALSE	FALSE	FALSE	ENST00000256339,8, ENST00000555664,5, ENST00000553484,5, ENST00000695012,1, ENST00000695013,1, ENST00000393151,6, ENST00000621021,1	UNC79-201, UNC79-205, UNC79-203, UNC79-207, UNC79-208, UNC79-202, UNC79-206	protein_coding, protein_coding, protein_coding, protein_coding, protein_coding, protein_coding, protein_coding
ENSG00000078814,18	MYH7B	0.060310333	0.009364	11.37865942	2.217385659	0.768289843	1.08E-05	4.49E-05	0.033903	FALSE	FALSE	FALSE	FALSE	ENST00000262873,13, ENST00000618182,6	MYH7B-201, MYH7B-209	protein_coding, protein_coding
ENSG00000164691,18	TAGAP	0.123409333	0.008022	13.50155826	2.217287793	1.417652528	0.000114734	0.000396974	0.018936	FALSE	FALSE	FALSE	FALSE	ENST00000326965,7, ENST00000367066,8, ENST00000338313,5	TAGAP-201, TAGAP-203, TAGAP-202	protein_coding, protein_coding, protein_coding
ENSG00000176046,9	NUPR1	0.262194333	0.010620667	8.312867392	2.212943331	1.611313636	0.00012843	0.000439718	0.455909667	FALSE	FALSE	FALSE	FALSE	ENST00000324873,8, ENST00000395641,2	NUPR1-201, NUPR1-202	protein_coding, protein_coding
ENSG00000186517,14	ARHGAP30	0.088243333	0.010941333	17.95356829	2.211541358	1.023555382	4.64E-05	0.000171993	0.021576667	FALSE	FALSE	FALSE	FALSE	ENST00000368013,8, ENST00000368016,7, ENST00000368015,1	ARHGAP30-201, ARHGAP30-203, ARHGAP30-202	protein_coding, protein_coding, protein_coding
ENSG00000170128,5	GPR25	0.555673667	0.012779	3.336594006	2.179084197	1.845356275	0.000118165	0.000407444	0.007079	FALSE	FALSE	FALSE	FALSE	ENST00000304244,5	GPR25-201	protein_coding
ENSG00000070019,5	GUCY2C	0.108501667	0.002788333	12.15026661	2.167068053	1.774155302	0.000129508	0.000442707	0.002620333	FALSE	FALSE	FALSE	FALSE	ENST00000261170,5	GUCY2C-201	protein_coding
ENSG00000137270,11	GCM1	0.285707333	0.052613	22.81098706	2.164389845	0.611735768	2.22E-06	1.03E-05	0.055992	FALSE	FALSE	FALSE	FALSE	ENST00000259803,8	GCM1-201	protein_coding
ENSG00000198520,12	ARMH1	0.652913	0.132506333	18.72095752	2.140440386	0.507426992	2.79E-07	1.49E-06	0.105219667	FALSE	FALSE	FALSE	FALSE	ENST00000458657,6, ENST00000535358,6	ARMH1-218, ARMH1-219	protein_coding, protein_coding
ENSG00000277149,5	TYW1B	5.630571667	1.311427667	216.8885602	2.139280936	0.11787225	9.57E-75	5.55E-72	1.111584667	TRUE	FALSE	FALSE	FALSE	ENST00000612372,4, ENST00000620995,5	TYW1B-202, TYW1B-203	protein_coding, protein_coding
ENSG00000176945,18	MUC20	0.802645667	0.177599	71.13866645	2.136870292	0.268703816	8.83E-17	1.50E-15	0.228215667	FALSE	FALSE	FALSE	FALSE	ENST00000436408,6, ENST00000447234,7, ENST00000445522,6	MUC20-202, MUC20-204, MUC20-203	protein_coding, protein_coding, protein_coding
ENSG00000187944,5	C2orf66	3.970205667	0.902540333	49.56165949	2.125172653	0.288282806	7.31E-15	1.02E-13	1.792032667	TRUE	FALSE	FALSE	FALSE	ENST00000342506,4	C2orf66-201	protein_coding
ENSG00000139344,8	AMDHD1	1.777120667	0.405817333	38.03432468	2.112609428	0.276130722	8.75E-16	1.35E-14	0.559453333	FALSE	FALSE	FALSE	FALSE	ENST00000266736,7	AMDHD1-201	protein_coding
ENSG00000182795,13	C1orf116	0.403164333	0.090236	43.99840432	2.111612373	0.319059916	1.34E-12	1.44E-11	0.064147	FALSE	FALSE	FALSE	FALSE	ENST00000359470,6, ENST00000461135,2	C1orf116-201, C1orf116-202	protein_coding, protein_coding
ENSG00000101842,14	VSIG1	0.367042	0.075823667	14.79372422	2.0240231	0.555362479	1.46E-06	6.94E-06	0.090334333	FALSE	FALSE	FALSE	FALSE	ENST00000415430,7, ENST00000217957,10	VSIG1-202, VSIG1-201	protein_coding, protein_coding
ENSG00000182585,10	EPGN	0.411865333	0.053754333	8.497381999	2.013211427	1.013288444	7.00E-05	0.000252069	0.057688667	FALSE	FALSE	FALSE	FALSE	ENST00000413830,6, ENST00000332112,8, ENST00000502358,5, ENST00000503098,5, ENST00000505212,5, ENST00000509145,5, ENST00000514968,5	EPGN-202, EPGN-201, EPGN-204, EPGN-206, EPGN-207, EPGN-208, EPGN-209	protein_coding, protein_coding, protein_coding, protein_coding, protein_coding, protein_coding, protein_coding
ENSG00000074966,11	TXK	0.35576	0.054700667	10.35832946	2.00632783	0.948840528	5.46E-05	0.000200417	0.112449667	FALSE	FALSE	FALSE	FALSE	ENST00000264316,9, ENST00000507351,1, ENST00000506073,2	TXK-201, TXK-203, TXK-202	protein_coding, protein_coding, protein_coding
ENSG00000172247,4	C1QTNF4	0.672311667	0.11768	18.86750923	2.001197198	0.779008369	2.09E-05	8.25E-05	0.071892	FALSE	FALSE	FALSE	FALSE	ENST00000302514,4	C1QTNF4-201	protein_coding
ENSG00000183091,21	NEB	0.455898667	0.116524667	576.8089152	1.995642126	0.146366161	1.11E-43	1.51E-41	0.127307333	FALSE	FALSE	FALSE	FALSE	ENST00000409198,5, ENST00000397345,8, ENST00000427231,7	NEB-203, NEB-202, NEB-207	protein_coding, protein_coding, protein_coding
ENSG00000197153,5	H3C12	4.059996	0.904423667	13.64963262	1.984867706	0.525640462	9.51E-07	4.66E-06	0.465712333	FALSE	FALSE	FALSE	FALSE	ENST00000359303,4	H3C12-201	protein_coding
ENSG00000165917,10	RAPSN	0.446943	0.087342	15.45117671	1.979830418	0.697991576	1.13E-05	4.68E-05	0.433133333	FALSE	FALSE	FALSE	FALSE	ENST00000298854,7, ENST00000352508,7, ENST00000524487,5, ENST00000529341,1	RAPSN-201, RAPSN-202, RAPSN-203, RAPSN-205	protein_coding, protein_coding, protein_coding, protein_coding
ENSG00000250673,3	REELD1	0.746721667	0.185688	53.31997288	1.966562062	0.334646294	9.27E-11	8.00E-10	0.314934333	FALSE	FALSE	FALSE	FALSE	ENST00000636502,1, ENST00000623665,2	REELD1-203, REELD1-202	protein_coding, protein_coding
ENSG00000159588,15	CCDC17	0.628415	0.153514	35.43665678	1.966322557	0.369310652	1.85E-09	1.34E-08	0.243787	FALSE	FALSE	FALSE	FALSE	ENST00000528266,6, ENST00000421127,6, ENST00000445048,2	CCDC17-209, CCDC17-202, CCDC17-203	protein_coding, protein_coding, protein_coding
ENSG00000005243,10	COPZ2	1.217995	0.237199	9.561698445	1.959906221	0.716556606	1.42E-05	5.77E-05	0.070745	FALSE	FALSE	FALSE	FALSE	ENST00000621465,5	COPZ2-210	protein_coding
ENSG00000226174,7	TEX22	2.221309333	0.587834333	85.10669277	1.931784788	0.213676264	4.69E-21	1.23E-19	0.506715	FALSE	FALSE	FALSE	FALSE	ENST00000451127,3	TEX22-201	protein_coding
ENSG00000185988,15	PLK5	1.224765	0.317479	42.81740561	1.919671718	0.307071307	8.77E-12	8.61E-11	0.331235	FALSE	FALSE	FALSE	FALSE	ENST00000673796,1, ENST00000642079,2, ENST00000454744,7, ENST00000588430,3, ENST00000334770,9, ENST00000673896,1	PLK5-208, PLK5-205, PLK5-202, PLK5-204, PLK5-201, PLK5-210	protein_coding, protein_coding, protein_coding, protein_coding, protein_coding, protein_coding
ENSG00000166866,13	MYO1A	0.462193333	0.113627	41.89045373	1.916222366	0.436733762	1.08E-07	6.10E-07	0.098738333	FALSE	FALSE	FALSE	FALSE	ENST00000300119,8, ENST00000442789,6	MYO1A-201, MYO1A-203	protein_coding, protein_coding
ENSG00000188672,19	RHCE	0.626993	0.135336	17.59740603	1.907943004	0.582231918	3.62E-06	1.61E-05	0.223068333	FALSE	FALSE	FALSE	FALSE	ENST00000294413,13, ENST00000340849,8, ENST00000349320,7, ENST00000346452,8, ENST00000349438,8, ENST00000413854,5	RHCE-201, RHCE-202, RHCE-204, RHCE-203, RHCE-205, RHCE-206	protein_coding, protein_coding, protein_coding, protein_coding, protein_coding, protein_coding
ENSG00000101049,18	SGK2	0.476969667	0.117380667	43.067187	1.901519246	0.398567213	2.20E-08	1.38E-07	0.351996	FALSE	FALSE	FALSE	FALSE	ENST00000373100,7, ENST00000648083,1, ENST00000485914,2, ENST00000423407,7, ENST00000341458,10, ENST00000426287,3	SGK2-203, SGK2-213, SGK2-207, SGK2-205, SGK2-201, SGK2-206	protein_coding, protein_coding, protein_coding, protein_coding, protein_coding, protein_coding
ENSG00000138308,6	PLA2G12B	0.295703667	0.016502	10.08030052	1.899236741	1.555945671	0.000228269	0.000744679	0.007193333	FALSE	FALSE	FALSE	FALSE	ENST00000373032,4	PLA2G12B-201	protein_coding
ENSG00000117407,17	ARTN	2.324065667	0.622341	57.16424727	1.893685807	0.320328873	6.38E-11	5.64E-10	0.258582333	FALSE	FALSE	FALSE	FALSE	ENST00000414809,7, ENST00000372359,10, ENST00000498139,6, ENST00000479128,5, ENST00000472435,1, ENST00000372354,3, ENST00000438616,3	ARTN-203, ARTN-202, ARTN-211, ARTN-209, ARTN-206, ARTN-201, ARTN-204	protein_coding, protein_coding, protein_coding, protein_coding, protein_coding, protein_coding, protein_coding
ENSG00000170748,7	RBMXL2	0.610272333	0.140268333	26.06727381	1.885863679	0.543469104	2.09E-06	9.68E-06	0.124636667	FALSE	FALSE	FALSE	FALSE	ENST00000306904,7	RBMXL2-201	protein_coding
ENSG00000099860,9	GADD45B	21.15088967	6.055286	282.4370321	1.844345056	0.092908299	3.07E-89	3.31E-86	5.053397333	TRUE	TRUE	FALSE	FALSE	ENST00000215631,9, ENST00000587345,1	GADD45B-201, GADD45B-204	protein_coding, protein_coding
ENSG00000182685,8	BRICD5	4.871331333	1.328165667	44.09418536	1.834038731	0.284909383	2.20E-12	2.32E-11	1.098065	FALSE	FALSE	FALSE	FALSE	ENST00000328540,8, ENST00000562360,5, ENST00000566018,1	BRICD5-201, BRICD5-202, BRICD5-203	protein_coding, protein_coding, protein_coding
ENSG00000197776,8	KLHDC1	0.904882667	0.202742	13.87406613	1.818663623	0.617641766	8.04E-06	3.39E-05	0.213268667	FALSE	FALSE	FALSE	FALSE	ENST00000359332,7	KLHDC1-201	protein_coding
ENSG00000137976,8	DNASE2B	0.319074667	0	3.807091299	1.813752497	1.824382405	0.000202353	0.000666332	0	FALSE	FALSE	FALSE	FALSE	ENST00000370665,4, ENST00000370662,3	DNASE2B-202, DNASE2B-201	protein_coding, protein_coding
ENSG00000069696,7	DRD4	1.034881	0.255797	19.12597369	1.810829351	0.457558861	4.24E-07	2.19E-06	0.657143667	FALSE	FALSE	FALSE	FALSE	ENST00000176183,6	DRD4-201	protein_coding
ENSG00000144821,11	MYH15	1.464524333	0.421598667	227.9857642	1.809307159	0.169031185	2.15E-28	1.02E-26	0.436239333	FALSE	FALSE	FALSE	FALSE	ENST00000693548,1, ENST00000273353,5, ENST00000689784,1	MYH15-205, MYH15-201, MYH15-204	protein_coding, protein_coding, protein_coding
ENSG00000143632,15	ACTA1	1.906202333	0.543679	60.25546495	1.808723188	0.252486728	1.45E-14	1.94E-13	0.575246667	FALSE	FALSE	FALSE	FALSE	ENST00000684723,1, ENST00000366684,7, ENST00000366683,4	ACTA1-203, ACTA1-202, ACTA1-201	protein_coding, protein_coding, protein_coding
ENSG00000163815,6	CLEC3B	0.932218667	0.225405333	20.6894151	1.800665941	0.580729566	5.31E-06	2.31E-05	0.133564333	FALSE	FALSE	FALSE	FALSE	ENST00000296130,5, ENST00000428034,1	CLEC3B-201, CLEC3B-202	protein_coding, protein_coding
ENSG00000170345,10	FOS	0.77886	0.212694	40.38427346	1.791551209	0.352892272	4.37E-09	3.01E-08	0.220716667	FALSE	FALSE	FALSE	FALSE	ENST00000554617,1, ENST00000535987,5, ENST00000303562,9, ENST00000555242,1, ENST00000555686,1, ENST00000555347,1	FOS-204, FOS-202, FOS-201, FOS-205, FOS-208, FOS-206	protein_coding, protein_coding, protein_coding, protein_coding, protein_coding, protein_coding
ENSG00000188037,14	CLCN1	0.180743	0.030798	12.81696167	1.788088816	0.932628197	8.78E-05	0.000310843	0.020003333	FALSE	FALSE	FALSE	FALSE	ENST00000343257,7, ENST00000650516,2	CLCN1-201, CLCN1-205	protein_coding, protein_coding
ENSG00000213578,6	CPLX3	0.18311	0.013100667	5.598633241	1.787261945	1.443800902	0.000275956	0.000886057	0.030186	FALSE	FALSE	FALSE	FALSE	ENST00000395018,6	CPLX3-201	protein_coding
ENSG00000125046,16	SSUH2	0.476547667	0.102102	20.78557007	1.783446985	0.715189977	2.39E-05	9.35E-05	0.281271333	FALSE	FALSE	FALSE	FALSE	ENST00000544814,7, ENST00000341795,7, ENST00000420394,5, ENST00000317371,8, ENST00000435138,5	SSUH2-216, SSUH2-202, SSUH2-205, SSUH2-201, SSUH2-206	protein_coding, protein_coding, protein_coding, protein_coding, protein_coding
ENSG00000170835,17	CEL	1.050801667	0.300872	49.77522037	1.780321378	0.26183466	1.75E-13	2.07E-12	0.519581333	FALSE	FALSE	FALSE	FALSE	ENST00000372080,8	CEL-201	protein_coding
ENSG00000128285,5	MCHR1	0.201489333	0.016263667	12.578701	1.77741848	1.396798533	0.000273321	0.000878003	0	FALSE	FALSE	FALSE	FALSE	ENST00000381433,3, ENST00000249016,5	MCHR1-202, MCHR1-201	protein_coding, protein_coding
ENSG00000161905,13	ALOX15	0.25178	0.041748667	9.449928264	1.771850509	0.975071821	0.00010924	0.000379534	0.080639	FALSE	FALSE	FALSE	FALSE	ENST00000293761,8, ENST00000574640,1, ENST00000570836,6	ALOX15-201, ALOX15-205, ALOX15-202	protein_coding, protein_coding, protein_coding
ENSG00000167195,8	GOLGA6C	0.430580667	0.120820667	74.71618829	1.77106079	0.332797023	1.24E-09	9.25E-09	0.090030333	FALSE	FALSE	FALSE	FALSE	ENST00000300576,6	GOLGA6C-201	protein_coding
ENSG00000010282,15	HHATL	0.323391	0.041705333	7.368675057	1.765836463	1.146381499	0.0001892	0.00062644	0.012423667	FALSE	FALSE	FALSE	FALSE	ENST00000310417,9, ENST00000441594,6	HHATL-201, HHATL-205	protein_coding, protein_coding
ENSG00000013364,19	MVP	0.924819	0.272243	57.44663261	1.754298269	0.234299278	1.16E-15	1.75E-14	0.177765667	FALSE	FALSE	FALSE	FALSE	ENST00000395353,5, ENST00000357402,10, ENST00000629059,1	MVP-202, MVP-201, MVP-219	protein_coding, protein_coding, protein_coding
ENSG00000182600,10	SNORC	5.262649	1.566849333	167.5245195	1.744410537	0.168428928	6.93E-27	2.95E-25	2.021123	TRUE	FALSE	FALSE	FALSE	ENST00000409533,5, ENST00000409230,5, ENST00000695538,1, ENST00000331342,5	SNORC-203, SNORC-202, SNORC-209, SNORC-201	protein_coding, protein_coding, protein_coding, protein_coding
ENSG00000261857,7	MIA	1.913998667	0.223765333	9.722552713	1.737694121	1.208724991	0.000231545	0.000754385	0	FALSE	FALSE	FALSE	FALSE	ENST00000594436,5, ENST00000597784,5, ENST00000263369,4	MIA-203, MIA-206, MIA-201	protein_coding, protein_coding, protein_coding
ENSG00000143178,13	TBX19	2.427765667	0.728188	103.0313818	1.734447594	0.201287556	1.14E-19	2.58E-18	0.931203667	FALSE	FALSE	FALSE	FALSE	ENST00000367821,8	TBX19-201	protein_coding
ENSG00000086730,17	LAT2	0.585477	0.148258667	20.82027593	1.718569068	0.52768995	3.24E-06	1.45E-05	0.125459667	FALSE	FALSE	FALSE	FALSE	ENST00000344995,9, ENST00000398475,5, ENST00000275635,11, ENST00000460943,6	LAT2-202, LAT2-204, LAT2-201, LAT2-205	protein_coding, protein_coding, protein_coding, protein_coding
ENSG00000166569,8	CPLX4	0.173388333	0.005387	7.297209862	1.673491279	1.673503482	0.000308861	0.000979607	0.032629667	FALSE	FALSE	FALSE	FALSE	ENST00000587244,5, ENST00000299721,3	CPLX4-202, CPLX4-201	protein_coding, protein_coding
ENSG00000275395,7	FCGBP	1.19352	0.382862667	329.2350952	1.67238228	0.106260312	1.25E-57	3.63E-55	0.168191667	FALSE	FALSE	FALSE	FALSE	ENST00000616721,6	FCGBP-202	protein_coding
ENSG00000169194,10	IL13	0.311816	0.008898333	3.896798407	1.66835124	1.693320719	0.0003027	0.000962904	0.008498333	FALSE	FALSE	FALSE	FALSE	ENST00000304506,7	IL13-201	protein_coding
ENSG00000177096,9	PHETA2	0.600958667	0.169717	13.8244826	1.657345959	0.450573299	8.60E-07	4.26E-06	0.12944	FALSE	FALSE	FALSE	FALSE	ENST00000321753,8	PHETA2-201	protein_coding
ENSG00000179846,11	NKPD1	0.324363333	0.082762	21.34874368	1.656000207	0.622742334	1.53E-05	6.18E-05	0.050607333	FALSE	FALSE	FALSE	FALSE	ENST00000686631,1, ENST00000317951,6, ENST00000589776,1	NKPD1-203, NKPD1-201, NKPD1-202	protein_coding, protein_coding, protein_coding
ENSG00000170209,5	ANKK1	0.810180333	0.242028	40.85534896	1.655322576	0.302238835	4.42E-10	3.48E-09	0.224179667	FALSE	FALSE	FALSE	FALSE	ENST00000303941,4	ANKK1-201	protein_coding
ENSG00000215529,13	EFCAB8	0.076731333	0.010361333	18.55851259	1.640795	1.109541092	0.000234826	0.000763425	0.090355	FALSE	FALSE	FALSE	FALSE	ENST00000400522,9, ENST00000618684,1	EFCAB8-201, EFCAB8-204	protein_coding, protein_coding
ENSG00000136286,16	MYO1G	0.092399667	0.010602667	6.805562385	1.637522204	1.251876603	0.000314984	0.000996304	0.014288333	FALSE	FALSE	FALSE	FALSE	ENST00000258787,12, ENST00000648014,1	MYO1G-201, MYO1G-208	protein_coding, protein_coding
ENSG00000139908,15	TSSK4	0.352482333	0	5.688514839	1.637383913	1.745906936	0.000288311	0.000921603	0.025883	FALSE	FALSE	FALSE	FALSE	ENST00000339917,10, ENST00000556621,5, ENST00000287913,10, ENST00000428351,2	TSSK4-202, TSSK4-207, TSSK4-201, TSSK4-203	protein_coding, protein_coding, protein_coding, protein_coding
ENSG00000108551,5	RASD1	1.143728667	0.34938	20.34002095	1.632982896	0.331546708	6.64E-09	4.47E-08	0.224862	FALSE	FALSE	FALSE	FALSE	ENST00000225688,4, ENST00000579152,1	RASD1-201, RASD1-202	protein_coding, protein_coding
ENSG00000188993,4	LRRC66	1.108384	0.348854	39.69329368	1.624828421	0.263028535	7.40E-12	7.31E-11	0.328742667	FALSE	FALSE	FALSE	FALSE	ENST00000682860,1, ENST00000343457,3	LRRC66-202, LRRC66-201	protein_coding, protein_coding
ENSG00000143125,6	PROK1	0.354172333	0.054411667	7.746860377	1.619857471	1.101217541	0.000242522	0.000786141	0.073916	FALSE	FALSE	FALSE	FALSE	ENST00000271331,4	PROK1-201	protein_coding
ENSG00000163576,18	EFHB	0.260684333	0.054188	13.84835776	1.618453102	0.815850333	7.92E-05	0.000282801	0.046758	FALSE	FALSE	FALSE	FALSE	ENST00000295824,14, ENST00000344838,8	EFHB-201, EFHB-202	protein_coding, protein_coding
ENSG00000173267,14	SNCG	0.492833333	0.052177	9.583744557	1.616465376	1.26648111	0.000337791	0.001061317	0.525325667	FALSE	FALSE	FALSE	FALSE	ENST00000372017,4, ENST00000348795,8	SNCG-202, SNCG-201	protein_coding, protein_coding
ENSG00000184716,14	SERINC4	0.413339	0.110605	23.10155704	1.61489467	0.573622718	1.00E-05	4.18E-05	0.187455	FALSE	FALSE	FALSE	FALSE	ENST00000299969,10, ENST00000319327,7	SERINC4-201, SERINC4-202	protein_coding, protein_coding
ENSG00000173805,16	HAP1	2.639806667	0.872676333	150.9617215	1.613028655	0.146599034	4.76E-30	2.53E-28	0.837728	FALSE	FALSE	FALSE	FALSE	ENST00000393939,6, ENST00000347901,9, ENST00000341193,9, ENST00000310778,5	HAP1-204, HAP1-203, HAP1-202, HAP1-201	protein_coding, protein_coding, protein_coding, protein_coding
ENSG00000002746,15	HECW1	0.166110333	0.044798667	12.82729014	1.609266013	0.534719412	5.91E-06	2.55E-05	0.031610667	FALSE	FALSE	FALSE	FALSE	ENST00000453890,5, ENST00000395891,7	HECW1-203, HECW1-201	protein_coding, protein_coding
ENSG00000167476,10	JSRP1	1.061677667	0.319453	32.65428021	1.59758719	0.364373941	6.38E-08	3.75E-07	0.036880667	FALSE	FALSE	FALSE	FALSE	ENST00000300961,10	JSRP1-201	protein_coding
ENSG00000177106,17	EPS8L2	0.693606667	0.218355	38.28360923	1.596712445	0.314173313	2.97E-09	2.09E-08	0.148526	FALSE	FALSE	FALSE	FALSE	ENST00000533256,5, ENST00000614442,4, ENST00000650127,1, ENST00000318562,13, ENST00000530636,5, ENST00000526198,5	EPS8L2-223, EPS8L2-230, EPS8L2-231, EPS8L2-201, EPS8L2-218, EPS8L2-205	protein_coding, protein_coding, protein_coding, protein_coding, protein_coding, protein_coding
ENSG00000169896,18	ITGAM	0.097454	0.015915	8.119198323	1.595350235	1.02576775	0.00020863	0.000685354	0.014843333	FALSE	FALSE	FALSE	FALSE	ENST00000648685,1, ENST00000544665,9	ITGAM-208, ITGAM-201	protein_coding, protein_coding
ENSG00000183281,15	PLGLB1	3.081693667	0.975503667	48.94633967	1.585537842	0.2676461	3.21E-11	2.94E-10	0.740235333	FALSE	FALSE	FALSE	FALSE	ENST00000409310,6, ENST00000355705,4	PLGLB1-202, PLGLB1-201	protein_coding, protein_coding
ENSG00000127241,18	MASP1	0.156106	0.039254667	22.30321183	1.58095653	0.643136803	2.49E-05	9.74E-05	0.102821	FALSE	FALSE	FALSE	FALSE	ENST00000337774,10, ENST00000296280,11, ENST00000392472,6, ENST00000169293,10, ENST00000392470,6	MASP1-203, MASP1-202, MASP1-205, MASP1-201, MASP1-204	protein_coding, protein_coding, protein_coding, protein_coding, protein_coding
ENSG00000152822,14	GRM1	0.112387333	0.025728667	16.00269375	1.576139966	0.720797865	4.90E-05	0.000181384	0.013725	FALSE	FALSE	FALSE	FALSE	ENST00000492807,6, ENST00000361719,6, ENST00000282753,6, ENST00000355289,8, ENST00000507907,1	GRM1-204, GRM1-203, GRM1-201, GRM1-202, GRM1-207	protein_coding, protein_coding, protein_coding, protein_coding, protein_coding
ENSG00000021488,13	SLC7A9	0.296730667	0.041213667	7.111725416	1.575988554	1.156713077	0.000308405	0.000978367	0.077322333	FALSE	FALSE	FALSE	FALSE	ENST00000590341,5, ENST00000023064,9, ENST00000587772,1	SLC7A9-204, SLC7A9-201, SLC7A9-202	protein_coding, protein_coding, protein_coding
ENSG00000111181,13	SLC6A12	0.487500667	0.161584	44.10897812	1.573332362	0.354331175	4.91E-08	2.92E-07	0.095574333	FALSE	FALSE	FALSE	FALSE	ENST00000397296,6, ENST00000359674,8, ENST00000684302,1, ENST00000424061,6, ENST00000536824,5	SLC6A12-202, SLC6A12-201, SLC6A12-217, SLC6A12-203, SLC6A12-207	protein_coding, protein_coding, protein_coding, protein_coding, protein_coding
ENSG00000176723,10	ZNF843	1.694284	0.560917333	39.19049085	1.564015569	0.246227496	2.27E-12	2.38E-11	0.471488	FALSE	FALSE	FALSE	FALSE	ENST00000564218,5, ENST00000315678,10, ENST00000618063,1	ZNF843-202, ZNF843-201, ZNF843-203	protein_coding, protein_coding, protein_coding
ENSG00000171649,12	ZIK1	0.123022	0.017739	17.19579077	1.560250746	1.046009323	0.000244078	0.000790267	0.016970667	FALSE	FALSE	FALSE	FALSE	ENST00000536878,6, ENST00000597850,2, ENST00000307468,4, ENST00000599456,1	ZIK1-202, ZIK1-204, ZIK1-201, ZIK1-207	protein_coding, protein_coding, protein_coding, protein_coding
ENSG00000266714,10	MYO15B	0.828347333	0.271693667	140.5522546	1.554610481	0.26549926	4.58E-11	4.14E-10	0.302892667	FALSE	FALSE	FALSE	FALSE	ENST00000645453,3, ENST00000642007,2	MYO15B-235, MYO15B-234	protein_coding, protein_coding
ENSG00000116819,9	TFAP2E	0.492743	0.147233333	28.70208443	1.548822005	0.440928055	1.28E-06	6.14E-06	0.161250667	FALSE	FALSE	FALSE	FALSE	ENST00000373235,4	TFAP2E-201	protein_coding
ENSG00000070731,11	ST6GALNAC2	0.774855333	0.207892	7.761157568	1.546793517	0.602951547	1.88E-05	7.47E-05	0.127459667	FALSE	FALSE	FALSE	FALSE	ENST00000225276,10	ST6GALNAC2-201	protein_coding
ENSG00000107742,14	SPOCK2	2.050705	0.709069667	198.9429142	1.544104883	0.154464131	1.84E-25	6.85E-24	0.768128667	FALSE	FALSE	FALSE	FALSE	ENST00000373109,7, ENST00000317376,8, ENST00000412663,5	SPOCK2-202, SPOCK2-201, SPOCK2-203	protein_coding, protein_coding, protein_coding
ENSG00000081148,12	IMPG2	0.438039	0.146524	34.53054453	1.538429197	0.263693666	5.07E-11	4.54E-10	0.117422667	FALSE	FALSE	FALSE	FALSE	ENST00000193391,8	IMPG2-201	protein_coding
ENSG00000163406,11	SLC15A2	1.029839	0.345839333	69.59790795	1.536820608	0.242262292	2.32E-12	2.42E-11	0.323606333	FALSE	FALSE	FALSE	FALSE	ENST00000489711,6, ENST00000295605,6	SLC15A2-205, SLC15A2-201	protein_coding, protein_coding
ENSG00000240764,4	PCDHGC5	0.283961667	0.066930667	15.99039058	1.523341255	0.671512211	4.00E-05	0.000150449	0.083005333	FALSE	FALSE	FALSE	FALSE	ENST00000252087,3, ENST00000610789,1	PCDHGC5-201, PCDHGC5-202	protein_coding, protein_coding
ENSG00000102385,13	DRP2	1.205405	0.428246	149.7375284	1.510981317	0.14821592	2.39E-26	9.57E-25	0.435979333	FALSE	FALSE	FALSE	FALSE	ENST00000402866,5, ENST00000395209,8, ENST00000541709,5, ENST00000538510,1	DRP2-203, DRP2-202, DRP2-205, DRP2-204	protein_coding, protein_coding, protein_coding, protein_coding
ENSG00000129455,16	KLK8	0.976092	0.159768	6.242527245	1.508157241	1.099008887	0.000323422	0.001019785	0.522755333	FALSE	FALSE	FALSE	FALSE	ENST00000391806,6, ENST00000695909,1, ENST00000291726,11, ENST00000320838,9, ENST00000600767,5, ENST00000347619,8, ENST00000593490,1	KLK8-204, KLK8-212, KLK8-201, KLK8-202, KLK8-211, KLK8-203, KLK8-205	protein_coding, protein_coding, protein_coding, protein_coding, protein_coding, protein_coding, protein_coding
ENSG00000158077,5	NLRP14	1.102272667	0.381795	53.53718569	1.500858826	0.245103671	8.76E-12	8.61E-11	0.249212	FALSE	FALSE	FALSE	FALSE	ENST00000299481,5	NLRP14-201	protein_coding
ENSG00000134955,12	SLC37A2	2.318107	0.826018	131.3301174	1.495679034	0.16204475	3.08E-22	8.95E-21	0.806286667	FALSE	FALSE	FALSE	FALSE	ENST00000403796,7, ENST00000308074,4	SLC37A2-203, SLC37A2-201	protein_coding, protein_coding
ENSG00000182179,13	UBA7	0.357416667	0.116093	39.8183858	1.487367254	0.390785813	4.57E-07	2.35E-06	0.119712667	FALSE	FALSE	FALSE	FALSE	ENST00000333486,4	UBA7-201	protein_coding
ENSG00000123901,9	GPR83	0.320967667	0.100751	25.51703182	1.484065081	0.42500797	1.28E-06	6.14E-06	0.335564667	FALSE	FALSE	FALSE	FALSE	ENST00000243673,7, ENST00000539203,2	GPR83-201, GPR83-202	protein_coding, protein_coding
ENSG00000162728,5	KCNJ9	0.050659	0	1.775261405	1.483633119	1.760129547	0.00032503	0.001024641	0	FALSE	FALSE	FALSE	FALSE	ENST00000368088,4	KCNJ9-201	protein_coding
ENSG00000165376,12	CLDN2	0.108164333	0	3.091172284	1.468003248	1.718858955	0.000363609	0.001134865	0.005502	FALSE	FALSE	FALSE	FALSE	ENST00000541806,6, ENST00000540876,1, ENST00000336803,2	CLDN2-203, CLDN2-202, CLDN2-201	protein_coding, protein_coding, protein_coding
ENSG00000186212,4	SOWAHB	0.191146333	0.043109667	17.19399635	1.46466556	0.804449632	0.00012243	0.000420802	0.038296667	FALSE	FALSE	FALSE	FALSE	ENST00000334306,4	SOWAHB-201	protein_coding
ENSG00000180353,11	HCLS1	0.168468333	0.029298333	8.915222518	1.445497778	1.026448907	0.000318426	0.001005924	0.023208667	FALSE	FALSE	FALSE	FALSE	ENST00000314583,8, ENST00000428394,6	HCLS1-201, HCLS1-202	protein_coding, protein_coding
ENSG00000165935,10	SMCO2	0.458244667	0.082695333	10.42710369	1.443119106	0.98843493	0.000285783	0.000914689	0.165439667	FALSE	FALSE	FALSE	FALSE	ENST00000535986,2, ENST00000698358,1, ENST00000298876,8	SMCO2-202, SMCO2-206, SMCO2-201	protein_coding, protein_coding, protein_coding
ENSG00000129167,10	TPH1	1.666766333	0.613904667	179.2964581	1.433325132	0.185941012	1.40E-16	2.35E-15	1.351547333	TRUE	FALSE	FALSE	FALSE	ENST00000682019,1, ENST00000250018,6	TPH1-205, TPH1-201	protein_coding, protein_coding
ENSG00000153495,11	TEX29	0.730947667	0.042111	3.020161987	1.431607992	1.508326899	0.000536487	0.001618803	0.037586	FALSE	FALSE	FALSE	FALSE	ENST00000283547,2	TEX29-201	protein_coding
ENSG00000187595,18	ZNF385C	1.009378	0.327516333	34.05074715	1.420047992	0.404556194	1.13E-06	5.48E-06	0.303898667	FALSE	FALSE	FALSE	FALSE	ENST00000461831,1, ENST00000692273,1, ENST00000436535,5	ZNF385C-203, ZNF385C-206, ZNF385C-201	protein_coding, protein_coding, protein_coding
ENSG00000214756,8	CSKMT	5.204089	1.967712667	104.5845516	1.410845858	0.147045505	9.83E-24	3.29E-22	2.048626	TRUE	FALSE	FALSE	FALSE	ENST00000532971,2	CSKMT-203	protein_coding
ENSG00000204624,8	DISP3	0.358019333	0.114544333	25.71431717	1.40427772	0.436617796	2.80E-06	1.27E-05	0.07707	FALSE	FALSE	FALSE	FALSE	ENST00000294484,7, ENST00000304391,6	DISP3-201, DISP3-202	protein_coding, protein_coding
ENSG00000243056,2	EIF4EBP3	3.794539667	0.946509333	45.96614186	1.399891055	0.749785727	0.000112241	0.000388882	0.525970333	FALSE	FALSE	FALSE	FALSE	ENST00000310331,3	EIF4EBP3-201	protein_coding
ENSG00000182902,14	SLC25A18	0.204077333	0.019784667	11.15483968	1.398346074	1.302192662	0.000581567	0.001740866	0.033311	FALSE	FALSE	FALSE	FALSE	ENST00000399813,1, ENST00000327451,11	SLC25A18-202, SLC25A18-201	protein_coding, protein_coding
ENSG00000188483,8	IER5L	3.068843667	1.148652	89.48538215	1.394577477	0.20164027	4.74E-14	6.02E-13	1.302162333	TRUE	FALSE	FALSE	FALSE	ENST00000372491,4	IER5L-201	protein_coding
ENSG00000182759,4	MAFA	3.015475	1.140150667	80.94600637	1.393993049	0.168480019	1.49E-18	3.01E-17	0.667439667	FALSE	FALSE	FALSE	FALSE	ENST00000333480,3	MAFA-201	protein_coding
ENSG00000155966,14	AFF2	1.373162	0.497726	108.2562072	1.392288039	0.267817273	1.25E-09	9.31E-09	0.22394	FALSE	FALSE	FALSE	FALSE	ENST00000370460,7, ENST00000342251,7, ENST00000370458,5, ENST00000370457,9, ENST00000286437,7	AFF2-205, AFF2-202, AFF2-204, AFF2-203, AFF2-201	protein_coding, protein_coding, protein_coding, protein_coding, protein_coding
ENSG00000123999,5	INHA	1.918589	0.667786667	18.13226123	1.391530524	0.34500634	1.81E-07	9.96E-07	0.453227333	FALSE	FALSE	FALSE	FALSE	ENST00000243786,3	INHA-201	protein_coding
ENSG00000117601,15	SERPINC1	0.453128333	0.102376333	17.17731967	1.387446079	0.830429901	0.000182773	0.000607162	0.142216333	FALSE	FALSE	FALSE	FALSE	ENST00000367698,4	SERPINC1-201	protein_coding
ENSG00000023839,12	ABCC2	1.734793667	0.654225	188.5541634	1.386495106	0.183845551	5.10E-16	8.04E-15	0.619342333	FALSE	FALSE	FALSE	FALSE	ENST00000648689,1, ENST00000647814,1	ABCC2-207, ABCC2-203	protein_coding, protein_coding
ENSG00000143850,16	PLEKHA6	0.536181	0.201837667	113.3199563	1.38470036	0.214960074	1.11E-12	1.20E-11	0.119973	FALSE	FALSE	FALSE	FALSE	ENST00000272203,8, ENST00000637508,1, ENST00000414478,1	PLEKHA6-201, PLEKHA6-205, PLEKHA6-202	protein_coding, protein_coding, protein_coding
ENSG00000230358,6	SPDYE21	0.127086	0.021078	13.00511532	1.382305623	1.099980443	0.000457942	0.001402577	0.028172	FALSE	FALSE	FALSE	FALSE	ENST00000424157,4	SPDYE21-201	protein_coding
ENSG00000160883,11	HK3	0.094980333	0.005817667	9.247747406	1.380246437	1.441936172	0.000613481	0.001828436	0.005160667	FALSE	FALSE	FALSE	FALSE	ENST00000292432,10	HK3-201	protein_coding
ENSG00000170509,12	HSD17B13	0.666759667	0.193757	11.52433684	1.375261928	0.601233453	3.83E-05	0.000144826	0.066283	FALSE	FALSE	FALSE	FALSE	ENST00000302219,10, ENST00000328546,5	HSD17B13-201, HSD17B13-202	protein_coding, protein_coding
ENSG00000187994,14	RINL	0.199460667	0.050991	19.06983271	1.3711939	0.750305486	0.000125481	0.000430406	0.037942333	FALSE	FALSE	FALSE	FALSE	ENST00000591812,2, ENST00000598904,5	RINL-202, RINL-208	protein_coding, protein_coding
ENSG00000144648,16	ACKR2	0.453247	0.138731333	11.28372427	1.364208597	0.557380284	2.50E-05	9.74E-05	0.164739333	FALSE	FALSE	FALSE	FALSE	ENST00000422265,6, ENST00000442925,5	ACKR2-201, ACKR2-202	protein_coding, protein_coding
ENSG00000007062,12	PROM1	0.057168333	0	5.196982664	1.354229335	1.591971732	0.00053491	0.001614369	0.01473	FALSE	FALSE	FALSE	FALSE	ENST00000447510,7, ENST00000505450,5, ENST00000508167,5, ENST00000510224,5, ENST00000539194,6, ENST00000540805,6, ENST00000675613,1, ENST00000675377,1	PROM1-201, PROM1-206, PROM1-207, PROM1-210, PROM1-219, PROM1-220, PROM1-222, PROM1-221	protein_coding, protein_coding, protein_coding, protein_coding, protein_coding, protein_coding, protein_coding, protein_coding
ENSG00000197653,16	DNAH10	0.345824333	0.135179	152.5226223	1.349799939	0.165741446	4.49E-18	8.62E-17	0.091138	FALSE	FALSE	FALSE	FALSE	ENST00000409039,8, ENST00000673944,1, ENST00000614082,1, ENST00000638045,1	DNAH10-201, DNAH10-211, DNAH10-209, DNAH10-210	protein_coding, protein_coding, protein_coding, protein_coding
ENSG00000100031,19	GGT1	1.683877667	0.645566667	91.8837338	1.347708388	0.206875403	6.80E-13	7.54E-12	0.867989333	FALSE	FALSE	FALSE	FALSE	ENST00000400382,6, ENST00000400380,5, ENST00000401885,5, ENST00000404532,5, ENST00000403838,5, ENST00000404223,5, ENST00000404920,1	GGT1-202, GGT1-201, GGT1-203, GGT1-206, GGT1-204, GGT1-205, GGT1-207	protein_coding, protein_coding, protein_coding, protein_coding, protein_coding, protein_coding, protein_coding
ENSG00000131471,7	AOC3	1.789413667	0.708856333	119.5540609	1.343093761	0.166570167	8.71E-18	1.62E-16	0.967999	FALSE	FALSE	FALSE	FALSE	ENST00000613571,1, ENST00000308423,7, ENST00000617500,4, ENST00000591562,1	AOC3-206, AOC3-201, AOC3-207, AOC3-204	protein_coding, protein_coding, protein_coding, protein_coding
ENSG00000256453,2	DND1	2.09308	0.809822	62.84390181	1.330501508	0.24743459	4.70E-10	3.67E-09	1.516467667	TRUE	FALSE	FALSE	FALSE	ENST00000542735,2	DND1-201	protein_coding
ENSG00000138379,5	MSTN	0.671885333	0.203175667	25.65517026	1.327460833	0.57888679	3.80E-05	0.000143733	0.163151	FALSE	FALSE	FALSE	FALSE	ENST00000260950,5	MSTN-201	protein_coding
ENSG00000065618,21	COL17A1	0.045968	0.003269667	12.49588896	1.322597567	1.41768657	0.00069141	0.002037643	0.007313667	FALSE	FALSE	FALSE	FALSE	ENST00000369733,8, ENST00000648076,2, ENST00000393211,3	COL17A1-201, COL17A1-208, COL17A1-202	protein_coding, protein_coding, protein_coding
ENSG00000240038,7	AMY2B	1.696435333	0.642256333	51.28184975	1.320367879	0.265988869	3.45E-09	2.41E-08	1.366317333	TRUE	FALSE	FALSE	FALSE	ENST00000361355,8, ENST00000610648,1, ENST00000684275,1	AMY2B-201, AMY2B-208, AMY2B-209	protein_coding, protein_coding, protein_coding
ENSG00000172382,10	PRSS27	5.394483333	2.134932333	56.00349475	1.317681019	0.196244536	1.82E-13	2.15E-12	1.806655333	TRUE	FALSE	FALSE	FALSE	ENST00000302641,8	PRSS27-201	protein_coding
ENSG00000172771,12	EFCAB12	0.975763667	0.365339	23.76813888	1.313643832	0.298026281	3.82E-08	2.32E-07	0.309255667	FALSE	FALSE	FALSE	FALSE	ENST00000505956,6, ENST00000326085,7	EFCAB12-204, EFCAB12-201	protein_coding, protein_coding
ENSG00000122477,13	LRRC39	3.590179333	1.437399333	121.6895542	1.307720703	0.189976182	5.81E-14	7.30E-13	1.753001	TRUE	FALSE	FALSE	FALSE	ENST00000370137,6, ENST00000342895,7, ENST00000620882,4, ENST00000370138,1	LRRC39-202, LRRC39-201, LRRC39-204, LRRC39-203	protein_coding, protein_coding, protein_coding, protein_coding
ENSG00000143627,19	PKLR	0.053446667	0	5.719303723	1.305880694	1.570204735	0.000589246	0.001762827	0.010245667	FALSE	FALSE	FALSE	FALSE	ENST00000342741,6, ENST00000392414,7	PKLR-201, PKLR-202	protein_coding, protein_coding
ENSG00000118514,14	ALDH8A1	2.210468	0.880467	109.6174447	1.302418196	0.183818666	1.44E-14	1.93E-13	1.416013333	TRUE	FALSE	FALSE	FALSE	ENST00000265605,7, ENST00000367845,6, ENST00000367847,2	ALDH8A1-201, ALDH8A1-203, ALDH8A1-204	protein_coding, protein_coding, protein_coding
ENSG00000160716,6	CHRNB2	0.050479667	0.003198333	5.162735682	1.292691575	1.436236696	0.000721729	0.002114686	0.004437667	FALSE	FALSE	FALSE	FALSE	ENST00000368476,4, ENST00000637900,1	CHRNB2-201, CHRNB2-205	protein_coding, protein_coding
ENSG00000170667,15	RASA4B	2.024528667	0.755135	159.2309491	1.29021122	0.33459587	3.03E-07	1.60E-06	0.366011667	FALSE	FALSE	FALSE	FALSE	ENST00000465829,6, ENST00000541662,5, ENST00000306682,6	RASA4B-202, RASA4B-207, RASA4B-201	protein_coding, protein_coding, protein_coding
ENSG00000145244,12	CORIN	0.371361667	0.124770333	46.98731848	1.286683405	0.487497085	1.46E-05	5.90E-05	0.134002667	FALSE	FALSE	FALSE	FALSE	ENST00000610355,4, ENST00000273857,9, ENST00000508498,5, ENST00000502252,5, ENST00000505909,5, ENST00000504584,1	CORIN-211, CORIN-201, CORIN-208, CORIN-202, CORIN-207, CORIN-205	protein_coding, protein_coding, protein_coding, protein_coding, protein_coding, protein_coding
ENSG00000069493,15	CLEC2D	5.870401333	2.346811	138.105317	1.280566068	0.234573444	2.86E-10	2.34E-09	2.285243667	TRUE	FALSE	FALSE	FALSE	ENST00000261340,11, ENST00000290855,11, ENST00000543300,5, ENST00000545918,5, ENST00000261339,10	CLEC2D-202, CLEC2D-203, CLEC2D-214, CLEC2D-216, CLEC2D-201	protein_coding, protein_coding, protein_coding, protein_coding, protein_coding
ENSG00000162591,17	MEGF6	0.471569667	0.188408333	70.70797309	1.280563934	0.213676844	1.54E-11	1.47E-10	0.284697667	FALSE	FALSE	FALSE	FALSE	ENST00000356575,9, ENST00000697102,1, ENST00000294599,8	MEGF6-202, MEGF6-208, MEGF6-201	protein_coding, protein_coding, protein_coding
ENSG00000174827,14	PDZK1	0.339796	0.091468	20.10105697	1.28007426	0.692288633	0.000124745	0.000428073	0.127364	FALSE	FALSE	FALSE	FALSE	ENST00000451928,6, ENST00000344770,6, ENST00000417171,6	PDZK1-205, PDZK1-201, PDZK1-202	protein_coding, protein_coding, protein_coding
ENSG00000108387,16	SEPTIN4	3.010815	1.164338333	103.165243	1.279092034	0.283652934	2.38E-08	1.48E-07	1.047599667	FALSE	FALSE	FALSE	FALSE	ENST00000393086,5, ENST00000583114,5, ENST00000426861,5, ENST00000579371,5, ENST00000317268,7, ENST00000672673,2, ENST00000457347,6, ENST00000672699,1, ENST00000580844,5, ENST00000317256,10, ENST00000412945,7, ENST00000580809,5, ENST00000321691,3	SEPTIN4-204, SEPTIN4-224, SEPTIN4-206, SEPTIN4-212, SEPTIN4-202, SEPTIN4-232, SEPTIN4-207, SEPTIN4-233, SEPTIN4-217, SEPTIN4-201, SEPTIN4-205, SEPTIN4-216, SEPTIN4-203	protein_coding, protein_coding, protein_coding, protein_coding, protein_coding, protein_coding, protein_coding, protein_coding, protein_coding, protein_coding, protein_coding, protein_coding, protein_coding
ENSG00000182324,7	KCNJ14	2.232979333	0.927709333	121.2175055	1.278149155	0.142049337	3.07E-21	8.24E-20	0.788386333	FALSE	FALSE	FALSE	FALSE	ENST00000342291,3, ENST00000391884,2	KCNJ14-201, KCNJ14-202	protein_coding, protein_coding
ENSG00000148225,16	WDR31	2.830163667	1.180848667	186.3949089	1.274436525	0.123627431	9.30E-27	3.87E-25	0.835464333	FALSE	FALSE	FALSE	FALSE	ENST00000341761,8, ENST00000374193,9, ENST00000374195,7	WDR31-201, WDR31-202, WDR31-203	protein_coding, protein_coding, protein_coding
ENSG00000144671,11	SLC22A14	0.235021333	0.038695333	7.017578235	1.274273322	1.09343379	0.000615987	0.001834817	0.055811333	FALSE	FALSE	FALSE	FALSE	ENST00000448498,6, ENST00000273173,4	SLC22A14-202, SLC22A14-201	protein_coding, protein_coding
ENSG00000183397,6	C19orf71	1.732715	0.485686	11.48782828	1.273419244	0.661005046	0.000102464	0.000357638	0.288235667	FALSE	FALSE	FALSE	FALSE	ENST00000681976,1, ENST00000329493,6	C19orf71-202, C19orf71-201	protein_coding, protein_coding
ENSG00000121577,14	POPDC2	0.929781667	0.320532	17.68662657	1.271998359	0.468109778	1.16E-05	4.79E-05	0.122353667	FALSE	FALSE	FALSE	FALSE	ENST00000493094,6, ENST00000264231,7, ENST00000468801,1	POPDC2-208, POPDC2-201, POPDC2-204	protein_coding, protein_coding, protein_coding
ENSG00000234465,11	PINLYP	0.914603667	0.282469333	20.22203749	1.269849018	0.593545203	5.84E-05	0.000213354	0.304617	FALSE	FALSE	FALSE	FALSE	ENST00000599207,6, ENST00000612042,4, ENST00000562255,5, ENST00000569031,6, ENST00000562365,2	PINLYP-206, PINLYP-207, PINLYP-203, PINLYP-205, PINLYP-204	protein_coding, protein_coding, protein_coding, protein_coding, protein_coding
ENSG00000154783,12	FGD5	0.060429333	0.013022667	18.13851992	1.264287028	0.936038603	0.000426859	0.00131647	0.019606333	FALSE	FALSE	FALSE	FALSE	ENST00000543601,5, ENST00000285046,10	FGD5-206, FGD5-201	protein_coding, protein_coding
ENSG00000162772,17	ATF3	53.38340933	22.858274	1503.656969	1.262529578	0.058207526	4.20E-106	1.06E-102	23.08805167	TRUE	TRUE	TRUE	TRUE	ENST00000366987,6, ENST00000613954,4, ENST00000341491,9, ENST00000336937,8, ENST00000366983,5, ENST00000613104,1	ATF3-206, ATF3-211, ATF3-202, ATF3-201, ATF3-204, ATF3-210	protein_coding, protein_coding, protein_coding, protein_coding, protein_coding, protein_coding
ENSG00000188747,9	NOXA1	6.022035667	2.500391333	172.4347117	1.260137023	0.174520092	5.43E-15	7.62E-14	2.008628667	TRUE	FALSE	FALSE	FALSE	ENST00000341349,6, ENST00000683555,1, ENST00000392815,2	NOXA1-201, NOXA1-203, NOXA1-202	protein_coding, protein_coding, protein_coding
ENSG00000124610,5	H1-1	0.689008333	0.022201	4.066516249	1.25822945	1.573841063	0.000613784	0.001828978	0.016869	FALSE	FALSE	FALSE	FALSE	ENST00000244573,5	H1-1-201	protein_coding
ENSG00000012171,20	SEMA3B	2.939213333	1.232608333	139.9948985	1.257443361	0.142940873	1.88E-20	4.56E-19	1.093270333	TRUE	FALSE	FALSE	FALSE	ENST00000618865,4, ENST00000616701,5, ENST00000433753,4, ENST00000611067,4, ENST00000456560,6, ENST00000418576,3	SEMA3B-213, SEMA3B-212, SEMA3B-204, SEMA3B-210, SEMA3B-209, SEMA3B-202	protein_coding, protein_coding, protein_coding, protein_coding, protein_coding, protein_coding
ENSG00000165805,10	C12orf50	0.248426333	0.015951333	7.855695025	1.250866027	1.41142985	0.000792457	0.002297805	0.061310667	FALSE	FALSE	FALSE	FALSE	ENST00000298699,7, ENST00000550553,5	C12orf50-201, C12orf50-203	protein_coding, protein_coding
ENSG00000108825,18	PTGES3L-AARSD1	0.469925333	0.134297	18.68028419	1.249756114	0.661293976	0.000114328	0.000395661	0.372913667	FALSE	FALSE	FALSE	FALSE	ENST00000360221,8, ENST00000409399,6, ENST00000409103,5, ENST00000421990,7	PTGES3L-AARSD1-201, PTGES3L-AARSD1-203, PTGES3L-AARSD1-202, PTGES3L-AARSD1-204	protein_coding, protein_coding, protein_coding, protein_coding
ENSG00000130783,14	CCDC62	1.816849333	0.743656667	92.03879704	1.248639565	0.190188356	4.53E-13	5.11E-12	0.612634667	FALSE	FALSE	FALSE	FALSE	ENST00000392441,8, ENST00000253079,11, ENST00000537566,5, ENST00000392440,3	CCDC62-204, CCDC62-201, CCDC62-205, CCDC62-203	protein_coding, protein_coding, protein_coding, protein_coding
ENSG00000138161,14	CUZD1	4.365155667	1.821344	91.32849408	1.247853435	0.178388008	2.61E-14	3.41E-13	2.045949333	TRUE	FALSE	FALSE	FALSE	ENST00000392790,6	CUZD1-205	protein_coding
ENSG00000103196,12	CRISPLD2	0.543836667	0.211303333	41.67246202	1.24597257	0.30751403	1.39E-07	7.75E-07	0.159867333	FALSE	FALSE	FALSE	FALSE	ENST00000262424,10, ENST00000567845,5, ENST00000564567,5, ENST00000569090,1	CRISPLD2-201, CRISPLD2-209, CRISPLD2-203, CRISPLD2-210	protein_coding, protein_coding, protein_coding, protein_coding
ENSG00000211448,14	DIO2	0.488436	0.193885333	80.85007842	1.239500224	0.282534989	3.69E-08	2.25E-07	0.280947333	FALSE	FALSE	FALSE	FALSE	ENST00000438257,9, ENST00000557010,5, ENST00000557125,1	DIO2-201, DIO2-209, DIO2-210	protein_coding, protein_coding, protein_coding
ENSG00000090376,11	IRAK3	0.478687667	0.188338	37.55255798	1.235169008	0.293059076	7.29E-08	4.25E-07	0.143373	FALSE	FALSE	FALSE	FALSE	ENST00000545837,1, ENST00000261233,9, ENST00000457197,2	IRAK3-203, IRAK3-201, IRAK3-202	protein_coding, protein_coding, protein_coding
ENSG00000197816,16	CCDC180	3.651579667	1.571116333	423.298808	1.234745497	0.114302142	5.27E-29	2.61E-27	1.323926	TRUE	FALSE	FALSE	FALSE	ENST00000529487,3	CCDC180-210	protein_coding
ENSG00000188001,10	TPRG1	0.454146	0.158198333	34.13335845	1.232502805	0.472052116	1.58E-05	6.38E-05	0.284299667	FALSE	FALSE	FALSE	FALSE	ENST00000433971,5, ENST00000345063,8	TPRG1-204, TPRG1-201	protein_coding, protein_coding
ENSG00000162461,8	SLC25A34	0.401472667	0.125616333	13.49346514	1.220643714	0.563882834	5.58E-05	0.000204506	0.145644333	FALSE	FALSE	FALSE	FALSE	ENST00000294454,6	SLC25A34-201	protein_coding
ENSG00000117425,14	PTCH2	2.438257333	1.057812	163.7093408	1.217236708	0.13019478	1.27E-22	3.83E-21	0.950548333	FALSE	FALSE	FALSE	FALSE	ENST00000447098,6, ENST00000372192,4	PTCH2-203, PTCH2-201	protein_coding, protein_coding
ENSG00000113389,16	NPR3	0.503144667	0.199183	72.01972831	1.213599769	0.289226568	7.58E-08	4.40E-07	0.099464333	FALSE	FALSE	FALSE	FALSE	ENST00000434067,6, ENST00000326958,5, ENST00000265074,13, ENST00000415167,2	NPR3-204, NPR3-202, NPR3-201, NPR3-203	protein_coding, protein_coding, protein_coding, protein_coding
ENSG00000185267,10	CDNF	7.660863	3.31371	98.43356897	1.204493722	0.161988192	1.09E-15	1.65E-14	3.431619	TRUE	TRUE	FALSE	FALSE	ENST00000465530,2, ENST00000378442,5	CDNF-203, CDNF-202	protein_coding, protein_coding
ENSG00000131480,9	AOC2	4.405954667	1.935305333	235.5803798	1.203301168	0.117709116	2.46E-26	9.80E-25	2.727531667	TRUE	TRUE	FALSE	FALSE	ENST00000253799,8, ENST00000452774,2	AOC2-201, AOC2-202	protein_coding, protein_coding
ENSG00000243709,1	LEFTY1	0.175354333	0.014610333	13.73553597	1.201427783	1.363994469	0.000896421	0.002568138	0.053119667	FALSE	FALSE	FALSE	FALSE	ENST00000272134,5	LEFTY1-201	protein_coding
ENSG00000174137,14	FAM53A	4.218628	1.829288	168.1112846	1.199878273	0.160784321	8.85E-16	1.36E-14	1.916117	TRUE	FALSE	FALSE	FALSE	ENST00000308132,11, ENST00000489363,5, ENST00000461064,5, ENST00000472884,6	FAM53A-201, FAM53A-206, FAM53A-202, FAM53A-204	protein_coding, protein_coding, protein_coding, protein_coding
ENSG00000163701,19	IL17RE	1.135977667	0.454525333	42.29701588	1.196543382	0.304657979	2.06E-07	1.12E-06	0.414637667	FALSE	FALSE	FALSE	FALSE	ENST00000421412,5, ENST00000383814,8, ENST00000454190,6	IL17RE-203, IL17RE-201, IL17RE-206	protein_coding, protein_coding, protein_coding
ENSG00000007516,14	BAIAP3	1.032695333	0.447638	80.26270156	1.193271357	0.171749137	3.32E-14	4.30E-13	0.413188333	FALSE	FALSE	FALSE	FALSE	ENST00000397488,6, ENST00000562208,5, ENST00000568887,5, ENST00000426824,8, ENST00000324385,9, ENST00000628027,2, ENST00000421665,6	BAIAP3-202, BAIAP3-207, BAIAP3-215, BAIAP3-204, BAIAP3-201, BAIAP3-216, BAIAP3-203	protein_coding, protein_coding, protein_coding, protein_coding, protein_coding, protein_coding, protein_coding
ENSG00000249715,13	FER1L5	0.475445	0.195622	21.90785133	1.191260744	0.263235487	1.89E-08	1.20E-07	0.036738333	FALSE	FALSE	FALSE	FALSE	ENST00000624922,6, ENST00000623019,5	FER1L5-204, FER1L5-203	protein_coding, protein_coding
ENSG00000246922,10	UBAP1L	0.699955333	0.256354667	25.65872562	1.190486089	0.430558778	1.01E-05	4.19E-05	0.477677667	FALSE	FALSE	FALSE	FALSE	ENST00000559089,6	UBAP1L-202	protein_coding
ENSG00000205710,4	C17orf107	0.464879333	0.172636	33.3184067	1.18623927	0.403277205	5.86E-06	2.53E-05	0.160637667	FALSE	FALSE	FALSE	FALSE	ENST00000521575,1, ENST00000381365,4	C17orf107-202, C17orf107-201	protein_coding, protein_coding
ENSG00000185453,13	ZSWIM9	5.130611	2.305049333	398.2242997	1.183924787	0.091698453	7.17E-40	7.62E-38	2.144789667	TRUE	TRUE	FALSE	FALSE	ENST00000614654,2, ENST00000328759,11	ZSWIM9-203, ZSWIM9-201	protein_coding, protein_coding
ENSG00000198932,13	GPRASP1	1.986214667	0.871587333	242.0332769	1.18309744	0.15013485	3.66E-17	6.47E-16	0.664739333	FALSE	FALSE	FALSE	FALSE	ENST00000652542,1, ENST00000415986,5, ENST00000444152,5, ENST00000361600,9, ENST00000537097,2	GPRASP1-206, GPRASP1-202, GPRASP1-203, GPRASP1-201, GPRASP1-205	protein_coding, protein_coding, protein_coding, protein_coding, protein_coding
ENSG00000189120,5	SP6	1.035145	0.440334	65.63685651	1.182778778	0.209753303	9.03E-11	7.82E-10	0.393523	FALSE	FALSE	FALSE	FALSE	ENST00000536300,2, ENST00000342234,3	SP6-202, SP6-201	protein_coding, protein_coding
ENSG00000089820,17	ARHGAP4	0.681943667	0.285739667	60.38656817	1.18125038	0.252315955	9.45E-09	6.21E-08	0.325917667	FALSE	FALSE	FALSE	FALSE	ENST00000393721,5, ENST00000370028,7, ENST00000350060,10, ENST00000370016,5	ARHGAP4-204, ARHGAP4-203, ARHGAP4-201, ARHGAP4-202	protein_coding, protein_coding, protein_coding, protein_coding
ENSG00000165555,10	NOXRED1	1.050689333	0.423141	46.53153538	1.177390509	0.320408144	5.07E-07	2.59E-06	0.471001667	FALSE	FALSE	FALSE	FALSE	ENST00000380835,7	NOXRED1-201	protein_coding
ENSG00000110031,13	LPXN	7.924437333	3.543059333	156.4409819	1.172376416	0.121174399	5.68E-24	1.94E-22	2.764108333	TRUE	TRUE	FALSE	FALSE	ENST00000395074,7, ENST00000528954,5, ENST00000528489,1	LPXN-201, LPXN-203, LPXN-202	protein_coding, protein_coding, protein_coding
ENSG00000101605,14	MYOM1	0.354705333	0.142264	24.799122	1.166215057	0.333385775	9.33E-07	4.59E-06	0.081245333	FALSE	FALSE	FALSE	FALSE	ENST00000356443,9, ENST00000261606,11	MYOM1-202, MYOM1-201	protein_coding, protein_coding
ENSG00000112782,19	CLIC5	0.210532333	0.065041	12.83901197	1.165081557	0.62326397	0.00012846	0.000439721	0.072965	FALSE	FALSE	FALSE	FALSE	ENST00000644878,1, ENST00000644324,1, ENST00000339561,12, ENST00000185206,12, ENST00000544153,3, ENST00000672327,1	CLIC5-212, CLIC5-211, CLIC5-202, CLIC5-201, CLIC5-208, CLIC5-214	protein_coding, protein_coding, protein_coding, protein_coding, protein_coding, protein_coding
ENSG00000173137,12	ADCK5	5.568397	2.526856333	206.749556	1.16419025	0.108091043	7.76E-29	3.80E-27	2.598880333	TRUE	TRUE	FALSE	FALSE	ENST00000308860,11	ADCK5-201	protein_coding
ENSG00000042286,15	AIFM2	0.686803667	0.272947667	33.20630536	1.1596203	0.347579778	1.61E-06	7.59E-06	0.223513333	FALSE	FALSE	FALSE	FALSE	ENST00000373248,5, ENST00000613322,4, ENST00000307864,3	AIFM2-202, AIFM2-204, AIFM2-201	protein_coding, protein_coding, protein_coding
ENSG00000131379,10	C3orf20	0.333782	0.119650667	18.53653039	1.15938313	0.473215512	2.57E-05	0.000100177	0.202093333	FALSE	FALSE	FALSE	FALSE	ENST00000435614,5, ENST00000253697,8, ENST00000412910,1	C3orf20-203, C3orf20-201, C3orf20-202	protein_coding, protein_coding, protein_coding
ENSG00000163794,6	UCN	5.816715	2.501013	59.16316825	1.158022344	0.246783494	8.53E-09	5.65E-08	2.920170333	TRUE	TRUE	FALSE	FALSE	ENST00000296099,2	UCN-201	protein_coding
ENSG00000156711,17	MAPK13	0.840165667	0.365191	99.66588695	1.153317385	0.221400915	7.54E-10	5.75E-09	0.371590333	FALSE	FALSE	FALSE	FALSE	ENST00000373766,9, ENST00000211287,9, ENST00000373759,1	MAPK13-203, MAPK13-201, MAPK13-202	protein_coding, protein_coding, protein_coding
ENSG00000269404,7	SPIB	0.25458	0.052256667	8.148202997	1.152510831	1.016552699	0.000769618	0.002238038	0.124378333	FALSE	FALSE	FALSE	FALSE	ENST00000439922,6, ENST00000595883,6, ENST00000597855,5, ENST00000596074,5, ENST00000270632,7	SPIB-202, SPIB-205, SPIB-207, SPIB-206, SPIB-201	protein_coding, protein_coding, protein_coding, protein_coding, protein_coding
ENSG00000100033,17	PRODH	0.953875667	0.357028333	37.19891113	1.151198066	0.41889604	1.06E-05	4.40E-05	0.528604	FALSE	FALSE	FALSE	FALSE	ENST00000610940,4, ENST00000357068,11, ENST00000420436,5, ENST00000334029,6	PRODH-215, PRODH-203, PRODH-205, PRODH-202	protein_coding, protein_coding, protein_coding, protein_coding
ENSG00000215912,13	TTC34	0.619031667	0.271309667	63.91035716	1.149071957	0.200464304	4.93E-11	4.42E-10	0.203836667	FALSE	FALSE	FALSE	FALSE	ENST00000401095,9, ENST00000637179,1	TTC34-201, TTC34-202	protein_coding, protein_coding
ENSG00000196946,11	ZNF705A	0.193894667	0.045645333	15.90902509	1.147968838	0.835745528	0.000458858	0.001405094	0.088663333	FALSE	FALSE	FALSE	FALSE	ENST00000396570,8, ENST00000610508,4, ENST00000359286,4	ZNF705A-202, ZNF705A-204, ZNF705A-201	protein_coding, protein_coding, protein_coding
ENSG00000089847,13	ANKRD24	1.869945333	0.845852333	186.6666782	1.144065977	0.153177827	7.41E-16	1.15E-14	0.751611333	FALSE	FALSE	FALSE	FALSE	ENST00000318934,9, ENST00000600132,5, ENST00000262970,9	ANKRD24-202, ANKRD24-206, ANKRD24-201	protein_coding, protein_coding, protein_coding
ENSG00000198892,7	SHISA4	4.538410333	2.032756	85.59785534	1.142803753	0.177348932	7.59E-13	8.37E-12	3.172940667	TRUE	TRUE	FALSE	FALSE	ENST00000362011,7	SHISA4-201	protein_coding
ENSG00000099866,16	MADCAM1	2.372457667	1.050006333	50.72651508	1.138942822	0.201284816	7.11E-11	6.23E-10	0.784014333	FALSE	FALSE	FALSE	FALSE	ENST00000587541,5, ENST00000346144,8, ENST00000215637,8, ENST00000382683,8	MADCAM1-204, MADCAM1-202, MADCAM1-201, MADCAM1-203	protein_coding, protein_coding, protein_coding, protein_coding
ENSG00000077522,15	ACTN2	8.888073333	4.132385667	710.189267	1.137945644	0.079056863	1.12E-48	1.91E-46	4.044188	TRUE	TRUE	FALSE	FALSE	ENST00000542672,6, ENST00000366578,6, ENST00000682015,1	ACTN2-206, ACTN2-201, ACTN2-213	protein_coding, protein_coding, protein_coding
ENSG00000229474,8	PATL2	0.217909667	0.035126333	4.494420252	1.136138912	1.049987167	0.00086626	0.002487405	0.038601667	FALSE	FALSE	FALSE	FALSE	ENST00000434130,6, ENST00000682850,1, ENST00000560780,1	PATL2-201, PATL2-209, PATL2-207	protein_coding, protein_coding, protein_coding
ENSG00000168209,6	DDIT4	79.99133533	37.216525	1178.772049	1.132411063	0.089173039	1.09E-38	1.06E-36	43.44574467	TRUE	TRUE	TRUE	TRUE	ENST00000681898,1, ENST00000307365,4	DDIT4-205, DDIT4-201	protein_coding, protein_coding
ENSG00000152433,15	ZNF547	3.141788667	1.42979	96.04674399	1.126873107	0.168486384	1.51E-13	1.80E-12	1.61997	TRUE	FALSE	FALSE	FALSE	ENST00000282282,4	ZNF547-201	protein_coding
ENSG00000216937,14	CCDC7	3.459144667	1.394352667	61.83113101	1.122871257	0.362241935	3.48E-06	1.55E-05	0.774607667	FALSE	FALSE	FALSE	FALSE	ENST00000277657,12, ENST00000362006,11, ENST00000639629,2, ENST00000537047,5, ENST00000539197,5	CCDC7-201, CCDC7-203, CCDC7-214, CCDC7-207, CCDC7-208	protein_coding, protein_coding, protein_coding, protein_coding, protein_coding
ENSG00000215045,9	GRID2IP	1.502259333	0.657158667	62.04014509	1.12200415	0.235004218	5.37E-09	3.65E-08	0.345500333	FALSE	FALSE	FALSE	FALSE	ENST00000457091,3, ENST00000452113,5, ENST00000435185,5	GRID2IP-203, GRID2IP-202, GRID2IP-201	protein_coding, protein_coding, protein_coding
ENSG00000138316,11	ADAMTS14	0.311995333	0.117689	15.00125661	1.121231471	0.434173102	1.77E-05	7.07E-05	0.026211	FALSE	FALSE	FALSE	FALSE	ENST00000373207,2, ENST00000373208,5	ADAMTS14-201, ADAMTS14-202	protein_coding, protein_coding
ENSG00000010379,16	SLC6A13	0.821455667	0.286314667	40.57414178	1.119143858	0.517197452	5.97E-05	0.000217703	0.290892	FALSE	FALSE	FALSE	FALSE	ENST00000445055,6, ENST00000343164,9, ENST00000436453,1	SLC6A13-203, SLC6A13-201, SLC6A13-202	protein_coding, protein_coding, protein_coding
ENSG00000049192,15	ADAMTS6	1.488756333	0.685785	119.4445511	1.116630545	0.149065971	5.69E-16	8.92E-15	0.562034333	FALSE	FALSE	FALSE	FALSE	ENST00000381055,8	ADAMTS6-203	protein_coding
ENSG00000166750,10	SLFN5	4.199661667	1.941346333	330.9911944	1.116276494	0.144681914	1.07E-16	1.80E-15	0.966724667	FALSE	FALSE	FALSE	FALSE	ENST00000542451,1, ENST00000299977,9, ENST00000592325,1	SLFN5-202, SLFN5-201, SLFN5-203	protein_coding, protein_coding, protein_coding
ENSG00000140795,13	MYLK3	0.277469	0.112907	37.58722972	1.115258085	0.359037479	3.40E-06	1.52E-05	0.129130667	FALSE	FALSE	FALSE	FALSE	ENST00000394809,9, ENST00000536476,5	MYLK3-201, MYLK3-202	protein_coding, protein_coding
ENSG00000179520,11	SLC17A8	0.163708	0.025229333	10.00089849	1.113107992	1.054331681	0.000939077	0.002673577	0.009112	FALSE	FALSE	FALSE	FALSE	ENST00000323346,10, ENST00000392989,3	SLC17A8-201, SLC17A8-202	protein_coding, protein_coding
ENSG00000172159,16	FRMD3	1.520285333	0.686605333	118.9366079	1.113077239	0.185819729	1.02E-11	9.91E-11	0.687484	FALSE	FALSE	FALSE	FALSE	ENST00000328788,5, ENST00000376434,5, ENST00000376438,5, ENST00000304195,8, ENST00000621208,4	FRMD3-202, FRMD3-203, FRMD3-204, FRMD3-201, FRMD3-207	protein_coding, protein_coding, protein_coding, protein_coding, protein_coding
ENSG00000274386,6	TMEM269	0.812511667	0.324790667	42.69048983	1.111353328	0.371748357	4.97E-06	2.17E-05	0.345055	FALSE	FALSE	FALSE	FALSE	ENST00000637012,2, ENST00000536543,6	TMEM269-204, TMEM269-202	protein_coding, protein_coding
ENSG00000188199,11	NUTM2B	0.796215667	0.343141667	50.62156689	1.100912773	0.266596627	8.04E-08	4.66E-07	0.236988667	FALSE	FALSE	FALSE	FALSE	ENST00000429828,7, ENST00000372321,6	NUTM2B-202, NUTM2B-201	protein_coding, protein_coding
ENSG00000006062,18	MAP3K14	4.537202333	2.174447333	283.5906411	1.088677533	0.095283574	4.54E-32	2.73E-30	1.904328333	TRUE	FALSE	FALSE	FALSE	ENST00000344686,8, ENST00000376926,8, ENST00000617331,3	MAP3K14-201, MAP3K14-202, MAP3K14-205	protein_coding, protein_coding, protein_coding
ENSG00000157445,15	CACNA2D3	4.725451333	2.259996667	298.9731556	1.08682772	0.102975585	6.38E-28	2.93E-26	1.447194667	TRUE	FALSE	FALSE	FALSE	ENST00000415676,6, ENST00000474759,6, ENST00000288197,9, ENST00000620722,4, ENST00000490478,5	CACNA2D3-202, CACNA2D3-206, CACNA2D3-201, CACNA2D3-212, CACNA2D3-210	protein_coding, protein_coding, protein_coding, protein_coding, protein_coding
ENSG00000099365,11	STX1B	0.590994333	0.209013333	32.95358038	1.081508428	0.506226309	6.67E-05	0.000241203	0.096267667	FALSE	FALSE	FALSE	FALSE	ENST00000215095,11, ENST00000565419,2	STX1B-201, STX1B-202	protein_coding, protein_coding
ENSG00000055955,17	ITIH4	2.414996	1.141606333	176.5878993	1.080690089	0.145802167	8.44E-16	1.30E-14	1.948288667	TRUE	FALSE	FALSE	FALSE	ENST00000266041,9, ENST00000485816,5, ENST00000406595,5	ITIH4-201, ITIH4-211, ITIH4-202	protein_coding, protein_coding, protein_coding
ENSG00000206561,14	COLQ	2.446830667	1.123917667	113.3599739	1.079228006	0.200112541	2.29E-10	1.89E-09	1.249043333	TRUE	FALSE	FALSE	FALSE	ENST00000383788,10, ENST00000383781,8, ENST00000603808,5, ENST00000383786,9	COLQ-203, COLQ-201, COLQ-206, COLQ-202	protein_coding, protein_coding, protein_coding, protein_coding
ENSG00000147174,12	GCNA	1.40976	0.618996667	89.08439558	1.075728818	0.265890148	1.07E-07	6.09E-07	0.858102	FALSE	FALSE	FALSE	FALSE	ENST00000373696,8, ENST00000373695,1	GCNA-202, GCNA-201	protein_coding, protein_coding
ENSG00000116039,13	ATP6V1B1	1.659979667	0.747378	52.28961906	1.075219401	0.256168278	5.78E-08	3.41E-07	0.544163333	FALSE	FALSE	FALSE	FALSE	ENST00000234396,10, ENST00000412314,5	ATP6V1B1-201, ATP6V1B1-202	protein_coding, protein_coding
ENSG00000164879,7	CA3	1.537084	0.657230333	31.6047107	1.071295246	0.321411973	1.54E-06	7.29E-06	0.652879	FALSE	FALSE	FALSE	FALSE	ENST00000285381,3	CA3-201	protein_coding
ENSG00000124882,4	EREG	0.140411333	0.022008667	5.96552356	1.066261639	1.080904973	0.001131071	0.003166368	0.011676	FALSE	FALSE	FALSE	FALSE	ENST00000244869,3	EREG-201	protein_coding
ENSG00000119681,12	LTBP2	1.584585667	0.763684	233.3892067	1.058060045	0.128563797	1.37E-18	2.79E-17	0.364196333	FALSE	FALSE	FALSE	FALSE	ENST00000261978,9, ENST00000556690,5	LTBP2-201, LTBP2-205	protein_coding, protein_coding
ENSG00000114124,3	GRK7	0.098754667	0.026004	10.89311955	1.057965162	0.75807939	0.000487643	0.001485694	0.045269	FALSE	FALSE	FALSE	FALSE	ENST00000682958,1, ENST00000264952,2	GRK7-202, GRK7-201	protein_coding, protein_coding
ENSG00000172602,11	RND1	3.710945333	1.762656667	66.35299799	1.055561844	0.158370925	1.22E-13	1.47E-12	1.749435667	TRUE	FALSE	FALSE	FALSE	ENST00000309739,6	RND1-201	protein_coding
ENSG00000153294,12	ADGRF4	0.153068667	0.016242333	6.783131569	1.051626907	1.205843328	0.00128875	0.003565409	0.003736333	FALSE	FALSE	FALSE	FALSE	ENST00000371220,5, ENST00000327753,7, ENST00000283303,3	ADGRF4-203, ADGRF4-202, ADGRF4-201	protein_coding, protein_coding, protein_coding
ENSG00000139597,18	N4BP2L1	0.721243	0.197963333	25.86898998	1.049346691	0.747981961	0.000484846	0.001477771	0.684761333	FALSE	FALSE	FALSE	FALSE	ENST00000380130,7, ENST00000380139,8, ENST00000613078,4, ENST00000530622,6, ENST00000380133,6	N4BP2L1-202, N4BP2L1-204, N4BP2L1-210, N4BP2L1-209, N4BP2L1-203	protein_coding, protein_coding, protein_coding, protein_coding, protein_coding
ENSG00000115423,19	DNAH6	2.492158	1.228413333	380.1026523	1.049231876	0.086101727	4.61E-36	3.62E-34	0.611899333	FALSE	FALSE	FALSE	FALSE	ENST00000389394,8	DNAH6-201	protein_coding
ENSG00000136881,12	BAAT	0.480892	0.174633	27.41498496	1.048140904	0.499817783	7.73E-05	0.000276539	0.345836667	FALSE	FALSE	FALSE	FALSE	ENST00000259407,7, ENST00000395051,4, ENST00000674556,1	BAAT-201, BAAT-202, BAAT-203	protein_coding, protein_coding, protein_coding
ENSG00000168356,13	SCN11A	0.562993333	0.248444667	58.43940872	1.047953011	0.275160341	2.61E-07	1.40E-06	0.346296667	FALSE	FALSE	FALSE	FALSE	ENST00000302328,9, ENST00000668754,1, ENST00000676176,1, ENST00000675892,1, ENST00000456224,7, ENST00000444237,2	SCN11A-201, SCN11A-205, SCN11A-213, SCN11A-211, SCN11A-203, SCN11A-202	protein_coding, protein_coding, protein_coding, protein_coding, protein_coding, protein_coding
ENSG00000288675,1	PANO1	1.801218667	0.807663	44.0178548	1.042747701	0.275984904	2.91E-07	1.54E-06	0.652428333	FALSE	FALSE	FALSE	FALSE	ENST00000678030,1	PANO1-201	protein_coding
ENSG00000258947,8	TUBB3	4.371744333	2.118432	130.6870783	1.040230682	0.144436068	2.91E-15	4.23E-14	2.219067333	TRUE	TRUE	FALSE	FALSE	ENST00000554444,5, ENST00000315491,12, ENST00000555576,5, ENST00000554336,5, ENST00000553967,1	TUBB3-206, TUBB3-201, TUBB3-208, TUBB3-205, TUBB3-203	protein_coding, protein_coding, protein_coding, protein_coding, protein_coding
ENSG00000238083,9	LRRC37A2	9.798473667	4.881707667	1151.736124	1.03992608	0.071499877	8.74E-50	1.59E-47	4.918168333	TRUE	TRUE	FALSE	FALSE	ENST00000576629,6	LRRC37A2-202	protein_coding
ENSG00000143387,14	CTSK	3.543613333	1.688965	95.2931811	1.039629258	0.179202336	2.07E-11	1.95E-10	1.241152	TRUE	FALSE	FALSE	FALSE	ENST00000678337,1, ENST00000676716,1, ENST00000676966,1, ENST00000443913,2, ENST00000271651,8, ENST00000676970,1, ENST00000679260,1, ENST00000676751,1, ENST00000677887,1, ENST00000676824,1	CTSK-214, CTSK-205, CTSK-208, CTSK-202, CTSK-201, CTSK-209, CTSK-220, CTSK-206, CTSK-212, CTSK-207	protein_coding, protein_coding, protein_coding, protein_coding, protein_coding, protein_coding, protein_coding, protein_coding, protein_coding, protein_coding
ENSG00000103044,11	HAS3	2.860253667	1.398056	224.1192489	1.036972768	0.125631484	9.60E-19	1.98E-17	1.027994333	FALSE	FALSE	FALSE	FALSE	ENST00000569188,6, ENST00000219322,7, ENST00000306560,1	HAS3-205, HAS3-201, HAS3-202	protein_coding, protein_coding, protein_coding
ENSG00000072163,20	LIMS2	0.550567333	0.182462667	13.99386615	1.035210556	0.637421315	0.00028361	0.000908179	0.149539	FALSE	FALSE	FALSE	FALSE	ENST00000409286,5, ENST00000409754,5, ENST00000324938,9, ENST00000355119,9, ENST00000409455,5, ENST00000409808,6, ENST00000410011,5, ENST00000410038,5, ENST00000545738,6, ENST00000409254,1	LIMS2-204, LIMS2-206, LIMS2-201, LIMS2-202, LIMS2-205, LIMS2-207, LIMS2-208, LIMS2-209, LIMS2-217, LIMS2-203	protein_coding, protein_coding, protein_coding, protein_coding, protein_coding, protein_coding, protein_coding, protein_coding, protein_coding, protein_coding
ENSG00000183111,12	ARHGEF37	1.370618333	0.659169667	76.54664274	1.031105282	0.168575339	3.17E-12	3.26E-11	0.235171	FALSE	FALSE	FALSE	FALSE	ENST00000333677,7	ARHGEF37-201	protein_coding
ENSG00000196152,10	ZNF79	8.784799333	4.382527667	290.236243	1.028351776	0.098334215	1.17E-27	5.20E-26	4.955966667	TRUE	TRUE	FALSE	FALSE	ENST00000543471,5, ENST00000612342,4, ENST00000617266,2, ENST00000342483,5	ZNF79-202, ZNF79-203, ZNF79-204, ZNF79-201	protein_coding, protein_coding, protein_coding, protein_coding
ENSG00000067191,16	CACNB1	4.746117333	2.374448667	246.1791	1.02354581	0.090529305	1.13E-31	6.66E-30	2.032101667	TRUE	TRUE	FALSE	FALSE	ENST00000394303,8, ENST00000622445,4, ENST00000394310,7, ENST00000344140,5	CACNB1-202, CACNB1-212, CACNB1-203, CACNB1-201	protein_coding, protein_coding, protein_coding, protein_coding
ENSG00000091106,19	NLRC4	0.122297667	0.013590333	5.911350334	1.021758869	1.157117388	0.001374443	0.003774774	0.003094333	FALSE	FALSE	FALSE	FALSE	ENST00000652197,2, ENST00000402280,6, ENST00000360906,9, ENST00000342905,10	NLRC4-205, NLRC4-203, NLRC4-202, NLRC4-201	protein_coding, protein_coding, protein_coding, protein_coding
ENSG00000183160,9	TMEM119	0.047061	0	7.261658799	1.020316508	1.403938423	0.001128538	0.003161625	0	FALSE	FALSE	FALSE	FALSE	ENST00000392806,4	TMEM119-201	protein_coding
ENSG00000128253,16	RFPL2	3.056801333	1.470068333	48.76692313	1.020133359	0.180926734	4.62E-11	4.17E-10	0.405932667	FALSE	FALSE	FALSE	FALSE	ENST00000248983,8, ENST00000400237,2, ENST00000652607,2	RFPL2-201, RFPL2-202, RFPL2-206	protein_coding, protein_coding, protein_coding
ENSG00000105708,9	ZNF14	6.820001	3.399945333	277.3290382	1.01753371	0.101241424	6.75E-26	2.63E-24	5.236894	TRUE	TRUE	TRUE	FALSE	ENST00000344099,4	ZNF14-201	protein_coding
ENSG00000106089,12	STX1A	10.947006	5.504796667	298.7106696	1.017270705	0.086701757	7.85E-34	5.26E-32	5.066535667	TRUE	TRUE	FALSE	FALSE	ENST00000395156,7, ENST00000222812,8, ENST00000395154,7, ENST00000395155,3	STX1A-204, STX1A-201, STX1A-202, STX1A-203	protein_coding, protein_coding, protein_coding, protein_coding
ENSG00000135835,12	KIAA1614	0.474611667	0.214585667	70.41889074	1.01725513	0.275730255	3.97E-07	2.07E-06	0.147298333	FALSE	FALSE	FALSE	FALSE	ENST00000367588,9, ENST00000367587,1	KIAA1614-202, KIAA1614-201	protein_coding, protein_coding
ENSG00000162946,23	DISC1	2.995914333	1.487489667	284.3004256	1.012429129	0.134393001	2.13E-16	3.49E-15	1.135550667	FALSE	FALSE	FALSE	FALSE	ENST00000439617,8, ENST00000317586,8, ENST00000602873,5, ENST00000539444,5, ENST00000602281,5, ENST00000366633,7, ENST00000537876,5, ENST00000366636,8, ENST00000628350,2, ENST00000535983,5, ENST00000366637,8, ENST00000620189,3, ENST00000622252,4	DISC1-209, DISC1-202, DISC1-220, DISC1-214, DISC1-215, DISC1-204, DISC1-213, DISC1-205, DISC1-223, DISC1-212, DISC1-206, DISC1-221, DISC1-222	protein_coding, protein_coding, protein_coding, protein_coding, protein_coding, protein_coding, protein_coding, protein_coding, protein_coding, protein_coding, protein_coding, protein_coding, protein_coding
ENSG00000196689,13	TRPV1	9.942096	5.067395	732.1175399	1.011301953	0.059570568	1.46E-66	6.30E-64	6.359166	TRUE	TRUE	TRUE	FALSE	ENST00000399759,7, ENST00000571088,5, ENST00000572705,2, ENST00000399756,8, ENST00000425167,6, ENST00000576351,5, ENST00000310522,5	TRPV1-203, TRPV1-206, TRPV1-207, TRPV1-202, TRPV1-204, TRPV1-209, TRPV1-201	protein_coding, protein_coding, protein_coding, protein_coding, protein_coding, protein_coding, protein_coding
ENSG00000277481,2	PKD1L3	0.052822333	0.003649667	10.18069186	1.00912585	1.285236705	0.001378139	0.003782855	0.001821667	FALSE	FALSE	FALSE	FALSE	ENST00000620267,2	PKD1L3-201	protein_coding
ENSG00000160781,17	PAQR6	10.787468	5.472943	336.8755905	1.007408089	0.087964273	1.82E-32	1.12E-30	5.709957667	TRUE	TRUE	TRUE	FALSE	ENST00000292291,10, ENST00000335852,6, ENST00000540423,5, ENST00000612424,4, ENST00000613336,4, ENST00000623241,3, ENST00000368270,2, ENST00000652405,1, ENST00000356983,7	PAQR6-201, PAQR6-202, PAQR6-212, PAQR6-213, PAQR6-214, PAQR6-215, PAQR6-205, PAQR6-218, PAQR6-204	protein_coding, protein_coding, protein_coding, protein_coding, protein_coding, protein_coding, protein_coding, protein_coding, protein_coding
ENSG00000172476,4	RAB40A	6.316629333	3.057480667	124.7685759	1.004344054	0.189518356	2.63E-10	2.15E-09	2.144240667	TRUE	FALSE	FALSE	FALSE	ENST00000304236,2, ENST00000372633,1	RAB40A-201, RAB40A-202	protein_coding, protein_coding
ENSG00000248746,6	ACTN3	0.077866667	0.007394333	9.669704136	1.004006344	1.184634442	0.00145065	0.003961694	0.022127667	FALSE	FALSE	FALSE	FALSE	ENST00000502692,5, ENST00000513398,2	ACTN3-201, ACTN3-203	protein_coding, protein_coding
ENSG00000197748,13	CFAP43	2.401157333	1.103525333	127.1884442	1.003217641	0.250714901	1.12E-07	6.32E-07	1.332893333	TRUE	FALSE	FALSE	FALSE	ENST00000357060,8, ENST00000278064,7, ENST00000369720,6, ENST00000369719,2	CFAP43-202, CFAP43-201, CFAP43-204, CFAP43-203	protein_coding, protein_coding, protein_coding, protein_coding
ENSG00000197363,11	ZNF517	2.748571667	1.361450333	121.8639991	1.002956204	0.149100511	5.63E-14	7.08E-13	1.275109	TRUE	FALSE	FALSE	FALSE	ENST00000359971,4, ENST00000525105,5	ZNF517-201, ZNF517-202	protein_coding, protein_coding
ENSG00000198551,10	ZNF627	9.377478667	4.718326	294.8281037	1.001962129	0.114243222	9.07E-21	2.30E-19	5.124934667	TRUE	TRUE	FALSE	FALSE	ENST00000588174,1, ENST00000361113,10	ZNF627-204, ZNF627-201	protein_coding, protein_coding
ENSG00000168672,4	LRATD2	29.952579	62.302972	2652.214095	-1.001018901	0.053422194	2.75E-80	1.88E-77	59.69139033	TRUE	TRUE	TRUE	TRUE	ENST00000304916,4, ENST00000652209,1	LRATD2-201, LRATD2-203	protein_coding, protein_coding
ENSG00000177576,12	C18orf32	2.432525667	12.59755567	181.5191863	-1.196619151	0.927208654	0.000525072	0.001587418	9.900331667	TRUE	TRUE	TRUE	FALSE	ENST00000318240,8, ENST00000613385,4, ENST00000582392,2	C18orf32-201, C18orf32-203, C18orf32-202	protein_coding, protein_coding, protein_coding
ENSG00000164056,11	SPRY1	4.099389	10.24518367	152.7263687	-1.239499038	0.121090139	2.07E-26	8.32E-25	7.65859	TRUE	TRUE	TRUE	FALSE	ENST00000651917,1, ENST00000610581,4, ENST00000339241,1, ENST00000622283,1, ENST00000394339,2	SPRY1-209, SPRY1-207, SPRY1-201, SPRY1-208, SPRY1-202	protein_coding, protein_coding, protein_coding, protein_coding, protein_coding
ENSG00000100697,17	DICER1	712.1927697	1869.124406	59998.89242	-1.326243979	0.104436478	8.09E-39	7.92E-37	336.46294	TRUE	TRUE	TRUE	TRUE	ENST00000529720,2, ENST00000674628,2, ENST00000343455,8, ENST00000531162,7, ENST00000526495,6, ENST00000393063,6, ENST00000527414,5, ENST00000541352,5, ENST00000696736,1, ENST00000532939,3, ENST00000696737,1, ENST00000696740,1	DICER1-208, DICER1-214, DICER1-201, DICER1-209, DICER1-203, DICER1-202, DICER1-204, DICER1-211, DICER1-220, DICER1-210, DICER1-221, DICER1-224	protein_coding, protein_coding, protein_coding, protein_coding, protein_coding, protein_coding, protein_coding, protein_coding, protein_coding, protein_coding, protein_coding, protein_coding
ENSG00000125845,7	BMP2	0.265805	0.829715667	30.99503899	-1.473700586	0.298410724	4.86E-09	3.32E-08	1.765781333	TRUE	FALSE	FALSE	FALSE	ENST00000378827,5	BMP2-201	protein_coding
ENSG00000173334,4	TRIB1	4.531743333	13.278894	282.5495703	-1.486555424	0.10207732	5.32E-50	9.90E-48	7.826815	TRUE	TRUE	TRUE	FALSE	ENST00000311922,4, ENST00000520847,1, ENST00000519576,1	TRIB1-201, TRIB1-203, TRIB1-202	protein_coding, protein_coding, protein_coding
ENSG00000176907,5	TCIM	0.596289667	2.409666	29.9625729	-1.87640301	0.308238616	2.16E-11	2.02E-10	4.420132667	TRUE	TRUE	FALSE	FALSE	ENST00000315792,5	TCIM-201	protein_coding
ENSG00000285976,2	ENSG00000285976	0	5.308552333	79.7672166	-3.843172875	4.127732295	1.08E-05	4.47E-05	1.691690667	FALSE	FALSE	FALSE	FALSE	ENST00000370651,7	ENST00000370651	protein_coding
ENSG00000284976,2	ENSG00000284976	0	0.947175667	15.58091839	-5.236526916	8.573262086	9.25E-06	3.87E-05	1.152079667	FALSE	FALSE	FALSE	FALSE	ENST00000645271,2	ENST00000645271	protein_coding
