# Supplementary material for: The helicase domain of human Dicer prevents RNAi-independent activation of antiviral and inflammatory pathways
Source: EMBO J. 2024 Jan 29;43(5):7. doi: 10.1038/s44318-024-00035-2 (PMC10907635; doi:10.1038/s44318-024-00035-2)
Supplement: Supplementary file 8 — Source Data Fig. 7 [file 44318_2024_35_MOESM8_ESM.zip › EMBOJ-2023-115792R2_SourceData_Fig7/Fig7A_B/RelA_targets.txt]

#Symbol	Name
ABCA1	ATP-binding cassette, sub-family A (ABC1), member 1
ABCB1	ATP-binding cassette, sub-family B (MDR/TAP), member 1
ABCB4	ATP-binding cassette, sub-family B (MDR/TAP), member 4
ABCB9	ATP-binding cassette, sub-family B (MDR/TAP), member 9
ABCC6	ATP-binding cassette, sub-family C (CFTR/MRP), member 6
ABCG5	ATP-binding cassette, sub-family G (WHITE), member 5
ABCG8	ATP-binding cassette, sub-family G (WHITE), member 8
ABHD2	abhydrolase domain containing 2
ABI1	abl-interactor 1
ABR	active BCR-related
ABTB2	ankyrin repeat and BTB (POZ) domain containing 2
ACHE	acetylcholinesterase (Yt blood group)
ACSS1	acyl-CoA synthetase short-chain family member 1
ADAM19	ADAM metallopeptidase domain 19
ADCK3	aarF domain containing kinase 3
ADCK4	aarF domain containing kinase 4
ADGRG1	adhesion G protein-coupled receptor G1
ADH1A	alcohol dehydrogenase 1A (class I), alpha polypeptide
ADORA1	adenosine A1 receptor
ADRA2B	adrenoceptor alpha 2B
ADRBK2	adrenergic, beta, receptor kinase 2
AFP	alpha-fetoprotein
AGER	advanced glycosylation end product-specific receptor
AGO2	argonaute RISC catalytic component 2
AGR2	anterior gradient 2
AGT	angiotensinogen (serpin peptidase inhibitor, clade A, member 8)
AGTRAP	angiotensin II receptor-associated protein
AHCTF1	AT hook containing transcription factor 1
AHNAK	AHNAK nucleoprotein
AICDA	activation-induced cytidine deaminase
AKAP13	A kinase (PRKA) anchor protein 13
AKR1B1	aldo-keto reductase family 1, member B1 (aldose reductase)
AKR1C1	aldo-keto reductase family 1, member C1
ALCAM	activated leukocyte cell adhesion molecule
ALDH3A1	aldehyde dehydrogenase 3 family, member A1
ALOX12	arachidonate 12-lipoxygenase
ALOX12B	arachidonate 12-lipoxygenase, 12R type
ALOX5	arachidonate 5-lipoxygenase
ALPK1	alpha-kinase 1
AMACR	alpha-methylacyl-CoA racemase
AMH	anti-Mullerian hormone
AMOTL2	angiomotin like 2
ANGPT1	angiopoietin 1
ANKLE2	ankyrin repeat and LEM domain containing 2
ANKRD28	ankyrin repeat domain 28
ANKRD9	ankyrin repeat domain 9
ANXA7	annexin A7
AP1S3	adaptor-related protein complex 1, sigma 3 subunit
AP2A1	adaptor-related protein complex 2, alpha 1 subunit
AP2B1	adaptor-related protein complex 2, beta 1 subunit
AP4M1	adaptor-related protein complex 4, mu 1 subunit
APBB2	amyloid beta (A4) precursor protein-binding, family B, member 2
APLF	aprataxin and PNKP like factor
APOBEC2	apolipoprotein B mRNA editing enzyme, catalytic polypeptide-like 2
APOBEC3A	apolipoprotein B mRNA editing enzyme, catalytic polypeptide-like 3A
APOBEC3B	apolipoprotein B mRNA editing enzyme, catalytic polypeptide-like 3B
APOC3	apolipoprotein C-III
APOD	apolipoprotein D
APOE	apolipoprotein E
APP	amyloid beta (A4) precursor protein
AQP4	aquaporin 4
AR	androgen receptor
ARF1	ADP-ribosylation factor 1
ARFRP1	ADP-ribosylation factor related protein 1
ARHGAP27	Rho GTPase activating protein 27
ARHGEF2	Rho/Rac guanine nucleotide exchange factor (GEF) 2
ARHGEF40	Rho guanine nucleotide exchange factor (GEF) 40
ARID1A	AT rich interactive domain 1A (SWI-like)
ARID2	AT rich interactive domain 2 (ARID, RFX-like)
ARL14	ADP-ribosylation factor-like 14
ARL14EP	ADP-ribosylation factor-like 14 effector protein
ARL4A	ADP-ribosylation factor-like 4A
ARL5B	ADP-ribosylation factor-like 5B
ARL6IP5	ADP-ribosylation factor-like 6 interacting protein 5
ARNT2	aryl-hydrocarbon receptor nuclear translocator 2
ART1	ADP-ribosyltransferase 1
ART4	ADP-ribosyltransferase 4 (Dombrock blood group)
ASAP1	ArfGAP with SH3 domain, ankyrin repeat and PH domain 1
ASB6	ankyrin repeat and SOCS box containing 6
ASB9	ankyrin repeat and SOCS box containing 9
ASPH	aspartate beta-hydroxylase
ASS1	argininosuccinate synthase 1
ATG13	autophagy related 13
ATG16L2	autophagy related 16-like 2 (S. cerevisiae)
ATOX1	antioxidant 1 copper chaperone
ATP1A2	ATPase, Na+/K+ transporting, alpha 2 polypeptide
ATP9A	ATPase, class II, type 9A
ATR	ATR serine/threonine kinase
ATXN2L	ataxin 2-like
AZIN1	antizyme inhibitor 1
B2M	beta-2-microglobulin
B3GAT3	beta-1,3-glucuronyltransferase 3
B4GALT5	UDP-Gal:betaGlcNAc beta 1,4- galactosyltransferase, polypeptide 5
BACE1	beta-site APP-cleaving enzyme 1
BACH1	BTB and CNC homology 1, basic leucine zipper transcription factor 1
BAIAP2L2	BAI1-associated protein 2-like 2
BAX	BCL2-associated X protein
BBC3	BCL2 binding component 3
BCAR1	breast cancer anti-estrogen resistance 1
BCAR3	breast cancer anti-estrogen resistance 3
BCAT1	branched chain amino-acid transaminase 1, cytosolic
BCL2	B-cell CLL/lymphoma 2
BCL2A1	BCL2-related protein A1
BCL2L1	BCL2-like 1
BCL2L11	BCL2-like 11 (apoptosis facilitator)
BCL3	B-cell CLL/lymphoma 3
BCL9L	B-cell CLL/lymphoma 9-like
BDKRB1	bradykinin receptor B1
BDKRB2	bradykinin receptor B2
BDNF	brain-derived neurotrophic factor
BFSP1	beaded filament structural protein 1, filensin
BGN	biglycan
BHLHE40	basic helix-loop-helix family, member e40
BIN3	bridging integrator 3
BIRC2	baculoviral IAP repeat containing 2
BIRC3	baculoviral IAP repeat containing 3
BLNK	B-cell linker
BLOC1S1	biogenesis of lysosomal organelles complex-1, subunit 1
BMI1	BMI1 proto-oncogene, polycomb ring finger
BMP2	bone morphogenetic protein 2
BMP4	bone morphogenetic protein 4
BNIP1	BCL2/adenovirus E1B 19kDa interacting protein 1
BNIP3	BCL2/adenovirus E1B 19kDa interacting protein 3
BOD1	biorientation of chromosomes in cell division 1
BRCA2	breast cancer 2, early onset
BRE	brain and reproductive organ-expressed (TNFRSF1A modulator)
BRI3BP	BRI3 binding protein
BTBD19	BTB (POZ) domain containing 19
BTG3	BTG family, member 3
BTK	Bruton agammaglobulinemia tyrosine kinase
C10ORF11	chromosome 10 open reading frame 11
C11ORF54	chromosome 11 open reading frame 54
C11ORF80	chromosome 11 open reading frame 80
C11ORF86	chromosome 11 open reading frame 86
C15ORF52	chromosome 15 open reading frame 52
C16ORF46	chromosome 16 open reading frame 46
C16ORF92	chromosome 16 open reading frame 92
C17ORF105	chromosome 17 open reading frame 105
C1ORF116	chromosome 1 open reading frame 116
C1ORF86	chromosome 1 open reading frame 86
C1QTNF6	C1q and tumor necrosis factor related protein 6
C1S	complement component 1, s subcomponent
C2	complement component 2
C20ORF24	chromosome 20 open reading frame 24
C2CD4A	C2 calcium-dependent domain containing 4A
C2ORF15	chromosome 2 open reading frame 15
C3	complement component 3
C3ORF17	chromosome 3 open reading frame 17
C4BPA	complement component 4 binding protein, alpha
C4ORF19	chromosome 4 open reading frame 19
C8ORF37	chromosome 8 open reading frame 37
C9ORF142	chromosome 9 open reading frame 142
CA13	carbonic anhydrase XIII
CACHD1	cache domain containing 1
CALCB	calcitonin-related polypeptide beta
CALD1	caldesmon 1
CANT1	calcium activated nucleotidase 1
CAPNS1	calpain, small subunit 1
CARD14	caspase recruitment domain family, member 14
CASP10	caspase 10, apoptosis-related cysteine peptidase
CASP4	caspase 4, apoptosis-related cysteine peptidase
CAV1	caveolin 1, caveolae protein, 22kDa
CBR3	carbonyl reductase 3
CBX5	chromobox homolog 5
CCDC107	coiled-coil domain containing 107
CCDC115	coiled-coil domain containing 115
CCDC124	coiled-coil domain containing 124
CCDC174	coiled-coil domain containing 174
CCDC25	coiled-coil domain containing 25
CCDC57	coiled-coil domain containing 57
CCDC64	coiled-coil domain containing 64
CCDC94	coiled-coil domain containing 94
CCDC97	coiled-coil domain containing 97
CCL1	chemokine (C-C motif) ligand 1
CCL11	chemokine (C-C motif) ligand 11
CCL17	chemokine (C-C motif) ligand 17
CCL19	chemokine (C-C motif) ligand 19
CCL2	chemokine (C-C motif) ligand 2
CCL20	chemokine (C-C motif) ligand 20
CCL22	chemokine (C-C motif) ligand 22
CCL23	chemokine (C-C motif) ligand 23
CCL28	chemokine (C-C motif) ligand 28
CCL4	chemokine (C-C motif) ligand 4
CCL5	chemokine (C-C motif) ligand 5
CCND1	cyclin D1
CCND2	cyclin D2
CCND3	cyclin D3
CCNG1	cyclin G1
CCNL1	cyclin L1
CCR5	chemokine (C-C motif) receptor 5 (gene/pseudogene)
CCR7	chemokine (C-C motif) receptor 7
CCRN4L	CCR4 carbon catabolite repression 4-like (S. cerevisiae)
CD209	CD209 molecule
CD274	CD274 molecule
CD34	CD34 molecule
CD38	CD38 molecule
CD3G	CD3g molecule, gamma (CD3-TCR complex)
CD40	CD40 molecule, TNF receptor superfamily member 5
CD40LG	CD40 ligand
CD44	CD44 molecule (Indian blood group)
CD48	CD48 molecule
CD55	CD55 molecule, decay accelerating factor for complement (Cromer blood group)
CD59	CD59 molecule, complement regulatory protein
CD63	CD63 molecule
CD69	CD69 molecule
CD70	CD70 molecule
CD74	CD74 molecule, major histocompatibility complex, class II invariant chain
CD80	CD80 molecule
CD83	CD83 molecule
CD86	CD86 molecule
CDC14B	cell division cycle 14B
CDC37	cell division cycle 37
CDC42EP4	CDC42 effector protein (Rho GTPase binding) 4
CDC42EP5	CDC42 effector protein (Rho GTPase binding) 5
CDH23	cadherin-related 23
CDK12	cyclin-dependent kinase 12
CDK17	cyclin-dependent kinase 17
CDK6	cyclin-dependent kinase 6
CDKN1A	cyclin-dependent kinase inhibitor 1A (p21, Cip1)
CDX1	caudal type homeobox 1
CEACAM1	carcinoembryonic antigen-related cell adhesion molecule 1 (biliary glycoprotein)
CEBPD	CCAAT/enhancer binding protein (C/EBP), delta
CFAP52	cilia and flagella associated protein 52
CFB	complement factor B
CFL2	cofilin 2 (muscle)
CFLAR	CASP8 and FADD-like apoptosis regulator
CHD2	chromodomain helicase DNA binding protein 2
CHDH	choline dehydrogenase
CHI3L1	chitinase 3-like 1 (cartilage glycoprotein-39)
CHST15	carbohydrate (N-acetylgalactosamine 4-sulfate 6-O) sulfotransferase 15
CIDEA	cell death-inducing DFFA-like effector a
CKS1B	CDC28 protein kinase regulatory subunit 1B
CLCF1	cardiotrophin-like cytokine factor 1
CLDN16	claudin 16
CLDN2	claudin 2
CLDN4	claudin 4
CLIC1	chloride intracellular channel 1
CLIC4	chloride intracellular channel 4
CLTA	clathrin, light chain A
COL1A2	collagen, type I, alpha 2
COLEC10	collectin sub-family member 10 (C-type lectin)
COTL1	coactosin-like F-actin binding protein 1
COX4I1	cytochrome c oxidase subunit IV isoform 1
CPD	carboxypeptidase D
CPLX2	complexin 2
CR2	complement component (3d/Epstein Barr virus) receptor 2
CREB1	cAMP responsive element binding protein 1
CREB3	cAMP responsive element binding protein 3
CRP	C-reactive protein, pentraxin-related
CS	citrate synthase
CSAD	cysteine sulfinic acid decarboxylase
CSF1	colony stimulating factor 1 (macrophage)
CSF2	colony stimulating factor 2 (granulocyte-macrophage)
CSF3	colony stimulating factor 3 (granulocyte)
CSRP2	cysteine and glycine-rich protein 2
CTSB	cathepsin B
CTSL	cathepsin L
CTSS	cathepsin S
CXCL1	chemokine (C-X-C motif) ligand 1 (melanoma growth stimulating activity, alpha)
CXCL10	chemokine (C-X-C motif) ligand 10
CXCL11	chemokine (C-X-C motif) ligand 11
CXCL2	chemokine (C-X-C motif) ligand 2
CXCL3	chemokine (C-X-C motif) ligand 3
CXCL5	chemokine (C-X-C motif) ligand 5
CXCL6	chemokine (C-X-C motif) ligand 6
CXCL8	chemokine (C-X-C motif) ligand 8
CXCL9	chemokine (C-X-C motif) ligand 9
CXCR1	chemokine (C-X-C motif) receptor 1
CXCR2	chemokine (C-X-C motif) receptor 2
CXCR5	chemokine (C-X-C motif) receptor 5
CXORF36	chromosome X open reading frame 36
CXXC5	CXXC finger protein 5
CYB561	cytochrome b561
CYB561D2	cytochrome b561 family, member D2
CYB5A	cytochrome b5 type A (microsomal)
CYBA	cytochrome b-245, alpha polypeptide
CYFIP1	cytoplasmic FMR1 interacting protein 1
CYP19A1	cytochrome P450, family 19, subfamily A, polypeptide 1
CYP27B1	cytochrome P450, family 27, subfamily B, polypeptide 1
CYP2E1	cytochrome P450, family 2, subfamily E, polypeptide 1
CYP3A5	cytochrome P450, family 3, subfamily A, polypeptide 5
CYP7B1	cytochrome P450, family 7, subfamily B, polypeptide 1
CYTH1	cytohesin 1
CYTH4	cytohesin 4
DCLRE1A	DNA cross-link repair 1A
DCTN4	dynactin 4 (p62)
DCTPP1	dCTP pyrophosphatase 1
DDA1	DET1 and DDB1 associated 1
DDR1	discoidin domain receptor tyrosine kinase 1
DDX26B	DEAD/H (Asp-Glu-Ala-Asp/His) box polypeptide 26B
DDX47	DEAD (Asp-Glu-Ala-Asp) box polypeptide 47
DEFB4A	defensin, beta 4A
DENND3	DENN/MADD domain containing 3
DENND4A	DENN/MADD domain containing 4A
DHPS	deoxyhypusine synthase
DHRS7B	dehydrogenase/reductase (SDR family) member 7B
DHX9	DEAH (Asp-Glu-Ala-His) box helicase 9
DIAPH2	diaphanous-related formin 2
DICER1	dicer 1, ribonuclease type III
DIO2	deiodinase, iodothyronine, type II
DIRC2	disrupted in renal carcinoma 2
DLG4	discs, large homolog 4 (Drosophila)
DMP1	dentin matrix acidic phosphoprotein 1
DNAH7	dynein, axonemal, heavy chain 7
DNAJB6	DnaJ (Hsp40) homolog, subfamily B, member 6
DNASE1L2	deoxyribonuclease I-like 2
DOCK10	dedicator of cytokinesis 10
DPP3	dipeptidyl-peptidase 3
DPP4	dipeptidyl-peptidase 4
DPYD	dihydropyrimidine dehydrogenase
DSTN	destrin (actin depolymerizing factor)
DTX2	deltex 2, E3 ubiquitin ligase
DTX4	deltex 4, E3 ubiquitin ligase
DUSP1	dual specificity phosphatase 1
DUSP10	dual specificity phosphatase 10
DUSP22	dual specificity phosphatase 22
DUSP3	dual specificity phosphatase 3
DUSP5	dual specificity phosphatase 5
DUSP6	dual specificity phosphatase 6
DYRK2	dual-specificity tyrosine-(Y)-phosphorylation regulated kinase 2
E2F3	E2F transcription factor 3
EBI3	Epstein-Barr virus induced 3
ECM2	extracellular matrix protein 2, female organ and adipocyte specific
ECT2	epithelial cell transforming 2
EDN1	endothelin 1
EFEMP2	EGF containing fibulin-like extracellular matrix protein 2
EFHC2	EF-hand domain (C-terminal) containing 2
EGFR	epidermal growth factor receptor
EGR1	early growth response 1
EHBP1	EH domain binding protein 1
EHD2	EH-domain containing 2
EIF2AK3	eukaryotic translation initiation factor 2-alpha kinase 3
EIF4A2	eukaryotic translation initiation factor 4A2
ELF3	E74-like factor 3 (ets domain transcription factor, epithelial-specific )
ELMSAN1	ELM2 and Myb/SANT-like domain containing 1
EMC8	ER membrane protein complex subunit 8
ENG	endoglin
ENO1	enolase 1, (alpha)
ENO2	enolase 2 (gamma, neuronal)
ENO3	enolase 3 (beta, muscle)
EPHA1	EPH receptor A1
EPO	erythropoietin
EPS8	epidermal growth factor receptor pathway substrate 8
ERBB2	erb-b2 receptor tyrosine kinase 2
ERF	Ets2 repressor factor
ERI2	ERI1 exoribonuclease family member 2
ERVW-1	endogenous retrovirus group W, member 1
ESCO2	establishment of sister chromatid cohesion N-acetyltransferase 2
ESPL1	extra spindle pole bodies homolog 1 (S. cerevisiae)
ETS2	v-ets avian erythroblastosis virus E26 oncogene homolog 2
F11R	F11 receptor
F2RL3	coagulation factor II (thrombin) receptor-like 3
F3	coagulation factor III (thromboplastin, tissue factor)
F8	coagulation factor VIII, procoagulant component
FABP6	fatty acid binding protein 6, ileal
FAM103A1	family with sequence similarity 103, member A1
FAM111A	family with sequence similarity 111, member A
FAM129A	family with sequence similarity 129, member A
FAM222A	family with sequence similarity 222, member A
FAM65A	family with sequence similarity 65, member A
FAM83G	family with sequence similarity 83, member G
FARS2	phenylalanyl-tRNA synthetase 2, mitochondrial
FAS	Fas cell surface death receptor
FASLG	Fas ligand (TNF superfamily, member 6)
FASTKD5	FAST kinase domains 5
FBXO46	F-box protein 46
FBXW11	F-box and WD repeat domain containing 11
FCER2	Fc fragment of IgE, low affinity II, receptor for (CD23)
FCGBP	Fc fragment of IgG binding protein
FCGRT	Fc fragment of IgG, receptor, transporter, alpha
FCHO1	FCH domain only 1
FCHSD2	FCH and double SH3 domains 2
FECH	ferrochelatase
FFAR2	free fatty acid receptor 2
FGF8	fibroblast growth factor 8 (androgen-induced)
FKBP15	FK506 binding protein 15, 133kDa
FLNA	filamin A, alpha
FLOT2	flotillin 2
FN1	fibronectin 1
FOS	FBJ murine osteosarcoma viral oncogene homolog
FOSL1	FOS-like antigen 1
FOSL2	FOS-like antigen 2
FOXK1	forkhead box K1
FOXP4	forkhead box P4
FRMD4A	FERM domain containing 4A
FSCN1	fascin actin-bundling protein 1
FSTL3	follistatin-like 3 (secreted glycoprotein)
FTH1	ferritin, heavy polypeptide 1
G3BP1	GTPase activating protein (SH3 domain) binding protein 1
G6PC	glucose-6-phosphatase, catalytic subunit
G6PD	glucose-6-phosphate dehydrogenase
GABPB1	GA binding protein transcription factor, beta subunit 1
GAD1	glutamate decarboxylase 1 (brain, 67kDa)
GADD45B	growth arrest and DNA-damage-inducible, beta
GALNT18	polypeptide N-acetylgalactosaminyltransferase 18
GALT	galactose-1-phosphate uridylyltransferase
GATA3	GATA binding protein 3
GBP1	guanylate binding protein 1, interferon-inducible
GCH1	GTP cyclohydrolase 1
GCLC	glutamate-cysteine ligase, catalytic subuni
GCLM	glutamate-cysteine ligase, modifier subunit
GCNT1	glucosaminyl (N-acetyl) transferase 1, core 2
GCNT3	glucosaminyl (N-acetyl) transferase 3, mucin type
GEM	GTP binding protein overexpressed in skeletal muscle
GFRA1	GDNF family receptor alpha 1
GGT1	gamma-glutamyltransferase 1
GJB1	gap junction protein, beta 1, 32kDa
GLI1	GLI family zinc finger 1
GLRX	glutaredoxin (thioltransferase)
GNAI2	guanine nucleotide binding protein (G protein), alpha inhibiting activity polypeptide 2
GNAL	guanine nucleotide binding protein (G protein), alpha activating activity polypeptide, olfactory type
GNB2L1	guanine nucleotide binding protein (G protein), beta polypeptide 2-like 1
GNRH2	gonadotropin-releasing hormone 2
GPBP1	GC-rich promoter binding protein 1
GPR108	G protein-coupled receptor 108
GPR137	G protein-coupled receptor 137
GPRC5A	G protein-coupled receptor, class C, group 5, member A
GPX4	glutathione peroxidase 4
GRAMD1A	GRAM domain containing 1A
GRB7	growth factor receptor-bound protein 7
GRIN1	glutamate receptor, ionotropic, N-methyl D-aspartate 1
GRIN2A	glutamate receptor, ionotropic, N-methyl D-aspartate 2A
GRK5	G protein-coupled receptor kinase 5
GRM2	glutamate receptor, metabotropic 2
GRN	granulin
GSDMD	gasdermin D
GSN	gelsolin
GSTP1	glutathione S-transferase pi 1
GTF2E1	general transcription factor IIE, polypeptide 1, alpha 56kDa
GUCY1A2	guanylate cyclase 1, soluble, alpha 2
GZMB	granzyme B (granzyme 2, cytotoxic T-lymphocyte-associated serine esterase 1)
H3F3B	H3 histone, family 3B (H3.3B)
HAMP	hepcidin antimicrobial peptide
HAS1	hyaluronan synthase 1
HAVCR1	hepatitis A virus cellular receptor 1
HBE1	hemoglobin, epsilon 1
HBZ	hemoglobin, zeta
HCST	hematopoietic cell signal transducer
HDGF	hepatoma-derived growth factor
HELLS	helicase, lymphoid-specific
HES1	hes family bHLH transcription factor 1
HGF	hepatocyte growth factor (hepapoietin A; scatter factor)
HIF1A	hypoxia inducible factor 1, alpha subunit (basic helix-loop-helix transcription factor)
HIVEP2	human immunodeficiency virus type I enhancer binding protein 2
HLA-A	major histocompatibility complex, class I, A
HLA-B	major histocompatibility complex, class I, B
HLA-G	major histocompatibility complex, class I, G
HMGCS1	3-hydroxy-3-methylglutaryl-CoA synthase 1 (soluble)
HMGN1	high mobility group nucleosome binding domain 1
HMGXB4	HMG box domain containing 4
HMOX1	heme oxygenase 1
HNF1A	HNF1 homeobox A
HNF4A	hepatocyte nuclear factor 4, alpha
HNRNPF	heterogeneous nuclear ribonucleoprotein F
HOXA3	homeobox A3
HPSE	heparanase
HSD11B2	hydroxysteroid (11-beta) dehydrogenase 2
HSD17B8	hydroxysteroid (17-beta) dehydrogenase 8
HSP90AA1	heat shock protein 90kDa alpha (cytosolic), class A member 1
HSPA1A	heat shock 70kDa protein 1A
HSPA1L	heat shock 70kDa protein 1-like
HSPG2	heparan sulfate proteoglycan 2
HYPK	huntingtin interacting protein K
ICAM1	intercellular adhesion molecule 1
ICOS	inducible T-cell co-stimulator
IDO1	indoleamine 2,3-dioxygenase 1
IER2	immediate early response 2
IER3	immediate early response 3
IER5	immediate early response 5
IFI44L	interferon-induced protein 44-like
IFIH1	interferon induced with helicase C domain 1
IFNAR2	interferon (alpha, beta and omega) receptor 2
IFNB1	interferon, beta 1, fibroblast
IFNG	interferon, gamma
IFT20	intraflagellar transport 20
IGF2BP1	insulin-like growth factor 2 mRNA binding protein 1
IGFBP1	insulin-like growth factor binding protein 1
IGFBP2	insulin-like growth factor binding protein 2, 36kDa
IGHE	immunoglobulin heavy constant epsilon
IGHG1	immunoglobulin heavy constant gamma 1 (G1m marker)
IGKC	immunoglobulin kappa constant
IGSF3	immunoglobulin superfamily, member 3
IKBKB	inhibitor of kappa light polypeptide gene enhancer in B-cells, kinase beta
IKBKE	inhibitor of kappa light polypeptide gene enhancer in B-cells, kinase epsilon
IKZF3	IKAROS family zinc finger 3 (Aiolos)
IL10	interleukin 10
IL11	interleukin 11
IL12A	interleukin 12A
IL12B	interleukin 12B
IL13	interleukin 13
IL15	interleukin 15
IL15RA	interleukin 15 receptor, alpha
IL17A	interleukin 17A
IL17F	interleukin 17F
IL18R1	interleukin 18 receptor 1
IL1A	interleukin 1, alpha
IL1B	interleukin 1, beta
IL1RN	interleukin 1 receptor antagonist
IL2	interleukin 2
IL23A	interleukin 23, alpha subunit p19
IL27	interleukin 27
IL2RA	interleukin 2 receptor, alpha
IL32	interleukin 32
IL4I1	interleukin 4 induced 1
IL6	interleukin 6
IL7	interleukin 7
IL9	interleukin 9
INHBA	inhibin, beta A
INHBE	inhibin, beta E
INO80C	INO80 complex subunit C
IQCD	IQ motif containing D
IRF1	interferon regulatory factor 1
IRF2	interferon regulatory factor 2
IRF2BP2	interferon regulatory factor 2 binding protein 2
IRF4	interferon regulatory factor 4
IRF7	interferon regulatory factor 7
ITFG3	integrin alpha FG-GAP repeat containing 3
ITGB1	integrin, beta 1 (fibronectin receptor, beta polypeptide, antigen CD29 includes MDF2, MSK12)
ITGB2	integrin, beta 2 (complement component 3 receptor 3 and 4 subunit)
ITGB8	integrin, beta 8
ITGBL1	integrin, beta-like 1 (with EGF-like repeat domains)
ITIH2	inter-alpha-trypsin inhibitor heavy chain 2
ITPRIP	inositol 1,4,5-trisphosphate receptor interacting protein
ITSN2	intersectin 2
IZUMO1	izumo sperm-egg fusion 1
JMY	junction mediating and regulatory protein, p53 cofactor
JUN	jun proto-oncogene
JUNB	jun B proto-oncogene
KCNJ15	potassium channel, inwardly rectifying subfamily J, member 15
KCNK5	potassium channel, two pore domain subfamily K, member 5
KCNMA1	potassium channel, calcium activated large conductance subfamily M alpha, member 1
KCNN2	potassium channel, calcium activated intermediate/small conductance subfamily N alpha, member 2
KCNS3	potassium voltage-gated channel, modifier subfamily S, member 3
KCNT2	potassium channel, sodium activated subfamily T, member 2
KDM2A	lysine (K)-specific demethylase 2A
KDM6B	lysine (K)-specific demethylase 6B
KIAA0430	KIAA0430
KIF26A	kinesin family member 26A
KISS1	KiSS-1 metastasis-suppressor
KITLG	KIT ligand
KLF10	Kruppel-like factor 10
KLF3	Kruppel-like factor 3 (basic)
KLF4	Kruppel-like factor 4 (gut)
KLF5	Kruppel-like factor 5 (intestinal)
KLHL21	kelch-like family member 21
KLHL5	kelch-like family member 5
KLK10	kallikrein-related peptidase 10
KLK3	kallikrein-related peptidase 3
KLRAP1	killer cell lectin-like receptor subfamily A pseudogene 1
KMT2E	lysine (K)-specific methyltransferase 2E
KRT15	keratin 15, type I
KRT18	keratin 18, type I
KRT3	keratin 3, type II
KRT5	keratin 5, type II
KRT6B	keratin 6B, type II
KTN1	kinectin 1 (kinesin receptor)
LAMB2	laminin, beta 2 (laminin S)
LAMB3	laminin, beta 3
LARP6	La ribonucleoprotein domain family, member 6
LBP	lipopolysaccharide binding protein
LBR	lamin B receptor
LCN2	lipocalin 2
LDLR	low density lipoprotein receptor
LEF1	lymphoid enhancer-binding factor 1
LENG9	leukocyte receptor cluster (LRC) member 9
LFNG	LFNG O-fucosylpeptide 3-beta-N-acetylglucosaminyltransferase
LGALS1	lectin, galactoside-binding, soluble, 1
LGALS3	lectin, galactoside-binding, soluble, 3
LHFPL2	lipoma HMGIC fusion partner-like 2
LINC01465	long intergenic non-protein coding RNA 1465
LIPG	lipase, endothelial
LMNA	lamin A/C
LPGAT1	lysophosphatidylglycerol acyltransferase 1
LPXN	leupaxin
LRG1	leucine-rich alpha-2-glycoprotein 1
LRRIQ1	leucine-rich repeats and IQ motif containing 1
LSR	lipolysis stimulated lipoprotein receptor
LTA	lymphotoxin alpha
LTB	lymphotoxin beta (TNF superfamily, member 3)
LTBP4	latent transforming growth factor beta binding protein 4
LTF	lactotransferrin
LYRM4	LYR motif containing 4
LYZ	lysozyme
LZIC	leucine zipper and CTNNBIP1 domain containing
MADCAM1	mucosal vascular addressin cell adhesion molecule 1
MAFF	v-maf avian musculoaponeurotic fibrosarcoma oncogene homolog F
MAFG	v-maf avian musculoaponeurotic fibrosarcoma oncogene homolog G
MAML2	mastermind-like 2 (Drosophila)
MANBAL	mannosidase, beta A, lysosomal-like
MAP2K3	mitogen-activated protein kinase kinase 3
MAP3K11	mitogen-activated protein kinase kinase kinase 11
MAP3K8	mitogen-activated protein kinase kinase kinase 8
MAP4K1	mitogen-activated protein kinase kinase kinase kinase 1
MAP7	microtubule-associated protein 7
MAPK14	mitogen-activated protein kinase 14
MARCKS	myristoylated alanine-rich protein kinase C substrate
MASTL	microtubule associated serine/threonine kinase-like
MBP	myelin basic protein
MCM7	minichromosome maintenance complex component 7
MCUR1	mitochondrial calcium uniporter regulator 1
MDK	midkine (neurite growth-promoting factor 2)
MED13	mediator complex subunit 13
MED15	mediator complex subunit 15
METTL2B	methyltransferase like 2B
MGLL	monoglyceride lipase
MID1	midline 1
MID1IP1	MID1 interacting protein 1
MID2	midline 2
MISP	mitotic spindle positioning
MITD1	MIT, microtubule interacting and transport, domain containing 1
MKLN1	muskelin 1, intracellular mediator containing kelch motifs
MLLT11	myeloid/lymphoid or mixed-lineage leukemia (trithorax homolog, Drosophila); translocated to, 11
MLLT6	myeloid/lymphoid or mixed-lineage leukemia (trithorax homolog, Drosophila); translocated to, 6
MMD	monocyte to macrophage differentiation-associated
MMP1	matrix metallopeptidase 1
MMP3	matrix metallopeptidase 3
MMP9	matrix metallopeptidase 9
MRPS24	mitochondrial ribosomal protein S24
MST1L	macrophage stimulating 1-like
MT3	metallothionein 3
MTHFD2L	methylenetetrahydrofolate dehydrogenase (NADP+ dependent) 2-like
MTHFR	methylenetetrahydrofolate reductase (NAD(P)H)
MTMR2	myotubularin related protein 2
MUC1	mucin 1, cell surface associated
MUC17	mucin 17, cell surface associated
MUC2	mucin 2, oligomeric mucus/gel-forming
MX1	MX dynamin-like GTPase 1
MYADM	myeloid-associated differentiation marker
MYB	v-myb avian myeloblastosis viral oncogene homolog
MYC	v-myc avian myelocytomatosis viral oncogene homolog
MYH9	myosin, heavy chain 9, non-muscle
MYLK	myosin light chain kinase
MYO1G	myosin IG
MYOZ1	myozenin 1
MZF1	myeloid zinc finger 1
NAB2	NGFI-A binding protein 2 (EGR1 binding protein 2)
NAMPT	nicotinamide phosphoribosyltransferase
NANS	N-acetylneuraminic acid synthase
NAV1	neuron navigator 1
NAV2	neuron navigator 2
NBEAL1	neurobeachin-like 1
NBL1	neuroblastoma 1, DAN family BMP antagonist
NBN	nibrin
NCAM1	neural cell adhesion molecule 1
NCOA4	nuclear receptor coactivator 4
NCOA7	nuclear receptor coactivator 7
NDE1	nudE neurodevelopment protein 1
NDP	Norrie disease (pseudoglioma)
NDST1	N-deacetylase/N-sulfotransferase (heparan glucosaminyl) 1
NDUFA7	NADH dehydrogenase (ubiquinone) 1 alpha subcomplex, 7, 14.5kDa
NDUFB7	NADH dehydrogenase (ubiquinone) 1 beta subcomplex, 7, 18kDa
NDUFV2	NADH dehydrogenase (ubiquinone) flavoprotein 2, 24kDa
NEK6	NIMA-related kinase 6
NEK8	NIMA-related kinase 8
NEO1	neogenin 1
NEU1	sialidase 1 (lysosomal sialidase)
NFAT5	nuclear factor of activated T-cells 5, tonicity-responsive
NFATC2IP	nuclear factor of activated T-cells, cytoplasmic, calcineurin-dependent 2 interacting protein
NFE2L2	nuclear factor, erythroid 2-like 2
NFIC	nuclear factor I/C (CCAAT-binding transcription factor)
NFKB1	nuclear factor of kappa light polypeptide gene enhancer in B-cells 1
NFKB2	nuclear factor of kappa light polypeptide gene enhancer in B-cells 2 (p49/p100)
NFKBIA	nuclear factor of kappa light polypeptide gene enhancer in B-cells inhibitor, alpha
NFKBIB	nuclear factor of kappa light polypeptide gene enhancer in B-cells inhibitor, beta
NFKBID	nuclear factor of kappa light polypeptide gene enhancer in B-cells inhibitor, delta
NFKBIE	nuclear factor of kappa light polypeptide gene enhancer in B-cells inhibitor, epsilon
NFKBIZ	nuclear factor of kappa light polypeptide gene enhancer in B-cells inhibitor, zeta
NGF	nerve growth factor (beta polypeptide)
NHLRC2	NHL repeat containing 2
NINJ1	ninjurin 1
NIPA1	non imprinted in Prader-Willi/Angelman syndrome 1
NLRP2	NLR family, pyrin domain containing 2
NMNAT1	nicotinamide nucleotide adenylyltransferase 1
NNMT	nicotinamide N-methyltransferase
NOD2	nucleotide-binding oligomerization domain containing 2
NOS1	nitric oxide synthase 1 (neuronal)
NOS2	nitric oxide synthase 2, inducible
NOTCH2NL	notch 2 N-terminal like
NOX1	NADPH oxidase 1
NPRL2	nitrogen permease regulator-like 2 (S. cerevisiae)
NPY1R	neuropeptide Y receptor Y1
NQO1	NAD(P)H dehydrogenase, quinone 1
NR3C1	nuclear receptor subfamily 3, group C, member 1 (glucocorticoid receptor)
NR4A1	nuclear receptor subfamily 4, group A, member 1
NR4A2	nuclear receptor subfamily 4, group A, member 2
NR4A3	nuclear receptor subfamily 4, group A, member 3
NRCAM	neuronal cell adhesion molecule
NRG1	neuregulin 1
NRXN2	neurexin 2
NSFL1C	NSFL1 (p97) cofactor (p47)
NT5M	5',3'-nucleotidase, mitochondrial
NTRK3	neurotrophic tyrosine kinase, receptor, type 3
NUB1	negative regulator of ubiquitin-like proteins 1
NUMB	numb homolog (Drosophila)
NXT1	nuclear transport factor 2-like export factor 1
NXT2	nuclear transport factor 2-like export factor 2
OLA1	Obg-like ATPase 1
OLR1	oxidized low density lipoprotein (lectin-like) receptor 1
OPN1SW	opsin 1 (cone pigments), short-wave-sensitive
OPRD1	opioid receptor, delta 1
OPRM1	opioid receptor, mu 1
ORM1	orosomucoid 1
OXTR	oxytocin receptor
P2RY6	pyrimidinergic receptor P2Y, G-protein coupled, 6
PABPC1	poly(A) binding protein, cytoplasmic 1
PAFAH2	platelet-activating factor acetylhydrolase 2, 40kDa
PAN2	PAN2 poly(A) specific ribonuclease subunit
PANX1	pannexin 1
PAPPA	pregnancy-associated plasma protein A, pappalysin 1
PARD3	par-3 family cell polarity regulator
PARD6B	par-6 family cell polarity regulator beta
PARK7	parkinson protein 7
PARP1	poly (ADP-ribose) polymerase 1
PARP4	poly (ADP-ribose) polymerase family, member 4
PATL1	protein associated with topoisomerase II homolog 1 (yeast)
PAWR	PRKC, apoptosis, WT1, regulator
PAX8	paired box 8
PBX2	pre-B-cell leukemia homeobox 2
PCDH1	protocadherin 1
PCMTD1	protein-L-isoaspartate (D-aspartate) O-methyltransferase domain containing 1
PCSK2	proprotein convertase subtilisin/kexin type 2
PDCD2L	programmed cell death 2-like
PDCD5	programmed cell death 5
PDE10A	phosphodiesterase 10A
PDE4D	phosphodiesterase 4D, cAMP-specific
PDE6D	phosphodiesterase 6D, cGMP-specific, rod, delta
PDE7A	phosphodiesterase 7A
PDGFB	platelet-derived growth factor beta polypeptide
PDGFRA	platelet-derived growth factor receptor, alpha polypeptide
PDLIM7	PDZ and LIM domain 7 (enigma)
PDYN	prodynorphin
PDZD2	PDZ domain containing 2
PENK	proenkephalin
PER1	period circadian clock 1
PFDN4	prefoldin subunit 4
PFKP	phosphofructokinase, platelet
PFN1	profilin 1
PGK1	phosphoglycerate kinase 1
PGLYRP1	peptidoglycan recognition protein 1
PGR	progesterone receptor
PHLDA1	pleckstrin homology-like domain, family A, member 1
PHLDB1	pleckstrin homology-like domain, family B, member 1
PHLDB2	pleckstrin homology-like domain, family B, member 2
PHLPP2	PH domain and leucine rich repeat protein phosphatase 2
PI3	peptidase inhibitor 3, skin-derived
PIGF	phosphatidylinositol glycan anchor biosynthesis, class F
PIGR	polymeric immunoglobulin receptor
PIK3AP1	phosphoinositide-3-kinase adaptor protein 1
PIK3C2B	phosphatidylinositol-4-phosphate 3-kinase, catalytic subunit type 2 beta
PIK3CA	phosphatidylinositol-4,5-bisphosphate 3-kinase, catalytic subunit alpha
PIM1	Pim-1 proto-oncogene, serine/threonine kinase
PJA2	praja ring finger 2, E3 ubiquitin protein ligase
PLA2G4A	phospholipase A2, group IVA (cytosolic, calcium-dependent)
PLA2G4C	phospholipase A2, group IVC (cytosolic, calcium-independent)
PLAU	plasminogen activator, urokinase
PLCD1	phospholipase C, delta 1
PLCE1	phospholipase C, epsilon 1
PLEC	plectin
PLEKHG2	pleckstrin homology domain containing, family G (with RhoGef domain) member 2
PLEKHG3	pleckstrin homology domain containing, family G (with RhoGef domain) member 3
PLEKHG6	pleckstrin homology domain containing, family G (with RhoGef domain) member 6
PLEKHH2	pleckstrin homology domain containing, family H (with MyTH4 domain) member 2
PLK3	polo-like kinase 3
PLLP	plasmolipin
PLXNB2	plexin B2
PNKD	paroxysmal nonkinesigenic dyskinesia
POLR2A	polymerase (RNA) II (DNA directed) polypeptide A, 220kDa
POMC	proopiomelanocortin
PPAPDC2	phosphatidic acid phosphatase type 2 domain containing 2
PPIF	peptidylprolyl isomerase F
PPIL6	peptidylprolyl isomerase (cyclophilin)-like 6
PPP1R14B	protein phosphatase 1, regulatory (inhibitor) subunit 14B
PPP1R15A	protein phosphatase 1, regulatory subunit 15A
PPP1R15B	protein phosphatase 1, regulatory subunit 15B
PPP5C	protein phosphatase 5, catalytic subunit
PPP6R3	protein phosphatase 6, regulatory subunit 3
PPTC7	PTC7 protein phosphatase homolog (S. cerevisiae)
PQBP1	polyglutamine binding protein 1
PRCP	prolylcarboxypeptidase (angiotensinase C)
PRDM1	PR domain containing 1, with ZNF domain
PRF1	perforin 1 (pore forming protein)
PRKAA1	protein kinase, AMP-activated, alpha 1 catalytic subunit
PRKAB2	protein kinase, AMP-activated, beta 2 non-catalytic subunit
PRKACA	protein kinase, cAMP-dependent, catalytic, alpha
PRKCD	protein kinase C, delta
PRKCH	protein kinase C, eta
PRL	prolactin
PRMT1	protein arginine methyltransferase 1
PRPF39	pre-mRNA processing factor 39
PRRG4	proline rich Gla (G-carboxyglutamic acid) 4 (transmembrane)
PRRT2	proline-rich transmembrane protein 2
PSD3	pleckstrin and Sec7 domain containing 3
PSEN1	presenilin 1
PSMA2	proteasome (prosome, macropain) subunit, alpha type, 2
PSMB9	proteasome (prosome, macropain) subunit, beta type, 9
PSME1	proteasome (prosome, macropain) activator subunit 1 (PA28 alpha)
PSME2	proteasome (prosome, macropain) activator subunit 2 (PA28 beta)
PTAFR	platelet-activating factor receptor
PTEN	phosphatase and tensin homolog
PTGDS	prostaglandin D2 synthase 21kDa (brain)
PTGER4	prostaglandin E receptor 4 (subtype EP4)
PTGES	prostaglandin E synthase
PTGIR	prostaglandin I2 (prostacyclin) receptor (IP)
PTGIS	prostaglandin I2 (prostacyclin) synthase
PTGS2	prostaglandin-endoperoxide synthase 2 (prostaglandin G/H synthase and cyclooxygenase)
PTHLH	parathyroid hormone-like hormone
PTK6	protein tyrosine kinase 6
PTMA	prothymosin, alpha
PTP4A2	protein tyrosine phosphatase type IVA, member 2
PTPN1	protein tyrosine phosphatase, non-receptor type 1
PTPN12	protein tyrosine phosphatase, non-receptor type 12
PTPN13	protein tyrosine phosphatase, non-receptor type 13 (APO-1/CD95 (Fas)-associated phosphatase)
PTPN2	protein tyrosine phosphatase, non-receptor type 2
PTS	6-pyruvoyltetrahydropterin synthase
PTTG1IP	pituitary tumor-transforming 1 interacting protein
PTX3	pentraxin 3, long
PWWP2A	PWWP domain containing 2A
PYCARD	PYD and CARD domain containing
QKI	QKI, KH domain containing, RNA binding
RAB11FIP5	RAB11 family interacting protein 5 (class I)
RAB21	RAB21, member RAS oncogene family
RAB27A	RAB27A, member RAS oncogene family
RAB30	RAB30, member RAS oncogene family
RAB3IP	RAB3A interacting protein
RAG1	recombination activating gene 1
RAG2	recombination activating gene 2
RALY	RALY heterogeneous nuclear ribonucleoprotein
RAPGEF3	Rap guanine nucleotide exchange factor (GEF) 3
RAPH1	Ras association (RalGDS/AF-6) and pleckstrin homology domains 1
RARG	retinoic acid receptor, gamma
RARRES1	retinoic acid receptor responder (tazarotene induced) 1
RASA2	RAS p21 protein activator 2
RASSF9	Ras association (RalGDS/AF-6) domain family (N-terminal) member 9
RB1CC1	RB1-inducible coiled-coil 1
RBBP4	retinoblastoma binding protein 4
RBKS	ribokinase
RBM14	RNA binding motif protein 14
RBM17	RNA binding motif protein 17
RBM23	RNA binding motif protein 23
RBM24	RNA binding motif protein 24
RBM47	RNA binding motif protein 47
RCAN1	regulator of calcineurin 1
RCHY1	ring finger and CHY zinc finger domain containing 1, E3 ubiquitin protein ligase
RDH16	retinol dehydrogenase 16 (all-trans)
RDH5	retinol dehydrogenase 5 (11-cis/9-cis)
REL	v-rel avian reticuloendotheliosis viral oncogene homolog
RELA	v-rel avian reticuloendotheliosis viral oncogene homolog A
RELB	v-rel avian reticuloendotheliosis viral oncogene homolog B
REPIN1	replication initiator 1
REV3L	REV3-like, polymerase (DNA directed), zeta, catalytic subunit
RFFL	ring finger and FYVE-like domain containing E3 ubiquitin protein ligase
RFTN1	raftlin, lipid raft linker 1
RFX2	regulatory factor X, 2 (influences HLA class II expression)
RFX5	regulatory factor X, 5 (influences HLA class II expression)
RHCG	Rh family, C glycoprotein
RHOF	ras homolog family member F (in filopodia)
RHOG	ras homolog family member G
RILPL2	Rab interacting lysosomal protein-like 2
RIPK2	receptor-interacting serine-threonine kinase 2
RMDN1	regulator of microtubule dynamics 1
RNASE4	ribonuclease, RNase A family, 4
RND1	Rho family GTPase 1
RNF126	ring finger protein 126
RNF19A	ring finger protein 19A, RBR E3 ubiquitin protein ligase
RNF31	ring finger protein 31
RPH3AL	rabphilin 3A-like (without C2 domains)
RPL23A	ribosomal protein L23a
RPS2	ribosomal protein S2
RPS27A	ribosomal protein S27a
RPS28	ribosomal protein S28
RSRP1	arginine/serine-rich protein 1
RTEL1	regulator of telomere elongation helicase 1
RUFY1	RUN and FYVE domain containing 1
RUSC1	RUN and SH3 domain containing 1
S100A10	S100 calcium binding protein A10
S100A13	S100 calcium binding protein A13
S100A2	S100 calcium binding protein A2
S100A3	S100 calcium binding protein A3
S100A4	S100 calcium binding protein A4
S100A6	S100 calcium binding protein A6
SAR1B	secretion associated, Ras related GTPase 1B
SCNN1A	sodium channel, non voltage gated 1 alpha subunit
SCRN2	secernin 2
SDC4	syndecan 4
SDCBP	syndecan binding protein (syntenin)
SEC24A	SEC24 family member A
SECISBP2	SECIS binding protein 2
SELE	selectin E
SELP	selectin P (granule membrane protein 140kDa, antigen CD62)
SEMA4C	sema domain, immunoglobulin domain (Ig), transmembrane domain (TM) and short cytoplasmic domain, (semaphorin) 4C
SENP2	SUMO1/sentrin/SMT3 specific peptidase 2
SENP3	SUMO1/sentrin/SMT3 specific peptidase 3
SERPINA1	serpin peptidase inhibitor, clade A (alpha-1 antiproteinase, antitrypsin), member 1
SERPINA3	serpin peptidase inhibitor, clade A (alpha-1 antiproteinase, antitrypsin), member 3
SERPINB1	serpin peptidase inhibitor, clade B (ovalbumin), member 1
SERPINB8	serpin peptidase inhibitor, clade B (ovalbumin), member 8
SERPINE1	serpin peptidase inhibitor, clade E (nexin, plasminogen activator inhibitor type 1), member 1
SERPINE2	serpin peptidase inhibitor, clade E (nexin, plasminogen activator inhibitor type 1), member 2
SERPINH1	serpin peptidase inhibitor, clade H (heat shock protein 47), member 1, (collagen binding protein 1)
SF3B1	splicing factor 3b, subunit 1, 155kDa
SH2D3A	SH2 domain containing 3A
SH3BGRL	SH3 domain binding glutamate-rich protein like
SH3BP4	SH3-domain binding protein 4
SHC1	SHC (Src homology 2 domain containing) transforming protein 1
SHC3	SHC (Src homology 2 domain containing) transforming protein 3
SIAH1	siah E3 ubiquitin protein ligase 1
SIX4	SIX homeobox 4
SIX5	SIX homeobox 5
SKIL	SKI-like proto-oncogene
SKP2	S-phase kinase-associated protein 2, E3 ubiquitin protein ligase
SLC11A2	solute carrier family 11 (proton-coupled divalent metal ion transporter), member 2
SLC16A1	solute carrier family 16 (monocarboxylate transporter), member 1
SLC16A5	solute carrier family 16 (monocarboxylate transporter), member 5
SLC25A12	solute carrier family 25 (aspartate/glutamate carrier), member 12
SLC25A37	solute carrier family 25 (mitochondrial iron transporter), member 37
SLC25A45	solute carrier family 25, member 45
SLC29A1	solute carrier family 29 (equilibrative nucleoside transporter), member 1
SLC2A5	solute carrier family 2 (facilitated glucose/fructose transporter), member 5
SLC2A6	solute carrier family 2 (facilitated glucose transporter), member 6
SLC30A7	solute carrier family 30 (zinc transporter), member 7
SLC31A1	solute carrier family 31 (copper transporter), member 1
SLC34A2	solute carrier family 34 (type II sodium/phosphate cotransporter), member 2
SLC36A4	solute carrier family 36 (proton/amino acid symporter), member 4
SLC39A10	solute carrier family 39 (zinc transporter), member 10
SLC3A2	solute carrier family 3 (amino acid transporter heavy chain), member 2
SLC41A2	solute carrier family 41 (magnesium transporter), member 2
SLC48A1	solute carrier family 48 (heme transporter), member 1
SLC5A2	solute carrier family 5 (sodium/glucose cotransporter), member 2
SLC6A6	solute carrier family 6 (neurotransmitter transporter), member 6
SLC7A2	solute carrier family 7 (cationic amino acid transporter, y+ system), member 2
SLC7A5	solute carrier family 7 (amino acid transporter light chain, L system), member 5
SLC8B1	solute carrier family 8 (sodium/lithium/calcium exchanger), member B1
SLC9A8	solute carrier family 9, subfamily A (NHE8, cation proton antiporter 8), member 8
SLFN12	schlafen family member 12
SLITRK5	SLIT and NTRK-like family, member 5
SLPI	secretory leukocyte peptidase inhibitor
SMCHD1	structural maintenance of chromosomes flexible hinge domain containing 1
SMG1	SMG1 phosphatidylinositol 3-kinase-related kinase
SMPD1	sphingomyelin phosphodiesterase 1, acid lysosomal
SMPD2	sphingomyelin phosphodiesterase 2, neutral membrane (neutral sphingomyelinase)
SMURF1	SMAD specific E3 ubiquitin protein ligase 1
SNAI1	snail family zinc finger 1
SNAP25	synaptosomal-associated protein, 25kDa
SNAPC1	small nuclear RNA activating complex, polypeptide 1, 43kDa
SNCAIP	synuclein, alpha interacting protein
SNUPN	snurportin 1
SOD1	superoxide dismutase 1, soluble
SOD2	superoxide dismutase 2, mitochondrial
SOX13	SRY (sex determining region Y)-box 13
SOX9	SRY (sex determining region Y)-box 9
SP3	Sp3 transcription factor
SP7	Sp7 transcription factor
SPAG9	sperm associated antigen 9
SPATA19	spermatogenesis associated 19
SPATA2L	spermatogenesis associated 2-like
SPECC1	sperm antigen with calponin homology and coiled-coil domains 1
SPI1	Spi-1 proto-oncogene
SPP1	secreted phosphoprotein 1
SPPL2A	signal peptide peptidase like 2A
SPSB1	splA/ryanodine receptor domain and SOCS box containing 1
SPX	spexin hormone
SQSTM1	sequestosome 1
SRC	SRC proto-oncogene, non-receptor tyrosine kinase
SRCAP	Snf2-related CREBBP activator protein
SRCIN1	SRC kinase signaling inhibitor 1
SRGAP1	SLIT-ROBO Rho GTPase activating protein 1
SRGN	serglycin
SRRT	serrate, RNA effector molecule
SS18	synovial sarcoma translocation, chromosome 18
SSSCA1	Sjogren syndrome/scleroderma autoantigen 1
ST3GAL1	ST3 beta-galactoside alpha-2,3-sialyltransferase 1
ST5	suppression of tumorigenicity 5
ST6GAL1	ST6 beta-galactosamide alpha-2,6-sialyltranferase 1
ST6GALNAC1	ST6 (alpha-N-acetyl-neuraminyl-2,3-beta-galactosyl-1,3)-N-acetylgalactosaminide alpha-2,6-sialyltransferase 1
ST7	suppression of tumorigenicity 7
ST8SIA1	ST8 alpha-N-acetyl-neuraminide alpha-2,8-sialyltransferase 1
STARD3NL	STARD3 N-terminal like
STAT1	signal transducer and activator of transcription 1, 91kDa
STAT5A	signal transducer and activator of transcription 5A
STAT5B	signal transducer and activator of transcription 5B
STAT6	signal transducer and activator of transcription 6, interleukin-4 induced
STK39	serine threonine kinase 39
STK40	serine/threonine kinase 40
STRA6	stimulated by retinoic acid 6
STX10	syntaxin 10
STX11	syntaxin 11
STX1A	syntaxin 1A (brain)
STX4	syntaxin 4
STX8	syntaxin 8
SUB1	SUB1 homolog (S. cerevisiae)
SULT1C4	sulfotransferase family, cytosolic, 1C, member 4
SULT2B1	sulfotransferase family, cytosolic, 2B, member 1
SUPT16H	suppressor of Ty 16 homolog (S. cerevisiae)
SUPV3L1	suppressor of var1, 3-like 1 (S. cerevisiae)
SWAP70	SWAP switching B-cell complex 70kDa subunit
SYNGR2	synaptogyrin 2
SYNPO	synaptopodin
SYS1	Sys1 golgi trafficking protein
SYT1	synaptotagmin I
SYT2	synaptotagmin II
TACR1	tachykinin receptor 1
TAF1B	TATA box binding protein (TBP)-associated factor, RNA polymerase I, B, 63kDa
TAF1D	TATA box binding protein (TBP)-associated factor, RNA polymerase I, D, 41kDa
TAF4B	TAF4b RNA polymerase II, TATA box binding protein (TBP)-associated factor, 105kDa
TANK	TRAF family member-associated NFKB activator
TAP1	transporter 1, ATP-binding cassette, sub-family B (MDR/TAP)
TAPBP	TAP binding protein (tapasin)
TBC1D10A	TBC1 domain family, member 10A
TBC1D12	TBC1 domain family, member 12
TBL1X	transducin (beta)-like 1X-linked
TBL1XR1	transducin (beta)-like 1 X-linked receptor 1
TBRG4	transforming growth factor beta regulator 4
TCF19	transcription factor 19
TCF7L2	transcription factor 7-like 2 (T-cell specific, HMG-box)
TCN2	transcobalamin II
TEF	thyrotrophic embryonic factor
TERT	telomerase reverse transcriptase
TESK2	testis-specific kinase 2
TF	transferrin
TFCP2	transcription factor CP2
TFE3	transcription factor binding to IGHM enhancer 3
TFEC	transcription factor EC
TFF1	trefoil factor 1
TFF3	trefoil factor 3 (intestinal)
TFG	TRK-fused gene
TFPI2	tissue factor pathway inhibitor 2
TGM1	transglutaminase 1
TGM2	transglutaminase 2
THAP6	THAP domain containing 6
THBS1	thrombospondin 1
THBS2	thrombospondin 2
THOC1	THO complex 1
TICAM1	toll-like receptor adaptor molecule 1
TIFA	TRAF-interacting protein with forkhead-associated domain
TIMM17B	translocase of inner mitochondrial membrane 17 homolog B (yeast)
TINAG	tubulointerstitial nephritis antigen
TJP3	tight junction protein 3
TLCD1	TLC domain containing 1
TLDC1	TBC/LysM-associated domain containing 1
TLE1	transducin-like enhancer of split 1 (E(sp1) homolog, Drosophila)
TLL1	tolloid-like 1
TLR2	toll-like receptor 2
TLR9	toll-like receptor 9
TMBIM1	transmembrane BAX inhibitor motif containing 1
TMBIM4	transmembrane BAX inhibitor motif containing 4
TMEM102	transmembrane protein 102
TMEM105	transmembrane protein 105
TMEM173	transmembrane protein 173
TMEM243	transmembrane protein 243, mitochondrial
TMEM50A	transmembrane protein 50A
TMEM52B	transmembrane protein 52B
TMEM75	transmembrane protein 75
TMTC2	transmembrane and tetratricopeptide repeat containing 2
TNC	tenascin C
TNF	tumor necrosis factor
TNFAIP1	tumor necrosis factor, alpha-induced protein 1 (endothelial)
TNFAIP2	tumor necrosis factor, alpha-induced protein 2
TNFAIP3	tumor necrosis factor, alpha-induced protein 3
TNFRSF10B	tumor necrosis factor receptor superfamily, member 10b
TNFRSF1B	tumor necrosis factor receptor superfamily, member 1B
TNFRSF4	tumor necrosis factor receptor superfamily, member 4
TNFRSF9	tumor necrosis factor receptor superfamily, member 9
TNFSF10	tumor necrosis factor (ligand) superfamily, member 10
TNFSF13	tumor necrosis factor (ligand) superfamily, member 13
TNFSF13B	tumor necrosis factor (ligand) superfamily, member 13b
TNFSF15	tumor necrosis factor (ligand) superfamily, member 15
TNIP1	TNFAIP3 interacting protein 1
TNIP3	TNFAIP3 interacting protein 3
TOM1	target of myb1 (chicken)
TP53	tumor protein p53
TP53I3	tumor protein p53 inducible protein 3
TP63	tumor protein p63
TPBG	trophoblast glycoprotein
TPCN1	two pore segment channel 1
TPD52	tumor protein D52
TPM1	tropomyosin 1 (alpha)
TPM4	tropomyosin 4
TPMT	thiopurine S-methyltransferase
TPPP3	tubulin polymerization-promoting protein family member 3
TPRA1	transmembrane protein, adipocyte asscociated 1
TPT1	tumor protein, translationally-controlled 1
TRAF1	TNF receptor-associated factor 1
TRAF2	TNF receptor-associated factor 2
TRAF4	TNF receptor-associated factor 4
TRAPPC10	trafficking protein particle complex 10
TRAPPC3	trafficking protein particle complex 3
TREM1	triggering receptor expressed on myeloid cells 1
TRIM15	tripartite motif containing 15
TRIM16L	tripartite motif containing 16-like
TRIM25	tripartite motif containing 25
TRIM31	tripartite motif containing 31
TRIM44	tripartite motif containing 44
TRIM47	tripartite motif containing 47
TRIM55	tripartite motif containing 55
TRIM69	tripartite motif containing 69
TRIM8	tripartite motif containing 8
TRIOBP	TRIO and F-actin binding protein
TRIP4	thyroid hormone receptor interactor 4
TRPC1	transient receptor potential cation channel, subfamily C, member 1
TSG101	tumor susceptibility 101
TSKU	tsukushi, small leucine rich proteoglycan
TSNARE1	t-SNARE domain containing 1
TSPAN14	tetraspanin 14
TSPAN15	tetraspanin 15
TTC23L	tetratricopeptide repeat domain 23-like
TWIST1	twist family bHLH transcription factor 1
TWISTNB	TWIST neighbor
TXNL1	thioredoxin-like 1
TXNRD1	thioredoxin reductase 1
UBB	ubiquitin B
UBE2M	ubiquitin-conjugating enzyme E2M
UBE2Z	ubiquitin-conjugating enzyme E2Z
UBN2	ubinuclein 2
UBOX5	U-box domain containing 5
UBQLN4	ubiquilin 4
UCP2	uncoupling protein 2 (mitochondrial, proton carrier)
UGGT1	UDP-glucose glycoprotein glucosyltransferase 1
UGP2	UDP-glucose pyrophosphorylase 2
UGT1A6	UDP glucuronosyltransferase 1 family, polypeptide A6
UGT2A3	UDP glucuronosyltransferase 2 family, polypeptide A3
UMPS	uridine monophosphate synthetase
UNC13D	unc-13 homolog D (C. elegans)
UNKL	unkempt family zinc finger-like
UPF3B	UPF3 regulator of nonsense transcripts homolog B (yeast)
UPK1B	uroplakin 1B
UPP1	uridine phosphorylase 1
UQCRC2	ubiquinol-cytochrome c reductase core protein II
USP43	ubiquitin specific peptidase 43
USP49	ubiquitin specific peptidase 49
USP54	ubiquitin specific peptidase 54
UTRN	utrophin
UXS1	UDP-glucuronate decarboxylase 1
VCAM1	vascular cell adhesion molecule 1
VEGFC	vascular endothelial growth factor C
VEZF1	vascular endothelial zinc finger 1
VHL	von Hippel-Lindau tumor suppressor, E3 ubiquitin protein ligase
VIM	vimentin
VIMP	VCP-interacting membrane selenoprotein
VPS53	vacuolar protein sorting 53 homolog (S. cerevisiae)
VRK1	vaccinia related kinase 1
WDR11	WD repeat domain 11
WDR31	WD repeat domain 31
WDR45B	WD repeat domain 45B
WDR7	WD repeat domain 7
WDR89	WD repeat domain 89
WNT10B	wingless-type MMTV integration site family, member 10B
WRAP53	WD repeat containing, antisense to TP53
WT1	Wilms tumor 1
WWC1	WW and C2 domain containing 1
WWP1	WW domain containing E3 ubiquitin protein ligase 1
XIAP	X-linked inhibitor of apoptosis, E3 ubiquitin protein ligase
YY1	YY1 transcription factor
ZBBX	zinc finger, B-box domain containing
ZBED3	zinc finger, BED-type containing 3
ZBTB1	zinc finger and BTB domain containing 1
ZBTB10	zinc finger and BTB domain containing 10
ZBTB14	zinc finger and BTB domain containing 14
ZBTB25	zinc finger and BTB domain containing 25
ZC3H12A	zinc finger CCCH-type containing 12A
ZCCHC8	zinc finger, CCHC domain containing 8
ZDHHC24	zinc finger, DHHC-type containing 24
ZFHX2	zinc finger homeobox 2
ZFHX3	zinc finger homeobox 3
ZFP36L1	ZFP36 ring finger protein-like 1
ZFP91	ZFP91 zinc finger protein
ZFX	zinc finger protein, X-linked
ZHX2	zinc fingers and homeoboxes 2
ZMIZ2	zinc finger, MIZ-type containing 2
ZNF101	zinc finger protein 101
ZNF33A	zinc finger protein 33A
ZNF33B	zinc finger protein 33B
ZNF366	zinc finger protein 366
ZNF436	zinc finger protein 436
ZNF436-AS1	ZNF436 antisense RNA 1
ZNF438	zinc finger protein 438
ZNF467	zinc finger protein 467
ZNF574	zinc finger protein 574
ZNF706	zinc finger protein 706
ZNF823	zinc finger protein 823
ZNRF1	zinc and ring finger 1, E3 ubiquitin protein ligase
