# Supplementary material for: The helicase domain of human Dicer prevents RNAi-independent activation of antiviral and inflammatory pathways
Source: EMBO J. 2024 Jan 29;43(5):7. doi: 10.1038/s44318-024-00035-2 (PMC10907635; doi:10.1038/s44318-024-00035-2)
Supplement: Supplementary file 8 — Source Data Fig. 7 [file 44318_2024_35_MOESM8_ESM.zip › EMBOJ-2023-115792R2_SourceData_Fig7/Fig7A_B/STAT2_targets.txt]

#Symbol	Name
ABCB8	ATP-binding cassette, sub-family B (MDR/TAP), member 8
ACAA1	acetyl-CoA acyltransferase 1
ADAMTS3	ADAM metallopeptidase with thrombospondin type 1 motif, 3
ADAMTS6	ADAM metallopeptidase with thrombospondin type 1 motif, 6
ADPRHL2	ADP-ribosylhydrolase like 2
AIM2	absent in melanoma 2
AKT2	v-akt murine thymoma viral oncogene homolog 2
ANKFY1	ankyrin repeat and FYVE domain containing 1
ANKRD45	ankyrin repeat domain 45
ANXA2R	annexin A2 receptor
APOL1	apolipoprotein L, 1
APOL2	apolipoprotein L, 2
APOL6	apolipoprotein L, 6
ARHGAP11B	Rho GTPase activating protein 11B
ARL5B	ADP-ribosylation factor-like 5B
ARRDC4	arrestin domain containing 4
ATP13A1	ATPase type 13A1
AZI2	5-azacytidine induced 2
B2M	beta-2-microglobulin
BAG1	BCL2-associated athanogene
BAK1	BCL2-antagonist/killer 1
BATF2	basic leucine zipper transcription factor, ATF-like 2
BLZF1	basic leucine zipper nuclear factor 1
BRCA2	breast cancer 2, early onset
BST2	bone marrow stromal cell antigen 2
BUB1	BUB1 mitotic checkpoint serine/threonine kinase
C14ORF159	chromosome 14 open reading frame 159
C17ORF62	chromosome 17 open reading frame 62
C19ORF66	chromosome 19 open reading frame 66
C5ORF56	chromosome 5 open reading frame 56
C6ORF48	chromosome 6 open reading frame 48
CBX3	chromobox homolog 3
CCDC9	coiled-coil domain containing 9
CD274	CD274 molecule
CD33	CD33 molecule
CD68	CD68 molecule
CDK17	cyclin-dependent kinase 17
CHMP5	charged multivesicular body protein 5
CMPK2	cytidine monophosphate (UMP-CMP) kinase 2, mitochondrial
CMTR1	cap methyltransferase 1
CNP	2',3'-cyclic nucleotide 3' phosphodiesterase
CREBRF	CREB3 regulatory factor
CRKL	v-crk avian sarcoma virus CT10 oncogene homolog-like
CSF1	colony stimulating factor 1 (macrophage)
CUTA	cutA divalent cation tolerance homolog (E. coli)
CWF19L1	CWF19-like 1, cell cycle control (S. pombe)
DCLRE1C	DNA cross-link repair 1C
DCP1A	decapping mRNA 1A
DDX3X	DEAD (Asp-Glu-Ala-Asp) box helicase 3, X-linked
DDX58	DEAD (Asp-Glu-Ala-Asp) box polypeptide 58
DDX60	DEAD (Asp-Glu-Ala-Asp) box polypeptide 60
DDX60L	DEAD (Asp-Glu-Ala-Asp) box polypeptide 60-like
DGCR8	DGCR8 microprocessor complex subunit
DGKE	diacylglycerol kinase, epsilon 64kDa
DHX15	DEAH (Asp-Glu-Ala-His) box helicase 15
DHX58	DEXH (Asp-Glu-X-His) box polypeptide 58
DNAJA1	DnaJ (Hsp40) homolog, subfamily A, member 1
DTX3L	deltex 3 like, E3 ubiquitin ligase
EARS2	glutamyl-tRNA synthetase 2, mitochondrial
ECE1	endothelin converting enzyme 1
EHD4	EH-domain containing 4
EIF2AK2	eukaryotic translation initiation factor 2-alpha kinase 2
ENY2	enhancer of yellow 2 homolog (Drosophila)
EPSTI1	epithelial stromal interaction 1 (breast)
EXOSC9	exosome component 9
FAM20B	family with sequence similarity 20, member B
FAM46A	family with sequence similarity 46, member A
FBXO36	F-box protein 36
FOXP1	forkhead box P1
GCLM	glutamate-cysteine ligase, modifier subunit
GMPR	guanosine monophosphate reductase
GNB4	guanine nucleotide binding protein (G protein), beta polypeptide 4
GNG5	guanine nucleotide binding protein (G protein), gamma 5
GSTK1	glutathione S-transferase kappa 1
GTPBP2	GTP binding protein 2
HELZ2	helicase with zinc finger 2, transcriptional coactivator
HEMGN	hemogen
HERC5	HECT and RLD domain containing E3 ubiquitin protein ligase 5
HERC6	HECT and RLD domain containing E3 ubiquitin protein ligase family member 6
HEXDC	hexosaminidase (glycosyl hydrolase family 20, catalytic domain) containing
HIRA	histone cell cycle regulator
HLA-E	major histocompatibility complex, class I, E
HNRNPA2B1	heterogeneous nuclear ribonucleoprotein A2/B1
HNRNPD	heterogeneous nuclear ribonucleoprotein D (AU-rich element RNA binding protein 1, 37kDa)
HNRNPR	heterogeneous nuclear ribonucleoprotein R
HSPA1L	heat shock 70kDa protein 1-like
ICAM1	intercellular adhesion molecule 1
IFI16	interferon, gamma-inducible protein 16
IFI27	interferon, alpha-inducible protein 27
IFI35	interferon-induced protein 35
IFI44L	interferon-induced protein 44-like
IFI6	interferon, alpha-inducible protein 6
IFIH1	interferon induced with helicase C domain 1
IFIT1	interferon-induced protein with tetratricopeptide repeats 1
IFIT2	interferon-induced protein with tetratricopeptide repeats 2
IFIT3	interferon-induced protein with tetratricopeptide repeats 3
IFIT5	interferon-induced protein with tetratricopeptide repeats 5
IFITM1	interferon induced transmembrane protein 1
IFITM2	interferon induced transmembrane protein 2
IFITM3	interferon induced transmembrane protein 3
IRF1	interferon regulatory factor 1
IRF2	interferon regulatory factor 2
IRF7	interferon regulatory factor 7
IRF9	interferon regulatory factor 9
ISG15	ISG15 ubiquitin-like modifier
ISG20	interferon stimulated exonuclease gene 20kDa
KCTD14	potassium channel tetramerization domain containing 14
KIF2A	kinesin heavy chain member 2A
KLHL6	kelch-like family member 6
KMT2E	lysine (K)-specific methyltransferase 2E
LAP3	leucine aminopeptidase 3
LGALS3BP	lectin, galactoside-binding, soluble, 3 binding protein
LGALS9	lectin, galactoside-binding, soluble, 9
LINC01011	long intergenic non-protein coding RNA 1011
LNPEP	leucyl/cystinyl aminopeptidase
LOC153684	uncharacterized LOC153684
LOC648691
LOC728743	zinc finger protein pseudogene
MAD2L1BP	MAD2L1 binding protein
MAGOHB	mago-nashi homolog B (Drosophila)
MAK	male germ cell-associated kinase
MDC1	mediator of DNA-damage checkpoint 1
MED16	mediator complex subunit 16
MIR1205	microRNA 1205
MIR17	microRNA 17
MIR18A	microRNA 18a
MIR19A	microRNA 19a
MIR19B1	microRNA 19b-1
MIR20A	microRNA 20a
MIR4529	microRNA 4529
MIR4738	microRNA 4738
MIR641	microRNA 641
MIR92A1	microRNA 92a-1
MIR92B	microRNA 92b
MOV10	Mov10 RISC complex RNA helicase
MRPL40	mitochondrial ribosomal protein L40
MT2A	metallothionein 2A
MUC1	mucin 1, cell surface associated
MX1	MX dynamin-like GTPase 1
MX2	MX dynamin-like GTPase 2
MYD88	myeloid differentiation primary response 88
N4BP1	NEDD4 binding protein 1
N6AMT1	N-6 adenine-specific DNA methyltransferase 1 (putative)
NADK	NAD kinase
NAMPT	nicotinamide phosphoribosyltransferase
NAPA	N-ethylmaleimide-sensitive factor attachment protein, alpha
NBN	nibrin
NCOA7	nuclear receptor coactivator 7
NKAIN1	Na+/K+ transporting ATPase interacting 1
NME7	NME/NM23 family member 7
NMI	N-myc (and STAT) interactor
NUDCD1	NudC domain containing 1
OAS1	2'-5'-oligoadenylate synthetase 1, 40/46kDa
OAS2	2'-5'-oligoadenylate synthetase 2, 69/71kDa
OAS3	2'-5'-oligoadenylate synthetase 3, 100kDa
OASL	2'-5'-oligoadenylate synthetase-like
OGFOD3	2-oxoglutarate and iron-dependent oxygenase domain containing 3
OGFR	opioid growth factor receptor
PARP10	poly (ADP-ribose) polymerase family, member 10
PARP12	poly (ADP-ribose) polymerase family, member 12
PARP14	poly (ADP-ribose) polymerase family, member 14
PARP9	poly (ADP-ribose) polymerase family, member 9
PGAM1	phosphoglycerate mutase 1 (brain)
PHF11	PHD finger protein 11
PI4K2B	phosphatidylinositol 4-kinase type 2 beta
PLSCR1	phospholipid scramblase 1
PML	promyelocytic leukemia
PNPT1	polyribonucleotide nucleotidyltransferase 1
PNRC2	proline-rich nuclear receptor coactivator 2
POLR1B	polymerase (RNA) I polypeptide B, 128kDa
POU3F2	POU class 3 homeobox 2
PPP2R2A	protein phosphatase 2, regulatory subunit B, alpha
PRAME	preferentially expressed antigen in melanoma
PRKCE	protein kinase C, epsilon
PSMA3	proteasome (prosome, macropain) subunit, alpha type, 3
RANBP1	RAN binding protein 1
RBBP6	retinoblastoma binding protein 6
RBCK1	RanBP-type and C3HC4-type zinc finger containing 1
RBM43	RNA binding motif protein 43
RFC2	replication factor C (activator 1) 2, 40kDa
RNU11	RNA, U11 small nuclear
RSAD2	radical S-adenosyl methionine domain containing 2
RTP4	receptor (chemosensory) transporter protein 4
SAMD9	sterile alpha motif domain containing 9
SAMD9L	sterile alpha motif domain containing 9-like
SAMHD1	SAM domain and HD domain 1
SAP130	Sin3A-associated protein, 130kDa
SCAMP1	secretory carrier membrane protein 1
SCN9A	sodium channel, voltage gated, type IX alpha subunit
SCYL3	SCY1-like 3 (S. cerevisiae)
SDE2	SDE2 telomere maintenance homolog (S. pombe)
SEMA4B	sema domain, immunoglobulin domain (Ig), transmembrane domain (TM) and short cytoplasmic domain, (semaphorin) 4B
SLC25A44	solute carrier family 25, member 44
SLFN12	schlafen family member 12
SLFN5	schlafen family member 5
SMARCA5	SWI/SNF related, matrix associated, actin dependent regulator of chromatin, subfamily a, member 5
SNORA67	small nucleolar RNA, H/ACA box 67
SNORD12B	small nucleolar RNA, C/D box 12B
SNORD12C	small nucleolar RNA, C/D box 12C
SNORD48	small nucleolar RNA, C/D box 48
SOCS1	suppressor of cytokine signaling 1
SP100	SP100 nuclear antigen
SP110	SP110 nuclear body protein
SP140L	SP140 nuclear body protein-like
SSBP1	single-stranded DNA binding protein 1, mitochondrial
SSR1	signal sequence receptor, alpha
STARD5	StAR-related lipid transfer (START) domain containing 5
STAT1	signal transducer and activator of transcription 1, 91kDa
STAT2	signal transducer and activator of transcription 2, 113kDa
STAT3	signal transducer and activator of transcription 3 (acute-phase response factor)
STX16	syntaxin 16
STX16-NPEPL1	STX16-NPEPL1 readthrough (NMD candidate)
SYNGAP1	synaptic Ras GTPase activating protein 1
TDRD7	tudor domain containing 7
TMEM140	transmembrane protein 140
TMEM62	transmembrane protein 62
TMPO	thymopoietin
TNFSF10	tumor necrosis factor (ligand) superfamily, member 10
TOMM22	translocase of outer mitochondrial membrane 22 homolog (yeast)
TOR1AIP1	torsin A interacting protein 1
TRIM14	tripartite motif containing 14
TRIM21	tripartite motif containing 21
TRIM22	tripartite motif containing 22
TRIM25	tripartite motif containing 25
TRIM38	tripartite motif containing 38
TRIM5	tripartite motif containing 5
TRIM56	tripartite motif containing 56
TRIP12	thyroid hormone receptor interactor 12
TRMT2A	tRNA methyltransferase 2 homolog A (S. cerevisiae)
TXNIP	thioredoxin interacting protein
UBA7	ubiquitin-like modifier activating enzyme 7
UBE2L6	ubiquitin-conjugating enzyme E2L 6
UBFD1	ubiquitin family domain containing 1
UBR1	ubiquitin protein ligase E3 component n-recognin 1
UNC93B1	unc-93 homolog B1 (C. elegans)
UNK	unkempt family zinc finger
USF1	upstream transcription factor 1
USP18	ubiquitin specific peptidase 18
WARS	tryptophanyl-tRNA synthetase
WBP4	WW domain binding protein 4
WDR25	WD repeat domain 25
XAF1	XIAP associated factor 1
XRN1	5'-3' exoribonuclease 1
YDJC	YdjC homolog (bacterial)
ZC3HAV1	zinc finger CCCH-type, antiviral 1
ZFAS1	ZNFX1 antisense RNA 1
ZNF107	zinc finger protein 107
ZNFX1	zinc finger, NFX1-type containing 1
ZSCAN31	zinc finger and SCAN domain containing 31
