# Supplementary material for: The helicase domain of human Dicer prevents RNAi-independent activation of antiviral and inflammatory pathways
Source: EMBO J. 2024 Jan 29;43(5):7. doi: 10.1038/s44318-024-00035-2 (PMC10907635; doi:10.1038/s44318-024-00035-2)
Supplement: Supplementary file 8 — Source Data Fig. 7 [file 44318_2024_35_MOESM8_ESM.zip › EMBOJ-2023-115792R2_SourceData_Fig7/Fig7A_B/N1-SINV-002-24hvsWT-SINV-002-24h-DESeq2_June.txt]

#geneID	geneName	avgTPM_N1-SINV-002-24h	avgTPM_WT-SINV-002-24h	baseMean	log2FoldChange	lfcSE	pvalue	padj	avgTPM_WT-mock	min1TPM-WTmockRep123	min2TPM-WTmockRep123	min5TPM-WTmockRep123	min10TPM-WTmockRep123	transcriptIDs	transcriptNames	transcriptBiotypes
ENSG00000182957,16	SPATA13	3.309481	0.003478333	188.819256	6.009822614	1.311246912	6.86E-11	2.49E-10	0.063687	FALSE	FALSE	FALSE	FALSE	ENST00000424834,6, ENST00000382108,8, ENST00000382095,8, ENST00000343003,10, ENST00000399949,6, ENST00000409126,5	SPATA13-206, SPATA13-203, SPATA13-202, SPATA13-201, SPATA13-204, SPATA13-205	protein_coding, protein_coding, protein_coding, protein_coding, protein_coding, protein_coding
ENSG00000118596,12	SLC16A7	4.604124667	0.034184	220.3608816	5.259343532	0.893085323	1.99E-13	8.62E-13	0.119711	FALSE	FALSE	FALSE	FALSE	ENST00000547379,6, ENST00000552432,5, ENST00000549465,5, ENST00000552024,5, ENST00000261187,8	SLC16A7-203, SLC16A7-216, SLC16A7-209, SLC16A7-214, SLC16A7-201	protein_coding, protein_coding, protein_coding, protein_coding, protein_coding
ENSG00000138650,9	PCDH10	21.11605867	0.163691333	1267.08425	5.24190472	0.312952418	2.46E-67	9.17E-66	1.291784	TRUE	FALSE	FALSE	FALSE	ENST00000264360,7, ENST00000618019,1	PCDH10-201, PCDH10-203	protein_coding, protein_coding
ENSG00000205413,8	SAMD9	7.264496333	0.043019	327.7767295	5.170941803	0.61352041	2.41E-21	1.65E-20	0.547364333	FALSE	FALSE	FALSE	FALSE	ENST00000620985,4, ENST00000379958,3	SAMD9-203, SAMD9-201	protein_coding, protein_coding
ENSG00000135899,20	SP110	3.799624333	0.014571	87.1014067	4.215271774	1.251495077	2.53E-07	6.99E-07	0.017265	FALSE	FALSE	FALSE	FALSE	ENST00000258381,11, ENST00000358662,9, ENST00000392048,7, ENST00000258382,10, ENST00000489597,2, ENST00000462232,2, ENST00000540870,5, ENST00000698103,1	SP110-201, SP110-203, SP110-204, SP110-202, SP110-213, SP110-207, SP110-215, SP110-220	protein_coding, protein_coding, protein_coding, protein_coding, protein_coding, protein_coding, protein_coding, protein_coding
ENSG00000184156,17	KCNQ3	0.508943667	0	30.36318298	4.208326745	1.271020329	2.97E-07	8.17E-07	0.011048333	FALSE	FALSE	FALSE	FALSE	ENST00000621976,1, ENST00000388996,10, ENST00000521134,6, ENST00000519445,5	KCNQ3-205, KCNQ3-201, KCNQ3-204, KCNQ3-202	protein_coding, protein_coding, protein_coding, protein_coding
ENSG00000109099,16	PMP22	31.38705	0.494034	391.0045527	4.105094998	0.416238507	4.75E-25	3.91E-24	12.02900233	TRUE	TRUE	TRUE	TRUE	ENST00000674673,1, ENST00000676329,1, ENST00000675551,1, ENST00000675819,1, ENST00000675854,1, ENST00000395938,7, ENST00000612492,5, ENST00000312280,9, ENST00000494511,7, ENST00000580584,3, ENST00000676221,1, ENST00000675950,1, ENST00000675808,1, ENST00000644020,1, ENST00000674651,1, ENST00000674707,1, ENST00000676161,1, ENST00000395936,7, ENST00000646419,2, ENST00000674947,1, ENST00000675350,1, …	PMP22-215, PMP22-231, PMP22-222, PMP22-224, PMP22-225, PMP22-203, PMP22-210, PMP22-201, PMP22-207, PMP22-209, PMP22-230, PMP22-226, PMP22-223, PMP22-212, PMP22-214, PMP22-216, PMP22-228, PMP22-202, PMP22-213, PMP22-219, PMP22-221, PMP22-217, PMP22-204	protein_coding, protein_coding, protein_coding, protein_coding, protein_coding, protein_coding, protein_coding, protein_coding, protein_coding, protein_coding, protein_coding, protein_coding, protein_coding, protein_coding, protein_coding, protein_coding, protein_coding, protein_coding, protein_coding, protein_coding, protein_coding, protein_coding, protein_coding
ENSG00000110092,4	CCND1	4.247269667	0.046596667	135.9937443	3.970889763	0.644167961	3.30E-12	1.31E-11	0.384542667	FALSE	FALSE	FALSE	FALSE	ENST00000227507,3, ENST00000536559,1	CCND1-201, CCND1-203	protein_coding, protein_coding
ENSG00000137959,17	IFI44L	1.807303667	0	28.50921746	3.911814395	1.281089687	1.03E-06	2.73E-06	0.040360667	FALSE	FALSE	FALSE	FALSE	ENST00000679998,1, ENST00000681613,1, ENST00000370751,10, ENST00000459784,6, ENST00000680110,1, ENST00000680295,1, ENST00000679848,1	IFI44L-213, IFI44L-218, IFI44L-201, IFI44L-204, IFI44L-214, IFI44L-215, IFI44L-212	protein_coding, protein_coding, protein_coding, protein_coding, protein_coding, protein_coding, protein_coding
ENSG00000111331,14	OAS3	5.229452667	0.087589333	253.138907	3.820816335	0.366981695	3.09E-27	2.81E-26	0.245808667	FALSE	FALSE	FALSE	FALSE	ENST00000681346,1, ENST00000680044,1, ENST00000680966,1, ENST00000548514,2, ENST00000681497,1, ENST00000551007,1, ENST00000228928,12, ENST00000680438,1, ENST00000681147,1, ENST00000679354,1, ENST00000681085,1, ENST00000680161,1, ENST00000679483,1, ENST00000679493,1	OAS3-231, OAS3-216, OAS3-224, OAS3-204, OAS3-232, OAS3-206, OAS3-201, OAS3-223, OAS3-230, OAS3-207, OAS3-227, OAS3-219, OAS3-208, OAS3-209	protein_coding, protein_coding, protein_coding, protein_coding, protein_coding, protein_coding, protein_coding, protein_coding, protein_coding, protein_coding, protein_coding, protein_coding, protein_coding, protein_coding
ENSG00000214357,9	NEURL1B	4.319274667	0.097019333	246.6279562	3.780348636	0.419563743	2.61E-21	1.78E-20	1.434630667	TRUE	FALSE	FALSE	FALSE	ENST00000369800,6, ENST00000520919,5, ENST00000522853,5	NEURL1B-201, NEURL1B-202, NEURL1B-203	protein_coding, protein_coding, protein_coding
ENSG00000138449,11	SLC40A1	6.470725667	0.121736333	140.5602062	3.745893847	0.643163961	3.31E-11	1.23E-10	3.696502667	TRUE	TRUE	FALSE	FALSE	ENST00000261024,7	SLC40A1-201	protein_coding
ENSG00000108679,13	LGALS3BP	54.97169767	1.494991	834.4132032	3.736790713	0.229336957	2.19E-61	6.92E-60	18.99993967	TRUE	TRUE	TRUE	TRUE	ENST00000591778,5, ENST00000262776,8, ENST00000585407,5	LGALS3BP-218, LGALS3BP-201, LGALS3BP-202	protein_coding, protein_coding, protein_coding
ENSG00000163513,19	TGFBR2	7.046291	0.163636333	255.5769894	3.721643387	0.393586879	4.58E-23	3.41E-22	1.585873	TRUE	FALSE	FALSE	FALSE	ENST00000295754,10, ENST00000359013,4	TGFBR2-201, TGFBR2-202	protein_coding, protein_coding
ENSG00000186470,14	BTN3A2	17.536211	0.471356333	786.9912396	3.577773731	0.246038547	1.41E-49	3.10E-48	15.10844567	TRUE	TRUE	TRUE	TRUE	ENST00000396934,7, ENST00000508906,6, ENST00000377708,7, ENST00000527422,5, ENST00000356386,6, ENST00000396948,5	BTN3A2-203, BTN3A2-205, BTN3A2-202, BTN3A2-209, BTN3A2-201, BTN3A2-204	protein_coding, protein_coding, protein_coding, protein_coding, protein_coding, protein_coding
ENSG00000141934,10	PLPP2	2.906905333	0	20.87682391	3.484776799	1.263242507	4.61E-06	1.15E-05	0.178247333	FALSE	FALSE	FALSE	FALSE	ENST00000327790,7, ENST00000269812,7, ENST00000434325,7	PLPP2-202, PLPP2-201, PLPP2-203	protein_coding, protein_coding, protein_coding
ENSG00000120594,17	PLXDC2	1.658933667	0.035333	82.7346665	3.479830425	0.59599279	3.83E-11	1.42E-10	0.135732	FALSE	FALSE	FALSE	FALSE	ENST00000377242,7, ENST00000377252,5	PLXDC2-202, PLXDC2-203	protein_coding, protein_coding
ENSG00000165300,8	SLITRK5	6.388060667	0.162895333	390.8668899	3.465350986	0.298573419	7.29E-33	8.49E-32	0.778584667	FALSE	FALSE	FALSE	FALSE	ENST00000683689,1, ENST00000325089,7	SLITRK5-202, SLITRK5-201	protein_coding, protein_coding
ENSG00000105894,13	PTN	6.944445333	0.054247	54.43681585	3.462484961	1.043362041	1.34E-06	3.51E-06	0.101506333	FALSE	FALSE	FALSE	FALSE	ENST00000348225,7, ENST00000393083,2, ENST00000699293,1	PTN-201, PTN-202, PTN-203	protein_coding, protein_coding, protein_coding
ENSG00000165323,16	FAT3	0.845926333	0.013902667	82.90182043	3.444079041	0.571522198	1.33E-11	5.07E-11	0.383364333	FALSE	FALSE	FALSE	FALSE	ENST00000525166,6, ENST00000409404,6, ENST00000533797,1	FAT3-204, FAT3-201, FAT3-206	protein_coding, protein_coding, protein_coding
ENSG00000219607,4	PPP1R3G	0.874067	0	26.29590041	3.428210447	1.26811291	5.75E-06	1.42E-05	0.279618333	FALSE	FALSE	FALSE	FALSE	ENST00000405617,4	PPP1R3G-201	protein_coding
ENSG00000104368,19	PLAT	17.447664	0.472389	456.739132	3.415202715	0.29087718	1.50E-33	1.79E-32	9.824343667	TRUE	TRUE	TRUE	FALSE	ENST00000220809,9, ENST00000429089,6, ENST00000679151,1, ENST00000352041,7, ENST00000679300,1, ENST00000519510,5, ENST00000429710,6, ENST00000524009,5	PLAT-201, PLAT-203, PLAT-216, PLAT-202, PLAT-217, PLAT-205, PLAT-204, PLAT-211	protein_coding, protein_coding, protein_coding, protein_coding, protein_coding, protein_coding, protein_coding, protein_coding
ENSG00000174599,5	TRAM1L1	2.602639667	0	32.46810171	3.359506108	1.262928402	7.18E-06	1.76E-05	2.077224667	TRUE	FALSE	FALSE	FALSE	ENST00000310754,5	TRAM1L1-201	protein_coding
ENSG00000080224,18	EPHA6	6.905274	0.080684	166.4557039	3.346908428	0.991879109	1.39E-06	3.63E-06	0.080038667	FALSE	FALSE	FALSE	FALSE	ENST00000470610,6, ENST00000389672,10, ENST00000514100,5, ENST00000502694,1	EPHA6-202, EPHA6-201, EPHA6-209, EPHA6-204	protein_coding, protein_coding, protein_coding, protein_coding
ENSG00000115232,14	ITGA4	21.901391	0.725689333	885.7395562	3.331692034	0.191394731	1.60E-69	6.32E-68	3.6011	TRUE	TRUE	FALSE	FALSE	ENST00000339307,8, ENST00000397033,7	ITGA4-202, ITGA4-203	protein_coding, protein_coding
ENSG00000268089,3	GABRQ	1.127462333	0.016279667	56.64340636	3.282752947	1.045133677	2.88E-06	7.34E-06	0.190960333	FALSE	FALSE	FALSE	FALSE	ENST00000598523,3	GABRQ-201	protein_coding
ENSG00000265972,6	TXNIP	21.54133333	0.665246333	442.4655287	3.25357022	0.268186148	1.28E-35	1.66E-34	12.01971133	TRUE	TRUE	TRUE	TRUE	ENST00000582401,6, ENST00000425134,2	TXNIP-204, TXNIP-201	protein_coding, protein_coding
ENSG00000175591,12	P2RY2	0.995155333	0.020728667	70.81294763	3.220520482	0.766048518	9.96E-08	2.85E-07	0.515754	FALSE	FALSE	FALSE	FALSE	ENST00000393597,7, ENST00000311131,6, ENST00000393596,2	P2RY2-203, P2RY2-201, P2RY2-202	protein_coding, protein_coding, protein_coding
ENSG00000151388,11	ADAMTS12	2.086615	0.064659	86.42753637	3.191654641	0.497734443	1.27E-12	5.23E-12	0.086314	FALSE	FALSE	FALSE	FALSE	ENST00000504830,6, ENST00000352040,7, ENST00000515401,1	ADAMTS12-203, ADAMTS12-201, ADAMTS12-206	protein_coding, protein_coding, protein_coding
ENSG00000206538,9	VGLL3	1.691697667	0.050008333	85.4653497	3.145046923	0.570325265	2.38E-10	8.31E-10	0.149716	FALSE	FALSE	FALSE	FALSE	ENST00000398399,7, ENST00000383698,3	VGLL3-202, VGLL3-201	protein_coding, protein_coding
ENSG00000178695,6	KCTD12	24.12313233	0.816539333	1189.381078	3.141306089	0.167272916	2.10E-80	1.15E-78	13.94927167	TRUE	TRUE	TRUE	TRUE	ENST00000377474,4	KCTD12-201	protein_coding
ENSG00000139985,8	ADAM21	3.577110333	0.064425667	101.939165	3.117895521	0.675644663	1.92E-08	5.83E-08	2.502102667	TRUE	TRUE	FALSE	FALSE	ENST00000679631,1, ENST00000603540,2	ADAM21-202, ADAM21-201	protein_coding, protein_coding
ENSG00000164308,17	ERAP2	7.178696	0.240327	252.8523464	3.021670717	0.295664884	2.05E-26	1.79E-25	0.918739333	FALSE	FALSE	FALSE	FALSE	ENST00000437043,8, ENST00000379904,8, ENST00000510309,1	ERAP2-202, ERAP2-201, ERAP2-205	protein_coding, protein_coding, protein_coding
ENSG00000180938,6	ZNF572	0.927714333	0	15.59481109	3.016800841	1.277629224	2.44E-05	5.69E-05	0.011294	FALSE	FALSE	FALSE	FALSE	ENST00000319286,6	ZNF572-201	protein_coding
ENSG00000145242,14	EPHA5	1.880944	0.053477	74.67712263	2.981391523	0.580760679	1.69E-09	5.54E-09	0.034785667	FALSE	FALSE	FALSE	FALSE	ENST00000273854,7, ENST00000622150,4, ENST00000613740,5, ENST00000432638,6, ENST00000354839,8, ENST00000511294,1	EPHA5-201, EPHA5-206, EPHA5-205, EPHA5-203, EPHA5-202, EPHA5-204	protein_coding, protein_coding, protein_coding, protein_coding, protein_coding, protein_coding
ENSG00000134326,12	CMPK2	1.124915	0	19.35494303	2.966256	1.271146781	2.84E-05	6.58E-05	0.087972667	FALSE	FALSE	FALSE	FALSE	ENST00000458098,5, ENST00000256722,10, ENST00000404168,1	CMPK2-203, CMPK2-201, CMPK2-202	protein_coding, protein_coding, protein_coding
ENSG00000086289,13	EPDR1	21.34845267	0.798087667	367.3325829	2.949539693	0.251424219	1.10E-33	1.31E-32	6.847288333	TRUE	TRUE	TRUE	FALSE	ENST00000199448,9, ENST00000423717,1, ENST00000425345,1	EPDR1-201, EPDR1-202, EPDR1-203	protein_coding, protein_coding, protein_coding
ENSG00000105974,13	CAV1	16.97127133	0.675816	180.8295178	2.94756367	0.323758022	9.36E-22	6.53E-21	4.756624333	TRUE	TRUE	FALSE	FALSE	ENST00000614113,5, ENST00000393470,1, ENST00000341049,7, ENST00000405348,6, ENST00000393468,1, ENST00000393467,1	CAV1-209, CAV1-204, CAV1-201, CAV1-205, CAV1-203, CAV1-202	protein_coding, protein_coding, protein_coding, protein_coding, protein_coding, protein_coding
ENSG00000287542,1	HERC3	0.640709667	0	38.14666654	2.947335685	1.289308645	3.18E-05	7.33E-05	1.0417	FALSE	FALSE	FALSE	FALSE	ENST00000512194,2	HERC3-210	protein_coding
ENSG00000181291,8	TMEM132E	2.544221333	0.108320667	151.7632787	2.936992812	0.430891125	7.78E-14	3.47E-13	0.613102333	FALSE	FALSE	FALSE	FALSE	ENST00000321639,7, ENST00000631683,2	TMEM132E-201, TMEM132E-203	protein_coding, protein_coding
ENSG00000116711,10	PLA2G4A	2.881256333	0.052624333	60.5389199	2.926672289	0.77023126	5.61E-07	1.51E-06	0.131805667	FALSE	FALSE	FALSE	FALSE	ENST00000367466,4	PLA2G4A-201	protein_coding
ENSG00000178343,5	SHISA3	4.737025	0.122823667	89.48707209	2.926119775	0.772058407	5.81E-07	1.56E-06	3.812881667	TRUE	TRUE	FALSE	FALSE	ENST00000319234,5	SHISA3-201	protein_coding
ENSG00000165025,15	SYK	5.130465	0.192250667	217.3931382	2.915187995	0.309443673	4.75E-23	3.53E-22	0.52356	FALSE	FALSE	FALSE	FALSE	ENST00000375751,8, ENST00000375754,9, ENST00000375747,5, ENST00000375746,1	SYK-203, SYK-204, SYK-202, SYK-201	protein_coding, protein_coding, protein_coding, protein_coding
ENSG00000146352,13	CLVS2	0.445283333	0	24.80684339	2.900221198	1.303474528	3.84E-05	8.79E-05	0.005693333	FALSE	FALSE	FALSE	FALSE	ENST00000275162,10, ENST00000368438,1	CLVS2-201, CLVS2-202	protein_coding, protein_coding
ENSG00000147255,19	IGSF1	4.052226	0.136661333	106.8032631	2.87793502	0.392980411	2.05E-15	1.01E-14	0.548926333	FALSE	FALSE	FALSE	FALSE	ENST00000370910,5, ENST00000361420,8, ENST00000370903,8, ENST00000370904,6, ENST00000652189,1, ENST00000651556,1, ENST00000370900,5, ENST00000370901,4	IGSF1-206, IGSF1-201, IGSF1-204, IGSF1-205, IGSF1-217, IGSF1-214, IGSF1-202, IGSF1-203	protein_coding, protein_coding, protein_coding, protein_coding, protein_coding, protein_coding, protein_coding, protein_coding
ENSG00000132256,20	TRIM5	7.160435	0.254667	187.089216	2.876275843	0.392552134	1.99E-15	9.79E-15	3.393338	TRUE	TRUE	FALSE	FALSE	ENST00000380034,8, ENST00000380027,5, ENST00000684655,1, ENST00000396847,7, ENST00000682968,1	TRIM5-202, TRIM5-201, TRIM5-214, TRIM5-203, TRIM5-212	protein_coding, protein_coding, protein_coding, protein_coding, protein_coding
ENSG00000198963,11	RORB	2.278636667	0.117632	141.5027885	2.874814316	0.43870254	4.32E-13	1.83E-12	0.638879333	FALSE	FALSE	FALSE	FALSE	ENST00000376896,8, ENST00000396204,2	RORB-201, RORB-202	protein_coding, protein_coding
ENSG00000106546,14	AHR	4.106133333	0.169086667	148.9117606	2.866961352	0.377221137	2.56E-16	1.32E-15	0.636925667	FALSE	FALSE	FALSE	FALSE	ENST00000642825,1, ENST00000242057,9	AHR-206, AHR-201	protein_coding, protein_coding
ENSG00000121236,21	TRIM6	8.047009	0.286151667	179.6073354	2.862262847	0.331456949	5.52E-20	3.48E-19	1.785708	TRUE	FALSE	FALSE	FALSE	ENST00000278302,9, ENST00000507320,5, ENST00000380107,5, ENST00000380097,8, ENST00000445329,5, ENST00000515022,5, ENST00000506134,5, ENST00000621176,1	TRIM6-201, TRIM6-209, TRIM6-203, TRIM6-202, TRIM6-205, TRIM6-211, TRIM6-208, TRIM6-212	protein_coding, protein_coding, protein_coding, protein_coding, protein_coding, protein_coding, protein_coding, protein_coding
ENSG00000164294,14	GPX8	45.461235	2.124181	915.3328248	2.854238981	0.192663127	1.38E-51	3.24E-50	51.03155367	TRUE	TRUE	TRUE	TRUE	ENST00000296734,6, ENST00000515370,1, ENST00000503787,6	GPX8-201, GPX8-208, GPX8-203	protein_coding, protein_coding, protein_coding
ENSG00000151617,17	EDNRA	2.972170333	0.069081	66.67090378	2.852864582	0.688572988	1.56E-07	4.39E-07	0.91667	FALSE	FALSE	FALSE	FALSE	ENST00000324300,10, ENST00000358556,8, ENST00000511804,5, ENST00000648866,1, ENST00000651419,1, ENST00000506066,1	EDNRA-201, EDNRA-202, EDNRA-206, EDNRA-208, EDNRA-209, EDNRA-204	protein_coding, protein_coding, protein_coding, protein_coding, protein_coding, protein_coding
ENSG00000182103,5	FAM181B	0.619769667	0	17.67582776	2.842690238	1.271820279	4.31E-05	9.81E-05	0.172102333	FALSE	FALSE	FALSE	FALSE	ENST00000329203,5	FAM181B-201	protein_coding
ENSG00000255423,1	EBLN2	3.280813333	0.03854	54.2884109	2.841429287	1.218549622	3.72E-05	8.53E-05	3.880596667	TRUE	TRUE	FALSE	FALSE	ENST00000533473,1	EBLN2-201	protein_coding
ENSG00000135211,6	TMEM60	30.028319	0.906245	141.6890368	2.840354779	0.507655795	1.41E-10	5.01E-10	29.176972	TRUE	TRUE	TRUE	TRUE	ENST00000257663,4	TMEM60-201	protein_coding
ENSG00000186480,13	INSIG1	106.2963727	4.820690333	2401.234706	2.834913309	0.114621396	5.82E-137	1.24E-134	77.297488	TRUE	TRUE	TRUE	TRUE	ENST00000344756,8, ENST00000340368,9, ENST00000342407,5	INSIG1-203, INSIG1-201, INSIG1-202	protein_coding, protein_coding, protein_coding
ENSG00000158050,5	DUSP2	6.289494	0.176196	88.26214392	2.827412805	0.63197656	3.85E-08	1.14E-07	0.849287667	FALSE	FALSE	FALSE	FALSE	ENST00000288943,5	DUSP2-201	protein_coding
ENSG00000172059,11	KLF11	13.076296	0.618805333	479.7674034	2.802581409	0.246490915	5.92E-32	6.62E-31	12.18454833	TRUE	TRUE	TRUE	TRUE	ENST00000305883,6, ENST00000540845,5, ENST00000535335,1	KLF11-201, KLF11-206, KLF11-205	protein_coding, protein_coding, protein_coding
ENSG00000115884,11	SDC1	14.75836	0.63495	486.7106266	2.797723075	0.225788322	3.00E-37	4.14E-36	6.288947333	TRUE	TRUE	TRUE	FALSE	ENST00000254351,9, ENST00000381150,5, ENST00000403076,5	SDC1-201, SDC1-202, SDC1-203	protein_coding, protein_coding, protein_coding
ENSG00000183578,8	TNFAIP8L3	1.154548667	0	17.87785969	2.78300105	1.269586594	5.23E-05	0.000117988	0.254161	FALSE	FALSE	FALSE	FALSE	ENST00000327536,5, ENST00000637513,2, ENST00000649177,1	TNFAIP8L3-201, TNFAIP8L3-202, TNFAIP8L3-203	protein_coding, protein_coding, protein_coding
ENSG00000186197,15	EDARADD	5.035184333	0.201112333	164.7605844	2.780870953	0.390894292	8.62E-15	4.07E-14	3.162303667	TRUE	TRUE	FALSE	FALSE	ENST00000637660,1, ENST00000334232,9, ENST00000359362,6	EDARADD-204, EDARADD-201, EDARADD-202	protein_coding, protein_coding, protein_coding
ENSG00000104549,12	SQLE	65.69135033	3.075793333	2135.856149	2.774940337	0.128445593	1.80E-105	1.74E-103	86.64246633	TRUE	TRUE	TRUE	TRUE	ENST00000523430,5, ENST00000265896,10	SQLE-206, SQLE-201	protein_coding, protein_coding
ENSG00000138669,10	PRKG2	2.555297333	0.092639667	68.88294879	2.774846581	0.633069033	5.83E-08	1.70E-07	0.109495	FALSE	FALSE	FALSE	FALSE	ENST00000545647,5, ENST00000264399,6, ENST00000395578,3, ENST00000628926,1	PRKG2-206, PRKG2-201, PRKG2-202, PRKG2-207	protein_coding, protein_coding, protein_coding, protein_coding
ENSG00000164342,14	TLR3	2.227264667	0.044318667	41.61229425	2.751830213	1.076383004	2.87E-05	6.63E-05	0.157515333	FALSE	FALSE	FALSE	FALSE	ENST00000698351,1, ENST00000296795,8, ENST00000698354,1, ENST00000512264,1, ENST00000504367,1, ENST00000508051,2	TLR3-206, TLR3-201, TLR3-209, TLR3-204, TLR3-202, TLR3-203	protein_coding, protein_coding, protein_coding, protein_coding, protein_coding, protein_coding
ENSG00000253719,4	ATXN7L3B	37.437312	1.819514667	2762.73007	2.73779671	0.101177274	3.10E-163	1.04E-160	50.77725567	TRUE	TRUE	TRUE	TRUE	ENST00000519948,4	ATXN7L3B-201	protein_coding
ENSG00000100097,12	LGALS1	63.16339667	2.492204667	147.8100801	2.722079252	0.388113279	1.68E-14	7.81E-14	7.843763667	TRUE	TRUE	TRUE	FALSE	ENST00000215909,10	LGALS1-201	protein_coding
ENSG00000159403,18	C1R	8.450247333	0.386252667	196.475791	2.702626309	0.32492766	7.03E-19	4.18E-18	1.732995667	TRUE	FALSE	FALSE	FALSE	ENST00000647956,2, ENST00000536053,6, ENST00000535233,6	C1R-214, C1R-202, C1R-201	protein_coding, protein_coding, protein_coding
ENSG00000166250,12	CLMP	4.027510333	0.163697667	151.6378232	2.701201087	0.364338497	9.05E-16	4.53E-15	0.662912	FALSE	FALSE	FALSE	FALSE	ENST00000448775,4	CLMP-201	protein_coding
ENSG00000116132,12	PRRX1	2.748191	0.092929667	69.21824885	2.681912263	0.635521911	1.22E-07	3.46E-07	0.856359333	FALSE	FALSE	FALSE	FALSE	ENST00000367760,7, ENST00000497230,2, ENST00000239461,11	PRRX1-202, PRRX1-207, PRRX1-201	protein_coding, protein_coding, protein_coding
ENSG00000160233,8	LRRC3	4.752475	0.219687	349.1410695	2.679449522	0.277268754	3.50E-24	2.77E-23	3.333731	TRUE	TRUE	FALSE	FALSE	ENST00000291592,6	LRRC3-201	protein_coding
ENSG00000164850,16	GPER1	5.156452	0.258371333	147.9962521	2.676890469	0.510805672	9.38E-10	3.13E-09	2.995614667	TRUE	TRUE	FALSE	FALSE	ENST00000401670,1, ENST00000397092,5, ENST00000297469,3, ENST00000397088,4	GPER1-204, GPER1-203, GPER1-201, GPER1-202	protein_coding, protein_coding, protein_coding, protein_coding
ENSG00000127666,11	TICAM1	3.056586667	0.118173	105.778401	2.675872137	0.586032782	2.64E-08	7.91E-08	2.286847667	TRUE	TRUE	FALSE	FALSE	ENST00000248244,6	TICAM1-201	protein_coding
ENSG00000138061,12	CYP1B1	4.385082333	0.201198667	155.8537241	2.673434277	0.46836227	7.09E-11	2.57E-10	0.802026667	FALSE	FALSE	FALSE	FALSE	ENST00000610745,5, ENST00000494864,1, ENST00000614273,1	CYP1B1-205, CYP1B1-204, CYP1B1-207	protein_coding, protein_coding, protein_coding
ENSG00000170745,12	KCNS3	2.671662333	0.054592333	54.03592274	2.672931944	0.905620074	1.18E-05	2.83E-05	0.724153333	FALSE	FALSE	FALSE	FALSE	ENST00000403915,5, ENST00000304101,9	KCNS3-202, KCNS3-201	protein_coding, protein_coding
ENSG00000168077,14	SCARA3	5.235663667	0.287400333	212.8194006	2.671621877	0.336072442	1.40E-17	7.79E-17	2.076155	TRUE	FALSE	FALSE	FALSE	ENST00000337221,8, ENST00000301904,4	SCARA3-202, SCARA3-201	protein_coding, protein_coding
ENSG00000111052,8	LIN7A	2.760036667	0.139933	86.64148248	2.665482224	0.463544518	5.55E-11	2.03E-10	0.229073667	FALSE	FALSE	FALSE	FALSE	ENST00000552864,6	LIN7A-204	protein_coding
ENSG00000106688,12	SLC1A1	4.863409	0.187471333	121.3557774	2.652264734	0.430539794	4.69E-12	1.85E-11	1.525113667	TRUE	FALSE	FALSE	FALSE	ENST00000262352,8	SLC1A1-201	protein_coding
ENSG00000163083,6	INHBB	2.571157	0.115525667	75.74848767	2.641841855	0.587151597	3.61E-08	1.07E-07	0.641388667	FALSE	FALSE	FALSE	FALSE	ENST00000295228,4	INHBB-201	protein_coding
ENSG00000147642,17	SYBU	11.164624	0.544516333	386.8606695	2.640065285	0.252698356	1.20E-27	1.11E-26	11.67972067	TRUE	TRUE	TRUE	TRUE	ENST00000276646,14, ENST00000533895,5, ENST00000424158,6, ENST00000532779,5, ENST00000399066,7, ENST00000446070,6, ENST00000528331,5, ENST00000529175,5, ENST00000528647,5, ENST00000440310,5, ENST00000408908,6, ENST00000433638,1, ENST00000408889,7, ENST00000422135,5, ENST00000533065,5, ENST00000529690,5, ENST00000533171,5	SYBU-201, SYBU-235, SYBU-206, SYBU-230, SYBU-202, SYBU-209, SYBU-217, SYBU-222, SYBU-219, SYBU-208, SYBU-204, SYBU-207, SYBU-203, SYBU-205, SYBU-231, SYBU-224, SYBU-232	protein_coding, protein_coding, protein_coding, protein_coding, protein_coding, protein_coding, protein_coding, protein_coding, protein_coding, protein_coding, protein_coding, protein_coding, protein_coding, protein_coding, protein_coding, protein_coding, protein_coding
ENSG00000125285,6	SOX21	2.769076	0.085761667	63.7348621	2.639222603	0.781309212	3.18E-06	8.07E-06	0.663161667	FALSE	FALSE	FALSE	FALSE	ENST00000376945,4	SOX21-201	protein_coding
ENSG00000040608,14	RTN4R	4.889673667	0.204902333	78.8884783	2.636343893	0.691557739	6.56E-07	1.75E-06	2.284330667	TRUE	TRUE	FALSE	FALSE	ENST00000043402,8	RTN4R-201	protein_coding
ENSG00000122644,13	ARL4A	18.706559	0.840160333	233.9397946	2.635516783	0.335646264	2.96E-17	1.62E-16	12.739494	TRUE	TRUE	TRUE	TRUE	ENST00000396662,5, ENST00000356797,7, ENST00000396664,2, ENST00000396663,2, ENST00000651779,1, ENST00000404894,1	ARL4A-202, ARL4A-201, ARL4A-204, ARL4A-203, ARL4A-207, ARL4A-205	protein_coding, protein_coding, protein_coding, protein_coding, protein_coding, protein_coding
ENSG00000230778,2	ANKRD63	3.410739333	0.160795667	163.8226739	2.62573173	0.399499025	3.28E-13	1.40E-12	1.380499	TRUE	FALSE	FALSE	FALSE	ENST00000434396,2	ANKRD63-201	protein_coding
ENSG00000275793,1	RIMBP3	0.694629333	0.012111	55.22183237	2.60609003	0.930004805	1.97E-05	4.63E-05	0.468371	FALSE	FALSE	FALSE	FALSE	ENST00000619918,1	RIMBP3-201	protein_coding
ENSG00000175785,13	PRIMA1	2.401587667	0.106347333	98.63256289	2.599742982	0.546950677	1.11E-08	3.43E-08	1.941258333	TRUE	FALSE	FALSE	FALSE	ENST00000393143,5, ENST00000393140,6, ENST00000316227,3	PRIMA1-203, PRIMA1-202, PRIMA1-201	protein_coding, protein_coding, protein_coding
ENSG00000255302,5	EID1	130.8655727	6.595307333	2688.304265	2.598118734	0.112036204	4.86E-121	7.16E-119	193.29176	TRUE	TRUE	TRUE	TRUE	ENST00000530028,3, ENST00000560490,1	EID1-201, EID1-202	protein_coding, protein_coding
ENSG00000170379,21	TCAF2	1.211068333	0.03309	58.74086425	2.593139844	1.041476025	4.43E-05	0.00010066	0.424539	FALSE	FALSE	FALSE	FALSE	ENST00000444908,7, ENST00000684770,1, ENST00000357344,9, ENST00000643242,1, ENST00000441159,7, ENST00000411935,5, ENST00000425618,3, ENST00000518791,6	TCAF2-205, TCAF2-208, TCAF2-201, TCAF2-207, TCAF2-204, TCAF2-202, TCAF2-203, TCAF2-206	protein_coding, protein_coding, protein_coding, protein_coding, protein_coding, protein_coding, protein_coding, protein_coding
ENSG00000240184,7	PCDHGC3	4.417115667	0.176864333	207.3488292	2.592804333	0.416894152	3.18E-12	1.27E-11	4.138726	TRUE	TRUE	FALSE	FALSE	ENST00000611950,1, ENST00000308177,5, ENST00000617641,4, ENST00000617222,4	PCDHGC3-202, PCDHGC3-201, PCDHGC3-205, PCDHGC3-204	protein_coding, protein_coding, protein_coding, protein_coding
ENSG00000164023,15	SGMS2	16.23728733	0.840568333	632.1713422	2.584835997	0.186614147	9.97E-46	1.91E-44	7.762008333	TRUE	TRUE	TRUE	FALSE	ENST00000394684,8, ENST00000690982,1, ENST00000359079,8, ENST00000394686,3	SGMS2-202, SGMS2-210, SGMS2-201, SGMS2-203	protein_coding, protein_coding, protein_coding, protein_coding
ENSG00000144642,22	RBMS3	0.590953	0	10.24590715	2.580936535	1.262472807	0.000100826	0.000220541	0.014157333	FALSE	FALSE	FALSE	FALSE	ENST00000636680,2, ENST00000434693,6, ENST00000383767,7, ENST00000445033,5, ENST00000273139,13, ENST00000383766,6, ENST00000452462,5, ENST00000456853,1	RBMS3-218, RBMS3-205, RBMS3-203, RBMS3-207, RBMS3-201, RBMS3-202, RBMS3-209, RBMS3-210	protein_coding, protein_coding, protein_coding, protein_coding, protein_coding, protein_coding, protein_coding, protein_coding
ENSG00000180044,6	C3orf80	3.113440333	0.123818	79.19131886	2.575018867	0.782488694	4.58E-06	1.14E-05	2.821474333	TRUE	TRUE	FALSE	FALSE	ENST00000326474,5	C3orf80-201	protein_coding
ENSG00000171617,15	ENC1	7.755291	0.373242333	408.7905189	2.568266861	0.240362474	8.99E-29	8.78E-28	3.825196333	TRUE	TRUE	FALSE	FALSE	ENST00000618628,4, ENST00000302351,9, ENST00000510316,5, ENST00000651128,1, ENST00000537006,1	ENC1-207, ENC1-201, ENC1-205, ENC1-208, ENC1-206	protein_coding, protein_coding, protein_coding, protein_coding, protein_coding
ENSG00000102287,19	GABRE	2.599310667	0.088211	54.32123969	2.551845791	0.645448325	3.97E-07	1.08E-06	0.163391667	FALSE	FALSE	FALSE	FALSE	ENST00000370328,4	GABRE-201	protein_coding
ENSG00000184986,11	TMEM121	8.193708667	0.292846667	89.77437854	2.548029887	0.557207026	2.66E-08	7.99E-08	3.97781	TRUE	TRUE	FALSE	FALSE	ENST00000392519,7, ENST00000431372,1	TMEM121-201, TMEM121-202	protein_coding, protein_coding
ENSG00000112137,19	PHACTR1	5.154929667	0.292677333	228.1516823	2.545725344	0.305528325	5.52E-19	3.30E-18	2.139988667	TRUE	FALSE	FALSE	FALSE	ENST00000676159,1, ENST00000332995,12, ENST00000674595,1, ENST00000674637,1, ENST00000689548,1, ENST00000692995,1, ENST00000676234,1, ENST00000482982,2, ENST00000687600,1, ENST00000675203,2, ENST00000379335,8	PHACTR1-215, PHACTR1-201, PHACTR1-211, PHACTR1-212, PHACTR1-221, PHACTR1-225, PHACTR1-216, PHACTR1-209, PHACTR1-218, PHACTR1-214, PHACTR1-203	protein_coding, protein_coding, protein_coding, protein_coding, protein_coding, protein_coding, protein_coding, protein_coding, protein_coding, protein_coding, protein_coding
ENSG00000114698,15	PLSCR4	3.807724333	0.089834	40.77628086	2.530773267	0.924573966	2.64E-05	6.12E-05	0.130248	FALSE	FALSE	FALSE	FALSE	ENST00000354952,7, ENST00000383083,6, ENST00000433593,6, ENST00000446574,6, ENST00000493382,5	PLSCR4-201, PLSCR4-202, PLSCR4-203, PLSCR4-204, PLSCR4-210	protein_coding, protein_coding, protein_coding, protein_coding, protein_coding
ENSG00000134107,5	BHLHE40	6.054086333	0.280400667	207.1011344	2.52872587	0.352744303	5.00E-15	2.40E-14	5.584307667	TRUE	TRUE	TRUE	FALSE	ENST00000256495,4	BHLHE40-201	protein_coding
ENSG00000108219,16	TSPAN14	13.21686833	0.861468333	551.1967504	2.524103776	0.189868314	1.88E-42	3.20E-41	14.74613433	TRUE	TRUE	TRUE	TRUE	ENST00000481124,5, ENST00000429989,8, ENST00000372158,6, ENST00000372164,7, ENST00000341863,10, ENST00000372156,5, ENST00000616406,1	TSPAN14-209, TSPAN14-207, TSPAN14-205, TSPAN14-206, TSPAN14-202, TSPAN14-203, TSPAN14-210	protein_coding, protein_coding, protein_coding, protein_coding, protein_coding, protein_coding, protein_coding
ENSG00000081985,14	IL12RB2	4.778818333	0.256363667	195.7256573	2.517464267	0.304476229	9.31E-19	5.49E-18	0.862948667	FALSE	FALSE	FALSE	FALSE	ENST00000262345,5, ENST00000544434,5, ENST00000696754,1, ENST00000696755,1, ENST00000541374,6, ENST00000371000,5, ENST00000696757,1, ENST00000674203,2, ENST00000648487,1	IL12RB2-201, IL12RB2-206, IL12RB2-209, IL12RB2-210, IL12RB2-205, IL12RB2-202, IL12RB2-212, IL12RB2-208, IL12RB2-207	protein_coding, protein_coding, protein_coding, protein_coding, protein_coding, protein_coding, protein_coding, protein_coding, protein_coding
ENSG00000005073,6	HOXA11	21.94912733	1.137963	727.5418767	2.514525223	0.182233912	1.95E-45	3.67E-44	17.81217367	TRUE	TRUE	TRUE	TRUE	ENST00000006015,4	HOXA11-201	protein_coding
ENSG00000147852,17	VLDLR	2.470009667	0.124332333	121.8461854	2.502000365	0.473112777	7.33E-10	2.47E-09	2.074854	TRUE	FALSE	FALSE	FALSE	ENST00000680746,1, ENST00000382100,8, ENST00000681306,1, ENST00000681618,1	VLDLR-219, VLDLR-203, VLDLR-224, VLDLR-227	protein_coding, protein_coding, protein_coding, protein_coding
ENSG00000157613,11	CREB3L1	1.057389667	0.009581667	26.77925838	2.494020071	1.232962046	0.000127138	0.00027519	0.360745	FALSE	FALSE	FALSE	FALSE	ENST00000621158,5	CREB3L1-206	protein_coding
ENSG00000181104,7	F2R	22.51417567	1.299791	697.5084804	2.486224477	0.189434851	1.73E-41	2.83E-40	22.28564767	TRUE	TRUE	TRUE	TRUE	ENST00000319211,5, ENST00000505600,1	F2R-201, F2R-202	protein_coding, protein_coding
ENSG00000147676,14	MAL2	1.124509333	0	16.17796235	2.478950323	1.243011133	0.000136436	0.000294102	0.144907	FALSE	FALSE	FALSE	FALSE	ENST00000522112,6, ENST00000534619,5, ENST00000614891,5, ENST00000531508,1	MAL2-201, MAL2-203, MAL2-204, MAL2-202	protein_coding, protein_coding, protein_coding, protein_coding
ENSG00000149557,14	FEZ1	4.677608	0.376387	71.00010337	2.478776978	0.390555496	1.39E-12	5.69E-12	1.335036667	TRUE	FALSE	FALSE	FALSE	ENST00000278919,8, ENST00000648911,1, ENST00000366139,3, ENST00000524435,1	FEZ1-201, FEZ1-217, FEZ1-202, FEZ1-205	protein_coding, protein_coding, protein_coding, protein_coding
ENSG00000164651,18	SP8	1.618851	0.041964333	50.35834925	2.478210811	1.052436047	7.39E-05	0.000164239	1.185142667	TRUE	FALSE	FALSE	FALSE	ENST00000418710,3, ENST00000361443,4	SP8-202, SP8-201	protein_coding, protein_coding
ENSG00000086205,18	FOLH1	0.829882	0	13.95538617	2.470547217	1.260514258	0.000144735	0.00031114	0.026507	FALSE	FALSE	FALSE	FALSE	ENST00000256999,7, ENST00000356696,7, ENST00000340334,11, ENST00000533034,1	FOLH1-201, FOLH1-203, FOLH1-202, FOLH1-212	protein_coding, protein_coding, protein_coding, protein_coding
ENSG00000037965,6	HOXC8	7.934817667	0.484016333	227.5670272	2.470085893	0.325226339	2.03E-16	1.06E-15	6.846333667	TRUE	TRUE	TRUE	FALSE	ENST00000040584,6	HOXC8-201	protein_coding
ENSG00000120068,7	HOXB8	36.53798933	2.156548667	720.2187106	2.469819398	0.196959073	3.24E-38	4.63E-37	30.65245867	TRUE	TRUE	TRUE	TRUE	ENST00000239144,5, ENST00000576562,1	HOXB8-201, HOXB8-203	protein_coding, protein_coding
ENSG00000162496,9	DHRS3	8.434479	0.369808	181.2449948	2.469198551	0.346737354	6.95E-15	3.31E-14	4.586902333	TRUE	TRUE	FALSE	FALSE	ENST00000616661,5	DHRS3-204	protein_coding
ENSG00000135917,16	SLC19A3	1.701499667	0.056218	52.51110027	2.462112845	1.058050283	8.08E-05	0.00017877	1.053659667	FALSE	FALSE	FALSE	FALSE	ENST00000644224,2, ENST00000409287,5, ENST00000258403,8, ENST00000646591,1	SLC19A3-210, SLC19A3-202, SLC19A3-201, SLC19A3-213	protein_coding, protein_coding, protein_coding, protein_coding
ENSG00000185432,12	METTL7A	15.39798033	0.868912333	410.7292498	2.45344131	0.205595005	5.60E-35	7.03E-34	14.14994133	TRUE	TRUE	TRUE	TRUE	ENST00000548553,1, ENST00000332160,5	METTL7A-203, METTL7A-201	protein_coding, protein_coding
ENSG00000101417,12	PXMP4	5.232246	0.311169	184.173286	2.451374239	0.416620838	2.48E-11	9.28E-11	3.658164	TRUE	TRUE	FALSE	FALSE	ENST00000409299,8, ENST00000344022,7, ENST00000217398,3	PXMP4-203, PXMP4-202, PXMP4-201	protein_coding, protein_coding, protein_coding
ENSG00000169129,16	AFAP1L2	1.560453667	0.057902667	53.50713505	2.449866943	0.650453447	9.12E-07	2.42E-06	0.433919	FALSE	FALSE	FALSE	FALSE	ENST00000304129,9, ENST00000369271,7, ENST00000696688,1	AFAP1L2-201, AFAP1L2-202, AFAP1L2-207	protein_coding, protein_coding, protein_coding
ENSG00000170381,15	SEMA3E	1.605806333	0.067901	74.56973741	2.448423239	0.602258879	2.70E-07	7.45E-07	0.292530667	FALSE	FALSE	FALSE	FALSE	ENST00000643230,2, ENST00000642232,1	SEMA3E-204, SEMA3E-203	protein_coding, protein_coding
ENSG00000156587,16	UBE2L6	24.559774	1.33023	238.1851176	2.442799651	0.251012192	1.51E-24	1.21E-23	5.575076667	TRUE	TRUE	TRUE	FALSE	ENST00000340573,8, ENST00000287156,9	UBE2L6-202, UBE2L6-201	protein_coding, protein_coding
ENSG00000110042,8	DTX4	1.830976333	0.104881667	97.06973773	2.437748693	0.432283988	1.05E-10	3.75E-10	0.489577333	FALSE	FALSE	FALSE	FALSE	ENST00000532982,5, ENST00000227451,4	DTX4-204, DTX4-201	protein_coding, protein_coding
ENSG00000140835,10	CHST4	0.915018667	0	19.48609845	2.436871796	1.234237657	0.000154565	0.000330996	0.643729	FALSE	FALSE	FALSE	FALSE	ENST00000338482,5, ENST00000539698,4	CHST4-201, CHST4-202	protein_coding, protein_coding
ENSG00000112796,10	ENPP5	5.505835	0.23895	128.9551062	2.420488411	0.41508723	3.42E-11	1.27E-10	2.302762	TRUE	TRUE	FALSE	FALSE	ENST00000371383,7, ENST00000230565,3	ENPP5-202, ENPP5-201	protein_coding, protein_coding
ENSG00000187210,14	GCNT1	4.035962333	0.199154333	200.9552414	2.406446142	0.344796721	1.92E-14	8.86E-14	3.266321667	TRUE	TRUE	FALSE	FALSE	ENST00000442371,5, ENST00000444201,6, ENST00000376730,5	GCNT1-202, GCNT1-203, GCNT1-201	protein_coding, protein_coding, protein_coding
ENSG00000179344,17	HLA-DQB1	6.369985333	0.246824667	114.3352669	2.399431023	0.528984013	3.43E-08	1.02E-07	6.541244	TRUE	TRUE	TRUE	FALSE	ENST00000399082,7, ENST00000434651,7, ENST00000399079,7, ENST00000374943,8, ENST00000399084,5	HLA-DQB1-203, HLA-DQB1-205, HLA-DQB1-202, HLA-DQB1-201, HLA-DQB1-204	protein_coding, protein_coding, protein_coding, protein_coding, protein_coding
ENSG00000143590,14	EFNA3	7.615360667	0.388058	165.7432769	2.397839991	0.389221565	4.59E-12	1.81E-11	6.107010333	TRUE	TRUE	TRUE	FALSE	ENST00000368408,4	EFNA3-201	protein_coding
ENSG00000197385,6	ZNF860	0.658827667	0	10.60161942	2.391224986	1.253101103	0.000185832	0.00039544	0.117695	FALSE	FALSE	FALSE	FALSE	ENST00000360311,5	ZNF860-201	protein_coding
ENSG00000169783,13	LINGO1	9.208633	0.531924	293.4336344	2.385899753	0.295118828	4.13E-18	2.36E-17	5.969406	TRUE	TRUE	TRUE	FALSE	ENST00000355300,7, ENST00000561030,5	LINGO1-201, LINGO1-204	protein_coding, protein_coding
ENSG00000233087,8	RAB6D	1.360823333	0.013233667	33.81232685	2.385615324	1.212567571	0.00017638	0.000375823	0.853646667	FALSE	FALSE	FALSE	FALSE	ENST00000623617,3	RAB6D-201	protein_coding
ENSG00000175264,8	CHST1	0.417197	0	13.7470559	2.376848821	1.235257462	0.000189441	0.000402574	0.149072333	FALSE	FALSE	FALSE	FALSE	ENST00000308064,7	CHST1-201	protein_coding
ENSG00000136531,19	SCN2A	2.201414333	0.093600667	106.9276493	2.375713195	0.362907311	3.79E-13	1.61E-12	0.210566	FALSE	FALSE	FALSE	FALSE	ENST00000375437,7, ENST00000631182,3, ENST00000636071,2, ENST00000636985,2, ENST00000637266,2, ENST00000283256,10	SCN2A-202, SCN2A-206, SCN2A-208, SCN2A-213, SCN2A-214, SCN2A-201	protein_coding, protein_coding, protein_coding, protein_coding, protein_coding, protein_coding
ENSG00000168994,14	PXDC1	5.345523	0.233247	94.40458169	2.372830038	0.498081467	1.17E-08	3.60E-08	2.910098333	TRUE	TRUE	FALSE	FALSE	ENST00000380283,5	PXDC1-202	protein_coding
ENSG00000186462,9	NAP1L2	12.347515	0.751956	288.9270478	2.37186642	0.262539505	1.11E-21	7.70E-21	9.441059333	TRUE	TRUE	TRUE	FALSE	ENST00000373517,4	NAP1L2-201	protein_coding
ENSG00000125384,7	PTGER2	4.856677	0.231423667	67.33057791	2.363121979	0.782777714	1.46E-05	3.46E-05	1.454398667	TRUE	FALSE	FALSE	FALSE	ENST00000557436,1, ENST00000245457,6	PTGER2-202, PTGER2-201	protein_coding, protein_coding
ENSG00000129682,16	FGF13	2.361945	0.082185	23.11923999	2.360822272	1.173574713	0.000176399	0.000375823	0.055541333	FALSE	FALSE	FALSE	FALSE	ENST00000315930,11, ENST00000305414,8, ENST00000441825,8, ENST00000626909,2, ENST00000436198,5	FGF13-202, FGF13-201, FGF13-205, FGF13-208, FGF13-204	protein_coding, protein_coding, protein_coding, protein_coding, protein_coding
ENSG00000121361,5	KCNJ8	5.314973333	0.240874333	152.7095536	2.35865176	0.431675086	2.94E-10	1.02E-09	7.584169667	TRUE	TRUE	TRUE	FALSE	ENST00000240662,3, ENST00000665145,1, ENST00000667884,1	KCNJ8-201, KCNJ8-204, KCNJ8-205	protein_coding, protein_coding, protein_coding
ENSG00000121152,10	NCAPH	38.99349333	2.387309667	1932.144956	2.356742959	0.113254013	2.51E-98	2.07E-96	52.31794233	TRUE	TRUE	TRUE	TRUE	ENST00000240423,9, ENST00000427946,5, ENST00000455200,5	NCAPH-201, NCAPH-202, NCAPH-205	protein_coding, protein_coding, protein_coding
ENSG00000163485,17	ADORA1	2.91594	0.123084333	70.3005699	2.355291386	0.535435192	6.71E-08	1.95E-07	1.277780667	FALSE	FALSE	FALSE	FALSE	ENST00000309502,7, ENST00000367236,8, ENST00000640524,1, ENST00000337894,9, ENST00000367235,1, ENST00000618295,1	ADORA1-201, ADORA1-204, ADORA1-209, ADORA1-202, ADORA1-203, ADORA1-208	protein_coding, protein_coding, protein_coding, protein_coding, protein_coding, protein_coding
ENSG00000184898,7	RBM43	6.735314	0.358692667	177.2725502	2.347190485	0.29500812	1.18E-17	6.57E-17	2.245746	TRUE	TRUE	FALSE	FALSE	ENST00000331426,6, ENST00000409092,1	RBM43-201, RBM43-202	protein_coding, protein_coding
ENSG00000182544,9	MFSD5	20.74347333	1.122336	371.5060331	2.341675165	0.270156547	2.95E-20	1.89E-19	27.66584933	TRUE	TRUE	TRUE	TRUE	ENST00000534842,1, ENST00000329548,5	MFSD5-202, MFSD5-201	protein_coding, protein_coding
ENSG00000150051,14	MKX	12.40604033	0.755763667	318.0701793	2.34008326	0.235808325	2.23E-25	1.86E-24	6.845037333	TRUE	TRUE	TRUE	FALSE	ENST00000419761,6, ENST00000375790,9	MKX-202, MKX-201	protein_coding, protein_coding
ENSG00000179627,10	ZBTB42	1.524523667	0.056304333	58.48446262	2.338204681	0.79098011	1.84E-05	4.34E-05	1.307892667	TRUE	FALSE	FALSE	FALSE	ENST00000555360,1, ENST00000342537,8	ZBTB42-202, ZBTB42-201	protein_coding, protein_coding
ENSG00000144579,8	CTDSP1	28.616756	1.830004667	867.3172267	2.315827645	0.165367192	1.02E-46	2.04E-45	31.266789	TRUE	TRUE	TRUE	TRUE	ENST00000443891,5, ENST00000273062,7	CTDSP1-204, CTDSP1-201	protein_coding, protein_coding
ENSG00000125355,16	TMEM255A	10.49046233	0.606561	180.7218914	2.30922226	0.295135357	3.42E-17	1.87E-16	2.698266667	TRUE	TRUE	FALSE	FALSE	ENST00000309720,9, ENST00000371369,9, ENST00000371352,5, ENST00000440464,5	TMEM255A-201, TMEM255A-203, TMEM255A-202, TMEM255A-204	protein_coding, protein_coding, protein_coding, protein_coding
ENSG00000135750,15	KCNK1	8.012539333	0.400646	110.7410919	2.308487687	0.458568944	3.11E-09	9.99E-09	3.310188667	TRUE	TRUE	FALSE	FALSE	ENST00000366621,8	KCNK1-202	protein_coding
ENSG00000165152,9	PGAP4	13.09705967	0.772142667	594.3772824	2.285670628	0.194202626	3.88E-34	4.72E-33	15.435066	TRUE	TRUE	TRUE	TRUE	ENST00000374848,8, ENST00000374847,5, ENST00000374851,1	PGAP4-202, PGAP4-201, PGAP4-203	protein_coding, protein_coding, protein_coding
ENSG00000143061,18	IGSF3	9.184109	0.585176333	828.8023656	2.281912366	0.164089436	4.04E-46	7.90E-45	8.317089333	TRUE	TRUE	TRUE	FALSE	ENST00000369483,5, ENST00000369486,8, ENST00000318837,6	IGSF3-202, IGSF3-203, IGSF3-201	protein_coding, protein_coding, protein_coding
ENSG00000185920,18	PTCH1	4.353454333	0.288362667	404.5717238	2.281844211	0.237150182	4.44E-24	3.49E-23	3.878234	TRUE	TRUE	FALSE	FALSE	ENST00000331920,11, ENST00000437951,6, ENST00000430669,6, ENST00000692981,1, ENST00000429896,6, ENST00000468211,6	PTCH1-201, PTCH1-206, PTCH1-205, PTCH1-227, PTCH1-204, PTCH1-207	protein_coding, protein_coding, protein_coding, protein_coding, protein_coding, protein_coding
ENSG00000137872,17	SEMA6D	2.937527333	0.167565667	145.9312243	2.269698574	0.371947494	7.05E-12	2.74E-11	2.189503	TRUE	FALSE	FALSE	FALSE	ENST00000558014,5, ENST00000558816,5, ENST00000536845,7, ENST00000389425,7, ENST00000355997,7, ENST00000316364,9, ENST00000354744,8, ENST00000358066,8, ENST00000389428,7	SEMA6D-208, SEMA6D-210, SEMA6D-207, SEMA6D-205, SEMA6D-203, SEMA6D-201, SEMA6D-202, SEMA6D-204, SEMA6D-206	protein_coding, protein_coding, protein_coding, protein_coding, protein_coding, protein_coding, protein_coding, protein_coding, protein_coding
ENSG00000111801,16	BTN3A3	13.316937	0.900261333	362.5385446	2.264743262	0.204677589	1.29E-30	1.37E-29	1.644624	TRUE	FALSE	FALSE	FALSE	ENST00000361232,7, ENST00000244519,7	BTN3A3-202, BTN3A3-201	protein_coding, protein_coding
ENSG00000163520,14	FBLN2	0.664461	0.007908667	35.37665626	2.262355425	1.20608229	0.000265682	0.000555744	0.490615	FALSE	FALSE	FALSE	FALSE	ENST00000404922,8, ENST00000295760,11, ENST00000492059,5	FBLN2-203, FBLN2-201, FBLN2-207	protein_coding, protein_coding, protein_coding
ENSG00000165655,17	ZNF503	89.33058567	5.88503	4774.973082	2.255610832	0.093522917	1.15E-130	2.12E-128	129.1447633	TRUE	TRUE	TRUE	TRUE	ENST00000372524,5	ZNF503-201	protein_coding
ENSG00000253293,6	HOXA10	97.87462867	6.412643667	1957.064439	2.255498037	0.112424202	1.12E-91	7.83E-90	65.676729	TRUE	TRUE	TRUE	TRUE	ENST00000283921,5, ENST00000396344,4	HOXA10-201, HOXA10-202	protein_coding, protein_coding
ENSG00000173334,4	TRIB1	4.531743333	0.254445667	282.5495703	2.249287246	0.357223825	2.09E-12	8.44E-12	7.826815	TRUE	TRUE	TRUE	FALSE	ENST00000311922,4, ENST00000520847,1, ENST00000519576,1	TRIB1-201, TRIB1-203, TRIB1-202	protein_coding, protein_coding, protein_coding
ENSG00000125820,6	NKX2-2	2.964311333	0.112856667	55.23384483	2.245980881	0.710821058	1.08E-05	2.61E-05	1.914436333	TRUE	FALSE	FALSE	FALSE	ENST00000377142,5	NKX2-2-201	protein_coding
ENSG00000179750,16	APOBEC3B	31.33524833	2.228977667	388.945476	2.245159062	0.192927811	1.88E-33	2.23E-32	8.827206	TRUE	TRUE	TRUE	FALSE	ENST00000407298,7, ENST00000333467,4, ENST00000402182,7	APOBEC3B-204, APOBEC3B-201, APOBEC3B-203	protein_coding, protein_coding, protein_coding
ENSG00000113657,13	DPYSL3	6.482248	0.418938333	328.5996092	2.244935078	0.208528428	3.51E-29	3.49E-28	0.819833	FALSE	FALSE	FALSE	FALSE	ENST00000343218,10, ENST00000398514,7	DPYSL3-201, DPYSL3-202	protein_coding, protein_coding
ENSG00000226479,4	TMEM185B	16.41388767	1.108908333	1330.268032	2.242381472	0.130828826	5.34E-68	2.02E-66	23.238463	TRUE	TRUE	TRUE	TRUE	ENST00000426077,3	TMEM185B-201	protein_coding
ENSG00000196230,14	TUBB	904.0678727	61.55104067	33233.60271	2.238505932	0.039854056	0	0	1365.99512	TRUE	TRUE	TRUE	TRUE	ENST00000681435,1, ENST00000327892,13, ENST00000330914,7, ENST00000396389,5, ENST00000396384,1	TUBB-211, TUBB-205, TUBB-206, TUBB-208, TUBB-207	protein_coding, protein_coding, protein_coding, protein_coding, protein_coding
ENSG00000148541,13	FAM13C	6.010553667	0.327541333	130.7220736	2.235649987	0.33990669	3.33E-13	1.42E-12	0.894597667	FALSE	FALSE	FALSE	FALSE	ENST00000618427,4, ENST00000618804,5, ENST00000614220,4, ENST00000621119,4, ENST00000611933,4, ENST00000468840,6, ENST00000435852,6, ENST00000422313,6	FAM13C-216, FAM13C-217, FAM13C-215, FAM13C-219, FAM13C-214, FAM13C-204, FAM13C-202, FAM13C-201	protein_coding, protein_coding, protein_coding, protein_coding, protein_coding, protein_coding, protein_coding, protein_coding
ENSG00000235750,10	KIAA0040	5.206368333	0.331345667	210.1858014	2.227854689	0.284001578	3.05E-17	1.67E-16	2.569496667	TRUE	TRUE	FALSE	FALSE	ENST00000423313,6, ENST00000619513,1, ENST00000444639,5, ENST00000545251,6	KIAA0040-201, KIAA0040-206, KIAA0040-202, KIAA0040-203	protein_coding, protein_coding, protein_coding, protein_coding
ENSG00000153404,15	PLEKHG4B	0.836785333	0.048525667	79.42402173	2.219745836	0.390841972	9.51E-11	3.41E-10	0.026751	FALSE	FALSE	FALSE	FALSE	ENST00000637938,2, ENST00000283426,11	PLEKHG4B-204, PLEKHG4B-201	protein_coding, protein_coding
ENSG00000180440,4	SERTM1	0.771440667	0	16.02804087	2.215509456	1.206920312	0.000312106	0.000647351	0.384692	FALSE	FALSE	FALSE	FALSE	ENST00000315190,4	SERTM1-201	protein_coding
ENSG00000102539,5	MLNR	1.631822667	0	12.01182487	2.210274854	1.213474629	0.000320754	0.000664501	0.273220667	FALSE	FALSE	FALSE	FALSE	ENST00000218721,1	MLNR-201	protein_coding
ENSG00000074211,14	PPP2R2C	0.635327	0.011902333	23.0840479	2.20720973	1.175311431	0.000304384	0.000632751	0.135631	FALSE	FALSE	FALSE	FALSE	ENST00000335585,9, ENST00000382599,9, ENST00000506140,5, ENST00000515571,5, ENST00000507294,1	PPP2R2C-202, PPP2R2C-203, PPP2R2C-204, PPP2R2C-209, PPP2R2C-206	protein_coding, protein_coding, protein_coding, protein_coding, protein_coding
ENSG00000183889,12	ENSG00000183889	4.707730667	0	194.7338774	2.202038135	1.604163798	0.000274644	0.000573881	7.699192667	TRUE	TRUE	TRUE	FALSE	ENST00000381497,6, ENST00000541593,5, ENST00000331436,6	ENST00000381497, ENST00000541593, ENST00000331436	protein_coding, protein_coding, protein_coding
ENSG00000178150,10	ZNF114	7.355424667	0.463056	183.6935704	2.198295702	0.303298827	3.04E-15	1.48E-14	3.950718	TRUE	TRUE	FALSE	FALSE	ENST00000595607,6, ENST00000600687,5, ENST00000315849,5	ZNF114-204, ZNF114-206, ZNF114-201	protein_coding, protein_coding, protein_coding
ENSG00000160588,10	MPZL3	6.265003	0.391895333	217.4513007	2.194994842	0.322764903	7.51E-14	3.36E-13	4.585853667	TRUE	TRUE	FALSE	FALSE	ENST00000278949,9, ENST00000525386,5, ENST00000527472,1	MPZL3-201, MPZL3-203, MPZL3-204	protein_coding, protein_coding, protein_coding
ENSG00000145569,6	OTULINL	8.414759667	0.622997667	507.3556996	2.18507768	0.181910883	2.26E-35	2.90E-34	4.054162667	TRUE	TRUE	FALSE	FALSE	ENST00000274217,4	OTULINL-201	protein_coding
ENSG00000161048,12	NAPEPLD	9.735528	0.652092333	324.707924	2.178718496	0.214829776	2.66E-26	2.31E-25	4.159707333	TRUE	TRUE	FALSE	FALSE	ENST00000465647,6, ENST00000341533,8, ENST00000417955,5, ENST00000427257,5	NAPEPLD-209, NAPEPLD-201, NAPEPLD-203, NAPEPLD-208	protein_coding, protein_coding, protein_coding, protein_coding
ENSG00000106004,5	HOXA5	73.545558	4.952466333	1236.559235	2.178008988	0.134824038	7.84E-61	2.43E-59	53.77277467	TRUE	TRUE	TRUE	TRUE	ENST00000222726,4	HOXA5-201	protein_coding
ENSG00000136048,14	DRAM1	5.719602333	0.326578667	107.4267276	2.175033693	0.405272241	5.93E-10	2.01E-09	2.955468	TRUE	TRUE	FALSE	FALSE	ENST00000258534,13, ENST00000544152,5	DRAM1-201, DRAM1-202	protein_coding, protein_coding
ENSG00000136040,9	PLXNC1	0.688173333	0.024148667	30.9169212	2.170088727	0.799597995	5.06E-05	0.000114261	0.130698667	FALSE	FALSE	FALSE	FALSE	ENST00000258526,9, ENST00000547057,5, ENST00000545312,1	PLXNC1-201, PLXNC1-205, PLXNC1-202	protein_coding, protein_coding, protein_coding
ENSG00000134853,12	PDGFRA	0.897157667	0.041281667	52.84664938	2.169814869	0.712752249	1.80E-05	4.24E-05	0.390258667	FALSE	FALSE	FALSE	FALSE	ENST00000508170,5, ENST00000257290,10	PDGFRA-206, PDGFRA-201	protein_coding, protein_coding
ENSG00000183283,16	DAZAP2	113.7528743	8.930873333	2216.958964	2.169687053	0.107690429	2.12E-92	1.51E-90	148.4686973	TRUE	TRUE	TRUE	TRUE	ENST00000449723,7, ENST00000549555,5, ENST00000439799,6, ENST00000412716,8, ENST00000425012,6, ENST00000549732,6, ENST00000604900,5, ENST00000551313,1	DAZAP2-205, DAZAP2-208, DAZAP2-204, DAZAP2-201, DAZAP2-202, DAZAP2-209, DAZAP2-215, DAZAP2-210	protein_coding, protein_coding, protein_coding, protein_coding, protein_coding, protein_coding, protein_coding, protein_coding
ENSG00000141431,14	ASXL3	1.825054667	0.120143667	165.5495664	2.169598019	0.297803731	2.37E-15	1.16E-14	0.690559	FALSE	FALSE	FALSE	FALSE	ENST00000696964,1, ENST00000269197,12, ENST00000681521,1	ASXL3-217, ASXL3-201, ASXL3-216	protein_coding, protein_coding, protein_coding
ENSG00000166192,15	SENP8	4.680554333	0.443335667	146.5215073	2.169413007	0.380862673	9.11E-11	3.27E-10	5.586894	TRUE	TRUE	TRUE	FALSE	ENST00000542035,2, ENST00000340912,6	SENP8-202, SENP8-201	protein_coding, protein_coding
ENSG00000183779,7	ZNF703	104.3075053	7.340156	4888.869087	2.165722908	0.089558516	2.58E-131	4.89E-129	127.8080777	TRUE	TRUE	TRUE	TRUE	ENST00000331569,6	ZNF703-201	protein_coding
ENSG00000112414,15	ADGRG6	1.842707667	0.090334667	73.06783278	2.161890579	0.463706	2.38E-08	7.17E-08	0.368662667	FALSE	FALSE	FALSE	FALSE	ENST00000230173,10, ENST00000367608,6, ENST00000296932,13, ENST00000367609,8	ADGRG6-201, ADGRG6-203, ADGRG6-202, ADGRG6-204	protein_coding, protein_coding, protein_coding, protein_coding
ENSG00000243364,8	EFNA4	3.754722	0.107734	65.68883849	2.161694496	0.891400382	0.000113899	0.000247656	6.023013	TRUE	TRUE	TRUE	FALSE	ENST00000359751,8, ENST00000368409,8, ENST00000427683,2	EFNA4-201, EFNA4-202, EFNA4-203	protein_coding, protein_coding, protein_coding
ENSG00000170837,3	GPR27	33.10150833	2.290899667	727.5393782	2.159784787	0.176862663	2.02E-36	2.71E-35	26.18144367	TRUE	TRUE	TRUE	TRUE	ENST00000304411,3	GPR27-201	protein_coding
ENSG00000126243,9	LRFN3	4.281023	0.271581333	276.8622339	2.151120897	0.285076105	3.39E-16	1.74E-15	4.547532	TRUE	TRUE	FALSE	FALSE	ENST00000588831,5, ENST00000246529,4	LRFN3-204, LRFN3-201	protein_coding, protein_coding
ENSG00000140280,14	LYSMD2	9.157405333	0.471098	71.42555546	2.150814048	0.563105844	1.05E-06	2.78E-06	6.207732667	TRUE	TRUE	TRUE	FALSE	ENST00000267838,7, ENST00000454181,6, ENST00000560491,2, ENST00000558126,1	LYSMD2-201, LYSMD2-202, LYSMD2-204, LYSMD2-203	protein_coding, protein_coding, protein_coding, protein_coding
ENSG00000135318,12	NT5E	1.487861333	0.088392333	20.53106373	2.15047945	1.111338197	0.000324179	0.000670979	0.053763	FALSE	FALSE	FALSE	FALSE	ENST00000369651,7, ENST00000257770,8, ENST00000369646,7	NT5E-203, NT5E-201, NT5E-202	protein_coding, protein_coding, protein_coding
ENSG00000145777,15	TSLP	2.397547333	0.120370333	39.46728719	2.150037325	0.894043794	0.000122652	0.000265844	1.826521	TRUE	FALSE	FALSE	FALSE	ENST00000420978,6, ENST00000344895,4, ENST00000379706,4	TSLP-203, TSLP-201, TSLP-202	protein_coding, protein_coding, protein_coding
ENSG00000170965,10	PLAC1	29.51268733	1.987770333	272.7842525	2.150027706	0.25108127	8.30E-20	5.19E-19	28.58218633	TRUE	TRUE	TRUE	TRUE	ENST00000359237,9	PLAC1-201	protein_coding
ENSG00000152495,11	CAMK4	8.030859667	0.553026333	417.2602372	2.149576919	0.29043306	1.02E-15	5.09E-15	1.409863333	FALSE	FALSE	FALSE	FALSE	ENST00000512453,5, ENST00000282356,9	CAMK4-210, CAMK4-201	protein_coding, protein_coding
ENSG00000177427,13	MIEF2	8.875503667	0.693098333	199.7393516	2.147756246	0.338509428	1.69E-12	6.91E-12	12.60395133	TRUE	TRUE	TRUE	TRUE	ENST00000578174,5, ENST00000395704,8, ENST00000395703,8, ENST00000578621,5, ENST00000323019,9, ENST00000395706,2	MIEF2-206, MIEF2-203, MIEF2-202, MIEF2-207, MIEF2-201, MIEF2-204	protein_coding, protein_coding, protein_coding, protein_coding, protein_coding, protein_coding
ENSG00000152977,10	ZIC1	0.614107667	0.012304667	27.28249484	2.146250215	1.161822889	0.000367961	0.000757417	0.373132667	FALSE	FALSE	FALSE	FALSE	ENST00000282928,5	ZIC1-201	protein_coding
ENSG00000224531,6	SMIM13	29.781232	2.136574	1227.492088	2.145073261	0.123565316	1.27E-69	5.03E-68	30.04033433	TRUE	TRUE	TRUE	TRUE	ENST00000416247,4	SMIM13-202	protein_coding
ENSG00000112964,14	GHR	6.285558667	0.412182	212.1361598	2.14437679	0.253521383	2.06E-19	1.26E-18	1.451887667	TRUE	FALSE	FALSE	FALSE	ENST00000230882,9, ENST00000615111,4, ENST00000620156,4, ENST00000618088,4, ENST00000612382,4, ENST00000612626,4, ENST00000537449,5, ENST00000357703,6, ENST00000622294,2	GHR-201, GHR-210, GHR-212, GHR-211, GHR-208, GHR-209, GHR-207, GHR-202, GHR-213	protein_coding, protein_coding, protein_coding, protein_coding, protein_coding, protein_coding, protein_coding, protein_coding, protein_coding
ENSG00000059804,16	SLC2A3	2.201486333	0.113337333	64.76371771	2.144271023	0.557526548	9.54E-07	2.52E-06	1.351405333	TRUE	FALSE	FALSE	FALSE	ENST00000075120,12	SLC2A3-201	protein_coding
ENSG00000044574,9	HSPA5	190.9349333	13.65358133	7373.770466	2.143499004	0.058292379	4.05E-298	1.06E-294	217.5392487	TRUE	TRUE	TRUE	TRUE	ENST00000324460,7, ENST00000680272,1, ENST00000680032,1	HSPA5-201, HSPA5-207, HSPA5-204	protein_coding, protein_coding, protein_coding
ENSG00000257315,4	ZBED6	7.590196667	0.507459	864.2400116	2.142849364	0.299904467	6.86E-15	3.27E-14	4.348122333	TRUE	TRUE	FALSE	FALSE	ENST00000550078,3	ZBED6-201	protein_coding
ENSG00000173218,15	VANGL1	18.17688733	1.365214667	1229.386859	2.138106635	0.126300165	2.13E-66	7.66E-65	15.69020267	TRUE	TRUE	TRUE	TRUE	ENST00000355485,7, ENST00000369510,8, ENST00000310260,7, ENST00000369509,1	VANGL1-202, VANGL1-204, VANGL1-201, VANGL1-203	protein_coding, protein_coding, protein_coding, protein_coding
ENSG00000048052,24	HDAC9	1.137014	0.063186333	38.5325231	2.135842763	0.547608857	7.72E-07	2.06E-06	0.095199667	FALSE	FALSE	FALSE	FALSE	ENST00000417496,6, ENST00000681950,1, ENST00000622668,4, ENST00000405010,7, ENST00000406451,8, ENST00000441542,7, ENST00000686413,1, ENST00000428307,6, ENST00000681273,1, ENST00000406072,5, ENST00000401921,5, ENST00000432645,6, ENST00000456174,6, ENST00000524023,1	HDAC9-208, HDAC9-231, HDAC9-229, HDAC9-202, HDAC9-204, HDAC9-214, HDAC9-232, HDAC9-210, HDAC9-230, HDAC9-203, HDAC9-201, HDAC9-212, HDAC9-218, HDAC9-228	protein_coding, protein_coding, protein_coding, protein_coding, protein_coding, protein_coding, protein_coding, protein_coding, protein_coding, protein_coding, protein_coding, protein_coding, protein_coding, protein_coding
ENSG00000102996,5	MMP15	2.416338333	0.144834	119.797065	2.134404864	0.428067519	4.84E-09	1.53E-08	1.753124667	TRUE	FALSE	FALSE	FALSE	ENST00000219271,4	MMP15-201	protein_coding
ENSG00000175040,6	CHST2	4.580411333	0.275444333	205.5286864	2.133744912	0.319783927	1.94E-13	8.44E-13	3.895142333	TRUE	TRUE	FALSE	FALSE	ENST00000309575,5	CHST2-201	protein_coding
ENSG00000166979,13	EVA1C	3.105421667	0.153634333	36.07950385	2.133321995	0.711145477	2.22E-05	5.18E-05	0.413452	FALSE	FALSE	FALSE	FALSE	ENST00000401402,7, ENST00000382699,7, ENST00000300255,7	EVA1C-203, EVA1C-202, EVA1C-201	protein_coding, protein_coding, protein_coding
ENSG00000171155,8	C1GALT1C1	26.03280133	1.743942	421.5915719	2.126276896	0.243733453	2.09E-20	1.35E-19	42.088371	TRUE	TRUE	TRUE	TRUE	ENST00000304661,6, ENST00000371313,2	C1GALT1C1-201, C1GALT1C1-202	protein_coding, protein_coding
ENSG00000177508,12	IRX3	5.047866667	0.357378333	222.431263	2.124971118	0.314898625	1.17E-13	5.16E-13	5.322226333	TRUE	TRUE	TRUE	FALSE	ENST00000329734,4	IRX3-201	protein_coding
ENSG00000106236,4	NPTX2	12.97842433	0.988121333	299.9073894	2.124242922	0.223858603	1.81E-23	1.38E-22	2.417911333	TRUE	TRUE	FALSE	FALSE	ENST00000265634,4	NPTX2-201	protein_coding
ENSG00000105953,16	OGDH	24.03859833	1.803263667	1173.431136	2.123737698	0.12049722	1.24E-71	5.14E-70	18.783858	TRUE	TRUE	TRUE	TRUE	ENST00000439616,6, ENST00000443864,6, ENST00000447398,5, ENST00000449767,5, ENST00000222673,6, ENST00000444676,5	OGDH-203, OGDH-204, OGDH-206, OGDH-207, OGDH-201, OGDH-205	protein_coding, protein_coding, protein_coding, protein_coding, protein_coding, protein_coding
ENSG00000122592,8	HOXA7	8.578108667	0.571179	216.4688847	2.122415201	0.32778253	7.44E-13	3.10E-12	8.270080667	TRUE	TRUE	TRUE	FALSE	ENST00000242159,5	HOXA7-201	protein_coding
ENSG00000018236,15	CNTN1	9.544901	0.696826	333.7414485	2.121316835	0.198799236	1.09E-28	1.06E-27	1.425465667	TRUE	FALSE	FALSE	FALSE	ENST00000551295,7, ENST00000547702,5, ENST00000547849,5, ENST00000347616,5, ENST00000348761,2	CNTN1-208, CNTN1-203, CNTN1-204, CNTN1-201, CNTN1-202	protein_coding, protein_coding, protein_coding, protein_coding, protein_coding
ENSG00000136866,14	ZFP37	3.179254	0.232419667	127.4826055	2.121265584	0.400855537	9.64E-10	3.21E-09	4.586587333	TRUE	TRUE	FALSE	FALSE	ENST00000374227,8, ENST00000555206,5, ENST00000553380,1	ZFP37-201, ZFP37-203, ZFP37-202	protein_coding, protein_coding, protein_coding
ENSG00000145248,7	SLC10A4	5.554722333	0.387342	85.28755967	2.119944233	0.495609662	1.54E-07	4.34E-07	2.54456	TRUE	TRUE	FALSE	FALSE	ENST00000273861,5	SLC10A4-201	protein_coding
ENSG00000137124,8	ALDH1B1	31.730182	2.36356	1577.614143	2.115547091	0.124578911	8.87E-67	3.25E-65	54.73366267	TRUE	TRUE	TRUE	TRUE	ENST00000377698,4	ALDH1B1-201	protein_coding
ENSG00000150630,4	VEGFC	1.252846333	0.023995333	18.74187114	2.111420224	1.164191533	0.000417884	0.00085504	0.184977	FALSE	FALSE	FALSE	FALSE	ENST00000618562,2	VEGFC-202	protein_coding
ENSG00000099953,10	MMP11	4.561329667	0.231349333	84.21877711	2.106341282	0.460042312	3.87E-08	1.14E-07	1.417644333	TRUE	FALSE	FALSE	FALSE	ENST00000215743,8	MMP11-201	protein_coding
ENSG00000196655,12	TRAPPC4	75.54334133	5.689258	671.8775514	2.104898901	0.155152703	5.04E-44	9.13E-43	88.09019233	TRUE	TRUE	TRUE	TRUE	ENST00000528230,5, ENST00000525303,5, ENST00000434101,6, ENST00000359005,8, ENST00000533632,6, ENST00000533058,5	TRAPPC4-209, TRAPPC4-206, TRAPPC4-202, TRAPPC4-201, TRAPPC4-214, TRAPPC4-212	protein_coding, protein_coding, protein_coding, protein_coding, protein_coding, protein_coding
ENSG00000271303,2	SRXN1	24.11037067	1.725958	826.7477559	2.104834319	0.155879779	1.20E-43	2.13E-42	32.15826333	TRUE	TRUE	TRUE	TRUE	ENST00000381962,4	SRXN1-201	protein_coding
ENSG00000164778,4	EN2	23.84038833	1.830104	1035.102069	2.10189577	0.148589175	1.59E-47	3.29E-46	23.805123	TRUE	TRUE	TRUE	TRUE	ENST00000297375,4	EN2-201	protein_coding
ENSG00000043355,12	ZIC2	33.36640167	2.582692	1328.820197	2.10142916	0.147956121	7.03E-48	1.47E-46	42.31316933	TRUE	TRUE	TRUE	TRUE	ENST00000376335,8	ZIC2-201	protein_coding
ENSG00000112238,12	PRDM13	4.075318667	0.223778333	165.3696921	2.09665163	0.38502467	4.25E-10	1.46E-09	4.076376667	TRUE	TRUE	FALSE	FALSE	ENST00000369215,5	PRDM13-202	protein_coding
ENSG00000169258,7	GPRIN1	12.04752833	0.906403667	873.0036668	2.095280431	0.1492228	7.04E-47	1.42E-45	11.70021233	TRUE	TRUE	TRUE	TRUE	ENST00000303991,5	GPRIN1-201	protein_coding
ENSG00000078399,19	HOXA9	82.20818433	6.189178	1438.452772	2.089719333	0.118999287	4.01E-71	1.65E-69	61.22752333	TRUE	TRUE	TRUE	TRUE	ENST00000343483,7, ENST00000396345,1, ENST00000673744,1, ENST00000673917,1	HOXA9-201, HOXA9-202, HOXA9-207, HOXA9-208	protein_coding, protein_coding, protein_coding, protein_coding
ENSG00000106609,16	TMEM248	30.70494067	2.235407333	1283.031396	2.089520952	0.120244661	1.00E-69	4.00E-68	25.482991	TRUE	TRUE	TRUE	TRUE	ENST00000341567,8	TMEM248-201	protein_coding
ENSG00000019549,13	SNAI2	49.51125733	3.751279	1092.350528	2.088398509	0.147210953	9.07E-48	1.89E-46	63.76114	TRUE	TRUE	TRUE	TRUE	ENST00000020945,4	SNAI2-201	protein_coding
ENSG00000198824,8	CHAMP1	26.321934	1.88289	815.5137346	2.087551164	0.12857517	2.29E-61	7.23E-60	14.08578	TRUE	TRUE	TRUE	TRUE	ENST00000645174,2, ENST00000361283,4, ENST00000700527,1, ENST00000700528,1, ENST00000643483,2, ENST00000644294,2	CHAMP1-206, CHAMP1-201, CHAMP1-209, CHAMP1-210, CHAMP1-204, CHAMP1-205	protein_coding, protein_coding, protein_coding, protein_coding, protein_coding, protein_coding
ENSG00000067182,9	TNFRSF1A	15.35792433	1.028243667	441.2696864	2.086189793	0.223272888	7.61E-23	5.60E-22	19.109406	TRUE	TRUE	TRUE	TRUE	ENST00000162749,7, ENST00000440083,7, ENST00000540022,5	TNFRSF1A-201, TNFRSF1A-204, TNFRSF1A-212	protein_coding, protein_coding, protein_coding
ENSG00000183798,5	EMILIN3	8.981795	0.596812	523.2319704	2.084970497	0.20955599	2.08E-25	1.74E-24	10.658757	TRUE	TRUE	TRUE	FALSE	ENST00000332312,4	EMILIN3-201	protein_coding
ENSG00000130021,15	PUDP	17.37029833	1.286673667	365.8041639	2.08222504	0.233038123	3.35E-21	2.27E-20	18.206435	TRUE	TRUE	TRUE	TRUE	ENST00000381077,10, ENST00000412827,6, ENST00000424830,6, ENST00000486446,3	PUDP-201, PUDP-202, PUDP-203, PUDP-205	protein_coding, protein_coding, protein_coding, protein_coding
ENSG00000112149,10	CD83	6.619900333	0.437905333	138.5758931	2.081457638	0.362208606	7.64E-11	2.77E-10	5.510794333	TRUE	TRUE	TRUE	FALSE	ENST00000612003,4, ENST00000379153,4	CD83-202, CD83-201	protein_coding, protein_coding
ENSG00000186377,8	CYP4X1	25.34147167	1.731029	364.9160825	2.077892059	0.178059236	1.51E-33	1.80E-32	4.736176333	TRUE	TRUE	FALSE	FALSE	ENST00000371901,4	CYP4X1-201	protein_coding
ENSG00000119720,18	NRDE2	3.130127333	0.233852	643.0031678	2.075887919	0.189532716	5.35E-30	5.54E-29	3.95778	TRUE	TRUE	FALSE	FALSE	ENST00000354366,8, ENST00000628832,1	NRDE2-201, NRDE2-210	protein_coding, protein_coding
ENSG00000105880,7	DLX5	4.142303	0.153682667	50.96798706	2.071630313	0.889894758	0.00017395	0.000370756	2.777490667	TRUE	TRUE	FALSE	FALSE	ENST00000648378,1, ENST00000486603,2	DLX5-203, DLX5-201	protein_coding, protein_coding
ENSG00000008282,9	SYPL1	98.318094	7.504554	1240.555326	2.070743978	0.118663898	2.85E-70	1.15E-68	78.45416933	TRUE	TRUE	TRUE	TRUE	ENST00000455385,7, ENST00000011473,6, ENST00000470347,1	SYPL1-202, SYPL1-201, SYPL1-205	protein_coding, protein_coding, protein_coding
ENSG00000135272,13	MDFIC	17.21668933	1.297324333	528.3505877	2.068770927	0.161949758	1.91E-39	2.86E-38	4.452806333	TRUE	TRUE	FALSE	FALSE	ENST00000393486,6, ENST00000448022,1, ENST00000423503,1	MDFIC-201, MDFIC-205, MDFIC-202	protein_coding, protein_coding, protein_coding
ENSG00000108176,15	DNAJC12	25.98223633	1.929455333	301.5277616	2.067663141	0.251278954	1.59E-18	9.30E-18	34.15239867	TRUE	TRUE	TRUE	TRUE	ENST00000225171,7, ENST00000483798,6, ENST00000339758,7	DNAJC12-201, DNAJC12-205, DNAJC12-202	protein_coding, protein_coding, protein_coding
ENSG00000179431,7	FJX1	11.49069967	0.885162	443.9151711	2.066122184	0.256404643	6.54E-18	3.71E-17	18.095245	TRUE	TRUE	TRUE	TRUE	ENST00000317811,6	FJX1-201	protein_coding
ENSG00000148680,16	HTR7	2.044117667	0.106179	50.69505975	2.063029328	0.652194278	1.45E-05	3.45E-05	0.590689667	FALSE	FALSE	FALSE	FALSE	ENST00000277874,10, ENST00000371719,2, ENST00000336152,8	HTR7-201, HTR7-203, HTR7-202	protein_coding, protein_coding, protein_coding
ENSG00000108375,13	RNF43	5.947862667	0.439349667	315.6471628	2.062678565	0.217137361	1.79E-23	1.36E-22	3.028147333	TRUE	TRUE	FALSE	FALSE	ENST00000583753,5, ENST00000584437,5, ENST00000407977,7, ENST00000577716,5, ENST00000577625,5, ENST00000581868,1	RNF43-207, RNF43-208, RNF43-201, RNF43-203, RNF43-202, RNF43-205	protein_coding, protein_coding, protein_coding, protein_coding, protein_coding, protein_coding
ENSG00000149218,5	ENDOD1	10.13592733	0.791703	504.705065	2.060972925	0.186316935	1.63E-30	1.72E-29	9.42913	TRUE	TRUE	TRUE	FALSE	ENST00000278505,5	ENDOD1-201	protein_coding
ENSG00000206432,4	TMEM200C	0.725821333	0.034921	66.82667323	2.051208242	0.600200163	5.96E-06	1.47E-05	0.615234667	FALSE	FALSE	FALSE	FALSE	ENST00000383490,3, ENST00000581347,2	TMEM200C-201, TMEM200C-202	protein_coding, protein_coding
ENSG00000141905,19	NFIC	23.09244733	1.749917	1387.421837	2.048931312	0.134167764	1.02E-54	2.60E-53	9.598758	TRUE	TRUE	TRUE	FALSE	ENST00000641145,1, ENST00000589123,5, ENST00000395111,7, ENST00000586919,5, ENST00000341919,7, ENST00000590282,5, ENST00000443272,3	NFIC-211, NFIC-206, NFIC-202, NFIC-204, NFIC-201, NFIC-210, NFIC-203	protein_coding, protein_coding, protein_coding, protein_coding, protein_coding, protein_coding, protein_coding
ENSG00000144331,20	ZNF385B	3.78014	0.215273333	60.49322774	2.046478454	0.50162246	4.18E-07	1.14E-06	0.267819667	FALSE	FALSE	FALSE	FALSE	ENST00000410066,7, ENST00000336917,9, ENST00000409343,5, ENST00000409692,5	ZNF385B-204, ZNF385B-201, ZNF385B-202, ZNF385B-203	protein_coding, protein_coding, protein_coding, protein_coding
ENSG00000154856,13	APCDD1	1.325727333	0.055066	45.24325092	2.040450213	0.745021763	5.98E-05	0.000134179	0.511834	FALSE	FALSE	FALSE	FALSE	ENST00000355285,10, ENST00000578882,1	APCDD1-201, APCDD1-203	protein_coding, protein_coding
ENSG00000100461,18	RBM23	55.488843	4.22828	2049.113826	2.04043549	0.099335063	8.11E-96	6.26E-94	68.20154033	TRUE	TRUE	TRUE	TRUE	ENST00000359890,8, ENST00000555209,5, ENST00000399922,6, ENST00000346528,9, ENST00000542016,6	RBM23-203, RBM23-215, RBM23-204, RBM23-202, RBM23-205	protein_coding, protein_coding, protein_coding, protein_coding, protein_coding
ENSG00000157404,17	KIT	3.316789	0.240016	171.1252537	2.036530794	0.33227956	7.95E-12	3.08E-11	3.472413333	TRUE	TRUE	FALSE	FALSE	ENST00000689994,1, ENST00000687295,1, ENST00000687109,1, ENST00000412167,7, ENST00000692783,1, ENST00000686011,1, ENST00000687246,1, ENST00000690543,1, ENST00000288135,6, ENST00000689832,1	KIT-217, KIT-213, KIT-209, KIT-202, KIT-223, KIT-208, KIT-211, KIT-219, KIT-201, KIT-216	protein_coding, protein_coding, protein_coding, protein_coding, protein_coding, protein_coding, protein_coding, protein_coding, protein_coding, protein_coding
ENSG00000184602,6	SNN	10.87642233	0.838302667	460.910056	2.036218331	0.20731822	8.01E-25	6.51E-24	12.05208567	TRUE	TRUE	TRUE	TRUE	ENST00000329565,6	SNN-201	protein_coding
ENSG00000140450,9	ARRDC4	8.534379667	0.576584333	390.4393507	2.03583085	0.236520272	6.61E-20	4.15E-19	11.442338	TRUE	TRUE	TRUE	TRUE	ENST00000268042,7	ARRDC4-201	protein_coding
ENSG00000170468,8	RIOX1	0.586914667	0	10.42582638	2.034932185	1.19212265	0.00056537	0.001134847	0	FALSE	FALSE	FALSE	FALSE	ENST00000304061,8	RIOX1-201	protein_coding
ENSG00000171227,7	TMEM37	7.673098	0.497790667	100.6249128	2.033895629	0.397076176	2.78E-09	8.95E-09	4.610091333	TRUE	TRUE	FALSE	FALSE	ENST00000409826,1, ENST00000306406,5	TMEM37-202, TMEM37-201	protein_coding, protein_coding
ENSG00000217236,2	SP9	13.37283167	0.920353333	337.7876158	2.032610634	0.232391098	1.96E-20	1.27E-19	8.165237	TRUE	TRUE	TRUE	FALSE	ENST00000394967,3	SP9-201	protein_coding
ENSG00000198729,5	PPP1R14C	25.290883	1.893914	457.3908762	2.028216948	0.185029408	5.22E-30	5.41E-29	13.51441867	TRUE	TRUE	TRUE	TRUE	ENST00000361131,5	PPP1R14C-201	protein_coding
ENSG00000175745,15	NR2F1	25.628389	1.977268667	1349.200209	2.026872856	0.131828311	2.15E-55	5.63E-54	48.77844867	TRUE	TRUE	TRUE	TRUE	ENST00000327111,8, ENST00000647447,1, ENST00000615873,2, ENST00000700211,1, ENST00000512697,2, ENST00000502982,2	NR2F1-201, NR2F1-206, NR2F1-205, NR2F1-207, NR2F1-204, NR2F1-202	protein_coding, protein_coding, protein_coding, protein_coding, protein_coding, protein_coding
ENSG00000169193,12	CCDC126	10.11751133	0.680961	147.1672009	2.025662477	0.376174736	6.73E-10	2.27E-09	9.030178	TRUE	TRUE	TRUE	FALSE	ENST00000307471,8, ENST00000409765,5, ENST00000410069,1	CCDC126-201, CCDC126-202, CCDC126-203	protein_coding, protein_coding, protein_coding
ENSG00000108819,11	PPP1R9B	23.057882	1.833298333	1732.638029	2.024277801	0.10932497	1.37E-78	7.09E-77	21.83681467	TRUE	TRUE	TRUE	TRUE	ENST00000612501,2	PPP1R9B-202	protein_coding
ENSG00000189127,8	ANKRD34B	8.203692667	0.623725	195.2180468	2.024234587	0.267141176	3.20E-16	1.64E-15	3.935037333	TRUE	TRUE	FALSE	FALSE	ENST00000338682,8	ANKRD34B-201	protein_coding
ENSG00000166446,15	CDYL2	5.32753	0.396445333	316.582764	2.022750418	0.199631904	3.58E-26	3.10E-25	1.343497	TRUE	FALSE	FALSE	FALSE	ENST00000570137,7, ENST00000562812,5, ENST00000563890,5, ENST00000566173,3	CDYL2-207, CDYL2-203, CDYL2-204, CDYL2-205	protein_coding, protein_coding, protein_coding, protein_coding
ENSG00000177311,12	ZBTB38	7.602023667	0.613924	587.2428507	2.022563241	0.164109813	6.02E-37	8.26E-36	6.956312	TRUE	TRUE	TRUE	FALSE	ENST00000321464,7, ENST00000514251,5, ENST00000637056,1, ENST00000441582,2	ZBTB38-201, ZBTB38-220, ZBTB38-222, ZBTB38-202	protein_coding, protein_coding, protein_coding, protein_coding
ENSG00000204516,10	MICB	8.451829	0.599118333	167.3135411	2.019350111	0.27417263	1.62E-15	7.99E-15	3.408499667	TRUE	TRUE	FALSE	FALSE	ENST00000538442,5, ENST00000399150,7, ENST00000252229,7	MICB-204, MICB-202, MICB-201	protein_coding, protein_coding, protein_coding
ENSG00000104313,20	EYA1	13.83991833	1.029731	648.4421869	2.019181468	0.180351715	3.87E-31	4.19E-30	16.149129	TRUE	TRUE	TRUE	TRUE	ENST00000388742,8, ENST00000340726,8, ENST00000419131,6, ENST00000388740,4, ENST00000303824,11, ENST00000645793,1, ENST00000647540,1, ENST00000643681,1, ENST00000644229,1, ENST00000644712,1, ENST00000388741,7, ENST00000388743,6	EYA1-205, EYA1-202, EYA1-207, EYA1-203, EYA1-201, EYA1-223, EYA1-224, EYA1-218, EYA1-219, EYA1-221, EYA1-204, EYA1-206	protein_coding, protein_coding, protein_coding, protein_coding, protein_coding, protein_coding, protein_coding, protein_coding, protein_coding, protein_coding, protein_coding, protein_coding
ENSG00000171246,7	NPTX1	5.385954333	0.443292333	247.286016	2.015033231	0.240292287	4.62E-19	2.77E-18	1.442626	TRUE	FALSE	FALSE	FALSE	ENST00000306773,5, ENST00000571100,2	NPTX1-201, NPTX1-203	protein_coding, protein_coding
ENSG00000143933,20	CALM2	682.127102	53.13553667	6184.611036	2.014971867	0.05796968	9.22E-267	1.61E-263	719.437495	TRUE	TRUE	TRUE	TRUE	ENST00000272298,12, ENST00000655450,1, ENST00000456319,6, ENST00000668667,1, ENST00000656538,1, ENST00000655728,1, ENST00000409563,5	CALM2-201, CALM2-210, CALM2-204, CALM2-213, CALM2-212, CALM2-211, CALM2-202	protein_coding, protein_coding, protein_coding, protein_coding, protein_coding, protein_coding, protein_coding
ENSG00000174684,7	B4GAT1	60.241982	4.626172667	1378.099787	2.009939744	0.129605935	2.81E-56	7.60E-55	67.98803633	TRUE	TRUE	TRUE	TRUE	ENST00000311181,5	B4GAT1-201	protein_coding
ENSG00000183337,18	BCOR	31.02560267	2.464145	2998.757938	2.007838028	0.0861761	4.16E-122	6.25E-120	39.48768167	TRUE	TRUE	TRUE	TRUE	ENST00000413905,6, ENST00000397354,7, ENST00000378455,8, ENST00000342274,8, ENST00000679513,1, ENST00000378444,9, ENST00000680831,1, ENST00000615339,2, ENST00000672922,2, ENST00000442018,6, ENST00000673391,1, ENST00000427012,3, ENST00000406200,4	BCOR-208, BCOR-205, BCOR-203, BCOR-201, BCOR-216, BCOR-202, BCOR-217, BCOR-212, BCOR-214, BCOR-210, BCOR-215, BCOR-209, BCOR-206	protein_coding, protein_coding, protein_coding, protein_coding, protein_coding, protein_coding, protein_coding, protein_coding, protein_coding, protein_coding, protein_coding, protein_coding, protein_coding
ENSG00000162817,7	C1orf115	8.632496667	0.623896667	324.2863067	2.007228462	0.22523734	4.67E-21	3.14E-20	8.238377333	TRUE	TRUE	TRUE	FALSE	ENST00000294889,6	C1orf115-201	protein_coding
ENSG00000198807,13	PAX9	4.248976	0.323017333	178.5773687	2.006849031	0.373757831	7.59E-10	2.55E-09	4.227032667	TRUE	TRUE	FALSE	FALSE	ENST00000402703,6, ENST00000361487,7	PAX9-202, PAX9-201	protein_coding, protein_coding
ENSG00000153012,12	LGI2	3.390122333	0.258869333	201.8446279	2.005363399	0.274061814	2.38E-15	1.16E-14	1.984775667	TRUE	FALSE	FALSE	FALSE	ENST00000382114,9	LGI2-201	protein_coding
ENSG00000105976,16	MET	19.88622533	1.599897333	1312.286986	2.004565201	0.109844791	1.95E-76	9.44E-75	13.20897933	TRUE	TRUE	TRUE	TRUE	ENST00000318493,11, ENST00000397752,8, ENST00000436117,2	MET-201, MET-202, MET-204	protein_coding, protein_coding, protein_coding
ENSG00000171596,7	NMUR1	0.448414	0	8.831304727	2.004193659	1.183329103	0.000621887	0.001243221	0.112629333	FALSE	FALSE	FALSE	FALSE	ENST00000305141,5	NMUR1-201	protein_coding
ENSG00000132846,6	ZBED3	16.06995533	1.257137667	992.4734188	2.00236409	0.139735175	1.33E-48	2.85E-47	14.266475	TRUE	TRUE	TRUE	TRUE	ENST00000255198,3	ZBED3-201	protein_coding
ENSG00000104611,12	SH2D4A	5.007076	0.346808667	171.9011485	1.999413771	0.324193534	6.68E-12	2.60E-11	3.089329	TRUE	TRUE	FALSE	FALSE	ENST00000265807,8, ENST00000518040,5, ENST00000519207,5	SH2D4A-201, SH2D4A-202, SH2D4A-204	protein_coding, protein_coding, protein_coding
ENSG00000154678,18	PDE1C	1.561955667	0.101456667	68.16064124	1.999158605	0.485371919	3.86E-07	1.05E-06	0.230820333	FALSE	FALSE	FALSE	FALSE	ENST00000396191,6, ENST00000321453,12, ENST00000396193,5, ENST00000396184,7, ENST00000396182,6	PDE1C-205, PDE1C-201, PDE1C-206, PDE1C-203, PDE1C-202	protein_coding, protein_coding, protein_coding, protein_coding, protein_coding
ENSG00000138613,14	APH1B	15.70076133	1.218223667	410.924676	1.995860822	0.188555266	3.30E-28	3.15E-27	9.17607	TRUE	TRUE	TRUE	FALSE	ENST00000261879,10, ENST00000380343,8	APH1B-201, APH1B-203	protein_coding, protein_coding
ENSG00000173376,14	NDNF	4.975435333	0.331128	126.0020881	1.994330392	0.356577712	2.19E-10	7.67E-10	2.616457667	TRUE	TRUE	FALSE	FALSE	ENST00000379692,9	NDNF-201	protein_coding
ENSG00000127561,16	SYNGR3	3.540741	0.175058667	71.69870727	1.994246523	0.567679304	4.64E-06	1.16E-05	2.495774	TRUE	TRUE	FALSE	FALSE	ENST00000248121,7, ENST00000562045,1	SYNGR3-201, SYNGR3-202	protein_coding, protein_coding
ENSG00000146910,14	CNPY1	10.548584	0.972838667	96.06883974	1.991801478	0.47632646	2.97E-07	8.16E-07	2.824940667	TRUE	TRUE	FALSE	FALSE	ENST00000406197,5, ENST00000682997,2, ENST00000636446,2, ENST00000321736,5, ENST00000636372,1	CNPY1-202, CNPY1-205, CNPY1-204, CNPY1-201, CNPY1-203	protein_coding, protein_coding, protein_coding, protein_coding, protein_coding
ENSG00000223658,8	C1GALT1C1L	1.441844	0	21.41558224	1.988295415	1.170752992	0.000647898	0.001291124	2.688000333	TRUE	TRUE	FALSE	FALSE	ENST00000475092,4	C1GALT1C1L-201	protein_coding
ENSG00000152778,10	IFIT5	23.99747133	1.852956333	801.9249805	1.984813008	0.159492808	1.44E-37	2.01E-36	28.564856	TRUE	TRUE	TRUE	TRUE	ENST00000371795,5, ENST00000681422,1, ENST00000681163,1, ENST00000681348,1	IFIT5-201, IFIT5-208, IFIT5-204, IFIT5-206	protein_coding, protein_coding, protein_coding, protein_coding
ENSG00000119899,13	SLC17A5	19.03740333	1.446902667	490.4265202	1.982467912	0.184288976	5.30E-29	5.22E-28	16.07274867	TRUE	TRUE	TRUE	TRUE	ENST00000355773,6	SLC17A5-201	protein_coding
ENSG00000163624,6	CDS1	20.30705767	1.599392667	655.5416437	1.980329755	0.15431425	1.04E-39	1.56E-38	14.50042833	TRUE	TRUE	TRUE	TRUE	ENST00000295887,6	CDS1-201	protein_coding
ENSG00000134247,10	PTGFRN	25.52705533	1.964102	1986.984428	1.979604945	0.100950276	1.24E-87	8.08E-86	20.19400133	TRUE	TRUE	TRUE	TRUE	ENST00000393203,3	PTGFRN-201	protein_coding
ENSG00000198944,6	SOWAHA	3.22495	0.249217667	115.4656501	1.978487545	0.424532424	3.27E-08	9.73E-08	2.543426667	TRUE	TRUE	FALSE	FALSE	ENST00000378693,4	SOWAHA-201	protein_coding
ENSG00000162624,16	LHX8	2.279954	0.071855333	29.85892628	1.977260634	0.886503302	0.000269025	0.000562289	0.359128667	FALSE	FALSE	FALSE	FALSE	ENST00000294638,9, ENST00000696555,1, ENST00000356261,4	LHX8-201, LHX8-204, LHX8-202	protein_coding, protein_coding, protein_coding
ENSG00000169752,17	NRG4	2.318447	0.110486333	42.87644271	1.977144204	0.707692216	5.75E-05	0.000129152	0.914225333	FALSE	FALSE	FALSE	FALSE	ENST00000394907,8	NRG4-201	protein_coding
ENSG00000124313,18	IQSEC2	3.304965	0.384293333	106.1648764	1.977140593	0.408436973	1.34E-08	4.10E-08	2.497464667	TRUE	TRUE	FALSE	FALSE	ENST00000640694,1, ENST00000675719,1, ENST00000674510,1, ENST00000642864,1, ENST00000375365,2, ENST00000498281,2, ENST00000639161,2, ENST00000485377,5, ENST00000675731,1, ENST00000638583,1	IQSEC2-217, IQSEC2-221, IQSEC2-219, IQSEC2-218, IQSEC2-201, IQSEC2-204, IQSEC2-209, IQSEC2-203, IQSEC2-222, IQSEC2-206	protein_coding, protein_coding, protein_coding, protein_coding, protein_coding, protein_coding, protein_coding, protein_coding, protein_coding, protein_coding
ENSG00000123609,11	NMI	17.32965233	1.218074667	133.4607936	1.976958808	0.322725664	9.07E-12	3.49E-11	2.593191	TRUE	TRUE	FALSE	FALSE	ENST00000243346,10	NMI-201	protein_coding
ENSG00000041353,10	RAB27B	0.888037	0.031724	34.53041682	1.974760291	0.784140581	0.000129346	0.000279622	0.129054667	FALSE	FALSE	FALSE	FALSE	ENST00000262094,10	RAB27B-201	protein_coding
ENSG00000146648,21	EGFR	5.654588	0.419762667	476.6815964	1.972797977	0.155096544	4.52E-39	6.67E-38	1.831333333	TRUE	FALSE	FALSE	FALSE	ENST00000344576,7, ENST00000275493,7, ENST00000455089,5, ENST00000342916,7, ENST00000420316,6, ENST00000450046,2	EGFR-203, EGFR-201, EGFR-206, EGFR-202, EGFR-204, EGFR-205	protein_coding, protein_coding, protein_coding, protein_coding, protein_coding, protein_coding
ENSG00000172081,14	MOB3A	8.511476	0.625945667	335.2642716	1.970390329	0.228462625	6.42E-20	4.03E-19	6.913453667	TRUE	TRUE	TRUE	FALSE	ENST00000357066,8, ENST00000592280,1	MOB3A-201, MOB3A-209	protein_coding, protein_coding
ENSG00000003436,16	TFPI	10.00423167	0.982697667	172.9156772	1.967529045	0.308258226	1.78E-12	7.23E-12	4.846953	TRUE	TRUE	FALSE	FALSE	ENST00000392365,5, ENST00000233156,9, ENST00000409676,5, ENST00000339091,8	TFPI-203, TFPI-201, TFPI-204, TFPI-202	protein_coding, protein_coding, protein_coding, protein_coding
ENSG00000123095,6	BHLHE41	2.180144667	0.144415667	75.27591502	1.965940318	0.498059231	8.62E-07	2.29E-06	1.403422333	TRUE	FALSE	FALSE	FALSE	ENST00000242728,5	BHLHE41-201	protein_coding
ENSG00000133985,3	TTC9	1.082118	0.080610667	64.90192303	1.959551391	0.598103847	1.19E-05	2.87E-05	0.972532333	FALSE	FALSE	FALSE	FALSE	ENST00000256367,3	TTC9-201	protein_coding
ENSG00000249715,13	FER1L5	0.475445	0.025490667	21.90785133	1.959341434	0.783610149	0.000140446	0.000302374	0.036738333	FALSE	FALSE	FALSE	FALSE	ENST00000624922,6, ENST00000623019,5	FER1L5-204, FER1L5-203	protein_coding, protein_coding
ENSG00000099250,18	NRP1	11.86398167	0.905941	760.3319371	1.957247687	0.151717744	4.54E-40	6.96E-39	11.613236	TRUE	TRUE	TRUE	TRUE	ENST00000374875,5, ENST00000265371,8, ENST00000374867,7, ENST00000395995,5, ENST00000374821,9, ENST00000374822,8, ENST00000374823,9, ENST00000374816,7, ENST00000432372,6	NRP1-207, NRP1-201, NRP1-206, NRP1-208, NRP1-203, NRP1-204, NRP1-205, NRP1-202, NRP1-212	protein_coding, protein_coding, protein_coding, protein_coding, protein_coding, protein_coding, protein_coding, protein_coding, protein_coding
ENSG00000185442,13	FAM174B	2.042076	0.071019	41.42951864	1.954863535	0.801075232	0.000166829	0.000356156	1.284314	TRUE	FALSE	FALSE	FALSE	ENST00000553393,5, ENST00000327355,6, ENST00000555748,5, ENST00000555064,5, ENST00000555696,5	FAM174B-202, FAM174B-201, FAM174B-207, FAM174B-204, FAM174B-206	protein_coding, protein_coding, protein_coding, protein_coding, protein_coding
ENSG00000179820,16	MYADM	5.126718667	0.339452333	129.5522846	1.953208767	0.394069105	7.76E-09	2.42E-08	6.515362333	TRUE	TRUE	TRUE	FALSE	ENST00000421337,6, ENST00000391771,1, ENST00000391770,9, ENST00000391769,2, ENST00000391768,2	MYADM-207, MYADM-205, MYADM-204, MYADM-203, MYADM-202	protein_coding, protein_coding, protein_coding, protein_coding, protein_coding
ENSG00000198885,10	ITPRIPL1	8.854738333	0.708297333	393.2988363	1.953098169	0.244288492	1.34E-17	7.49E-17	15.747805	TRUE	TRUE	TRUE	TRUE	ENST00000439118,3, ENST00000536814,1, ENST00000361124,5	ITPRIPL1-204, ITPRIPL1-205, ITPRIPL1-201	protein_coding, protein_coding, protein_coding
ENSG00000253276,5	CCDC71L	7.460115667	0.595187333	395.9512794	1.951768277	0.20445631	1.39E-23	1.07E-22	5.737863	TRUE	TRUE	TRUE	FALSE	ENST00000523505,3	CCDC71L-201	protein_coding
ENSG00000162849,16	KIF26B	1.555428	0.113984	173.5970687	1.951585577	0.287987129	1.29E-13	5.68E-13	0.17023	FALSE	FALSE	FALSE	FALSE	ENST00000407071,7, ENST00000366518,4	KIF26B-202, KIF26B-201	protein_coding, protein_coding
ENSG00000116016,14	EPAS1	9.456213333	0.722090333	532.6559063	1.948051682	0.161808995	2.29E-35	2.93E-34	6.120387667	TRUE	TRUE	TRUE	FALSE	ENST00000263734,5	EPAS1-201	protein_coding
ENSG00000249773,3	ENSG00000249773	1.956336333	0.086790333	43.96218759	1.945924376	0.888833546	0.000317382	0.000657862	1.491997	TRUE	FALSE	FALSE	FALSE	ENST00000426595,1	ENST00000426595	protein_coding
ENSG00000139266,6	MARCHF9	10.60470467	0.775006667	312.6517896	1.939197428	0.233242405	9.86E-19	5.80E-18	11.56886033	TRUE	TRUE	TRUE	TRUE	ENST00000266643,6, ENST00000548358,1	MARCHF9-201, MARCHF9-202	protein_coding, protein_coding
ENSG00000066230,12	SLC9A3	7.905605333	0.665294333	665.2704296	1.936978885	0.188122703	7.78E-27	6.94E-26	11.55709333	TRUE	TRUE	TRUE	TRUE	ENST00000264938,8, ENST00000644203,1, ENST00000514375,1	SLC9A3-201, SLC9A3-204, SLC9A3-203	protein_coding, protein_coding, protein_coding
ENSG00000152382,6	TADA1	19.684771	1.464529	461.6173078	1.935628119	0.215568982	2.92E-21	1.99E-20	31.92638167	TRUE	TRUE	TRUE	TRUE	ENST00000367874,5	TADA1-201	protein_coding
ENSG00000164251,5	F2RL1	8.799882667	0.686786333	236.2354622	1.935481621	0.278550064	4.01E-14	1.82E-13	8.571341	TRUE	TRUE	TRUE	FALSE	ENST00000296677,5	F2RL1-201	protein_coding
ENSG00000092421,17	SEMA6A	8.931557667	0.873152333	622.9599418	1.933293191	0.165689284	1.98E-33	2.35E-32	5.475564	TRUE	TRUE	FALSE	FALSE	ENST00000343348,11, ENST00000257414,12, ENST00000513137,5, ENST00000503865,1, ENST00000510263,5	SEMA6A-202, SEMA6A-201, SEMA6A-212, SEMA6A-205, SEMA6A-210	protein_coding, protein_coding, protein_coding, protein_coding, protein_coding
ENSG00000127955,17	GNAI1	20.21334733	1.637061	507.3994	1.933101098	0.172969832	5.73E-31	6.17E-30	14.61247567	TRUE	TRUE	TRUE	TRUE	ENST00000649225,1, ENST00000648663,1, ENST00000649855,1, ENST00000648098,1, ENST00000648476,1, ENST00000648412,1, ENST00000648953,1, ENST00000648306,1, ENST00000648832,1, ENST00000648877,1, ENST00000442586,2, ENST00000649487,1, ENST00000649267,1, ENST00000351004,8, ENST00000649796,2, ENST00000649634,1, ENST00000457358,7	GNAI1-223, GNAI1-216, GNAI1-229, GNAI1-209, GNAI1-214, GNAI1-212, GNAI1-219, GNAI1-210, GNAI1-217, GNAI1-218, GNAI1-203, GNAI1-226, GNAI1-224, GNAI1-201, GNAI1-228, GNAI1-227, GNAI1-204	protein_coding, protein_coding, protein_coding, protein_coding, protein_coding, protein_coding, protein_coding, protein_coding, protein_coding, protein_coding, protein_coding, protein_coding, protein_coding, protein_coding, protein_coding, protein_coding, protein_coding
ENSG00000167034,10	NKX3-1	2.925565667	0.228153333	88.87766009	1.93208139	0.432618316	9.16E-08	2.63E-07	1.383314	TRUE	FALSE	FALSE	FALSE	ENST00000380871,5, ENST00000523261,1	NKX3-1-201, NKX3-1-202	protein_coding, protein_coding
ENSG00000139508,15	SLC46A3	6.668658	0.512843	142.0415455	1.931187152	0.333810543	8.06E-11	2.91E-10	3.690573333	TRUE	TRUE	FALSE	FALSE	ENST00000266943,11, ENST00000380814,4	SLC46A3-201, SLC46A3-202	protein_coding, protein_coding
ENSG00000124212,6	PTGIS	0.239780667	0	9.815779871	1.930861414	1.174873342	0.00079181	0.001562686	0.039235	FALSE	FALSE	FALSE	FALSE	ENST00000244043,5	PTGIS-201	protein_coding
ENSG00000174607,11	UGT8	21.27060367	1.712457333	651.7181619	1.930324997	0.158356703	3.79E-36	5.02E-35	16.24813633	TRUE	TRUE	TRUE	TRUE	ENST00000310836,11, ENST00000394511,3	UGT8-201, UGT8-202	protein_coding, protein_coding
ENSG00000078549,15	ADCYAP1R1	2.195995667	0.179412	128.6606751	1.928048848	0.371930109	2.47E-09	7.99E-09	1.389212333	TRUE	FALSE	FALSE	FALSE	ENST00000304166,9, ENST00000614107,4, ENST00000409363,5, ENST00000396211,6, ENST00000409489,5	ADCYAP1R1-201, ADCYAP1R1-207, ADCYAP1R1-203, ADCYAP1R1-202, ADCYAP1R1-204	protein_coding, protein_coding, protein_coding, protein_coding, protein_coding
ENSG00000054598,9	FOXC1	75.532955	6.372823	3973.85228	1.927453306	0.083121403	6.43E-121	9.37E-119	87.03157167	TRUE	TRUE	TRUE	TRUE	ENST00000645831,2	FOXC1-201	protein_coding
ENSG00000104081,14	BMF	2.172193667	0.155290667	111.2601702	1.924180738	0.391683721	1.04E-08	3.21E-08	2.075071	TRUE	FALSE	FALSE	FALSE	ENST00000354670,9, ENST00000397573,5, ENST00000561360,5, ENST00000561282,5, ENST00000558774,5, ENST00000431415,3, ENST00000559701,5	BMF-201, BMF-202, BMF-210, BMF-209, BMF-206, BMF-203, BMF-207	protein_coding, protein_coding, protein_coding, protein_coding, protein_coding, protein_coding, protein_coding
ENSG00000102390,11	PBDC1	38.995249	3.298172333	608.0845757	1.923595918	0.175227233	5.35E-30	5.54E-29	48.54939567	TRUE	TRUE	TRUE	TRUE	ENST00000373357,3, ENST00000373358,8	PBDC1-201, PBDC1-202	protein_coding, protein_coding
ENSG00000185361,9	TNFAIP8L1	3.816269333	0.329632667	178.6687563	1.915164267	0.302229304	2.68E-12	1.07E-11	3.073582	TRUE	TRUE	FALSE	FALSE	ENST00000327473,9, ENST00000536716,1	TNFAIP8L1-201, TNFAIP8L1-202	protein_coding, protein_coding
ENSG00000170961,7	HAS2	0.427336667	0	17.64456252	1.9095358	1.155691326	0.000837249	0.001647203	0.677480333	FALSE	FALSE	FALSE	FALSE	ENST00000303924,5	HAS2-201	protein_coding
ENSG00000179886,6	TIGD5	5.230570333	0.414492333	382.3230605	1.908137791	0.223196768	1.42E-19	8.74E-19	4.240943333	TRUE	TRUE	FALSE	FALSE	ENST00000504548,4	TIGD5-201	protein_coding
ENSG00000205808,7	PLPP6	10.89643167	0.89345	291.8194385	1.907932435	0.234252174	4.35E-18	2.48E-17	9.975806333	TRUE	TRUE	TRUE	FALSE	ENST00000381883,5	PLPP6-201	protein_coding
ENSG00000220205,9	VAMP2	63.31356367	5.511918667	1166.161106	1.90781282	0.123028384	3.50E-56	9.42E-55	60.75791733	TRUE	TRUE	TRUE	TRUE	ENST00000316509,11, ENST00000404970,3, ENST00000488857,5, ENST00000481878,1	VAMP2-201, VAMP2-202, VAMP2-204, VAMP2-203	protein_coding, protein_coding, protein_coding, protein_coding
ENSG00000110367,14	DDX6	57.93222267	4.985467	4379.860469	1.906540451	0.071657914	6.51E-158	2.01E-155	85.77466767	TRUE	TRUE	TRUE	TRUE	ENST00000534980,7, ENST00000620157,4, ENST00000526070,2	DDX6-206, DDX6-207, DDX6-202	protein_coding, protein_coding, protein_coding
ENSG00000164091,12	WDR82	100.6714927	8.610982	4945.300699	1.905659088	0.065174338	6.93E-190	4.36E-187	114.485176	TRUE	TRUE	TRUE	TRUE	ENST00000296490,8	WDR82-201	protein_coding
ENSG00000140853,17	NLRC5	2.719506	0.218461667	158.8306472	1.898809543	0.272514282	3.80E-14	1.73E-13	0.321893	FALSE	FALSE	FALSE	FALSE	ENST00000262510,10, ENST00000688547,1, ENST00000539144,5	NLRC5-201, NLRC5-229, NLRC5-216	protein_coding, protein_coding, protein_coding
ENSG00000119922,11	IFIT2	0.960219	0.040085667	23.8392443	1.897104938	1.006733507	0.000653598	0.001301825	0.187654	FALSE	FALSE	FALSE	FALSE	ENST00000638108,1, ENST00000680381,1, ENST00000679734,1, ENST00000680954,1, ENST00000680809,1, ENST00000371826,4, ENST00000679755,1	IFIT2-203, IFIT2-209, IFIT2-207, IFIT2-212, IFIT2-211, IFIT2-201, IFIT2-208	protein_coding, protein_coding, protein_coding, protein_coding, protein_coding, protein_coding, protein_coding
ENSG00000137203,15	TFAP2A	27.496886	2.322504	1082.31726	1.894947465	0.127832988	1.20E-51	2.82E-50	26.878387	TRUE	TRUE	TRUE	TRUE	ENST00000379608,9, ENST00000379613,10, ENST00000319516,8, ENST00000482890,6	TFAP2A-202, TFAP2A-203, TFAP2A-201, TFAP2A-213	protein_coding, protein_coding, protein_coding, protein_coding
ENSG00000112742,10	TTK	49.84528533	4.344849	1657.139562	1.894317575	0.105619896	7.28E-74	3.17E-72	64.011692	TRUE	TRUE	TRUE	TRUE	ENST00000509894,5, ENST00000230510,7, ENST00000369798,7, ENST00000627129,1	TTK-208, TTK-201, TTK-202, TTK-211	protein_coding, protein_coding, protein_coding, protein_coding
ENSG00000258659,7	TRIM34	1.144434	0.014757	19.08945126	1.894241177	1.144781766	0.000873319	0.001713246	0.042944	FALSE	FALSE	FALSE	FALSE	ENST00000514226,5, ENST00000429814,3	TRIM34-204, TRIM34-201	protein_coding, protein_coding
ENSG00000163623,10	NKX6-1	6.995016667	0.569915667	312.1884533	1.892891288	0.248574993	3.14E-16	1.61E-15	6.064838333	TRUE	TRUE	TRUE	FALSE	ENST00000295886,5, ENST00000515820,6	NKX6-1-201, NKX6-1-202	protein_coding, protein_coding
ENSG00000175087,10	PDIK1L	12.396165	1.126793667	436.8692231	1.890156982	0.200254315	4.47E-23	3.34E-22	13.39701	TRUE	TRUE	TRUE	TRUE	ENST00000619836,4, ENST00000374269,2, ENST00000374271,8	PDIK1L-204, PDIK1L-201, PDIK1L-202	protein_coding, protein_coding, protein_coding
ENSG00000122691,13	TWIST1	6.444186667	0.521076333	112.0356597	1.889983259	0.434461266	1.73E-07	4.85E-07	6.125387333	TRUE	TRUE	TRUE	FALSE	ENST00000242261,6	TWIST1-201	protein_coding
ENSG00000160161,9	CILP2	9.758454667	0.829691667	585.3546404	1.886610678	0.183085182	8.02E-27	7.14E-26	6.868807	TRUE	TRUE	TRUE	FALSE	ENST00000586018,5, ENST00000291495,5	CILP2-202, CILP2-201	protein_coding, protein_coding
ENSG00000152147,11	GEMIN6	41.59471233	3.894294	801.1461903	1.882113017	0.157423483	7.28E-35	9.10E-34	60.31182167	TRUE	TRUE	TRUE	TRUE	ENST00000409011,5, ENST00000409566,1, ENST00000281950,8	GEMIN6-202, GEMIN6-203, GEMIN6-201	protein_coding, protein_coding, protein_coding
ENSG00000167695,15	TLCD3A	52.098497	4.688873	808.1713345	1.879841252	0.147979964	6.84E-39	9.99E-38	52.46821467	TRUE	TRUE	TRUE	TRUE	ENST00000572018,5, ENST00000301324,8, ENST00000308278,13	TLCD3A-205, TLCD3A-201, TLCD3A-202	protein_coding, protein_coding, protein_coding
ENSG00000104154,7	SLC30A4	4.862709	0.399074667	268.7273219	1.879393948	0.236214281	2.17E-17	1.20E-16	3.695676333	TRUE	TRUE	FALSE	FALSE	ENST00000261867,5	SLC30A4-201	protein_coding
ENSG00000170775,3	GPR37	0.755942667	0.022525333	31.67314639	1.878984147	0.875418307	0.000408349	0.000836291	0.261254	FALSE	FALSE	FALSE	FALSE	ENST00000303921,3	GPR37-201	protein_coding
ENSG00000135956,9	TMEM127	11.594829	0.961826333	655.3713703	1.878847542	0.158913407	3.59E-34	4.38E-33	13.24137067	TRUE	TRUE	TRUE	TRUE	ENST00000258439,8, ENST00000432959,1, ENST00000435268,1	TMEM127-201, TMEM127-202, TMEM127-203	protein_coding, protein_coding, protein_coding
ENSG00000139971,15	ARMH4	1.751093333	0.135705333	124.8932142	1.874735497	0.359537939	2.37E-09	7.68E-09	1.110715	FALSE	FALSE	FALSE	FALSE	ENST00000267485,7	ARMH4-201	protein_coding
ENSG00000075223,14	SEMA3C	19.39316067	1.568988667	754.4399445	1.874292691	0.136490375	7.98E-45	1.48E-43	8.578341333	TRUE	TRUE	TRUE	FALSE	ENST00000265361,8, ENST00000419255,6	SEMA3C-201, SEMA3C-203	protein_coding, protein_coding
ENSG00000115507,10	OTX1	2.802131	0.192740667	91.30079711	1.873720282	0.528903634	5.38E-06	1.33E-05	3.428226	TRUE	TRUE	FALSE	FALSE	ENST00000366671,7, ENST00000282549,7	OTX1-202, OTX1-201	protein_coding, protein_coding
ENSG00000143153,14	ATP1B1	10.28155067	0.910332333	260.5049713	1.871966294	0.280360723	3.08E-13	1.32E-12	17.485151	TRUE	TRUE	TRUE	TRUE	ENST00000367816,5, ENST00000690184,1, ENST00000689522,1, ENST00000691106,1, ENST00000367815,9, ENST00000686702,1, ENST00000685155,1, ENST00000685792,1, ENST00000691753,1, ENST00000494797,2, ENST00000691802,1, ENST00000687745,1, ENST00000685762,1	ATP1B1-202, ATP1B1-214, ATP1B1-213, ATP1B1-216, ATP1B1-201, ATP1B1-207, ATP1B1-204, ATP1B1-206, ATP1B1-217, ATP1B1-203, ATP1B1-218, ATP1B1-210, ATP1B1-205	protein_coding, protein_coding, protein_coding, protein_coding, protein_coding, protein_coding, protein_coding, protein_coding, protein_coding, protein_coding, protein_coding, protein_coding, protein_coding
ENSG00000136147,18	PHF11	7.247434	0.435458	52.95108862	1.871416894	0.499774432	2.45E-06	6.28E-06	0.046735667	FALSE	FALSE	FALSE	FALSE	ENST00000378319,8, ENST00000496623,5, ENST00000357596,7, ENST00000488958,5	PHF11-202, PHF11-218, PHF11-201, PHF11-215	protein_coding, protein_coding, protein_coding, protein_coding
ENSG00000130813,18	SHFL	2.184775333	0.105248667	34.26263445	1.868043911	0.713061955	0.000122797	0.000266122	0.247357	FALSE	FALSE	FALSE	FALSE	ENST00000253110,16, ENST00000591813,5, ENST00000397881,7	SHFL-201, SHFL-209, SHFL-202	protein_coding, protein_coding, protein_coding
ENSG00000134294,14	SLC38A2	116.7431063	9.867067333	4179.996266	1.864158677	0.180063755	5.12E-27	4.60E-26	174.987256	TRUE	TRUE	TRUE	TRUE	ENST00000256689,10, ENST00000551374,5, ENST00000612232,1	SLC38A2-201, SLC38A2-209, SLC38A2-214	protein_coding, protein_coding, protein_coding
ENSG00000139514,13	SLC7A1	34.24342033	3.034043333	3129.644556	1.863754355	0.089343348	1.53E-98	1.27E-96	40.416285	TRUE	TRUE	TRUE	TRUE	ENST00000380752,10	SLC7A1-201	protein_coding
ENSG00000261594,4	TPBGL	0.78103	0.011269333	21.00490228	1.857670445	1.138683994	0.000986663	0.001925527	0.242858333	FALSE	FALSE	FALSE	FALSE	ENST00000562197,3	TPBGL-201	protein_coding
ENSG00000135973,3	GPR45	1.559846667	0.040135333	18.99806324	1.856021835	1.112158131	0.000962831	0.001881115	0.432382	FALSE	FALSE	FALSE	FALSE	ENST00000258456,3	GPR45-201	protein_coding
ENSG00000260027,5	HOXB7	19.09582933	1.666986333	317.2727841	1.855961106	0.230981771	1.21E-17	6.79E-17	18.000989	TRUE	TRUE	TRUE	TRUE	ENST00000239165,9	HOXB7-201	protein_coding
ENSG00000134762,17	DSC3	30.410794	2.732144667	1814.347372	1.855105461	0.090993625	2.78E-94	2.03E-92	14.614587	TRUE	TRUE	TRUE	TRUE	ENST00000360428,9, ENST00000434452,5	DSC3-201, DSC3-202	protein_coding, protein_coding
ENSG00000090776,6	EFNB1	20.956657	1.818004333	1199.769178	1.853950965	0.128708659	6.25E-49	1.35E-47	26.128356	TRUE	TRUE	TRUE	TRUE	ENST00000204961,5	EFNB1-201	protein_coding
ENSG00000138459,9	SLC35A5	35.29494333	3.088655	996.1624834	1.853902557	0.135422561	1.50E-44	2.78E-43	41.833002	TRUE	TRUE	TRUE	TRUE	ENST00000492406,6, ENST00000261034,6, ENST00000494706,1	SLC35A5-206, SLC35A5-201, SLC35A5-207	protein_coding, protein_coding, protein_coding
ENSG00000077943,8	ITGA8	17.467197	1.50168	1029.473916	1.851943258	0.118670317	8.58E-57	2.35E-55	6.344522333	TRUE	TRUE	TRUE	FALSE	ENST00000378076,4	ITGA8-201	protein_coding
ENSG00000104332,12	SFRP1	3.655250333	0.297439667	154.6479061	1.851843395	0.314177899	5.05E-11	1.85E-10	2.170955667	TRUE	TRUE	FALSE	FALSE	ENST00000220772,8, ENST00000379845,3	SFRP1-201, SFRP1-202	protein_coding, protein_coding
ENSG00000175697,11	GPR156	0.808808667	0.059239	44.9056167	1.847583414	0.690139147	0.000108856	0.000237182	0.513276	FALSE	FALSE	FALSE	FALSE	ENST00000464295,6, ENST00000461057,1	GPR156-202, GPR156-201	protein_coding, protein_coding
ENSG00000105641,4	SLC5A5	5.167451333	0.449143333	220.1846011	1.847388335	0.279980901	5.59E-13	2.35E-12	3.143477667	TRUE	TRUE	FALSE	FALSE	ENST00000222248,4	SLC5A5-201	protein_coding
ENSG00000197757,8	HOXC6	14.06215167	1.138338333	339.006054	1.846050233	0.185745156	3.74E-25	3.10E-24	13.06001667	TRUE	TRUE	TRUE	TRUE	ENST00000394331,3, ENST00000243108,5	HOXC6-202, HOXC6-201	protein_coding, protein_coding
ENSG00000114251,15	WNT5A	13.75567467	1.157475333	791.4801016	1.845209516	0.153201918	2.74E-35	3.50E-34	15.098752	TRUE	TRUE	TRUE	TRUE	ENST00000264634,9, ENST00000474267,5, ENST00000497027,5	WNT5A-201, WNT5A-202, WNT5A-205	protein_coding, protein_coding, protein_coding
ENSG00000026103,25	FAS	14.12863967	1.153439333	220.1625521	1.844394015	0.270762506	1.30E-13	5.72E-13	6.392309333	TRUE	TRUE	TRUE	FALSE	ENST00000690268,1, ENST00000357339,7, ENST00000697035,1, ENST00000696776,1, ENST00000696779,1, ENST00000696780,1, ENST00000562983,3, ENST00000652046,1, ENST00000696781,1, ENST00000696768,1, ENST00000355740,8, ENST00000494410,5, ENST00000355279,2, ENST00000460510,6, ENST00000477270,6, ENST00000697097,1, ENST00000696771,1, ENST00000494799,6, ENST00000696999,1	FAS-223, FAS-204, FAS-254, FAS-238, FAS-241, FAS-242, FAS-216, FAS-221, FAS-243, FAS-230, FAS-203, FAS-214, FAS-202, FAS-206, FAS-208, FAS-261, FAS-233, FAS-215, FAS-253	protein_coding, protein_coding, protein_coding, protein_coding, protein_coding, protein_coding, protein_coding, protein_coding, protein_coding, protein_coding, protein_coding, protein_coding, protein_coding, protein_coding, protein_coding, protein_coding, protein_coding, protein_coding, protein_coding
ENSG00000123444,14	KBTBD4	10.22357567	0.960432667	329.8214048	1.842895056	0.239765015	2.04E-16	1.07E-15	14.27765433	TRUE	TRUE	TRUE	TRUE	ENST00000526005,5, ENST00000430070,7, ENST00000533290,5, ENST00000395288,6, ENST00000525720,1	KBTBD4-204, KBTBD4-202, KBTBD4-209, KBTBD4-201, KBTBD4-203	protein_coding, protein_coding, protein_coding, protein_coding, protein_coding
ENSG00000178718,7	RPP25	53.300064	4.729295	2026.742152	1.841652737	0.101435238	1.53E-75	7.11E-74	72.234114	TRUE	TRUE	TRUE	TRUE	ENST00000322177,6	RPP25-201	protein_coding
ENSG00000169926,11	KLF13	7.075827	0.599356	693.1520048	1.840963337	0.168936963	1.59E-29	1.60E-28	8.246865667	TRUE	TRUE	TRUE	FALSE	ENST00000307145,4, ENST00000560473,1	KLF13-201, KLF13-207	protein_coding, protein_coding
ENSG00000125741,6	OPA3	8.137936333	0.739592667	868.1464897	1.84072911	0.162011593	8.66E-32	9.62E-31	10.05640133	TRUE	TRUE	TRUE	FALSE	ENST00000323060,4, ENST00000263275,5, ENST00000544371,1	OPA3-202, OPA3-201, OPA3-203	protein_coding, protein_coding, protein_coding
ENSG00000196371,4	FUT4	5.315679667	0.435971	359.6521331	1.839155662	0.223728953	2.75E-18	1.59E-17	5.706609333	TRUE	TRUE	TRUE	FALSE	ENST00000358752,4	FUT4-201	protein_coding
ENSG00000163866,9	SMIM12	31.23733033	3.579297333	714.5885127	1.838300969	0.157455925	2.30E-33	2.71E-32	38.074687	TRUE	TRUE	TRUE	TRUE	ENST00000521580,3, ENST00000446026,1, ENST00000456842,1, ENST00000423898,1, ENST00000417239,1	SMIM12-206, SMIM12-204, SMIM12-205, SMIM12-202, SMIM12-201	protein_coding, protein_coding, protein_coding, protein_coding, protein_coding
ENSG00000183087,15	GAS6	4.976782	0.337218333	113.0930749	1.838171596	0.349500089	2.03E-09	6.62E-09	1.692557333	TRUE	FALSE	FALSE	FALSE	ENST00000327773,7	GAS6-201	protein_coding
ENSG00000188229,6	TUBB4B	352.3335013	31.571634	8192.191005	1.837473169	0.062095449	2.60E-194	1.78E-191	479.288844	TRUE	TRUE	TRUE	TRUE	ENST00000340384,5	TUBB4B-201	protein_coding
ENSG00000113532,13	ST8SIA4	0.712378	0.019193	18.82822451	1.833859105	1.152364863	0.001083897	0.002105373	0.007616	FALSE	FALSE	FALSE	FALSE	ENST00000231461,10, ENST00000451528,2	ST8SIA4-201, ST8SIA4-202	protein_coding, protein_coding
ENSG00000164976,9	MYORG	4.12875	0.329695	272.2879029	1.829128834	0.226131918	8.40E-18	4.73E-17	2.834637667	TRUE	TRUE	FALSE	FALSE	ENST00000297625,8	MYORG-201	protein_coding
ENSG00000100697,17	DICER1	712.1927697	64.019847	59998.89242	1.823942606	0.105047808	2.18E-69	8.53E-68	336.46294	TRUE	TRUE	TRUE	TRUE	ENST00000529720,2, ENST00000674628,2, ENST00000343455,8, ENST00000531162,7, ENST00000526495,6, ENST00000393063,6, ENST00000527414,5, ENST00000541352,5, ENST00000696736,1, ENST00000532939,3, ENST00000696737,1, ENST00000696740,1	DICER1-208, DICER1-214, DICER1-201, DICER1-209, DICER1-203, DICER1-202, DICER1-204, DICER1-211, DICER1-220, DICER1-210, DICER1-221, DICER1-224	protein_coding, protein_coding, protein_coding, protein_coding, protein_coding, protein_coding, protein_coding, protein_coding, protein_coding, protein_coding, protein_coding, protein_coding
ENSG00000172733,12	PURG	2.630345333	0.182686	65.60259498	1.822177137	0.50948399	5.35E-06	1.33E-05	2.056298	TRUE	FALSE	FALSE	FALSE	ENST00000339382,3, ENST00000523392,2, ENST00000475541,2	PURG-201, PURG-203, PURG-202	protein_coding, protein_coding, protein_coding
ENSG00000168906,13	MAT2A	207.2590293	18.36687067	5828.33829	1.819343402	0.058720366	1.27E-212	1.25E-209	240.560591	TRUE	TRUE	TRUE	TRUE	ENST00000306434,8, ENST00000409017,1	MAT2A-201, MAT2A-202	protein_coding, protein_coding
ENSG00000126882,13	FAM78A	1.637273333	0.097715333	83.60786987	1.818303264	0.472799055	1.85E-06	4.79E-06	1.980778333	TRUE	FALSE	FALSE	FALSE	ENST00000372269,7, ENST00000372271,4	FAM78A-202, FAM78A-203	protein_coding, protein_coding
ENSG00000146535,14	GNA12	15.60343867	1.361219	742.0785284	1.818003446	0.142755539	5.34E-39	7.85E-38	13.168362	TRUE	TRUE	TRUE	TRUE	ENST00000275364,8, ENST00000407904,7, ENST00000407653,1	GNA12-201, GNA12-203, GNA12-202	protein_coding, protein_coding, protein_coding
ENSG00000110218,9	PANX1	11.589765	1.057167333	377.385901	1.813925966	0.221366152	3.66E-18	2.10E-17	11.06091133	TRUE	TRUE	TRUE	FALSE	ENST00000227638,8, ENST00000436171,2	PANX1-201, PANX1-202	protein_coding, protein_coding
ENSG00000172465,14	TCEAL1	51.08467967	4.437897333	627.2312036	1.811217467	0.168077234	6.46E-29	6.34E-28	63.39144933	TRUE	TRUE	TRUE	TRUE	ENST00000372626,7, ENST00000372625,8, ENST00000372624,3	TCEAL1-203, TCEAL1-202, TCEAL1-201	protein_coding, protein_coding, protein_coding
ENSG00000182704,8	TSKU	6.759033	0.570429333	239.9971055	1.808707379	0.266793535	1.79E-13	7.82E-13	7.988253333	TRUE	TRUE	TRUE	FALSE	ENST00000612930,1, ENST00000333090,5, ENST00000527881,1	TSKU-205, TSKU-201, TSKU-203	protein_coding, protein_coding, protein_coding
ENSG00000113384,14	GOLPH3	48.61124267	4.401807333	1226.494999	1.807777725	0.119666898	2.12E-53	5.20E-52	50.65702767	TRUE	TRUE	TRUE	TRUE	ENST00000265070,7	GOLPH3-201	protein_coding
ENSG00000153029,16	MR1	14.004411	1.234369	404.5904187	1.802486765	0.185762636	4.35E-24	3.43E-23	5.457358667	TRUE	TRUE	FALSE	FALSE	ENST00000614012,5, ENST00000434571,7, ENST00000367580,6, ENST00000617803,5, ENST00000683652,1, ENST00000367579,7, ENST00000282990,10	MR1-208, MR1-205, MR1-204, MR1-209, MR1-210, MR1-203, MR1-201	protein_coding, protein_coding, protein_coding, protein_coding, protein_coding, protein_coding, protein_coding
ENSG00000204950,4	LRRC10B	0.516994333	0	9.794016011	1.800239666	1.174628249	0.001226686	0.002362622	0.111013	FALSE	FALSE	FALSE	FALSE	ENST00000378075,4	LRRC10B-201	protein_coding
ENSG00000135439,12	AGAP2	0.813729333	0.05343	44.13209848	1.799078986	0.558407236	2.09E-05	4.90E-05	0.292678333	FALSE	FALSE	FALSE	FALSE	ENST00000257897,7, ENST00000547588,6	AGAP2-201, AGAP2-203	protein_coding, protein_coding
ENSG00000151690,15	MFSD6	2.148951667	0.179293	84.50281264	1.791309711	0.387565038	6.14E-08	1.79E-07	0.807976333	FALSE	FALSE	FALSE	FALSE	ENST00000392328,6, ENST00000281416,11	MFSD6-202, MFSD6-201	protein_coding, protein_coding
ENSG00000136997,21	MYC	39.72969067	3.568178333	1537.365154	1.789194466	0.131999029	1.14E-43	2.03E-42	114.3416527	TRUE	TRUE	TRUE	TRUE	ENST00000259523,10, ENST00000641252,1, ENST00000651626,1, ENST00000641036,1, ENST00000377970,6, ENST00000524013,2, ENST00000621592,8, ENST00000652288,1	MYC-201, MYC-208, MYC-209, MYC-207, MYC-202, MYC-205, MYC-206, MYC-210	protein_coding, protein_coding, protein_coding, protein_coding, protein_coding, protein_coding, protein_coding, protein_coding
ENSG00000127920,6	GNG11	2.299866	0.135708333	39.90264995	1.788565882	0.639269906	8.71E-05	0.000192043	0.482063333	FALSE	FALSE	FALSE	FALSE	ENST00000248564,6	GNG11-201	protein_coding
ENSG00000164161,10	HHIP	1.034230333	0.037912333	33.72487411	1.787756781	0.906865212	0.000736927	0.001460778	0.622854333	FALSE	FALSE	FALSE	FALSE	ENST00000296575,8, ENST00000434550,2	HHIP-201, HHIP-202	protein_coding, protein_coding
ENSG00000173928,4	SWSAP1	6.290630667	0.411411667	85.32966086	1.787544088	0.54880495	1.90E-05	4.48E-05	10.33346233	TRUE	TRUE	TRUE	FALSE	ENST00000674460,1, ENST00000312423,4	SWSAP1-202, SWSAP1-201	protein_coding, protein_coding
ENSG00000167553,17	TUBA1C	452.560641	42.200426	6880.221004	1.787313534	0.06358492	1.16E-175	4.82E-173	718.4860073	TRUE	TRUE	TRUE	TRUE	ENST00000541364,5, ENST00000549183,1, ENST00000301072,11	TUBA1C-202, TUBA1C-204, TUBA1C-201	protein_coding, protein_coding, protein_coding
ENSG00000110090,13	CPT1A	14.497636	1.277022	740.4537944	1.786182028	0.14227448	5.81E-38	8.21E-37	6.773386	TRUE	TRUE	TRUE	FALSE	ENST00000540367,5, ENST00000376618,6, ENST00000265641,10, ENST00000539743,5, ENST00000538994,1	CPT1A-206, CPT1A-202, CPT1A-201, CPT1A-205, CPT1A-204	protein_coding, protein_coding, protein_coding, protein_coding, protein_coding
ENSG00000163840,10	DTX3L	3.933208	0.340430333	171.8297352	1.785571683	0.259151117	8.84E-14	3.93E-13	1.066954	FALSE	FALSE	FALSE	FALSE	ENST00000296161,9, ENST00000383661,3	DTX3L-201, DTX3L-202	protein_coding, protein_coding
ENSG00000064989,13	CALCRL	0.776453	0.010905333	17.22607976	1.784663703	1.113004127	0.001246237	0.002397933	0.070845333	FALSE	FALSE	FALSE	FALSE	ENST00000392370,8, ENST00000409998,5, ENST00000410068,5	CALCRL-201, CALCRL-202, CALCRL-203	protein_coding, protein_coding, protein_coding
ENSG00000076258,10	FMO4	3.288833333	0.232752333	76.72238163	1.783891942	0.501198035	6.30E-06	1.55E-05	2.923665	TRUE	TRUE	FALSE	FALSE	ENST00000367749,4	FMO4-201	protein_coding
ENSG00000176399,4	DMRTA1	0.534743333	0.012753333	15.06383194	1.783292917	1.104755311	0.001241861	0.002390429	0.041661	FALSE	FALSE	FALSE	FALSE	ENST00000325870,3	DMRTA1-201	protein_coding
ENSG00000031081,11	ARHGAP31	1.007538	0.085744	90.28949225	1.781733121	0.368720512	2.23E-08	6.73E-08	0.380702	FALSE	FALSE	FALSE	FALSE	ENST00000264245,9	ARHGAP31-201	protein_coding
ENSG00000128268,12	MGAT3	1.894236667	0.135311333	130.0878708	1.781688384	0.361700815	1.38E-08	4.24E-08	1.912132	TRUE	FALSE	FALSE	FALSE	ENST00000341184,7	MGAT3-201	protein_coding
ENSG00000234602,9	MCIDAS	6.407375333	0.572914333	155.9664743	1.781603488	0.335671277	1.82E-09	5.95E-09	5.829116333	TRUE	TRUE	TRUE	FALSE	ENST00000513312,3	MCIDAS-201	protein_coding
ENSG00000196083,10	IL1RAP	3.823582	0.350503667	149.850337	1.780458891	0.323825444	6.28E-10	2.12E-09	3.691508667	TRUE	TRUE	FALSE	FALSE	ENST00000072516,7, ENST00000439062,6, ENST00000447382,6, ENST00000422485,5, ENST00000434491,5, ENST00000422940,5, ENST00000317757,7, ENST00000412504,6, ENST00000443369,6	IL1RAP-201, IL1RAP-211, IL1RAP-213, IL1RAP-207, IL1RAP-210, IL1RAP-209, IL1RAP-202, IL1RAP-205, IL1RAP-212	protein_coding, protein_coding, protein_coding, protein_coding, protein_coding, protein_coding, protein_coding, protein_coding, protein_coding
ENSG00000125378,16	BMP4	3.461358333	0.224646333	94.83048096	1.779996202	0.5238358	1.17E-05	2.81E-05	6.809045667	TRUE	TRUE	TRUE	FALSE	ENST00000559087,5, ENST00000245451,9, ENST00000417573,5, ENST00000558984,1	BMP4-206, BMP4-201, BMP4-202, BMP4-205	protein_coding, protein_coding, protein_coding, protein_coding
ENSG00000127863,16	TNFRSF19	4.898465667	0.392346333	165.4856467	1.778802171	0.280329875	3.61E-12	1.43E-11	2.889274333	TRUE	TRUE	FALSE	FALSE	ENST00000403372,6, ENST00000248484,9, ENST00000382258,8, ENST00000382263,3	TNFRSF19-204, TNFRSF19-201, TNFRSF19-202, TNFRSF19-203	protein_coding, protein_coding, protein_coding, protein_coding
ENSG00000120318,16	ARAP3	2.762455333	0.189634667	129.7618846	1.778094372	0.332528171	1.48E-09	4.86E-09	0.570927667	FALSE	FALSE	FALSE	FALSE	ENST00000508305,5, ENST00000239440,9, ENST00000626478,2, ENST00000513878,5	ARAP3-203, ARAP3-201, ARAP3-207, ARAP3-205	protein_coding, protein_coding, protein_coding, protein_coding
ENSG00000100228,14	RAB36	2.378568333	0.189645667	128.0822741	1.77727013	0.378753644	4.53E-08	1.33E-07	1.595495667	TRUE	FALSE	FALSE	FALSE	ENST00000341989,9, ENST00000263116,8	RAB36-202, RAB36-201	protein_coding, protein_coding
ENSG00000026950,17	BTN3A1	11.06913967	0.981998333	395.2319854	1.77706109	0.186283042	2.29E-23	1.74E-22	7.834032333	TRUE	TRUE	TRUE	FALSE	ENST00000476549,6, ENST00000425234,6, ENST00000289361,11, ENST00000414912,2	BTN3A1-208, BTN3A1-204, BTN3A1-202, BTN3A1-203	protein_coding, protein_coding, protein_coding, protein_coding
ENSG00000100281,14	HMGXB4	19.23123367	1.756164667	1113.116481	1.776973214	0.125029539	1.22E-47	2.52E-46	29.448478	TRUE	TRUE	TRUE	TRUE	ENST00000216106,6	HMGXB4-201	protein_coding
ENSG00000205002,4	AARD	2.542286	0.168043	46.13541867	1.776817237	0.592799472	4.75E-05	0.000107646	0.936328333	FALSE	FALSE	FALSE	FALSE	ENST00000378279,4	AARD-201	protein_coding
ENSG00000171208,10	NETO2	73.54432567	7.048988	2438.167633	1.775893987	0.084021795	5.87E-101	5.05E-99	59.68688567	TRUE	TRUE	TRUE	TRUE	ENST00000562435,6, ENST00000303155,9	NETO2-202, NETO2-201	protein_coding, protein_coding
ENSG00000061337,15	LZTS1	0.833928667	0.057177667	57.31335665	1.772154808	0.581932284	4.10E-05	9.36E-05	0.394078333	FALSE	FALSE	FALSE	FALSE	ENST00000265801,6, ENST00000381569,5, ENST00000522290,5, ENST00000616228,1	LZTS1-201, LZTS1-202, LZTS1-203, LZTS1-204	protein_coding, protein_coding, protein_coding, protein_coding
ENSG00000146054,18	TRIM7	7.454454	0.703457	77.67773408	1.767861157	0.403363472	2.03E-07	5.66E-07	2.299742	TRUE	TRUE	FALSE	FALSE	ENST00000274773,12, ENST00000393315,5, ENST00000393319,7, ENST00000422067,2, ENST00000334421,5	TRIM7-201, TRIM7-203, TRIM7-204, TRIM7-205, TRIM7-202	protein_coding, protein_coding, protein_coding, protein_coding, protein_coding
ENSG00000133107,15	TRPC4	0.475574	0.005681667	9.534303522	1.76546222	1.099601096	0.001317397	0.002527444	0.029015333	FALSE	FALSE	FALSE	FALSE	ENST00000379705,8, ENST00000338947,9, ENST00000625583,2, ENST00000379679,5, ENST00000426868,6, ENST00000355779,6, ENST00000358477,6, ENST00000379673,2	TRPC4-206, TRPC4-201, TRPC4-210, TRPC4-205, TRPC4-207, TRPC4-202, TRPC4-203, TRPC4-204	protein_coding, protein_coding, protein_coding, protein_coding, protein_coding, protein_coding, protein_coding, protein_coding
ENSG00000180801,14	ARSJ	1.194621333	0.095370333	52.16095917	1.765043632	0.582837509	4.42E-05	0.000100549	0.478159	FALSE	FALSE	FALSE	FALSE	ENST00000315366,8	ARSJ-201	protein_coding
ENSG00000163888,4	CAMK2N2	2.344701333	0.099459	25.39378323	1.764426147	0.862371903	0.00067239	0.001337901	0.661794667	FALSE	FALSE	FALSE	FALSE	ENST00000296238,4	CAMK2N2-201	protein_coding
ENSG00000138496,17	PARP9	2.14467	0.164969	68.49516108	1.763949776	0.470492113	3.16E-06	8.01E-06	0.664744333	FALSE	FALSE	FALSE	FALSE	ENST00000682323,1, ENST00000477522,6, ENST00000492382,5, ENST00000360356,6, ENST00000471785,5, ENST00000462315,5	PARP9-208, PARP9-205, PARP9-207, PARP9-201, PARP9-204, PARP9-202	protein_coding, protein_coding, protein_coding, protein_coding, protein_coding, protein_coding
ENSG00000180011,7	ZADH2	18.42471367	1.786950667	991.6578736	1.763375079	0.109518779	4.13E-60	1.23E-58	16.66256333	TRUE	TRUE	TRUE	TRUE	ENST00000322342,4, ENST00000537114,2	ZADH2-201, ZADH2-202	protein_coding, protein_coding
ENSG00000168092,14	PAFAH1B2	81.75204133	7.670039	3088.161426	1.760917677	0.079218158	3.00E-111	3.35E-109	92.84632767	TRUE	TRUE	TRUE	TRUE	ENST00000419197,6, ENST00000527958,6, ENST00000529887,6, ENST00000530272,1	PAFAH1B2-202, PAFAH1B2-204, PAFAH1B2-205, PAFAH1B2-206	protein_coding, protein_coding, protein_coding, protein_coding
ENSG00000118655,8	DCLRE1B	17.11108433	1.587909333	752.1009482	1.760868103	0.14411554	4.13E-36	5.46E-35	21.575682	TRUE	TRUE	TRUE	TRUE	ENST00000650596,1, ENST00000650450,2	DCLRE1B-204, DCLRE1B-203	protein_coding, protein_coding
ENSG00000110400,11	NECTIN1	9.220831333	0.832957	735.5401328	1.757277506	0.138705008	1.48E-38	2.13E-37	7.709863667	TRUE	TRUE	TRUE	FALSE	ENST00000531468,2, ENST00000264025,8, ENST00000340882,2	NECTIN1-206, NECTIN1-201, NECTIN1-202	protein_coding, protein_coding, protein_coding
ENSG00000009709,12	PAX7	1.417408	0.103532667	82.10660274	1.755842877	0.414971618	4.18E-07	1.14E-06	0.542438	FALSE	FALSE	FALSE	FALSE	ENST00000420770,7, ENST00000375375,7, ENST00000400661,3	PAX7-203, PAX7-201, PAX7-202	protein_coding, protein_coding, protein_coding
ENSG00000133937,5	GSC	4.359902333	0.279080667	55.17023976	1.755836183	0.642245563	0.000114972	0.000249886	2.902332	TRUE	TRUE	FALSE	FALSE	ENST00000238558,5	GSC-201	protein_coding
ENSG00000085563,15	ABCB1	4.718954667	0.422072333	173.4944594	1.755785892	0.25317184	7.01E-14	3.14E-13	0.811931667	FALSE	FALSE	FALSE	FALSE	ENST00000622132,5, ENST00000265724,8, ENST00000543898,5	ABCB1-211, ABCB1-201, ABCB1-210	protein_coding, protein_coding, protein_coding
ENSG00000167680,17	SEMA6B	3.590574333	0.333369667	121.7725787	1.755340042	0.369166838	3.54E-08	1.05E-07	1.087583667	FALSE	FALSE	FALSE	FALSE	ENST00000586582,6, ENST00000676793,1, ENST00000586965,1	SEMA6B-201, SEMA6B-204, SEMA6B-202	protein_coding, protein_coding, protein_coding
ENSG00000179855,9	GIPC3	4.528315667	0.435126	249.7044602	1.753661647	0.232545162	8.06E-16	4.05E-15	2.979518	TRUE	TRUE	FALSE	FALSE	ENST00000644452,3, ENST00000644946,1	GIPC3-201, GIPC3-202	protein_coding, protein_coding
ENSG00000130775,16	THEMIS2	3.991099	0.306336333	125.970488	1.75307688	0.373893634	4.93E-08	1.45E-07	3.357609	TRUE	TRUE	FALSE	FALSE	ENST00000328928,11, ENST00000373921,8, ENST00000373925,5, ENST00000373927,7	THEMIS2-201, THEMIS2-202, THEMIS2-203, THEMIS2-204	protein_coding, protein_coding, protein_coding, protein_coding
ENSG00000165186,12	PTCHD1	0.269214	0.007373667	22.76872433	1.751822165	1.012086674	0.001203885	0.002322115	0.033675333	FALSE	FALSE	FALSE	FALSE	ENST00000379361,5	PTCHD1-201	protein_coding
ENSG00000090554,13	FLT3LG	6.169182	0.447417667	50.83413412	1.751358164	0.555685679	3.02E-05	6.98E-05	2.350502667	TRUE	TRUE	FALSE	FALSE	ENST00000597551,6, ENST00000596435,5, ENST00000204637,6, ENST00000600429,5, ENST00000594009,5, ENST00000595510,1	FLT3LG-206, FLT3LG-205, FLT3LG-201, FLT3LG-211, FLT3LG-203, FLT3LG-204	protein_coding, protein_coding, protein_coding, protein_coding, protein_coding, protein_coding
ENSG00000175701,11	MTLN	61.11246333	4.957393667	149.6611003	1.75000175	0.311182273	3.33E-10	1.15E-09	46.01402867	TRUE	TRUE	TRUE	TRUE	ENST00000611969,5, ENST00000414416,2, ENST00000426713,1	MTLN-203, MTLN-201, MTLN-202	protein_coding, protein_coding, protein_coding
ENSG00000166780,11	BMERB1	1.295781667	0.031310333	25.75133423	1.749480925	0.992778481	0.001161363	0.002245045	0.408029	FALSE	FALSE	FALSE	FALSE	ENST00000566490,5, ENST00000300006,9, ENST00000452191,6, ENST00000561692,5	BMERB1-209, BMERB1-201, BMERB1-202, BMERB1-203	protein_coding, protein_coding, protein_coding, protein_coding
ENSG00000132109,10	TRIM21	7.012179333	0.537513667	166.5836062	1.748783111	0.280480976	8.03E-12	3.11E-11	5.583441667	TRUE	TRUE	TRUE	FALSE	ENST00000254436,8	TRIM21-201	protein_coding
ENSG00000154978,13	VOPP1	23.25035333	2.045822667	750.861506	1.748221536	0.137132107	5.51E-39	8.07E-38	18.67520133	TRUE	TRUE	TRUE	TRUE	ENST00000285279,10, ENST00000433959,5, ENST00000428648,5, ENST00000428097,5, ENST00000625836,2, ENST00000418904,5, ENST00000454227,5, ENST00000453256,5, ENST00000427700,1	VOPP1-201, VOPP1-208, VOPP1-207, VOPP1-206, VOPP1-217, VOPP1-204, VOPP1-212, VOPP1-211, VOPP1-205	protein_coding, protein_coding, protein_coding, protein_coding, protein_coding, protein_coding, protein_coding, protein_coding, protein_coding
ENSG00000139182,15	CLSTN3	7.533604333	0.663787667	382.2412427	1.746575433	0.205655838	3.55E-19	2.14E-18	6.938758667	TRUE	TRUE	TRUE	FALSE	ENST00000266546,11, ENST00000535313,2, ENST00000331148,5	CLSTN3-201, CLSTN3-204, CLSTN3-202	protein_coding, protein_coding, protein_coding
ENSG00000189184,12	PCDH18	2.068103	0.181195	89.39144512	1.746128187	0.521859473	1.54E-05	3.66E-05	1.808632333	TRUE	FALSE	FALSE	FALSE	ENST00000344876,9, ENST00000412923,6, ENST00000507846,5, ENST00000511115,5, ENST00000510305,5, ENST00000611581,1	PCDH18-201, PCDH18-202, PCDH18-203, PCDH18-205, PCDH18-204, PCDH18-206	protein_coding, protein_coding, protein_coding, protein_coding, protein_coding, protein_coding
ENSG00000176720,6	BOK	1.089232333	0.040800667	30.46311095	1.746029599	0.860079059	0.000728605	0.001444827	0.472252	FALSE	FALSE	FALSE	FALSE	ENST00000318407,5	BOK-201	protein_coding
ENSG00000150347,17	ARID5B	7.315060667	0.685018667	540.6690209	1.745950216	0.151534598	1.79E-32	2.04E-31	5.847188333	TRUE	TRUE	TRUE	FALSE	ENST00000644638,1, ENST00000681100,1, ENST00000279873,12, ENST00000309334,5	ARID5B-203, ARID5B-205, ARID5B-201, ARID5B-202	protein_coding, protein_coding, protein_coding, protein_coding
ENSG00000135454,14	B4GALNT1	21.807997	2.038577667	947.3241081	1.745148601	0.134887103	4.81E-40	7.37E-39	10.30537567	TRUE	TRUE	TRUE	FALSE	ENST00000341156,9, ENST00000418555,6, ENST00000449184,7, ENST00000550764,5, ENST00000552350,5	B4GALNT1-201, B4GALNT1-202, B4GALNT1-203, B4GALNT1-208, B4GALNT1-213	protein_coding, protein_coding, protein_coding, protein_coding, protein_coding
ENSG00000169744,13	LDB2	3.319395	0.248504	67.76073869	1.744453067	0.439961279	1.37E-06	3.58E-06	1.528853333	TRUE	FALSE	FALSE	FALSE	ENST00000515064,5, ENST00000441778,6, ENST00000304523,10, ENST00000502640,5	LDB2-216, LDB2-202, LDB2-201, LDB2-203	protein_coding, protein_coding, protein_coding, protein_coding
ENSG00000128272,18	ATF4	403.531617	38.710557	8964.126719	1.742530383	0.084517225	3.35E-96	2.67E-94	725.037085	TRUE	TRUE	TRUE	TRUE	ENST00000404241,6, ENST00000674920,3, ENST00000679776,1, ENST00000675582,2, ENST00000337304,2, ENST00000676346,2, ENST00000396680,3, ENST00000680446,1, ENST00000674568,2, ENST00000680748,1, ENST00000674835,2	ATF4-203, ATF4-206, ATF4-209, ATF4-207, ATF4-201, ATF4-208, ATF4-202, ATF4-210, ATF4-204, ATF4-211, ATF4-205	protein_coding, protein_coding, protein_coding, protein_coding, protein_coding, protein_coding, protein_coding, protein_coding, protein_coding, protein_coding, protein_coding
ENSG00000179409,11	GEMIN4	51.73333533	4.971365	2953.444683	1.739516901	0.077833882	2.18E-112	2.49E-110	71.71031367	TRUE	TRUE	TRUE	TRUE	ENST00000319004,6, ENST00000576778,1, ENST00000437269,1	GEMIN4-201, GEMIN4-207, GEMIN4-202	protein_coding, protein_coding, protein_coding
ENSG00000063978,16	RNF4	47.85865333	4.455594333	1401.840363	1.73951424	0.099373594	2.33E-70	9.49E-69	33.81358567	TRUE	TRUE	TRUE	TRUE	ENST00000541204,5, ENST00000509258,5, ENST00000314289,13, ENST00000511859,5, ENST00000506706,5, ENST00000511600,5	RNF4-222, RNF4-212, RNF4-201, RNF4-216, RNF4-207, RNF4-214	protein_coding, protein_coding, protein_coding, protein_coding, protein_coding, protein_coding
ENSG00000155254,13	MARVELD1	34.855223	3.338488667	1242.700442	1.739489119	0.119665465	1.27E-49	2.79E-48	29.39498933	TRUE	TRUE	TRUE	TRUE	ENST00000285605,8	MARVELD1-201	protein_coding
ENSG00000069812,11	HES2	0.612281667	0.006641333	11.79160699	1.738909278	1.134964397	0.001486404	0.002830313	0.117227333	FALSE	FALSE	FALSE	FALSE	ENST00000377837,5, ENST00000377836,8, ENST00000377834,8, ENST00000487437,5, ENST00000489730,1	HES2-203, HES2-202, HES2-201, HES2-205, HES2-206	protein_coding, protein_coding, protein_coding, protein_coding, protein_coding
ENSG00000184857,8	TMEM186	15.214979	1.309334667	274.006106	1.738094719	0.24898036	5.34E-14	2.41E-13	21.01461767	TRUE	TRUE	TRUE	TRUE	ENST00000333050,7	TMEM186-201	protein_coding
ENSG00000111262,6	KCNA1	0.292933667	0.004419	16.49300797	1.736089406	1.11403623	0.00148242	0.002823409	0.053991333	FALSE	FALSE	FALSE	FALSE	ENST00000382545,5	KCNA1-201	protein_coding
ENSG00000161921,17	CXCL16	18.35134533	1.619492333	336.6438853	1.7328571	0.185964735	2.16E-22	1.55E-21	5.503579333	TRUE	TRUE	TRUE	FALSE	ENST00000293778,12, ENST00000576153,5, ENST00000574412,6	CXCL16-201, CXCL16-205, CXCL16-203	protein_coding, protein_coding, protein_coding
ENSG00000166033,13	HTRA1	26.306195	2.51515	423.6536	1.732823925	0.168842728	1.89E-26	1.65E-25	5.939656	TRUE	TRUE	TRUE	FALSE	ENST00000648167,1, ENST00000368984,8	HTRA1-203, HTRA1-201	protein_coding, protein_coding
ENSG00000116981,4	NT5C1A	1.570439	0.133104667	142.2845208	1.73281431	0.304933306	2.49E-10	8.69E-10	0.900381	FALSE	FALSE	FALSE	FALSE	ENST00000235628,2	NT5C1A-201	protein_coding
ENSG00000095596,12	CYP26A1	1.913707	0.058003667	34.09012282	1.731295024	0.996270485	0.00126294	0.002427402	1.611634333	TRUE	FALSE	FALSE	FALSE	ENST00000371531,5, ENST00000224356,5	CYP26A1-202, CYP26A1-201	protein_coding, protein_coding
ENSG00000177469,13	CAVIN1	13.41874333	1.218695	517.3871081	1.730472588	0.147115041	1.11E-33	1.33E-32	4.399082333	TRUE	TRUE	FALSE	FALSE	ENST00000357037,6	CAVIN1-201	protein_coding
ENSG00000105856,14	HBP1	13.84533167	1.295826	353.8362766	1.729154321	0.203349721	3.42E-19	2.07E-18	12.19082267	TRUE	TRUE	TRUE	TRUE	ENST00000468410,5, ENST00000222574,9, ENST00000485846,5	HBP1-208, HBP1-201, HBP1-212	protein_coding, protein_coding, protein_coding
ENSG00000161920,11	MED11	40.62862333	3.669458333	474.8995466	1.7283657	0.223163861	1.79E-16	9.38E-16	61.29268	TRUE	TRUE	TRUE	TRUE	ENST00000575284,5, ENST00000293777,6, ENST00000674339,1, ENST00000573708,1	MED11-203, MED11-201, MED11-204, MED11-202	protein_coding, protein_coding, protein_coding, protein_coding
ENSG00000139725,8	RHOF	10.06471367	0.965468	239.0830664	1.725673675	0.238995714	9.78E-15	4.60E-14	6.616725667	TRUE	TRUE	TRUE	FALSE	ENST00000267205,7, ENST00000537265,5, ENST00000537171,5	RHOF-201, RHOF-204, RHOF-203	protein_coding, protein_coding, protein_coding
ENSG00000066654,14	THUMPD1	27.82015233	2.704876333	1497.915403	1.725648759	0.10857232	1.29E-58	3.73E-57	34.823635	TRUE	TRUE	TRUE	TRUE	ENST00000396083,7, ENST00000381337,6	THUMPD1-202, THUMPD1-201	protein_coding, protein_coding
ENSG00000203618,6	GP1BB	12.417389	1.208932667	74.17310471	1.724757283	0.450048639	2.51E-06	6.43E-06	2.931648333	TRUE	TRUE	FALSE	FALSE	ENST00000366425,4	GP1BB-201	protein_coding
ENSG00000132688,11	NES	2.948651333	0.275194667	221.0800106	1.724194672	0.219772756	8.16E-17	4.36E-16	0.836827	FALSE	FALSE	FALSE	FALSE	ENST00000368223,4	NES-201	protein_coding
ENSG00000136295,15	TTYH3	39.701219	3.851018667	2262.653866	1.723669535	0.079557542	8.03E-106	7.81E-104	26.078393	TRUE	TRUE	TRUE	TRUE	ENST00000258796,12, ENST00000407643,5, ENST00000403167,5	TTYH3-201, TTYH3-204, TTYH3-203	protein_coding, protein_coding, protein_coding
ENSG00000177383,5	MAGEF1	33.64255633	3.016336	790.7042818	1.723196538	0.151850919	1.42E-31	1.57E-30	48.12325333	TRUE	TRUE	TRUE	TRUE	ENST00000317897,5	MAGEF1-201	protein_coding
ENSG00000187514,17	PTMA	1977.379769	193.1292943	32404.55887	1.719522587	0.042061915	0	0	2311.603938	TRUE	TRUE	TRUE	TRUE	ENST00000409321,5, ENST00000341369,11, ENST00000409115,8, ENST00000409683,5, ENST00000410064,5	PTMA-203, PTMA-201, PTMA-202, PTMA-204, PTMA-205	protein_coding, protein_coding, protein_coding, protein_coding, protein_coding
ENSG00000196422,11	PPP1R26	6.341252333	0.577921	481.3897709	1.718717039	0.191762495	6.06E-21	4.04E-20	6.633480333	TRUE	TRUE	TRUE	FALSE	ENST00000605286,5, ENST00000604351,5, ENST00000356818,7, ENST00000401470,3, ENST00000605660,1	PPP1R26-205, PPP1R26-204, PPP1R26-201, PPP1R26-202, PPP1R26-206	protein_coding, protein_coding, protein_coding, protein_coding, protein_coding
ENSG00000247746,5	USP51	2.023276667	0.182392	110.0672175	1.716034839	0.428924811	1.28E-06	3.35E-06	2.589785	TRUE	TRUE	FALSE	FALSE	ENST00000500968,4	USP51-201	protein_coding
ENSG00000143971,9	ETAA1	13.59493233	1.268968667	659.3511736	1.715598306	0.15649631	1.11E-29	1.13E-28	17.93051267	TRUE	TRUE	TRUE	TRUE	ENST00000644028,1, ENST00000272342,6	ETAA1-203, ETAA1-201	protein_coding, protein_coding
ENSG00000180921,7	FAM83H	14.94669133	1.418277333	1015.324935	1.715457234	0.127580606	6.22E-43	1.07E-41	6.653463	TRUE	TRUE	TRUE	FALSE	ENST00000388913,4, ENST00000650760,1	FAM83H-201, FAM83H-203	protein_coding, protein_coding
ENSG00000118804,9	STBD1	7.070078333	0.64326	150.1213681	1.713908098	0.293091819	9.88E-11	3.54E-10	4.130617333	TRUE	TRUE	FALSE	FALSE	ENST00000237642,7	STBD1-201	protein_coding
ENSG00000070540,13	WIPI1	3.181739333	0.194159667	56.72015498	1.713829176	0.519129115	1.98E-05	4.65E-05	1.433275333	TRUE	FALSE	FALSE	FALSE	ENST00000262139,10, ENST00000546360,5	WIPI1-201, WIPI1-202	protein_coding, protein_coding
ENSG00000115616,3	SLC9A2	1.373447	0.088048667	58.35443888	1.712176727	0.507669444	1.54E-05	3.65E-05	0.401300667	FALSE	FALSE	FALSE	FALSE	ENST00000233969,3	SLC9A2-201	protein_coding
ENSG00000163293,12	NIPAL1	4.802461	0.412634333	219.6983589	1.711952041	0.267965942	3.32E-12	1.32E-11	4.254541667	TRUE	TRUE	FALSE	FALSE	ENST00000295461,10	NIPAL1-201	protein_coding
ENSG00000167244,22	IGF2	1.098061667	0.074507667	55.6251506	1.710571998	0.465210284	4.88E-06	1.21E-05	0.304179667	FALSE	FALSE	FALSE	FALSE	ENST00000381395,5, ENST00000381406,8, ENST00000416167,7, ENST00000695541,1, ENST00000434045,6, ENST00000481781,3, ENST00000381392,5, ENST00000381389,5, ENST00000418738,2	IGF2-203, IGF2-204, IGF2-205, IGF2-210, IGF2-207, IGF2-209, IGF2-202, IGF2-201, IGF2-206	protein_coding, protein_coding, protein_coding, protein_coding, protein_coding, protein_coding, protein_coding, protein_coding, protein_coding
ENSG00000228594,4	FNDC10	20.01410233	1.922631667	388.3243232	1.710149498	0.208433056	4.55E-18	2.60E-17	15.55964333	TRUE	TRUE	TRUE	TRUE	ENST00000422725,4	FNDC10-201	protein_coding
ENSG00000204381,12	LAYN	15.44313967	1.350421667	345.7214832	1.708532886	0.196661134	7.32E-20	4.58E-19	8.457747	TRUE	TRUE	TRUE	FALSE	ENST00000436913,6, ENST00000375615,7, ENST00000525126,5, ENST00000375614,7, ENST00000533265,5	LAYN-203, LAYN-202, LAYN-204, LAYN-201, LAYN-209	protein_coding, protein_coding, protein_coding, protein_coding, protein_coding
ENSG00000024422,12	EHD2	2.323509333	0.196946	63.96043609	1.706307746	0.475012232	6.87E-06	1.69E-05	0.590657	FALSE	FALSE	FALSE	FALSE	ENST00000538399,1, ENST00000263277,8	EHD2-202, EHD2-201	protein_coding, protein_coding
ENSG00000136542,9	GALNT5	0.246467333	0.003695333	15.01691783	1.705125559	1.096877093	0.001633757	0.003099652	0.023817	FALSE	FALSE	FALSE	FALSE	ENST00000259056,5	GALNT5-201	protein_coding
ENSG00000288709,1	F8A2	17.592594	1.711855333	280.9571436	1.70054062	0.235375128	1.03E-14	4.82E-14	18.19752033	TRUE	TRUE	TRUE	TRUE	ENST00000369505,5	F8A2-201	protein_coding
ENSG00000170382,12	LRRN2	1.482554667	0.111299667	48.20871445	1.698752759	0.552038966	4.48E-05	0.000101845	0.440081667	FALSE	FALSE	FALSE	FALSE	ENST00000367175,1, ENST00000367176,7, ENST00000367177,4	LRRN2-201, LRRN2-202, LRRN2-203	protein_coding, protein_coding, protein_coding
ENSG00000196937,11	FAM3C	68.89523333	6.656505333	1420.057466	1.698491225	0.102480383	2.17E-63	7.29E-62	49.44504033	TRUE	TRUE	TRUE	TRUE	ENST00000359943,8	FAM3C-201	protein_coding
ENSG00000158748,4	HTR6	3.314351	0.271790667	93.90530312	1.694779693	0.355366584	3.94E-08	1.17E-07	0.603931333	FALSE	FALSE	FALSE	FALSE	ENST00000289753,2	HTR6-201	protein_coding
ENSG00000198081,11	ZBTB14	6.184793333	0.619418333	238.1219875	1.693558437	0.264734583	3.32E-12	1.32E-11	7.271999667	TRUE	TRUE	TRUE	FALSE	ENST00000357006,8, ENST00000615385,4, ENST00000614697,4, ENST00000651870,1, ENST00000400143,7	ZBTB14-201, ZBTB14-208, ZBTB14-207, ZBTB14-209, ZBTB14-202	protein_coding, protein_coding, protein_coding, protein_coding, protein_coding
ENSG00000158258,16	CLSTN2	2.957714333	0.289572667	375.7058303	1.693407914	0.174357987	5.53E-24	4.33E-23	0.601693	FALSE	FALSE	FALSE	FALSE	ENST00000458420,7	CLSTN2-201	protein_coding
ENSG00000143294,15	PRCC	74.22871633	7.262696333	2339.600622	1.693380791	0.084373388	2.76E-91	1.90E-89	91.19568233	TRUE	TRUE	TRUE	TRUE	ENST00000271526,9	PRCC-201	protein_coding
ENSG00000155304,6	HSPA13	41.84358767	3.988455	1534.412641	1.692309421	0.115300992	1.86E-50	4.22E-49	64.39246233	TRUE	TRUE	TRUE	TRUE	ENST00000285667,4	HSPA13-201	protein_coding
ENSG00000177551,5	NHLH2	1.734031	0.194347	44.69080251	1.691387446	0.452239003	4.01E-06	1.01E-05	0.452802	FALSE	FALSE	FALSE	FALSE	ENST00000320238,3, ENST00000369506,1	NHLH2-201, NHLH2-202	protein_coding, protein_coding
ENSG00000185591,10	SP1	32.06600567	3.220223667	3139.649585	1.689706919	0.082496918	6.45E-95	4.82E-93	44.172368	TRUE	TRUE	TRUE	TRUE	ENST00000327443,9, ENST00000426431,2	SP1-201, SP1-202	protein_coding, protein_coding
ENSG00000128709,13	HOXD9	14.55437567	1.496781333	323.1155315	1.685424748	0.229324438	4.26E-15	2.06E-14	11.527679	TRUE	TRUE	TRUE	TRUE	ENST00000249499,8	HOXD9-201	protein_coding
ENSG00000004799,8	PDK4	0.978433333	0.023982333	22.77449389	1.682982325	0.977910291	0.001479088	0.002818427	0.407494333	FALSE	FALSE	FALSE	FALSE	ENST00000005178,6	PDK4-201	protein_coding
ENSG00000029534,21	ANK1	4.714638333	0.467041	498.5125929	1.681576881	0.159030704	8.45E-28	7.90E-27	2.045033333	TRUE	FALSE	FALSE	FALSE	ENST00000347528,8, ENST00000289734,13, ENST00000265709,13, ENST00000522231,5, ENST00000522543,5, ENST00000314214,12, ENST00000348036,8	ANK1-205, ANK1-202, ANK1-201, ANK1-211, ANK1-212, ANK1-203, ANK1-206	protein_coding, protein_coding, protein_coding, protein_coding, protein_coding, protein_coding, protein_coding
ENSG00000001561,7	ENPP4	13.110274	1.257677333	432.4402882	1.681110262	0.184404969	1.68E-21	1.16E-20	12.36931433	TRUE	TRUE	TRUE	TRUE	ENST00000321037,5	ENPP4-201	protein_coding
ENSG00000128011,5	LRFN1	8.734685333	0.816653	491.4618949	1.681051768	0.200876929	1.26E-18	7.40E-18	11.23192067	TRUE	TRUE	TRUE	TRUE	ENST00000248668,5	LRFN1-201	protein_coding
ENSG00000122824,11	NUDT10	9.231527	0.882827667	170.2667485	1.680729507	0.302016721	5.78E-10	1.96E-09	9.063223	TRUE	TRUE	TRUE	FALSE	ENST00000376006,7, ENST00000356450,3	NUDT10-202, NUDT10-201	protein_coding, protein_coding
ENSG00000180447,7	GAS1	11.201848	1.050100667	582.6080327	1.680647091	0.20581614	6.93E-18	3.92E-17	17.38602167	TRUE	TRUE	TRUE	TRUE	ENST00000298743,9	GAS1-201	protein_coding
ENSG00000186660,15	ZFP91	45.40062333	4.597997	3348.465362	1.679130582	0.073315206	9.33E-118	1.27E-115	47.52887233	TRUE	TRUE	TRUE	TRUE	ENST00000316059,7	ZFP91-201	protein_coding
ENSG00000108231,14	LGI1	2.431249667	0.178157333	13.22917377	1.676323627	0.958776456	0.001450754	0.00276879	1.191276667	FALSE	FALSE	FALSE	FALSE	ENST00000629035,2, ENST00000478763,2, ENST00000371418,9, ENST00000630184,2, ENST00000630047,2, ENST00000637689,1, ENST00000636155,1, ENST00000627699,1, ENST00000371413,4	LGI1-210, LGI1-204, LGI1-202, LGI1-212, LGI1-211, LGI1-228, LGI1-219, LGI1-209, LGI1-201	protein_coding, protein_coding, protein_coding, protein_coding, protein_coding, protein_coding, protein_coding, protein_coding, protein_coding
ENSG00000177144,8	NUDT4B	5.122749	0.6245	179.2004434	1.675744143	0.306526726	1.03E-09	3.42E-09	6.028827333	TRUE	TRUE	TRUE	FALSE	ENST00000322209,5	NUDT4B-201	protein_coding
ENSG00000165474,8	GJB2	0.604748	0	9.307588632	1.67538821	1.114556085	0.001834409	0.003456608	0.340505333	FALSE	FALSE	FALSE	FALSE	ENST00000382844,2, ENST00000382848,5	GJB2-201, GJB2-202	protein_coding, protein_coding
ENSG00000101230,6	ISM1	1.125629667	0.068650333	35.94779852	1.674947188	0.74812559	0.000547384	0.001101269	0.537787667	FALSE	FALSE	FALSE	FALSE	ENST00000262487,5	ISM1-201	protein_coding
ENSG00000151012,13	SLC7A11	30.27492267	2.992313	2316.949844	1.674250357	0.103065023	5.33E-61	1.67E-59	42.018457	TRUE	TRUE	TRUE	TRUE	ENST00000280612,9	SLC7A11-201	protein_coding
ENSG00000169375,16	SIN3A	18.28587733	1.811068667	1581.737636	1.673161096	0.103333013	1.26E-60	3.87E-59	26.72834167	TRUE	TRUE	TRUE	TRUE	ENST00000394947,8, ENST00000360439,8, ENST00000394949,8, ENST00000567289,5	SIN3A-202, SIN3A-201, SIN3A-203, SIN3A-208	protein_coding, protein_coding, protein_coding, protein_coding
ENSG00000189114,8	BLOC1S3	8.896478667	0.901228	258.8823579	1.67272879	0.269475908	1.21E-11	4.62E-11	11.56964833	TRUE	TRUE	TRUE	TRUE	ENST00000433642,3, ENST00000587722,1	BLOC1S3-201, BLOC1S3-202	protein_coding, protein_coding
ENSG00000154359,13	LONRF1	13.00760033	1.258483333	402.3727941	1.672116509	0.189404848	2.37E-20	1.53E-19	9.788355667	TRUE	TRUE	TRUE	FALSE	ENST00000398246,8, ENST00000525024,5, ENST00000533751,5	LONRF1-201, LONRF1-203, LONRF1-208	protein_coding, protein_coding, protein_coding
ENSG00000196660,12	SLC30A10	1.506166	0.107429333	55.00292389	1.67160505	0.462008484	6.87E-06	1.69E-05	0.209745667	FALSE	FALSE	FALSE	FALSE	ENST00000366926,4, ENST00000696608,1	SLC30A10-202, SLC30A10-205	protein_coding, protein_coding
ENSG00000205208,5	C4orf46	27.56390567	2.595148333	666.8735313	1.671478757	0.158633574	1.30E-27	1.20E-26	43.413562	TRUE	TRUE	TRUE	TRUE	ENST00000379205,5, ENST00000508457,1	C4orf46-201, C4orf46-202	protein_coding, protein_coding
ENSG00000154511,12	DIPK1A	11.16745267	0.979585	235.6762321	1.66921117	0.249737068	5.28E-13	2.22E-12	10.390152	TRUE	TRUE	TRUE	TRUE	ENST00000615519,4, ENST00000613047,4, ENST00000613902,4, ENST00000616709,4, ENST00000370310,5	DIPK1A-204, DIPK1A-202, DIPK1A-203, DIPK1A-205, DIPK1A-201	protein_coding, protein_coding, protein_coding, protein_coding, protein_coding
ENSG00000163421,9	PROK2	3.106642667	0.075895	25.48135352	1.668078815	0.972016757	0.00155313	0.00295166	2.007556667	TRUE	FALSE	FALSE	FALSE	ENST00000295619,4, ENST00000353065,7	PROK2-201, PROK2-202	protein_coding, protein_coding
ENSG00000198053,12	SIRPA	3.103999667	0.253473333	180.3348887	1.6675366	0.305278192	1.08E-09	3.59E-09	4.059988667	TRUE	TRUE	FALSE	FALSE	ENST00000400068,7, ENST00000622179,4, ENST00000356025,7, ENST00000358771,5	SIRPA-203, SIRPA-204, SIRPA-201, SIRPA-202	protein_coding, protein_coding, protein_coding, protein_coding
ENSG00000147256,12	ARHGAP36	0.881589667	0.014104	15.61424314	1.666090924	1.092074961	0.001872632	0.003525257	0.063323	FALSE	FALSE	FALSE	FALSE	ENST00000276211,10, ENST00000370922,5, ENST00000639280,1, ENST00000370921,1	ARHGAP36-201, ARHGAP36-203, ARHGAP36-206, ARHGAP36-202	protein_coding, protein_coding, protein_coding, protein_coding
ENSG00000143869,7	GDF7	2.471650333	0.243133667	260.6251084	1.664834312	0.241654306	1.29E-13	5.66E-13	2.143666333	TRUE	FALSE	FALSE	FALSE	ENST00000272224,5	GDF7-201	protein_coding
ENSG00000130768,15	SMPDL3B	8.192626667	0.778747	172.387167	1.662059863	0.29082016	2.56E-10	8.95E-10	5.669522333	TRUE	TRUE	TRUE	FALSE	ENST00000373894,8, ENST00000373888,8, ENST00000549094,1	SMPDL3B-202, SMPDL3B-201, SMPDL3B-206	protein_coding, protein_coding, protein_coding
ENSG00000230797,3	YY2	4.771831	0.385479667	123.7648805	1.661058371	0.337972035	2.10E-08	6.35E-08	3.346597667	TRUE	TRUE	FALSE	FALSE	ENST00000429584,3	YY2-201	protein_coding
ENSG00000123080,12	CDKN2C	91.481049	9.199480667	1361.433013	1.660981985	0.11296659	1.41E-50	3.21E-49	94.85835767	TRUE	TRUE	TRUE	TRUE	ENST00000262662,5, ENST00000396148,2, ENST00000371761,4	CDKN2C-201, CDKN2C-203, CDKN2C-202	protein_coding, protein_coding, protein_coding
ENSG00000025039,15	RRAGD	22.85585233	2.224342667	908.8315508	1.660953537	0.114533392	2.70E-49	5.89E-48	13.800982	TRUE	TRUE	TRUE	TRUE	ENST00000369415,9, ENST00000359203,3	RRAGD-202, RRAGD-201	protein_coding, protein_coding
ENSG00000073756,13	PTGS2	0.400618333	0	8.918815304	1.658977105	1.11701745	0.001943349	0.003651401	0.003774	FALSE	FALSE	FALSE	FALSE	ENST00000367468,10, ENST00000680451,1	PTGS2-201, PTGS2-205	protein_coding, protein_coding
ENSG00000070886,12	EPHA8	9.163301333	0.804305	179.8631762	1.658197065	0.255154516	1.91E-12	7.73E-12	3.503158333	TRUE	TRUE	FALSE	FALSE	ENST00000166244,8, ENST00000374644,8	EPHA8-201, EPHA8-202	protein_coding, protein_coding
ENSG00000123570,4	RAB9B	5.276854333	0.460499333	150.4645463	1.6564132	0.283775235	1.26E-10	4.49E-10	3.400382	TRUE	TRUE	FALSE	FALSE	ENST00000243298,3	RAB9B-201	protein_coding
ENSG00000144647,7	POMGNT2	19.50449667	1.877221333	760.6122906	1.656163475	0.150710445	1.01E-29	1.03E-28	25.76283767	TRUE	TRUE	TRUE	TRUE	ENST00000687440,1, ENST00000441964,1, ENST00000344697,3, ENST00000692017,1, ENST00000693717,1, ENST00000689987,1, ENST00000686643,1	POMGNT2-204, POMGNT2-202, POMGNT2-201, POMGNT2-207, POMGNT2-208, POMGNT2-205, POMGNT2-203	protein_coding, protein_coding, protein_coding, protein_coding, protein_coding, protein_coding, protein_coding
ENSG00000165572,8	KBTBD6	20.242319	2.085535333	1169.879601	1.654528508	0.120611415	1.86E-44	3.42E-43	25.68267233	TRUE	TRUE	TRUE	TRUE	ENST00000379485,2	KBTBD6-201	protein_coding
ENSG00000168916,16	ZNF608	6.847284667	0.678785667	571.1215491	1.654247201	0.153850778	1.36E-28	1.32E-27	6.538522667	TRUE	TRUE	TRUE	FALSE	ENST00000513986,2, ENST00000504926,5, ENST00000613878,4, ENST00000306315,9	ZNF608-209, ZNF608-203, ZNF608-210, ZNF608-201	protein_coding, protein_coding, protein_coding, protein_coding
ENSG00000074410,14	CA12	8.597048667	0.794847333	393.2683754	1.653667759	0.185724724	1.28E-20	8.39E-20	6.773006667	TRUE	TRUE	TRUE	FALSE	ENST00000178638,8, ENST00000344366,7, ENST00000422263,2	CA12-201, CA12-202, CA12-203	protein_coding, protein_coding, protein_coding
ENSG00000266094,8	RASSF5	2.110357	0.172447667	85.33178592	1.653470548	0.424520289	2.40E-06	6.15E-06	2.029011	TRUE	FALSE	FALSE	FALSE	ENST00000579436,7, ENST00000580449,5, ENST00000581503,6, ENST00000636182,1, ENST00000577571,5	RASSF5-202, RASSF5-204, RASSF5-205, RASSF5-209, RASSF5-201	protein_coding, protein_coding, protein_coding, protein_coding, protein_coding
ENSG00000161405,17	IKZF3	1.338678667	0.167817333	135.1092967	1.653325163	0.372750378	2.23E-07	6.21E-07	0.891405	FALSE	FALSE	FALSE	FALSE	ENST00000346872,8, ENST00000623724,3, ENST00000439167,6, ENST00000377945,7, ENST00000394189,6, ENST00000377944,7, ENST00000377958,6, ENST00000535189,5, ENST00000377952,6, ENST00000583368,1, ENST00000351680,7, ENST00000346243,7, ENST00000350532,7, ENST00000467757,5, ENST00000439016,2	IKZF3-203, IKZF3-217, IKZF3-213, IKZF3-208, IKZF3-211, IKZF3-207, IKZF3-210, IKZF3-215, IKZF3-209, IKZF3-216, IKZF3-206, IKZF3-202, IKZF3-205, IKZF3-214, IKZF3-212	protein_coding, protein_coding, protein_coding, protein_coding, protein_coding, protein_coding, protein_coding, protein_coding, protein_coding, protein_coding, protein_coding, protein_coding, protein_coding, protein_coding, protein_coding
ENSG00000103111,15	MON1B	14.30137867	1.594345667	882.5640758	1.653160333	0.13046089	2.00E-38	2.88E-37	16.32593567	TRUE	TRUE	TRUE	TRUE	ENST00000248248,8, ENST00000439557,6, ENST00000545553,1	MON1B-201, MON1B-202, MON1B-203	protein_coding, protein_coding, protein_coding
ENSG00000177971,9	IMP3	126.2242503	13.003068	1310.065878	1.652517436	0.127703689	6.30E-40	9.58E-39	148.6054113	TRUE	TRUE	TRUE	TRUE	ENST00000314852,2, ENST00000403490,3	IMP3-201, IMP3-202	protein_coding, protein_coding
ENSG00000158109,15	TPRG1L	18.890792	1.889936	526.273016	1.652366075	0.172497642	2.32E-23	1.76E-22	16.10754967	TRUE	TRUE	TRUE	TRUE	ENST00000378344,7, ENST00000344579,5	TPRG1L-202, TPRG1L-201	protein_coding, protein_coding
ENSG00000115461,5	IGFBP5	5.931223	0.595256667	582.8150749	1.652142335	0.168863119	3.13E-24	2.49E-23	7.090364333	TRUE	TRUE	TRUE	FALSE	ENST00000233813,5	IGFBP5-201	protein_coding
ENSG00000213190,4	MLLT11	34.55082767	3.355201	709.7751205	1.65174257	0.132120693	1.73E-37	2.41E-36	21.689621	TRUE	TRUE	TRUE	TRUE	ENST00000368921,5	MLLT11-201	protein_coding
ENSG00000139926,16	FRMD6	10.57752033	0.971143	522.6089028	1.651518217	0.16817262	2.19E-24	1.74E-23	10.66605333	TRUE	TRUE	TRUE	TRUE	ENST00000356218,8, ENST00000395718,6, ENST00000344768,10, ENST00000553556,2	FRMD6-202, FRMD6-203, FRMD6-201, FRMD6-204	protein_coding, protein_coding, protein_coding, protein_coding
ENSG00000119431,10	HDHD3	23.00890733	2.236583667	390.9561029	1.651162529	0.18371152	6.02E-21	4.02E-20	19.50712967	TRUE	TRUE	TRUE	TRUE	ENST00000238379,9, ENST00000374180,4	HDHD3-201, HDHD3-202	protein_coding, protein_coding
ENSG00000174151,15	CYB561D1	8.200074667	0.788635	355.0324231	1.6492253	0.213427442	2.65E-16	1.37E-15	8.054786	TRUE	TRUE	TRUE	FALSE	ENST00000393709,3, ENST00000496961,5, ENST00000533024,5, ENST00000420578,7, ENST00000310611,8, ENST00000527072,5, ENST00000528785,1, ENST00000369868,7, ENST00000430195,2	CYB561D1-203, CYB561D1-206, CYB561D1-209, CYB561D1-204, CYB561D1-201, CYB561D1-207, CYB561D1-208, CYB561D1-202, CYB561D1-205	protein_coding, protein_coding, protein_coding, protein_coding, protein_coding, protein_coding, protein_coding, protein_coding, protein_coding
ENSG00000181284,3	TMEM102	8.665815667	0.80457	177.3684536	1.648938407	0.286752843	2.17E-10	7.62E-10	5.535009	TRUE	TRUE	TRUE	FALSE	ENST00000323206,2, ENST00000396568,1	TMEM102-201, TMEM102-202	protein_coding, protein_coding
ENSG00000168496,4	FEN1	120.75926	12.305974	3207.261343	1.648828254	0.068214227	1.06E-130	1.99E-128	124.0834953	TRUE	TRUE	TRUE	TRUE	ENST00000305885,3	FEN1-201	protein_coding
ENSG00000144746,7	ARL6IP5	117.940303	11.762771	2115.983884	1.647459646	0.086036901	2.39E-83	1.42E-81	116.4523457	TRUE	TRUE	TRUE	TRUE	ENST00000273258,4, ENST00000478935,1	ARL6IP5-201, ARL6IP5-203	protein_coding, protein_coding
ENSG00000146223,16	RPL7L1	144.0962963	15.04774967	8975.234412	1.647062467	0.049450113	7.18E-245	1.13E-241	240.357845	TRUE	TRUE	TRUE	TRUE	ENST00000493763,7, ENST00000304734,9	RPL7L1-208, RPL7L1-201	protein_coding, protein_coding
ENSG00000128335,14	APOL2	24.48515533	2.367322	697.0191565	1.645891164	0.12189901	3.67E-43	6.38E-42	13.20333733	TRUE	TRUE	TRUE	TRUE	ENST00000358502,10, ENST00000249066,10, ENST00000451256,6	APOL2-202, APOL2-201, APOL2-203	protein_coding, protein_coding, protein_coding
ENSG00000182568,18	SATB1	4.333911667	0.450258667	161.5423635	1.645465816	0.292130197	4.38E-10	1.50E-09	2.830734333	TRUE	TRUE	FALSE	FALSE	ENST00000338745,11, ENST00000417717,6, ENST00000454909,6, ENST00000700179,1, ENST00000700180,1, ENST00000415069,6, ENST00000457005,6, ENST00000493952,2	SATB1-201, SATB1-204, SATB1-209, SATB1-221, SATB1-222, SATB1-203, SATB1-210, SATB1-217	protein_coding, protein_coding, protein_coding, protein_coding, protein_coding, protein_coding, protein_coding, protein_coding
ENSG00000172534,14	HCFC1	46.429446	4.708781	7201.904827	1.64544395	0.091037668	1.22E-74	5.52E-73	61.92398133	TRUE	TRUE	TRUE	TRUE	ENST00000310441,12, ENST00000369984,4	HCFC1-201, HCFC1-202	protein_coding, protein_coding
ENSG00000178919,9	FOXE1	4.804392	0.415392333	196.4772756	1.644856838	0.270493523	2.95E-11	1.10E-10	3.967224667	TRUE	TRUE	FALSE	FALSE	ENST00000375123,5	FOXE1-201	protein_coding
ENSG00000165898,14	ISCA2	43.07591967	4.209315333	442.3521631	1.643930053	0.181820567	3.78E-21	2.55E-20	59.719496	TRUE	TRUE	TRUE	TRUE	ENST00000298818,12, ENST00000554924,1, ENST00000556816,6	ISCA2-201, ISCA2-202, ISCA2-204	protein_coding, protein_coding, protein_coding
ENSG00000006283,18	CACNA1G	1.426527667	0.138066333	86.88863816	1.642519962	0.34111601	3.69E-08	1.09E-07	0.110364	FALSE	FALSE	FALSE	FALSE	ENST00000359106,10, ENST00000360761,8, ENST00000354983,8, ENST00000352832,9, ENST00000442258,6, ENST00000416767,8, ENST00000502264,5, ENST00000512389,5, ENST00000513964,5, ENST00000514717,5, ENST00000510366,5, ENST00000503485,5, ENST00000507510,6, ENST00000507336,5, ENST00000513689,6, ENST00000507609,5, ENST00000510115,5, ENST00000515165,5, ENST00000514181,5, ENST00000515765,5, ENST00000514079,5,…	CACNA1G-204, CACNA1G-205, CACNA1G-202, CACNA1G-201, CACNA1G-208, CACNA1G-206, CACNA1G-209, CACNA1G-225, CACNA1G-227, CACNA1G-230, CACNA1G-222, CACNA1G-211, CACNA1G-218, CACNA1G-217, CACNA1G-226, CACNA1G-219, CACNA1G-221, CACNA1G-231, CACNA1G-229, CACNA1G-233, CACNA1G-228, CACNA1G-220, CACNA1G-214, CACNA1G-232, CACNA1G-207, CACNA1G-203	protein_coding, protein_coding, protein_coding, protein_coding, protein_coding, protein_coding, protein_coding, protein_coding, protein_coding, protein_coding, protein_coding, protein_coding, protein_coding, protein_coding, protein_coding, protein_coding, protein_coding, protein_coding, protein_coding, protein_coding, protein_coding, protein_coding, protein_coding, protein_coding, protein_coding,…
ENSG00000144355,15	DLX1	13.73153167	1.423671333	422.1029222	1.64164392	0.195297751	1.05E-18	6.17E-18	13.22337133	TRUE	TRUE	TRUE	TRUE	ENST00000361725,5, ENST00000341900,6	DLX1-203, DLX1-201	protein_coding, protein_coding
ENSG00000139826,6	ABHD13	6.812935333	0.689370667	242.8421591	1.638565442	0.245622075	6.37E-13	2.67E-12	5.357946333	TRUE	TRUE	FALSE	FALSE	ENST00000375898,4	ABHD13-201	protein_coding
ENSG00000176597,12	B3GNT5	9.615696667	0.919773333	380.9839494	1.638431707	0.211279738	2.21E-16	1.15E-15	13.96645133	TRUE	TRUE	TRUE	TRUE	ENST00000326505,4, ENST00000460419,1, ENST00000465010,1	B3GNT5-201, B3GNT5-202, B3GNT5-206	protein_coding, protein_coding, protein_coding
ENSG00000135926,15	TMBIM1	10.93587533	1.042804333	201.8819476	1.637903997	0.219481637	2.13E-15	1.04E-14	3.496764667	TRUE	TRUE	FALSE	FALSE	ENST00000258412,8, ENST00000396809,6, ENST00000444881,5, ENST00000445635,5	TMBIM1-201, TMBIM1-202, TMBIM1-214, TMBIM1-215	protein_coding, protein_coding, protein_coding, protein_coding
ENSG00000146151,14	HMGCLL1	0.855651333	0	6.479060599	1.637381027	1.119080992	0.002093789	0.003918639	0.070228667	FALSE	FALSE	FALSE	FALSE	ENST00000274901,9, ENST00000398661,6, ENST00000370850,6, ENST00000508459,5, ENST00000308161,8, ENST00000428842,1	HMGCLL1-201, HMGCLL1-205, HMGCLL1-203, HMGCLL1-208, HMGCLL1-202, HMGCLL1-206	protein_coding, protein_coding, protein_coding, protein_coding, protein_coding, protein_coding
ENSG00000129295,10	DNAAF11	1.305055667	0.086184667	22.28695147	1.636510336	0.779714142	0.000839542	0.001651509	0.137827	FALSE	FALSE	FALSE	FALSE	ENST00000620350,5, ENST00000519595,5, ENST00000518642,5, ENST00000250173,5	DNAAF11-212, DNAAF11-205, DNAAF11-203, DNAAF11-201	protein_coding, protein_coding, protein_coding, protein_coding
ENSG00000198680,6	TUSC1	17.82507833	1.683805667	363.1435779	1.636102052	0.22577457	1.08E-14	5.06E-14	23.49793133	TRUE	TRUE	TRUE	TRUE	ENST00000358022,6	TUSC1-201	protein_coding
ENSG00000167600,14	CYP2S1	1.775409333	0.143651667	47.51178002	1.634845025	0.541451723	6.51E-05	0.000145467	0.656453667	FALSE	FALSE	FALSE	FALSE	ENST00000310054,9	CYP2S1-201	protein_coding
ENSG00000181315,11	ZNF322	27.62335	2.756410333	1428.060929	1.634838822	0.106184245	4.34E-55	1.12E-53	28.98093067	TRUE	TRUE	TRUE	TRUE	ENST00000415922,7, ENST00000622479,4, ENST00000607204,5, ENST00000456172,5, ENST00000471278,5	ZNF322-201, ZNF322-208, ZNF322-207, ZNF322-202, ZNF322-205	protein_coding, protein_coding, protein_coding, protein_coding, protein_coding
ENSG00000119396,11	RAB14	53.849579	5.564548	2065.513571	1.633421889	0.088383749	7.38E-78	3.66E-76	78.39145333	TRUE	TRUE	TRUE	TRUE	ENST00000373840,9	RAB14-201	protein_coding
ENSG00000170370,12	EMX2	3.146425667	0.273952	100.2825492	1.632507778	0.373229072	3.17E-07	8.68E-07	2.700920333	TRUE	TRUE	FALSE	FALSE	ENST00000442245,5, ENST00000553456,5	EMX2-201, EMX2-203	protein_coding, protein_coding
ENSG00000105497,8	ZNF175	4.946124	0.440722	294.9193145	1.631561249	0.286012255	3.01E-10	1.05E-09	6.083656667	TRUE	TRUE	TRUE	FALSE	ENST00000262259,7, ENST00000545217,5, ENST00000596504,1, ENST00000436511,2	ZNF175-201, ZNF175-203, ZNF175-204, ZNF175-202	protein_coding, protein_coding, protein_coding, protein_coding
ENSG00000260230,5	FRRS1L	1.685915333	0.162773667	80.96648263	1.630309616	0.363827509	1.94E-07	5.42E-07	0.390083667	FALSE	FALSE	FALSE	FALSE	ENST00000561981,5	FRRS1L-201	protein_coding
ENSG00000255561,7	FDXACB1	4.398184333	0.326928333	159.4571544	1.630069708	0.359941403	1.55E-07	4.37E-07	7.984769667	TRUE	TRUE	TRUE	FALSE	ENST00000260257,9	FDXACB1-201	protein_coding
ENSG00000174839,13	DENND6A	45.08161967	4.708858667	1887.861135	1.629436811	0.089255333	4.73E-76	2.24E-74	40.14503433	TRUE	TRUE	TRUE	TRUE	ENST00000311128,10	DENND6A-201	protein_coding
ENSG00000117600,14	PLPPR4	0.268312667	0	6.624799122	1.628183877	1.101163689	0.002151377	0.004020209	0.026506	FALSE	FALSE	FALSE	FALSE	ENST00000457765,6, ENST00000370185,9	PLPPR4-203, PLPPR4-202	protein_coding, protein_coding
ENSG00000131779,11	PEX11B	25.06357833	2.525186333	341.5047265	1.627669155	0.192720547	7.82E-19	4.63E-18	19.941585	TRUE	TRUE	TRUE	TRUE	ENST00000369306,8, ENST00000537888,1	PEX11B-201, PEX11B-203	protein_coding, protein_coding
ENSG00000050130,18	JKAMP	45.81646067	4.755520333	594.1872992	1.62638253	0.166339417	3.65E-24	2.88E-23	52.45376667	TRUE	TRUE	TRUE	TRUE	ENST00000356057,9, ENST00000425728,6, ENST00000616435,5, ENST00000556985,5, ENST00000554271,5	JKAMP-201, JKAMP-202, JKAMP-214, JKAMP-211, JKAMP-206	protein_coding, protein_coding, protein_coding, protein_coding, protein_coding
ENSG00000177455,15	CD19	1.595035	0.095171333	39.47964107	1.624456002	0.679682336	0.000429457	0.000876782	1.104815667	FALSE	FALSE	FALSE	FALSE	ENST00000324662,8, ENST00000538922,8	CD19-201, CD19-202	protein_coding, protein_coding
ENSG00000168310,12	IRF2	4.964048667	0.43928	108.949224	1.624435984	0.373688971	3.68E-07	1.00E-06	2.969814333	TRUE	TRUE	FALSE	FALSE	ENST00000696840,1, ENST00000696841,1, ENST00000696843,1, ENST00000502750,2, ENST00000696845,1, ENST00000393593,8, ENST00000696846,1, ENST00000696848,1, ENST00000505067,6, ENST00000510814,6, ENST00000696849,1, ENST00000696851,1, ENST00000696853,1, ENST00000504340,2	IRF2-210, IRF2-211, IRF2-213, IRF2-202, IRF2-215, IRF2-201, IRF2-216, IRF2-218, IRF2-204, IRF2-208, IRF2-219, IRF2-221, IRF2-223, IRF2-203	protein_coding, protein_coding, protein_coding, protein_coding, protein_coding, protein_coding, protein_coding, protein_coding, protein_coding, protein_coding, protein_coding, protein_coding, protein_coding, protein_coding
ENSG00000187147,18	RNF220	25.68141333	2.625948333	1227.109896	1.624429924	0.117826477	7.98E-45	1.48E-43	33.30731433	TRUE	TRUE	TRUE	TRUE	ENST00000355387,6, ENST00000361799,7, ENST00000372247,6	RNF220-202, RNF220-203, RNF220-204	protein_coding, protein_coding, protein_coding
ENSG00000114209,15	PDCD10	58.17228767	6.011283	664.9414511	1.624146313	0.150514463	9.95E-29	9.69E-28	68.256895	TRUE	TRUE	TRUE	TRUE	ENST00000392750,7, ENST00000473645,6, ENST00000497056,6, ENST00000492396,5, ENST00000461494,5, ENST00000470131,5, ENST00000487947,6, ENST00000471885,5	PDCD10-201, PDCD10-208, PDCD10-218, PDCD10-216, PDCD10-202, PDCD10-206, PDCD10-214, PDCD10-207	protein_coding, protein_coding, protein_coding, protein_coding, protein_coding, protein_coding, protein_coding, protein_coding
ENSG00000158270,12	COLEC12	2.324914333	0.207556333	127.2087778	1.624104309	0.295044487	9.81E-10	3.27E-09	1.184602333	TRUE	FALSE	FALSE	FALSE	ENST00000400256,5	COLEC12-201	protein_coding
ENSG00000081189,16	MEF2C	16.86060867	1.696594333	762.2852556	1.623467717	0.13749534	9.34E-34	1.12E-32	9.919817	TRUE	TRUE	TRUE	FALSE	ENST00000504921,7, ENST00000340208,9, ENST00000424173,6, ENST00000637481,1, ENST00000636998,1, ENST00000625674,2, ENST00000437473,6, ENST00000625585,2, ENST00000514028,5, ENST00000510942,5, ENST00000506554,5, ENST00000637732,1, ENST00000514015,5, ENST00000629612,2, ENST00000636294,1, ENST00000627659,2, ENST00000508569,5, ENST00000503554,4, ENST00000626391,2, ENST00000628656,2	MEF2C-209, MEF2C-201, MEF2C-202, MEF2C-249, MEF2C-244, MEF2C-226, MEF2C-203, MEF2C-225, MEF2C-222, MEF2C-217, MEF2C-210, MEF2C-254, MEF2C-221, MEF2C-232, MEF2C-239, MEF2C-229, MEF2C-213, MEF2C-207, MEF2C-227, MEF2C-231	protein_coding, protein_coding, protein_coding, protein_coding, protein_coding, protein_coding, protein_coding, protein_coding, protein_coding, protein_coding, protein_coding, protein_coding, protein_coding, protein_coding, protein_coding, protein_coding, protein_coding, protein_coding, protein_coding, protein_coding
ENSG00000117322,19	CR2	3.767153333	0.40179	141.9236283	1.620419211	0.305599877	3.07E-09	9.87E-09	0.942613333	FALSE	FALSE	FALSE	FALSE	ENST00000367058,7, ENST00000367059,3, ENST00000367057,8, ENST00000699620,1	CR2-202, CR2-203, CR2-201, CR2-208	protein_coding, protein_coding, protein_coding, protein_coding
ENSG00000144891,19	AGTR1	0.777663667	0	8.914740979	1.61956838	1.101779878	0.002217492	0.004132969	0.018759667	FALSE	FALSE	FALSE	FALSE	ENST00000497524,5, ENST00000418473,7, ENST00000349243,8, ENST00000404754,2, ENST00000474935,5, ENST00000475347,5, ENST00000461609,1, ENST00000402260,2	AGTR1-209, AGTR1-204, AGTR1-201, AGTR1-203, AGTR1-206, AGTR1-208, AGTR1-205, AGTR1-202	protein_coding, protein_coding, protein_coding, protein_coding, protein_coding, protein_coding, protein_coding, protein_coding
ENSG00000115526,11	CHST10	11.681898	1.211025333	525.8899699	1.619519284	0.17511521	6.07E-22	4.26E-21	15.63330833	TRUE	TRUE	TRUE	TRUE	ENST00000264249,8, ENST00000409701,5	CHST10-201, CHST10-203	protein_coding, protein_coding
ENSG00000249242,8	TMEM150C	4.164452667	0.395025667	96.01949946	1.619070986	0.386748988	7.69E-07	2.05E-06	1.445383	TRUE	FALSE	FALSE	FALSE	ENST00000515780,6, ENST00000449862,7, ENST00000508701,5	TMEM150C-204, TMEM150C-201, TMEM150C-203	protein_coding, protein_coding, protein_coding
ENSG00000181856,15	SLC2A4	1.999267333	0.169633333	65.72588921	1.618917279	0.520337182	5.03E-05	0.00011354	1.950216333	TRUE	FALSE	FALSE	FALSE	ENST00000317370,13, ENST00000571308,5, ENST00000424875,2	SLC2A4-201, SLC2A4-204, SLC2A4-202	protein_coding, protein_coding, protein_coding
ENSG00000106689,11	LHX2	3.019172	0.261250333	56.41493721	1.617760277	0.497369314	3.10E-05	7.16E-05	1.104189	TRUE	FALSE	FALSE	FALSE	ENST00000373615,9	LHX2-201	protein_coding
ENSG00000088756,13	ARHGAP28	4.217992667	0.449990333	205.9339394	1.616761316	0.270174917	5.90E-11	2.15E-10	2.968807	TRUE	TRUE	FALSE	FALSE	ENST00000383472,9, ENST00000262227,7, ENST00000419673,6, ENST00000531294,5, ENST00000314319,7, ENST00000532996,5	ARHGAP28-203, ARHGAP28-201, ARHGAP28-204, ARHGAP28-205, ARHGAP28-202, ARHGAP28-207	protein_coding, protein_coding, protein_coding, protein_coding, protein_coding, protein_coding
ENSG00000140323,6	DISP2	0.274077333	0.019923667	40.26385869	1.616163273	0.670215125	0.0004156	0.000850477	0.234798667	FALSE	FALSE	FALSE	FALSE	ENST00000267889,5	DISP2-201	protein_coding
ENSG00000162676,13	GFI1	5.516088333	0.543853333	179.9912534	1.6143549	0.243272947	8.79E-13	3.65E-12	2.534875667	TRUE	TRUE	FALSE	FALSE	ENST00000294702,6, ENST00000370332,5, ENST00000427103,6	GFI1-201, GFI1-202, GFI1-203	protein_coding, protein_coding, protein_coding
ENSG00000184992,13	BRI3BP	29.659103	3.074699333	1923.940078	1.613090138	0.096523841	2.91E-64	1.00E-62	29.27665133	TRUE	TRUE	TRUE	TRUE	ENST00000341446,9, ENST00000671775,2, ENST00000672415,1	BRI3BP-201, BRI3BP-202, BRI3BP-203	protein_coding, protein_coding, protein_coding
ENSG00000182890,5	GLUD2	1.152301	0.032204667	23.20565964	1.611591638	0.961528211	0.001926016	0.003620561	0.521592333	FALSE	FALSE	FALSE	FALSE	ENST00000328078,3	GLUD2-201	protein_coding
ENSG00000005187,12	ACSM3	7.939107333	0.758432667	185.1938596	1.611305579	0.271470082	8.09E-11	2.92E-10	5.084920667	TRUE	TRUE	FALSE	FALSE	ENST00000289416,10, ENST00000440284,6	ACSM3-201, ACSM3-202	protein_coding, protein_coding
ENSG00000139515,6	PDX1	2.372608	0.215057667	59.3525251	1.610181309	0.482138245	2.33E-05	5.44E-05	0.941705	FALSE	FALSE	FALSE	FALSE	ENST00000381033,5	PDX1-201	protein_coding
ENSG00000169220,18	RGS14	5.783145667	0.480008333	176.9067352	1.609929177	0.306445858	4.15E-09	1.32E-08	5.977415667	TRUE	TRUE	TRUE	FALSE	ENST00000408923,8	RGS14-201	protein_coding
ENSG00000187498,16	COL4A1	13.95822067	1.468655667	1302.434921	1.608764151	0.11311769	1.84E-47	3.78E-46	6.342952	TRUE	TRUE	TRUE	FALSE	ENST00000375820,10, ENST00000543140,6	COL4A1-201, COL4A1-204	protein_coding, protein_coding
ENSG00000151117,9	TMEM86A	1.898848667	0.157058667	65.24032029	1.607303657	0.431193212	5.44E-06	1.35E-05	1.021329667	FALSE	FALSE	FALSE	FALSE	ENST00000280734,3	TMEM86A-201	protein_coding
ENSG00000130147,16	SH3BP4	8.859332667	0.846306	604.7491722	1.605728701	0.157686724	6.58E-26	5.62E-25	8.806866667	TRUE	TRUE	TRUE	FALSE	ENST00000392011,7, ENST00000409212,5, ENST00000344528,8	SH3BP4-202, SH3BP4-203, SH3BP4-201	protein_coding, protein_coding, protein_coding
ENSG00000116199,12	FAM20B	22.48249333	2.393776667	1685.777276	1.605277011	0.096784418	2.44E-63	8.16E-62	26.85508267	TRUE	TRUE	TRUE	TRUE	ENST00000263733,5	FAM20B-201	protein_coding
ENSG00000164176,13	EDIL3	1.933903	0.139672	45.88100316	1.603603375	0.570121611	0.000137298	0.000295879	0.443759667	FALSE	FALSE	FALSE	FALSE	ENST00000296591,10, ENST00000380138,3	EDIL3-201, EDIL3-202	protein_coding, protein_coding
ENSG00000137393,10	RNF144B	1.315642	0.121154667	44.00933746	1.602736309	0.543945181	9.06E-05	0.00019934	0.604229333	FALSE	FALSE	FALSE	FALSE	ENST00000259939,4	RNF144B-201	protein_coding
ENSG00000221869,5	CEBPD	5.094817667	0.370779333	68.43842681	1.599701286	0.513421024	5.24E-05	0.000118234	3.920742667	TRUE	TRUE	FALSE	FALSE	ENST00000408965,4	CEBPD-201	protein_coding
ENSG00000197496,6	SLC2A10	4.218919	0.378182667	100.4801927	1.599529553	0.418869663	3.87E-06	9.74E-06	1.966332	TRUE	FALSE	FALSE	FALSE	ENST00000359271,4, ENST00000486000,2	SLC2A10-201, SLC2A10-202	protein_coding, protein_coding
ENSG00000153993,14	SEMA3D	4.531161	0.502871	220.2771076	1.599342988	0.239641935	7.15E-13	2.98E-12	2.486479333	TRUE	TRUE	FALSE	FALSE	ENST00000284136,11, ENST00000444867,1	SEMA3D-201, SEMA3D-202	protein_coding, protein_coding
ENSG00000085741,14	WNT11	5.026733	0.468073	74.88654479	1.596924275	0.389963419	1.23E-06	3.22E-06	1.47341	TRUE	FALSE	FALSE	FALSE	ENST00000322563,8	WNT11-201	protein_coding
ENSG00000258429,2	PDF	30.67945233	3.27684	1038.584027	1.596402043	0.118872456	1.17E-42	2.00E-41	27.31921467	TRUE	TRUE	TRUE	TRUE	ENST00000288022,2	PDF-201	protein_coding
ENSG00000187866,10	PABIR1	10.49856067	1.101593667	623.9794711	1.595992718	0.160425802	7.39E-25	6.03E-24	14.44717067	TRUE	TRUE	TRUE	TRUE	ENST00000394264,7	PABIR1-201	protein_coding
ENSG00000134042,14	MRO	0.320770333	0	10.56347141	1.595743615	1.112529308	0.002411333	0.004474131	0.101402667	FALSE	FALSE	FALSE	FALSE	ENST00000256425,6, ENST00000398439,8, ENST00000428869,6, ENST00000431965,6, ENST00000588444,5, ENST00000436348,6	MRO-201, MRO-202, MRO-203, MRO-204, MRO-208, MRO-205	protein_coding, protein_coding, protein_coding, protein_coding, protein_coding, protein_coding
ENSG00000169105,8	CHST14	12.24278467	1.399716667	304.2426925	1.595346773	0.22354345	2.78E-14	1.27E-13	10.955894	TRUE	TRUE	TRUE	TRUE	ENST00000306243,7, ENST00000559991,1	CHST14-201, CHST14-202	protein_coding, protein_coding
ENSG00000215612,8	HMX1	12.20485867	1.138794	300.6359653	1.592759918	0.219350738	1.13E-14	5.27E-14	11.39274767	TRUE	TRUE	TRUE	TRUE	ENST00000506970,2, ENST00000400677,5	HMX1-202, HMX1-201	protein_coding, protein_coding
ENSG00000177853,15	ZNF518A	30.07757867	3.095251333	2333.188302	1.592626979	0.088969222	3.38E-73	1.44E-71	33.37569	TRUE	TRUE	TRUE	TRUE	ENST00000614149,2, ENST00000624776,4, ENST00000316045,10	ZNF518A-208, ZNF518A-209, ZNF518A-201	protein_coding, protein_coding, protein_coding
ENSG00000171388,12	APLN	1.849349	0.131329333	61.69300346	1.592428364	0.451074868	1.22E-05	2.93E-05	0.693713	FALSE	FALSE	FALSE	FALSE	ENST00000429967,3	APLN-201	protein_coding
ENSG00000132646,11	PCNA	290.1560203	30.95973867	3800.87747	1.592280221	0.077232352	5.65E-96	4.43E-94	499.4773333	TRUE	TRUE	TRUE	TRUE	ENST00000379143,10, ENST00000379160,3	PCNA-201, PCNA-202	protein_coding, protein_coding
ENSG00000181938,14	GINS3	30.960191	3.357511333	815.0173851	1.591957117	0.137597554	1.72E-32	1.96E-31	40.66592233	TRUE	TRUE	TRUE	TRUE	ENST00000426538,6, ENST00000328514,11, ENST00000318129,6	GINS3-203, GINS3-202, GINS3-201	protein_coding, protein_coding, protein_coding
ENSG00000186897,5	C1QL4	5.240275667	0.485339667	107.5418835	1.591806028	0.329580564	4.05E-08	1.20E-07	2.064116333	TRUE	FALSE	FALSE	FALSE	ENST00000334221,5	C1QL4-201	protein_coding
ENSG00000123096,12	SSPN	4.843219	0.490603	128.5898345	1.590958745	0.298690477	2.97E-09	9.56E-09	1.524759667	TRUE	FALSE	FALSE	FALSE	ENST00000540266,5, ENST00000422622,3, ENST00000242729,7, ENST00000535504,1	SSPN-207, SSPN-202, SSPN-201, SSPN-204	protein_coding, protein_coding, protein_coding, protein_coding
ENSG00000171488,15	LRRC8C	8.120959667	0.768654667	455.6568936	1.589303719	0.169358977	1.88E-22	1.35E-21	7.982824	TRUE	TRUE	TRUE	FALSE	ENST00000370454,9	LRRC8C-201	protein_coding
ENSG00000239474,7	KLHL41	5.581446667	0.470771667	109.7472435	1.585482981	0.347471459	1.53E-07	4.30E-07	5.282542	TRUE	TRUE	FALSE	FALSE	ENST00000284669,2	KLHL41-201	protein_coding
ENSG00000169594,14	BNC1	0.668023	0.058733	26.88914407	1.584513047	0.742412049	0.000895772	0.001756418	0.257863667	FALSE	FALSE	FALSE	FALSE	ENST00000569704,2, ENST00000345382,7	BNC1-202, BNC1-201	protein_coding, protein_coding
ENSG00000144730,19	IL17RD	4.538961333	0.446966	299.9060289	1.58361798	0.207931465	7.92E-16	3.97E-15	1.961284	TRUE	FALSE	FALSE	FALSE	ENST00000296318,12, ENST00000320057,9, ENST00000463523,5	IL17RD-201, IL17RD-202, IL17RD-203	protein_coding, protein_coding, protein_coding
ENSG00000166073,11	GPR176	10.88773367	1.129313	429.2748584	1.583040606	0.173126593	1.82E-21	1.26E-20	7.873075333	TRUE	TRUE	TRUE	FALSE	ENST00000561100,2, ENST00000299092,3, ENST00000543580,7	GPR176-205, GPR176-201, GPR176-202	protein_coding, protein_coding, protein_coding
ENSG00000128591,16	FLNC	7.155050333	0.777210667	930.8310229	1.582508449	0.142478074	3.51E-30	3.66E-29	3.377610333	TRUE	TRUE	FALSE	FALSE	ENST00000325888,13, ENST00000346177,6	FLNC-201, FLNC-202	protein_coding, protein_coding
ENSG00000112167,10	SAYSD1	23.95588733	2.583479667	454.217536	1.582319893	0.177640988	1.59E-20	1.04E-19	24.92379033	TRUE	TRUE	TRUE	TRUE	ENST00000229903,5, ENST00000373249,5	SAYSD1-201, SAYSD1-202	protein_coding, protein_coding
ENSG00000214717,12	ZBED1	8.399532333	0.865755667	545.4143217	1.581747931	0.170326471	4.85E-22	3.43E-21	7.855045667	TRUE	TRUE	TRUE	FALSE	ENST00000381222,8, ENST00000381223,9, ENST00000652001,1, ENST00000381218,8	ZBED1-202, ZBED1-203, ZBED1-206, ZBED1-201	protein_coding, protein_coding, protein_coding, protein_coding
ENSG00000197903,8	H2BC12	208.8980367	23.34370467	717.5047316	1.581337429	0.131099907	5.09E-35	6.40E-34	113.566589	TRUE	TRUE	TRUE	TRUE	ENST00000356950,2	H2BC12-201	protein_coding
ENSG00000111670,16	GNPTAB	21.50327567	2.27088	1280.287867	1.579196866	0.108211374	9.43E-50	2.09E-48	20.50598467	TRUE	TRUE	TRUE	TRUE	ENST00000299314,12, ENST00000549940,5, ENST00000392919,4, ENST00000549165,1	GNPTAB-201, GNPTAB-206, GNPTAB-202, GNPTAB-203	protein_coding, protein_coding, protein_coding, protein_coding
ENSG00000166484,20	MAPK7	11.82123433	1.263722	503.6336154	1.577552445	0.173052069	2.41E-21	1.64E-20	13.05389367	TRUE	TRUE	TRUE	TRUE	ENST00000308406,9, ENST00000299612,11, ENST00000395602,8, ENST00000395604,8	MAPK7-202, MAPK7-201, MAPK7-203, MAPK7-204	protein_coding, protein_coding, protein_coding, protein_coding
ENSG00000141448,11	GATA6	14.63796267	1.536888667	501.0353216	1.577343879	0.165997346	6.35E-23	4.69E-22	10.288085	TRUE	TRUE	TRUE	FALSE	ENST00000269216,10, ENST00000581694,1	GATA6-201, GATA6-202	protein_coding, protein_coding
ENSG00000187068,3	C3orf70	1.618918	0.167426667	110.5472464	1.575425676	0.346839056	1.74E-07	4.88E-07	1.044295333	FALSE	FALSE	FALSE	FALSE	ENST00000335012,3	C3orf70-201	protein_coding
ENSG00000198934,5	MAGEE1	4.722061667	0.478716333	228.7409082	1.575341347	0.247478543	6.08E-12	2.37E-11	4.682107667	TRUE	TRUE	FALSE	FALSE	ENST00000361470,4	MAGEE1-201	protein_coding
ENSG00000043143,22	JADE2	4.326090667	0.471242	267.3885857	1.574587199	0.253346648	1.61E-11	6.08E-11	2.416025333	TRUE	TRUE	FALSE	FALSE	ENST00000282605,8, ENST00000681547,2, ENST00000361895,6, ENST00000402835,5, ENST00000395003,5, ENST00000681820,1, ENST00000512386,6, ENST00000612830,2, ENST00000681498,1	JADE2-201, JADE2-215, JADE2-202, JADE2-204, JADE2-203, JADE2-217, JADE2-209, JADE2-211, JADE2-214	protein_coding, protein_coding, protein_coding, protein_coding, protein_coding, protein_coding, protein_coding, protein_coding, protein_coding
ENSG00000186564,6	FOXD2	3.9675	0.328920667	123.6583941	1.574558164	0.36558132	5.19E-07	1.40E-06	4.426898	TRUE	TRUE	FALSE	FALSE	ENST00000334793,6	FOXD2-201	protein_coding
ENSG00000105939,14	ZC3HAV1	41.45080633	4.299185	2583.124102	1.571775582	0.072044075	5.04E-107	5.12E-105	23.19351067	TRUE	TRUE	TRUE	TRUE	ENST00000242351,10, ENST00000464606,5, ENST00000680309,1, ENST00000471652,1	ZC3HAV1-201, ZC3HAV1-203, ZC3HAV1-205, ZC3HAV1-204	protein_coding, protein_coding, protein_coding, protein_coding
ENSG00000176014,13	TUBB6	53.478151	5.720335	1248.747339	1.57163171	0.122269307	2.57E-39	3.83E-38	60.74216933	TRUE	TRUE	TRUE	TRUE	ENST00000591909,5, ENST00000586653,5, ENST00000317702,10, ENST00000592683,5, ENST00000590967,5, ENST00000591208,1	TUBB6-213, TUBB6-203, TUBB6-201, TUBB6-214, TUBB6-210, TUBB6-211	protein_coding, protein_coding, protein_coding, protein_coding, protein_coding, protein_coding
ENSG00000176087,16	SLC35A4	91.303415	9.886349	2520.14832	1.571516943	0.081830054	1.06E-83	6.37E-82	109.6047747	TRUE	TRUE	TRUE	TRUE	ENST00000623481,3, ENST00000612662,2, ENST00000323146,8, ENST00000514199,1	SLC35A4-204, SLC35A4-203, SLC35A4-201, SLC35A4-202	protein_coding, protein_coding, protein_coding, protein_coding
ENSG00000109586,12	GALNT7	38.94736	4.341162	1290.257381	1.570774823	0.099976603	3.98E-57	1.11E-55	24.66171533	TRUE	TRUE	TRUE	TRUE	ENST00000512285,5, ENST00000265000,9	GALNT7-206, GALNT7-201	protein_coding, protein_coding
ENSG00000188452,15	CERKL	0.830105667	0.026739333	14.97328614	1.570574682	1.0484404	0.002572969	0.004752765	0.225443333	FALSE	FALSE	FALSE	FALSE	ENST00000684145,1, ENST00000410087,8, ENST00000409440,7, ENST00000374969,6, ENST00000339098,9, ENST00000374970,6	CERKL-215, CERKL-206, CERKL-205, CERKL-203, CERKL-201, CERKL-204	protein_coding, protein_coding, protein_coding, protein_coding, protein_coding, protein_coding
ENSG00000121057,13	AKAP1	42.46597167	4.614498333	2471.467795	1.568877822	0.082509743	4.11E-82	2.35E-80	50.86447267	TRUE	TRUE	TRUE	TRUE	ENST00000337714,8, ENST00000571629,5, ENST00000621116,4, ENST00000572557,5, ENST00000539273,5, ENST00000314126,4	AKAP1-202, AKAP1-206, AKAP1-219, AKAP1-208, AKAP1-204, AKAP1-201	protein_coding, protein_coding, protein_coding, protein_coding, protein_coding, protein_coding
ENSG00000143157,12	POGK	27.72475767	2.93534	2308.234908	1.568096333	0.081644591	1.04E-83	6.26E-82	35.21399633	TRUE	TRUE	TRUE	TRUE	ENST00000367876,9, ENST00000367875,1	POGK-202, POGK-201	protein_coding, protein_coding
ENSG00000168672,4	LRATD2	29.952579	3.134154	2652.214095	1.565760833	0.097444881	1.37E-59	4.06E-58	59.69139033	TRUE	TRUE	TRUE	TRUE	ENST00000304916,4, ENST00000652209,1	LRATD2-201, LRATD2-203	protein_coding, protein_coding
ENSG00000070159,14	PTPN3	12.57349567	1.310185	789.6196366	1.565112395	0.113528132	9.95E-45	1.85E-43	5.180744667	TRUE	TRUE	FALSE	FALSE	ENST00000412145,5, ENST00000446349,5, ENST00000262539,7, ENST00000374541,4	PTPN3-203, PTPN3-204, PTPN3-201, PTPN3-202	protein_coding, protein_coding, protein_coding, protein_coding
ENSG00000204576,12	PRR3	37.039559	3.560196	758.7095743	1.565001408	0.139849469	1.46E-30	1.55E-29	50.728745	TRUE	TRUE	TRUE	TRUE	ENST00000376557,3, ENST00000376560,8	PRR3-201, PRR3-202	protein_coding, protein_coding
ENSG00000158122,12	PRXL2C	13.202193	1.439516667	316.1724049	1.563398731	0.204694335	7.20E-16	3.63E-15	12.21506467	TRUE	TRUE	TRUE	TRUE	ENST00000375234,8	PRXL2C-201	protein_coding
ENSG00000166311,10	SMPD1	9.072380333	0.925757667	231.0632972	1.563282946	0.235546004	1.04E-12	4.32E-12	4.319691667	TRUE	TRUE	FALSE	FALSE	ENST00000342245,9, ENST00000527275,5	SMPD1-201, SMPD1-203	protein_coding, protein_coding
ENSG00000160131,14	VMA21	61.754722	6.629043667	2267.669272	1.561878852	0.083626515	2.49E-79	1.32E-77	77.66177767	TRUE	TRUE	TRUE	TRUE	ENST00000370361,5, ENST00000330374,7	VMA21-202, VMA21-201	protein_coding, protein_coding
ENSG00000185880,13	TRIM69	1.570325	0.092253	37.71603405	1.561559467	0.616332478	0.000349896	0.000721552	0.903222667	FALSE	FALSE	FALSE	FALSE	ENST00000559390,5, ENST00000329464,9, ENST00000558329,5, ENST00000560442,5, ENST00000561043,5, ENST00000338264,8	TRIM69-206, TRIM69-201, TRIM69-204, TRIM69-208, TRIM69-210, TRIM69-202	protein_coding, protein_coding, protein_coding, protein_coding, protein_coding, protein_coding
ENSG00000214194,9	SMIM30	179.14532	19.53186967	1192.105072	1.560169603	0.112130989	1.71E-45	3.25E-44	206.4812353	TRUE	TRUE	TRUE	TRUE	ENST00000397764,8, ENST00000441359,1	SMIM30-201, SMIM30-204	protein_coding, protein_coding
ENSG00000106006,6	HOXA6	43.206999	4.516477333	424.2537468	1.558811827	0.196092962	6.20E-17	3.33E-16	25.01360367	TRUE	TRUE	TRUE	TRUE	ENST00000222728,3	HOXA6-201	protein_coding
ENSG00000128645,15	HOXD1	1.132796333	0.033665	17.64335925	1.557822349	1.048450875	0.002697638	0.004974302	0.784295	FALSE	FALSE	FALSE	FALSE	ENST00000331462,6	HOXD1-201	protein_coding
ENSG00000100196,11	KDELR3	44.34332367	4.644332333	451.77262	1.556336977	0.15317118	9.89E-26	8.41E-25	20.96656967	TRUE	TRUE	TRUE	TRUE	ENST00000409006,3, ENST00000216014,9	KDELR3-202, KDELR3-201	protein_coding, protein_coding
ENSG00000076716,9	GPC4	11.586004	1.265034333	506.2724138	1.555193893	0.156073679	7.30E-25	5.95E-24	8.683464333	TRUE	TRUE	TRUE	FALSE	ENST00000370828,4	GPC4-201	protein_coding
ENSG00000163605,15	PPP4R2	75.98487667	8.315292333	3462.382311	1.554192386	0.074414437	2.42E-98	2.01E-96	92.89307933	TRUE	TRUE	TRUE	TRUE	ENST00000356692,10, ENST00000495566,1	PPP4R2-201, PPP4R2-207	protein_coding, protein_coding
ENSG00000198142,5	SOWAHC	13.82652267	1.423243	739.5271353	1.553269523	0.140147852	5.11E-30	5.30E-29	10.353987	TRUE	TRUE	TRUE	FALSE	ENST00000356454,5	SOWAHC-201	protein_coding
ENSG00000140382,15	HMG20A	30.527253	3.321484	1455.01286	1.551570101	0.096212583	5.63E-60	1.67E-58	37.101382	TRUE	TRUE	TRUE	TRUE	ENST00000381714,7, ENST00000336216,9	HMG20A-202, HMG20A-201	protein_coding, protein_coding
ENSG00000103241,7	FOXF1	0.845563667	0.024312	22.75631685	1.550731148	0.952223537	0.00244556	0.004534968	0.421476	FALSE	FALSE	FALSE	FALSE	ENST00000262426,6	FOXF1-201	protein_coding
ENSG00000178988,11	MRFAP1L1	66.82272867	7.014453	1475.675943	1.550684633	0.110963278	7.55E-46	1.46E-44	108.213192	TRUE	TRUE	TRUE	TRUE	ENST00000320848,7	MRFAP1L1-201	protein_coding
ENSG00000176542,10	USF3	6.591236333	0.737916333	1057.832868	1.550300769	0.132345369	3.68E-33	4.32E-32	8.256893333	TRUE	TRUE	TRUE	FALSE	ENST00000316407,9, ENST00000491165,5, ENST00000478658,1	USF3-201, USF3-203, USF3-202	protein_coding, protein_coding, protein_coding
ENSG00000106789,13	CORO2A	2.672316667	0.272695333	154.060308	1.55027144	0.260266821	8.80E-11	3.17E-10	1.496675667	TRUE	FALSE	FALSE	FALSE	ENST00000343933,9, ENST00000375077,5	CORO2A-201, CORO2A-202	protein_coding, protein_coding
ENSG00000121864,10	ZNF639	30.65834967	3.2239	824.3957337	1.549878041	0.145324604	5.07E-28	4.79E-27	42.00170967	TRUE	TRUE	TRUE	TRUE	ENST00000496856,6, ENST00000326361,7, ENST00000484866,5, ENST00000621687,1	ZNF639-209, ZNF639-201, ZNF639-206, ZNF639-210	protein_coding, protein_coding, protein_coding, protein_coding
ENSG00000114646,10	CSPG5	16.19358833	1.706065333	473.0979499	1.54636164	0.151868581	8.23E-26	7.01E-25	12.32639333	TRUE	TRUE	TRUE	TRUE	ENST00000264723,9, ENST00000456150,5, ENST00000383738,6, ENST00000610462,1	CSPG5-201, CSPG5-203, CSPG5-202, CSPG5-205	protein_coding, protein_coding, protein_coding, protein_coding
ENSG00000170989,10	S1PR1	2.510710667	0.196768667	59.88183739	1.546277477	0.491026984	5.53E-05	0.000124364	1.719826333	TRUE	FALSE	FALSE	FALSE	ENST00000305352,7, ENST00000649383,1, ENST00000475289,2, ENST00000648480,1	S1PR1-201, S1PR1-206, S1PR1-202, S1PR1-205	protein_coding, protein_coding, protein_coding, protein_coding
ENSG00000143363,17	PRUNE1	29.44581767	3.153795	1018.235743	1.545265146	0.118341105	1.99E-40	3.10E-39	38.551653	TRUE	TRUE	TRUE	TRUE	ENST00000271620,8, ENST00000650332,1, ENST00000368937,5, ENST00000368936,5, ENST00000368935,1, ENST00000368934,1	PRUNE1-201, PRUNE1-211, PRUNE1-205, PRUNE1-204, PRUNE1-203, PRUNE1-202	protein_coding, protein_coding, protein_coding, protein_coding, protein_coding, protein_coding
ENSG00000214274,10	ANG	4.421915667	0.429595	43.54522082	1.544923597	0.613324267	0.000382684	0.000786489	2.443589667	TRUE	TRUE	FALSE	FALSE	ENST00000336811,10, ENST00000397990,5	ANG-201, ANG-202	protein_coding, protein_coding
ENSG00000160679,13	CHTOP	132.4513437	15.01020467	3641.077526	1.544876941	0.071393008	2.67E-105	2.57E-103	190.5183263	TRUE	TRUE	TRUE	TRUE	ENST00000368690,7, ENST00000614256,4, ENST00000368694,8, ENST00000403433,5, ENST00000368687,1, ENST00000368686,1	CHTOP-203, CHTOP-207, CHTOP-204, CHTOP-205, CHTOP-202, CHTOP-201	protein_coding, protein_coding, protein_coding, protein_coding, protein_coding, protein_coding
ENSG00000140044,13	JDP2	2.650365	0.191555667	74.88112641	1.544427304	0.564517658	0.000206549	0.000437161	4.359279	TRUE	TRUE	FALSE	FALSE	ENST00000419727,6, ENST00000651602,1, ENST00000437176,5, ENST00000435893,6, ENST00000267569,5	JDP2-202, JDP2-208, JDP2-204, JDP2-203, JDP2-201	protein_coding, protein_coding, protein_coding, protein_coding, protein_coding
ENSG00000184785,6	SMIM10	15.41486767	1.641595333	242.579109	1.543344254	0.234979432	1.79E-12	7.26E-12	15.349976	TRUE	TRUE	TRUE	TRUE	ENST00000330288,6	SMIM10-201	protein_coding
ENSG00000162512,16	SDC3	16.98799933	1.826839667	1065.499458	1.543237339	0.108904923	4.88E-47	9.92E-46	8.141096	TRUE	TRUE	TRUE	FALSE	ENST00000339394,7, ENST00000336798,11	SDC3-202, SDC3-201	protein_coding, protein_coding
ENSG00000102974,16	CTCF	35.89279367	4.054339333	2147.537138	1.543132099	0.081405377	1.37E-81	7.75E-80	44.740168	TRUE	TRUE	TRUE	TRUE	ENST00000646076,1, ENST00000264010,10, ENST00000401394,6, ENST00000646771,1, ENST00000644753,1, ENST00000642819,1, ENST00000645306,1, ENST00000645699,1	CTCF-215, CTCF-201, CTCF-202, CTCF-217, CTCF-209, CTCF-205, CTCF-212, CTCF-214	protein_coding, protein_coding, protein_coding, protein_coding, protein_coding, protein_coding, protein_coding, protein_coding
ENSG00000167461,12	RAB8A	38.20782833	4.239025	1339.339938	1.542978551	0.099632318	1.49E-55	3.93E-54	44.27829933	TRUE	TRUE	TRUE	TRUE	ENST00000300935,8, ENST00000586682,1	RAB8A-201, RAB8A-202	protein_coding, protein_coding
ENSG00000174130,13	TLR6	0.914554667	0.077995667	52.84453174	1.542718279	0.541240928	0.000146857	0.000315271	0.468254	FALSE	FALSE	FALSE	FALSE	ENST00000508254,6, ENST00000381950,2	TLR6-202, TLR6-201	protein_coding, protein_coding
ENSG00000144567,11	RETREG2	25.87638367	2.801488667	1392.526977	1.542374144	0.098315789	6.41E-57	1.76E-55	23.807799	TRUE	TRUE	TRUE	TRUE	ENST00000430297,7	RETREG2-203	protein_coding
ENSG00000135414,10	GDF11	7.310485667	0.769494333	966.2612443	1.541176154	0.125404586	3.63E-36	4.81E-35	8.471856	TRUE	TRUE	TRUE	FALSE	ENST00000257868,10	GDF11-201	protein_coding
ENSG00000137962,13	ARHGAP29	6.23382	0.674994333	404.438212	1.541165778	0.1906103	2.19E-17	1.21E-16	4.836210333	TRUE	TRUE	FALSE	FALSE	ENST00000260526,11, ENST00000370217,3	ARHGAP29-201, ARHGAP29-202	protein_coding, protein_coding
ENSG00000138678,11	GPAT3	5.742604667	0.537432	139.7734195	1.540025587	0.291972308	4.71E-09	1.49E-08	4.02567	TRUE	TRUE	FALSE	FALSE	ENST00000611707,4, ENST00000395226,6, ENST00000264409,5	GPAT3-208, GPAT3-202, GPAT3-201	protein_coding, protein_coding, protein_coding
ENSG00000168286,3	THAP11	40.19257933	4.318746667	893.0872822	1.538276441	0.13702394	1.08E-30	1.15E-29	45.91074533	TRUE	TRUE	TRUE	TRUE	ENST00000303596,3	THAP11-201	protein_coding
ENSG00000146676,10	PURB	27.271397	2.987581667	2218.04365	1.538014652	0.08498946	1.21E-74	5.47E-73	18.08260933	TRUE	TRUE	TRUE	TRUE	ENST00000395699,5	PURB-201	protein_coding
ENSG00000169071,15	ROR2	3.789937667	0.357397667	175.2282605	1.537639621	0.276381358	9.44E-10	3.15E-09	2.240653333	TRUE	TRUE	FALSE	FALSE	ENST00000375715,5, ENST00000375708,4	ROR2-202, ROR2-201	protein_coding, protein_coding
ENSG00000068831,19	RASGRP2	0.94163	0.014252667	13.96912451	1.537310823	1.071810517	0.002937361	0.005396124	0.43776	FALSE	FALSE	FALSE	FALSE	ENST00000377494,5, ENST00000394432,8, ENST00000377497,7, ENST00000354024,7, ENST00000394428,5, ENST00000394429,5, ENST00000377486,7, ENST00000377487,5, ENST00000377489,5, ENST00000394430,5	RASGRP2-206, RASGRP2-211, RASGRP2-207, RASGRP2-201, RASGRP2-208, RASGRP2-209, RASGRP2-203, RASGRP2-204, RASGRP2-205, RASGRP2-210	protein_coding, protein_coding, protein_coding, protein_coding, protein_coding, protein_coding, protein_coding, protein_coding, protein_coding, protein_coding
ENSG00000213380,16	COG8	27.04284067	3.169594667	1100.322284	1.537290941	0.110699134	2.71E-45	5.09E-44	29.465766	TRUE	TRUE	TRUE	TRUE	ENST00000306875,10, ENST00000562081,2	COG8-201, COG8-202	protein_coding, protein_coding
ENSG00000137404,15	NRM	15.716008	2.045895333	225.7396717	1.536844188	0.242129222	7.86E-12	3.05E-11	16.43316133	TRUE	TRUE	TRUE	TRUE	ENST00000376420,9, ENST00000259953,8, ENST00000376421,7	NRM-202, NRM-201, NRM-203	protein_coding, protein_coding, protein_coding
ENSG00000163053,11	SLC16A14	3.273554667	0.347419333	124.2059534	1.53646236	0.326840132	9.25E-08	2.65E-07	2.515028	TRUE	TRUE	FALSE	FALSE	ENST00000295190,9	SLC16A14-201	protein_coding
ENSG00000249624,10	ENSG00000249624	0.567498667	0	22.01024679	1.533524617	1.098471454	0.002981338	0.005472609	0.843182333	FALSE	FALSE	FALSE	FALSE	ENST00000433395,7	ENST00000433395	protein_coding
ENSG00000205269,6	TMEM170B	5.606981	0.589045	358.3718818	1.532929395	0.182712283	1.77E-18	1.03E-17	5.051503333	TRUE	TRUE	FALSE	FALSE	ENST00000379426,2	TMEM170B-201	protein_coding
ENSG00000078967,13	UBE2D4	5.01667	0.610507667	191.1404289	1.531743221	0.300606535	1.27E-08	3.89E-08	4.603145333	TRUE	TRUE	FALSE	FALSE	ENST00000222402,8, ENST00000446008,5	UBE2D4-201, UBE2D4-206	protein_coding, protein_coding
ENSG00000260007,3	ENSG00000260007	1.835091	0.131552667	86.43729826	1.531107684	0.629103107	0.000501081	0.001014595	2.262084667	TRUE	TRUE	FALSE	FALSE	ENST00000562767,2	ENST00000562767	protein_coding
ENSG00000205060,11	SLC35B4	31.857323	3.776399	1984.233644	1.52628999	0.097115826	4.36E-57	1.21E-55	29.700302	TRUE	TRUE	TRUE	TRUE	ENST00000378509,9, ENST00000470969,2	SLC35B4-201, SLC35B4-204	protein_coding, protein_coding
ENSG00000135828,11	RNASEL	8.936800667	0.989647667	391.8311293	1.526024956	0.162567138	2.30E-22	1.65E-21	5.428520667	TRUE	TRUE	TRUE	FALSE	ENST00000367559,7, ENST00000539397,1	RNASEL-201, RNASEL-202	protein_coding, protein_coding
ENSG00000170689,10	HOXB9	110.732535	12.27368433	3505.651194	1.525686493	0.077636417	2.09E-87	1.35E-85	100.5806867	TRUE	TRUE	TRUE	TRUE	ENST00000311177,7	HOXB9-201	protein_coding
ENSG00000178401,16	DNAJC22	3.277508	0.347796333	102.1450638	1.523572186	0.331089597	1.56E-07	4.41E-07	0.657660667	FALSE	FALSE	FALSE	FALSE	ENST00000549441,7, ENST00000395069,3	DNAJC22-202, DNAJC22-201	protein_coding, protein_coding
ENSG00000168792,5	ABHD15	8.962464333	0.944627	324.1559712	1.522743636	0.191186187	6.25E-17	3.36E-16	5.963579667	TRUE	TRUE	TRUE	FALSE	ENST00000307201,5	ABHD15-201	protein_coding
ENSG00000162419,13	GMEB1	16.75307367	1.821557333	910.9279121	1.522554751	0.138701316	1.86E-29	1.87E-28	19.507098	TRUE	TRUE	TRUE	TRUE	ENST00000361872,8, ENST00000294409,2, ENST00000373816,6	GMEB1-202, GMEB1-201, GMEB1-203	protein_coding, protein_coding, protein_coding
ENSG00000169607,13	CKAP2L	20.06877367	2.291122	1170.22898	1.521798561	0.109754418	3.89E-45	7.29E-44	20.71697567	TRUE	TRUE	TRUE	TRUE	ENST00000302450,11	CKAP2L-201	protein_coding
ENSG00000187266,14	EPOR	3.842309	0.339318333	81.50442068	1.521701441	0.397137979	4.74E-06	1.18E-05	2.799338	TRUE	TRUE	FALSE	FALSE	ENST00000222139,11, ENST00000592375,6	EPOR-201, EPOR-208	protein_coding, protein_coding
ENSG00000106367,15	AP1S1	65.89091367	7.572686	811.8736238	1.520995309	0.116259034	1.57E-40	2.45E-39	42.37011133	TRUE	TRUE	TRUE	TRUE	ENST00000337619,11, ENST00000646560,1	AP1S1-201, AP1S1-205	protein_coding, protein_coding
ENSG00000151835,17	SACS	14.46453	1.579858667	2245.193323	1.520831741	0.13105898	1.49E-32	1.71E-31	17.376155	TRUE	TRUE	TRUE	TRUE	ENST00000683210,1, ENST00000682775,1, ENST00000684497,1, ENST00000402364,1, ENST00000455470,6, ENST00000382292,9, ENST00000682944,1, ENST00000423156,2, ENST00000683367,1, ENST00000683489,1, ENST00000684163,1, ENST00000684385,1, ENST00000683270,1, ENST00000683680,1	SACS-212, SACS-209, SACS-223, SACS-202, SACS-204, SACS-201, SACS-210, SACS-203, SACS-214, SACS-215, SACS-219, SACS-222, SACS-213, SACS-217	protein_coding, protein_coding, protein_coding, protein_coding, protein_coding, protein_coding, protein_coding, protein_coding, protein_coding, protein_coding, protein_coding, protein_coding, protein_coding, protein_coding
ENSG00000116237,16	ICMT	88.93344033	9.976691333	4460.366657	1.52044958	0.05241326	1.94E-186	1.02E-183	72.240891	TRUE	TRUE	TRUE	TRUE	ENST00000343813,10	ICMT-201	protein_coding
ENSG00000130508,11	PXDN	13.76974967	1.533949667	1006.033291	1.520071786	0.105012402	6.63E-49	1.43E-47	5.610221667	TRUE	TRUE	TRUE	FALSE	ENST00000252804,9	PXDN-201	protein_coding
ENSG00000113732,9	ATP6V0E1	131.3947273	15.37578567	864.203648	1.518867848	0.140152835	8.79E-29	8.59E-28	121.1666687	TRUE	TRUE	TRUE	TRUE	ENST00000519374,6, ENST00000519911,5, ENST00000265093,4, ENST00000517669,1	ATP6V0E1-203, ATP6V0E1-204, ATP6V0E1-201, ATP6V0E1-202	protein_coding, protein_coding, protein_coding, protein_coding
ENSG00000123989,15	CHPF	19.34213167	2.150028	671.8160018	1.51748068	0.1632838	5.75E-22	4.05E-21	15.614406	TRUE	TRUE	TRUE	TRUE	ENST00000243776,11, ENST00000691864,1, ENST00000535926,3, ENST00000373891,3	CHPF-201, CHPF-205, CHPF-203, CHPF-202	protein_coding, protein_coding, protein_coding, protein_coding
ENSG00000100350,16	FOXRED2	115.251722	12.84753133	6277.7837	1.513733825	0.050989629	4.40E-195	3.15E-192	78.47481333	TRUE	TRUE	TRUE	TRUE	ENST00000397224,9, ENST00000684868,1, ENST00000216187,10, ENST00000686024,1, ENST00000688870,1, ENST00000691242,1, ENST00000685224,1, ENST00000685612,1, ENST00000688825,1, ENST00000692693,1, ENST00000689211,1, ENST00000687273,1, ENST00000397223,4	FOXRED2-204, FOXRED2-206, FOXRED2-201, FOXRED2-210, FOXRED2-214, FOXRED2-217, FOXRED2-207, FOXRED2-209, FOXRED2-213, FOXRED2-218, FOXRED2-215, FOXRED2-212, FOXRED2-203	protein_coding, protein_coding, protein_coding, protein_coding, protein_coding, protein_coding, protein_coding, protein_coding, protein_coding, protein_coding, protein_coding, protein_coding, protein_coding
ENSG00000181274,7	FRAT2	29.088299	3.184786	916.8767344	1.513651628	0.135944745	3.34E-30	3.48E-29	38.30367733	TRUE	TRUE	TRUE	TRUE	ENST00000371019,4	FRAT2-201	protein_coding
ENSG00000198353,8	HOXC4	37.76551733	3.968503	681.6090383	1.512328301	0.128744313	2.88E-33	3.40E-32	27.07743567	TRUE	TRUE	TRUE	TRUE	ENST00000303406,4, ENST00000430889,3	HOXC4-201, HOXC4-202	protein_coding, protein_coding
ENSG00000205572,10	SERF1B	50.449457	5.104081667	626.8474311	1.510509799	0.298630449	1.66E-08	5.07E-08	55.94086133	TRUE	TRUE	TRUE	TRUE	ENST00000380751,9, ENST00000380750,8, ENST00000503931,5, ENST00000506542,1, ENST00000515588,1	SERF1B-202, SERF1B-201, SERF1B-203, SERF1B-204, SERF1B-208	protein_coding, protein_coding, protein_coding, protein_coding, protein_coding
ENSG00000159921,20	GNE	23.879867	2.678073667	1371.839885	1.510384702	0.098564275	2.10E-54	5.30E-53	22.50133533	TRUE	TRUE	TRUE	TRUE	ENST00000642385,2, ENST00000396594,8, ENST00000543356,7, ENST00000539208,5, ENST00000447283,6	GNE-205, GNE-201, GNE-204, GNE-203, GNE-202	protein_coding, protein_coding, protein_coding, protein_coding, protein_coding
ENSG00000151025,11	GPR158	0.143607333	0	6.836942679	1.509949942	1.078727418	0.003236836	0.005918668	0.002997667	FALSE	FALSE	FALSE	FALSE	ENST00000650135,1, ENST00000376351,4	GPR158-204, GPR158-201	protein_coding, protein_coding
ENSG00000197971,16	MBP	0.631062667	0.026176667	19.15492205	1.508522124	0.825001803	0.002064538	0.003865732	0.15228	FALSE	FALSE	FALSE	FALSE	ENST00000382582,7, ENST00000355994,7, ENST00000397875,7, ENST00000397866,8, ENST00000397865,9, ENST00000527041,1, ENST00000359645,7, ENST00000528160,1, ENST00000397869,7, ENST00000354542,4, ENST00000526111,5, ENST00000580402,5, ENST00000579129,5, ENST00000578193,5, ENST00000397863,5, ENST00000397860,7	MBP-204, MBP-202, MBP-211, MBP-208, MBP-207, MBP-228, MBP-203, MBP-230, MBP-210, MBP-201, MBP-227, MBP-238, MBP-237, MBP-234, MBP-206, MBP-205	protein_coding, protein_coding, protein_coding, protein_coding, protein_coding, protein_coding, protein_coding, protein_coding, protein_coding, protein_coding, protein_coding, protein_coding, protein_coding, protein_coding, protein_coding, protein_coding
ENSG00000143355,16	LHX9	1.295912333	0.12187	40.58898909	1.507220413	0.596257705	0.000418527	0.000856243	0.738518667	FALSE	FALSE	FALSE	FALSE	ENST00000367391,5, ENST00000367390,7, ENST00000561173,5, ENST00000367388,4, ENST00000367387,6	LHX9-204, LHX9-203, LHX9-206, LHX9-202, LHX9-201	protein_coding, protein_coding, protein_coding, protein_coding, protein_coding
ENSG00000176022,7	B3GALT6	17.67463167	1.965943333	646.2504672	1.507149247	0.162192184	6.04E-22	4.25E-21	22.51348733	TRUE	TRUE	TRUE	TRUE	ENST00000379198,5	B3GALT6-201	protein_coding
ENSG00000196542,9	SPTSSB	0.605246333	0	7.953637084	1.506560219	1.1036638	0.003260886	0.005959877	0.100384667	FALSE	FALSE	FALSE	FALSE	ENST00000620149,2, ENST00000359175,9, ENST00000497137,1	SPTSSB-204, SPTSSB-201, SPTSSB-202	protein_coding, protein_coding, protein_coding
ENSG00000136867,11	SLC31A2	4.504831	0.336768333	86.67287403	1.506512845	0.444648455	2.72E-05	6.31E-05	6.297613667	TRUE	TRUE	TRUE	FALSE	ENST00000259392,8	SLC31A2-201	protein_coding
ENSG00000135378,4	PRRG4	6.992499	0.835063333	291.6721895	1.505730433	0.199907532	2.01E-15	9.86E-15	3.090874333	TRUE	TRUE	FALSE	FALSE	ENST00000257836,4	PRRG4-201	protein_coding
ENSG00000148411,8	NACC2	9.362294333	1.007856667	781.8001269	1.504976594	0.138471206	6.58E-29	6.45E-28	7.361721333	TRUE	TRUE	TRUE	FALSE	ENST00000371753,5, ENST00000277554,4	NACC2-202, NACC2-201	protein_coding, protein_coding
ENSG00000165449,12	SLC16A9	18.12199233	2.021573	495.8078291	1.50476232	0.157489384	5.01E-23	3.72E-22	6.970883333	TRUE	TRUE	TRUE	FALSE	ENST00000395348,8, ENST00000395347,1	SLC16A9-202, SLC16A9-201	protein_coding, protein_coding
ENSG00000111186,13	WNT5B	3.330311667	0.314803	65.82000717	1.504306247	0.416972462	1.21E-05	2.91E-05	1.854185333	TRUE	FALSE	FALSE	FALSE	ENST00000537031,5, ENST00000310594,7, ENST00000397196,7, ENST00000542408,1	WNT5B-203, WNT5B-201, WNT5B-202, WNT5B-206	protein_coding, protein_coding, protein_coding, protein_coding
ENSG00000099617,4	EFNA2	1.310022333	0.082508667	36.0291479	1.504038688	0.730578985	0.001334768	0.002558902	1.169681333	TRUE	FALSE	FALSE	FALSE	ENST00000215368,4	EFNA2-201	protein_coding
ENSG00000153879,9	CEBPG	49.64385867	5.280984667	1685.885813	1.50276455	0.100906454	1.50E-51	3.51E-50	49.13287667	TRUE	TRUE	TRUE	TRUE	ENST00000284000,9, ENST00000585933,2	CEBPG-201, CEBPG-202	protein_coding, protein_coding
ENSG00000143416,21	SELENBP1	35.89501133	3.846118667	560.5674175	1.500500175	0.137154295	3.04E-29	3.03E-28	13.76912633	TRUE	TRUE	TRUE	TRUE	ENST00000368868,10, ENST00000447402,7, ENST00000426705,6	SELENBP1-201, SELENBP1-208, SELENBP1-204	protein_coding, protein_coding, protein_coding
ENSG00000078804,13	TP53INP2	5.027576667	0.531986333	213.7774847	1.49992522	0.2225746	6.54E-13	2.73E-12	3.412966	TRUE	TRUE	FALSE	FALSE	ENST00000374809,6, ENST00000374810,8	TP53INP2-201, TP53INP2-202	protein_coding, protein_coding
ENSG00000159231,6	CBR3	9.923908667	0.896752333	68.00004124	1.49978685	0.358118553	1.14E-06	2.99E-06	2.307339667	TRUE	TRUE	FALSE	FALSE	ENST00000290354,6	CBR3-201	protein_coding
ENSG00000172493,23	AFF1	17.82844933	1.973376667	1770.987375	1.497507057	0.08961751	4.61E-64	1.57E-62	12.779393	TRUE	TRUE	TRUE	TRUE	ENST00000395146,9, ENST00000544085,6, ENST00000307808,10	AFF1-202, AFF1-211, AFF1-201	protein_coding, protein_coding, protein_coding
ENSG00000132481,7	TRIM47	5.089694667	0.475439333	101.0253553	1.497410484	0.33229911	2.70E-07	7.45E-07	1.179084333	TRUE	FALSE	FALSE	FALSE	ENST00000254816,6	TRIM47-201	protein_coding
ENSG00000177875,5	CCDC184	1.216026	0.073876	31.20148404	1.496999585	0.728515906	0.001374096	0.002629497	1.064618333	FALSE	FALSE	FALSE	FALSE	ENST00000316554,5	CCDC184-201	protein_coding
ENSG00000108813,11	DLX4	8.176396667	0.807926667	142.6814854	1.496952669	0.284279844	5.76E-09	1.81E-08	4.965658667	TRUE	TRUE	FALSE	FALSE	ENST00000240306,5, ENST00000411890,3, ENST00000611342,1	DLX4-201, DLX4-202, DLX4-206	protein_coding, protein_coding, protein_coding
ENSG00000145365,11	TIFA	17.053836	1.647508	339.5537796	1.495963799	0.375528124	2.76E-06	7.05E-06	11.39605867	TRUE	TRUE	TRUE	FALSE	ENST00000361717,4, ENST00000500655,2	TIFA-201, TIFA-202	protein_coding, protein_coding
ENSG00000167191,12	GPRC5B	7.370918333	0.824997667	333.7724295	1.495428303	0.195090111	7.45E-16	3.75E-15	5.869377667	TRUE	TRUE	TRUE	FALSE	ENST00000300571,7, ENST00000535671,5, ENST00000569479,5, ENST00000569847,1	GPRC5B-201, GPRC5B-202, GPRC5B-209, GPRC5B-210	protein_coding, protein_coding, protein_coding, protein_coding
ENSG00000164631,19	ZNF12	14.36771	1.660796667	804.1969908	1.495180269	0.121276421	2.66E-36	3.55E-35	11.21900467	TRUE	TRUE	TRUE	TRUE	ENST00000404360,5, ENST00000405858,6, ENST00000342651,9	ZNF12-203, ZNF12-204, ZNF12-201	protein_coding, protein_coding, protein_coding
ENSG00000148926,10	ADM	14.02072467	1.410411	183.8971232	1.492061654	0.258080274	3.12E-10	1.08E-09	5.448728	TRUE	TRUE	FALSE	FALSE	ENST00000534464,1, ENST00000278175,10, ENST00000530439,1, ENST00000524948,5, ENST00000528655,5, ENST00000526492,4, ENST00000525063,2, ENST00000528544,1	ADM-208, ADM-201, ADM-207, ADM-202, ADM-206, ADM-204, ADM-203, ADM-205	protein_coding, protein_coding, protein_coding, protein_coding, protein_coding, protein_coding, protein_coding, protein_coding
ENSG00000155850,9	SLC26A2	19.73479967	2.269998	1460.702265	1.491965785	0.09986176	7.65E-52	1.81E-50	21.26406667	TRUE	TRUE	TRUE	TRUE	ENST00000286298,5	SLC26A2-201	protein_coding
ENSG00000102606,20	ARHGEF7	15.70596633	1.839353	848.4592398	1.491546694	0.111208467	2.18E-42	3.70E-41	8.315864333	TRUE	TRUE	TRUE	FALSE	ENST00000317133,9, ENST00000375739,6, ENST00000375741,6, ENST00000646102,2, ENST00000700426,1, ENST00000218789,9, ENST00000375736,8, ENST00000426073,6, ENST00000375723,5, ENST00000478679,5	ARHGEF7-202, ARHGEF7-205, ARHGEF7-206, ARHGEF7-220, ARHGEF7-221, ARHGEF7-201, ARHGEF7-204, ARHGEF7-208, ARHGEF7-203, ARHGEF7-214	protein_coding, protein_coding, protein_coding, protein_coding, protein_coding, protein_coding, protein_coding, protein_coding, protein_coding, protein_coding
ENSG00000162736,18	NCSTN	48.63674267	5.557401667	1572.624478	1.490770672	0.087052421	4.12E-67	1.53E-65	50.170953	TRUE	TRUE	TRUE	TRUE	ENST00000421914,6, ENST00000699528,1, ENST00000699538,1, ENST00000699546,1, ENST00000699549,1, ENST00000294785,10, ENST00000699553,1	NCSTN-203, NCSTN-216, NCSTN-226, NCSTN-234, NCSTN-237, NCSTN-201, NCSTN-241	protein_coding, protein_coding, protein_coding, protein_coding, protein_coding, protein_coding, protein_coding
ENSG00000106031,9	HOXA13	8.853919	1.011270333	481.5405424	1.49072526	0.176462103	1.26E-18	7.40E-18	7.723417667	TRUE	TRUE	TRUE	FALSE	ENST00000649031,1	HOXA13-202	protein_coding
ENSG00000040633,13	PHF23	40.07330667	4.712948667	1313.254041	1.490596454	0.105880231	2.21E-46	4.38E-45	54.317555	TRUE	TRUE	TRUE	TRUE	ENST00000571362,5, ENST00000576955,5, ENST00000320316,8, ENST00000454255,6, ENST00000613632,4	PHF23-205, PHF23-212, PHF23-201, PHF23-202, PHF23-213	protein_coding, protein_coding, protein_coding, protein_coding, protein_coding
ENSG00000163346,17	PBXIP1	16.04135267	1.814951	692.5679345	1.490552173	0.145117123	4.05E-26	3.50E-25	13.47699433	TRUE	TRUE	TRUE	TRUE	ENST00000368465,5, ENST00000368463,8, ENST00000368460,7	PBXIP1-203, PBXIP1-202, PBXIP1-201	protein_coding, protein_coding, protein_coding
ENSG00000071967,12	CYBRD1	18.957039	2.089338667	473.0688178	1.490131042	0.162228909	1.75E-21	1.21E-20	5.715006	TRUE	TRUE	TRUE	FALSE	ENST00000409484,5, ENST00000321348,9, ENST00000375252,3	CYBRD1-203, CYBRD1-201, CYBRD1-202	protein_coding, protein_coding, protein_coding
ENSG00000076053,12	RBM7	27.359144	3.356963	668.7498149	1.489643746	0.136195237	3.26E-29	3.25E-28	34.77576867	TRUE	TRUE	TRUE	TRUE	ENST00000540163,5, ENST00000541475,5, ENST00000375490,10, ENST00000544582,1, ENST00000545678,1	RBM7-203, RBM7-204, RBM7-201, RBM7-207, RBM7-208	protein_coding, protein_coding, protein_coding, protein_coding, protein_coding
ENSG00000155380,13	SLC16A1	180.2012513	20.59642833	7016.314061	1.488739058	0.053191755	9.74E-174	3.84E-171	248.7910013	TRUE	TRUE	TRUE	TRUE	ENST00000369626,8	SLC16A1-201	protein_coding
ENSG00000188582,10	PAQR9	1.61364	0.17749	117.8220685	1.488172634	0.321925291	1.60E-07	4.50E-07	1.023866333	FALSE	FALSE	FALSE	FALSE	ENST00000340634,6	PAQR9-201	protein_coding
ENSG00000198890,9	PRMT6	45.37755167	5.092415333	1524.824271	1.488030074	0.104204334	1.26E-47	2.60E-46	51.00299433	TRUE	TRUE	TRUE	TRUE	ENST00000370078,2	PRMT6-201	protein_coding
ENSG00000162636,16	FAM102B	20.02846167	2.206810333	958.6030144	1.487594737	0.122591395	2.99E-35	3.81E-34	18.74050767	TRUE	TRUE	TRUE	TRUE	ENST00000405454,1, ENST00000370035,8	FAM102B-202, FAM102B-201	protein_coding, protein_coding
ENSG00000165757,9	JCAD	9.502313667	1.038745333	1052.455373	1.487248795	0.112175391	1.75E-41	2.85E-40	6.977329	TRUE	TRUE	TRUE	FALSE	ENST00000375377,2	JCAD-201	protein_coding
ENSG00000266524,3	GDF10	0.332793	0	8.311467087	1.487216648	1.076375223	0.003502987	0.006380889	0.117212	FALSE	FALSE	FALSE	FALSE	ENST00000580279,2	GDF10-201	protein_coding
ENSG00000068354,16	TBC1D25	4.818829333	0.540961667	243.8634584	1.487183455	0.232544585	6.89E-12	2.68E-11	4.806651667	TRUE	TRUE	FALSE	FALSE	ENST00000376771,9	TBC1D25-201	protein_coding
ENSG00000229544,9	NKX1-2	2.548724	0.245701667	98.506735	1.48627472	0.394357569	6.87E-06	1.69E-05	2.450156	TRUE	TRUE	FALSE	FALSE	ENST00000451024,5	NKX1-2-201	protein_coding
ENSG00000231925,14	TAPBP	26.833631	3.248986333	734.0756651	1.485864505	0.11953681	7.79E-37	1.06E-35	11.13706167	TRUE	TRUE	TRUE	TRUE	ENST00000434618,7, ENST00000489157,6, ENST00000699648,1, ENST00000699649,1, ENST00000699650,1, ENST00000699651,1, ENST00000699652,1, ENST00000699654,1, ENST00000699656,1, ENST00000699657,1, ENST00000475304,5, ENST00000426633,6	TAPBP-234, TAPBP-240, TAPBP-242, TAPBP-243, TAPBP-244, TAPBP-245, TAPBP-246, TAPBP-248, TAPBP-250, TAPBP-251, TAPBP-237, TAPBP-233	protein_coding, protein_coding, protein_coding, protein_coding, protein_coding, protein_coding, protein_coding, protein_coding, protein_coding, protein_coding, protein_coding, protein_coding
ENSG00000175445,17	LPL	2.592805	0.279058333	73.16995921	1.485613025	0.38635907	5.07E-06	1.26E-05	0.945323667	FALSE	FALSE	FALSE	FALSE	ENST00000650287,1	LPL-207	protein_coding
ENSG00000272325,2	NUDT3	25.02136967	2.862363333	2704.353914	1.485415631	0.071398583	1.72E-97	1.39E-95	24.08628967	TRUE	TRUE	TRUE	TRUE	ENST00000607016,2	NUDT3-201	protein_coding
ENSG00000144840,10	RABL3	18.06228833	2.185507333	574.1215683	1.485147295	0.173161529	4.25E-19	2.55E-18	27.20578233	TRUE	TRUE	TRUE	TRUE	ENST00000273375,8, ENST00000483733,1	RABL3-201, RABL3-206	protein_coding, protein_coding
ENSG00000196372,13	ASB13	40.24350667	4.623293667	1169.402954	1.484517189	0.100331257	6.78E-51	1.56E-49	29.93420867	TRUE	TRUE	TRUE	TRUE	ENST00000357700,11	ASB13-201	protein_coding
ENSG00000057704,13	TMCC3	3.929438	0.402052667	190.9475694	1.483749885	0.23409522	1.01E-11	3.88E-11	2.177574333	TRUE	FALSE	FALSE	FALSE	ENST00000261226,9, ENST00000551457,1	TMCC3-201, TMCC3-203	protein_coding, protein_coding
ENSG00000131943,20	C19orf12	19.807147	2.222059	491.8197928	1.48236065	0.183281945	2.67E-17	1.46E-16	22.09661633	TRUE	TRUE	TRUE	TRUE	ENST00000323670,14, ENST00000623113,3, ENST00000392276,1, ENST00000592153,5, ENST00000392275,1	C19orf12-201, C19orf12-208, C19orf12-204, C19orf12-206, C19orf12-203	protein_coding, protein_coding, protein_coding, protein_coding, protein_coding
ENSG00000019505,8	SYT13	0.192698	0	8.477637606	1.48231248	1.063973825	0.003564577	0.006484829	0.049921333	FALSE	FALSE	FALSE	FALSE	ENST00000020926,8	SYT13-201	protein_coding
ENSG00000156381,9	ANKRD9	25.831437	2.819509333	614.8423985	1.481606273	0.173412627	5.72E-19	3.42E-18	15.71967733	TRUE	TRUE	TRUE	TRUE	ENST00000286918,9, ENST00000559651,1, ENST00000560748,5	ANKRD9-201, ANKRD9-204, ANKRD9-205	protein_coding, protein_coding, protein_coding
ENSG00000131094,4	C1QL1	6.458298	0.553424667	98.71154117	1.481494351	0.352779139	1.15E-06	3.03E-06	3.100637	TRUE	TRUE	FALSE	FALSE	ENST00000253407,4	C1QL1-201	protein_coding
ENSG00000138771,16	SHROOM3	2.320659333	0.242789333	288.732885	1.480570404	0.210343957	8.55E-14	3.81E-13	2.000419	TRUE	FALSE	FALSE	FALSE	ENST00000296043,7, ENST00000646790,1	SHROOM3-201, SHROOM3-213	protein_coding, protein_coding
ENSG00000170915,9	PAQR8	8.964293667	0.982133333	344.2167307	1.479987299	0.17621836	2.00E-18	1.16E-17	4.135638333	TRUE	TRUE	FALSE	FALSE	ENST00000442253,3, ENST00000360726,3	PAQR8-202, PAQR8-201	protein_coding, protein_coding
ENSG00000167778,9	SPRYD3	12.446909	1.416907333	515.4417065	1.479760506	0.161317235	2.04E-21	1.40E-20	10.02386767	TRUE	TRUE	TRUE	FALSE	ENST00000301463,9, ENST00000547837,5	SPRYD3-201, SPRYD3-204	protein_coding, protein_coding
ENSG00000180340,7	FZD2	3.739869333	0.372658667	171.9258604	1.479698134	0.313690733	1.04E-07	2.98E-07	6.110724333	TRUE	TRUE	TRUE	FALSE	ENST00000315323,5	FZD2-201	protein_coding
ENSG00000176387,7	HSD11B2	2.876879667	0.241343	46.91120306	1.479666145	0.568341573	0.000369627	0.000760647	1.394058	TRUE	FALSE	FALSE	FALSE	ENST00000326152,6	HSD11B2-201	protein_coding
ENSG00000144815,17	NXPE3	16.591399	1.788947	1068.824574	1.479405303	0.116485966	2.63E-38	3.77E-37	19.69717533	TRUE	TRUE	TRUE	TRUE	ENST00000273347,10, ENST00000491511,6, ENST00000477909,5	NXPE3-201, NXPE3-205, NXPE3-203	protein_coding, protein_coding, protein_coding
ENSG00000182149,21	IST1	74.86831433	8.835463333	2063.207066	1.477267897	0.078772869	8.15E-80	4.37E-78	89.79929833	TRUE	TRUE	TRUE	TRUE	ENST00000544564,5, ENST00000541571,6, ENST00000535424,5, ENST00000606369,5, ENST00000378799,11, ENST00000329908,12, ENST00000538850,5, ENST00000378798,9, ENST00000626438,1	IST1-221, IST1-219, IST1-208, IST1-226, IST1-203, IST1-201, IST1-215, IST1-202, IST1-227	protein_coding, protein_coding, protein_coding, protein_coding, protein_coding, protein_coding, protein_coding, protein_coding, protein_coding
ENSG00000204574,14	ABCF1	33.29046267	3.817513667	2232.804537	1.474989483	0.083858432	1.36E-70	5.53E-69	42.657018	TRUE	TRUE	TRUE	TRUE	ENST00000376545,7, ENST00000441867,6, ENST00000326195,13	ABCF1-202, ABCF1-203, ABCF1-201	protein_coding, protein_coding, protein_coding
ENSG00000171729,14	TMEM51	4.373590667	0.523987	110.3391793	1.47402395	0.358422206	1.72E-06	4.48E-06	4.618924333	TRUE	TRUE	FALSE	FALSE	ENST00000428417,5, ENST00000376014,7, ENST00000400796,7, ENST00000376008,3, ENST00000434578,6	TMEM51-204, TMEM51-202, TMEM51-203, TMEM51-201, TMEM51-205	protein_coding, protein_coding, protein_coding, protein_coding, protein_coding
ENSG00000129152,4	MYOD1	0.454119667	0	7.197499464	1.473424283	1.068179426	0.003677382	0.006677709	0.096851333	FALSE	FALSE	FALSE	FALSE	ENST00000250003,4	MYOD1-201	protein_coding
ENSG00000139354,11	GAS2L3	17.877704	1.979323	743.1730398	1.473050455	0.138106368	6.69E-28	6.28E-27	12.85600767	TRUE	TRUE	TRUE	TRUE	ENST00000266754,9, ENST00000547754,6, ENST00000537247,5, ENST00000539410,2	GAS2L3-201, GAS2L3-205, GAS2L3-202, GAS2L3-203	protein_coding, protein_coding, protein_coding, protein_coding
ENSG00000188021,9	UBQLN2	29.29864067	3.426749	1154.524123	1.472885339	0.108435623	2.31E-43	4.04E-42	31.162011	TRUE	TRUE	TRUE	TRUE	ENST00000338222,7	UBQLN2-201	protein_coding
ENSG00000111276,12	CDKN1B	46.25629	5.439554333	1131.052385	1.472624206	0.113843735	1.30E-39	1.94E-38	35.520916	TRUE	TRUE	TRUE	TRUE	ENST00000614874,2, ENST00000228872,9, ENST00000396340,1	CDKN1B-205, CDKN1B-201, CDKN1B-202	protein_coding, protein_coding, protein_coding
ENSG00000125266,8	EFNB2	4.569786667	0.471301667	286.5845781	1.471685189	0.210885517	1.36E-13	5.97E-13	3.822043	TRUE	TRUE	FALSE	FALSE	ENST00000646441,1	EFNB2-202	protein_coding
ENSG00000173917,11	HOXB2	10.77305233	1.118235	207.5654945	1.471484525	0.267785958	1.77E-09	5.80E-09	10.795484	TRUE	TRUE	TRUE	TRUE	ENST00000330070,6	HOXB2-201	protein_coding
ENSG00000135845,10	PIGC	36.07742767	3.892450667	546.2743786	1.470983919	0.155099239	1.12E-22	8.18E-22	48.97252667	TRUE	TRUE	TRUE	TRUE	ENST00000344529,5, ENST00000367728,1	PIGC-201, PIGC-202	protein_coding, protein_coding
ENSG00000164244,21	PRRC1	43.13526033	4.979677333	1840.215393	1.47091208	0.086063647	7.99E-67	2.93E-65	55.425375	TRUE	TRUE	TRUE	TRUE	ENST00000296666,13, ENST00000442138,6, ENST00000512635,2	PRRC1-201, PRRC1-202, PRRC1-204	protein_coding, protein_coding, protein_coding
ENSG00000139645,11	ANKRD52	68.81905067	7.978256333	7442.111352	1.469860044	0.067683856	6.63E-106	6.52E-104	48.54987367	TRUE	TRUE	TRUE	TRUE	ENST00000267116,8	ANKRD52-201	protein_coding
ENSG00000186577,14	SMIM29	17.418537	1.956858	155.8408266	1.468936944	0.282291567	8.91E-09	2.77E-08	16.648421	TRUE	TRUE	TRUE	TRUE	ENST00000636500,1, ENST00000481533,5, ENST00000476320,6, ENST00000394990,8, ENST00000468145,1	SMIM29-208, SMIM29-206, SMIM29-205, SMIM29-201, SMIM29-204	protein_coding, protein_coding, protein_coding, protein_coding, protein_coding
ENSG00000162377,6	COA7	36.275106	4.215793	2035.852382	1.468911035	0.089804211	1.81E-61	5.75E-60	46.07675367	TRUE	TRUE	TRUE	TRUE	ENST00000371538,5	COA7-201	protein_coding
ENSG00000170348,9	TMED10	105.125714	12.25442033	4023.870084	1.468349988	0.058337154	3.97E-141	9.06E-139	126.658727	TRUE	TRUE	TRUE	TRUE	ENST00000303575,9	TMED10-201	protein_coding
ENSG00000117394,24	SLC2A1	17.70156433	2.053541333	712.8630323	1.46830359	0.150848133	1.01E-23	7.76E-23	22.122056	TRUE	TRUE	TRUE	TRUE	ENST00000426263,10, ENST00000674765,1, ENST00000460369,3	SLC2A1-203, SLC2A1-212, SLC2A1-204	protein_coding, protein_coding, protein_coding
ENSG00000092964,18	DPYSL2	14.047315	1.548764	781.4670915	1.468193583	0.125755895	7.96E-33	9.22E-32	15.20869867	TRUE	TRUE	TRUE	TRUE	ENST00000521913,7, ENST00000311151,9, ENST00000523027,1	DPYSL2-204, DPYSL2-201, DPYSL2-206	protein_coding, protein_coding, protein_coding
ENSG00000288722,1	F8A1	16.24516967	1.543661667	277.6383888	1.46512811	0.248574579	1.75E-10	6.18E-10	19.44306533	TRUE	TRUE	TRUE	TRUE	ENST00000610495,2	F8A1-201	protein_coding
ENSG00000148798,11	INA	17.91011933	2.003193	543.3707942	1.464136275	0.14178071	2.52E-26	2.19E-25	5.112345333	TRUE	TRUE	TRUE	FALSE	ENST00000369849,9	INA-201	protein_coding
ENSG00000178573,7	MAF	19.438318	2.337665	1151.724719	1.463706207	0.127117481	5.27E-32	5.91E-31	21.79791333	TRUE	TRUE	TRUE	TRUE	ENST00000569649,1, ENST00000326043,5, ENST00000393350,1	MAF-203, MAF-201, MAF-202	protein_coding, protein_coding, protein_coding
ENSG00000068615,20	REEP1	7.538048667	0.849639333	236.2343891	1.463373397	0.212744077	2.84E-13	1.22E-12	4.936682333	TRUE	TRUE	FALSE	FALSE	ENST00000538924,7, ENST00000165698,9, ENST00000692664,1, ENST00000691093,1, ENST00000688400,1, ENST00000686220,1, ENST00000689156,1, ENST00000643817,2, ENST00000535845,6, ENST00000541910,6, ENST00000453231,6, ENST00000691703,1	REEP1-208, REEP1-201, REEP1-221, REEP1-219, REEP1-217, REEP1-214, REEP1-218, REEP1-211, REEP1-207, REEP1-209, REEP1-202, REEP1-220	protein_coding, protein_coding, protein_coding, protein_coding, protein_coding, protein_coding, protein_coding, protein_coding, protein_coding, protein_coding, protein_coding, protein_coding
ENSG00000197324,9	LRP10	13.63627367	1.719091667	809.5230285	1.462812864	0.132872499	1.64E-29	1.65E-28	9.863836	TRUE	TRUE	TRUE	FALSE	ENST00000359591,9, ENST00000546834,5	LRP10-201, LRP10-203	protein_coding, protein_coding
ENSG00000131944,11	FAAP24	5.936935	0.681435333	136.4892346	1.462770915	0.396471052	1.02E-05	2.46E-05	7.046269333	TRUE	TRUE	TRUE	FALSE	ENST00000589646,5, ENST00000588258,6, ENST00000699960,1, ENST00000590179,1, ENST00000590281,1	FAAP24-203, FAAP24-202, FAAP24-208, FAAP24-204, FAAP24-205	protein_coding, protein_coding, protein_coding, protein_coding, protein_coding
ENSG00000116128,12	BCL9	10.28787533	1.184206	1085.277473	1.462265648	0.114529831	1.18E-38	1.72E-37	14.78494467	TRUE	TRUE	TRUE	TRUE	ENST00000683836,1, ENST00000234739,8, ENST00000684121,1	BCL9-203, BCL9-201, BCL9-204	protein_coding, protein_coding, protein_coding
ENSG00000154342,6	WNT3A	2.211628	0.192451333	56.56546572	1.461757805	0.459423905	6.51E-05	0.000145431	0.631459333	FALSE	FALSE	FALSE	FALSE	ENST00000284523,2	WNT3A-201	protein_coding
ENSG00000114853,15	ZBTB47	13.39128033	1.491743667	1052.937777	1.461749193	0.113552311	3.05E-39	4.53E-38	8.923255	TRUE	TRUE	TRUE	FALSE	ENST00000232974,11, ENST00000680014,1, ENST00000505904,1	ZBTB47-201, ZBTB47-203, ZBTB47-202	protein_coding, protein_coding, protein_coding
ENSG00000172432,19	GTPBP2	25.1389	2.834188	1007.54857	1.461630664	0.119212115	7.02E-36	9.18E-35	24.68646433	TRUE	TRUE	TRUE	TRUE	ENST00000307114,11, ENST00000307126,10	GTPBP2-201, GTPBP2-202	protein_coding, protein_coding
ENSG00000196715,7	VKORC1L1	43.71715333	4.939053	1875.414758	1.461603224	0.263423705	1.35E-09	4.48E-09	33.94919533	TRUE	TRUE	TRUE	TRUE	ENST00000360768,5, ENST00000648187,1, ENST00000648179,1, ENST00000434382,2	VKORC1L1-201, VKORC1L1-204, VKORC1L1-203, VKORC1L1-202	protein_coding, protein_coding, protein_coding, protein_coding
ENSG00000100242,16	SUN2	34.763216	3.967260333	1945.338813	1.461567361	0.092013818	3.90E-58	1.11E-56	29.19402833	TRUE	TRUE	TRUE	TRUE	ENST00000405510,5, ENST00000689035,1, ENST00000405018,5, ENST00000406622,5, ENST00000455125,2	SUN2-202, SUN2-218, SUN2-201, SUN2-203, SUN2-210	protein_coding, protein_coding, protein_coding, protein_coding, protein_coding
ENSG00000108960,9	MMD	12.704608	1.439134333	199.7291186	1.461000087	0.246585517	1.48E-10	5.22E-10	11.235703	TRUE	TRUE	TRUE	FALSE	ENST00000262065,8, ENST00000649377,1	MMD-201, MMD-204	protein_coding, protein_coding
ENSG00000184371,14	CSF1	2.188509	0.222903333	135.6668872	1.460110812	0.363587666	2.73E-06	6.98E-06	2.376949667	TRUE	TRUE	FALSE	FALSE	ENST00000329608,11, ENST00000369802,7, ENST00000420111,6, ENST00000369801,1	CSF1-201, CSF1-204, CSF1-205, CSF1-203	protein_coding, protein_coding, protein_coding, protein_coding
ENSG00000187193,9	MT1X	37.11787867	3.565205	94.31983258	1.459185617	0.379802173	5.63E-06	1.39E-05	41.61704967	TRUE	TRUE	TRUE	TRUE	ENST00000562939,1, ENST00000394485,5	MT1X-202, MT1X-201	protein_coding, protein_coding
ENSG00000221890,6	NPTXR	5.5487	0.62539	333.2930003	1.458690885	0.169997297	4.54E-19	2.72E-18	1.602137333	TRUE	FALSE	FALSE	FALSE	ENST00000333039,4	NPTXR-201	protein_coding
ENSG00000212747,5	RTL8B	19.98653733	2.357313	503.4681491	1.458257678	0.181364631	4.31E-17	2.33E-16	31.97552767	TRUE	TRUE	TRUE	TRUE	ENST00000391440,3	RTL8B-201	protein_coding
ENSG00000126216,15	TUBGCP3	24.83171067	2.945647333	858.3350803	1.457229894	0.108503542	1.95E-42	3.32E-41	10.22846267	TRUE	TRUE	TRUE	FALSE	ENST00000261965,8, ENST00000375669,7, ENST00000464139,5	TUBGCP3-201, TUBGCP3-202, TUBGCP3-204	protein_coding, protein_coding, protein_coding
ENSG00000132718,9	SYT11	1.263092	0.10823	70.96580284	1.456979871	0.433362457	3.53E-05	8.10E-05	0.989264667	FALSE	FALSE	FALSE	FALSE	ENST00000368324,5	SYT11-201	protein_coding
ENSG00000204128,6	C2orf72	5.138077667	0.557663	153.6454714	1.456571416	0.240728275	6.93E-11	2.52E-10	1.930947	TRUE	FALSE	FALSE	FALSE	ENST00000373640,5	C2orf72-201	protein_coding
ENSG00000145675,16	PIK3R1	9.832173667	1.112266	662.7043137	1.456016008	0.138810316	4.71E-27	4.25E-26	9.647490333	TRUE	TRUE	TRUE	FALSE	ENST00000697461,1, ENST00000521657,6, ENST00000521381,6, ENST00000697457,1, ENST00000697458,1, ENST00000517643,2, ENST00000697460,1, ENST00000522084,6, ENST00000320694,13, ENST00000336483,10, ENST00000697462,1, ENST00000697465,1, ENST00000697466,1, ENST00000697557,1, ENST00000523872,1, ENST00000697467,1, ENST00000697468,1	PIK3R1-221, PIK3R1-213, PIK3R1-211, PIK3R1-217, PIK3R1-218, PIK3R1-204, PIK3R1-220, PIK3R1-214, PIK3R1-201, PIK3R1-202, PIK3R1-222, PIK3R1-225, PIK3R1-226, PIK3R1-233, PIK3R1-216, PIK3R1-227, PIK3R1-228	protein_coding, protein_coding, protein_coding, protein_coding, protein_coding, protein_coding, protein_coding, protein_coding, protein_coding, protein_coding, protein_coding, protein_coding, protein_coding, protein_coding, protein_coding, protein_coding, protein_coding
ENSG00000089818,18	NECAP1	45.308719	5.339853	1177.889422	1.455182164	0.105330987	1.01E-44	1.87E-43	47.63620233	TRUE	TRUE	TRUE	TRUE	ENST00000639955,1, ENST00000638237,1, ENST00000339754,11, ENST00000639811,1, ENST00000639167,1	NECAP1-221, NECAP1-210, NECAP1-201, NECAP1-219, NECAP1-216	protein_coding, protein_coding, protein_coding, protein_coding, protein_coding
ENSG00000178726,7	THBD	0.999599667	0.08275	41.62698688	1.454336883	0.651216287	0.001044761	0.002032612	0.803776	FALSE	FALSE	FALSE	FALSE	ENST00000377103,3	THBD-201	protein_coding
ENSG00000164576,12	SAP30L	10.56019967	1.225301667	559.2682051	1.452687947	0.145755865	1.05E-24	8.51E-24	10.44873367	TRUE	TRUE	TRUE	FALSE	ENST00000297109,11, ENST00000440364,6, ENST00000426761,2	SAP30L-201, SAP30L-203, SAP30L-202	protein_coding, protein_coding, protein_coding
ENSG00000135966,13	TGFBRAP1	11.97185667	1.438257333	839.2899305	1.452326219	0.130996848	7.19E-30	7.41E-29	14.29099067	TRUE	TRUE	TRUE	TRUE	ENST00000595531,5, ENST00000393359,7, ENST00000258449,2	TGFBRAP1-203, TGFBRAP1-202, TGFBRAP1-201	protein_coding, protein_coding, protein_coding
ENSG00000151490,15	PTPRO	0.997009	0.037395	17.53184761	1.451913439	0.937403951	0.003620744	0.006579412	0.022911667	FALSE	FALSE	FALSE	FALSE	ENST00000674316,1, ENST00000674188,1, ENST00000281171,9, ENST00000543886,6, ENST00000348962,7, ENST00000674388,1, ENST00000542557,5, ENST00000445537,6, ENST00000544244,5, ENST00000442921,7	PTPRO-218, PTPRO-214, PTPRO-201, PTPRO-209, PTPRO-202, PTPRO-222, PTPRO-208, PTPRO-204, PTPRO-210, PTPRO-203	protein_coding, protein_coding, protein_coding, protein_coding, protein_coding, protein_coding, protein_coding, protein_coding, protein_coding, protein_coding
ENSG00000170385,10	SLC30A1	23.645982	2.741112	1092.770323	1.45146003	0.109094721	1.08E-41	1.78E-40	15.841204	TRUE	TRUE	TRUE	TRUE	ENST00000367001,5	SLC30A1-201	protein_coding
ENSG00000185236,12	RAB11B	31.93351867	3.571362667	688.2179272	1.451034079	0.152286808	7.93E-23	5.82E-22	35.66937233	TRUE	TRUE	TRUE	TRUE	ENST00000328024,11, ENST00000601897,1, ENST00000594216,1	RAB11B-201, RAB11B-205, RAB11B-202	protein_coding, protein_coding, protein_coding
ENSG00000043093,15	DCUN1D1	26.23144833	2.980035	857.3677251	1.450442195	0.12292856	1.97E-33	2.33E-32	29.90599167	TRUE	TRUE	TRUE	TRUE	ENST00000292782,9, ENST00000632685,1, ENST00000460412,6, ENST00000469954,5	DCUN1D1-201, DCUN1D1-208, DCUN1D1-202, DCUN1D1-204	protein_coding, protein_coding, protein_coding, protein_coding
ENSG00000100292,18	HMOX1	30.85390567	3.573625333	687.9073778	1.449633764	0.151438336	5.21E-23	3.86E-22	22.531192	TRUE	TRUE	TRUE	TRUE	ENST00000216117,9, ENST00000677931,1, ENST00000679074,1	HMOX1-201, HMOX1-205, HMOX1-207	protein_coding, protein_coding, protein_coding
ENSG00000129055,13	ANAPC13	85.53545033	9.876047333	1051.448693	1.449389683	0.121626375	4.84E-34	5.86E-33	110.3418673	TRUE	TRUE	TRUE	TRUE	ENST00000354910,10, ENST00000510994,5, ENST00000514612,5, ENST00000511751,1	ANAPC13-201, ANAPC13-204, ANAPC13-206, ANAPC13-205	protein_coding, protein_coding, protein_coding, protein_coding
ENSG00000180336,18	MEIOC	9.073024667	0.991419	277.5867243	1.448762281	0.189855209	1.16E-15	5.78E-15	3.465844333	TRUE	TRUE	FALSE	FALSE	ENST00000409122,7, ENST00000409464,1	MEIOC-201, MEIOC-202	protein_coding, protein_coding
ENSG00000115828,17	QPCT	29.34031233	3.509322667	288.0784398	1.447021307	0.169759106	7.75E-19	4.59E-18	6.215799	TRUE	TRUE	TRUE	FALSE	ENST00000338415,8	QPCT-201	protein_coding
ENSG00000169814,17	BTD	18.33440233	2.154583333	839.9242344	1.446277984	0.236331978	4.68E-11	1.72E-10	21.376439	TRUE	TRUE	TRUE	TRUE	ENST00000427382,2, ENST00000449107,7, ENST00000673620,1, ENST00000303498,10, ENST00000417015,3, ENST00000643237,3, ENST00000672141,1, ENST00000646371,1, ENST00000672427,1, ENST00000672336,1, ENST00000673467,1, ENST00000672760,1, ENST00000437172,6, ENST00000482824,2	BTD-203, BTD-206, BTD-222, BTD-201, BTD-202, BTD-212, BTD-215, BTD-213, BTD-217, BTD-216, BTD-221, BTD-218, BTD-205, BTD-210	protein_coding, protein_coding, protein_coding, protein_coding, protein_coding, protein_coding, protein_coding, protein_coding, protein_coding, protein_coding, protein_coding, protein_coding, protein_coding, protein_coding
ENSG00000176485,13	PLAAT3	6.392675333	0.645630333	61.40210484	1.446183391	0.411252789	2.08E-05	4.88E-05	1.091164	FALSE	FALSE	FALSE	FALSE	ENST00000323646,9, ENST00000415826,3, ENST00000639271,1	PLAAT3-201, PLAAT3-203, PLAAT3-206	protein_coding, protein_coding, protein_coding
ENSG00000131408,15	NR1H2	27.79560167	3.295246667	642.6872323	1.444430597	0.137196057	3.26E-27	2.96E-26	14.78129833	TRUE	TRUE	TRUE	TRUE	ENST00000652203,1, ENST00000253727,10, ENST00000598168,5, ENST00000411902,6, ENST00000599105,5, ENST00000593926,5	NR1H2-214, NR1H2-201, NR1H2-210, NR1H2-202, NR1H2-211, NR1H2-204	protein_coding, protein_coding, protein_coding, protein_coding, protein_coding, protein_coding
ENSG00000150625,17	GPM6A	9.587852	1.023729	113.6161953	1.444237814	0.291666623	3.66E-08	1.09E-07	1.681680333	TRUE	FALSE	FALSE	FALSE	ENST00000280187,11, ENST00000393658,7, ENST00000506894,5, ENST00000515090,5	GPM6A-201, GPM6A-202, GPM6A-210, GPM6A-221	protein_coding, protein_coding, protein_coding, protein_coding
ENSG00000041982,16	TNC	2.928144333	0.322456667	399.7956293	1.443730797	0.202578635	5.21E-14	2.35E-13	3.891288333	TRUE	TRUE	FALSE	FALSE	ENST00000350763,9, ENST00000535648,5, ENST00000341037,8, ENST00000423613,6, ENST00000537320,5, ENST00000542877,5	TNC-202, TNC-210, TNC-201, TNC-203, TNC-211, TNC-212	protein_coding, protein_coding, protein_coding, protein_coding, protein_coding, protein_coding
ENSG00000179933,6	C14orf119	52.405725	6.190376667	889.2695593	1.443494921	0.136301741	1.69E-27	1.55E-26	75.16854767	TRUE	TRUE	TRUE	TRUE	ENST00000319074,6, ENST00000554203,1	C14orf119-201, C14orf119-202	protein_coding, protein_coding
ENSG00000104472,10	CHRAC1	40.61825233	4.920583333	932.3163858	1.441589684	0.123999561	1.57E-32	1.80E-31	46.80459	TRUE	TRUE	TRUE	TRUE	ENST00000519533,1, ENST00000220913,10	CHRAC1-203, CHRAC1-201	protein_coding, protein_coding
ENSG00000148773,14	MKI67	80.22782433	9.449201	15412.04779	1.440872923	0.082098502	3.05E-70	1.23E-68	58.93465167	TRUE	TRUE	TRUE	TRUE	ENST00000368653,7, ENST00000368654,8	MKI67-201, MKI67-202	protein_coding, protein_coding
ENSG00000163820,16	FYCO1	15.27635967	1.801994	1940.564471	1.440772469	0.117813189	1.12E-35	1.45E-34	11.15661567	TRUE	TRUE	TRUE	FALSE	ENST00000296137,7, ENST00000438446,1	FYCO1-201, FYCO1-203	protein_coding, protein_coding
ENSG00000162704,16	ARPC5	186.5988537	22.095974	3228.056541	1.440764814	0.072689189	1.02E-88	6.69E-87	216.561407	TRUE	TRUE	TRUE	TRUE	ENST00000359856,11, ENST00000367534,5, ENST00000294742,6	ARPC5-202, ARPC5-203, ARPC5-201	protein_coding, protein_coding, protein_coding
ENSG00000198795,11	ZNF521	4.420355	0.462817667	197.9996652	1.440746161	0.220744883	3.44E-12	1.37E-11	2.820301	TRUE	TRUE	FALSE	FALSE	ENST00000361524,8, ENST00000584787,5, ENST00000538137,6	ZNF521-201, ZNF521-214, ZNF521-203	protein_coding, protein_coding, protein_coding
ENSG00000130772,14	MED18	27.014376	3.354186	443.9873301	1.439970481	0.159627287	9.65E-21	6.38E-20	37.292088	TRUE	TRUE	TRUE	TRUE	ENST00000373842,9, ENST00000398997,2	MED18-201, MED18-202	protein_coding, protein_coding
ENSG00000119673,16	ACOT2	30.259366	3.440821667	507.8692014	1.438700331	0.161682648	2.95E-20	1.89E-19	23.952317	TRUE	TRUE	TRUE	TRUE	ENST00000238651,10, ENST00000613168,1	ACOT2-201, ACOT2-204	protein_coding, protein_coding
ENSG00000173918,15	C1QTNF1	1.212244333	0.085797333	31.52020375	1.438006904	0.605853941	0.000778972	0.001538506	0.322946333	FALSE	FALSE	FALSE	FALSE	ENST00000578229,5, ENST00000354124,7, ENST00000580454,5, ENST00000579760,6, ENST00000339142,6, ENST00000311661,4, ENST00000392445,6, ENST00000581774,5, ENST00000583904,5, ENST00000580474,1	C1QTNF1-205, C1QTNF1-203, C1QTNF1-207, C1QTNF1-206, C1QTNF1-202, C1QTNF1-201, C1QTNF1-204, C1QTNF1-209, C1QTNF1-212, C1QTNF1-208	protein_coding, protein_coding, protein_coding, protein_coding, protein_coding, protein_coding, protein_coding, protein_coding, protein_coding, protein_coding
ENSG00000101384,12	JAG1	1.132475667	0.109709	77.38537114	1.43790901	0.427433476	3.74E-05	8.56E-05	1.126496333	FALSE	FALSE	FALSE	FALSE	ENST00000254958,10	JAG1-201	protein_coding
ENSG00000135900,4	MRPL44	43.18871433	4.995167667	809.4848234	1.436589599	0.141178239	1.34E-25	1.13E-24	69.778057	TRUE	TRUE	TRUE	TRUE	ENST00000258383,4	MRPL44-201	protein_coding
ENSG00000176406,24	RIMS2	0.607442	0.037605	19.11368295	1.436446727	0.774420526	0.002447247	0.004536494	0.033342333	FALSE	FALSE	FALSE	FALSE	ENST00000696799,1, ENST00000666250,1, ENST00000668113,1, ENST00000504942,6, ENST00000696802,1, ENST00000408894,7, ENST00000507740,6, ENST00000262231,14, ENST00000436393,6, ENST00000523362,6	RIMS2-216, RIMS2-214, RIMS2-215, RIMS2-206, RIMS2-219, RIMS2-203, RIMS2-208, RIMS2-201, RIMS2-204, RIMS2-212	protein_coding, protein_coding, protein_coding, protein_coding, protein_coding, protein_coding, protein_coding, protein_coding, protein_coding, protein_coding
ENSG00000160094,15	ZNF362	15.38052167	1.807099	573.3594551	1.435774042	0.143273641	6.47E-25	5.30E-24	10.88628333	TRUE	TRUE	TRUE	TRUE	ENST00000539719,6, ENST00000373428,5	ZNF362-205, ZNF362-201	protein_coding, protein_coding
ENSG00000166189,8	HPS6	11.81472767	1.292183	513.0557965	1.434674684	0.188546771	1.45E-15	7.18E-15	16.21980867	TRUE	TRUE	TRUE	TRUE	ENST00000299238,7	HPS6-201	protein_coding
ENSG00000249992,2	TMEM158	10.42922367	1.117347333	159.7003001	1.434667114	0.295045037	5.96E-08	1.74E-07	9.949603333	TRUE	TRUE	TRUE	FALSE	ENST00000503771,2	TMEM158-201	protein_coding
ENSG00000179918,19	SEPHS2	135.2962907	15.89930433	4536.228091	1.433209725	0.063770808	3.95E-113	4.68E-111	235.032198	TRUE	TRUE	TRUE	TRUE	ENST00000478753,5	SEPHS2-201	protein_coding
ENSG00000143995,20	MEIS1	19.789087	2.266958333	913.2161379	1.432084052	0.122507186	7.69E-33	8.93E-32	16.24793867	TRUE	TRUE	TRUE	TRUE	ENST00000272369,14, ENST00000560281,6, ENST00000488550,5, ENST00000398506,6, ENST00000495021,6	MEIS1-201, MEIS1-216, MEIS1-209, MEIS1-202, MEIS1-212	protein_coding, protein_coding, protein_coding, protein_coding, protein_coding
ENSG00000170542,6	SERPINB9	0.895313667	0.041424667	27.41007939	1.431278484	0.722989269	0.001958761	0.003678604	0.545940667	FALSE	FALSE	FALSE	FALSE	ENST00000380698,5	SERPINB9-201	protein_coding
ENSG00000158006,14	PAFAH2	5.867367	0.548935	264.9957889	1.431221691	0.221136103	5.12E-12	2.01E-11	7.056163	TRUE	TRUE	TRUE	FALSE	ENST00000374282,8, ENST00000374284,5	PAFAH2-201, PAFAH2-202	protein_coding, protein_coding
ENSG00000162426,16	SLC45A1	0.331307333	0	6.083863716	1.431063432	1.069666368	0.004256261	0.00766088	0.072150667	FALSE	FALSE	FALSE	FALSE	ENST00000471889,7, ENST00000289877,8	SLC45A1-202, SLC45A1-201	protein_coding, protein_coding
ENSG00000102934,10	PLLP	5.628057333	0.526438	72.02588478	1.428950659	0.393800997	1.45E-05	3.45E-05	2.575644	TRUE	TRUE	FALSE	FALSE	ENST00000613167,4, ENST00000219207,10, ENST00000569059,5	PLLP-205, PLLP-201, PLLP-204	protein_coding, protein_coding, protein_coding
ENSG00000134986,14	NREP	49.361703	5.860943667	753.2542162	1.428337331	0.119896867	5.50E-34	6.63E-33	42.59805133	TRUE	TRUE	TRUE	TRUE	ENST00000509025,5, ENST00000379671,7, ENST00000447165,6, ENST00000257435,12, ENST00000446294,6, ENST00000395634,7, ENST00000515855,5, ENST00000509979,5, ENST00000450761,6, ENST00000419114,6, ENST00000509427,5, ENST00000453526,6, ENST00000455559,6, ENST00000508870,5	NREP-217, NREP-202, NREP-206, NREP-201, NREP-205, NREP-203, NREP-223, NREP-219, NREP-207, NREP-204, NREP-218, NREP-208, NREP-209, NREP-216	protein_coding, protein_coding, protein_coding, protein_coding, protein_coding, protein_coding, protein_coding, protein_coding, protein_coding, protein_coding, protein_coding, protein_coding, protein_coding, protein_coding
ENSG00000265763,4	ZNF488	7.717160667	0.825469667	291.2126004	1.42727646	0.194372943	1.13E-14	5.28E-14	5.106803	TRUE	TRUE	FALSE	FALSE	ENST00000585316,3, ENST00000591025,1	ZNF488-201, ZNF488-202	protein_coding, protein_coding
ENSG00000079999,14	KEAP1	42.73647433	5.165016	1565.268077	1.42678276	0.097256903	5.47E-50	1.23E-48	40.20071067	TRUE	TRUE	TRUE	TRUE	ENST00000171111,10, ENST00000393623,6	KEAP1-201, KEAP1-202	protein_coding, protein_coding
ENSG00000177283,8	FZD8	5.340545	0.551643	360.7815899	1.425872224	0.226222459	1.58E-11	5.97E-11	7.051255667	TRUE	TRUE	TRUE	FALSE	ENST00000374694,3	FZD8-201	protein_coding
ENSG00000165621,9	OXGR1	0.570490333	0	7.5994717	1.424896024	1.042217086	0.004368615	0.00785234	0.289178667	FALSE	FALSE	FALSE	FALSE	ENST00000543457,6, ENST00000541038,2, ENST00000298440,5	OXGR1-204, OXGR1-202, OXGR1-201	protein_coding, protein_coding, protein_coding
ENSG00000077092,20	RARB	7.771091	0.843844	230.3256085	1.424187918	0.225534377	1.47E-11	5.57E-11	7.792106667	TRUE	TRUE	TRUE	FALSE	ENST00000687676,1, ENST00000687353,1, ENST00000686715,1, ENST00000383772,9, ENST00000688892,1, ENST00000693261,1, ENST00000691912,1, ENST00000687083,1, ENST00000437042,7, ENST00000330688,9, ENST00000692640,1, ENST00000458646,2	RARB-214, RARB-212, RARB-210, RARB-202, RARB-215, RARB-222, RARB-220, RARB-211, RARB-203, RARB-201, RARB-221, RARB-205	protein_coding, protein_coding, protein_coding, protein_coding, protein_coding, protein_coding, protein_coding, protein_coding, protein_coding, protein_coding, protein_coding, protein_coding
ENSG00000123094,16	RASSF8	11.95611	1.412632333	613.0182122	1.423772096	0.139646189	1.14E-25	9.71E-25	12.14642567	TRUE	TRUE	TRUE	TRUE	ENST00000688511,1, ENST00000689434,1, ENST00000689635,1, ENST00000381352,7, ENST00000405154,6, ENST00000615708,4, ENST00000542865,5, ENST00000541490,5, ENST00000282884,13	RASSF8-216, RASSF8-217, RASSF8-218, RASSF8-202, RASSF8-203, RASSF8-215, RASSF8-213, RASSF8-210, RASSF8-201	protein_coding, protein_coding, protein_coding, protein_coding, protein_coding, protein_coding, protein_coding, protein_coding, protein_coding
ENSG00000171462,15	DLK2	4.833262333	0.527971333	68.76427401	1.422508997	0.43654677	5.71E-05	0.000128241	3.239938333	TRUE	TRUE	FALSE	FALSE	ENST00000372488,8, ENST00000372485,5, ENST00000357338,3	DLK2-203, DLK2-202, DLK2-201	protein_coding, protein_coding, protein_coding
ENSG00000166289,6	PLEKHF1	1.945945	0.139463667	46.84025626	1.4217104	0.597641438	0.000809103	0.001594817	2.213221	TRUE	FALSE	FALSE	FALSE	ENST00000592810,1, ENST00000436066,4	PLEKHF1-204, PLEKHF1-201	protein_coding, protein_coding
ENSG00000105971,15	CAV2	23.010695	2.656168333	322.9866744	1.421424615	0.177544123	6.56E-17	3.51E-16	10.43505933	TRUE	TRUE	TRUE	TRUE	ENST00000222693,5, ENST00000343213,2, ENST00000393480,3	CAV2-201, CAV2-202, CAV2-203	protein_coding, protein_coding, protein_coding
ENSG00000065526,12	SPEN	49.39325233	5.863698667	11671.25016	1.420884353	0.109542453	9.99E-40	1.51E-38	58.20853467	TRUE	TRUE	TRUE	TRUE	ENST00000375759,8	SPEN-201	protein_coding
ENSG00000154917,11	RAB6B	8.758063333	1.013452	285.8482992	1.420396994	0.225700962	1.71E-11	6.47E-11	5.747148	TRUE	TRUE	FALSE	FALSE	ENST00000285208,9, ENST00000543906,5, ENST00000469959,1, ENST00000486858,5	RAB6B-201, RAB6B-207, RAB6B-203, RAB6B-205	protein_coding, protein_coding, protein_coding, protein_coding
ENSG00000134138,21	MEIS2	15.855187	1.821048333	630.2727971	1.42039562	0.144647178	5.17E-24	4.05E-23	15.45445367	TRUE	TRUE	TRUE	TRUE	ENST00000561208,6, ENST00000338564,9, ENST00000397624,7, ENST00000340545,9, ENST00000699956,1, ENST00000699903,1, ENST00000559085,5, ENST00000699904,1, ENST00000557796,6, ENST00000397620,6, ENST00000424352,6, ENST00000559561,5	MEIS2-222, MEIS2-202, MEIS2-205, MEIS2-203, MEIS2-238, MEIS2-233, MEIS2-211, MEIS2-234, MEIS2-207, MEIS2-204, MEIS2-206, MEIS2-215	protein_coding, protein_coding, protein_coding, protein_coding, protein_coding, protein_coding, protein_coding, protein_coding, protein_coding, protein_coding, protein_coding, protein_coding
ENSG00000175787,17	ZNF169	8.740839	0.955566333	225.4112399	1.417883646	0.21994883	6.38E-12	2.49E-11	8.504428	TRUE	TRUE	TRUE	FALSE	ENST00000395395,7, ENST00000340911,8, ENST00000481550,6, ENST00000480716,1	ZNF169-202, ZNF169-201, ZNF169-204, ZNF169-203	protein_coding, protein_coding, protein_coding, protein_coding
ENSG00000253873,6	PCDHGA11	2.882009333	0.287894	217.3264732	1.416906374	0.267592625	6.58E-09	2.07E-08	6.483182333	TRUE	TRUE	TRUE	FALSE	ENST00000622044,1, ENST00000398587,7, ENST00000518882,2	PCDHGA11-203, PCDHGA11-201, PCDHGA11-202	protein_coding, protein_coding, protein_coding
ENSG00000130558,20	OLFM1	1.352278333	0.117974667	32.49062192	1.416101432	0.598506794	0.0008508	0.0016724	0.323035667	FALSE	FALSE	FALSE	FALSE	ENST00000371799,8, ENST00000277415,15, ENST00000252854,8, ENST00000371801,4, ENST00000371796,7, ENST00000371793,8, ENST00000392991,8	OLFM1-206, OLFM1-202, OLFM1-201, OLFM1-207, OLFM1-205, OLFM1-204, OLFM1-208	protein_coding, protein_coding, protein_coding, protein_coding, protein_coding, protein_coding, protein_coding
ENSG00000213782,7	DDX47	56.18663467	6.970665667	1350.355302	1.415789363	0.108075488	1.88E-40	2.93E-39	86.92983967	TRUE	TRUE	TRUE	TRUE	ENST00000352940,8, ENST00000358007,7	DDX47-201, DDX47-202	protein_coding, protein_coding
ENSG00000178878,13	APOLD1	14.26786733	1.708485667	416.9716619	1.415543624	0.138925135	1.26E-25	1.07E-24	2.946811	TRUE	TRUE	FALSE	FALSE	ENST00000326765,10, ENST00000356591,5	APOLD1-201, APOLD1-202	protein_coding, protein_coding
ENSG00000068001,14	HYAL2	17.971536	2.101030333	658.0757337	1.4147399	0.163940802	3.51E-19	2.12E-18	29.72464067	TRUE	TRUE	TRUE	TRUE	ENST00000447092,5, ENST00000357750,9, ENST00000395139,7, ENST00000442581,1	HYAL2-208, HYAL2-201, HYAL2-202, HYAL2-207	protein_coding, protein_coding, protein_coding, protein_coding
ENSG00000165633,13	VSTM4	3.015136667	0.346633667	194.3737097	1.414735376	0.232056813	6.09E-11	2.22E-10	1.166268	FALSE	FALSE	FALSE	FALSE	ENST00000332853,9, ENST00000298454,3	VSTM4-202, VSTM4-201	protein_coding, protein_coding
ENSG00000164694,17	FNDC1	2.837181333	0.291862	231.2878879	1.414191349	0.223421248	1.39E-11	5.26E-11	1.270908	TRUE	FALSE	FALSE	FALSE	ENST00000297267,14	FNDC1-201	protein_coding
ENSG00000225614,4	ZNF469	0.043563333	0	6.370773108	1.414101632	1.055303008	0.004531283	0.008118786	0.010231333	FALSE	FALSE	FALSE	FALSE	ENST00000565624,3, ENST00000437464,1	ZNF469-202, ZNF469-201	protein_coding, protein_coding
ENSG00000197361,8	FBXL22	0.583547333	0	11.13483362	1.413920086	1.032366303	0.00454301	0.00813702	0.664214	FALSE	FALSE	FALSE	FALSE	ENST00000360587,2, ENST00000638704,2, ENST00000534939,2	FBXL22-201, FBXL22-204, FBXL22-202	protein_coding, protein_coding, protein_coding
ENSG00000136379,12	ABHD17C	16.755412	1.850243333	330.4255252	1.413642632	0.203720241	2.24E-13	9.69E-13	16.93589	TRUE	TRUE	TRUE	TRUE	ENST00000560609,1, ENST00000258884,5, ENST00000558464,1	ABHD17C-205, ABHD17C-201, ABHD17C-202	protein_coding, protein_coding, protein_coding
ENSG00000149131,17	SERPING1	1.341169	0.086801333	24.52451388	1.413626363	0.795907314	0.003007632	0.00551621	0.797854667	FALSE	FALSE	FALSE	FALSE	ENST00000619430,2, ENST00000340687,10, ENST00000278407,9, ENST00000378323,8, ENST00000378324,6, ENST00000403558,1, ENST00000677625,1, ENST00000676670,1	SERPING1-213, SERPING1-202, SERPING1-201, SERPING1-203, SERPING1-204, SERPING1-205, SERPING1-218, SERPING1-214	protein_coding, protein_coding, protein_coding, protein_coding, protein_coding, protein_coding, protein_coding, protein_coding
ENSG00000164683,18	HEY1	71.95019567	8.490483333	2471.537443	1.413301703	0.095876559	2.03E-50	4.60E-49	161.6974583	TRUE	TRUE	TRUE	TRUE	ENST00000674295,1, ENST00000674418,1, ENST00000354724,8, ENST00000523976,2, ENST00000337919,9, ENST00000674358,1	HEY1-212, HEY1-214, HEY1-202, HEY1-208, HEY1-201, HEY1-213	protein_coding, protein_coding, protein_coding, protein_coding, protein_coding, protein_coding
ENSG00000008441,19	NFIX	14.014819	1.65978	887.6690181	1.411036578	0.135521439	1.27E-26	1.12E-25	10.253508	TRUE	TRUE	TRUE	FALSE	ENST00000592199,6, ENST00000397661,6, ENST00000587760,5, ENST00000585575,5, ENST00000360105,8, ENST00000588228,5, ENST00000676441,1, ENST00000358552,8, ENST00000622520,2, ENST00000587260,1	NFIX-214, NFIX-203, NFIX-209, NFIX-205, NFIX-202, NFIX-210, NFIX-216, NFIX-201, NFIX-215, NFIX-208	protein_coding, protein_coding, protein_coding, protein_coding, protein_coding, protein_coding, protein_coding, protein_coding, protein_coding, protein_coding
ENSG00000131409,13	LRRC4B	1.670458	0.179154	66.29606914	1.410930538	0.443344125	7.70E-05	0.000170873	0.991682667	FALSE	FALSE	FALSE	FALSE	ENST00000599957,5, ENST00000389201,7, ENST00000652263,1	LRRC4B-202, LRRC4B-201, LRRC4B-204	protein_coding, protein_coding, protein_coding
ENSG00000111206,13	FOXM1	66.73911533	8.078809667	3383.844188	1.409969663	0.061520645	1.78E-117	2.35E-115	59.35589633	TRUE	TRUE	TRUE	TRUE	ENST00000359843,8, ENST00000627656,2, ENST00000342628,6, ENST00000361953,7	FOXM1-202, FOXM1-210, FOXM1-201, FOXM1-203	protein_coding, protein_coding, protein_coding, protein_coding
ENSG00000108179,14	PPIF	164.1812613	19.79562833	4279.548875	1.40965468	0.063270413	3.40E-111	3.77E-109	175.353177	TRUE	TRUE	TRUE	TRUE	ENST00000225174,8	PPIF-201	protein_coding
ENSG00000151892,16	GFRA1	1.512327667	0.155651667	74.00980503	1.40944111	0.41062272	3.22E-05	7.42E-05	0.497220333	FALSE	FALSE	FALSE	FALSE	ENST00000369236,5, ENST00000355422,11, ENST00000439649,8, ENST00000682489,1, ENST00000682743,1, ENST00000684105,1, ENST00000369234,5	GFRA1-203, GFRA1-201, GFRA1-204, GFRA1-207, GFRA1-209, GFRA1-212, GFRA1-202	protein_coding, protein_coding, protein_coding, protein_coding, protein_coding, protein_coding, protein_coding
ENSG00000136026,14	CKAP4	37.670232	4.443410333	1724.372437	1.408109495	0.091364384	8.01E-55	2.05E-53	43.21287333	TRUE	TRUE	TRUE	TRUE	ENST00000378026,5	CKAP4-201	protein_coding
ENSG00000128989,11	ARPP19	88.00610967	10.70459133	3151.222278	1.40724278	0.077163411	1.55E-75	7.19E-74	103.4781367	TRUE	TRUE	TRUE	TRUE	ENST00000249822,9, ENST00000566423,5, ENST00000561650,5, ENST00000568196,1, ENST00000563277,5, ENST00000567669,5, ENST00000569723,5, ENST00000569281,6, ENST00000564163,5, ENST00000563566,5, ENST00000561971,1	ARPP19-201, ARPP19-208, ARPP19-202, ARPP19-211, ARPP19-204, ARPP19-209, ARPP19-213, ARPP19-212, ARPP19-206, ARPP19-205, ARPP19-203	protein_coding, protein_coding, protein_coding, protein_coding, protein_coding, protein_coding, protein_coding, protein_coding, protein_coding, protein_coding, protein_coding
ENSG00000174804,4	FZD4	3.368754667	0.389278667	283.3665901	1.406520282	0.221811977	1.33E-11	5.04E-11	5.188696	TRUE	TRUE	FALSE	FALSE	ENST00000531380,2	FZD4-201	protein_coding
ENSG00000166407,14	LMO1	1.341354	0.046069	13.50393518	1.406209143	1.004930658	0.00464526	0.008308823	0.613279667	FALSE	FALSE	FALSE	FALSE	ENST00000335790,8, ENST00000428101,6, ENST00000534484,1	LMO1-201, LMO1-202, LMO1-204	protein_coding, protein_coding, protein_coding
ENSG00000179010,16	MRFAP1	373.004256	44.91782333	7546.84498	1.406205297	0.053128515	1.35E-155	4.01E-153	492.41065	TRUE	TRUE	TRUE	TRUE	ENST00000320912,8, ENST00000382581,5, ENST00000507420,1	MRFAP1-201, MRFAP1-202, MRFAP1-203	protein_coding, protein_coding, protein_coding
ENSG00000151692,15	RNF144A	12.91285367	1.506803	631.7063621	1.404981487	0.126924622	1.05E-29	1.07E-28	6.152523333	TRUE	TRUE	TRUE	FALSE	ENST00000320892,11	RNF144A-201	protein_coding
ENSG00000213853,10	EMP2	25.63202133	2.956277	1174.961614	1.404649169	0.122505956	1.16E-31	1.28E-30	16.605004	TRUE	TRUE	TRUE	TRUE	ENST00000359543,8, ENST00000536829,1	EMP2-202, EMP2-203	protein_coding, protein_coding
ENSG00000213445,10	SIPA1	14.80213633	1.678288	631.4620846	1.404373824	0.138357489	1.96E-25	1.65E-24	6.920924333	TRUE	TRUE	TRUE	FALSE	ENST00000534313,6, ENST00000527525,5, ENST00000394224,3	SIPA1-209, SIPA1-203, SIPA1-201	protein_coding, protein_coding, protein_coding
ENSG00000158292,7	GPR153	5.127148	0.575682667	197.1689234	1.400786919	0.226943628	3.99E-11	1.47E-10	2.096337333	TRUE	TRUE	FALSE	FALSE	ENST00000377893,3	GPR153-201	protein_coding
ENSG00000163257,11	DCAF16	49.23688067	6.109921333	2639.288434	1.40055647	0.073462067	3.00E-82	1.73E-80	67.19197567	TRUE	TRUE	TRUE	TRUE	ENST00000382247,6	DCAF16-201	protein_coding
ENSG00000008513,16	ST3GAL1	3.023823	0.341697333	274.4864798	1.40039623	0.211863596	2.29E-12	9.23E-12	2.650895	TRUE	TRUE	FALSE	FALSE	ENST00000522652,6, ENST00000399640,3, ENST00000521180,5, ENST00000648219,1	ST3GAL1-211, ST3GAL1-201, ST3GAL1-207, ST3GAL1-216	protein_coding, protein_coding, protein_coding, protein_coding
ENSG00000131019,11	ULBP3	9.606015333	1.219502667	399.5878143	1.399631123	0.183592059	1.48E-15	7.33E-15	12.55047133	TRUE	TRUE	TRUE	TRUE	ENST00000367339,7, ENST00000438272,2	ULBP3-201, ULBP3-202	protein_coding, protein_coding
ENSG00000184867,14	ARMCX2	1.790237667	0.168021333	50.31441254	1.399477992	0.522111857	0.000384718	0.00079005	1.182696333	TRUE	FALSE	FALSE	FALSE	ENST00000330154,6, ENST00000328766,9, ENST00000356824,9	ARMCX2-202, ARMCX2-201, ARMCX2-203	protein_coding, protein_coding, protein_coding
ENSG00000111261,14	MANSC1	6.955990333	0.725569667	169.9179984	1.399160547	0.271715453	1.54E-08	4.71E-08	5.163242	TRUE	TRUE	FALSE	FALSE	ENST00000535902,6, ENST00000396349,3, ENST00000545735,1	MANSC1-202, MANSC1-201, MANSC1-204	protein_coding, protein_coding, protein_coding
ENSG00000288658,2	ENSG00000288658	0.737258667	0.066626333	34.37335998	1.39880662	0.644959049	0.001443115	0.002755881	0.468790667	FALSE	FALSE	FALSE	FALSE	ENST00000678139,2	ENST00000678139	protein_coding
ENSG00000101290,14	CDS2	12.079787	1.411214333	1203.145841	1.398621988	0.111854979	4.34E-37	5.96E-36	13.469159	TRUE	TRUE	TRUE	TRUE	ENST00000460006,6	CDS2-203	protein_coding
ENSG00000126803,10	HSPA2	6.60798	0.780855667	169.3479009	1.397585983	0.232456848	1.10E-10	3.91E-10	3.043414	TRUE	TRUE	FALSE	FALSE	ENST00000394709,2, ENST00000247207,7	HSPA2-202, HSPA2-201	protein_coding, protein_coding
ENSG00000204520,14	MICA	21.123955	2.543353333	357.3563488	1.397100797	0.166916809	3.51E-18	2.01E-17	13.71207033	TRUE	TRUE	TRUE	TRUE	ENST00000674069,1, ENST00000616296,4, ENST00000449934,7	MICA-214, MICA-210, MICA-209	protein_coding, protein_coding, protein_coding
ENSG00000145945,7	FAM50B	17.65064967	2.184152	296.8291685	1.396992701	0.213735183	3.81E-12	1.51E-11	7.735781333	TRUE	TRUE	TRUE	FALSE	ENST00000648326,1, ENST00000380274,2	FAM50B-202, FAM50B-201	protein_coding, protein_coding
ENSG00000158882,15	TOMM40L	19.584359	2.437697	816.0301867	1.396722636	0.124315537	1.68E-30	1.77E-29	23.77096667	TRUE	TRUE	TRUE	TRUE	ENST00000545897,5, ENST00000367988,8, ENST00000367987,1	TOMM40L-209, TOMM40L-202, TOMM40L-201	protein_coding, protein_coding, protein_coding
ENSG00000182749,6	PAQR7	5.103384333	0.507216333	124.9084589	1.395645102	0.294194962	1.24E-07	3.52E-07	2.936812667	TRUE	TRUE	FALSE	FALSE	ENST00000374296,4, ENST00000675840,1	PAQR7-201, PAQR7-202	protein_coding, protein_coding
ENSG00000159128,16	IFNGR2	46.82477433	5.646169	767.6854515	1.394733966	0.127629615	5.24E-29	5.16E-28	43.03972933	TRUE	TRUE	TRUE	TRUE	ENST00000290219,11, ENST00000381995,5, ENST00000405436,5	IFNGR2-201, IFNGR2-202, IFNGR2-203	protein_coding, protein_coding, protein_coding
ENSG00000188997,8	KCTD21	3.144502333	0.347813667	148.4054311	1.393511072	0.292350686	1.12E-07	3.19E-07	3.120145333	TRUE	TRUE	FALSE	FALSE	ENST00000340067,4	KCTD21-201	protein_coding
ENSG00000089163,4	SIRT4	2.760004667	0.132611667	25.06843185	1.393333011	0.715799684	0.002353262	0.004372048	1.945942333	TRUE	FALSE	FALSE	FALSE	ENST00000202967,4	SIRT4-201	protein_coding
ENSG00000236104,3	ZBTB22	4.053312333	0.434082667	185.7054862	1.392906357	0.296432648	1.56E-07	4.40E-07	6.280541	TRUE	TRUE	TRUE	FALSE	ENST00000418724,1, ENST00000431845,3	ZBTB22-207, ZBTB22-208	protein_coding, protein_coding
ENSG00000105825,14	TFPI2	3.995977667	0.347055667	39.41424956	1.392569634	0.505195456	0.00031559	0.000654318	0.774609333	FALSE	FALSE	FALSE	FALSE	ENST00000222543,11, ENST00000650573,1	TFPI2-201, TFPI2-206	protein_coding, protein_coding
ENSG00000146250,7	PRSS35	0.729930667	0.03652	18.86555673	1.392159075	0.998472098	0.00488632	0.008706383	0.803005333	FALSE	FALSE	FALSE	FALSE	ENST00000369700,4	PRSS35-201	protein_coding
ENSG00000164684,13	ZNF704	8.617223667	1.035247667	1401.311999	1.391852018	0.108312312	5.37E-39	7.88E-38	7.452907667	TRUE	TRUE	TRUE	FALSE	ENST00000519936,2, ENST00000327835,7	ZNF704-204, ZNF704-201	protein_coding, protein_coding
ENSG00000187676,8	B3GLCT	15.73752133	1.928401	621.6513879	1.391686268	0.136835627	1.68E-25	1.41E-24	14.81233833	TRUE	TRUE	TRUE	TRUE	ENST00000343307,5	B3GLCT-201	protein_coding
ENSG00000137571,11	SLCO5A1	17.27492567	2.106262667	1286.140665	1.391469297	0.098887141	3.58E-46	7.03E-45	9.312898667	TRUE	TRUE	TRUE	FALSE	ENST00000260126,9, ENST00000524945,5, ENST00000530307,1	SLCO5A1-201, SLCO5A1-203, SLCO5A1-206	protein_coding, protein_coding, protein_coding
ENSG00000204388,7	HSPA1B	359.8421107	43.90838633	16247.45537	1.391258928	0.075437766	3.78E-77	1.84E-75	331.9106547	TRUE	TRUE	TRUE	TRUE	ENST00000375650,5	HSPA1B-201	protein_coding
ENSG00000185614,7	INKA1	1.681082333	0.036952	15.4975722	1.390733189	1.02503993	0.004939505	0.008794183	0.849356	FALSE	FALSE	FALSE	FALSE	ENST00000333323,6	INKA1-201	protein_coding
ENSG00000160460,17	SPTBN4	2.172075	0.247235	111.3044961	1.389059203	0.305955368	3.39E-07	9.28E-07	0.716467667	FALSE	FALSE	FALSE	FALSE	ENST00000595535,5, ENST00000352632,7, ENST00000598249,6, ENST00000392023,1	SPTBN4-205, SPTBN4-201, SPTBN4-210, SPTBN4-202	protein_coding, protein_coding, protein_coding, protein_coding
ENSG00000113580,15	NR3C1	24.46038567	3.068756333	1573.233293	1.388667553	0.101478192	7.99E-44	1.43E-42	26.17913467	TRUE	TRUE	TRUE	TRUE	ENST00000343796,6, ENST00000394464,7, ENST00000415690,6, ENST00000424646,6, ENST00000504572,5, ENST00000394466,6, ENST00000231509,7, ENST00000652686,1, ENST00000503201,1	NR3C1-202, NR3C1-203, NR3C1-205, NR3C1-206, NR3C1-212, NR3C1-204, NR3C1-201, NR3C1-217, NR3C1-209	protein_coding, protein_coding, protein_coding, protein_coding, protein_coding, protein_coding, protein_coding, protein_coding, protein_coding
ENSG00000177732,9	SOX12	17.10479933	1.952171333	1607.821782	1.388131117	0.106257425	3.37E-40	5.19E-39	33.87307933	TRUE	TRUE	TRUE	TRUE	ENST00000342665,5	SOX12-201	protein_coding
ENSG00000107560,12	RAB11FIP2	22.522085	2.717259	1454.699494	1.386564127	0.105159412	6.82E-41	1.08E-39	25.89197167	TRUE	TRUE	TRUE	TRUE	ENST00000355624,8, ENST00000369199,5	RAB11FIP2-201, RAB11FIP2-202	protein_coding, protein_coding
ENSG00000157470,12	FAM81A	5.228826333	0.566668333	148.8864423	1.385309521	0.241903537	6.40E-10	2.16E-09	2.322827667	TRUE	TRUE	FALSE	FALSE	ENST00000288228,10	FAM81A-201	protein_coding
ENSG00000177981,11	ASB8	27.70995833	3.523104	563.2574592	1.384919246	0.182813166	2.27E-15	1.11E-14	27.29187333	TRUE	TRUE	TRUE	TRUE	ENST00000317697,8, ENST00000536549,5, ENST00000536953,5, ENST00000539528,5, ENST00000535055,5, ENST00000536071,5, ENST00000540782,1, ENST00000535988,3, ENST00000629941,1	ASB8-201, ASB8-205, ASB8-207, ASB8-211, ASB8-202, ASB8-204, ASB8-215, ASB8-203, ASB8-218	protein_coding, protein_coding, protein_coding, protein_coding, protein_coding, protein_coding, protein_coding, protein_coding, protein_coding
ENSG00000198915,12	RASGEF1A	10.37252433	1.203788333	537.7549162	1.38376537	0.156903114	7.40E-20	4.63E-19	13.57390433	TRUE	TRUE	TRUE	TRUE	ENST00000374459,5, ENST00000395810,6, ENST00000395809,5	RASGEF1A-202, RASGEF1A-204, RASGEF1A-203	protein_coding, protein_coding, protein_coding
ENSG00000136630,13	HLX	10.876291	1.361689	363.6598591	1.383475429	0.209378732	2.48E-12	9.97E-12	12.695853	TRUE	TRUE	TRUE	TRUE	ENST00000366903,8	HLX-201	protein_coding
ENSG00000197106,7	SLC6A17	0.579923333	0.046162333	38.54746099	1.382711402	0.530864784	0.000503587	0.001019275	0.140263667	FALSE	FALSE	FALSE	FALSE	ENST00000331565,5	SLC6A17-201	protein_coding
ENSG00000180535,4	BHLHA15	2.104423	0.209396667	95.41658637	1.38260254	0.392556029	2.54E-05	5.92E-05	1.629464333	TRUE	FALSE	FALSE	FALSE	ENST00000609256,2, ENST00000314018,2	BHLHA15-202, BHLHA15-201	protein_coding, protein_coding
ENSG00000143753,13	DEGS1	177.0756887	21.70446367	3600.80709	1.381899048	0.066831179	3.62E-96	2.86E-94	235.3745227	TRUE	TRUE	TRUE	TRUE	ENST00000323699,9, ENST00000391877,3	DEGS1-201, DEGS1-202	protein_coding, protein_coding
ENSG00000121067,19	SPOP	42.20300467	5.146733333	1362.566444	1.380519268	0.098592038	9.89E-46	1.90E-44	54.061344	TRUE	TRUE	TRUE	TRUE	ENST00000504102,6, ENST00000393328,6, ENST00000347630,6, ENST00000665825,1, ENST00000514121,6, ENST00000509079,6, ENST00000503676,5	SPOP-206, SPOP-202, SPOP-201, SPOP-224, SPOP-219, SPOP-214, SPOP-205	protein_coding, protein_coding, protein_coding, protein_coding, protein_coding, protein_coding, protein_coding
ENSG00000214654,9	B3GALT9	10.09047033	1.224036	352.9069181	1.3800999	0.188881229	1.77E-14	8.20E-14	11.75104867	TRUE	TRUE	TRUE	TRUE	ENST00000464488,3, ENST00000689072,1, ENST00000437707,2	B3GALT9-202, B3GALT9-204, B3GALT9-201	protein_coding, protein_coding, protein_coding
ENSG00000136371,11	MTHFS	21.59097833	2.236524667	336.6174234	1.379834473	0.196905013	1.57E-13	6.85E-13	22.77661633	TRUE	TRUE	TRUE	TRUE	ENST00000258874,4, ENST00000559722,2	MTHFS-201, MTHFS-202	protein_coding, protein_coding
ENSG00000127507,18	ADGRE2	0.643448	0.059053	24.22995471	1.379567986	0.588411284	0.001009624	0.001967899	0.057619333	FALSE	FALSE	FALSE	FALSE	ENST00000315576,8, ENST00000596991,6, ENST00000392965,7, ENST00000594294,5, ENST00000594076,5, ENST00000595839,5, ENST00000601345,5	ADGRE2-201, ADGRE2-209, ADGRE2-204, ADGRE2-206, ADGRE2-205, ADGRE2-208, ADGRE2-212	protein_coding, protein_coding, protein_coding, protein_coding, protein_coding, protein_coding, protein_coding
ENSG00000106829,20	TLE4	35.84158467	4.313788333	1899.173999	1.379436031	0.076424065	5.23E-74	2.31E-72	31.492094	TRUE	TRUE	TRUE	TRUE	ENST00000376544,7, ENST00000376552,8, ENST00000376537,8, ENST00000265284,10	TLE4-205, TLE4-206, TLE4-204, TLE4-201	protein_coding, protein_coding, protein_coding, protein_coding
ENSG00000123975,5	CKS2	298.21378	35.855196	1440.738569	1.37801656	0.122140462	1.06E-30	1.13E-29	569.816792	TRUE	TRUE	TRUE	TRUE	ENST00000314355,7	CKS2-201	protein_coding
ENSG00000004399,13	PLXND1	7.793348	0.957594333	624.4448598	1.377380205	0.139221052	2.93E-24	2.33E-23	2.248567	TRUE	FALSE	FALSE	FALSE	ENST00000504689,1, ENST00000324093,9	PLXND1-205, PLXND1-201	protein_coding, protein_coding
ENSG00000213625,9	LEPROT	36.90112833	4.464770667	1131.967689	1.375437102	0.110570556	1.07E-36	1.45E-35	39.24736367	TRUE	TRUE	TRUE	TRUE	ENST00000475108,5, ENST00000371065,9, ENST00000488747,5, ENST00000484243,1, ENST00000613538,1	LEPROT-202, LEPROT-201, LEPROT-204, LEPROT-203, LEPROT-206	protein_coding, protein_coding, protein_coding, protein_coding, protein_coding
ENSG00000160799,12	CCDC12	40.42792367	5.481722	667.7179243	1.375247798	0.148573705	1.41E-21	9.73E-21	60.82133367	TRUE	TRUE	TRUE	TRUE	ENST00000425441,5, ENST00000683445,1, ENST00000292314,6	CCDC12-202, CCDC12-214, CCDC12-201	protein_coding, protein_coding, protein_coding
ENSG00000152580,9	IGSF10	0.169275333	0.008399333	17.13210644	1.375036491	0.991571079	0.005200837	0.009226083	0.119236	FALSE	FALSE	FALSE	FALSE	ENST00000282466,4	IGSF10-201	protein_coding
ENSG00000068912,15	ERLEC1	28.73567867	3.49278	668.8413978	1.374358055	0.136266028	4.26E-25	3.52E-24	27.927161	TRUE	TRUE	TRUE	TRUE	ENST00000690836,1, ENST00000689496,1, ENST00000688464,1, ENST00000692971,1, ENST00000691939,1, ENST00000692350,1, ENST00000690280,1, ENST00000691853,1, ENST00000689291,1, ENST00000690740,1, ENST00000688274,1, ENST00000685400,1, ENST00000689100,1, ENST00000687723,1, ENST00000185150,9, ENST00000405123,7, ENST00000378239,5, ENST00000687552,1	ERLEC1-229, ERLEC1-222, ERLEC1-217, ERLEC1-241, ERLEC1-234, ERLEC1-236, ERLEC1-226, ERLEC1-233, ERLEC1-221, ERLEC1-227, ERLEC1-216, ERLEC1-207, ERLEC1-218, ERLEC1-213, ERLEC1-201, ERLEC1-203, ERLEC1-202, ERLEC1-211	protein_coding, protein_coding, protein_coding, protein_coding, protein_coding, protein_coding, protein_coding, protein_coding, protein_coding, protein_coding, protein_coding, protein_coding, protein_coding, protein_coding, protein_coding, protein_coding, protein_coding, protein_coding
ENSG00000106025,9	TSPAN12	27.99960267	3.732875333	475.8534216	1.373982005	0.15582952	7.82E-20	4.89E-19	19.18402033	TRUE	TRUE	TRUE	TRUE	ENST00000222747,8, ENST00000415871,5	TSPAN12-201, TSPAN12-202	protein_coding, protein_coding
ENSG00000132763,15	MMACHC	16.239483	1.977278333	910.8039497	1.373712546	0.114989235	4.55E-34	5.52E-33	24.30144233	TRUE	TRUE	TRUE	TRUE	ENST00000401061,9, ENST00000616135,1	MMACHC-201, MMACHC-203	protein_coding, protein_coding
ENSG00000149212,12	SESN3	30.11330933	3.656199333	2127.909431	1.373590795	0.078535622	1.15E-69	4.58E-68	19.502686	TRUE	TRUE	TRUE	TRUE	ENST00000536441,7, ENST00000278499,6, ENST00000416495,6	SESN3-203, SESN3-201, SESN3-202	protein_coding, protein_coding, protein_coding
ENSG00000124357,13	NAGK	39.33740633	4.801913333	634.475324	1.373171719	0.133712479	6.49E-26	5.55E-25	21.752013	TRUE	TRUE	TRUE	TRUE	ENST00000613852,4, ENST00000455662,6, ENST00000418807,7, ENST00000443872,6, ENST00000443938,6, ENST00000244204,11	NAGK-229, NAGK-208, NAGK-202, NAGK-204, NAGK-205, NAGK-201	protein_coding, protein_coding, protein_coding, protein_coding, protein_coding, protein_coding
ENSG00000143554,14	SLC27A3	7.315914	0.890106	219.7297403	1.373076851	0.230719916	1.75E-10	6.16E-10	3.865545667	TRUE	TRUE	FALSE	FALSE	ENST00000271857,6, ENST00000624995,4	SLC27A3-201, SLC27A3-213	protein_coding, protein_coding
ENSG00000188816,4	HMX2	1.398226	0.080805	16.85278438	1.37212431	0.906992209	0.00485775	0.008661357	0.341949667	FALSE	FALSE	FALSE	FALSE	ENST00000339992,4	HMX2-201	protein_coding
ENSG00000114315,4	HES1	18.97206833	2.154113	354.4146875	1.370991077	0.201765457	7.22E-13	3.01E-12	20.45907367	TRUE	TRUE	TRUE	TRUE	ENST00000232424,4	HES1-201	protein_coding
ENSG00000147324,11	MFHAS1	8.138749333	0.970113	650.021018	1.370978025	0.150596072	5.89E-21	3.94E-20	8.594399333	TRUE	TRUE	TRUE	FALSE	ENST00000276282,7	MFHAS1-201	protein_coding
ENSG00000250821,3	EXOC1L	6.221318333	0.472455	28.44618828	1.369629017	0.65696584	0.001907606	0.003588094	3.156259	TRUE	TRUE	FALSE	FALSE	ENST00000636125,2	EXOC1L-202	protein_coding
ENSG00000244462,8	RBM12	47.54166633	5.940806	3749.77059	1.369498305	0.066922849	3.11E-94	2.27E-92	90.52707767	TRUE	TRUE	TRUE	TRUE	ENST00000374114,8, ENST00000359646,1, ENST00000374104,7	RBM12-203, RBM12-201, RBM12-202	protein_coding, protein_coding, protein_coding
ENSG00000139132,16	FGD4	2.880433333	0.436471	171.7998548	1.367686187	0.245028355	1.59E-09	5.21E-09	1.328319	TRUE	FALSE	FALSE	FALSE	ENST00000534526,7, ENST00000531134,7, ENST00000472289,5, ENST00000682739,1, ENST00000427716,7, ENST00000583694,2, ENST00000546442,5, ENST00000683182,1, ENST00000525053,6	FGD4-212, FGD4-211, FGD4-203, FGD4-217, FGD4-202, FGD4-216, FGD4-213, FGD4-218, FGD4-210	protein_coding, protein_coding, protein_coding, protein_coding, protein_coding, protein_coding, protein_coding, protein_coding, protein_coding
ENSG00000162738,7	VANGL2	14.32763167	1.739963667	902.3431452	1.366927573	0.118092179	3.80E-32	4.28E-31	16.237621	TRUE	TRUE	TRUE	TRUE	ENST00000696602,1, ENST00000368061,3	VANGL2-203, VANGL2-201	protein_coding, protein_coding
ENSG00000251493,5	FOXD1	15.75063233	1.868451	483.7733454	1.366885456	0.167568258	2.34E-17	1.29E-16	15.42305667	TRUE	TRUE	TRUE	TRUE	ENST00000615637,3	FOXD1-202	protein_coding
ENSG00000114541,15	FRMD4B	5.139264	0.684711	233.6117791	1.366433019	0.212325661	8.32E-12	3.22E-11	2.813595333	TRUE	TRUE	FALSE	FALSE	ENST00000398540,8, ENST00000478263,5	FRMD4B-201, FRMD4B-210	protein_coding, protein_coding
ENSG00000065308,5	TRAM2	11.69174233	1.433142333	875.724244	1.366385919	0.113245116	1.11E-34	1.38E-33	8.496095	TRUE	TRUE	TRUE	FALSE	ENST00000182527,4	TRAM2-201	protein_coding
ENSG00000141378,15	PTRH2	65.814824	8.300433	718.0297257	1.365869073	0.118413157	6.10E-32	6.82E-31	67.85736733	TRUE	TRUE	TRUE	TRUE	ENST00000393038,3, ENST00000409433,2, ENST00000470557,2	PTRH2-201, PTRH2-202, PTRH2-203	protein_coding, protein_coding, protein_coding
ENSG00000174514,13	MFSD4A	1.495303333	0.166155333	39.66036723	1.365317416	0.558663215	0.000821646	0.001618891	0.691152	FALSE	FALSE	FALSE	FALSE	ENST00000367147,9, ENST00000489709,5, ENST00000536357,2	MFSD4A-201, MFSD4A-206, MFSD4A-207	protein_coding, protein_coding, protein_coding
ENSG00000175879,9	HOXD8	6.286161667	0.656708667	121.3652668	1.364471824	0.336695974	3.29E-06	8.33E-06	5.258307667	TRUE	TRUE	FALSE	FALSE	ENST00000429017,2, ENST00000313173,6, ENST00000544999,2, ENST00000450510,2	HOXD8-202, HOXD8-201, HOXD8-204, HOXD8-203	protein_coding, protein_coding, protein_coding, protein_coding
ENSG00000145358,6	DDIT4L	1.608459667	0.108281667	24.29837509	1.363309547	0.705668323	0.002661594	0.004911865	0.449587333	FALSE	FALSE	FALSE	FALSE	ENST00000273990,6	DDIT4L-201	protein_coding
ENSG00000180694,14	TMEM64	31.68599167	3.826247333	986.6782203	1.362337125	0.116884681	1.51E-32	1.73E-31	21.342964	TRUE	TRUE	TRUE	TRUE	ENST00000418210,2, ENST00000458549,7, ENST00000519519,5	TMEM64-201, TMEM64-203, TMEM64-204	protein_coding, protein_coding, protein_coding
ENSG00000176463,14	SLCO3A1	2.892897333	0.358965	102.1716127	1.36182899	0.306810753	6.02E-07	1.61E-06	0.603972	FALSE	FALSE	FALSE	FALSE	ENST00000318445,11, ENST00000424469,2	SLCO3A1-201, SLCO3A1-202	protein_coding, protein_coding
ENSG00000178202,13	POGLUT3	71.53606867	8.781907667	3093.497361	1.361341611	0.062362729	8.66E-107	8.69E-105	57.572159	TRUE	TRUE	TRUE	TRUE	ENST00000434945,6, ENST00000323468,10	POGLUT3-202, POGLUT3-201	protein_coding, protein_coding
ENSG00000177098,9	SCN4B	0.803502	0.056563667	24.64226527	1.360188418	0.672633889	0.002244042	0.004180473	0.167824	FALSE	FALSE	FALSE	FALSE	ENST00000324727,9, ENST00000529878,1	SCN4B-201, SCN4B-204	protein_coding, protein_coding
ENSG00000158710,15	TAGLN2	587.8067163	73.620111	9306.404666	1.359114875	0.047872201	1.90E-178	8.80E-176	546.9073197	TRUE	TRUE	TRUE	TRUE	ENST00000368096,5, ENST00000368097,9, ENST00000320307,8	TAGLN2-202, TAGLN2-203, TAGLN2-201	protein_coding, protein_coding, protein_coding
ENSG00000154065,17	ANKRD29	19.04811867	2.418608667	237.5530993	1.358952153	0.210155925	6.99E-12	2.71E-11	8.632341333	TRUE	TRUE	TRUE	FALSE	ENST00000592179,6, ENST00000322980,13, ENST00000585908,2	ANKRD29-208, ANKRD29-201, ANKRD29-202	protein_coding, protein_coding, protein_coding
ENSG00000175093,5	SPSB4	7.581548667	0.933184333	261.447201	1.357667875	0.204645696	2.29E-12	9.21E-12	4.983488	TRUE	TRUE	FALSE	FALSE	ENST00000310546,3	SPSB4-201	protein_coding
ENSG00000169499,15	PLEKHA2	4.421568	0.487339	188.5124272	1.357325558	0.230919396	2.89E-10	1.01E-09	2.467076	TRUE	TRUE	FALSE	FALSE	ENST00000521746,5, ENST00000616927,4, ENST00000617275,5, ENST00000616834,1	PLEKHA2-206, PLEKHA2-208, PLEKHA2-209, PLEKHA2-207	protein_coding, protein_coding, protein_coding, protein_coding
ENSG00000075624,17	ACTB	994.4583493	125.1303353	24367.96051	1.356341483	0.047075457	1.10E-183	5.58E-181	1155.483511	TRUE	TRUE	TRUE	TRUE	ENST00000674681,1, ENST00000642480,2, ENST00000676397,1, ENST00000676319,1, ENST00000473257,3, ENST00000646664,1, ENST00000675515,1, ENST00000493945,6, ENST00000432588,6	ACTB-219, ACTB-213, ACTB-223, ACTB-222, ACTB-208, ACTB-217, ACTB-220, ACTB-212, ACTB-204	protein_coding, protein_coding, protein_coding, protein_coding, protein_coding, protein_coding, protein_coding, protein_coding, protein_coding
ENSG00000148468,17	FAM171A1	21.24576267	2.720737667	1222.994356	1.355941923	0.102513485	4.42E-41	7.10E-40	22.460175	TRUE	TRUE	TRUE	TRUE	ENST00000378116,9	FAM171A1-201	protein_coding
ENSG00000105248,16	YJU2	17.03529267	2.039224667	562.824575	1.355118331	0.165414312	1.83E-17	1.02E-16	24.51710533	TRUE	TRUE	TRUE	TRUE	ENST00000262962,12	YJU2-201	protein_coding
ENSG00000117595,13	IRF6	2.178493	0.228641	82.18221225	1.353856026	0.332281959	3.12E-06	7.91E-06	1.009004333	FALSE	FALSE	FALSE	FALSE	ENST00000367021,8, ENST00000542854,5	IRF6-201, IRF6-204	protein_coding, protein_coding
ENSG00000134897,14	BIVM	22.903896	2.865820667	693.3263566	1.353828215	0.116834821	3.46E-32	3.90E-31	10.82430833	TRUE	TRUE	TRUE	FALSE	ENST00000651949,1, ENST00000651008,1, ENST00000257336,6, ENST00000448849,3, ENST00000651228,1, ENST00000652084,1	BIVM-212, BIVM-207, BIVM-201, BIVM-202, BIVM-209, BIVM-214	protein_coding, protein_coding, protein_coding, protein_coding, protein_coding, protein_coding
ENSG00000175414,7	ARL10	16.35406733	1.987370667	1887.478761	1.353423938	0.101937713	2.29E-41	3.72E-40	13.56031733	TRUE	TRUE	TRUE	TRUE	ENST00000310389,6	ARL10-201	protein_coding
ENSG00000006377,11	DLX6	4.370196333	0.445175	109.4703383	1.352605157	0.348012124	6.84E-06	1.68E-05	4.533179667	TRUE	TRUE	FALSE	FALSE	ENST00000518156,3, ENST00000555308,1	DLX6-202, DLX6-203	protein_coding, protein_coding
ENSG00000123728,10	RAP2C	41.40608067	5.318484	1190.10712	1.352054562	0.106518797	4.73E-38	6.70E-37	36.57000933	TRUE	TRUE	TRUE	TRUE	ENST00000620646,4, ENST00000342983,6, ENST00000370874,2	RAP2C-205, RAP2C-201, RAP2C-202	protein_coding, protein_coding, protein_coding
ENSG00000011426,11	ANLN	80.17583133	10.09838933	3805.996108	1.35186458	0.060294221	1.80E-112	2.07E-110	51.764656	TRUE	TRUE	TRUE	TRUE	ENST00000396068,6, ENST00000265748,7	ANLN-202, ANLN-201	protein_coding, protein_coding
ENSG00000139291,14	TMEM19	15.39959833	1.986424667	725.7782847	1.351138631	0.134286232	5.97E-25	4.90E-24	16.15559533	TRUE	TRUE	TRUE	TRUE	ENST00000266673,10, ENST00000549735,5	TMEM19-201, TMEM19-204	protein_coding, protein_coding
ENSG00000145246,14	ATP10D	7.561071	0.941040333	431.4241619	1.350871246	0.155681465	2.96E-19	1.79E-18	4.149091	TRUE	TRUE	FALSE	FALSE	ENST00000273859,8, ENST00000504445,1	ATP10D-201, ATP10D-203	protein_coding, protein_coding
ENSG00000089723,10	OTUB2	4.530025333	0.914588667	207.5971937	1.349455672	0.280687804	1.07E-07	3.06E-07	5.088092333	TRUE	TRUE	FALSE	FALSE	ENST00000203664,10, ENST00000553723,1	OTUB2-201, OTUB2-202	protein_coding, protein_coding
ENSG00000175305,18	CCNE2	46.19910033	5.630468667	824.5230085	1.348803103	0.114829062	5.47E-33	6.39E-32	26.75896167	TRUE	TRUE	TRUE	TRUE	ENST00000520509,5, ENST00000308108,9, ENST00000396133,7	CCNE2-205, CCNE2-201, CCNE2-202	protein_coding, protein_coding, protein_coding
ENSG00000150764,14	DIXDC1	10.46083967	1.331699667	542.5568872	1.347959016	0.138667918	1.82E-23	1.39E-22	6.949532667	TRUE	TRUE	TRUE	FALSE	ENST00000529225,5, ENST00000440460,7, ENST00000615255,1	DIXDC1-205, DIXDC1-201, DIXDC1-208	protein_coding, protein_coding, protein_coding
ENSG00000165782,11	PIP4P1	28.288797	3.341294	561.133228	1.347569965	0.141689107	1.40E-22	1.02E-21	26.89841167	TRUE	TRUE	TRUE	TRUE	ENST00000250489,9, ENST00000398020,6	PIP4P1-201, PIP4P1-202	protein_coding, protein_coding
ENSG00000123612,16	ACVR1C	1.580035333	0.193524	75.47274974	1.346714524	0.368127539	1.73E-05	4.08E-05	0.349276333	FALSE	FALSE	FALSE	FALSE	ENST00000243349,13, ENST00000409680,7, ENST00000335450,7, ENST00000348328,9	ACVR1C-201, ACVR1C-204, ACVR1C-202, ACVR1C-203	protein_coding, protein_coding, protein_coding, protein_coding
ENSG00000135362,14	PRR5L	3.680228	0.361415667	101.5005638	1.345996982	0.324173326	2.30E-06	5.90E-06	0.912234667	FALSE	FALSE	FALSE	FALSE	ENST00000530639,6, ENST00000378867,7, ENST00000527487,1	PRR5L-216, PRR5L-201, PRR5L-209	protein_coding, protein_coding, protein_coding
ENSG00000122863,6	CHST3	4.501164333	0.578051	465.7230282	1.345760296	0.172876182	5.17E-16	2.63E-15	4.077498	TRUE	TRUE	FALSE	FALSE	ENST00000373115,5	CHST3-201	protein_coding
ENSG00000135392,19	DNAJC14	20.66582367	2.665761667	1052.7368	1.345611573	0.107223566	3.00E-37	4.14E-36	27.604501	TRUE	TRUE	TRUE	TRUE	ENST00000357606,7, ENST00000678005,2, ENST00000546957,2, ENST00000547445,2, ENST00000317287,5	DNAJC14-202, DNAJC14-205, DNAJC14-203, DNAJC14-204, DNAJC14-201	protein_coding, protein_coding, protein_coding, protein_coding, protein_coding
ENSG00000130749,10	ZC3H4	11.24939867	1.370934667	1624.623948	1.345428904	0.1052223	1.46E-38	2.12E-37	20.08157133	TRUE	TRUE	TRUE	TRUE	ENST00000253048,10	ZC3H4-201	protein_coding
ENSG00000160993,4	ALKBH4	11.89581467	1.370958667	349.0894222	1.345211466	0.195315386	4.18E-13	1.77E-12	13.03706733	TRUE	TRUE	TRUE	TRUE	ENST00000292566,4	ALKBH4-201	protein_coding
ENSG00000013619,15	MAMLD1	3.979187667	0.472120667	176.9417833	1.345114263	0.232182641	5.02E-10	1.71E-09	2.013597	TRUE	FALSE	FALSE	FALSE	ENST00000262858,8, ENST00000683453,1, ENST00000426613,5, ENST00000682016,1, ENST00000682253,1, ENST00000683696,1, ENST00000370401,7, ENST00000432680,7	MAMLD1-201, MAMLD1-210, MAMLD1-204, MAMLD1-208, MAMLD1-209, MAMLD1-211, MAMLD1-203, MAMLD1-205	protein_coding, protein_coding, protein_coding, protein_coding, protein_coding, protein_coding, protein_coding, protein_coding
ENSG00000092841,19	MYL6	958.0974363	121.8952703	6964.038837	1.345011844	0.050574684	5.94E-157	1.80E-154	1108.286302	TRUE	TRUE	TRUE	TRUE	ENST00000548580,5, ENST00000293422,9, ENST00000348108,8, ENST00000549017,5, ENST00000549566,5, ENST00000550697,6, ENST00000536128,5, ENST00000547649,5, ENST00000547408,5, ENST00000551589,5, ENST00000548400,5, ENST00000548293,5	MYL6-211, MYL6-201, MYL6-202, MYL6-213, MYL6-215, MYL6-218, MYL6-203, MYL6-207, MYL6-206, MYL6-219, MYL6-210, MYL6-209	protein_coding, protein_coding, protein_coding, protein_coding, protein_coding, protein_coding, protein_coding, protein_coding, protein_coding, protein_coding, protein_coding, protein_coding
ENSG00000181754,7	AMIGO1	2.706698667	0.311202333	167.9858805	1.344346463	0.256938242	1.21E-08	3.73E-08	2.709591667	TRUE	TRUE	FALSE	FALSE	ENST00000369864,5, ENST00000369862,1	AMIGO1-202, AMIGO1-201	protein_coding, protein_coding
ENSG00000171956,7	FOXB1	1.541838	0.130575667	54.76362396	1.343215237	0.525597462	0.000657167	0.001308768	1.085171667	FALSE	FALSE	FALSE	FALSE	ENST00000396057,6	FOXB1-201	protein_coding
ENSG00000276045,4	ORAI1	31.581644	3.724957333	413.5881766	1.343143225	0.170229354	2.25E-16	1.17E-15	15.92734933	TRUE	TRUE	TRUE	TRUE	ENST00000617316,2	ORAI1-202	protein_coding
ENSG00000116096,6	SPR	40.61325733	5.050224	604.0827728	1.342527168	0.123824916	1.65E-28	1.59E-27	20.858946	TRUE	TRUE	TRUE	TRUE	ENST00000234454,6	SPR-201	protein_coding
ENSG00000091409,16	ITGA6	7.180415333	0.939823667	355.3818261	1.342404697	0.174966635	1.26E-15	6.28E-15	4.802714	TRUE	TRUE	FALSE	FALSE	ENST00000409532,5, ENST00000684293,1, ENST00000409080,6, ENST00000442250,6, ENST00000264107,12, ENST00000458358,5	ITGA6-203, ITGA6-212, ITGA6-202, ITGA6-206, ITGA6-201, ITGA6-207	protein_coding, protein_coding, protein_coding, protein_coding, protein_coding, protein_coding
ENSG00000164741,15	DLC1	10.18250867	1.218629	800.8158172	1.342137751	0.133406273	6.25E-25	5.12E-24	11.97222267	TRUE	TRUE	TRUE	TRUE	ENST00000276297,9, ENST00000358919,6, ENST00000512044,6, ENST00000520226,5, ENST00000316609,9, ENST00000511869,1	DLC1-201, DLC1-203, DLC1-210, DLC1-215, DLC1-202, DLC1-209	protein_coding, protein_coding, protein_coding, protein_coding, protein_coding, protein_coding
ENSG00000139800,9	ZIC5	13.245637	1.647359667	775.4479063	1.342062176	0.139433104	4.74E-23	3.53E-22	15.15706667	TRUE	TRUE	TRUE	TRUE	ENST00000267294,5	ZIC5-201	protein_coding
ENSG00000150991,16	UBC	472.7063943	60.167804	13458.38409	1.341111656	0.036218887	3.13E-301	9.86E-298	449.8535317	TRUE	TRUE	TRUE	TRUE	ENST00000536769,1, ENST00000339647,6, ENST00000538617,5	UBC-205, UBC-201, UBC-206	protein_coding, protein_coding, protein_coding
ENSG00000139174,12	PRICKLE1	4.043599333	0.481512	201.0861862	1.3391778	0.230060798	4.35E-10	1.49E-09	3.203788667	TRUE	TRUE	FALSE	FALSE	ENST00000345127,9, ENST00000639589,1, ENST00000445766,7, ENST00000640132,1, ENST00000455697,6, ENST00000640055,1, ENST00000548696,6, ENST00000639566,1, ENST00000552240,6	PRICKLE1-201, PRICKLE1-213, PRICKLE1-202, PRICKLE1-216, PRICKLE1-203, PRICKLE1-215, PRICKLE1-205, PRICKLE1-211, PRICKLE1-209	protein_coding, protein_coding, protein_coding, protein_coding, protein_coding, protein_coding, protein_coding, protein_coding, protein_coding
ENSG00000140682,19	TGFB1I1	6.144328	0.658965667	85.55114324	1.339141946	0.328916925	3.33E-06	8.43E-06	1.931694333	TRUE	FALSE	FALSE	FALSE	ENST00000394863,8, ENST00000361773,7, ENST00000394858,6, ENST00000567607,5	TGFB1I1-203, TGFB1I1-201, TGFB1I1-202, TGFB1I1-214	protein_coding, protein_coding, protein_coding, protein_coding
ENSG00000099992,16	TBC1D10A	7.398424667	0.915614333	202.6821076	1.338820871	0.255318227	1.16E-08	3.58E-08	7.728590667	TRUE	TRUE	TRUE	FALSE	ENST00000215790,12, ENST00000403477,7, ENST00000403362,5	TBC1D10A-201, TBC1D10A-204, TBC1D10A-203	protein_coding, protein_coding, protein_coding
ENSG00000188636,4	RTL6	25.31056667	3.119209667	1707.610398	1.338597273	0.087831911	1.47E-53	3.62E-52	25.41376933	TRUE	TRUE	TRUE	TRUE	ENST00000341255,4	RTL6-201	protein_coding
ENSG00000106785,15	TRIM14	34.14507433	4.302535333	1587.531799	1.338523421	0.08236342	1.69E-60	5.15E-59	16.247779	TRUE	TRUE	TRUE	TRUE	ENST00000375098,7, ENST00000341469,7, ENST00000342043,3	TRIM14-203, TRIM14-201, TRIM14-202	protein_coding, protein_coding, protein_coding
ENSG00000102178,13	UBL4A	43.34821367	5.448372	1464.505886	1.338149309	0.097884519	1.18E-43	2.09E-42	54.805528	TRUE	TRUE	TRUE	TRUE	ENST00000369660,9, ENST00000369653,8, ENST00000630530,1	UBL4A-202, UBL4A-201, UBL4A-207	protein_coding, protein_coding, protein_coding
ENSG00000177409,12	SAMD9L	0.14814	0	4.910157529	1.337812624	1.027095972	0.005969367	0.010510116	0.006976	FALSE	FALSE	FALSE	FALSE	ENST00000318238,9, ENST00000411955,5, ENST00000437805,5, ENST00000414791,6, ENST00000439952,6, ENST00000446033,2, ENST00000446959,6, ENST00000699641,1	SAMD9L-201, SAMD9L-202, SAMD9L-204, SAMD9L-203, SAMD9L-205, SAMD9L-206, SAMD9L-207, SAMD9L-209	protein_coding, protein_coding, protein_coding, protein_coding, protein_coding, protein_coding, protein_coding, protein_coding
ENSG00000180592,17	SKIDA1	6.189365667	0.744478667	349.9803093	1.337299144	0.181899145	1.49E-14	6.92E-14	4.572425667	TRUE	TRUE	FALSE	FALSE	ENST00000449193,7, ENST00000444772,3	SKIDA1-202, SKIDA1-201	protein_coding, protein_coding
ENSG00000157240,4	FZD1	3.411151333	0.449644333	276.3067458	1.337173872	0.222260427	1.34E-10	4.76E-10	3.556706333	TRUE	TRUE	FALSE	FALSE	ENST00000287934,4	FZD1-201	protein_coding
ENSG00000166200,15	COPS2	64.99779733	8.302412333	1886.040782	1.336703212	0.083427201	6.95E-59	2.02E-57	85.00478633	TRUE	TRUE	TRUE	TRUE	ENST00000388901,10, ENST00000299259,10, ENST00000542928,5	COPS2-202, COPS2-201, COPS2-203	protein_coding, protein_coding, protein_coding
ENSG00000110108,10	TMEM109	86.35551633	10.87604667	2143.060328	1.335260154	0.081817236	5.58E-61	1.74E-59	93.154478	TRUE	TRUE	TRUE	TRUE	ENST00000227525,8, ENST00000536171,1	TMEM109-201, TMEM109-202	protein_coding, protein_coding
ENSG00000213694,7	S1PR3	4.213045333	0.450011667	189.0872439	1.334704077	0.243888672	3.34E-09	1.07E-08	4.180889	TRUE	TRUE	FALSE	FALSE	ENST00000358157,3, ENST00000375846,3	S1PR3-202, S1PR3-203	protein_coding, protein_coding
ENSG00000163909,8	HEYL	3.637585333	0.420524	191.9897078	1.334651504	0.247997888	5.54E-09	1.75E-08	3.405716	TRUE	TRUE	FALSE	FALSE	ENST00000372852,4	HEYL-201	protein_coding
ENSG00000177706,9	FAM20C	3.956201667	0.450967	142.0620591	1.333371557	0.261572423	2.58E-08	7.76E-08	1.792386333	TRUE	FALSE	FALSE	FALSE	ENST00000313766,6	FAM20C-201	protein_coding
ENSG00000156599,11	ZDHHC5	26.168961	3.343421667	1654.812785	1.331335585	0.087013358	6.05E-54	1.50E-52	33.053603	TRUE	TRUE	TRUE	TRUE	ENST00000527985,5, ENST00000287169,8	ZDHHC5-204, ZDHHC5-201	protein_coding, protein_coding
ENSG00000198331,11	HYLS1	18.81763567	2.06323	262.9095957	1.331210468	0.191323408	2.68E-13	1.15E-12	11.959747	TRUE	TRUE	TRUE	TRUE	ENST00000356438,7, ENST00000425380,7, ENST00000526028,1	HYLS1-201, HYLS1-202, HYLS1-203	protein_coding, protein_coding, protein_coding
ENSG00000144677,15	CTDSPL	28.099041	3.471841667	1251.08751	1.330370715	0.090668725	7.68E-50	1.71E-48	20.53136633	TRUE	TRUE	TRUE	TRUE	ENST00000273179,10, ENST00000443503,6	CTDSPL-201, CTDSPL-206	protein_coding, protein_coding
ENSG00000119919,12	NKX2-3	1.197295667	0.077975333	30.13039562	1.328402455	0.705126272	0.003259639	0.005958289	0.730646	FALSE	FALSE	FALSE	FALSE	ENST00000344586,9	NKX2-3-201	protein_coding
ENSG00000178074,6	C2orf69	29.371855	3.779920333	885.8895626	1.328038215	0.119576557	9.38E-30	9.62E-29	29.645912	TRUE	TRUE	TRUE	TRUE	ENST00000319974,6	C2orf69-201	protein_coding
ENSG00000074527,13	NTN4	1.239574333	0.097776333	33.51939803	1.327981534	0.560318085	0.001122257	0.002175857	0.577600667	FALSE	FALSE	FALSE	FALSE	ENST00000343702,9, ENST00000344911,8, ENST00000538383,5, ENST00000553059,1, ENST00000674345,1	NTN4-201, NTN4-202, NTN4-203, NTN4-206, NTN4-207	protein_coding, protein_coding, protein_coding, protein_coding, protein_coding
ENSG00000173349,6	SFT2D3	9.416988667	1.149817	364.29648	1.327382295	0.197625571	1.46E-12	5.99E-12	11.18805133	TRUE	TRUE	TRUE	TRUE	ENST00000310981,6	SFT2D3-201	protein_coding
ENSG00000127526,15	SLC35E1	25.758285	3.247310333	1407.041543	1.327347303	0.085048054	5.27E-56	1.41E-54	18.50961733	TRUE	TRUE	TRUE	TRUE	ENST00000595753,6	SLC35E1-208	protein_coding
ENSG00000108511,10	HOXB6	79.03090167	10.05505767	1987.514226	1.327054271	0.08645124	2.85E-54	7.18E-53	59.34018733	TRUE	TRUE	TRUE	TRUE	ENST00000225648,4, ENST00000484302,3	HOXB6-201, HOXB6-203	protein_coding, protein_coding
ENSG00000134970,14	TMED7	45.527408	5.706546333	1345.608111	1.326641895	0.099450332	1.10E-41	1.81E-40	57.45754933	TRUE	TRUE	TRUE	TRUE	ENST00000456936,4	TMED7-201	protein_coding
ENSG00000111490,15	TBC1D30	4.797449333	0.606241667	411.1182734	1.326554257	0.158020802	3.73E-18	2.14E-17	2.918409	TRUE	TRUE	FALSE	FALSE	ENST00000674237,1, ENST00000542120,6, ENST00000539867,6	TBC1D30-208, TBC1D30-205, TBC1D30-204	protein_coding, protein_coding, protein_coding
ENSG00000164099,3	PRSS12	11.524488	1.453456	540.5215245	1.325435035	0.132936512	1.66E-24	1.33E-23	5.886861333	TRUE	TRUE	TRUE	FALSE	ENST00000296498,3	PRSS12-201	protein_coding
ENSG00000127152,18	BCL11B	0.560654333	0.052789667	37.37745287	1.325391717	0.518392657	0.00069559	0.001382315	0.201378667	FALSE	FALSE	FALSE	FALSE	ENST00000345514,2, ENST00000357195,8, ENST00000443726,2	BCL11B-201, BCL11B-202, BCL11B-203	protein_coding, protein_coding, protein_coding
ENSG00000284691,1	ENSG00000284691	0.931295333	0.058993	25.61653619	1.324845143	0.666020565	0.002689777	0.00496097	0.513415667	FALSE	FALSE	FALSE	FALSE	ENST00000498682,3, ENST00000641717,1, ENST00000642087,2	ENST00000498682, ENST00000641717, ENST00000642087	protein_coding, protein_coding, protein_coding
ENSG00000181418,8	DDN	11.689474	1.420596333	634.5169389	1.324021537	0.128336412	4.81E-26	4.14E-25	3.708578667	TRUE	TRUE	FALSE	FALSE	ENST00000421952,3	DDN-201	protein_coding
ENSG00000171813,14	PWWP2B	6.355665667	0.775233333	197.8526318	1.323853894	0.234958286	1.38E-09	4.56E-09	3.808625	TRUE	TRUE	FALSE	FALSE	ENST00000631148,2, ENST00000305233,6	PWWP2B-202, PWWP2B-201	protein_coding, protein_coding
ENSG00000159387,8	IRX6	1.493553667	0.115489667	35.81043875	1.323351049	0.500329872	0.00054902	0.001104279	0.317135333	FALSE	FALSE	FALSE	FALSE	ENST00000290552,8	IRX6-201	protein_coding
ENSG00000112144,16	CILK1	11.903428	1.53874	773.6950169	1.323257746	0.119328249	1.16E-29	1.18E-28	11.59750967	TRUE	TRUE	TRUE	TRUE	ENST00000350082,10, ENST00000676107,1, ENST00000356971,3	CILK1-201, CILK1-203, CILK1-202	protein_coding, protein_coding, protein_coding
ENSG00000146530,15	VWDE	5.821551	0.685678333	197.2600261	1.322890677	0.208445529	1.76E-11	6.63E-11	0.653349	FALSE	FALSE	FALSE	FALSE	ENST00000275358,8	VWDE-201	protein_coding
ENSG00000184384,14	MAML2	2.342004333	0.303443	166.2209244	1.322611823	0.234845328	1.41E-09	4.65E-09	1.327386667	TRUE	FALSE	FALSE	FALSE	ENST00000524717,6, ENST00000618849,1	MAML2-201, MAML2-202	protein_coding, protein_coding
ENSG00000117724,14	CENPF	80.58561067	10.322277	11872.46262	1.322505269	0.07327635	6.73E-74	2.94E-72	73.97601867	TRUE	TRUE	TRUE	TRUE	ENST00000366955,8	CENPF-201	protein_coding
ENSG00000105011,9	ASF1B	88.75147833	11.218193	1448.315474	1.322414476	0.084085292	8.14E-57	2.23E-55	55.75794267	TRUE	TRUE	TRUE	TRUE	ENST00000263382,8, ENST00000592798,5, ENST00000474890,1	ASF1B-201, ASF1B-205, ASF1B-202	protein_coding, protein_coding, protein_coding
ENSG00000137463,5	MGARP	27.583896	3.623426667	269.2013348	1.321973552	0.191367612	3.95E-13	1.68E-12	17.63291867	TRUE	TRUE	TRUE	TRUE	ENST00000398955,2	MGARP-201	protein_coding
ENSG00000234616,9	JRK	11.756229	1.593009333	1200.202511	1.321544729	0.150914674	1.64E-19	1.01E-18	10.58419667	TRUE	TRUE	TRUE	FALSE	ENST00000614134,1, ENST00000612905,2, ENST00000615982,4, ENST00000571961,7	JRK-210, JRK-209, JRK-211, JRK-203	protein_coding, protein_coding, protein_coding, protein_coding
ENSG00000185477,5	GPRIN3	3.128408	0.370998333	397.0910885	1.321359728	0.202431631	5.37E-12	2.11E-11	3.720222333	TRUE	TRUE	FALSE	FALSE	ENST00000609438,2, ENST00000333209,4	GPRIN3-202, GPRIN3-201	protein_coding, protein_coding
ENSG00000145284,12	SCD5	32.609566	4.048208	758.7183307	1.319841407	0.117451491	2.21E-30	2.32E-29	15.53350667	TRUE	TRUE	TRUE	TRUE	ENST00000319540,9, ENST00000273908,4	SCD5-202, SCD5-201	protein_coding, protein_coding
ENSG00000111145,8	ELK3	9.689603	1.126385	364.9178769	1.319633081	0.164400662	8.18E-17	4.37E-16	7.095184333	TRUE	TRUE	TRUE	FALSE	ENST00000228741,8, ENST00000552142,5	ELK3-201, ELK3-206	protein_coding, protein_coding
ENSG00000188158,17	NHS	2.678844333	0.321768333	200.2657007	1.319422714	0.219141044	1.39E-10	4.94E-10	1.116680667	FALSE	FALSE	FALSE	FALSE	ENST00000676302,1, ENST00000380060,7, ENST00000398097,7, ENST00000617601,4	NHS-207, NHS-201, NHS-202, NHS-205	protein_coding, protein_coding, protein_coding, protein_coding
ENSG00000104998,4	IL27RA	4.160234333	0.48884	176.344938	1.318914201	0.262618452	4.04E-08	1.19E-07	4.117457	TRUE	TRUE	FALSE	FALSE	ENST00000263379,4	IL27RA-201	protein_coding
ENSG00000170425,4	ADORA2B	24.393555	2.861791	348.961514	1.318620194	0.184245174	6.74E-14	3.02E-13	27.401741	TRUE	TRUE	TRUE	TRUE	ENST00000304222,3	ADORA2B-201	protein_coding
ENSG00000188620,11	HMX3	0.992834	0.050852667	20.99694494	1.31796603	0.781183317	0.004685988	0.008375964	0.3	FALSE	FALSE	FALSE	FALSE	ENST00000357878,7	HMX3-201	protein_coding
ENSG00000071537,14	SEL1L	15.958949	2.011128667	1347.999546	1.315951811	0.100491566	2.96E-40	4.57E-39	19.49925333	TRUE	TRUE	TRUE	TRUE	ENST00000336735,9, ENST00000555824,5	SEL1L-201, SEL1L-204	protein_coding, protein_coding
ENSG00000150961,15	SEC24D	19.34481333	2.322515333	682.1317457	1.315077356	0.125250283	7.30E-27	6.51E-26	12.05908067	TRUE	TRUE	TRUE	TRUE	ENST00000280551,11, ENST00000511481,5, ENST00000419654,6	SEC24D-201, SEC24D-211, SEC24D-202	protein_coding, protein_coding, protein_coding
ENSG00000273604,2	EPOP	9.088584	1.005314667	505.7939274	1.314925525	0.176101078	6.82E-15	3.25E-14	9.773319333	TRUE	TRUE	TRUE	FALSE	ENST00000621654,2	EPOP-201	protein_coding
ENSG00000144369,14	FAM171B	12.11716733	1.581358333	572.401687	1.314921198	0.136033629	3.53E-23	2.65E-22	7.134196333	TRUE	TRUE	TRUE	FALSE	ENST00000304698,10	FAM171B-201	protein_coding
ENSG00000163807,6	KIAA1143	50.943471	6.538226333	2727.738105	1.314211913	0.080788662	1.43E-60	4.39E-59	68.05384467	TRUE	TRUE	TRUE	TRUE	ENST00000296121,6	KIAA1143-201	protein_coding
ENSG00000197261,12	C6orf141	1.798118333	0.102543667	20.85544998	1.313723933	0.706451756	0.003573999	0.006500469	0.225625333	FALSE	FALSE	FALSE	FALSE	ENST00000529246,4	C6orf141-206	protein_coding
ENSG00000198121,15	LPAR1	3.886705333	0.399442667	112.8687585	1.313674392	0.309167558	1.69E-06	4.39E-06	3.533184	TRUE	TRUE	FALSE	FALSE	ENST00000374431,7, ENST00000683809,1, ENST00000374430,6, ENST00000358883,8	LPAR1-203, LPAR1-205, LPAR1-202, LPAR1-201	protein_coding, protein_coding, protein_coding, protein_coding
ENSG00000166454,10	ATMIN	19.85213467	2.545918333	1059.727202	1.313091336	0.103847622	1.02E-37	1.43E-36	22.44198033	TRUE	TRUE	TRUE	TRUE	ENST00000299575,5, ENST00000564241,5, ENST00000566488,1	ATMIN-201, ATMIN-204, ATMIN-206	protein_coding, protein_coding, protein_coding
ENSG00000111424,12	VDR	6.604547333	0.764949667	382.5006806	1.312784719	0.164856106	1.41E-16	7.43E-16	3.965932	TRUE	TRUE	FALSE	FALSE	ENST00000549336,6, ENST00000395324,6, ENST00000229022,9, ENST00000550325,5	VDR-206, VDR-202, VDR-201, VDR-208	protein_coding, protein_coding, protein_coding, protein_coding
ENSG00000161638,11	ITGA5	10.388745	1.303545333	651.518191	1.312601518	0.138791637	2.67E-22	1.91E-21	9.680618667	TRUE	TRUE	TRUE	FALSE	ENST00000293379,9	ITGA5-201	protein_coding
ENSG00000144120,13	TMEM177	38.14905433	4.586494333	715.2976437	1.311598706	0.143108472	4.20E-21	2.83E-20	65.84213333	TRUE	TRUE	TRUE	TRUE	ENST00000401466,5, ENST00000424086,5, ENST00000272521,7, ENST00000409951,1	TMEM177-202, TMEM177-204, TMEM177-201, TMEM177-203	protein_coding, protein_coding, protein_coding, protein_coding
ENSG00000066468,24	FGFR2	13.30282867	1.659130667	772.6423195	1.311556789	0.12797893	1.03E-25	8.73E-25	15.291346	TRUE	TRUE	TRUE	TRUE	ENST00000358487,10, ENST00000369061,8, ENST00000357555,9, ENST00000613048,4, ENST00000638709,2, ENST00000682772,1, ENST00000351936,11, ENST00000682550,1, ENST00000683211,1, ENST00000478859,5, ENST00000684153,1, ENST00000356226,8, ENST00000369060,8, ENST00000369059,5, ENST00000346997,6, ENST00000457416,6, ENST00000360144,7, ENST00000369056,5, ENST00000359354,6, ENST00000611527,1, ENST00000683035,1	FGFR2-206, FGFR2-213, FGFR2-205, FGFR2-224, FGFR2-227, FGFR2-231, FGFR2-203, FGFR2-230, FGFR2-235, FGFR2-218, FGFR2-240, FGFR2-204, FGFR2-212, FGFR2-211, FGFR2-202, FGFR2-215, FGFR2-208, FGFR2-209, FGFR2-207, FGFR2-223, FGFR2-234	protein_coding, protein_coding, protein_coding, protein_coding, protein_coding, protein_coding, protein_coding, protein_coding, protein_coding, protein_coding, protein_coding, protein_coding, protein_coding, protein_coding, protein_coding, protein_coding, protein_coding, protein_coding, protein_coding, protein_coding, protein_coding
ENSG00000177485,7	ZBTB33	37.48407267	4.706318	1831.763498	1.311159596	0.093390948	7.68E-46	1.48E-44	47.328123	TRUE	TRUE	TRUE	TRUE	ENST00000326624,2, ENST00000557385,2	ZBTB33-201, ZBTB33-202	protein_coding, protein_coding
ENSG00000103381,12	CPPED1	9.272908667	1.264512	425.5533495	1.311026146	0.151472301	4.18E-19	2.51E-18	9.280461333	TRUE	TRUE	TRUE	FALSE	ENST00000381774,9, ENST00000433677,6, ENST00000261660,4	CPPED1-202, CPPED1-203, CPPED1-201	protein_coding, protein_coding, protein_coding
ENSG00000182095,15	TNRC18	15.97333667	2.013473	2642.284773	1.309970195	0.098313751	1.44E-41	2.36E-40	10.88598567	TRUE	TRUE	TRUE	FALSE	ENST00000399537,8, ENST00000430969,6, ENST00000399434,2	TNRC18-203, TNRC18-205, TNRC18-202	protein_coding, protein_coding, protein_coding
ENSG00000082293,13	COL19A1	2.271571667	0.2578	83.97837284	1.309790174	0.363436027	2.42E-05	5.65E-05	0.369868667	FALSE	FALSE	FALSE	FALSE	ENST00000620364,5, ENST00000478620,2	COL19A1-205, COL19A1-203	protein_coding, protein_coding
ENSG00000171004,19	HS6ST2	38.375064	4.805913667	1584.522563	1.309614603	0.08567998	8.34E-54	2.06E-52	32.67377333	TRUE	TRUE	TRUE	TRUE	ENST00000370833,7, ENST00000370836,6, ENST00000406696,5, ENST00000640529,2, ENST00000521489,5	HS6ST2-201, HS6ST2-202, HS6ST2-203, HS6ST2-206, HS6ST2-204	protein_coding, protein_coding, protein_coding, protein_coding, protein_coding
ENSG00000001084,13	GCLC	29.841662	3.864251667	1202.940786	1.308571207	0.121846945	5.73E-28	5.41E-27	30.204545	TRUE	TRUE	TRUE	TRUE	ENST00000509541,5, ENST00000650454,1, ENST00000616923,5, ENST00000513939,6, ENST00000514004,5	GCLC-205, GCLC-214, GCLC-212, GCLC-207, GCLC-208	protein_coding, protein_coding, protein_coding, protein_coding, protein_coding
ENSG00000204252,14	HLA-DOA	2.665509333	0.301562667	84.56895917	1.308079308	0.31169567	2.17E-06	5.59E-06	0.931161333	FALSE	FALSE	FALSE	FALSE	ENST00000229829,7	HLA-DOA-201	protein_coding
ENSG00000163297,18	ANTXR2	5.035667667	0.587489667	168.8960261	1.307472702	0.303222524	1.31E-06	3.42E-06	2.761079667	TRUE	TRUE	FALSE	FALSE	ENST00000403729,7, ENST00000680913,1, ENST00000681710,1, ENST00000681115,1, ENST00000404191,5, ENST00000346652,10, ENST00000307333,7	ANTXR2-203, ANTXR2-211, ANTXR2-213, ANTXR2-212, ANTXR2-204, ANTXR2-202, ANTXR2-201	protein_coding, protein_coding, protein_coding, protein_coding, protein_coding, protein_coding, protein_coding
ENSG00000113441,16	LNPEP	11.53849633	1.467423333	1164.034399	1.307296867	0.111316483	6.60E-33	7.70E-32	10.03037633	TRUE	TRUE	TRUE	FALSE	ENST00000231368,10, ENST00000395770,3	LNPEP-201, LNPEP-202	protein_coding, protein_coding
ENSG00000131931,8	THAP1	14.21774633	1.698769667	254.175462	1.307188785	0.218744744	1.93E-10	6.78E-10	18.309256	TRUE	TRUE	TRUE	TRUE	ENST00000254250,7, ENST00000345117,2	THAP1-201, THAP1-202	protein_coding, protein_coding
ENSG00000198246,10	SLC29A3	5.297959667	0.596964333	133.4310466	1.306748249	0.29222833	6.32E-07	1.69E-06	4.183206333	TRUE	TRUE	FALSE	FALSE	ENST00000373189,6, ENST00000479577,2	SLC29A3-201, SLC29A3-203	protein_coding, protein_coding
ENSG00000128965,13	CHAC1	5.208120333	0.548360667	77.31193733	1.306715329	0.487845372	0.000528465	0.001066341	8.457294	TRUE	TRUE	TRUE	FALSE	ENST00000444189,7, ENST00000617768,5, ENST00000487220,1	CHAC1-201, CHAC1-203, CHAC1-202	protein_coding, protein_coding, protein_coding
ENSG00000284194,3	SCO2	68.35448433	8.610618667	731.8374158	1.306666427	0.143635451	8.02E-21	5.33E-20	73.85459433	TRUE	TRUE	TRUE	TRUE	ENST00000395693,8, ENST00000535425,5, ENST00000543927,6, ENST00000252785,3	SCO2-202, SCO2-203, SCO2-204, SCO2-201	protein_coding, protein_coding, protein_coding, protein_coding
ENSG00000197461,13	PDGFA	1.613818667	0.204375333	35.3097021	1.304761874	0.583689874	0.001679602	0.003182415	0.77267	FALSE	FALSE	FALSE	FALSE	ENST00000402802,8, ENST00000354513,9	PDGFA-203, PDGFA-201	protein_coding, protein_coding
ENSG00000167207,15	NOD2	0.184881667	0	5.43851224	1.30417583	1.016389361	0.006750578	0.011801149	0.019570667	FALSE	FALSE	FALSE	FALSE	ENST00000647318,2, ENST00000300589,6	NOD2-213, NOD2-201	protein_coding, protein_coding
ENSG00000188613,7	NANOS1	4.014749	0.497450333	171.7416471	1.303927431	0.266170471	8.03E-08	2.32E-07	3.017799667	TRUE	TRUE	FALSE	FALSE	ENST00000425699,3	NANOS1-202	protein_coding
ENSG00000128045,7	RASL11B	4.843751667	0.630374	105.4099041	1.303621325	0.344987904	1.26E-05	3.01E-05	5.661466333	TRUE	TRUE	TRUE	FALSE	ENST00000248706,5	RASL11B-201	protein_coding
ENSG00000012174,12	MBTPS2	15.01681167	2.039092	580.9261686	1.301707381	0.14421012	1.56E-20	1.02E-19	15.149858	TRUE	TRUE	TRUE	TRUE	ENST00000379484,10, ENST00000365779,2	MBTPS2-202, MBTPS2-201	protein_coding, protein_coding
ENSG00000130270,16	ATP8B3	3.468845667	0.426010667	113.2558059	1.301006356	0.296855962	9.72E-07	2.57E-06	1.445974667	TRUE	FALSE	FALSE	FALSE	ENST00000310127,10, ENST00000525591,5, ENST00000526092,6	ATP8B3-201, ATP8B3-202, ATP8B3-203	protein_coding, protein_coding, protein_coding
ENSG00000156136,10	DCK	49.424153	6.460735667	803.6989558	1.29963808	0.119185767	9.83E-29	9.57E-28	50.104691	TRUE	TRUE	TRUE	TRUE	ENST00000504730,5, ENST00000504952,1, ENST00000286648,10	DCK-203, DCK-204, DCK-201	protein_coding, protein_coding, protein_coding
ENSG00000269556,9	TMEM185A	15.83932533	1.893759	350.4140323	1.297412124	0.184281491	1.69E-13	7.40E-13	14.92157	TRUE	TRUE	TRUE	TRUE	ENST00000600449,8, ENST00000611119,4, ENST00000507237,5	TMEM185A-207, TMEM185A-208, TMEM185A-204	protein_coding, protein_coding, protein_coding
ENSG00000084731,15	KIF3C	5.132970333	0.620921	349.9016953	1.297035169	0.174715109	1.01E-14	4.76E-14	4.757215	TRUE	TRUE	FALSE	FALSE	ENST00000264712,8, ENST00000405914,1	KIF3C-201, KIF3C-202	protein_coding, protein_coding
ENSG00000169418,10	NPR1	0.928488	0.090749667	36.49910997	1.296811046	0.506295792	0.000756769	0.001497283	0.254856333	FALSE	FALSE	FALSE	FALSE	ENST00000368680,4	NPR1-202	protein_coding
ENSG00000183978,8	COA3	88.371636	11.10686767	659.4965923	1.29647658	0.143107681	1.18E-20	7.76E-20	109.9073753	TRUE	TRUE	TRUE	TRUE	ENST00000328434,8	COA3-201	protein_coding
ENSG00000105854,13	PON2	76.275036	10.01965467	1040.779022	1.295654296	0.09734083	1.83E-41	2.99E-40	43.28876333	TRUE	TRUE	TRUE	TRUE	ENST00000222572,8, ENST00000633531,1, ENST00000433091,6, ENST00000633192,1	PON2-201, PON2-218, PON2-202, PON2-217	protein_coding, protein_coding, protein_coding, protein_coding
ENSG00000213024,13	NUP62	69.76919233	9.39711	3309.648852	1.295610958	0.066469526	1.18E-85	7.30E-84	77.92888133	TRUE	TRUE	TRUE	TRUE	ENST00000352066,8, ENST00000422090,2, ENST00000700473,1, ENST00000600935,2, ENST00000700474,1, ENST00000596437,6, ENST00000597029,6, ENST00000700475,1, ENST00000598301,2, ENST00000599788,2, ENST00000600583,6, ENST00000700476,1, ENST00000700477,1, ENST00000599560,6, ENST00000700478,1, ENST00000597723,5, ENST00000596217,1	NUP62-201, NUP62-202, NUP62-223, NUP62-221, NUP62-224, NUP62-209, NUP62-210, NUP62-225, NUP62-213, NUP62-217, NUP62-219, NUP62-226, NUP62-227, NUP62-215, NUP62-228, NUP62-211, NUP62-208	protein_coding, protein_coding, protein_coding, protein_coding, protein_coding, protein_coding, protein_coding, protein_coding, protein_coding, protein_coding, protein_coding, protein_coding, protein_coding, protein_coding, protein_coding, protein_coding, protein_coding
ENSG00000157224,16	CLDN12	31.21028867	4.090681667	966.5014618	1.295218053	0.112549275	1.09E-31	1.21E-30	37.987969	TRUE	TRUE	TRUE	TRUE	ENST00000287916,8, ENST00000496677,6, ENST00000394605,2	CLDN12-201, CLDN12-213, CLDN12-203	protein_coding, protein_coding, protein_coding
ENSG00000103429,11	BFAR	34.91480033	4.521763333	981.8181123	1.294222368	0.1128697	1.78E-31	1.95E-30	43.34230967	TRUE	TRUE	TRUE	TRUE	ENST00000563971,5, ENST00000562442,5, ENST00000261658,7	BFAR-207, BFAR-203, BFAR-201	protein_coding, protein_coding, protein_coding
ENSG00000082497,12	SERTAD4	5.800634333	0.690840333	297.8040615	1.293722432	0.195498921	3.26E-12	1.30E-11	6.314014333	TRUE	TRUE	TRUE	FALSE	ENST00000367012,4	SERTAD4-201	protein_coding
ENSG00000099994,11	SUSD2	0.377739667	0.016646667	13.18405301	1.292558997	0.960285572	0.007066037	0.012310269	0.235028667	FALSE	FALSE	FALSE	FALSE	ENST00000358321,4	SUSD2-201	protein_coding
ENSG00000157214,14	STEAP2	14.585663	1.823274667	472.7558296	1.292039177	0.163427838	2.42E-16	1.25E-15	5.577486	TRUE	TRUE	TRUE	FALSE	ENST00000287908,7, ENST00000394621,7, ENST00000394626,5, ENST00000394622,6, ENST00000394632,5, ENST00000402625,6, ENST00000394629,2	STEAP2-201, STEAP2-202, STEAP2-204, STEAP2-203, STEAP2-206, STEAP2-207, STEAP2-205	protein_coding, protein_coding, protein_coding, protein_coding, protein_coding, protein_coding, protein_coding
ENSG00000171724,3	VAT1L	0.196735	0	6.798549903	1.291328144	1.002662664	0.00710091	0.012369656	0.029918333	FALSE	FALSE	FALSE	FALSE	ENST00000302536,3	VAT1L-201	protein_coding
ENSG00000151914,22	DST	58.94090767	7.694357333	9718.042609	1.289016496	0.091507818	4.31E-46	8.40E-45	31.72246633	TRUE	TRUE	TRUE	TRUE	ENST00000244364,10, ENST00000421834,6, ENST00000312431,10, ENST00000370788,6, ENST00000680361,1, ENST00000520645,6, ENST00000340834,10, ENST00000361203,7, ENST00000370765,11, ENST00000518935,5	DST-201, DST-207, DST-202, DST-206, DST-241, DST-222, DST-203, DST-204, DST-205, DST-220	protein_coding, protein_coding, protein_coding, protein_coding, protein_coding, protein_coding, protein_coding, protein_coding, protein_coding, protein_coding
ENSG00000105514,8	RAB3D	2.968373	0.377563667	144.3595739	1.288166998	0.282383622	4.43E-07	1.20E-06	3.302730333	TRUE	TRUE	FALSE	FALSE	ENST00000222120,8, ENST00000589655,1	RAB3D-201, RAB3D-202	protein_coding, protein_coding
ENSG00000148053,18	NTRK2	0.901256667	0.098598	49.19813846	1.28810634	0.428031752	0.000208007	0.00044001	0.366113	FALSE	FALSE	FALSE	FALSE	ENST00000692804,1, ENST00000686542,1, ENST00000693539,1, ENST00000692181,1, ENST00000691415,1, ENST00000686259,1, ENST00000689685,1, ENST00000693109,1, ENST00000692389,1, ENST00000686496,1, ENST00000692506,1, ENST00000687636,1, ENST00000688013,1, ENST00000692762,1, ENST00000689815,1, ENST00000359847,4, ENST00000395882,6, ENST00000376208,6, ENST00000376213,6, ENST00000687596,1, ENST00000693384,1, …	NTRK2-253, NTRK2-220, NTRK2-258, NTRK2-247, NTRK2-243, NTRK2-214, NTRK2-237, NTRK2-254, NTRK2-248, NTRK2-219, NTRK2-250, NTRK2-226, NTRK2-228, NTRK2-252, NTRK2-238, NTRK2-204, NTRK2-207, NTRK2-205, NTRK2-206, NTRK2-225, NTRK2-257, NTRK2-210, NTRK2-255, NTRK2-213, NTRK2-218, NTRK2-246, NTRK2-216, NTRK2-224, NTRK2-203, NTRK2-241, NTRK2-201, NTRK2-223, NTRK2-202, NTRK2-215, NTRK2-235, NTRK2-249	protein_coding, protein_coding, protein_coding, protein_coding, protein_coding, protein_coding, protein_coding, protein_coding, protein_coding, protein_coding, protein_coding, protein_coding, protein_coding, protein_coding, protein_coding, protein_coding, protein_coding, protein_coding, protein_coding, protein_coding, protein_coding, protein_coding, protein_coding, protein_coding, protein_coding,…
ENSG00000173402,13	DAG1	24.81680167	3.293991667	2189.465475	1.287927879	0.082858213	1.65E-55	4.34E-54	36.651297	TRUE	TRUE	TRUE	TRUE	ENST00000469139,2, ENST00000421560,6, ENST00000452317,6, ENST00000430636,2, ENST00000466701,2, ENST00000496474,2, ENST00000418588,6, ENST00000431960,6, ENST00000308775,7, ENST00000435508,8, ENST00000452060,7, ENST00000673708,1, ENST00000428779,7, ENST00000697271,1	DAG1-213, DAG1-203, DAG1-209, DAG1-205, DAG1-212, DAG1-216, DAG1-202, DAG1-206, DAG1-201, DAG1-207, DAG1-208, DAG1-217, DAG1-204, DAG1-219	protein_coding, protein_coding, protein_coding, protein_coding, protein_coding, protein_coding, protein_coding, protein_coding, protein_coding, protein_coding, protein_coding, protein_coding, protein_coding, protein_coding
ENSG00000147234,11	FRMPD3	1.346670667	0.171186	110.8517968	1.287453636	0.321132575	5.22E-06	1.30E-05	0.565591333	FALSE	FALSE	FALSE	FALSE	ENST00000683843,1, ENST00000684358,1, ENST00000276185,9	FRMPD3-205, FRMPD3-206, FRMPD3-201	protein_coding, protein_coding, protein_coding
ENSG00000183161,6	FANCF	1.987309667	0.190558667	53.22714399	1.287154926	0.488212297	0.000636167	0.001269513	2.021571333	TRUE	FALSE	FALSE	FALSE	ENST00000327470,6	FANCF-201	protein_coding
ENSG00000158089,15	GALNT14	11.67703867	1.455188	324.9237178	1.286993315	0.161487674	1.47E-16	7.78E-16	3.499977	TRUE	TRUE	FALSE	FALSE	ENST00000324589,9, ENST00000349752,10, ENST00000406653,5	GALNT14-201, GALNT14-202, GALNT14-203	protein_coding, protein_coding, protein_coding
ENSG00000106211,10	HSPB1	169.080351	21.33596833	707.0093402	1.286460041	0.13577585	2.50E-22	1.78E-21	63.59500933	TRUE	TRUE	TRUE	TRUE	ENST00000248553,7, ENST00000674638,1, ENST00000674547,1, ENST00000675226,1, ENST00000675538,1, ENST00000676231,1, ENST00000675134,1, ENST00000675906,1, ENST00000674650,1, ENST00000429938,1	HSPB1-201, HSPB1-206, HSPB1-204, HSPB1-210, HSPB1-213, HSPB1-218, HSPB1-209, HSPB1-216, HSPB1-207, HSPB1-202	protein_coding, protein_coding, protein_coding, protein_coding, protein_coding, protein_coding, protein_coding, protein_coding, protein_coding, protein_coding
ENSG00000186222,5	BLOC1S4	27.71253133	3.362914667	458.9642435	1.286158974	0.190412335	1.32E-12	5.41E-12	38.48670333	TRUE	TRUE	TRUE	TRUE	ENST00000320776,5	BLOC1S4-201	protein_coding
ENSG00000151287,17	TEX30	51.57193333	6.350446	314.3474545	1.285373812	0.176043095	2.64E-14	1.21E-13	26.29005933	TRUE	TRUE	TRUE	TRUE	ENST00000376032,9, ENST00000376027,5, ENST00000376019,5, ENST00000376022,5, ENST00000376021,8, ENST00000376029,3	TEX30-206, TEX30-204, TEX30-201, TEX30-203, TEX30-202, TEX30-205	protein_coding, protein_coding, protein_coding, protein_coding, protein_coding, protein_coding
ENSG00000179981,11	TSHZ1	8.211429667	1.146510333	653.6545076	1.285206283	0.133640378	6.38E-23	4.71E-22	7.933740333	TRUE	TRUE	TRUE	FALSE	ENST00000322038,5, ENST00000580243,3	TSHZ1-201, TSHZ1-204	protein_coding, protein_coding
ENSG00000160886,13	LY6K	0.999122333	0.055715	14.0874386	1.285203507	0.790489758	0.005690249	0.010040003	0.190714	FALSE	FALSE	FALSE	FALSE	ENST00000292430,10, ENST00000518841,5, ENST00000519387,1, ENST00000522591,1	LY6K-201, LY6K-202, LY6K-203, LY6K-205	protein_coding, protein_coding, protein_coding, protein_coding
ENSG00000164116,17	GUCY1A1	4.783696667	0.574855333	237.130856	1.283692996	0.226589681	1.34E-09	4.44E-09	3.081238	TRUE	TRUE	FALSE	FALSE	ENST00000621234,4, ENST00000511108,5, ENST00000511507,5, ENST00000506455,6, ENST00000455639,6, ENST00000393832,7, ENST00000296518,11, ENST00000513574,1	GUCY1A1-213, GUCY1A1-207, GUCY1A1-208, GUCY1A1-205, GUCY1A1-204, GUCY1A1-202, GUCY1A1-201, GUCY1A1-210	protein_coding, protein_coding, protein_coding, protein_coding, protein_coding, protein_coding, protein_coding, protein_coding
ENSG00000147144,13	CCDC120	3.349295	0.351794667	141.6170953	1.283517562	0.284703692	5.80E-07	1.56E-06	3.035708	TRUE	TRUE	FALSE	FALSE	ENST00000597275,5, ENST00000496529,6, ENST00000606812,5, ENST00000603986,6, ENST00000536628,3	CCDC120-204, CCDC120-202, CCDC120-207, CCDC120-206, CCDC120-203	protein_coding, protein_coding, protein_coding, protein_coding, protein_coding
ENSG00000111540,16	RAB5B	50.48078033	6.605287667	1906.834021	1.28344504	0.077432105	1.01E-62	3.31E-61	44.99534767	TRUE	TRUE	TRUE	TRUE	ENST00000553116,5, ENST00000360299,10, ENST00000448789,2, ENST00000628569,1	RAB5B-210, RAB5B-201, RAB5B-202, RAB5B-211	protein_coding, protein_coding, protein_coding, protein_coding
ENSG00000184378,3	ACTRT3	3.528965	0.409949667	65.44157769	1.283019948	0.465294317	0.000456801	0.000930078	3.280009667	TRUE	TRUE	FALSE	FALSE	ENST00000330368,3	ACTRT3-201	protein_coding
ENSG00000187123,15	LYPD6	4.553832	0.507723	131.5406824	1.282294363	0.298068141	1.50E-06	3.91E-06	1.496447667	TRUE	FALSE	FALSE	FALSE	ENST00000409381,5, ENST00000334166,9, ENST00000651933,1	LYPD6-203, LYPD6-201, LYPD6-206	protein_coding, protein_coding, protein_coding
ENSG00000143862,8	ARL8A	17.047912	2.330931667	371.7308717	1.281709226	0.178244289	6.05E-14	2.72E-13	17.92522233	TRUE	TRUE	TRUE	TRUE	ENST00000272217,7, ENST00000614750,1	ARL8A-201, ARL8A-204	protein_coding, protein_coding
ENSG00000133874,2	RNF122	4.026743667	0.493424667	90.83138999	1.281251503	0.356433391	2.78E-05	6.44E-05	4.293998333	TRUE	TRUE	FALSE	FALSE	ENST00000256257,2	RNF122-201	protein_coding
ENSG00000129521,15	EGLN3	8.135396333	1.149316333	198.4250685	1.281038523	0.262477724	9.59E-08	2.75E-07	8.539918333	TRUE	TRUE	TRUE	FALSE	ENST00000250457,9, ENST00000553215,5, ENST00000547327,2	EGLN3-201, EGLN3-209, EGLN3-205	protein_coding, protein_coding, protein_coding
ENSG00000104853,16	CLPTM1	76.879355	10.01556233	2571.48691	1.280825088	0.07281346	2.82E-70	1.14E-68	68.54331133	TRUE	TRUE	TRUE	TRUE	ENST00000546079,5, ENST00000541297,6, ENST00000337392,10	CLPTM1-203, CLPTM1-202, CLPTM1-201	protein_coding, protein_coding, protein_coding
ENSG00000176842,16	IRX5	6.701732333	0.803014	192.8041597	1.280580626	0.241367871	1.03E-08	3.19E-08	4.179053333	TRUE	TRUE	FALSE	FALSE	ENST00000394636,9, ENST00000560154,5, ENST00000320990,9	IRX5-202, IRX5-204, IRX5-201	protein_coding, protein_coding, protein_coding
ENSG00000147036,12	LANCL3	0.265206667	0.014534667	14.48500211	1.280053066	0.881204943	0.006988591	0.01218478	0.044065667	FALSE	FALSE	FALSE	FALSE	ENST00000614025,4, ENST00000378621,7, ENST00000378619,4	LANCL3-203, LANCL3-202, LANCL3-201	protein_coding, protein_coding, protein_coding
ENSG00000163950,13	SLBP	114.9871887	15.08712867	2165.604641	1.279589593	0.075376001	1.20E-65	4.28E-64	119.4027117	TRUE	TRUE	TRUE	TRUE	ENST00000489418,6, ENST00000429429,6, ENST00000318386,8, ENST00000488267,5	SLBP-206, SLBP-202, SLBP-201, SLBP-205	protein_coding, protein_coding, protein_coding, protein_coding
ENSG00000163673,8	DCLK3	0.124326667	0	4.940955923	1.279447071	1.0191053	0.007355257	0.012764078	0.011002333	FALSE	FALSE	FALSE	FALSE	ENST00000636136,2, ENST00000416516,2	DCLK3-203, DCLK3-201	protein_coding, protein_coding
ENSG00000138434,17	ITPRID2	29.17761467	3.911801333	1665.852113	1.278660602	0.083473319	5.64E-54	1.41E-52	26.18089467	TRUE	TRUE	TRUE	TRUE	ENST00000431877,7, ENST00000320370,11, ENST00000409001,5, ENST00000409136,5	ITPRID2-205, ITPRID2-201, ITPRID2-202, ITPRID2-203	protein_coding, protein_coding, protein_coding, protein_coding
ENSG00000077238,14	IL4R	4.162110667	0.478741333	169.8507937	1.278594765	0.290389702	9.61E-07	2.54E-06	3.784666	TRUE	TRUE	FALSE	FALSE	ENST00000543915,6, ENST00000395762,7, ENST00000628578,1, ENST00000170630,6	IL4R-203, IL4R-202, IL4R-219, IL4R-201	protein_coding, protein_coding, protein_coding, protein_coding
ENSG00000073849,16	ST6GAL1	5.979257333	0.763289333	294.9628001	1.278527577	0.190493584	1.82E-12	7.40E-12	4.670565	TRUE	TRUE	FALSE	FALSE	ENST00000169298,8, ENST00000457772,6, ENST00000677292,1, ENST00000448044,5	ST6GAL1-201, ST6GAL1-215, ST6GAL1-224, ST6GAL1-211	protein_coding, protein_coding, protein_coding, protein_coding
ENSG00000165527,8	ARF6	67.677051	8.706315	2627.213618	1.278021132	0.065263458	2.14E-86	1.34E-84	64.56268133	TRUE	TRUE	TRUE	TRUE	ENST00000693319,1, ENST00000298316,7, ENST00000692608,1	ARF6-203, ARF6-201, ARF6-202	protein_coding, protein_coding, protein_coding
ENSG00000120075,6	HOXB5	28.768857	3.739052667	600.1525316	1.277064989	0.138860052	3.57E-21	2.42E-20	24.07021833	TRUE	TRUE	TRUE	TRUE	ENST00000239151,6	HOXB5-201	protein_coding
ENSG00000205138,4	SDHAF1	14.942587	1.809597667	229.0894457	1.276694634	0.235288587	5.38E-09	1.70E-08	16.98277767	TRUE	TRUE	TRUE	TRUE	ENST00000378887,4	SDHAF1-201	protein_coding
ENSG00000011304,22	PTBP1	327.04069	43.73996167	15417.10559	1.276433285	0.041227394	1.80E-211	1.67E-208	391.7818563	TRUE	TRUE	TRUE	TRUE	ENST00000635647,1, ENST00000627714,2, ENST00000349038,8, ENST00000356948,11, ENST00000394601,8, ENST00000679114,1, ENST00000350092,8	PTBP1-220, PTBP1-219, PTBP1-201, PTBP1-203, PTBP1-204, PTBP1-224, PTBP1-202	protein_coding, protein_coding, protein_coding, protein_coding, protein_coding, protein_coding, protein_coding
ENSG00000156239,12	N6AMT1	9.727303667	1.206321667	547.8912633	1.275997845	0.148488121	8.19E-19	4.84E-18	8.478899667	TRUE	TRUE	TRUE	FALSE	ENST00000303775,10, ENST00000351429,7	N6AMT1-201, N6AMT1-202	protein_coding, protein_coding
ENSG00000216490,4	IFI30	52.36286567	6.5698	418.952052	1.275686607	0.145542167	1.81E-19	1.11E-18	18.61775933	TRUE	TRUE	TRUE	TRUE	ENST00000407280,4	IFI30-201	protein_coding
ENSG00000175793,12	SFN	1.009859333	0.02501	10.55737397	1.27525253	0.992445298	0.007548341	0.013071012	0.277997667	FALSE	FALSE	FALSE	FALSE	ENST00000339276,6	SFN-201	protein_coding
ENSG00000196262,15	PPIA	4280.869229	572.448975	22976.44893	1.275232422	0.039474194	5.83E-230	6.56E-227	3428.233286	TRUE	TRUE	TRUE	TRUE	ENST00000451562,5, ENST00000489459,5, ENST00000355968,10, ENST00000677107,1, ENST00000468812,6, ENST00000620047,5, ENST00000678789,1, ENST00000677022,1, ENST00000678805,1	PPIA-203, PPIA-208, PPIA-201, PPIA-213, PPIA-204, PPIA-210, PPIA-217, PPIA-212, PPIA-218	protein_coding, protein_coding, protein_coding, protein_coding, protein_coding, protein_coding, protein_coding, protein_coding, protein_coding
ENSG00000105649,10	RAB3A	2.589601667	0.294402	62.38135447	1.274563196	0.577589755	0.00198547	0.003726098	4.076479667	TRUE	TRUE	FALSE	FALSE	ENST00000222256,9, ENST00000464076,3	RAB3A-201, RAB3A-202	protein_coding, protein_coding
ENSG00000121957,15	GPSM2	34.13605367	4.472999333	1371.797374	1.274305489	0.092314976	2.39E-44	4.38E-43	27.099059	TRUE	TRUE	TRUE	TRUE	ENST00000406462,6, ENST00000441735,2, ENST00000642355,1, ENST00000645164,2, ENST00000264126,9, ENST00000674914,1, ENST00000674700,1, ENST00000675086,1, ENST00000676184,1, ENST00000675087,1, ENST00000446797,2	GPSM2-202, GPSM2-205, GPSM2-207, GPSM2-211, GPSM2-201, GPSM2-216, GPSM2-214, GPSM2-217, GPSM2-223, GPSM2-218, GPSM2-206	protein_coding, protein_coding, protein_coding, protein_coding, protein_coding, protein_coding, protein_coding, protein_coding, protein_coding, protein_coding, protein_coding
ENSG00000162073,14	PAQR4	23.428331	3.01102	673.8726535	1.274293767	0.132440945	6.36E-23	4.70E-22	19.81443567	TRUE	TRUE	TRUE	TRUE	ENST00000293978,12, ENST00000576565,1, ENST00000318782,9, ENST00000572687,1, ENST00000574988,1	PAQR4-201, PAQR4-205, PAQR4-202, PAQR4-203, PAQR4-204	protein_coding, protein_coding, protein_coding, protein_coding, protein_coding
ENSG00000112081,17	SRSF3	353.962861	48.47332133	8875.400681	1.273967804	0.063760451	8.11E-90	5.39E-88	469.997186	TRUE	TRUE	TRUE	TRUE	ENST00000373715,11, ENST00000620941,1	SRSF3-202, SRSF3-208	protein_coding, protein_coding
ENSG00000182700,5	IGIP	6.402336333	0.794310333	135.569818	1.273912882	0.275134056	3.37E-07	9.23E-07	3.479115	TRUE	TRUE	FALSE	FALSE	ENST00000333305,5	IGIP-201	protein_coding
ENSG00000189241,8	TSPYL1	93.03048633	12.203617	5955.665504	1.27363522	0.052741017	7.67E-130	1.41E-127	151.405189	TRUE	TRUE	TRUE	TRUE	ENST00000368608,4	TSPYL1-201	protein_coding
ENSG00000152804,11	HHEX	17.38873267	2.166003	267.7837656	1.273629587	0.198729216	1.41E-11	5.34E-11	14.73018533	TRUE	TRUE	TRUE	TRUE	ENST00000282728,10, ENST00000472590,6, ENST00000492654,3	HHEX-201, HHEX-202, HHEX-203	protein_coding, protein_coding, protein_coding
ENSG00000254087,8	LYN	9.133935	1.146566	596.3235277	1.273448243	0.131959681	4.82E-23	3.59E-22	7.826342667	TRUE	TRUE	TRUE	FALSE	ENST00000520220,6, ENST00000519728,6	LYN-204, LYN-202	protein_coding, protein_coding
ENSG00000185811,21	IKZF1	0.482789667	0.013594667	10.38447756	1.273373495	0.910033842	0.007416665	0.012861378	0.017417	FALSE	FALSE	FALSE	FALSE	ENST00000698573,1, ENST00000642219,2, ENST00000698574,1, ENST00000646110,1, ENST00000331340,8, ENST00000413698,5, ENST00000359197,9, ENST00000346667,8, ENST00000615491,4, ENST00000698575,1, ENST00000439701,2, ENST00000438033,5, ENST00000492782,6	IKZF1-218, IKZF1-215, IKZF1-219, IKZF1-217, IKZF1-201, IKZF1-204, IKZF1-203, IKZF1-202, IKZF1-213, IKZF1-220, IKZF1-207, IKZF1-206, IKZF1-212	protein_coding, protein_coding, protein_coding, protein_coding, protein_coding, protein_coding, protein_coding, protein_coding, protein_coding, protein_coding, protein_coding, protein_coding, protein_coding
ENSG00000203950,7	RTL8A	50.65954033	6.139645667	616.6469923	1.272829546	0.151784295	4.94E-18	2.81E-17	54.51125667	TRUE	TRUE	TRUE	TRUE	ENST00000370775,3	RTL8A-201	protein_coding
ENSG00000156535,15	CD109	21.57530933	2.824038	1481.81256	1.272801615	0.090438535	5.49E-46	1.06E-44	8.242811333	TRUE	TRUE	TRUE	FALSE	ENST00000422508,6, ENST00000437994,6, ENST00000287097,6	CD109-202, CD109-203, CD109-201	protein_coding, protein_coding, protein_coding
ENSG00000183155,5	RABIF	12.69423	1.632313	393.0106645	1.272585721	0.168855566	4.71E-15	2.26E-14	12.200011	TRUE	TRUE	TRUE	TRUE	ENST00000367262,4	RABIF-201	protein_coding
ENSG00000138735,16	PDE5A	16.194622	2.056110333	782.2587883	1.27221271	0.115790254	4.37E-29	4.32E-28	6.65448	TRUE	TRUE	TRUE	FALSE	ENST00000394439,5, ENST00000354960,8, ENST00000264805,9	PDE5A-203, PDE5A-202, PDE5A-201	protein_coding, protein_coding, protein_coding
ENSG00000205339,10	IPO7	136.3823133	18.12649367	8847.329017	1.271753513	0.053540238	1.02E-125	1.72E-123	158.7499617	TRUE	TRUE	TRUE	TRUE	ENST00000379719,8, ENST00000630083,1	IPO7-201, IPO7-208	protein_coding, protein_coding
ENSG00000070087,15	PFN2	212.4679663	27.26379633	2832.95618	1.27138142	0.069799061	3.96E-75	1.82E-73	180.647742	TRUE	TRUE	TRUE	TRUE	ENST00000239940,12, ENST00000452853,6, ENST00000649949,1, ENST00000423691,2, ENST00000481767,5, ENST00000494827,5, ENST00000490975,1, ENST00000497148,5, ENST00000475518,5, ENST00000481275,5, ENST00000498307,5, ENST00000489155,1, ENST00000461930,1, ENST00000461868,1	PFN2-201, PFN2-203, PFN2-218, PFN2-202, PFN2-210, PFN2-213, PFN2-212, PFN2-215, PFN2-208, PFN2-209, PFN2-217, PFN2-211, PFN2-206, PFN2-205	protein_coding, protein_coding, protein_coding, protein_coding, protein_coding, protein_coding, protein_coding, protein_coding, protein_coding, protein_coding, protein_coding, protein_coding, protein_coding, protein_coding
ENSG00000115596,4	WNT6	1.481711667	0.079695667	16.33405538	1.270672114	0.775487788	0.005870442	0.010345192	0.330062667	FALSE	FALSE	FALSE	FALSE	ENST00000233948,4	WNT6-201	protein_coding
ENSG00000186951,17	PPARA	5.547920333	0.701873	521.9723475	1.270273738	0.173925558	2.75E-14	1.26E-13	3.402313333	TRUE	TRUE	FALSE	FALSE	ENST00000407236,6, ENST00000402126,1	PPARA-202, PPARA-201	protein_coding, protein_coding
ENSG00000052802,13	MSMO1	64.68657467	8.503138667	1040.862392	1.26905013	0.110892979	2.54E-31	2.76E-30	64.05745933	TRUE	TRUE	TRUE	TRUE	ENST00000261507,11, ENST00000393766,6, ENST00000504317,1	MSMO1-201, MSMO1-202, MSMO1-203	protein_coding, protein_coding, protein_coding
ENSG00000256043,5	CTSO	3.029628333	0.336588667	69.41632933	1.268905465	0.428117257	0.0002568	0.000538309	1.050962667	FALSE	FALSE	FALSE	FALSE	ENST00000679942,1, ENST00000433477,4, ENST00000680741,1, ENST00000680553,1, ENST00000679996,1, ENST00000679136,1	CTSO-206, CTSO-201, CTSO-209, CTSO-208, CTSO-207, CTSO-204	protein_coding, protein_coding, protein_coding, protein_coding, protein_coding, protein_coding
ENSG00000285283,1	ENSG00000285283	0.719231	0	7.196508137	1.268478198	1.031355144	0.007573689	0.013110581	0.214726	FALSE	FALSE	FALSE	FALSE	ENST00000532942,5	ENST00000532942	protein_coding
ENSG00000234965,3	SHISA8	7.999124	0.989876333	137.9127265	1.268354231	0.246351607	2.51E-08	7.55E-08	2.571665333	TRUE	TRUE	FALSE	FALSE	ENST00000621082,2	SHISA8-202	protein_coding
ENSG00000197852,12	INKA2	2.525631	0.297917333	166.2754578	1.268204868	0.234859336	6.42E-09	2.02E-08	1.257479	TRUE	FALSE	FALSE	FALSE	ENST00000357260,6, ENST00000534365,1	INKA2-201, INKA2-205	protein_coding, protein_coding
ENSG00000147457,14	CHMP7	18.94500933	2.523759333	961.2208028	1.266509445	0.112686568	2.66E-30	2.78E-29	20.92949567	TRUE	TRUE	TRUE	TRUE	ENST00000397677,6, ENST00000313219,8	CHMP7-202, CHMP7-201	protein_coding, protein_coding
ENSG00000104722,14	NEFM	3.602102	0.452541333	211.2858567	1.266154326	0.228154781	2.79E-09	8.98E-09	2.004449	TRUE	FALSE	FALSE	FALSE	ENST00000518131,5, ENST00000221166,10, ENST00000437366,2, ENST00000433454,3	NEFM-204, NEFM-201, NEFM-203, NEFM-202	protein_coding, protein_coding, protein_coding, protein_coding
ENSG00000072803,18	FBXW11	48.591285	6.33339	1984.055838	1.265951375	0.081525481	2.29E-55	5.99E-54	53.75114367	TRUE	TRUE	TRUE	TRUE	ENST00000517395,6, ENST00000296933,10, ENST00000265094,9, ENST00000393802,6	FBXW11-204, FBXW11-202, FBXW11-201, FBXW11-203	protein_coding, protein_coding, protein_coding, protein_coding
ENSG00000074590,14	NUAK1	7.555137333	0.993694333	583.236207	1.264910491	0.144958824	2.67E-19	1.63E-18	7.842933667	TRUE	TRUE	TRUE	FALSE	ENST00000261402,7	NUAK1-201	protein_coding
ENSG00000007171,19	NOS2	2.147601667	0.256182667	95.16597145	1.264759129	0.310645228	4.36E-06	1.09E-05	0.809920667	FALSE	FALSE	FALSE	FALSE	ENST00000313735,11, ENST00000697339,1, ENST00000646938,1	NOS2-201, NOS2-205, NOS2-202	protein_coding, protein_coding, protein_coding
ENSG00000180964,17	TCEAL8	173.401864	23.265976	1964.207175	1.264521779	0.082593158	6.73E-54	1.67E-52	209.164061	TRUE	TRUE	TRUE	TRUE	ENST00000372685,8, ENST00000360000,8	TCEAL8-202, TCEAL8-201	protein_coding, protein_coding
ENSG00000119401,11	TRIM32	14.461467	1.917046667	569.6081368	1.263343632	0.136768707	2.58E-21	1.76E-20	15.18303767	TRUE	TRUE	TRUE	TRUE	ENST00000450136,2, ENST00000373983,2	TRIM32-203, TRIM32-201	protein_coding, protein_coding
ENSG00000277443,3	MARCKS	38.889637	5.150941667	1942.386583	1.263310666	0.100589829	3.66E-37	5.04E-36	56.88767033	TRUE	TRUE	TRUE	TRUE	ENST00000612661,2	MARCKS-201	protein_coding
ENSG00000238227,8	TMEM250	42.66979967	5.740434667	1816.90845	1.262787999	0.089499986	3.44E-46	6.76E-45	52.96966533	TRUE	TRUE	TRUE	TRUE	ENST00000561457,2, ENST00000418388,6	TMEM250-205, TMEM250-201	protein_coding, protein_coding
ENSG00000134333,14	LDHA	618.0716573	83.10441	15935.95664	1.261475469	0.053439766	3.54E-124	5.52E-122	1070.218072	TRUE	TRUE	TRUE	TRUE	ENST00000430553,6, ENST00000396222,6, ENST00000422447,8, ENST00000227157,8, ENST00000540430,5, ENST00000379412,9, ENST00000542179,1, ENST00000625635,1	LDHA-206, LDHA-204, LDHA-205, LDHA-201, LDHA-218, LDHA-203, LDHA-220, LDHA-225	protein_coding, protein_coding, protein_coding, protein_coding, protein_coding, protein_coding, protein_coding, protein_coding
ENSG00000159658,15	EFCAB14	31.26624533	4.218075	1852.293066	1.260387531	0.080822375	8.30E-56	2.22E-54	22.101798	TRUE	TRUE	TRUE	TRUE	ENST00000371933,8, ENST00000672422,2, ENST00000674435,1, ENST00000674263,1, ENST00000674415,1	EFCAB14-201, EFCAB14-207, EFCAB14-213, EFCAB14-208, EFCAB14-212	protein_coding, protein_coding, protein_coding, protein_coding, protein_coding
ENSG00000132405,19	TBC1D14	26.964876	3.553771	1612.948124	1.25864563	0.089962582	1.87E-45	3.53E-44	32.26567067	TRUE	TRUE	TRUE	TRUE	ENST00000448507,5, ENST00000409757,9, ENST00000410031,5, ENST00000451522,6, ENST00000446947,6	TBC1D14-207, TBC1D14-201, TBC1D14-202, TBC1D14-208, TBC1D14-206	protein_coding, protein_coding, protein_coding, protein_coding, protein_coding
ENSG00000197128,13	ZNF772	13.70555867	1.826690667	605.7994377	1.258333525	0.158461119	2.07E-16	1.08E-15	23.36118733	TRUE	TRUE	TRUE	TRUE	ENST00000600175,5, ENST00000601768,1, ENST00000356584,8, ENST00000343280,8, ENST00000427512,6, ENST00000425074,3, ENST00000610548,2	ZNF772-206, ZNF772-207, ZNF772-202, ZNF772-201, ZNF772-204, ZNF772-203, ZNF772-208	protein_coding, protein_coding, protein_coding, protein_coding, protein_coding, protein_coding, protein_coding
ENSG00000135631,17	RAB11FIP5	13.465888	1.802527333	950.9991793	1.2576162	0.119846345	9.69E-27	8.59E-26	8.883971333	TRUE	TRUE	TRUE	FALSE	ENST00000486777,7, ENST00000258098,6	RAB11FIP5-205, RAB11FIP5-201	protein_coding, protein_coding
ENSG00000129422,15	MTUS1	9.629282	1.21913	647.1230622	1.257324804	0.128529876	1.40E-23	1.07E-22	8.464812333	TRUE	TRUE	TRUE	FALSE	ENST00000544260,3, ENST00000381869,5, ENST00000297488,10, ENST00000693296,1, ENST00000381861,7, ENST00000262102,10, ENST00000519263,5, ENST00000634613,1, ENST00000519066,5	MTUS1-228, MTUS1-204, MTUS1-202, MTUS1-230, MTUS1-203, MTUS1-201, MTUS1-216, MTUS1-229, MTUS1-215	protein_coding, protein_coding, protein_coding, protein_coding, protein_coding, protein_coding, protein_coding, protein_coding, protein_coding
ENSG00000165355,8	FBXO33	13.781921	1.796690333	528.434026	1.257133474	0.156260904	8.94E-17	4.76E-16	17.54416167	TRUE	TRUE	TRUE	TRUE	ENST00000298097,8, ENST00000554190,1	FBXO33-201, FBXO33-202	protein_coding, protein_coding
ENSG00000261221,4	ZNF865	8.806722667	1.076492667	445.9881794	1.255299466	0.163058188	1.43E-15	7.10E-15	7.875451	TRUE	TRUE	TRUE	FALSE	ENST00000568956,2, ENST00000630143,1	ZNF865-201, ZNF865-202	protein_coding, protein_coding
ENSG00000012232,10	EXTL3	9.888417667	1.337383	902.1546556	1.253992517	0.122727617	1.75E-25	1.48E-24	13.00539233	TRUE	TRUE	TRUE	TRUE	ENST00000696177,1, ENST00000696178,1, ENST00000696179,1, ENST00000696180,1, ENST00000220562,9, ENST00000696182,1, ENST00000696184,1, ENST00000696186,1	EXTL3-214, EXTL3-215, EXTL3-216, EXTL3-217, EXTL3-201, EXTL3-219, EXTL3-221, EXTL3-223	protein_coding, protein_coding, protein_coding, protein_coding, protein_coding, protein_coding, protein_coding, protein_coding
ENSG00000136999,5	CCN3	0.387426333	0	6.503929882	1.253578661	0.99445262	0.008160865	0.014051353	0.054505667	FALSE	FALSE	FALSE	FALSE	ENST00000259526,4	CCN3-201	protein_coding
ENSG00000177565,18	TBL1XR1	31.512688	4.292987667	2057.119212	1.253210316	0.076035093	5.32E-62	1.71E-60	31.040053	TRUE	TRUE	TRUE	TRUE	ENST00000457928,7, ENST00000430069,5	TBL1XR1-214, TBL1XR1-208	protein_coding, protein_coding
ENSG00000093000,19	NUP50	69.478411	9.255404	3873.403394	1.252832862	0.06100325	1.08E-94	8.05E-93	74.53931	TRUE	TRUE	TRUE	TRUE	ENST00000347635,9, ENST00000407019,6, ENST00000396096,6	NUP50-201, NUP50-203, NUP50-202	protein_coding, protein_coding, protein_coding
ENSG00000167985,7	SDHAF2	62.32893467	7.914038667	571.5892325	1.252010046	0.163056667	1.70E-15	8.37E-15	73.347095	TRUE	TRUE	TRUE	TRUE	ENST00000542074,1, ENST00000534878,5, ENST00000301761,7, ENST00000537782,5, ENST00000543265,1	SDHAF2-206, SDHAF2-203, SDHAF2-201, SDHAF2-205, SDHAF2-208	protein_coding, protein_coding, protein_coding, protein_coding, protein_coding
ENSG00000101844,18	ATG4A	22.562786	2.853245667	549.6233668	1.251757867	0.14428471	4.37E-19	2.62E-18	22.62383133	TRUE	TRUE	TRUE	TRUE	ENST00000345734,7, ENST00000372232,8	ATG4A-202, ATG4A-203	protein_coding, protein_coding
ENSG00000099381,19	SETD1A	21.52061967	2.804672	2803.114137	1.250802835	0.087624015	3.41E-47	6.98E-46	32.43090333	TRUE	TRUE	TRUE	TRUE	ENST00000262519,14, ENST00000684162,1	SETD1A-201, SETD1A-205	protein_coding, protein_coding
ENSG00000172336,5	POP7	152.2000073	20.353483	1220.081665	1.250454144	0.102473948	3.25E-35	4.13E-34	124.487807	TRUE	TRUE	TRUE	TRUE	ENST00000303151,5	POP7-201	protein_coding
ENSG00000173621,9	LRFN4	20.60587733	2.708697	803.3965067	1.250169624	0.138795911	2.26E-20	1.46E-19	21.48024633	TRUE	TRUE	TRUE	TRUE	ENST00000309602,5, ENST00000393952,3	LRFN4-201, LRFN4-202	protein_coding, protein_coding
ENSG00000167112,10	TRUB2	16.60686767	2.129734	1353.318422	1.249787642	0.096869525	4.78E-39	7.04E-38	22.34648367	TRUE	TRUE	TRUE	TRUE	ENST00000372890,6	TRUB2-201	protein_coding
ENSG00000105866,15	SP4	11.75036633	1.557295	548.1724383	1.24946296	0.13545173	3.06E-21	2.08E-20	8.708847	TRUE	TRUE	TRUE	FALSE	ENST00000222584,8, ENST00000649633,1	SP4-201, SP4-205	protein_coding, protein_coding
ENSG00000147164,12	SNX12	67.421934	9.016639667	1404.665689	1.249310195	0.099206356	2.51E-37	3.48E-36	83.81304867	TRUE	TRUE	TRUE	TRUE	ENST00000622259,4, ENST00000374274,8, ENST00000622277,4, ENST00000276105,3	SNX12-206, SNX12-202, SNX12-207, SNX12-201	protein_coding, protein_coding, protein_coding, protein_coding
ENSG00000256806,6	C17orf100	8.229790667	0.917497	172.8426547	1.248708464	0.270243343	3.87E-07	1.05E-06	12.451275	TRUE	TRUE	TRUE	TRUE	ENST00000542475,3	C17orf100-201	protein_coding
ENSG00000180730,5	SHISA2	1.115590667	0.106244	47.67005178	1.247867064	0.540210184	0.001703688	0.003224561	0.720064667	FALSE	FALSE	FALSE	FALSE	ENST00000319420,4	SHISA2-201	protein_coding
ENSG00000176771,18	NCKAP5	0.437594333	0.036039	25.61928194	1.246846118	0.52873997	0.001519718	0.002890254	0.056667	FALSE	FALSE	FALSE	FALSE	ENST00000409261,6, ENST00000409213,5	NCKAP5-203, NCKAP5-202	protein_coding, protein_coding
ENSG00000096654,16	ZNF184	14.99378833	1.917120667	462.8010451	1.24663882	0.140208475	6.55E-20	4.11E-19	10.66663233	TRUE	TRUE	TRUE	TRUE	ENST00000211936,10, ENST00000683788,1, ENST00000377419,1	ZNF184-201, ZNF184-203, ZNF184-202	protein_coding, protein_coding, protein_coding
ENSG00000168481,9	LGI3	0.236925	0	5.982403664	1.246585689	1.013212062	0.008278518	0.014239918	0.076190333	FALSE	FALSE	FALSE	FALSE	ENST00000424267,6, ENST00000306317,7	LGI3-202, LGI3-201	protein_coding, protein_coding
ENSG00000179941,9	BBS10	19.909396	2.707522	610.0844103	1.246384428	0.139011505	3.34E-20	2.13E-19	26.70550733	TRUE	TRUE	TRUE	TRUE	ENST00000650064,2	BBS10-201	protein_coding
ENSG00000109956,13	B3GAT1	1.525036667	0.161213	53.73659978	1.245717839	0.412924945	0.000235682	0.000496155	0.163003333	FALSE	FALSE	FALSE	FALSE	ENST00000392580,5, ENST00000312527,9, ENST00000524765,1	B3GAT1-202, B3GAT1-201, B3GAT1-203	protein_coding, protein_coding, protein_coding
ENSG00000197223,12	C1D	49.39920867	6.522641333	662.258631	1.245440403	0.135795016	5.09E-21	3.41E-20	71.45959333	TRUE	TRUE	TRUE	TRUE	ENST00000355848,7, ENST00000410067,8, ENST00000407324,5, ENST00000409302,1	C1D-201, C1D-204, C1D-202, C1D-203	protein_coding, protein_coding, protein_coding, protein_coding
ENSG00000198908,12	BHLHB9	9.132796	1.333128333	448.9258651	1.244965604	0.16333444	2.70E-15	1.31E-14	11.68803667	TRUE	TRUE	TRUE	TRUE	ENST00000361229,8, ENST00000457056,6, ENST00000447531,5, ENST00000448867,1, ENST00000372735,1	BHLHB9-201, BHLHB9-205, BHLHB9-203, BHLHB9-204, BHLHB9-202	protein_coding, protein_coding, protein_coding, protein_coding, protein_coding
ENSG00000155016,18	CYP2U1	5.906270333	0.743960667	233.4622911	1.244524874	0.194566789	1.70E-11	6.43E-11	2.233871	TRUE	TRUE	FALSE	FALSE	ENST00000332884,11, ENST00000508453,1	CYP2U1-201, CYP2U1-202	protein_coding, protein_coding
ENSG00000164040,18	PGRMC2	108.3645993	14.87676033	1802.075584	1.244431682	0.095457628	8.41E-40	1.27E-38	129.905631	TRUE	TRUE	TRUE	TRUE	ENST00000613358,4, ENST00000296425,10, ENST00000520121,6, ENST00000394276,3, ENST00000512483,5, ENST00000503872,1, ENST00000503588,1	PGRMC2-208, PGRMC2-201, PGRMC2-207, PGRMC2-202, PGRMC2-206, PGRMC2-204, PGRMC2-203	protein_coding, protein_coding, protein_coding, protein_coding, protein_coding, protein_coding, protein_coding
ENSG00000177613,9	CSTF2T	8.314853667	1.08449	440.4275596	1.244191003	0.160304542	9.12E-16	4.56E-15	11.02757	TRUE	TRUE	TRUE	TRUE	ENST00000331173,6	CSTF2T-201	protein_coding
ENSG00000161960,16	EIF4A1	893.775063	121.866044	29811.14317	1.243020664	0.051609944	4.04E-129	7.23E-127	1487.030983	TRUE	TRUE	TRUE	TRUE	ENST00000293831,13, ENST00000577269,5, ENST00000582746,5	EIF4A1-201, EIF4A1-203, EIF4A1-224	protein_coding, protein_coding, protein_coding
ENSG00000108370,17	RGS9	0.651028667	0.037717667	15.75592402	1.24295258	0.869305368	0.008098443	0.013957607	0.232118667	FALSE	FALSE	FALSE	FALSE	ENST00000635833,1, ENST00000262406,10, ENST00000443584,7, ENST00000449996,7	RGS9-210, RGS9-201, RGS9-202, RGS9-203	protein_coding, protein_coding, protein_coding, protein_coding
ENSG00000144959,11	NCEH1	10.34235967	1.394872333	346.8964778	1.242534827	0.165775683	7.21E-15	3.43E-14	6.774382333	TRUE	TRUE	TRUE	FALSE	ENST00000475381,7, ENST00000538775,5, ENST00000543711,5	NCEH1-204, NCEH1-205, NCEH1-206	protein_coding, protein_coding, protein_coding
ENSG00000162227,8	TAF6L	21.33582333	2.928664333	624.0619128	1.24125528	0.141040823	1.50E-19	9.28E-19	23.14363433	TRUE	TRUE	TRUE	TRUE	ENST00000294168,8	TAF6L-201	protein_coding
ENSG00000117148,8	ACTL8	0.426427	0	8.001276071	1.240236674	0.990279657	0.00857839	0.014705944	0.16742	FALSE	FALSE	FALSE	FALSE	ENST00000375406,2, ENST00000617065,1	ACTL8-201, ACTL8-202	protein_coding, protein_coding
ENSG00000116815,16	CD58	20.281715	3.153318667	153.4960111	1.23958848	0.272569039	5.66E-07	1.52E-06	19.38625767	TRUE	TRUE	TRUE	TRUE	ENST00000369489,10, ENST00000457047,6, ENST00000369487,3	CD58-202, CD58-203, CD58-201	protein_coding, protein_coding, protein_coding
ENSG00000165566,13	AMER2	0.085249	0	5.562739493	1.239436291	0.99702505	0.008575022	0.014701772	0.009954333	FALSE	FALSE	FALSE	FALSE	ENST00000515384,2, ENST00000357816,2	AMER2-202, AMER2-201	protein_coding, protein_coding
ENSG00000173456,5	RNF26	31.984178	4.335438	1288.527323	1.239278305	0.107308853	8.44E-32	9.39E-31	52.021426	TRUE	TRUE	TRUE	TRUE	ENST00000311413,5	RNF26-201	protein_coding
ENSG00000142700,12	DMRTA2	1.298802	0.143676	35.81124844	1.238648393	0.515960422	0.001405557	0.00268611	0.164559667	FALSE	FALSE	FALSE	FALSE	ENST00000418121,5, ENST00000404795,4	DMRTA2-202, DMRTA2-201	protein_coding, protein_coding
ENSG00000086062,13	B4GALT1	17.831368	2.327109	795.7038221	1.238422571	0.120014444	6.51E-26	5.57E-25	21.40908767	TRUE	TRUE	TRUE	TRUE	ENST00000535206,5, ENST00000379731,5	B4GALT1-202, B4GALT1-201	protein_coding, protein_coding
ENSG00000167380,17	ZNF226	28.695609	4.098045667	636.9873995	1.238185643	0.143866726	8.42E-19	4.97E-18	27.44884667	TRUE	TRUE	TRUE	TRUE	ENST00000589160,5, ENST00000337433,10, ENST00000588883,5, ENST00000413984,6, ENST00000588742,5, ENST00000300823,10, ENST00000588795,5, ENST00000590089,5, ENST00000454662,6	ZNF226-214, ZNF226-202, ZNF226-213, ZNF226-203, ZNF226-211, ZNF226-201, ZNF226-212, ZNF226-215, ZNF226-204	protein_coding, protein_coding, protein_coding, protein_coding, protein_coding, protein_coding, protein_coding, protein_coding, protein_coding
ENSG00000180611,7	MB21D2	3.734382	0.432767667	103.2391004	1.237802495	0.319644306	1.10E-05	2.64E-05	4.119566667	TRUE	TRUE	FALSE	FALSE	ENST00000392452,3	MB21D2-201	protein_coding
ENSG00000101955,15	SRPX	5.052202667	0.506315	76.26157773	1.237305334	0.349519625	3.99E-05	9.11E-05	1.901483	TRUE	FALSE	FALSE	FALSE	ENST00000432886,6, ENST00000544439,5, ENST00000538295,5, ENST00000378533,4	SRPX-202, SRPX-206, SRPX-205, SRPX-201	protein_coding, protein_coding, protein_coding, protein_coding
ENSG00000120907,18	ADRA1A	0.270128667	0	3.688191403	1.236870036	1.015843743	0.008544239	0.014656971	0.008719667	FALSE	FALSE	FALSE	FALSE	ENST00000380586,5, ENST00000380582,7, ENST00000519229,5, ENST00000354550,4, ENST00000380573,4, ENST00000276393,8, ENST00000380572,3	ADRA1A-206, ADRA1A-205, ADRA1A-210, ADRA1A-202, ADRA1A-204, ADRA1A-201, ADRA1A-203	protein_coding, protein_coding, protein_coding, protein_coding, protein_coding, protein_coding, protein_coding
ENSG00000185340,16	GAS2L1	4.955457667	0.660941333	166.5202356	1.236132271	0.245826262	5.30E-08	1.55E-07	2.409685333	TRUE	TRUE	FALSE	FALSE	ENST00000616432,5, ENST00000406549,7, ENST00000610653,4, ENST00000621062,4, ENST00000611648,2, ENST00000618518,3	GAS2L1-208, GAS2L1-201, GAS2L1-206, GAS2L1-210, GAS2L1-207, GAS2L1-209	protein_coding, protein_coding, protein_coding, protein_coding, protein_coding, protein_coding
ENSG00000053254,16	FOXN3	13.964163	1.770376	1146.605288	1.23554923	0.105610394	1.47E-32	1.69E-31	11.73758233	TRUE	TRUE	TRUE	TRUE	ENST00000345097,8, ENST00000557258,6, ENST00000261302,9, ENST00000615335,4, ENST00000555353,5	FOXN3-202, FOXN3-214, FOXN3-201, FOXN3-219, FOXN3-209	protein_coding, protein_coding, protein_coding, protein_coding, protein_coding
ENSG00000133639,6	BTG1	16.153697	2.121516667	765.1439173	1.23446319	0.130780912	4.28E-22	3.03E-21	27.50829033	TRUE	TRUE	TRUE	TRUE	ENST00000256015,5	BTG1-201	protein_coding
ENSG00000197380,11	DACT3	1.343884667	0.120840333	46.89872741	1.232727935	0.485152671	0.000996327	0.001942943	0.820508	FALSE	FALSE	FALSE	FALSE	ENST00000391916,7, ENST00000300875,4, ENST00000410105,2	DACT3-202, DACT3-201, DACT3-203	protein_coding, protein_coding, protein_coding
ENSG00000259399,1	TGIF2-RAB5IF	1.081241667	0	8.157013137	1.232256669	0.985561351	0.008847608	0.01512795	1.098981667	FALSE	FALSE	FALSE	FALSE	ENST00000558530,1	TGIF2-RAB5IF-201	protein_coding
ENSG00000168461,13	RAB31	33.12698767	4.433000333	1313.248441	1.231079128	0.090341852	3.23E-43	5.63E-42	29.88995267	TRUE	TRUE	TRUE	TRUE	ENST00000578921,6	RAB31-207	protein_coding
ENSG00000198108,4	CHSY3	3.683156	0.466586333	161.7894786	1.230456636	0.24487297	5.52E-08	1.61E-07	2.082661667	TRUE	TRUE	FALSE	FALSE	ENST00000305031,5	CHSY3-201	protein_coding
ENSG00000164086,10	DUSP7	12.922457	1.613755333	641.2698627	1.22759908	0.154914384	2.65E-16	1.37E-15	19.760071	TRUE	TRUE	TRUE	TRUE	ENST00000495880,2	DUSP7-202	protein_coding
ENSG00000175938,7	ORAI3	7.914294	0.999099667	119.0784997	1.227174214	0.306801148	6.75E-06	1.66E-05	3.025940667	TRUE	TRUE	FALSE	FALSE	ENST00000318663,5, ENST00000566237,1, ENST00000562699,1	ORAI3-201, ORAI3-204, ORAI3-202	protein_coding, protein_coding, protein_coding
ENSG00000117676,14	RPS6KA1	20.86974967	2.817634667	932.2463009	1.226767217	0.102979016	1.20E-33	1.43E-32	15.476172	TRUE	TRUE	TRUE	TRUE	ENST00000374168,7, ENST00000374166,8, ENST00000526792,5, ENST00000530003,5, ENST00000531382,5	RPS6KA1-204, RPS6KA1-203, RPS6KA1-213, RPS6KA1-216, RPS6KA1-220	protein_coding, protein_coding, protein_coding, protein_coding, protein_coding
ENSG00000137135,18	ARHGEF39	23.608885	3.326632	1010.121137	1.226318318	0.104599601	1.14E-32	1.31E-31	24.58449067	TRUE	TRUE	TRUE	TRUE	ENST00000378387,4	ARHGEF39-201	protein_coding
ENSG00000082175,16	PGR	0.070735333	0	5.10906415	1.226184621	0.985781995	0.009043408	0.015435925	0.001861333	FALSE	FALSE	FALSE	FALSE	ENST00000325455,10, ENST00000534013,5, ENST00000263463,9, ENST00000619228,2	PGR-202, PGR-207, PGR-201, PGR-209	protein_coding, protein_coding, protein_coding, protein_coding
ENSG00000155868,8	MED7	15.04472167	1.819801	280.2712613	1.226033432	0.214175788	1.17E-09	3.90E-09	20.463479	TRUE	TRUE	TRUE	TRUE	ENST00000286317,6, ENST00000420343,1	MED7-201, MED7-202	protein_coding, protein_coding
ENSG00000122870,12	BICC1	16.287619	2.241954	721.0056747	1.22541478	0.108426208	1.52E-30	1.61E-29	4.619009	TRUE	TRUE	FALSE	FALSE	ENST00000373886,8, ENST00000263103,1	BICC1-202, BICC1-201	protein_coding, protein_coding
ENSG00000125148,7	MT2A	51.56535133	6.269942667	119.0212591	1.22526874	0.296817898	3.95E-06	9.92E-06	44.643142	TRUE	TRUE	TRUE	TRUE	ENST00000245185,6, ENST00000561491,1	MT2A-201, MT2A-202	protein_coding, protein_coding
ENSG00000143195,13	ILDR2	2.832968333	0.368837	316.188367	1.225231603	0.188260424	8.75E-12	3.37E-11	1.742804333	TRUE	FALSE	FALSE	FALSE	ENST00000271417,8, ENST00000528703,5, ENST00000525740,5, ENST00000529387,5, ENST00000469934,6, ENST00000529071,5, ENST00000526687,1	ILDR2-201, ILDR2-206, ILDR2-204, ILDR2-208, ILDR2-203, ILDR2-207, ILDR2-205	protein_coding, protein_coding, protein_coding, protein_coding, protein_coding, protein_coding, protein_coding
ENSG00000138162,19	TACC2	2.735770333	0.338484667	164.0645171	1.224486729	0.231216926	1.34E-08	4.10E-08	1.849226667	TRUE	FALSE	FALSE	FALSE	ENST00000369005,6, ENST00000513429,5, ENST00000515273,5, ENST00000515603,5, ENST00000334433,7, ENST00000358010,5, ENST00000453444,6, ENST00000369001,5, ENST00000369000,5, ENST00000360561,7, ENST00000368999,5, ENST00000369004,7, ENST00000260733,7	TACC2-210, TACC2-226, TACC2-228, TACC2-229, TACC2-202, TACC2-203, TACC2-212, TACC2-208, TACC2-207, TACC2-204, TACC2-206, TACC2-209, TACC2-201	protein_coding, protein_coding, protein_coding, protein_coding, protein_coding, protein_coding, protein_coding, protein_coding, protein_coding, protein_coding, protein_coding, protein_coding, protein_coding
ENSG00000108826,16	MRPL27	101.287433	13.81145733	919.8904467	1.224024986	0.120479742	3.56E-25	2.95E-24	132.1476727	TRUE	TRUE	TRUE	TRUE	ENST00000507088,5, ENST00000225969,9, ENST00000503633,5, ENST00000442592,3, ENST00000511860,1	MRPL27-204, MRPL27-201, MRPL27-203, MRPL27-202, MRPL27-206	protein_coding, protein_coding, protein_coding, protein_coding, protein_coding
ENSG00000067113,17	PLPP1	18.32707167	2.327346333	228.097943	1.223129513	0.207788716	4.53E-10	1.55E-09	14.063909	TRUE	TRUE	TRUE	TRUE	ENST00000307259,9, ENST00000264775,9	PLPP1-202, PLPP1-201	protein_coding, protein_coding
ENSG00000222014,6	RAB6C	0.953066333	0.080829	18.6192107	1.22310214	0.766785636	0.00730465	0.012692283	0.410958	FALSE	FALSE	FALSE	FALSE	ENST00000410061,4	RAB6C-201	protein_coding
ENSG00000127990,19	SGCE	17.65817867	2.365275333	222.4410936	1.220998242	0.202479443	1.90E-10	6.69E-10	6.332766667	TRUE	TRUE	TRUE	FALSE	ENST00000647351,1, ENST00000648936,2, ENST00000447873,6, ENST00000644816,1, ENST00000646489,1, ENST00000642933,1, ENST00000445866,7, ENST00000437425,7, ENST00000645725,1, ENST00000644551,1, ENST00000646137,1, ENST00000645262,1, ENST00000646943,1, ENST00000645101,1, ENST00000643272,1, ENST00000644375,1, ENST00000642394,1, ENST00000644681,1, ENST00000642707,1, ENST00000644609,1, ENST00000646098,1, …	SGCE-295, SGCE-298, SGCE-206, SGCE-257, SGCE-281, SGCE-224, SGCE-205, SGCE-204, SGCE-270, SGCE-250, SGCE-276, SGCE-263, SGCE-288, SGCE-261, SGCE-231, SGCE-248, SGCE-214, SGCE-255, SGCE-219, SGCE-251, SGCE-274, SGCE-244, SGCE-266, SGCE-215, SGCE-243, SGCE-289, SGCE-292, SGCE-203, SGCE-286, SGCE-229, SGCE-201, SGCE-262, SGCE-227, SGCE-240	protein_coding, protein_coding, protein_coding, protein_coding, protein_coding, protein_coding, protein_coding, protein_coding, protein_coding, protein_coding, protein_coding, protein_coding, protein_coding, protein_coding, protein_coding, protein_coding, protein_coding, protein_coding, protein_coding, protein_coding, protein_coding, protein_coding, protein_coding, protein_coding, protein_coding,…
ENSG00000119946,12	CNNM1	6.458086	0.813433	467.5867505	1.220976362	0.149114764	3.15E-17	1.72E-16	3.946435333	TRUE	TRUE	FALSE	FALSE	ENST00000696687,1, ENST00000356713,5	CNNM1-203, CNNM1-201	protein_coding, protein_coding
ENSG00000151247,13	EIF4E	102.1200423	14.36161833	2103.467844	1.220944943	0.089341366	1.96E-43	3.45E-42	165.4034147	TRUE	TRUE	TRUE	TRUE	ENST00000450253,7, ENST00000280892,10, ENST00000504432,5, ENST00000505992,1	EIF4E-203, EIF4E-201, EIF4E-204, EIF4E-208	protein_coding, protein_coding, protein_coding, protein_coding
ENSG00000156869,14	FRRS1	8.869798667	1.369805667	394.1157782	1.220468882	0.168254133	4.79E-14	2.16E-13	6.090303667	TRUE	TRUE	TRUE	FALSE	ENST00000646001,2, ENST00000287474,9	FRRS1-205, FRRS1-201	protein_coding, protein_coding
ENSG00000107816,17	LZTS2	24.55537533	3.324273667	1035.923334	1.220020312	0.114948375	3.11E-27	2.82E-26	17.87723667	TRUE	TRUE	TRUE	TRUE	ENST00000370223,7, ENST00000370220,1, ENST00000454422,2	LZTS2-202, LZTS2-201, LZTS2-205	protein_coding, protein_coding, protein_coding
ENSG00000163348,4	PYGO2	32.905347	4.344458667	1382.138934	1.219752118	0.095550753	3.10E-38	4.44E-37	37.720485	TRUE	TRUE	TRUE	TRUE	ENST00000368457,3, ENST00000368456,1	PYGO2-202, PYGO2-201	protein_coding, protein_coding
ENSG00000168874,13	ATOH8	0.327841333	0.020346667	16.16132274	1.219671217	0.766289441	0.00742364	0.012872056	0.071965333	FALSE	FALSE	FALSE	FALSE	ENST00000306279,4	ATOH8-201	protein_coding
ENSG00000065675,16	PRKCQ	4.515905	0.569596333	168.5003344	1.218620078	0.239143429	3.98E-08	1.18E-07	3.246298667	TRUE	TRUE	FALSE	FALSE	ENST00000397176,6, ENST00000539722,5, ENST00000263125,10	PRKCQ-202, PRKCQ-203, PRKCQ-201	protein_coding, protein_coding, protein_coding
ENSG00000115594,12	IL1R1	0.726993	0.059158667	31.20822717	1.218468621	0.594979501	0.003396831	0.006197554	0.309815667	FALSE	FALSE	FALSE	FALSE	ENST00000409929,5, ENST00000424272,5, ENST00000409589,5, ENST00000409329,5, ENST00000410023,6, ENST00000409288,5	IL1R1-204, IL1R1-208, IL1R1-203, IL1R1-202, IL1R1-205, IL1R1-201	protein_coding, protein_coding, protein_coding, protein_coding, protein_coding, protein_coding
ENSG00000087258,16	GNAO1	3.111120667	0.376254667	152.3716768	1.21844796	0.274385225	1.01E-06	2.66E-06	1.700374333	TRUE	FALSE	FALSE	FALSE	ENST00000262493,12, ENST00000569295,6, ENST00000638705,1, ENST00000262494,12, ENST00000570235,2, ENST00000563661,2	GNAO1-201, GNAO1-210, GNAO1-214, GNAO1-202, GNAO1-211, GNAO1-205	protein_coding, protein_coding, protein_coding, protein_coding, protein_coding, protein_coding
ENSG00000077147,16	TM9SF3	113.5662987	15.87278467	5967.586834	1.217988795	0.054860526	4.09E-110	4.38E-108	136.308105	TRUE	TRUE	TRUE	TRUE	ENST00000371142,9	TM9SF3-201	protein_coding
ENSG00000062598,18	ELMO2	6.920469333	0.884931	455.3760853	1.217178492	0.162935442	9.58E-15	4.51E-14	12.83864967	TRUE	TRUE	TRUE	TRUE	ENST00000372176,5, ENST00000290246,11, ENST00000396391,5, ENST00000352077,6	ELMO2-203, ELMO2-201, ELMO2-204, ELMO2-202	protein_coding, protein_coding, protein_coding, protein_coding
ENSG00000141736,14	ERBB2	21.94237267	3.038164667	1332.043315	1.215684548	0.094157742	4.80E-39	7.07E-38	20.70596333	TRUE	TRUE	TRUE	TRUE	ENST00000584601,5, ENST00000578199,5, ENST00000406381,6, ENST00000541774,5, ENST00000445658,6, ENST00000584450,5, ENST00000269571,10	ERBB2-219, ERBB2-205, ERBB2-202, ERBB2-204, ERBB2-203, ERBB2-218, ERBB2-201	protein_coding, protein_coding, protein_coding, protein_coding, protein_coding, protein_coding, protein_coding
ENSG00000154080,14	CHST9	0.300908667	0.008628	10.04248277	1.215518948	1.033127339	0.009023432	0.015408508	0.064908667	FALSE	FALSE	FALSE	FALSE	ENST00000618847,5, ENST00000581714,5, ENST00000580774,2	CHST9-203, CHST9-202, CHST9-201	protein_coding, protein_coding, protein_coding
ENSG00000121743,4	GJA3	2.252150333	0.254323333	113.5461191	1.215124495	0.305066576	7.55E-06	1.85E-05	1.90255	TRUE	FALSE	FALSE	FALSE	ENST00000241125,4	GJA3-201	protein_coding
ENSG00000111254,8	AKAP3	3.080128	0.388505	99.78165239	1.214550021	0.274597595	1.11E-06	2.91E-06	1.062094	TRUE	FALSE	FALSE	FALSE	ENST00000545990,6, ENST00000228850,6	AKAP3-206, AKAP3-201	protein_coding, protein_coding
ENSG00000126945,9	HNRNPH2	141.576674	20.021486	4353.368836	1.214342397	0.05618365	1.66E-104	1.56E-102	203.04361	TRUE	TRUE	TRUE	TRUE	ENST00000316594,6	HNRNPH2-201	protein_coding
ENSG00000117069,15	ST6GALNAC5	0.329142	0.011424667	9.271151014	1.21412349	0.975582388	0.009490977	0.016154353	0.064919	FALSE	FALSE	FALSE	FALSE	ENST00000477717,6	ST6GALNAC5-202	protein_coding
ENSG00000155506,19	LARP1	90.521687	12.59134933	10864.33152	1.213536518	0.053053218	1.06E-116	1.38E-114	119.318561	TRUE	TRUE	TRUE	TRUE	ENST00000687700,1, ENST00000336314,9, ENST00000690816,1, ENST00000518297,6, ENST00000685946,1	LARP1-218, LARP1-201, LARP1-220, LARP1-204, LARP1-217	protein_coding, protein_coding, protein_coding, protein_coding, protein_coding
ENSG00000077684,16	JADE1	20.44431767	2.911124667	1284.234361	1.21335495	0.087602039	1.57E-44	2.89E-43	21.64900567	TRUE	TRUE	TRUE	TRUE	ENST00000226319,11, ENST00000511647,5, ENST00000452328,6, ENST00000512960,5, ENST00000610919,4, ENST00000413543,6, ENST00000611140,4	JADE1-201, JADE1-209, JADE1-203, JADE1-211, JADE1-213, JADE1-202, JADE1-214	protein_coding, protein_coding, protein_coding, protein_coding, protein_coding, protein_coding, protein_coding
ENSG00000157502,13	PWWP3B	5.882804333	0.738934	251.5818391	1.213103833	0.203302545	2.88E-10	1.00E-09	4.975252	TRUE	TRUE	FALSE	FALSE	ENST00000337685,6, ENST00000357175,6, ENST00000372552,1	PWWP3B-201, PWWP3B-202, PWWP3B-203	protein_coding, protein_coding, protein_coding
ENSG00000164466,13	SFXN1	154.1386833	21.08531	5437.456864	1.212574186	0.082985147	2.95E-49	6.42E-48	165.4184013	TRUE	TRUE	TRUE	TRUE	ENST00000321442,10, ENST00000502393,5	SFXN1-201, SFXN1-203	protein_coding, protein_coding
ENSG00000164542,13	KIAA0895	21.40109367	2.796828667	645.591719	1.212567992	0.117210466	5.45E-26	4.68E-25	14.10011033	TRUE	TRUE	TRUE	TRUE	ENST00000440378,6, ENST00000297063,10, ENST00000338533,9, ENST00000317020,10, ENST00000436884,5, ENST00000453212,5, ENST00000415803,2	KIAA0895-208, KIAA0895-201, KIAA0895-203, KIAA0895-202, KIAA0895-207, KIAA0895-209, KIAA0895-204	protein_coding, protein_coding, protein_coding, protein_coding, protein_coding, protein_coding, protein_coding
ENSG00000136205,17	TNS3	2.474031667	0.310393667	200.6516949	1.212294444	0.209581051	8.67E-10	2.90E-09	1.287791667	TRUE	FALSE	FALSE	FALSE	ENST00000311160,14, ENST00000442536,6, ENST00000458317,6	TNS3-201, TNS3-206, TNS3-209	protein_coding, protein_coding, protein_coding
ENSG00000196670,14	ZFP62	18.07364867	2.395496	1088.989466	1.212239456	0.106949267	1.10E-30	1.17E-29	23.68198533	TRUE	TRUE	TRUE	TRUE	ENST00000502412,2, ENST00000512132,5	ZFP62-201, ZFP62-207	protein_coding, protein_coding
ENSG00000275832,5	ARHGAP23	0.477717	0.037519667	28.98105412	1.212148338	0.563661454	0.002784066	0.005127668	0.148023667	FALSE	FALSE	FALSE	FALSE	ENST00000622683,5, ENST00000620417,4	ARHGAP23-222, ARHGAP23-221	protein_coding, protein_coding
ENSG00000141570,11	CBX8	4.488701	0.515789333	282.9839261	1.211302092	0.207989445	6.88E-10	2.32E-09	6.075789333	TRUE	TRUE	TRUE	FALSE	ENST00000269385,9	CBX8-201	protein_coding
ENSG00000168264,11	IRF2BP2	46.957214	6.462628667	2426.82352	1.21122239	0.079009404	6.05E-54	1.50E-52	53.62020367	TRUE	TRUE	TRUE	TRUE	ENST00000366610,7, ENST00000366609,4	IRF2BP2-202, IRF2BP2-201	protein_coding, protein_coding
ENSG00000095739,11	BAMBI	19.08639167	2.633304333	318.9314591	1.210897931	0.185692818	8.47E-12	3.27E-11	13.17505933	TRUE	TRUE	TRUE	TRUE	ENST00000375533,6	BAMBI-201	protein_coding
ENSG00000136451,9	VEZF1	15.295384	2.062353667	825.9888633	1.209455137	0.125845509	9.01E-23	6.59E-22	21.17169	TRUE	TRUE	TRUE	TRUE	ENST00000581208,2, ENST00000584396,5	VEZF1-202, VEZF1-204	protein_coding, protein_coding
ENSG00000188486,4	H2AX	117.905151	16.24523833	2433.948629	1.207001114	0.092552397	9.07E-40	1.37E-38	120.9505173	TRUE	TRUE	TRUE	TRUE	ENST00000530167,2	H2AX-202	protein_coding
ENSG00000078053,17	AMPH	11.34121433	1.482878	338.4336396	1.206885435	0.148379675	5.20E-17	2.80E-16	2.925342	TRUE	TRUE	FALSE	FALSE	ENST00000356264,7, ENST00000325590,9	AMPH-202, AMPH-201	protein_coding, protein_coding
ENSG00000157933,10	SKI	40.55800667	5.555103667	3242.193699	1.205730237	0.077687373	3.25E-55	8.43E-54	34.87104967	TRUE	TRUE	TRUE	TRUE	ENST00000378536,5	SKI-201	protein_coding
ENSG00000158321,19	AUTS2	14.909202	1.982825333	1103.490315	1.20563109	0.095372634	1.60E-37	2.23E-36	13.158903	TRUE	TRUE	TRUE	TRUE	ENST00000644939,1, ENST00000342771,10, ENST00000406775,6, ENST00000403018,3, ENST00000643587,1, ENST00000644506,1, ENST00000644359,1, ENST00000611706,4, ENST00000615871,4	AUTS2-224, AUTS2-201, AUTS2-203, AUTS2-202, AUTS2-220, AUTS2-223, AUTS2-222, AUTS2-217, AUTS2-218	protein_coding, protein_coding, protein_coding, protein_coding, protein_coding, protein_coding, protein_coding, protein_coding, protein_coding
ENSG00000128714,6	HOXD13	46.07491267	6.52236	1472.996321	1.205321306	0.100932042	9.15E-34	1.10E-32	60.31949267	TRUE	TRUE	TRUE	TRUE	ENST00000392539,4	HOXD13-201	protein_coding
ENSG00000184209,15	SNRNP35	12.35262633	1.688838333	240.6334483	1.20527238	0.227516905	1.42E-08	4.35E-08	16.14437667	TRUE	TRUE	TRUE	TRUE	ENST00000526639,3, ENST00000412157,2, ENST00000350887,5	SNRNP35-203, SNRNP35-202, SNRNP35-201	protein_coding, protein_coding, protein_coding
ENSG00000104671,8	DCTN6	45.334833	6.197593667	388.1792192	1.205262305	0.175400679	7.90E-13	3.28E-12	56.63202533	TRUE	TRUE	TRUE	TRUE	ENST00000520829,5, ENST00000221114,8	DCTN6-203, DCTN6-201	protein_coding, protein_coding
ENSG00000181788,4	SIAH2	20.2569	2.622906333	473.3259307	1.204171775	0.154503991	8.19E-16	4.11E-15	18.462899	TRUE	TRUE	TRUE	TRUE	ENST00000312960,4	SIAH2-201	protein_coding
ENSG00000107968,10	MAP3K8	2.394516667	0.244208	53.95358447	1.203554305	0.429961087	0.000532746	0.001074566	3.995904	TRUE	TRUE	FALSE	FALSE	ENST00000542547,5, ENST00000263056,6, ENST00000375322,2, ENST00000375321,1	MAP3K8-207, MAP3K8-201, MAP3K8-203, MAP3K8-202	protein_coding, protein_coding, protein_coding, protein_coding
ENSG00000119862,13	LGALSL	13.20307867	1.695581667	504.5942155	1.202997592	0.149841983	1.25E-16	6.62E-16	15.201717	TRUE	TRUE	TRUE	TRUE	ENST00000238875,10, ENST00000409537,2	LGALSL-201, LGALSL-202	protein_coding, protein_coding
ENSG00000006634,8	DBF4	28.04151533	3.987447667	1112.576618	1.202779461	0.099295625	1.16E-34	1.44E-33	30.51234667	TRUE	TRUE	TRUE	TRUE	ENST00000265728,6	DBF4-201	protein_coding
ENSG00000113739,11	STC2	25.83380133	3.472304333	1349.937451	1.202297164	0.131605823	8.32E-21	5.52E-20	31.367761	TRUE	TRUE	TRUE	TRUE	ENST00000265087,9	STC2-201	protein_coding
ENSG00000177663,15	IL17RA	9.227552333	1.443597667	721.5119718	1.201517408	0.118472886	4.65E-25	3.83E-24	8.613703333	TRUE	TRUE	TRUE	FALSE	ENST00000319363,11, ENST00000612619,2	IL17RA-201, IL17RA-204	protein_coding, protein_coding
ENSG00000114861,24	FOXP1	26.52632733	3.549133	1327.11551	1.201324422	0.097402159	7.75E-36	1.01E-34	21.380585	TRUE	TRUE	TRUE	TRUE	ENST00000318789,11, ENST00000649528,3, ENST00000493089,7, ENST00000649596,1, ENST00000475937,6, ENST00000648710,2, ENST00000614176,5, ENST00000497355,7, ENST00000648426,1, ENST00000648748,3, ENST00000649695,3, ENST00000498215,7, ENST00000650387,1, ENST00000484350,5, ENST00000649610,2, ENST00000491238,8, ENST00000649631,1, ENST00000648718,1, ENST00000650188,1, ENST00000648380,1, ENST00000648794,2,…	FOXP1-202, FOXP1-254, FOXP1-214, FOXP1-256, FOXP1-209, FOXP1-238, FOXP1-218, FOXP1-215, FOXP1-235, FOXP1-240, FOXP1-260, FOXP1-217, FOXP1-268, FOXP1-210, FOXP1-257, FOXP1-212, FOXP1-258, FOXP1-239, FOXP1-265, FOXP1-233, FOXP1-242, FOXP1-255, FOXP1-205, FOXP1-262, FOXP1-201	protein_coding, protein_coding, protein_coding, protein_coding, protein_coding, protein_coding, protein_coding, protein_coding, protein_coding, protein_coding, protein_coding, protein_coding, protein_coding, protein_coding, protein_coding, protein_coding, protein_coding, protein_coding, protein_coding, protein_coding, protein_coding, protein_coding, protein_coding, protein_coding, protein_coding
ENSG00000126709,16	IFI6	42.908379	5.603887333	212.3063801	1.200555531	0.221634947	7.48E-09	2.34E-08	15.75058833	TRUE	TRUE	TRUE	TRUE	ENST00000339145,8, ENST00000361157,11, ENST00000679644,1, ENST00000362020,4	IFI6-201, IFI6-202, IFI6-204, IFI6-203	protein_coding, protein_coding, protein_coding, protein_coding
ENSG00000145041,16	DCAF1	19.47666367	2.800825667	1689.058501	1.200026087	0.093046451	6.11E-39	8.95E-38	22.40726167	TRUE	TRUE	TRUE	TRUE	ENST00000423656,5, ENST00000504652,5, ENST00000335891,5, ENST00000684031,1	DCAF1-202, DCAF1-203, DCAF1-201, DCAF1-204	protein_coding, protein_coding, protein_coding, protein_coding
ENSG00000135842,17	NIBAN1	2.395028667	0.328955667	141.1902764	1.199930675	0.227065075	1.55E-08	4.75E-08	0.552451	FALSE	FALSE	FALSE	FALSE	ENST00000367511,4	NIBAN1-201	protein_coding
ENSG00000180354,16	MTURN	21.42036367	3.118793	933.3267275	1.199753004	0.12686602	4.10E-22	2.91E-21	14.676186	TRUE	TRUE	TRUE	TRUE	ENST00000324453,13, ENST00000409688,1, ENST00000324489,5	MTURN-201, MTURN-203, MTURN-202	protein_coding, protein_coding, protein_coding
ENSG00000139531,13	SUOX	11.08765933	1.482911667	362.8947248	1.199112841	0.178912044	2.60E-12	1.04E-11	13.53093967	TRUE	TRUE	TRUE	TRUE	ENST00000356124,8, ENST00000266971,8, ENST00000394115,6, ENST00000548274,5, ENST00000551841,6, ENST00000394109,7	SUOX-202, SUOX-201, SUOX-204, SUOX-208, SUOX-214, SUOX-203	protein_coding, protein_coding, protein_coding, protein_coding, protein_coding, protein_coding
ENSG00000120833,14	SOCS2	10.007587	1.343553	170.2463805	1.198034904	0.240362248	7.65E-08	2.21E-07	6.089390667	TRUE	TRUE	TRUE	FALSE	ENST00000340600,6, ENST00000549206,5, ENST00000536696,6, ENST00000549122,5, ENST00000622746,4, ENST00000548537,1, ENST00000551556,2	SOCS2-201, SOCS2-207, SOCS2-202, SOCS2-206, SOCS2-212, SOCS2-205, SOCS2-210	protein_coding, protein_coding, protein_coding, protein_coding, protein_coding, protein_coding, protein_coding
ENSG00000198642,7	KLHL9	29.742069	4.154884	1756.534137	1.197977838	0.085565204	2.03E-45	3.83E-44	43.908016	TRUE	TRUE	TRUE	TRUE	ENST00000359039,5	KLHL9-201	protein_coding
ENSG00000170852,12	KBTBD2	15.78281367	2.287404667	537.4423612	1.197352206	0.13851907	7.05E-19	4.19E-18	12.707981	TRUE	TRUE	TRUE	TRUE	ENST00000304056,9	KBTBD2-201	protein_coding
ENSG00000105810,10	CDK6	26.139512	3.67316	2515.636405	1.197349317	0.084885893	4.65E-46	9.03E-45	20.23866033	TRUE	TRUE	TRUE	TRUE	ENST00000265734,8, ENST00000424848,3	CDK6-201, CDK6-202	protein_coding, protein_coding
ENSG00000107789,16	MINPP1	45.62968333	6.350644667	973.6054966	1.196812398	0.112436724	2.43E-27	2.22E-26	46.67427133	TRUE	TRUE	TRUE	TRUE	ENST00000371994,8, ENST00000371996,9, ENST00000536010,1	MINPP1-201, MINPP1-202, MINPP1-204	protein_coding, protein_coding, protein_coding
ENSG00000165175,17	MID1IP1	20.345198	3.104718667	863.3444889	1.196442045	0.135630576	1.48E-19	9.11E-19	29.12681533	TRUE	TRUE	TRUE	TRUE	ENST00000457894,5, ENST00000378474,3, ENST00000336949,7, ENST00000614558,3	MID1IP1-203, MID1IP1-202, MID1IP1-201, MID1IP1-204	protein_coding, protein_coding, protein_coding, protein_coding
ENSG00000119917,15	IFIT3	0.777314333	0.047777	20.39643326	1.195805184	0.854206118	0.009791337	0.016626062	0.301990667	FALSE	FALSE	FALSE	FALSE	ENST00000679781,1, ENST00000681376,1, ENST00000679438,1, ENST00000681277,1, ENST00000371818,9, ENST00000680779,1, ENST00000679536,1, ENST00000371811,4, ENST00000680037,1, ENST00000679583,1, ENST00000679897,1, ENST00000681178,1, ENST00000681207,1	IFIT3-206, IFIT3-215, IFIT3-203, IFIT3-214, IFIT3-202, IFIT3-211, IFIT3-204, IFIT3-201, IFIT3-209, IFIT3-205, IFIT3-207, IFIT3-212, IFIT3-213	protein_coding, protein_coding, protein_coding, protein_coding, protein_coding, protein_coding, protein_coding, protein_coding, protein_coding, protein_coding, protein_coding, protein_coding, protein_coding
ENSG00000175643,10	RMI2	51.16056233	6.976592	534.9922003	1.195636467	0.141824578	4.50E-18	2.56E-17	49.26791167	TRUE	TRUE	TRUE	TRUE	ENST00000572173,1, ENST00000576027,1, ENST00000312499,6, ENST00000648619,1	RMI2-202, RMI2-205, RMI2-201, RMI2-206	protein_coding, protein_coding, protein_coding, protein_coding
ENSG00000112246,10	SIM1	2.400793	0.336945	179.5342337	1.194528858	0.227524548	1.91E-08	5.79E-08	1.962749667	TRUE	FALSE	FALSE	FALSE	ENST00000369208,8, ENST00000262901,4	SIM1-202, SIM1-201	protein_coding, protein_coding
ENSG00000126746,18	ZNF384	23.17180433	3.138429667	1023.834099	1.194504997	0.10282838	4.52E-32	5.07E-31	26.51509733	TRUE	TRUE	TRUE	TRUE	ENST00000683879,1, ENST00000319770,7, ENST00000396801,7, ENST00000361959,7, ENST00000355772,8	ZNF384-217, ZNF384-201, ZNF384-204, ZNF384-203, ZNF384-202	protein_coding, protein_coding, protein_coding, protein_coding, protein_coding
ENSG00000130711,5	PRDM12	0.292256333	0	6.152152184	1.194353276	0.982134944	0.010161387	0.017215446	0.248773667	FALSE	FALSE	FALSE	FALSE	ENST00000253008,3, ENST00000676323,1	PRDM12-201, PRDM12-202	protein_coding, protein_coding
ENSG00000129514,8	FOXA1	1.176494667	0.096697	41.88313942	1.193392624	0.533734888	0.002445897	0.004535059	1.202680667	TRUE	FALSE	FALSE	FALSE	ENST00000250448,5	FOXA1-201	protein_coding
ENSG00000107562,17	CXCL12	1.29487	0.381036667	30.60416473	1.19257328	0.700071385	0.00695284	0.012127817	0.570917667	FALSE	FALSE	FALSE	FALSE	ENST00000374429,6, ENST00000395793,7, ENST00000395795,5, ENST00000374426,6, ENST00000343575,11, ENST00000395794,2	CXCL12-203, CXCL12-204, CXCL12-206, CXCL12-202, CXCL12-201, CXCL12-205	protein_coding, protein_coding, protein_coding, protein_coding, protein_coding, protein_coding
ENSG00000162722,9	TRIM58	6.987723667	0.957327667	358.2465104	1.192438903	0.165062445	6.59E-14	2.96E-13	3.018917	TRUE	TRUE	FALSE	FALSE	ENST00000366481,4	TRIM58-201	protein_coding
ENSG00000065989,16	PDE4A	5.190503	0.643807667	283.1647651	1.191658056	0.189842966	4.47E-11	1.65E-10	2.443222333	TRUE	TRUE	FALSE	FALSE	ENST00000592685,5, ENST00000380702,7, ENST00000293683,9, ENST00000440014,6, ENST00000344979,7	PDE4A-209, PDE4A-203, PDE4A-201, PDE4A-204, PDE4A-202	protein_coding, protein_coding, protein_coding, protein_coding, protein_coding
ENSG00000196659,10	TTC30B	5.539873	0.774122667	224.2025964	1.191448589	0.230365866	2.93E-08	8.77E-08	7.231271	TRUE	TRUE	TRUE	FALSE	ENST00000408939,4	TTC30B-201	protein_coding
ENSG00000181458,10	TMEM45A	31.17431233	4.275225333	350.0160623	1.191141474	0.164538934	5.92E-14	2.66E-13	16.22749467	TRUE	TRUE	TRUE	TRUE	ENST00000323523,8, ENST00000403410,5	TMEM45A-201, TMEM45A-202	protein_coding, protein_coding
ENSG00000058262,11	SEC61A1	146.2464557	20.691241	6204.059785	1.190089949	0.045520147	1.57E-151	4.49E-149	142.3138557	TRUE	TRUE	TRUE	TRUE	ENST00000464451,5, ENST00000699267,1, ENST00000699269,1, ENST00000699273,1, ENST00000481210,6, ENST00000243253,8, ENST00000424880,2	SEC61A1-203, SEC61A1-209, SEC61A1-211, SEC61A1-215, SEC61A1-204, SEC61A1-201, SEC61A1-202	protein_coding, protein_coding, protein_coding, protein_coding, protein_coding, protein_coding, protein_coding
ENSG00000142731,11	PLK4	26.30415967	3.595331	1115.501145	1.189984212	0.10919711	1.60E-28	1.54E-27	32.530065	TRUE	TRUE	TRUE	TRUE	ENST00000270861,10, ENST00000515069,5, ENST00000513090,5, ENST00000507249,5, ENST00000514379,5	PLK4-201, PLK4-211, PLK4-209, PLK4-203, PLK4-210	protein_coding, protein_coding, protein_coding, protein_coding, protein_coding
ENSG00000189056,15	RELN	0.242777	0.022895667	21.79054116	1.189659859	0.626355648	0.005025527	0.008935215	0.003398333	FALSE	FALSE	FALSE	FALSE	ENST00000343529,9, ENST00000428762,6, ENST00000424685,3	RELN-201, RELN-203, RELN-202	protein_coding, protein_coding, protein_coding
ENSG00000236287,8	ZBED5	44.605138	6.098637333	1105.366342	1.189630005	0.107753208	3.30E-29	3.28E-28	57.92308333	TRUE	TRUE	TRUE	TRUE	ENST00000432999,6, ENST00000413761,7	ZBED5-202, ZBED5-201	protein_coding, protein_coding
ENSG00000068097,16	HEATR6	12.33659167	1.810910333	729.1838785	1.189344794	0.130544716	1.10E-20	7.25E-20	13.38456667	TRUE	TRUE	TRUE	TRUE	ENST00000184956,11, ENST00000585976,5	HEATR6-201, HEATR6-203	protein_coding, protein_coding
ENSG00000122778,10	KIAA1549	5.167477667	0.695999333	722.022823	1.189251418	0.121799048	2.16E-23	1.64E-22	3.755658	TRUE	TRUE	FALSE	FALSE	ENST00000440172,5, ENST00000422774,2	KIAA1549-202, KIAA1549-201	protein_coding, protein_coding
ENSG00000072657,10	TRHDE	0.467500667	0.039484333	26.06321064	1.189162391	0.549065222	0.002911134	0.00535044	0.084248333	FALSE	FALSE	FALSE	FALSE	ENST00000261180,10	TRHDE-201	protein_coding
ENSG00000116133,13	DHCR24	118.2540467	16.690687	6901.314242	1.188756664	0.048585179	4.50E-133	8.87E-131	128.8171183	TRUE	TRUE	TRUE	TRUE	ENST00000371269,9, ENST00000535035,6, ENST00000436604,2	DHCR24-201, DHCR24-203, DHCR24-202	protein_coding, protein_coding, protein_coding
ENSG00000184227,8	ACOT1	4.450535333	0.500073667	84.07751539	1.188293746	0.379887849	0.000201169	0.00042629	3.751678333	TRUE	TRUE	FALSE	FALSE	ENST00000311148,9, ENST00000557556,1	ACOT1-201, ACOT1-202	protein_coding, protein_coding
ENSG00000123146,20	ADGRE5	9.059842333	1.248234667	295.21462	1.188162095	0.176152038	2.02E-12	8.18E-12	5.051743	TRUE	TRUE	FALSE	FALSE	ENST00000358600,7, ENST00000357355,7, ENST00000242786,6	ADGRE5-203, ADGRE5-202, ADGRE5-201	protein_coding, protein_coding, protein_coding
ENSG00000124160,12	NCOA5	20.29094233	2.759344667	1154.189738	1.187421862	0.111700197	2.92E-27	2.66E-26	35.27192233	TRUE	TRUE	TRUE	TRUE	ENST00000290231,11	NCOA5-201	protein_coding
ENSG00000119866,22	BCL11A	7.941309333	1.171423667	377.7827994	1.18688607	0.168451651	2.45E-13	1.06E-12	11.64562033	TRUE	TRUE	TRUE	TRUE	ENST00000646249,1, ENST00000356842,9, ENST00000359629,10, ENST00000489516,7, ENST00000642439,1, ENST00000358510,6, ENST00000642384,2, ENST00000335712,11, ENST00000643004,1, ENST00000409351,5, ENST00000643716,1	BCL11A-224, BCL11A-202, BCL11A-204, BCL11A-209, BCL11A-214, BCL11A-203, BCL11A-213, BCL11A-201, BCL11A-216, BCL11A-205, BCL11A-219	protein_coding, protein_coding, protein_coding, protein_coding, protein_coding, protein_coding, protein_coding, protein_coding, protein_coding, protein_coding, protein_coding
ENSG00000189091,13	SF3B3	60.918056	8.526450667	8159.104848	1.185952435	0.040614003	2.65E-188	1.54E-185	70.19696167	TRUE	TRUE	TRUE	TRUE	ENST00000302516,10	SF3B3-201	protein_coding
ENSG00000143147,15	GPR161	8.477427667	1.122080333	518.9094777	1.185657026	0.130418228	1.33E-20	8.75E-20	6.072622	TRUE	TRUE	TRUE	FALSE	ENST00000682931,1, ENST00000539777,5, ENST00000546300,5, ENST00000271357,9, ENST00000537209,5, ENST00000367838,5, ENST00000367836,5, ENST00000367835,1	GPR161-211, GPR161-209, GPR161-210, GPR161-201, GPR161-208, GPR161-204, GPR161-203, GPR161-202	protein_coding, protein_coding, protein_coding, protein_coding, protein_coding, protein_coding, protein_coding, protein_coding
ENSG00000175471,20	MCTP1	0.427638667	0.014527667	10.87072437	1.18524335	0.973685537	0.010553217	0.017840906	0.040374333	FALSE	FALSE	FALSE	FALSE	ENST00000515393,6, ENST00000429576,6, ENST00000505078,5, ENST00000312216,12, ENST00000505208,5	MCTP1-218, MCTP1-202, MCTP1-204, MCTP1-201, MCTP1-205	protein_coding, protein_coding, protein_coding, protein_coding, protein_coding
ENSG00000177030,19	DEAF1	70.03442933	10.199427	2247.791691	1.1849596	0.076234537	2.44E-55	6.36E-54	70.38856	TRUE	TRUE	TRUE	TRUE	ENST00000382409,4, ENST00000685854,1, ENST00000683307,1, ENST00000690068,1, ENST00000686001,1, ENST00000689835,1	DEAF1-201, DEAF1-216, DEAF1-214, DEAF1-220, DEAF1-217, DEAF1-219	protein_coding, protein_coding, protein_coding, protein_coding, protein_coding, protein_coding
ENSG00000244115,1	DNAJC25-GNG10	7.961121333	0.928107	74.96093752	1.18460551	0.379398442	0.00020764	0.000439352	6.247453333	TRUE	TRUE	TRUE	FALSE	ENST00000374294,3	DNAJC25-GNG10-201	protein_coding
ENSG00000173705,9	SUSD5	17.659905	2.329342667	1108.00601	1.184324727	0.103531464	3.67E-31	3.97E-30	18.855437	TRUE	TRUE	TRUE	TRUE	ENST00000309558,8	SUSD5-201	protein_coding
ENSG00000180318,4	ALX1	9.807424667	1.229689667	135.7630979	1.183878706	0.271961837	1.70E-06	4.41E-06	8.806054	TRUE	TRUE	TRUE	FALSE	ENST00000316824,4	ALX1-201	protein_coding
ENSG00000187713,7	TMEM203	38.98908733	5.628278	660.6774646	1.183770458	0.136824271	6.92E-19	4.11E-18	48.70408733	TRUE	TRUE	TRUE	TRUE	ENST00000343666,6	TMEM203-201	protein_coding
ENSG00000113300,13	CNOT6	53.00025733	7.42273	3161.095179	1.183289713	0.063702638	7.13E-78	3.54E-76	54.30723333	TRUE	TRUE	TRUE	TRUE	ENST00000261951,9, ENST00000393356,7, ENST00000618123,4	CNOT6-201, CNOT6-202, CNOT6-207	protein_coding, protein_coding, protein_coding
ENSG00000153485,6	TMEM251	26.83278033	3.858765	234.4090076	1.182835797	0.213841984	4.19E-09	1.33E-08	42.731603	TRUE	TRUE	TRUE	TRUE	ENST00000283534,4, ENST00000415050,3	TMEM251-201, TMEM251-202	protein_coding, protein_coding
ENSG00000166477,13	LEO1	16.96333067	2.311604667	681.8073978	1.182794913	0.129150792	7.24E-21	4.82E-20	22.19650433	TRUE	TRUE	TRUE	TRUE	ENST00000299601,10, ENST00000315141,5	LEO1-201, LEO1-202	protein_coding, protein_coding
ENSG00000151623,15	NR3C2	3.100931	0.437995	130.3524371	1.182059212	0.244468604	1.72E-07	4.84E-07	1.142221667	FALSE	FALSE	FALSE	FALSE	ENST00000344721,8, ENST00000358102,8, ENST00000625323,2, ENST00000512865,5, ENST00000511528,1	NR3C2-202, NR3C2-203, NR3C2-209, NR3C2-208, NR3C2-207	protein_coding, protein_coding, protein_coding, protein_coding, protein_coding
ENSG00000204315,4	FKBPL	17.729041	2.159592	319.4593791	1.181963431	0.179503268	6.14E-12	2.40E-11	19.402777	TRUE	TRUE	TRUE	TRUE	ENST00000375156,4	FKBPL-201	protein_coding
ENSG00000183114,8	FAM43B	1.743622667	0.220168667	52.67931517	1.180939347	0.433284071	0.00071441	0.001418106	1.275451333	TRUE	FALSE	FALSE	FALSE	ENST00000332947,6	FAM43B-201	protein_coding
ENSG00000203727,4	SAMD5	6.764375	0.957529667	367.5347102	1.180425644	0.169804839	4.91E-13	2.07E-12	4.715653	TRUE	TRUE	FALSE	FALSE	ENST00000367474,2	SAMD5-201	protein_coding
ENSG00000128683,14	GAD1	5.728614	0.87762	125.4392236	1.179930735	0.242356139	1.47E-07	4.15E-07	3.058017333	TRUE	TRUE	FALSE	FALSE	ENST00000625689,2, ENST00000375272,5, ENST00000358196,8, ENST00000344257,9	GAD1-217, GAD1-203, GAD1-202, GAD1-201	protein_coding, protein_coding, protein_coding, protein_coding
ENSG00000162407,9	PLPP3	9.765525	1.405056	373.8419383	1.179897474	0.178688641	5.47E-12	2.14E-11	10.845468	TRUE	TRUE	TRUE	TRUE	ENST00000371250,4	PLPP3-201	protein_coding
ENSG00000134644,16	PUM1	52.73371433	7.445319333	3729.779498	1.179762889	0.070257941	3.95E-64	1.35E-62	73.99740667	TRUE	TRUE	TRUE	TRUE	ENST00000424085,6, ENST00000257075,9, ENST00000373747,7, ENST00000426105,7, ENST00000440538,6, ENST00000373741,8, ENST00000373742,6	PUM1-205, PUM1-201, PUM1-204, PUM1-206, PUM1-207, PUM1-202, PUM1-203	protein_coding, protein_coding, protein_coding, protein_coding, protein_coding, protein_coding, protein_coding
ENSG00000100413,17	POLR3H	59.16601267	8.863311	2932.931746	1.179724377	0.088103721	9.71E-42	1.61E-40	72.87944033	TRUE	TRUE	TRUE	TRUE	ENST00000355209,9, ENST00000396504,6, ENST00000337566,9, ENST00000407461,5	POLR3H-202, POLR3H-203, POLR3H-201, POLR3H-204	protein_coding, protein_coding, protein_coding, protein_coding
ENSG00000126767,18	ELK1	18.44157467	2.614621333	634.66143	1.179466951	0.139545591	3.96E-18	2.27E-17	22.68684833	TRUE	TRUE	TRUE	TRUE	ENST00000247161,7, ENST00000376983,8, ENST00000343894,8	ELK1-201, ELK1-203, ELK1-202	protein_coding, protein_coding, protein_coding
ENSG00000113083,15	LOX	4.389815667	0.547179	147.5627832	1.179300187	0.25282183	4.03E-07	1.10E-06	2.646949667	TRUE	TRUE	FALSE	FALSE	ENST00000231004,5, ENST00000513319,5, ENST00000503759,5	LOX-201, LOX-205, LOX-202	protein_coding, protein_coding, protein_coding
ENSG00000124508,17	BTN2A2	17.91642	2.462810333	658.1139129	1.178708022	0.126250798	1.39E-21	9.65E-21	18.10299967	TRUE	TRUE	TRUE	TRUE	ENST00000469230,5, ENST00000352867,6, ENST00000356709,9, ENST00000482536,5, ENST00000432533,6, ENST00000416795,6	BTN2A2-206, BTN2A2-201, BTN2A2-202, BTN2A2-209, BTN2A2-204, BTN2A2-203	protein_coding, protein_coding, protein_coding, protein_coding, protein_coding, protein_coding
ENSG00000181467,5	RAP2B	5.705497667	0.759471	534.939945	1.178650877	0.161430666	3.92E-14	1.78E-13	8.522641667	TRUE	TRUE	TRUE	FALSE	ENST00000323534,5	RAP2B-201	protein_coding
ENSG00000128595,17	CALU	115.8998717	16.43572433	4198.731486	1.177027822	0.05658005	5.83E-97	4.69E-95	87.21360733	TRUE	TRUE	TRUE	TRUE	ENST00000535011,6, ENST00000542996,6, ENST00000249364,9, ENST00000449187,6, ENST00000479257,5	CALU-205, CALU-206, CALU-201, CALU-202, CALU-203	protein_coding, protein_coding, protein_coding, protein_coding, protein_coding
ENSG00000158769,18	F11R	10.984366	1.447627	511.4009395	1.176704409	0.142647933	2.23E-17	1.23E-16	9.249094667	TRUE	TRUE	TRUE	FALSE	ENST00000368026,11, ENST00000621309,4, ENST00000537746,1	F11R-202, F11R-206, F11R-204	protein_coding, protein_coding, protein_coding
ENSG00000198218,11	QRICH1	49.857779	7.117788	2559.189104	1.176621215	0.0712788	4.64E-62	1.50E-60	66.91782033	TRUE	TRUE	TRUE	TRUE	ENST00000395443,7, ENST00000357496,6, ENST00000424300,5	QRICH1-202, QRICH1-201, QRICH1-204	protein_coding, protein_coding, protein_coding
ENSG00000112309,11	B3GAT2	5.700755333	0.801929667	272.19213	1.175959054	0.169888737	6.16E-13	2.58E-12	3.257188333	TRUE	TRUE	FALSE	FALSE	ENST00000230053,11, ENST00000615536,1	B3GAT2-201, B3GAT2-202	protein_coding, protein_coding
ENSG00000121297,8	TSHZ3	4.341094667	0.547201667	299.5974225	1.175387932	0.190842857	1.00E-10	3.59E-10	6.206271333	TRUE	TRUE	TRUE	FALSE	ENST00000240587,5, ENST00000558569,1	TSHZ3-201, TSHZ3-202	protein_coding, protein_coding
ENSG00000140948,13	ZCCHC14	24.71367967	3.495068	2067.959851	1.174718746	0.075509388	2.04E-55	5.36E-54	20.45516067	TRUE	TRUE	TRUE	TRUE	ENST00000268616,9, ENST00000671377,2	ZCCHC14-201, ZCCHC14-205	protein_coding, protein_coding
ENSG00000182952,5	HMGN4	100.8191693	14.556017	1660.508622	1.174579201	0.089373448	2.70E-40	4.17E-39	99.65833467	TRUE	TRUE	TRUE	TRUE	ENST00000377575,3	HMGN4-201	protein_coding
ENSG00000165716,11	DIPK1B	36.40142367	5.003589333	1079.077058	1.174545462	0.115102812	2.70E-25	2.25E-24	38.114665	TRUE	TRUE	TRUE	TRUE	ENST00000371692,9, ENST00000371691,5	DIPK1B-202, DIPK1B-201	protein_coding, protein_coding
ENSG00000173210,20	ABLIM3	0.71532	0.065066333	26.32090208	1.17400464	0.539884661	0.003007329	0.00551621	0.329605	FALSE	FALSE	FALSE	FALSE	ENST00000326685,11, ENST00000309868,12, ENST00000506113,5, ENST00000504238,5, ENST00000508983,5, ENST00000517451,5, ENST00000356541,4	ABLIM3-202, ABLIM3-201, ABLIM3-206, ABLIM3-205, ABLIM3-207, ABLIM3-211, ABLIM3-203	protein_coding, protein_coding, protein_coding, protein_coding, protein_coding, protein_coding, protein_coding
ENSG00000135503,13	ACVR1B	15.13211133	2.132659333	865.1493293	1.173689954	0.115810345	5.53E-25	4.54E-24	16.42788233	TRUE	TRUE	TRUE	TRUE	ENST00000257963,9, ENST00000541224,5, ENST00000426655,6, ENST00000415850,6, ENST00000542485,1	ACVR1B-201, ACVR1B-205, ACVR1B-203, ACVR1B-202, ACVR1B-206	protein_coding, protein_coding, protein_coding, protein_coding, protein_coding
ENSG00000122783,17	CYREN	47.41022333	7.015483333	954.9794956	1.173122641	0.108283529	3.41E-28	3.24E-27	43.310911	TRUE	TRUE	TRUE	TRUE	ENST00000620897,4, ENST00000617987,1, ENST00000424142,5, ENST00000393114,8, ENST00000430372,1, ENST00000483029,2	CYREN-214, CYREN-213, CYREN-202, CYREN-201, CYREN-203, CYREN-209	protein_coding, protein_coding, protein_coding, protein_coding, protein_coding, protein_coding
ENSG00000267534,4	S1PR2	4.108055667	0.542951333	159.0754294	1.172983418	0.253741236	5.03E-07	1.36E-06	3.868957	TRUE	TRUE	FALSE	FALSE	ENST00000646641,1	S1PR2-201	protein_coding
ENSG00000180917,18	CMTR2	17.81420567	2.488983333	721.2307115	1.172978424	0.121619689	7.39E-23	5.44E-22	17.61596167	TRUE	TRUE	TRUE	TRUE	ENST00000338099,9, ENST00000434935,7	CMTR2-201, CMTR2-202	protein_coding, protein_coding
ENSG00000185483,13	ROR1	4.168736333	0.54124	205.8238886	1.17288355	0.199746272	5.93E-10	2.01E-09	2.428476667	TRUE	TRUE	FALSE	FALSE	ENST00000371079,6, ENST00000371080,5	ROR1-201, ROR1-202	protein_coding, protein_coding
ENSG00000100104,13	SRRD	16.61371733	2.322657333	967.9685228	1.17222586	0.113893267	1.09E-25	9.29E-25	24.404957	TRUE	TRUE	TRUE	TRUE	ENST00000215917,11	SRRD-201	protein_coding
ENSG00000069011,16	PITX1	23.26765433	3.350762667	765.1208474	1.171281221	0.143676718	5.08E-17	2.74E-16	23.88644133	TRUE	TRUE	TRUE	TRUE	ENST00000265340,12, ENST00000506438,5	PITX1-201, PITX1-205	protein_coding, protein_coding
ENSG00000078114,19	NEBL	11.408275	1.682162	522.754764	1.17113615	0.135138066	6.38E-19	3.80E-18	2.96992	TRUE	TRUE	FALSE	FALSE	ENST00000377122,9, ENST00000417816,2	NEBL-202, NEBL-203	protein_coding, protein_coding
ENSG00000138675,17	FGF5	0.685653	0.038181667	21.35280525	1.170604391	0.682678685	0.007368328	0.012783185	0.378643	FALSE	FALSE	FALSE	FALSE	ENST00000456523,3, ENST00000312465,12	FGF5-203, FGF5-201	protein_coding, protein_coding
ENSG00000135333,15	EPHA7	26.95525767	3.905487	1751.906117	1.17036064	0.08983106	1.23E-39	1.84E-38	26.00910467	TRUE	TRUE	TRUE	TRUE	ENST00000369303,9, ENST00000680190,1, ENST00000680224,1, ENST00000681532,1, ENST00000680953,1, ENST00000679565,1, ENST00000369297,1	EPHA7-202, EPHA7-206, EPHA7-207, EPHA7-217, EPHA7-213, EPHA7-203, EPHA7-201	protein_coding, protein_coding, protein_coding, protein_coding, protein_coding, protein_coding, protein_coding
ENSG00000266265,4	KLF14	0.510457667	0.032624	20.30799105	1.170318671	0.843009109	0.010826088	0.018274752	0.303866	FALSE	FALSE	FALSE	FALSE	ENST00000583337,4	KLF14-201	protein_coding
ENSG00000113396,13	SLC27A6	3.589841667	0.389611667	61.09710905	1.169843082	0.355031791	0.000122056	0.000264662	0.539236333	FALSE	FALSE	FALSE	FALSE	ENST00000262462,9, ENST00000395266,5, ENST00000506176,1	SLC27A6-201, SLC27A6-202, SLC27A6-203	protein_coding, protein_coding, protein_coding
ENSG00000131351,15	HAUS8	25.652857	3.520701	514.7119887	1.169700971	0.142686469	3.51E-17	1.91E-16	20.78056033	TRUE	TRUE	TRUE	TRUE	ENST00000253669,10, ENST00000448593,6, ENST00000593360,1	HAUS8-201, HAUS8-202, HAUS8-203	protein_coding, protein_coding, protein_coding
ENSG00000137807,16	KIF23	75.86912767	10.99270133	3374.540689	1.169441252	0.06466749	6.26E-74	2.75E-72	64.57372233	TRUE	TRUE	TRUE	TRUE	ENST00000260363,9, ENST00000395392,6, ENST00000352331,8, ENST00000679126,1, ENST00000647715,1, ENST00000559279,6	KIF23-201, KIF23-203, KIF23-202, KIF23-216, KIF23-215, KIF23-207	protein_coding, protein_coding, protein_coding, protein_coding, protein_coding, protein_coding
ENSG00000129595,14	EPB41L4A	1.90646	0.202095667	63.6161994	1.169410084	0.335609271	6.23E-05	0.000139541	0.536446667	FALSE	FALSE	FALSE	FALSE	ENST00000261486,6	EPB41L4A-201	protein_coding
ENSG00000267909,3	CCDC177	0.386029333	0.018244	18.36527521	1.169398185	0.862608825	0.011077151	0.018660557	0.212528333	FALSE	FALSE	FALSE	FALSE	ENST00000599174,3	CCDC177-201	protein_coding
ENSG00000170412,18	GPRC5C	3.170344333	0.296973667	51.49201961	1.167599239	0.474411627	0.001539253	0.002925992	1.494268	TRUE	FALSE	FALSE	FALSE	ENST00000342648,9, ENST00000652232,1, ENST00000481232,2, ENST00000392627,7, ENST00000392628,7, ENST00000392629,3, ENST00000652294,1	GPRC5C-201, GPRC5C-212, GPRC5C-205, GPRC5C-202, GPRC5C-203, GPRC5C-204, GPRC5C-213	protein_coding, protein_coding, protein_coding, protein_coding, protein_coding, protein_coding, protein_coding
ENSG00000153071,15	DAB2	2.420608	0.322693333	95.97184772	1.167531496	0.318489398	3.18E-05	7.33E-05	1.529704	TRUE	FALSE	FALSE	FALSE	ENST00000545653,5, ENST00000320816,11, ENST00000339788,10, ENST00000509337,5	DAB2-217, DAB2-201, DAB2-202, DAB2-209	protein_coding, protein_coding, protein_coding, protein_coding
ENSG00000134470,21	IL15RA	1.534132667	0.152218	28.16542835	1.167055322	0.619074116	0.005574694	0.009847146	0.980593667	FALSE	FALSE	FALSE	FALSE	ENST00000620345,4, ENST00000397251,7, ENST00000397248,6, ENST00000525219,6, ENST00000379977,8, ENST00000528354,5, ENST00000397250,6, ENST00000379971,5, ENST00000397255,7, ENST00000530685,5, ENST00000622442,4, ENST00000620865,4	IL15RA-220, IL15RA-208, IL15RA-206, IL15RA-214, IL15RA-204, IL15RA-215, IL15RA-207, IL15RA-201, IL15RA-209, IL15RA-216, IL15RA-222, IL15RA-221	protein_coding, protein_coding, protein_coding, protein_coding, protein_coding, protein_coding, protein_coding, protein_coding, protein_coding, protein_coding, protein_coding, protein_coding
ENSG00000214046,9	SMIM7	38.89287267	5.769949333	576.023259	1.164431632	0.142068385	3.61E-17	1.97E-16	55.655205	TRUE	TRUE	TRUE	TRUE	ENST00000627144,2, ENST00000487416,7, ENST00000597711,5, ENST00000358726,6	SMIM7-221, SMIM7-208, SMIM7-214, SMIM7-201	protein_coding, protein_coding, protein_coding, protein_coding
ENSG00000163644,15	PPM1K	28.04283	4.172389667	981.8849869	1.164155864	0.131743602	1.45E-19	8.94E-19	24.70652133	TRUE	TRUE	TRUE	TRUE	ENST00000608933,6, ENST00000295908,11, ENST00000508256,5, ENST00000514204,1	PPM1K-210, PPM1K-201, PPM1K-204, PPM1K-209	protein_coding, protein_coding, protein_coding, protein_coding
ENSG00000180537,13	RNF182	4.111062333	0.533869333	134.8175533	1.164059541	0.297810808	1.23E-05	2.95E-05	4.336249333	TRUE	TRUE	FALSE	FALSE	ENST00000537663,5, ENST00000544682,5, ENST00000488300,6, ENST00000537388,1	RNF182-207, RNF182-208, RNF182-204, RNF182-206	protein_coding, protein_coding, protein_coding, protein_coding
ENSG00000197977,4	ELOVL2	32.031137	4.571637333	910.049926	1.164050653	0.09915126	1.18E-32	1.36E-31	16.59468867	TRUE	TRUE	TRUE	TRUE	ENST00000354666,4	ELOVL2-201	protein_coding
ENSG00000135245,10	HILPDA	33.299707	4.805902667	409.9306571	1.163967489	0.151843165	2.59E-15	1.26E-14	31.610642	TRUE	TRUE	TRUE	TRUE	ENST00000435296,2, ENST00000257696,5	HILPDA-202, HILPDA-201	protein_coding, protein_coding
ENSG00000176170,14	SPHK1	10.41188933	1.306061333	190.2342048	1.163311565	0.22410927	2.93E-08	8.77E-08	3.62792	TRUE	TRUE	FALSE	FALSE	ENST00000545180,5, ENST00000592299,6, ENST00000590959,5, ENST00000323374,8, ENST00000392496,3	SPHK1-203, SPHK1-210, SPHK1-207, SPHK1-201, SPHK1-202	protein_coding, protein_coding, protein_coding, protein_coding, protein_coding
ENSG00000105855,10	ITGB8	0.614737667	0.060103	29.21172384	1.163132603	0.515957153	0.00260073	0.004801793	0.133740667	FALSE	FALSE	FALSE	FALSE	ENST00000537992,5, ENST00000222573,5	ITGB8-205, ITGB8-201	protein_coding, protein_coding
ENSG00000086300,17	SNX10	18.88335333	2.454884333	269.4817449	1.163027638	0.178568584	1.06E-11	4.06E-11	7.290348333	TRUE	TRUE	TRUE	FALSE	ENST00000338523,9, ENST00000446848,6, ENST00000416246,6, ENST00000698074,1, ENST00000698075,1, ENST00000698076,1, ENST00000698077,1, ENST00000698078,1, ENST00000698079,1, ENST00000698080,1, ENST00000409367,6, ENST00000698084,1, ENST00000698087,1, ENST00000698088,1, ENST00000698089,1, ENST00000698090,1, ENST00000396376,5, ENST00000409838,1	SNX10-201, SNX10-207, SNX10-206, SNX10-209, SNX10-210, SNX10-211, SNX10-212, SNX10-213, SNX10-214, SNX10-215, SNX10-203, SNX10-219, SNX10-222, SNX10-223, SNX10-224, SNX10-225, SNX10-202, SNX10-204	protein_coding, protein_coding, protein_coding, protein_coding, protein_coding, protein_coding, protein_coding, protein_coding, protein_coding, protein_coding, protein_coding, protein_coding, protein_coding, protein_coding, protein_coding, protein_coding, protein_coding, protein_coding
ENSG00000163508,13	EOMES	1.977260667	0.214624667	55.42140984	1.162956141	0.396085005	0.000405776	0.000831236	1.028822333	FALSE	FALSE	FALSE	FALSE	ENST00000295743,8, ENST00000449599,4, ENST00000461503,2	EOMES-201, EOMES-202, EOMES-203	protein_coding, protein_coding, protein_coding
ENSG00000159200,18	RCAN1	26.077508	3.559	664.560359	1.162838501	0.132816478	3.00E-19	1.82E-18	23.96982133	TRUE	TRUE	TRUE	TRUE	ENST00000313806,9, ENST00000620920,4, ENST00000381135,7, ENST00000443408,6, ENST00000482533,5, ENST00000481448,5, ENST00000381132,6, ENST00000487990,5, ENST00000399272,5, ENST00000492600,1	RCAN1-201, RCAN1-214, RCAN1-203, RCAN1-205, RCAN1-208, RCAN1-207, RCAN1-202, RCAN1-210, RCAN1-204, RCAN1-212	protein_coding, protein_coding, protein_coding, protein_coding, protein_coding, protein_coding, protein_coding, protein_coding, protein_coding, protein_coding
ENSG00000039068,20	CDH1	0.65902	0.044649667	24.49032084	1.162456794	0.568927997	0.00415392	0.007490372	0.191343667	FALSE	FALSE	FALSE	FALSE	ENST00000261769,10, ENST00000422392,6	CDH1-201, CDH1-202	protein_coding, protein_coding
ENSG00000189060,6	H1-0	80.83451967	11.341063	2205.790737	1.161815616	0.080110671	1.75E-48	3.73E-47	89.11799667	TRUE	TRUE	TRUE	TRUE	ENST00000340857,4	H1-0-201	protein_coding
ENSG00000178694,10	NSUN3	9.082795333	1.219638667	625.6117255	1.161730647	0.138838063	8.67E-18	4.88E-17	11.033529	TRUE	TRUE	TRUE	TRUE	ENST00000314622,9	NSUN3-201	protein_coding
ENSG00000174871,11	CNIH2	3.77802	0.368294333	42.48602909	1.161623766	0.460393396	0.001336359	0.002561327	1.433940667	TRUE	FALSE	FALSE	FALSE	ENST00000311445,7, ENST00000528852,5	CNIH2-201, CNIH2-203	protein_coding, protein_coding
ENSG00000072041,18	SLC6A15	49.09632567	6.915270667	1843.795494	1.161604451	0.07984905	9.11E-49	1.96E-47	50.848171	TRUE	TRUE	TRUE	TRUE	ENST00000266682,10, ENST00000680963,1, ENST00000680892,1, ENST00000680469,1, ENST00000681106,1, ENST00000681721,1, ENST00000680379,1, ENST00000552192,5, ENST00000681688,1, ENST00000680714,1, ENST00000450363,4, ENST00000679453,1, ENST00000681281,1	SLC6A15-201, SLC6A15-234, SLC6A15-232, SLC6A15-228, SLC6A15-235, SLC6A15-243, SLC6A15-227, SLC6A15-211, SLC6A15-242, SLC6A15-230, SLC6A15-203, SLC6A15-215, SLC6A15-237	protein_coding, protein_coding, protein_coding, protein_coding, protein_coding, protein_coding, protein_coding, protein_coding, protein_coding, protein_coding, protein_coding, protein_coding, protein_coding
ENSG00000120696,9	KBTBD7	7.803017	1.043454667	406.7192632	1.161426634	0.174741081	4.35E-12	1.72E-11	12.60163133	TRUE	TRUE	TRUE	TRUE	ENST00000379483,4	KBTBD7-201	protein_coding
ENSG00000005889,16	ZFX	17.821563	2.441538667	1376.73801	1.161283622	0.104566879	1.76E-29	1.77E-28	21.68302367	TRUE	TRUE	TRUE	TRUE	ENST00000539115,5, ENST00000379188,7, ENST00000304543,10, ENST00000379177,5, ENST00000338565,3	ZFX-211, ZFX-204, ZFX-201, ZFX-203, ZFX-202	protein_coding, protein_coding, protein_coding, protein_coding, protein_coding
ENSG00000188763,5	FZD9	5.80002	0.707769333	142.55867	1.160751111	0.27802701	4.06E-06	1.02E-05	3.487721333	TRUE	TRUE	FALSE	FALSE	ENST00000344575,5	FZD9-201	protein_coding
ENSG00000162444,12	RBP7	22.785177	2.828713333	105.2706905	1.160635399	0.264842843	1.61E-06	4.20E-06	7.885915667	TRUE	TRUE	TRUE	FALSE	ENST00000294435,8	RBP7-201	protein_coding
ENSG00000035862,12	TIMP2	13.131752	1.836336333	472.3045493	1.160139961	0.137806443	5.65E-18	3.20E-17	9.250411667	TRUE	TRUE	TRUE	FALSE	ENST00000585421,5, ENST00000536189,6, ENST00000262768,11, ENST00000586057,5	TIMP2-203, TIMP2-202, TIMP2-201, TIMP2-204	protein_coding, protein_coding, protein_coding, protein_coding
ENSG00000143384,14	MCL1	108.0164053	15.825368	4868.747495	1.159880173	0.049184406	8.93E-124	1.38E-121	114.139455	TRUE	TRUE	TRUE	TRUE	ENST00000678770,1, ENST00000678610,1, ENST00000620947,4, ENST00000369026,3, ENST00000307940,3	MCL1-208, MCL1-207, MCL1-205, MCL1-202, MCL1-201	protein_coding, protein_coding, protein_coding, protein_coding, protein_coding
ENSG00000114395,11	CYB561D2	31.12078933	4.481383333	346.6727996	1.159413236	0.194016694	3.31E-10	1.15E-09	34.015444	TRUE	TRUE	TRUE	TRUE	ENST00000424512,5, ENST00000232508,9, ENST00000418577,1, ENST00000425346,6	CYB561D2-204, CYB561D2-201, CYB561D2-202, CYB561D2-205	protein_coding, protein_coding, protein_coding, protein_coding
ENSG00000130312,7	MRPL34	108.8620037	15.16661433	672.6334161	1.158941166	0.14313499	8.38E-17	4.47E-16	98.39729633	TRUE	TRUE	TRUE	TRUE	ENST00000595444,1, ENST00000600434,5, ENST00000594999,1, ENST00000602206,1, ENST00000252602,2	MRPL34-203, MRPL34-205, MRPL34-202, MRPL34-206, MRPL34-201	protein_coding, protein_coding, protein_coding, protein_coding, protein_coding
ENSG00000006638,13	TBXA2R	4.531266	0.678388667	96.71714162	1.158762721	0.30802936	2.26E-05	5.27E-05	1.508699333	TRUE	FALSE	FALSE	FALSE	ENST00000375190,10, ENST00000589966,1, ENST00000411851,3	TBXA2R-201, TBXA2R-204, TBXA2R-202	protein_coding, protein_coding, protein_coding
ENSG00000256537,5	SMIM10L1	9.981752667	1.351162333	559.5949896	1.158666846	0.149205341	1.21E-15	5.99E-15	15.150317	TRUE	TRUE	TRUE	TRUE	ENST00000622602,2	SMIM10L1-201	protein_coding
ENSG00000009954,11	BAZ1B	62.071094	8.908123667	5364.155285	1.158116495	0.058184497	5.73E-89	3.77E-87	47.34471067	TRUE	TRUE	TRUE	TRUE	ENST00000339594,9, ENST00000404251,1	BAZ1B-201, BAZ1B-202	protein_coding, protein_coding
ENSG00000110422,12	HIPK3	24.703079	3.592721	1639.966845	1.15805737	0.089950916	9.54E-39	1.39E-37	19.63444867	TRUE	TRUE	TRUE	TRUE	ENST00000525975,5, ENST00000303296,9, ENST00000379016,7, ENST00000456517,2	HIPK3-204, HIPK3-201, HIPK3-202, HIPK3-203	protein_coding, protein_coding, protein_coding, protein_coding
ENSG00000087303,19	NID2	8.981365	1.274081	495.805727	1.158003716	0.134834812	1.32E-18	7.72E-18	5.715087	TRUE	TRUE	TRUE	FALSE	ENST00000216286,10	NID2-201	protein_coding
ENSG00000177301,16	KCNA2	0.136488	0.003527333	11.06339447	1.156965301	0.933609026	0.011909223	0.019961921	0.073569333	FALSE	FALSE	FALSE	FALSE	ENST00000640774,2, ENST00000638616,2, ENST00000316361,10, ENST00000638477,2, ENST00000639048,2, ENST00000675391,1, ENST00000639233,2, ENST00000633222,1, ENST00000369770,7, ENST00000638532,1, ENST00000485317,6, ENST00000640956,1	KCNA2-214, KCNA2-208, KCNA2-201, KCNA2-206, KCNA2-209, KCNA2-217, KCNA2-211, KCNA2-205, KCNA2-202, KCNA2-207, KCNA2-203, KCNA2-215	protein_coding, protein_coding, protein_coding, protein_coding, protein_coding, protein_coding, protein_coding, protein_coding, protein_coding, protein_coding, protein_coding, protein_coding
ENSG00000157111,13	TMEM171	4.643672333	0.458856333	41.62815331	1.156710597	0.486079366	0.001964906	0.003689264	2.249062333	TRUE	TRUE	FALSE	FALSE	ENST00000287773,5, ENST00000454765,7	TMEM171-201, TMEM171-202	protein_coding, protein_coding
ENSG00000185686,18	PRAME	85.49406967	12.159699	2049.021945	1.156687271	0.070662103	4.86E-61	1.52E-59	63.00195267	TRUE	TRUE	TRUE	TRUE	ENST00000405655,8, ENST00000398743,6, ENST00000398741,5, ENST00000543184,5, ENST00000402697,5, ENST00000406503,1	PRAME-205, PRAME-202, PRAME-201, PRAME-214, PRAME-203, PRAME-206	protein_coding, protein_coding, protein_coding, protein_coding, protein_coding, protein_coding
ENSG00000150687,12	PRSS23	8.344482333	1.110484333	359.7317174	1.156671254	0.20299931	1.76E-09	5.77E-09	16.49255133	TRUE	TRUE	TRUE	TRUE	ENST00000533902,2, ENST00000280258,6	PRSS23-209, PRSS23-201	protein_coding, protein_coding
ENSG00000114978,18	MOB1A	105.999653	15.135121	4239.052598	1.15647293	0.057355975	3.18E-91	2.18E-89	107.9892237	TRUE	TRUE	TRUE	TRUE	ENST00000396049,5	MOB1A-201	protein_coding
ENSG00000106460,19	TMEM106B	17.39573833	2.450041	1419.450202	1.156397292	0.084516502	1.98E-43	3.47E-42	11.20983267	TRUE	TRUE	TRUE	TRUE	ENST00000396668,8, ENST00000396667,7	TMEM106B-202, TMEM106B-201	protein_coding, protein_coding
ENSG00000166823,6	MESP1	11.962093	1.576469333	130.3452773	1.156269648	0.267799721	2.19E-06	5.65E-06	7.746909333	TRUE	TRUE	TRUE	FALSE	ENST00000300057,5	MESP1-201	protein_coding
ENSG00000101846,9	STS	3.264796	0.417282667	264.8255908	1.156077366	0.204893471	2.44E-09	7.89E-09	3.087818	TRUE	TRUE	FALSE	FALSE	ENST00000666110,2, ENST00000674429,1, ENST00000660000,2, ENST00000217961,5	STS-205, STS-206, STS-203, STS-201	protein_coding, protein_coding, protein_coding, protein_coding
ENSG00000132205,11	EMILIN2	10.44426833	1.512057333	1161.481938	1.155542022	0.109675705	8.98E-27	7.98E-26	11.40246433	TRUE	TRUE	TRUE	TRUE	ENST00000254528,4	EMILIN2-201	protein_coding
ENSG00000168806,8	LCMT2	12.833626	1.797717333	499.3889929	1.155146735	0.170378396	1.79E-12	7.27E-12	18.00494733	TRUE	TRUE	TRUE	TRUE	ENST00000305641,7, ENST00000567039,1	LCMT2-201, LCMT2-202	protein_coding, protein_coding
ENSG00000197566,10	ZNF624	4.317386333	0.578769667	207.4029436	1.154495644	0.222776709	3.17E-08	9.44E-08	5.084473333	TRUE	TRUE	FALSE	FALSE	ENST00000311331,12	ZNF624-201	protein_coding
ENSG00000145779,8	TNFAIP8	18.92819733	2.606501667	253.2076707	1.152962108	0.193649702	3.87E-10	1.33E-09	14.06277533	TRUE	TRUE	TRUE	TRUE	ENST00000274456,6, ENST00000513374,1, ENST00000503646,1, ENST00000504642,1, ENST00000504771,3, ENST00000415806,2	TNFAIP8-201, TNFAIP8-207, TNFAIP8-204, TNFAIP8-205, TNFAIP8-206, TNFAIP8-203	protein_coding, protein_coding, protein_coding, protein_coding, protein_coding, protein_coding
ENSG00000123908,12	AGO2	32.06184233	4.610715667	4329.704035	1.151754479	0.091506544	3.89E-37	5.35E-36	20.71644767	TRUE	TRUE	TRUE	TRUE	ENST00000220592,10, ENST00000519980,5	AGO2-201, AGO2-205	protein_coding, protein_coding
ENSG00000179403,12	VWA1	5.828080667	0.822348	241.8313821	1.151553234	0.212464683	8.75E-09	2.72E-08	5.330276	TRUE	TRUE	FALSE	FALSE	ENST00000338660,5, ENST00000476993,2	VWA1-201, VWA1-203	protein_coding, protein_coding
ENSG00000106852,16	LHX6	7.436575667	0.984416333	180.0108126	1.151304642	0.257225103	1.09E-06	2.86E-06	6.494035333	TRUE	TRUE	TRUE	FALSE	ENST00000373755,6, ENST00000373754,6, ENST00000340587,7, ENST00000394319,9, ENST00000559895,5, ENST00000541397,2, ENST00000482062,1, ENST00000464484,3	LHX6-203, LHX6-202, LHX6-201, LHX6-204, LHX6-210, LHX6-207, LHX6-206, LHX6-205	protein_coding, protein_coding, protein_coding, protein_coding, protein_coding, protein_coding, protein_coding, protein_coding
ENSG00000055917,16	PUM2	37.92185167	5.416344333	2527.056484	1.150610465	0.073714576	9.90E-56	2.63E-54	47.25403267	TRUE	TRUE	TRUE	TRUE	ENST00000338086,9, ENST00000361078,7	PUM2-201, PUM2-202	protein_coding, protein_coding
ENSG00000106799,14	TGFBR1	14.78876933	2.025282	887.9092433	1.148788333	0.118808983	6.33E-23	4.69E-22	20.99261033	TRUE	TRUE	TRUE	TRUE	ENST00000698941,1, ENST00000374990,6, ENST00000374994,9, ENST00000552516,5, ENST00000549021,6, ENST00000550253,1	TGFBR1-211, TGFBR1-201, TGFBR1-202, TGFBR1-209, TGFBR1-206, TGFBR1-208	protein_coding, protein_coding, protein_coding, protein_coding, protein_coding, protein_coding
ENSG00000184368,16	MAP7D2	9.332114	1.300564	408.9224251	1.148092907	0.140499733	4.70E-17	2.54E-16	3.895882333	TRUE	TRUE	FALSE	FALSE	ENST00000379651,7, ENST00000379643,10, ENST00000443379,7, ENST00000452324,3	MAP7D2-202, MAP7D2-201, MAP7D2-203, MAP7D2-204	protein_coding, protein_coding, protein_coding, protein_coding
ENSG00000140557,12	ST8SIA2	0.287831667	0.008453333	8.006323748	1.14796896	0.978277321	0.012017589	0.020130708	0.029326667	FALSE	FALSE	FALSE	FALSE	ENST00000268164,8, ENST00000539113,5	ST8SIA2-201, ST8SIA2-202	protein_coding, protein_coding
ENSG00000184500,16	PROS1	11.42252567	1.506029	275.312386	1.147490856	0.181923121	4.30E-11	1.58E-10	5.553442	TRUE	TRUE	TRUE	FALSE	ENST00000394236,9, ENST00000650591,1, ENST00000648853,1, ENST00000348974,5, ENST00000647936,1, ENST00000407433,6	PROS1-202, PROS1-212, PROS1-209, PROS1-201, PROS1-206, PROS1-203	protein_coding, protein_coding, protein_coding, protein_coding, protein_coding, protein_coding
ENSG00000118985,16	ELL2	13.27983333	1.864052667	726.7535083	1.145775119	0.12105075	4.60E-22	3.25E-21	12.04118233	TRUE	TRUE	TRUE	TRUE	ENST00000237853,9	ELL2-201	protein_coding
ENSG00000185728,17	YTHDF3	37.51654033	5.333401667	1890.325371	1.145624195	0.087822377	1.08E-39	1.62E-38	53.01359833	TRUE	TRUE	TRUE	TRUE	ENST00000617200,1, ENST00000623280,3, ENST00000539294,6, ENST00000621957,4, ENST00000517371,5, ENST00000621413,4, ENST00000621890,4, ENST00000621820,4	YTHDF3-209, YTHDF3-216, YTHDF3-205, YTHDF3-215, YTHDF3-201, YTHDF3-212, YTHDF3-214, YTHDF3-213	protein_coding, protein_coding, protein_coding, protein_coding, protein_coding, protein_coding, protein_coding, protein_coding
ENSG00000198898,15	CAPZA2	79.237337	11.336353	1406.338459	1.145265294	0.123955279	3.89E-21	2.63E-20	67.97432767	TRUE	TRUE	TRUE	TRUE	ENST00000361183,8, ENST00000639546,1, ENST00000490693,5	CAPZA2-201, CAPZA2-214, CAPZA2-212	protein_coding, protein_coding, protein_coding
ENSG00000075651,17	PLD1	6.557941	0.876517667	320.4298459	1.144956824	0.20783389	5.43E-09	1.72E-08	2.812419333	TRUE	TRUE	FALSE	FALSE	ENST00000351298,9, ENST00000356327,9, ENST00000627725,1	PLD1-201, PLD1-202, PLD1-216	protein_coding, protein_coding, protein_coding
ENSG00000157657,15	ZNF618	9.604056333	1.366868333	1260.648181	1.144389821	0.105994544	5.66E-28	5.34E-27	9.684080667	TRUE	TRUE	TRUE	FALSE	ENST00000615615,4, ENST00000288466,11, ENST00000374126,10	ZNF618-207, ZNF618-201, ZNF618-203	protein_coding, protein_coding, protein_coding
ENSG00000238243,3	OR2W3	1.661610333	0.074602	14.11728457	1.144272005	0.915330204	0.012539604	0.02095166	0.789593333	FALSE	FALSE	FALSE	FALSE	ENST00000360358,3	OR2W3-201	protein_coding
ENSG00000180185,13	FAHD1	34.12438233	4.803922667	729.8962726	1.143773882	0.124948552	8.66E-21	5.74E-20	42.04859967	TRUE	TRUE	TRUE	TRUE	ENST00000382666,6, ENST00000382668,8, ENST00000427358,5	FAHD1-201, FAHD1-202, FAHD1-203	protein_coding, protein_coding, protein_coding
ENSG00000101350,8	KIF3B	15.29527233	2.172577333	1549.12278	1.143639594	0.091140816	6.51E-37	8.91E-36	21.79535033	TRUE	TRUE	TRUE	TRUE	ENST00000375712,4	KIF3B-201	protein_coding
ENSG00000168143,9	FAM83B	0.406258	0.029097667	20.95387988	1.143597811	0.743575934	0.010333999	0.017494713	0.309479333	FALSE	FALSE	FALSE	FALSE	ENST00000306858,8	FAM83B-201	protein_coding
ENSG00000124208,16	PEDS1-UBE2V1	2.091019333	0.329334	71.86631805	1.143083629	0.470800409	0.001824286	0.003440412	3.45966	TRUE	TRUE	FALSE	FALSE	ENST00000341698,2	PEDS1-UBE2V1-201	protein_coding
ENSG00000138767,14	CNOT6L	22.07212167	3.113172333	1068.431785	1.142980711	0.113247368	9.45E-25	7.67E-24	20.078	TRUE	TRUE	TRUE	TRUE	ENST00000504123,7, ENST00000649644,1, ENST00000515506,6, ENST00000512485,6	CNOT6L-201, CNOT6L-208, CNOT6L-207, CNOT6L-206	protein_coding, protein_coding, protein_coding, protein_coding
ENSG00000141404,17	GNAL	10.30347833	1.460854333	638.8277794	1.142949318	0.127258775	4.23E-20	2.68E-19	8.083486	TRUE	TRUE	TRUE	FALSE	ENST00000334049,11, ENST00000535121,5, ENST00000269162,9, ENST00000423027,8, ENST00000602628,1	GNAL-202, GNAL-204, GNAL-201, GNAL-203, GNAL-210	protein_coding, protein_coding, protein_coding, protein_coding, protein_coding
ENSG00000158186,13	MRAS	8.490941667	1.420033667	400.4350629	1.142405558	0.162085397	2.83E-13	1.21E-12	5.992549667	TRUE	TRUE	TRUE	FALSE	ENST00000614350,4, ENST00000289104,8, ENST00000423968,7, ENST00000621127,4, ENST00000464896,5, ENST00000474559,1	MRAS-210, MRAS-201, MRAS-202, MRAS-211, MRAS-204, MRAS-205	protein_coding, protein_coding, protein_coding, protein_coding, protein_coding, protein_coding
ENSG00000134369,16	NAV1	4.835254	0.697703667	694.4835149	1.142228017	0.125212853	1.17E-20	7.69E-20	3.691220667	TRUE	TRUE	FALSE	FALSE	ENST00000685211,1, ENST00000367302,5, ENST00000367296,8, ENST00000367295,5	NAV1-210, NAV1-203, NAV1-202, NAV1-201	protein_coding, protein_coding, protein_coding, protein_coding
ENSG00000176125,7	UFSP1	12.95195467	1.773995667	136.3116858	1.141367728	0.276905303	5.46E-06	1.35E-05	9.078910667	TRUE	TRUE	TRUE	FALSE	ENST00000388761,4, ENST00000672365,3	UFSP1-201, UFSP1-202	protein_coding, protein_coding
ENSG00000143337,19	TOR1AIP1	39.30933133	5.719225667	1572.994872	1.141046023	0.081847082	5.75E-45	1.07E-43	41.221013	TRUE	TRUE	TRUE	TRUE	ENST00000528443,6, ENST00000606911,7, ENST00000271583,7, ENST00000435319,8	TOR1AIP1-208, TOR1AIP1-212, TOR1AIP1-201, TOR1AIP1-202	protein_coding, protein_coding, protein_coding, protein_coding
ENSG00000170855,4	TRIAP1	94.766033	14.13096467	1037.052097	1.140818407	0.112270008	4.72E-25	3.89E-24	125.378978	TRUE	TRUE	TRUE	TRUE	ENST00000546954,2	TRIAP1-202	protein_coding
ENSG00000172238,6	ATOH1	0.344301667	0	5.867842521	1.140752257	0.96126533	0.012496489	0.020886269	0.233117667	FALSE	FALSE	FALSE	FALSE	ENST00000306011,6	ATOH1-201	protein_coding
ENSG00000155508,14	CNOT8	53.01815133	7.801043333	1201.801409	1.140648692	0.112646502	6.79E-25	5.55E-24	55.49883067	TRUE	TRUE	TRUE	TRUE	ENST00000523698,5, ENST00000517876,5, ENST00000521450,5, ENST00000403027,6, ENST00000524105,5, ENST00000520671,5, ENST00000521583,5, ENST00000285896,11, ENST00000519404,5	CNOT8-224, CNOT8-204, CNOT8-217, CNOT8-202, CNOT8-225, CNOT8-214, CNOT8-218, CNOT8-201, CNOT8-210	protein_coding, protein_coding, protein_coding, protein_coding, protein_coding, protein_coding, protein_coding, protein_coding, protein_coding
ENSG00000125247,16	TMTC4	10.689181	1.492025667	322.1097193	1.140460938	0.164855334	7.18E-13	2.99E-12	4.487810333	TRUE	TRUE	FALSE	FALSE	ENST00000342624,10, ENST00000376234,7, ENST00000328767,9	TMTC4-202, TMTC4-203, TMTC4-201	protein_coding, protein_coding, protein_coding
ENSG00000112624,13	BICRAL	2.873299	0.401502	213.5834517	1.140216226	0.218493252	2.74E-08	8.21E-08	2.435571667	TRUE	TRUE	FALSE	FALSE	ENST00000614467,4, ENST00000314073,10, ENST00000394168,1	BICRAL-203, BICRAL-201, BICRAL-202	protein_coding, protein_coding, protein_coding
ENSG00000258311,5	ENSG00000258311	5.241730333	0.672609333	170.9166009	1.139939305	0.286655304	1.01E-05	2.45E-05	3.662226667	TRUE	TRUE	FALSE	FALSE	ENST00000550412,5, ENST00000549424,1	ENST00000550412, ENST00000549424	protein_coding, protein_coding
ENSG00000241106,8	HLA-DOB	3.724326	0.423959667	45.85780807	1.139848181	0.439924186	0.001200758	0.00231665	1.985673	TRUE	FALSE	FALSE	FALSE	ENST00000438763,7, ENST00000648009,1	HLA-DOB-206, HLA-DOB-210	protein_coding, protein_coding
ENSG00000165312,7	OTUD1	7.501723667	1.020228	269.4840121	1.139739367	0.21594514	1.99E-08	6.04E-08	6.160093667	TRUE	TRUE	TRUE	FALSE	ENST00000376495,5	OTUD1-201	protein_coding
ENSG00000271601,4	LIX1L	39.69942767	5.801516667	1523.648453	1.139676392	0.082863578	7.86E-44	1.41E-42	39.849198	TRUE	TRUE	TRUE	TRUE	ENST00000604000,4	LIX1L-201	protein_coding
ENSG00000084090,14	STARD7	184.431483	27.30992533	6767.414684	1.139440809	0.048328301	1.08E-123	1.66E-121	178.4965463	TRUE	TRUE	TRUE	TRUE	ENST00000337288,10	STARD7-201	protein_coding
ENSG00000213638,6	ADAT3	15.781982	2.198194333	330.7361737	1.139281213	0.183520867	8.36E-11	3.02E-10	14.31606667	TRUE	TRUE	TRUE	TRUE	ENST00000329478,4	ADAT3-201	protein_coding
ENSG00000127334,11	DYRK2	18.44399067	2.680837333	1670.3165	1.138678034	0.096599975	7.34E-33	8.54E-32	22.82525833	TRUE	TRUE	TRUE	TRUE	ENST00000344096,4, ENST00000393555,3	DYRK2-202, DYRK2-203	protein_coding, protein_coding
ENSG00000108932,13	SLC16A6	0.805425667	0.052042667	27.99414957	1.138008604	0.667760102	0.008383975	0.014411873	0.516781667	FALSE	FALSE	FALSE	FALSE	ENST00000327268,8, ENST00000580666,6	SLC16A6-201, SLC16A6-202	protein_coding, protein_coding
ENSG00000157693,15	TMEM268	7.812632667	1.143592333	372.146257	1.137816256	0.160020731	1.83E-13	7.98E-13	6.276419333	TRUE	TRUE	TRUE	FALSE	ENST00000374049,4, ENST00000288502,9	TMEM268-202, TMEM268-201	protein_coding, protein_coding
ENSG00000049130,16	KITLG	13.607945	1.932388667	566.4646504	1.137645626	0.13846633	3.37E-17	1.84E-16	15.66810733	TRUE	TRUE	TRUE	TRUE	ENST00000644744,1, ENST00000347404,10, ENST00000357116,4	KITLG-205, KITLG-201, KITLG-202	protein_coding, protein_coding, protein_coding
ENSG00000152475,7	ZNF837	1.933860667	0.230342	53.2575855	1.137627334	0.453228279	0.001503171	0.002860511	0.971946667	FALSE	FALSE	FALSE	FALSE	ENST00000427624,2, ENST00000597582,2	ZNF837-201, ZNF837-202	protein_coding, protein_coding
ENSG00000078900,15	TP73	6.434107	0.872108667	329.2470104	1.136940931	0.171466145	5.28E-12	2.07E-11	2.478946	TRUE	TRUE	FALSE	FALSE	ENST00000378295,9, ENST00000604074,5, ENST00000354437,8, ENST00000346387,8, ENST00000357733,7, ENST00000603362,5, ENST00000604479,5, ENST00000378280,5, ENST00000378285,5, ENST00000378288,8, ENST00000378290,4	TP73-208, TP73-211, TP73-202, TP73-201, TP73-203, TP73-209, TP73-213, TP73-204, TP73-205, TP73-206, TP73-207	protein_coding, protein_coding, protein_coding, protein_coding, protein_coding, protein_coding, protein_coding, protein_coding, protein_coding, protein_coding, protein_coding
ENSG00000143315,8	PIGM	16.924704	2.345141667	1026.496577	1.136520123	0.099969772	9.78E-31	1.05E-29	16.66526733	TRUE	TRUE	TRUE	TRUE	ENST00000368090,5	PIGM-201	protein_coding
ENSG00000186889,10	TMEM17	3.245965667	0.374373667	48.50584402	1.136363432	0.505002145	0.002880147	0.00529596	3.461517667	TRUE	TRUE	FALSE	FALSE	ENST00000335390,6	TMEM17-201	protein_coding
ENSG00000142192,21	APP	197.3656207	28.85168567	8802.650091	1.13612582	0.039935517	8.31E-179	3.97E-176	140.609183	TRUE	TRUE	TRUE	TRUE	ENST00000354192,7, ENST00000348990,9, ENST00000346798,8, ENST00000357903,7, ENST00000359726,7, ENST00000440126,7, ENST00000439274,6, ENST00000358918,7	APP-203, APP-202, APP-201, APP-204, APP-206, APP-209, APP-208, APP-205	protein_coding, protein_coding, protein_coding, protein_coding, protein_coding, protein_coding, protein_coding, protein_coding
ENSG00000136240,10	KDELR2	155.212303	22.64014033	3284.224372	1.136080077	0.063702957	6.35E-72	2.64E-70	127.8402487	TRUE	TRUE	TRUE	TRUE	ENST00000258739,9, ENST00000490996,1	KDELR2-201, KDELR2-206	protein_coding, protein_coding
ENSG00000173950,16	XXYLT1	11.06195767	1.533331	403.5658628	1.134854521	0.157894499	1.06E-13	4.68E-13	8.472525	TRUE	TRUE	TRUE	FALSE	ENST00000310380,11, ENST00000437101,5, ENST00000429994,5, ENST00000356740,5	XXYLT1-201, XXYLT1-205, XXYLT1-204, XXYLT1-202	protein_coding, protein_coding, protein_coding, protein_coding
ENSG00000134323,13	MYCN	0.274263	0	7.068840451	1.134520455	0.956296652	0.01282574	0.021388907	0.148095667	FALSE	FALSE	FALSE	FALSE	ENST00000281043,4, ENST00000638417,1	MYCN-201, MYCN-202	protein_coding, protein_coding
ENSG00000156642,17	NPTN	55.249224	8.161937667	1394.410026	1.134435945	0.105676638	1.14E-27	1.06E-26	58.72188267	TRUE	TRUE	TRUE	TRUE	ENST00000345330,9, ENST00000351217,10, ENST00000562924,5, ENST00000563691,5	NPTN-201, NPTN-202, NPTN-204, NPTN-205	protein_coding, protein_coding, protein_coding, protein_coding
ENSG00000173546,7	CSPG4	1.142339	0.155332667	101.0394815	1.134216108	0.290615672	1.40E-05	3.33E-05	0.325685667	FALSE	FALSE	FALSE	FALSE	ENST00000308508,5	CSPG4-201	protein_coding
ENSG00000243335,10	KCTD7	8.394905333	1.198357667	416.317536	1.133473971	0.160039465	2.28E-13	9.85E-13	5.713366	TRUE	TRUE	TRUE	FALSE	ENST00000639828,2, ENST00000275532,8, ENST00000640385,1, ENST00000443322,1, ENST00000639879,1, ENST00000640851,1	KCTD7-206, KCTD7-201, KCTD7-209, KCTD7-202, KCTD7-207, KCTD7-211	protein_coding, protein_coding, protein_coding, protein_coding, protein_coding, protein_coding
ENSG00000135622,13	SEMA4F	9.570533333	1.491037333	543.6499205	1.132944043	0.134141618	4.92E-18	2.80E-17	9.798264333	TRUE	TRUE	TRUE	FALSE	ENST00000611975,4, ENST00000357877,7, ENST00000339773,9	SEMA4F-210, SEMA4F-202, SEMA4F-201	protein_coding, protein_coding, protein_coding
ENSG00000188786,10	MTF1	9.169721333	1.335881333	818.3434913	1.132937043	0.115643072	1.91E-23	1.45E-22	6.765415	TRUE	TRUE	TRUE	FALSE	ENST00000373036,5	MTF1-201	protein_coding
ENSG00000258818,4	RNASE4	3.679031667	0.212592667	55.46821257	1.132827264	0.826905617	0.012577893	0.021011177	3.702579667	TRUE	TRUE	FALSE	FALSE	ENST00000555835,3, ENST00000397995,2, ENST00000555597,1	RNASE4-203, RNASE4-201, RNASE4-202	protein_coding, protein_coding, protein_coding
ENSG00000221916,4	C19orf73	4.998917667	0.474456667	32.98870992	1.132501936	0.607108237	0.006511608	0.011411252	5.050669	TRUE	TRUE	FALSE	FALSE	ENST00000408991,4	C19orf73-201	protein_coding
ENSG00000176148,16	TCP11L1	16.41409367	2.263242333	454.0430348	1.132444579	0.163153599	6.28E-13	2.63E-12	11.672354	TRUE	TRUE	TRUE	FALSE	ENST00000334274,9, ENST00000432887,5, ENST00000531632,6	TCP11L1-201, TCP11L1-202, TCP11L1-209	protein_coding, protein_coding, protein_coding
ENSG00000173926,6	MARCHF3	5.786248667	0.761335	154.8724539	1.132191125	0.220668537	4.50E-08	1.32E-07	2.780834667	TRUE	TRUE	FALSE	FALSE	ENST00000308660,6, ENST00000515241,1	MARCHF3-201, MARCHF3-205	protein_coding, protein_coding
ENSG00000159216,19	RUNX1	2.525316333	0.359835667	151.3826822	1.131324136	0.278848468	7.45E-06	1.82E-05	1.375722667	TRUE	FALSE	FALSE	FALSE	ENST00000344691,8, ENST00000437180,5, ENST00000675419,1, ENST00000300305,7, ENST00000399240,5, ENST00000358356,9	RUNX1-202, RUNX1-207, RUNX1-218, RUNX1-201, RUNX1-205, RUNX1-203	protein_coding, protein_coding, protein_coding, protein_coding, protein_coding, protein_coding
ENSG00000152749,8	GPR180	21.65038267	3.368862	1629.045277	1.131262305	0.09322772	1.16E-34	1.44E-33	23.31683033	TRUE	TRUE	TRUE	TRUE	ENST00000376958,5	GPR180-201	protein_coding
ENSG00000144857,15	BOC	10.497562	1.479878	415.7796565	1.130732764	0.156790061	8.98E-14	3.99E-13	9.903240333	TRUE	TRUE	TRUE	FALSE	ENST00000495514,5, ENST00000682979,1, ENST00000485230,5, ENST00000273395,8, ENST00000355385,7, ENST00000484034,1	BOC-215, BOC-218, BOC-212, BOC-201, BOC-202, BOC-211	protein_coding, protein_coding, protein_coding, protein_coding, protein_coding, protein_coding
ENSG00000187808,5	SOWAHD	0.352069667	0	6.311054994	1.130730584	0.959279064	0.01297675	0.021622425	0.228415	FALSE	FALSE	FALSE	FALSE	ENST00000343905,5	SOWAHD-201	protein_coding
ENSG00000169604,21	ANTXR1	22.18293367	3.175647	1431.101426	1.129775194	0.085757014	2.08E-40	3.22E-39	16.52707733	TRUE	TRUE	TRUE	TRUE	ENST00000303714,9, ENST00000409829,7, ENST00000463335,2, ENST00000409349,7, ENST00000681816,1, ENST00000482235,2	ANTXR1-201, ANTXR1-203, ANTXR1-204, ANTXR1-202, ANTXR1-211, ANTXR1-206	protein_coding, protein_coding, protein_coding, protein_coding, protein_coding, protein_coding
ENSG00000104140,7	RHOV	5.815543333	0.724994667	130.3419101	1.128990149	0.274761516	6.02E-06	1.49E-05	5.690113	TRUE	TRUE	TRUE	FALSE	ENST00000220507,5	RHOV-201	protein_coding
ENSG00000166847,10	DCTN5	59.83185667	8.987207333	3181.709041	1.128368672	0.08380167	4.26E-42	7.13E-41	64.565896	TRUE	TRUE	TRUE	TRUE	ENST00000300087,7, ENST00000563998,5, ENST00000568589,5, ENST00000568272,1	DCTN5-201, DCTN5-204, DCTN5-208, DCTN5-207	protein_coding, protein_coding, protein_coding, protein_coding
ENSG00000105137,13	SYDE1	16.809282	2.467944	762.0431564	1.127697054	0.122629077	6.20E-21	4.14E-20	12.016653	TRUE	TRUE	TRUE	TRUE	ENST00000342784,7, ENST00000600440,5, ENST00000600252,5	SYDE1-201, SYDE1-204, SYDE1-203	protein_coding, protein_coding, protein_coding
ENSG00000143569,19	UBAP2L	110.2349007	16.12665767	5984.6166	1.127604442	0.043392194	1.21E-149	3.28E-147	117.120552	TRUE	TRUE	TRUE	TRUE	ENST00000343815,10, ENST00000613315,4, ENST00000271877,11, ENST00000428931,6, ENST00000361546,6	UBAP2L-202, UBAP2L-220, UBAP2L-201, UBAP2L-207, UBAP2L-203	protein_coding, protein_coding, protein_coding, protein_coding, protein_coding
ENSG00000198176,13	TFDP1	130.338653	19.13949467	3198.563592	1.127543003	0.057564176	3.36E-86	2.09E-84	60.90612167	TRUE	TRUE	TRUE	TRUE	ENST00000375370,10	TFDP1-201	protein_coding
ENSG00000182175,15	RGMA	11.811696	1.690243667	565.9746721	1.127465255	0.158502643	1.86E-13	8.11E-13	21.145925	TRUE	TRUE	TRUE	TRUE	ENST00000329082,12, ENST00000425933,6, ENST00000543599,5, ENST00000542321,6, ENST00000557301,2, ENST00000557420,1, ENST00000556658,1	RGMA-201, RGMA-202, RGMA-204, RGMA-203, RGMA-210, RGMA-211, RGMA-208	protein_coding, protein_coding, protein_coding, protein_coding, protein_coding, protein_coding, protein_coding
ENSG00000154429,11	CCSAP	36.423537	5.118981333	1647.580891	1.127361895	0.079724405	3.61E-46	7.08E-45	38.850676	TRUE	TRUE	TRUE	TRUE	ENST00000366687,5, ENST00000284617,7, ENST00000366686,1	CCSAP-203, CCSAP-201, CCSAP-202	protein_coding, protein_coding, protein_coding
ENSG00000179304,18	FAM156B	2.602431333	0.193045333	78.85998292	1.126503011	0.696635526	0.009915293	0.016822036	3.75492	TRUE	FALSE	FALSE	FALSE	ENST00000616419,4, ENST00000416841,8, ENST00000593751,7, ENST00000509613,1	FAM156B-207, FAM156B-201, FAM156B-203, FAM156B-202	protein_coding, protein_coding, protein_coding, protein_coding
ENSG00000063660,9	GPC1	8.243423667	1.140661333	412.3616636	1.126028543	0.156172509	9.24E-14	4.10E-13	5.672443667	TRUE	TRUE	TRUE	FALSE	ENST00000264039,7, ENST00000420138,5	GPC1-201, GPC1-202	protein_coding, protein_coding
ENSG00000165512,5	ZNF22	47.15701133	7.047381333	1150.415318	1.125828023	0.104847556	1.14E-27	1.06E-26	92.12352633	TRUE	TRUE	TRUE	TRUE	ENST00000298299,4	ZNF22-201	protein_coding
ENSG00000060749,16	QSER1	42.814324	6.264899667	4058.316967	1.125785484	0.067467352	2.82E-63	9.34E-62	42.93087133	TRUE	TRUE	TRUE	TRUE	ENST00000650167,2, ENST00000399302,7	QSER1-207, QSER1-201	protein_coding, protein_coding
ENSG00000110911,17	SLC11A2	25.58371567	3.843792333	917.1109294	1.12542842	0.110192773	2.92E-25	2.43E-24	25.643307	TRUE	TRUE	TRUE	TRUE	ENST00000644495,1, ENST00000547688,7, ENST00000643884,1, ENST00000547198,5, ENST00000262052,9, ENST00000394904,9, ENST00000541174,6, ENST00000545993,7, ENST00000546743,5	SLC11A2-229, SLC11A2-211, SLC11A2-228, SLC11A2-208, SLC11A2-201, SLC11A2-202, SLC11A2-203, SLC11A2-204, SLC11A2-207	protein_coding, protein_coding, protein_coding, protein_coding, protein_coding, protein_coding, protein_coding, protein_coding, protein_coding
ENSG00000134222,16	PSRC1	35.48407533	5.160480333	951.3125	1.125330285	0.111834306	1.37E-24	1.10E-23	41.43522	TRUE	TRUE	TRUE	TRUE	ENST00000369904,7, ENST00000409267,5, ENST00000369909,7, ENST00000369907,7, ENST00000409138,6, ENST00000369903,6	PSRC1-202, PSRC1-206, PSRC1-204, PSRC1-203, PSRC1-205, PSRC1-201	protein_coding, protein_coding, protein_coding, protein_coding, protein_coding, protein_coding
ENSG00000135241,17	PNPLA8	16.417659	2.279607	538.9681301	1.124985642	0.13717884	4.00E-17	2.17E-16	11.99219467	TRUE	TRUE	TRUE	TRUE	ENST00000257694,13, ENST00000426128,6, ENST00000422087,5, ENST00000453144,5, ENST00000436062,5	PNPLA8-201, PNPLA8-204, PNPLA8-203, PNPLA8-208, PNPLA8-206	protein_coding, protein_coding, protein_coding, protein_coding, protein_coding
ENSG00000142149,9	HUNK	2.770340667	0.357559333	250.9895182	1.124874639	0.190580749	5.84E-10	1.98E-09	1.774135333	TRUE	FALSE	FALSE	FALSE	ENST00000270112,7	HUNK-201	protein_coding
ENSG00000189350,13	TOGARAM2	0.672179	0.062716333	23.82424779	1.124327544	0.609812685	0.006965418	0.012147065	0.162330333	FALSE	FALSE	FALSE	FALSE	ENST00000379558,5	TOGARAM2-201	protein_coding
ENSG00000064309,16	CDON	6.820605667	0.969686667	650.0334112	1.124261279	0.148597652	6.43E-15	3.07E-14	7.506868333	TRUE	TRUE	TRUE	FALSE	ENST00000392693,7, ENST00000684078,1, ENST00000531738,6, ENST00000263577,11	CDON-202, CDON-216, CDON-204, CDON-201	protein_coding, protein_coding, protein_coding, protein_coding
ENSG00000175536,7	LIPT2	7.737561	1.146914667	158.1294083	1.124169866	0.240020768	4.45E-07	1.21E-06	4.849596667	TRUE	TRUE	FALSE	FALSE	ENST00000310109,5	LIPT2-201	protein_coding
ENSG00000259305,6	ZHX1-C8orf76	3.923229333	0.381391667	52.83865254	1.124051554	0.485231771	0.002567816	0.00474436	4.714605	TRUE	TRUE	FALSE	FALSE	ENST00000357082,8	ZHX1-C8orf76-201	protein_coding
ENSG00000186871,7	ERCC6L	19.396724	2.897044333	1196.636814	1.123415664	0.100725877	1.18E-29	1.20E-28	28.41457367	TRUE	TRUE	TRUE	TRUE	ENST00000373657,2, ENST00000334463,4	ERCC6L-202, ERCC6L-201	protein_coding, protein_coding
ENSG00000082512,15	TRAF5	11.91996333	1.744093	424.7413782	1.123338538	0.143195192	7.28E-16	3.67E-15	7.163069	TRUE	TRUE	TRUE	FALSE	ENST00000336184,6, ENST00000261464,10, ENST00000367004,3	TRAF5-202, TRAF5-201, TRAF5-203	protein_coding, protein_coding, protein_coding
ENSG00000170439,8	METTL7B	10.37845733	1.483805667	143.5595888	1.122374198	0.248196341	9.67E-07	2.56E-06	7.779852667	TRUE	TRUE	TRUE	FALSE	ENST00000394252,4	METTL7B-201	protein_coding
ENSG00000174405,15	LIG4	12.57448067	1.781630667	514.372467	1.121390181	0.126236673	1.11E-19	6.85E-19	6.442361667	TRUE	TRUE	TRUE	FALSE	ENST00000611712,4, ENST00000405925,2, ENST00000442234,6, ENST00000689762,1, ENST00000614526,2, ENST00000692222,1, ENST00000688455,1, ENST00000686095,1, ENST00000686913,1, ENST00000688529,1, ENST00000687164,1, ENST00000687822,1, ENST00000688396,1, ENST00000688595,1, ENST00000685338,1, ENST00000686926,1, ENST00000686204,1, ENST00000690127,1, ENST00000693040,1	LIG4-203, LIG4-201, LIG4-202, LIG4-216, LIG4-204, LIG4-218, LIG4-213, LIG4-206, LIG4-208, LIG4-214, LIG4-210, LIG4-211, LIG4-212, LIG4-215, LIG4-205, LIG4-209, LIG4-207, LIG4-217, LIG4-219	protein_coding, protein_coding, protein_coding, protein_coding, protein_coding, protein_coding, protein_coding, protein_coding, protein_coding, protein_coding, protein_coding, protein_coding, protein_coding, protein_coding, protein_coding, protein_coding, protein_coding, protein_coding, protein_coding
ENSG00000173275,13	ZNF449	5.257485333	0.686403333	235.3321515	1.121150812	0.216148477	3.47E-08	1.03E-07	6.590393667	TRUE	TRUE	TRUE	FALSE	ENST00000370761,7, ENST00000339249,5	ZNF449-202, ZNF449-201	protein_coding, protein_coding
ENSG00000198113,3	TOR4A	0.661213333	0.065617667	41.18461918	1.120743531	0.567266611	0.005500382	0.009727883	0.750210333	FALSE	FALSE	FALSE	FALSE	ENST00000357503,3	TOR4A-201	protein_coding
ENSG00000286140,2	DERPC	24.74318133	3.564398333	1078.775437	1.120735801	0.238383328	4.13E-07	1.12E-06	39.27410867	TRUE	TRUE	TRUE	TRUE	ENST00000306585,9, ENST00000519520,7	DERPC-201, DERPC-202	protein_coding, protein_coding
ENSG00000140299,14	BNIP2	37.121329	5.482265667	1241.030775	1.120422216	0.107402106	3.05E-26	2.65E-25	39.73301833	TRUE	TRUE	TRUE	TRUE	ENST00000607373,6, ENST00000439052,6, ENST00000415213,7	BNIP2-211, BNIP2-203, BNIP2-201	protein_coding, protein_coding, protein_coding
ENSG00000177854,8	TMEM187	7.171581	0.913836333	81.09896775	1.120239787	0.355714132	0.000237715	0.00050022	4.739173	TRUE	TRUE	FALSE	FALSE	ENST00000369982,5	TMEM187-201	protein_coding
ENSG00000115163,15	CENPA	39.73142733	5.695552667	597.4172048	1.119434643	0.145113363	2.07E-15	1.01E-14	56.73687333	TRUE	TRUE	TRUE	TRUE	ENST00000335756,9, ENST00000233505,12	CENPA-202, CENPA-201	protein_coding, protein_coding
ENSG00000168040,5	FADD	26.52436433	3.763131333	591.0809739	1.119296646	0.136123827	3.40E-17	1.85E-16	27.127781	TRUE	TRUE	TRUE	TRUE	ENST00000301838,5	FADD-201	protein_coding
ENSG00000185033,15	SEMA4B	4.207097	0.565379667	194.4495835	1.119121595	0.227499923	1.41E-07	3.98E-07	3.476752333	TRUE	TRUE	FALSE	FALSE	ENST00000332496,10, ENST00000411539,7	SEMA4B-201, SEMA4B-202	protein_coding, protein_coding
ENSG00000136940,14	PDCL	17.53579367	2.680229667	539.9982615	1.119077233	0.144325162	1.52E-15	7.50E-15	25.90504667	TRUE	TRUE	TRUE	TRUE	ENST00000259467,9	PDCL-201	protein_coding
ENSG00000070601,10	FRMPD1	0.553031	0.050504	36.42992805	1.118951749	0.518449546	0.003771083	0.006837611	0.376669333	FALSE	FALSE	FALSE	FALSE	ENST00000377765,8, ENST00000539465,5	FRMPD1-202, FRMPD1-203	protein_coding, protein_coding
ENSG00000103404,15	USP31	7.252892667	1.122359	781.7858147	1.118444017	0.121389584	5.43E-21	3.63E-20	6.195028667	TRUE	TRUE	TRUE	FALSE	ENST00000219689,12, ENST00000567975,1	USP31-201, USP31-203	protein_coding, protein_coding
ENSG00000117228,11	GBP1	0.549202333	0.031420333	16.18584594	1.11838985	0.829308253	0.013448874	0.022357067	0.299207333	FALSE	FALSE	FALSE	FALSE	ENST00000370473,5, ENST00000681280,1	GBP1-201, GBP1-209	protein_coding, protein_coding
[truncated: 1,573 more rows]
