# Supplementary material for: The helicase domain of human Dicer prevents RNAi-independent activation of antiviral and inflammatory pathways
Source: EMBO J. 2024 Jan 29;43(5):7. doi: 10.1038/s44318-024-00035-2 (PMC10907635; doi:10.1038/s44318-024-00035-2)
Supplement: Supplementary file 8 — Source Data Fig. 7 [file 44318_2024_35_MOESM8_ESM.zip › EMBOJ-2023-115792R2_SourceData_Fig7/Fig7A_B/N1-mockvsWT-mock-DESeq2_June.txt]

#geneID	geneName	avgTPM_N1-mock	avgTPM_WT-mock	baseMean	log2FoldChange	lfcSE	pvalue	padj	min1TPM-WTmockRep123	min2TPM-WTmockRep123	min5TPM-WTmockRep123	min10TPM-WTmockRep123	transcriptIDs	transcriptNames	transcriptBiotypes
ENSG00000135899,20	SP110	4.033961667	0.017265	87.1014067	7.730559851	0.595551308	1.50E-40	4.46E-39	FALSE	FALSE	FALSE	FALSE	ENST00000258381,11, ENST00000358662,9, ENST00000392048,7, ENST00000258382,10, ENST00000489597,2, ENST00000462232,2, ENST00000540870,5, ENST00000698103,1	SP110-201, SP110-203, SP110-204, SP110-202, SP110-213, SP110-207, SP110-215, SP110-220	protein_coding, protein_coding, protein_coding, protein_coding, protein_coding, protein_coding, protein_coding, protein_coding
ENSG00000170468,8	RIOX1	0.606558	0	10.42582638	6.810709058	1.208623476	1.09E-10	6.00E-10	FALSE	FALSE	FALSE	FALSE	ENST00000304061,8	RIOX1-201	protein_coding
ENSG00000136147,18	PHF11	6.388304	0.046735667	52.95108862	6.620115468	0.671095343	6.02E-25	8.67E-24	FALSE	FALSE	FALSE	FALSE	ENST00000378319,8, ENST00000496623,5, ENST00000357596,7, ENST00000488958,5	PHF11-202, PHF11-218, PHF11-201, PHF11-215	protein_coding, protein_coding, protein_coding, protein_coding
ENSG00000113532,13	ST8SIA4	0.899468333	0.007616	18.82822451	6.108510357	0.928400499	4.54E-13	3.09E-12	FALSE	FALSE	FALSE	FALSE	ENST00000231461,10, ENST00000451528,2	ST8SIA4-201, ST8SIA4-202	protein_coding, protein_coding
ENSG00000146352,13	CLVS2	0.605272	0.005693333	24.80684339	6.09245287	0.823258085	1.40E-15	1.15E-14	FALSE	FALSE	FALSE	FALSE	ENST00000275162,10, ENST00000368438,1	CLVS2-201, CLVS2-202	protein_coding, protein_coding
ENSG00000080224,18	EPHA6	6.809766333	0.080038667	166.4557039	5.874102862	0.829536415	1.57E-14	1.18E-13	FALSE	FALSE	FALSE	FALSE	ENST00000470610,6, ENST00000389672,10, ENST00000514100,5, ENST00000502694,1	EPHA6-202, EPHA6-201, EPHA6-209, EPHA6-204	protein_coding, protein_coding, protein_coding, protein_coding
ENSG00000105894,13	PTN	6.849091	0.101506333	54.43681585	5.740439104	0.44400637	4.04E-40	1.18E-38	FALSE	FALSE	FALSE	FALSE	ENST00000348225,7, ENST00000393083,2, ENST00000699293,1	PTN-201, PTN-202, PTN-203	protein_coding, protein_coding, protein_coding
ENSG00000073756,13	PTGS2	0.511672333	0.003774	8.918815304	5.724991765	1.262441423	3.48E-08	1.48E-07	FALSE	FALSE	FALSE	FALSE	ENST00000367468,10, ENST00000680451,1	PTGS2-201, PTGS2-205	protein_coding, protein_coding
ENSG00000118596,12	SLC16A7	6.048658333	0.119711	220.3608816	5.668227273	0.253741536	2.13E-112	4.98E-110	FALSE	FALSE	FALSE	FALSE	ENST00000547379,6, ENST00000552432,5, ENST00000549465,5, ENST00000552024,5, ENST00000261187,8	SLC16A7-203, SLC16A7-216, SLC16A7-209, SLC16A7-214, SLC16A7-201	protein_coding, protein_coding, protein_coding, protein_coding, protein_coding
ENSG00000145242,14	EPHA5	1.955970667	0.034785667	74.67712263	5.577916947	0.343817941	4.83E-61	2.79E-59	FALSE	FALSE	FALSE	FALSE	ENST00000273854,7, ENST00000622150,4, ENST00000613740,5, ENST00000432638,6, ENST00000354839,8, ENST00000511294,1	EPHA5-201, EPHA5-206, EPHA5-205, EPHA5-203, EPHA5-202, EPHA5-204	protein_coding, protein_coding, protein_coding, protein_coding, protein_coding, protein_coding
ENSG00000182957,16	SPATA13	3.398253667	0.063687	188.819256	5.535649593	0.197320091	5.12E-175	3.04E-172	FALSE	FALSE	FALSE	FALSE	ENST00000424834,6, ENST00000382108,8, ENST00000382095,8, ENST00000343003,10, ENST00000399949,6, ENST00000409126,5	SPATA13-206, SPATA13-203, SPATA13-202, SPATA13-201, SPATA13-204, SPATA13-205	protein_coding, protein_coding, protein_coding, protein_coding, protein_coding, protein_coding
ENSG00000123496,8	IL13RA2	0.689951667	0	5.577296459	5.461426031	1.3283153	1.77E-07	6.97E-07	FALSE	FALSE	FALSE	FALSE	ENST00000371936,5, ENST00000243213,2	IL13RA2-202, IL13RA2-201	protein_coding, protein_coding
ENSG00000189056,15	RELN	0.225787333	0.003398333	21.79054116	5.428157439	0.761961568	1.44E-14	1.09E-13	FALSE	FALSE	FALSE	FALSE	ENST00000343529,9, ENST00000428762,6, ENST00000424685,3	RELN-201, RELN-203, RELN-202	protein_coding, protein_coding, protein_coding
ENSG00000152208,13	GRID2	0.247909667	0.002127667	7.152330194	5.307203186	1.320712646	2.54E-07	9.81E-07	FALSE	FALSE	FALSE	FALSE	ENST00000282020,9, ENST00000510992,5, ENST00000611049,4	GRID2-201, GRID2-204, GRID2-208	protein_coding, protein_coding, protein_coding
ENSG00000137959,17	IFI44L	1.710544	0.040360667	28.50921746	5.254299531	0.557804742	7.38E-23	9.44E-22	FALSE	FALSE	FALSE	FALSE	ENST00000679998,1, ENST00000681613,1, ENST00000370751,10, ENST00000459784,6, ENST00000680110,1, ENST00000680295,1, ENST00000679848,1	IFI44L-213, IFI44L-218, IFI44L-201, IFI44L-204, IFI44L-214, IFI44L-215, IFI44L-212	protein_coding, protein_coding, protein_coding, protein_coding, protein_coding, protein_coding, protein_coding
ENSG00000151388,11	ADAMTS12	2.430837	0.086314	86.42753637	5.128283849	0.417751218	2.20E-36	5.52E-35	FALSE	FALSE	FALSE	FALSE	ENST00000504830,6, ENST00000352040,7, ENST00000515401,1	ADAMTS12-203, ADAMTS12-201, ADAMTS12-206	protein_coding, protein_coding, protein_coding
ENSG00000165164,14	CFAP47	0.19116	0.002517	10.20148084	5.114136596	1.108123864	3.30E-08	1.41E-07	FALSE	FALSE	FALSE	FALSE	ENST00000297866,9, ENST00000378653,8, ENST00000313548,5	CFAP47-201, CFAP47-203, CFAP47-202	protein_coding, protein_coding, protein_coding
ENSG00000144891,19	AGTR1	1.084119	0.018759667	8.914740979	4.97763739	1.115360032	6.35E-08	2.63E-07	FALSE	FALSE	FALSE	FALSE	ENST00000497524,5, ENST00000418473,7, ENST00000349243,8, ENST00000404754,2, ENST00000474935,5, ENST00000475347,5, ENST00000461609,1, ENST00000402260,2	AGTR1-209, AGTR1-204, AGTR1-201, AGTR1-203, AGTR1-206, AGTR1-208, AGTR1-205, AGTR1-202	protein_coding, protein_coding, protein_coding, protein_coding, protein_coding, protein_coding, protein_coding, protein_coding
ENSG00000129682,16	FGF13	2.332279333	0.055541333	23.11923999	4.954061006	0.520713253	3.73E-23	4.84E-22	FALSE	FALSE	FALSE	FALSE	ENST00000315930,11, ENST00000305414,8, ENST00000441825,8, ENST00000626909,2, ENST00000436198,5	FGF13-202, FGF13-201, FGF13-205, FGF13-208, FGF13-204	protein_coding, protein_coding, protein_coding, protein_coding, protein_coding
ENSG00000151490,15	PTPRO	0.847602	0.022911667	17.53184761	4.948156315	0.531301583	2.52E-22	3.15E-21	FALSE	FALSE	FALSE	FALSE	ENST00000674316,1, ENST00000674188,1, ENST00000281171,9, ENST00000543886,6, ENST00000348962,7, ENST00000674388,1, ENST00000542557,5, ENST00000445537,6, ENST00000544244,5, ENST00000442921,7	PTPRO-218, PTPRO-214, PTPRO-201, PTPRO-209, PTPRO-202, PTPRO-222, PTPRO-208, PTPRO-204, PTPRO-210, PTPRO-203	protein_coding, protein_coding, protein_coding, protein_coding, protein_coding, protein_coding, protein_coding, protein_coding, protein_coding, protein_coding
ENSG00000180938,6	ZNF572	0.546623333	0.011294	15.59481109	4.905964546	0.896574028	6.33E-10	3.25E-09	FALSE	FALSE	FALSE	FALSE	ENST00000319286,6	ZNF572-201	protein_coding
ENSG00000258659,7	TRIM34	1.526413	0.042944	19.08945126	4.727322199	0.557311188	5.23E-19	5.42E-18	FALSE	FALSE	FALSE	FALSE	ENST00000514226,5, ENST00000429814,3	TRIM34-204, TRIM34-201	protein_coding, protein_coding
ENSG00000116711,10	PLA2G4A	3.958521333	0.131805667	60.5389199	4.676543998	0.289487435	2.86E-60	1.60E-58	FALSE	FALSE	FALSE	FALSE	ENST00000367466,4	PLA2G4A-201	protein_coding
ENSG00000086205,18	FOLH1	0.916299333	0.026507	13.95538617	4.572712635	0.688488223	6.88E-13	4.61E-12	FALSE	FALSE	FALSE	FALSE	ENST00000256999,7, ENST00000356696,7, ENST00000340334,11, ENST00000533034,1	FOLH1-201, FOLH1-203, FOLH1-202, FOLH1-212	protein_coding, protein_coding, protein_coding, protein_coding
ENSG00000184156,17	KCNQ3	0.325661333	0.011048333	30.36318298	4.537727646	0.472605018	2.27E-23	2.97E-22	FALSE	FALSE	FALSE	FALSE	ENST00000621976,1, ENST00000388996,10, ENST00000521134,6, ENST00000519445,5	KCNQ3-205, KCNQ3-201, KCNQ3-204, KCNQ3-202	protein_coding, protein_coding, protein_coding, protein_coding
ENSG00000138650,9	PCDH10	32.19196533	1.291784	1267.08425	4.468769519	0.061218693	0	0	TRUE	FALSE	FALSE	FALSE	ENST00000264360,7, ENST00000618019,1	PCDH10-201, PCDH10-203	protein_coding, protein_coding
ENSG00000151025,11	GPR158	0.135627667	0.002997667	6.836942679	4.410321247	1.211253785	1.05E-06	3.78E-06	FALSE	FALSE	FALSE	FALSE	ENST00000650135,1, ENST00000376351,4	GPR158-204, GPR158-201	protein_coding, protein_coding
ENSG00000114279,15	FGF12	0.681005667	0.021374333	12.77911419	4.38370731	0.711815371	1.60E-11	9.55E-11	FALSE	FALSE	FALSE	FALSE	ENST00000445105,7, ENST00000684282,1, ENST00000684728,1, ENST00000683935,1, ENST00000683451,1, ENST00000454309,6, ENST00000450716,5, ENST00000430714,5	FGF12-204, FGF12-213, FGF12-214, FGF12-212, FGF12-211, FGF12-207, FGF12-206, FGF12-202	protein_coding, protein_coding, protein_coding, protein_coding, protein_coding, protein_coding, protein_coding, protein_coding
ENSG00000114698,15	PLSCR4	3.251241333	0.130248	40.77628086	4.354639459	0.38488184	3.94E-31	7.77E-30	FALSE	FALSE	FALSE	FALSE	ENST00000354952,7, ENST00000383083,6, ENST00000433593,6, ENST00000446574,6, ENST00000493382,5	PLSCR4-201, PLSCR4-202, PLSCR4-203, PLSCR4-204, PLSCR4-210	protein_coding, protein_coding, protein_coding, protein_coding, protein_coding
ENSG00000137965,11	IFI44	0.277044	0	3.137425865	4.335361843	1.639169041	9.24E-06	2.93E-05	FALSE	FALSE	FALSE	FALSE	ENST00000370747,9	IFI44-201	protein_coding
ENSG00000138669,10	PRKG2	2.528960333	0.109495	68.88294879	4.316792102	0.257123186	1.15E-64	7.42E-63	FALSE	FALSE	FALSE	FALSE	ENST00000545647,5, ENST00000264399,6, ENST00000395578,3, ENST00000628926,1	PRKG2-206, PRKG2-201, PRKG2-202, PRKG2-207	protein_coding, protein_coding, protein_coding, protein_coding
ENSG00000111331,14	OAS3	5.050471	0.245808667	253.138907	4.174020245	0.136219818	1.58E-207	2.21E-204	FALSE	FALSE	FALSE	FALSE	ENST00000681346,1, ENST00000680044,1, ENST00000680966,1, ENST00000548514,2, ENST00000681497,1, ENST00000551007,1, ENST00000228928,12, ENST00000680438,1, ENST00000681147,1, ENST00000679354,1, ENST00000681085,1, ENST00000680161,1, ENST00000679483,1, ENST00000679493,1	OAS3-231, OAS3-216, OAS3-224, OAS3-204, OAS3-232, OAS3-206, OAS3-201, OAS3-223, OAS3-230, OAS3-207, OAS3-227, OAS3-219, OAS3-208, OAS3-209	protein_coding, protein_coding, protein_coding, protein_coding, protein_coding, protein_coding, protein_coding, protein_coding, protein_coding, protein_coding, protein_coding, protein_coding, protein_coding, protein_coding
ENSG00000162989,5	KCNJ3	0.164666333	0.002762667	12.98718658	4.058029987	1.554472208	1.14E-05	3.58E-05	FALSE	FALSE	FALSE	FALSE	ENST00000651198,1, ENST00000544049,2, ENST00000295101,3	KCNJ3-204, KCNJ3-203, KCNJ3-201	protein_coding, protein_coding, protein_coding
ENSG00000082175,16	PGR	0.074221667	0.001861333	5.10906415	4.052333109	1.281522039	3.79E-06	1.26E-05	FALSE	FALSE	FALSE	FALSE	ENST00000325455,10, ENST00000534013,5, ENST00000263463,9, ENST00000619228,2	PGR-202, PGR-207, PGR-201, PGR-209	protein_coding, protein_coding, protein_coding, protein_coding
ENSG00000144642,22	RBMS3	0.265906667	0.014157333	10.24590715	3.883634647	0.95875275	3.44E-07	1.31E-06	FALSE	FALSE	FALSE	FALSE	ENST00000636680,2, ENST00000434693,6, ENST00000383767,7, ENST00000445033,5, ENST00000273139,13, ENST00000383766,6, ENST00000452462,5, ENST00000456853,1	RBMS3-218, RBMS3-205, RBMS3-203, RBMS3-207, RBMS3-201, RBMS3-202, RBMS3-209, RBMS3-210	protein_coding, protein_coding, protein_coding, protein_coding, protein_coding, protein_coding, protein_coding, protein_coding
ENSG00000139915,21	MDGA2	0.800925333	0.046861333	29.23711415	3.842688093	0.373956816	3.87E-26	6.03E-25	FALSE	FALSE	FALSE	FALSE	ENST00000426342,7, ENST00000399232,8, ENST00000357362,7	MDGA2-203, MDGA2-202, MDGA2-201	protein_coding, protein_coding, protein_coding
ENSG00000172318,6	B3GALT1	0.711873667	0.040740667	26.71680764	3.836880457	0.411651206	4.55E-22	5.58E-21	FALSE	FALSE	FALSE	FALSE	ENST00000392690,4	B3GALT1-201	protein_coding
ENSG00000164342,14	TLR3	2.536828333	0.157515333	41.61229425	3.797383	0.310823137	1.19E-35	2.86E-34	FALSE	FALSE	FALSE	FALSE	ENST00000698351,1, ENST00000296795,8, ENST00000698354,1, ENST00000512264,1, ENST00000504367,1, ENST00000508051,2	TLR3-206, TLR3-201, TLR3-209, TLR3-204, TLR3-202, TLR3-203	protein_coding, protein_coding, protein_coding, protein_coding, protein_coding, protein_coding
ENSG00000205413,8	SAMD9	8.567651667	0.547364333	327.7767295	3.792694265	0.116587478	2.29E-233	3.92E-230	FALSE	FALSE	FALSE	FALSE	ENST00000620985,4, ENST00000379958,3	SAMD9-203, SAMD9-201	protein_coding, protein_coding
ENSG00000153404,15	PLEKHG4B	0.424458333	0.026751	79.42402173	3.775626117	0.253658717	2.13E-51	8.95E-50	FALSE	FALSE	FALSE	FALSE	ENST00000637938,2, ENST00000283426,11	PLEKHG4B-204, PLEKHG4B-201	protein_coding, protein_coding
ENSG00000102287,19	GABRE	2.586120333	0.163391667	54.32123969	3.770231435	0.262902959	6.17E-48	2.38E-46	FALSE	FALSE	FALSE	FALSE	ENST00000370328,4	GABRE-201	protein_coding
ENSG00000185811,21	IKZF1	0.302643667	0.017417	10.38447756	3.736697325	0.708906332	2.06E-09	9.96E-09	FALSE	FALSE	FALSE	FALSE	ENST00000698573,1, ENST00000642219,2, ENST00000698574,1, ENST00000646110,1, ENST00000331340,8, ENST00000413698,5, ENST00000359197,9, ENST00000346667,8, ENST00000615491,4, ENST00000698575,1, ENST00000439701,2, ENST00000438033,5, ENST00000492782,6	IKZF1-218, IKZF1-215, IKZF1-219, IKZF1-217, IKZF1-201, IKZF1-204, IKZF1-203, IKZF1-202, IKZF1-213, IKZF1-220, IKZF1-207, IKZF1-206, IKZF1-212	protein_coding, protein_coding, protein_coding, protein_coding, protein_coding, protein_coding, protein_coding, protein_coding, protein_coding, protein_coding, protein_coding, protein_coding, protein_coding
ENSG00000135318,12	NT5E	0.901447	0.053763	20.53106373	3.721343329	0.491494484	1.10E-15	9.06E-15	FALSE	FALSE	FALSE	FALSE	ENST00000369651,7, ENST00000257770,8, ENST00000369646,7	NT5E-203, NT5E-201, NT5E-202	protein_coding, protein_coding, protein_coding
ENSG00000139220,17	PPFIA2	0.335308	0.018715333	11.89638371	3.716883946	0.654872737	2.46E-10	1.31E-09	FALSE	FALSE	FALSE	FALSE	ENST00000541017,5, ENST00000333447,11, ENST00000549396,6, ENST00000550584,6, ENST00000549325,5, ENST00000541570,6, ENST00000550359,6, ENST00000407050,8, ENST00000548586,5, ENST00000443686,7, ENST00000552948,5	PPFIA2-204, PPFIA2-201, PPFIA2-216, PPFIA2-220, PPFIA2-214, PPFIA2-205, PPFIA2-219, PPFIA2-202, PPFIA2-211, PPFIA2-203, PPFIA2-227	protein_coding, protein_coding, protein_coding, protein_coding, protein_coding, protein_coding, protein_coding, protein_coding, protein_coding, protein_coding, protein_coding
ENSG00000110092,4	CCND1	5.664866	0.384542667	135.9937443	3.698978753	0.146209125	1.86E-142	6.67E-140	FALSE	FALSE	FALSE	FALSE	ENST00000227507,3, ENST00000536559,1	CCND1-201, CCND1-203	protein_coding, protein_coding
ENSG00000141934,10	PLPP2	2.668456333	0.178247333	20.87682391	3.641969234	0.383098475	7.27E-23	9.31E-22	FALSE	FALSE	FALSE	FALSE	ENST00000327790,7, ENST00000269812,7, ENST00000434325,7	PLPP2-202, PLPP2-201, PLPP2-203	protein_coding, protein_coding, protein_coding
ENSG00000079841,20	RIMS1	0.053477	0	2.694065886	3.539025942	1.892880994	5.24E-05	0.000148584	FALSE	FALSE	FALSE	FALSE	ENST00000521978,6, ENST00000697193,1, ENST00000491071,6, ENST00000517960,5, ENST00000518273,5, ENST00000522291,5, ENST00000520567,5, ENST00000264839,11, ENST00000401910,7, ENST00000523963,5, ENST00000425662,6, ENST00000517827,5, ENST00000414192,2	RIMS1-216, RIMS1-221, RIMS1-210, RIMS1-213, RIMS1-214, RIMS1-218, RIMS1-215, RIMS1-201, RIMS1-204, RIMS1-219, RIMS1-206, RIMS1-212, RIMS1-205	protein_coding, protein_coding, protein_coding, protein_coding, protein_coding, protein_coding, protein_coding, protein_coding, protein_coding, protein_coding, protein_coding, protein_coding, protein_coding
ENSG00000064989,13	CALCRL	1.002249667	0.070845333	17.22607976	3.524669351	0.43105941	8.20E-18	7.86E-17	FALSE	FALSE	FALSE	FALSE	ENST00000392370,8, ENST00000409998,5, ENST00000410068,5	CALCRL-201, CALCRL-202, CALCRL-203	protein_coding, protein_coding, protein_coding
ENSG00000183580,10	FBXL7	1.012609333	0.079157	31.16134229	3.466625047	0.317235098	2.98E-29	5.31E-28	FALSE	FALSE	FALSE	FALSE	ENST00000504595,2, ENST00000510662,1, ENST00000329673,8	FBXL7-202, FBXL7-203, FBXL7-201	protein_coding, protein_coding, protein_coding
ENSG00000183914,15	DNAH2	0.295257	0.024819333	40.21768363	3.421404441	0.324406806	1.68E-27	2.78E-26	FALSE	FALSE	FALSE	FALSE	ENST00000572933,6, ENST00000570791,5, ENST00000389173,6	DNAH2-203, DNAH2-202, DNAH2-201	protein_coding, protein_coding, protein_coding
ENSG00000111052,8	LIN7A	2.727294	0.229073667	86.64148248	3.375794424	0.184828026	6.28E-76	5.70E-74	FALSE	FALSE	FALSE	FALSE	ENST00000552864,6	LIN7A-204	protein_coding
ENSG00000206538,9	VGLL3	1.724635	0.149716	85.4653497	3.327206883	0.199133865	4.02E-64	2.55E-62	FALSE	FALSE	FALSE	FALSE	ENST00000398399,7, ENST00000383698,3	VGLL3-202, VGLL3-201	protein_coding, protein_coding
ENSG00000185404,17	SP140L	0.743942667	0.062790667	16.02141162	3.326455864	0.463149557	1.27E-14	9.63E-14	FALSE	FALSE	FALSE	FALSE	ENST00000444636,5, ENST00000415673,7, ENST00000243810,10, ENST00000396563,8, ENST00000458341,1	SP140L-204, SP140L-203, SP140L-201, SP140L-202, SP140L-205	protein_coding, protein_coding, protein_coding, protein_coding, protein_coding
ENSG00000134871,19	COL4A2	13.96031567	1.243334333	1122.542961	3.318506322	0.089217	3.19E-304	9.84E-301	TRUE	FALSE	FALSE	FALSE	ENST00000649101,1, ENST00000360467,7, ENST00000650540,1	COL4A2-213, COL4A2-201, COL4A2-218	protein_coding, protein_coding, protein_coding
ENSG00000048052,24	HDAC9	1.079669	0.095199667	38.5325231	3.275766668	0.297360983	8.26E-30	1.52E-28	FALSE	FALSE	FALSE	FALSE	ENST00000417496,6, ENST00000681950,1, ENST00000622668,4, ENST00000405010,7, ENST00000406451,8, ENST00000441542,7, ENST00000686413,1, ENST00000428307,6, ENST00000681273,1, ENST00000406072,5, ENST00000401921,5, ENST00000432645,6, ENST00000456174,6, ENST00000524023,1	HDAC9-208, HDAC9-231, HDAC9-229, HDAC9-202, HDAC9-204, HDAC9-214, HDAC9-232, HDAC9-210, HDAC9-230, HDAC9-203, HDAC9-201, HDAC9-212, HDAC9-218, HDAC9-228	protein_coding, protein_coding, protein_coding, protein_coding, protein_coding, protein_coding, protein_coding, protein_coding, protein_coding, protein_coding, protein_coding, protein_coding, protein_coding, protein_coding
ENSG00000186479,5	RGS7BP	0.279243333	0.018810667	6.798155908	3.255616514	0.818653249	3.96E-07	1.50E-06	FALSE	FALSE	FALSE	FALSE	ENST00000334025,3	RGS7BP-201	protein_coding
ENSG00000111801,16	BTN3A3	17.59828167	1.644624	362.5385446	3.244875274	0.104045629	5.41E-215	8.34E-212	TRUE	FALSE	FALSE	FALSE	ENST00000361232,7, ENST00000244519,7	BTN3A3-202, BTN3A3-201	protein_coding, protein_coding
ENSG00000165025,15	SYK	5.446360667	0.52356	217.3931382	3.199452835	0.117763531	4.59E-164	2.36E-161	FALSE	FALSE	FALSE	FALSE	ENST00000375751,8, ENST00000375754,9, ENST00000375747,5, ENST00000375746,1	SYK-203, SYK-204, SYK-202, SYK-201	protein_coding, protein_coding, protein_coding, protein_coding
ENSG00000165300,8	SLITRK5	8.005644	0.778584667	390.8668899	3.189714782	0.110205795	1.01E-185	7.75E-183	FALSE	FALSE	FALSE	FALSE	ENST00000683689,1, ENST00000325089,7	SLITRK5-202, SLITRK5-201	protein_coding, protein_coding
ENSG00000120594,17	PLXDC2	1.364037667	0.135732	82.7346665	3.177137391	0.286807854	3.41E-30	6.42E-29	FALSE	FALSE	FALSE	FALSE	ENST00000377242,7, ENST00000377252,5	PLXDC2-202, PLXDC2-203	protein_coding, protein_coding
ENSG00000124721,18	DNAH8	0.111291333	0.009846667	20.43281864	3.114044702	0.503913636	7.39E-12	4.54E-11	FALSE	FALSE	FALSE	FALSE	ENST00000327475,11, ENST00000449981,6, ENST00000359357,7	DNAH8-201, DNAH8-205, DNAH8-202	protein_coding, protein_coding, protein_coding
ENSG00000134326,12	CMPK2	0.945761	0.087972667	19.35494303	3.104975392	0.413709392	8.40E-16	6.97E-15	FALSE	FALSE	FALSE	FALSE	ENST00000458098,5, ENST00000256722,10, ENST00000404168,1	CMPK2-203, CMPK2-201, CMPK2-202	protein_coding, protein_coding, protein_coding
ENSG00000148795,7	CYP17A1	0.488451667	0.036506	12.72167508	3.104035095	0.735821443	1.53E-07	6.07E-07	FALSE	FALSE	FALSE	FALSE	ENST00000369887,4, ENST00000638190,1, ENST00000638971,1, ENST00000638272,1, ENST00000639393,1	CYP17A1-201, CYP17A1-204, CYP17A1-206, CYP17A1-205, CYP17A1-207	protein_coding, protein_coding, protein_coding, protein_coding, protein_coding
ENSG00000158050,5	DUSP2	8.326224333	0.849287667	88.26214392	3.103919604	0.178419429	1.88E-69	1.35E-67	FALSE	FALSE	FALSE	FALSE	ENST00000288943,5	DUSP2-201	protein_coding
ENSG00000147676,14	MAL2	1.538598333	0.144907	16.17796235	3.096283794	0.393150129	4.76E-17	4.33E-16	FALSE	FALSE	FALSE	FALSE	ENST00000522112,6, ENST00000534619,5, ENST00000614891,5, ENST00000531508,1	MAL2-201, MAL2-203, MAL2-204, MAL2-202	protein_coding, protein_coding, protein_coding, protein_coding
ENSG00000176399,4	DMRTA1	0.447386	0.041661	15.06383194	3.069710412	0.459731399	2.84E-13	1.97E-12	FALSE	FALSE	FALSE	FALSE	ENST00000325870,3	DMRTA1-201	protein_coding
ENSG00000136542,9	GALNT5	0.246098667	0.023817	15.01691783	3.058858484	0.436148526	2.79E-14	2.06E-13	FALSE	FALSE	FALSE	FALSE	ENST00000259056,5	GALNT5-201	protein_coding
ENSG00000038295,8	TLL1	0.174846	0.012710333	5.211536077	3.0494051	0.879418188	1.97E-06	6.81E-06	FALSE	FALSE	FALSE	FALSE	ENST00000061240,7, ENST00000507499,5, ENST00000513213,5	TLL1-201, TLL1-204, TLL1-206	protein_coding, protein_coding, protein_coding
ENSG00000164308,17	ERAP2	8.586641	0.918739333	252.8523464	3.04715512	0.104696348	6.26E-188	5.36E-185	FALSE	FALSE	FALSE	FALSE	ENST00000437043,8, ENST00000379904,8, ENST00000510309,1	ERAP2-202, ERAP2-201, ERAP2-205	protein_coding, protein_coding, protein_coding
ENSG00000056291,19	NPFFR2	0.9493	0.082363667	8.130928284	3.038944094	0.576553692	1.19E-09	5.93E-09	FALSE	FALSE	FALSE	FALSE	ENST00000344413,6, ENST00000308744,12, ENST00000395999,5, ENST00000358749,3	NPFFR2-202, NPFFR2-201, NPFFR2-204, NPFFR2-203	protein_coding, protein_coding, protein_coding, protein_coding
ENSG00000144331,20	ZNF385B	2.533235333	0.267819667	60.49322774	3.02776374	0.21287185	1.08E-47	4.13E-46	FALSE	FALSE	FALSE	FALSE	ENST00000410066,7, ENST00000336917,9, ENST00000409343,5, ENST00000409692,5	ZNF385B-204, ZNF385B-201, ZNF385B-202, ZNF385B-203	protein_coding, protein_coding, protein_coding, protein_coding
ENSG00000136531,19	SCN2A	1.943289	0.210566	106.9276493	3.008068667	0.161958228	8.89E-79	8.90E-77	FALSE	FALSE	FALSE	FALSE	ENST00000375437,7, ENST00000631182,3, ENST00000636071,2, ENST00000636985,2, ENST00000637266,2, ENST00000283256,10	SCN2A-202, SCN2A-206, SCN2A-208, SCN2A-213, SCN2A-214, SCN2A-201	protein_coding, protein_coding, protein_coding, protein_coding, protein_coding, protein_coding
ENSG00000133107,15	TRPC4	0.301417667	0.029015333	9.534303522	2.982595741	0.721657656	2.01E-07	7.86E-07	FALSE	FALSE	FALSE	FALSE	ENST00000379705,8, ENST00000338947,9, ENST00000625583,2, ENST00000379679,5, ENST00000426868,6, ENST00000355779,6, ENST00000358477,6, ENST00000379673,2	TRPC4-206, TRPC4-201, TRPC4-210, TRPC4-205, TRPC4-207, TRPC4-202, TRPC4-203, TRPC4-204	protein_coding, protein_coding, protein_coding, protein_coding, protein_coding, protein_coding, protein_coding, protein_coding
ENSG00000177694,16	NAALADL2	0.115206667	0.009516333	7.735845696	2.975399501	0.770496184	5.43E-07	2.02E-06	FALSE	FALSE	FALSE	FALSE	ENST00000454872,6	NAALADL2-203	protein_coding
ENSG00000174473,16	GALNTL6	0.273852	0.021077667	5.416823087	2.962920911	0.802577711	9.62E-07	3.46E-06	FALSE	FALSE	FALSE	FALSE	ENST00000511251,1, ENST00000506823,6, ENST00000508122,5, ENST00000616459,1	GALNTL6-205, GALNTL6-203, GALNTL6-204, GALNTL6-207	protein_coding, protein_coding, protein_coding, protein_coding
ENSG00000114200,10	BCHE	0.292311	0.005910667	2.500349311	2.949269161	1.962870207	0.000136487	0.000365032	FALSE	FALSE	FALSE	FALSE	ENST00000264381,8	BCHE-201	protein_coding
ENSG00000129295,10	DNAAF11	1.335759333	0.137827	22.28695147	2.947983906	0.424667228	3.86E-14	2.83E-13	FALSE	FALSE	FALSE	FALSE	ENST00000620350,5, ENST00000519595,5, ENST00000518642,5, ENST00000250173,5	DNAAF11-212, DNAAF11-205, DNAAF11-203, DNAAF11-201	protein_coding, protein_coding, protein_coding, protein_coding
ENSG00000006283,18	CACNA1G	0.967457	0.110364	86.88863816	2.935320356	0.171936122	3.22E-67	2.24E-65	FALSE	FALSE	FALSE	FALSE	ENST00000359106,10, ENST00000360761,8, ENST00000354983,8, ENST00000352832,9, ENST00000442258,6, ENST00000416767,8, ENST00000502264,5, ENST00000512389,5, ENST00000513964,5, ENST00000514717,5, ENST00000510366,5, ENST00000503485,5, ENST00000507510,6, ENST00000507336,5, ENST00000513689,6, ENST00000507609,5, ENST00000510115,5, ENST00000515165,5, ENST00000514181,5, ENST00000515765,5, ENST00000514079,5,…	CACNA1G-204, CACNA1G-205, CACNA1G-202, CACNA1G-201, CACNA1G-208, CACNA1G-206, CACNA1G-209, CACNA1G-225, CACNA1G-227, CACNA1G-230, CACNA1G-222, CACNA1G-211, CACNA1G-218, CACNA1G-217, CACNA1G-226, CACNA1G-219, CACNA1G-221, CACNA1G-231, CACNA1G-229, CACNA1G-233, CACNA1G-228, CACNA1G-220, CACNA1G-214, CACNA1G-232, CACNA1G-207, CACNA1G-203	protein_coding, protein_coding, protein_coding, protein_coding, protein_coding, protein_coding, protein_coding, protein_coding, protein_coding, protein_coding, protein_coding, protein_coding, protein_coding, protein_coding, protein_coding, protein_coding, protein_coding, protein_coding, protein_coding, protein_coding, protein_coding, protein_coding, protein_coding, protein_coding, protein_coding,…
ENSG00000177409,12	SAMD9L	0.112463	0.006976	4.910157529	2.931547381	1.209629083	2.77E-05	8.17E-05	FALSE	FALSE	FALSE	FALSE	ENST00000318238,9, ENST00000411955,5, ENST00000437805,5, ENST00000414791,6, ENST00000439952,6, ENST00000446033,2, ENST00000446959,6, ENST00000699641,1	SAMD9L-201, SAMD9L-202, SAMD9L-204, SAMD9L-203, SAMD9L-205, SAMD9L-206, SAMD9L-207, SAMD9L-209	protein_coding, protein_coding, protein_coding, protein_coding, protein_coding, protein_coding, protein_coding, protein_coding
ENSG00000041353,10	RAB27B	1.161485	0.129054667	34.53041682	2.928716697	0.267913102	9.62E-30	1.77E-28	FALSE	FALSE	FALSE	FALSE	ENST00000262094,10	RAB27B-201	protein_coding
ENSG00000113657,13	DPYSL3	7.049624667	0.819833	328.5996092	2.928708606	0.087741578	3.94E-246	7.59E-243	FALSE	FALSE	FALSE	FALSE	ENST00000343218,10, ENST00000398514,7	DPYSL3-201, DPYSL3-202	protein_coding, protein_coding
ENSG00000101746,16	NOL4	0.255735333	0.025716	13.59205184	2.925636603	0.496077418	3.21E-11	1.86E-10	FALSE	FALSE	FALSE	FALSE	ENST00000261592,10, ENST00000535384,5, ENST00000589544,5, ENST00000538587,5	NOL4-201, NOL4-202, NOL4-211, NOL4-203	protein_coding, protein_coding, protein_coding, protein_coding
ENSG00000147256,12	ARHGAP36	0.628186	0.063323	15.61424314	2.922024792	0.479511689	9.78E-12	5.95E-11	FALSE	FALSE	FALSE	FALSE	ENST00000276211,10, ENST00000370922,5, ENST00000639280,1, ENST00000370921,1	ARHGAP36-201, ARHGAP36-203, ARHGAP36-206, ARHGAP36-202	protein_coding, protein_coding, protein_coding, protein_coding
ENSG00000176406,24	RIMS2	0.330558	0.033342333	19.11368295	2.919088636	0.537969859	4.64E-10	2.40E-09	FALSE	FALSE	FALSE	FALSE	ENST00000696799,1, ENST00000666250,1, ENST00000668113,1, ENST00000504942,6, ENST00000696802,1, ENST00000408894,7, ENST00000507740,6, ENST00000262231,14, ENST00000436393,6, ENST00000523362,6	RIMS2-216, RIMS2-214, RIMS2-215, RIMS2-206, RIMS2-219, RIMS2-203, RIMS2-208, RIMS2-201, RIMS2-204, RIMS2-212	protein_coding, protein_coding, protein_coding, protein_coding, protein_coding, protein_coding, protein_coding, protein_coding, protein_coding, protein_coding
ENSG00000162849,16	KIF26B	1.422904	0.17023	173.5970687	2.8815881	0.160000699	1.91E-74	1.62E-72	FALSE	FALSE	FALSE	FALSE	ENST00000407071,7, ENST00000366518,4	KIF26B-202, KIF26B-201	protein_coding, protein_coding
ENSG00000127507,18	ADGRE2	0.411891667	0.057619333	24.22995471	2.878977072	0.418995128	5.72E-14	4.16E-13	FALSE	FALSE	FALSE	FALSE	ENST00000315576,8, ENST00000596991,6, ENST00000392965,7, ENST00000594294,5, ENST00000594076,5, ENST00000595839,5, ENST00000601345,5	ADGRE2-201, ADGRE2-209, ADGRE2-204, ADGRE2-206, ADGRE2-205, ADGRE2-208, ADGRE2-212	protein_coding, protein_coding, protein_coding, protein_coding, protein_coding, protein_coding, protein_coding
ENSG00000147255,19	IGSF1	4.537201	0.548926333	106.8032631	2.845232233	0.195000299	3.31E-50	1.35E-48	FALSE	FALSE	FALSE	FALSE	ENST00000370910,5, ENST00000361420,8, ENST00000370903,8, ENST00000370904,6, ENST00000652189,1, ENST00000651556,1, ENST00000370900,5, ENST00000370901,4	IGSF1-206, IGSF1-201, IGSF1-204, IGSF1-205, IGSF1-217, IGSF1-214, IGSF1-202, IGSF1-203	protein_coding, protein_coding, protein_coding, protein_coding, protein_coding, protein_coding, protein_coding, protein_coding
ENSG00000115232,14	ITGA4	28.883504	3.6011	885.7395562	2.83359785	0.074047657	0	0	TRUE	TRUE	FALSE	FALSE	ENST00000339307,8, ENST00000397033,7	ITGA4-202, ITGA4-203	protein_coding, protein_coding
ENSG00000060140,9	STYK1	2.610290333	0.315586333	73.70175416	2.8330209	0.210918195	3.89E-43	1.28E-41	FALSE	FALSE	FALSE	FALSE	ENST00000075503,8	STYK1-201	protein_coding
ENSG00000155011,9	DKK2	0.089353667	0	3.855815131	2.828045767	1.831583259	0.000144565	0.00038543	FALSE	FALSE	FALSE	FALSE	ENST00000285311,8, ENST00000513208,5, ENST00000510463,1	DKK2-201, DKK2-204, DKK2-202	protein_coding, protein_coding, protein_coding
ENSG00000156076,10	WIF1	1.174444333	0.128528	16.34782185	2.826986922	0.47312541	1.81E-11	1.08E-10	FALSE	FALSE	FALSE	FALSE	ENST00000286574,9	WIF1-201	protein_coding
ENSG00000018236,15	CNTN1	11.10250467	1.425465667	333.7414485	2.785286765	0.098719686	3.65E-177	2.34E-174	TRUE	FALSE	FALSE	FALSE	ENST00000551295,7, ENST00000547702,5, ENST00000547849,5, ENST00000347616,5, ENST00000348761,2	CNTN1-208, CNTN1-203, CNTN1-204, CNTN1-201, CNTN1-202	protein_coding, protein_coding, protein_coding, protein_coding, protein_coding
ENSG00000106278,12	PTPRZ1	0.082389667	0.002161333	3.083789709	2.774617509	1.91310057	0.000170513	0.000448637	FALSE	FALSE	FALSE	FALSE	ENST00000651065,1, ENST00000650826,1, ENST00000650728,1, ENST00000393386,7, ENST00000651842,1, ENST00000650681,1, ENST00000651863,1, ENST00000652298,1, ENST00000449182,1, ENST00000651320,1	PTPRZ1-213, PTPRZ1-212, PTPRZ1-211, PTPRZ1-201, PTPRZ1-217, PTPRZ1-210, PTPRZ1-218, PTPRZ1-220, PTPRZ1-202, PTPRZ1-214	protein_coding, protein_coding, protein_coding, protein_coding, protein_coding, protein_coding, protein_coding, protein_coding, protein_coding, protein_coding
ENSG00000109956,13	B3GAT1	1.28672	0.163003333	53.73659978	2.759215729	0.23292935	1.88E-34	4.26E-33	FALSE	FALSE	FALSE	FALSE	ENST00000392580,5, ENST00000312527,9, ENST00000524765,1	B3GAT1-202, B3GAT1-201, B3GAT1-203	protein_coding, protein_coding, protein_coding
ENSG00000253767,3	PCDHGA8	0.102690333	0.007782667	6.41892468	2.751670365	1.083723885	2.30E-05	6.88E-05	FALSE	FALSE	FALSE	FALSE	ENST00000610569,1, ENST00000398604,3	PCDHGA8-202, PCDHGA8-201	protein_coding, protein_coding
ENSG00000258986,7	TMEM179	0.556729	0.065662	25.09962832	2.746922977	0.420499827	4.85E-13	3.30E-12	FALSE	FALSE	FALSE	FALSE	ENST00000556573,6, ENST00000616017,1, ENST00000341595,7, ENST00000615704,1	TMEM179-204, TMEM179-206, TMEM179-201, TMEM179-205	protein_coding, protein_coding, protein_coding, protein_coding
ENSG00000165182,12	CXorf58	0.684923667	0.065394667	6.536471039	2.737737745	0.760624434	1.26E-06	4.48E-06	FALSE	FALSE	FALSE	FALSE	ENST00000379211,8, ENST00000648352,1	CXorf58-201, CXorf58-203	protein_coding, protein_coding
ENSG00000138061,12	CYP1B1	6.042463	0.802026667	155.8537241	2.732165938	0.143613776	8.62E-83	9.42E-81	FALSE	FALSE	FALSE	FALSE	ENST00000610745,5, ENST00000494864,1, ENST00000614273,1	CYP1B1-205, CYP1B1-204, CYP1B1-207	protein_coding, protein_coding, protein_coding
ENSG00000117600,14	PLPPR4	0.247421333	0.026506	6.624799122	2.704388968	0.62760532	8.86E-08	3.61E-07	FALSE	FALSE	FALSE	FALSE	ENST00000457765,6, ENST00000370185,9	PLPPR4-203, PLPPR4-202	protein_coding, protein_coding
ENSG00000100097,12	LGALS1	58.58911967	7.843763667	147.8100801	2.701950671	0.165510216	4.94E-62	2.92E-60	TRUE	TRUE	TRUE	FALSE	ENST00000215909,10	LGALS1-201	protein_coding
ENSG00000170381,15	SEMA3E	2.172675333	0.292530667	74.56973741	2.693586967	0.186547804	2.17E-49	8.74E-48	FALSE	FALSE	FALSE	FALSE	ENST00000643230,2, ENST00000642232,1	SEMA3E-204, SEMA3E-203	protein_coding, protein_coding
ENSG00000146151,14	HMGCLL1	0.531637333	0.070228667	6.479060599	2.693111103	1.036450407	2.05E-05	6.18E-05	FALSE	FALSE	FALSE	FALSE	ENST00000274901,9, ENST00000398661,6, ENST00000370850,6, ENST00000508459,5, ENST00000308161,8, ENST00000428842,1	HMGCLL1-201, HMGCLL1-205, HMGCLL1-203, HMGCLL1-208, HMGCLL1-202, HMGCLL1-206	protein_coding, protein_coding, protein_coding, protein_coding, protein_coding, protein_coding
ENSG00000239697,12	TNFSF12	2.516911333	0.324406333	27.40712699	2.69199157	0.382414958	1.39E-14	1.05E-13	FALSE	FALSE	FALSE	FALSE	ENST00000700015,1, ENST00000700051,1, ENST00000293825,11, ENST00000700052,1, ENST00000700053,1	TNFSF12-207, TNFSF12-212, TNFSF12-201, TNFSF12-213, TNFSF12-214	protein_coding, protein_coding, protein_coding, protein_coding, protein_coding
ENSG00000196660,12	SLC30A10	1.562610333	0.209745667	55.00292389	2.680648954	0.218264021	8.22E-37	2.10E-35	FALSE	FALSE	FALSE	FALSE	ENST00000366926,4, ENST00000696608,1	SLC30A10-202, SLC30A10-205	protein_coding, protein_coding
ENSG00000280165,2	PCDH20	0.145412333	0.011884333	3.73215126	2.660911158	1.021080435	2.04E-05	6.14E-05	FALSE	FALSE	FALSE	FALSE	ENST00000409204,5	PCDH20-201	protein_coding
ENSG00000062038,15	CDH3	0.873583667	0.118147	64.20376603	2.645108628	0.267342332	3.06E-25	4.48E-24	FALSE	FALSE	FALSE	FALSE	ENST00000429102,6, ENST00000264012,9	CDH3-202, CDH3-201	protein_coding, protein_coding
ENSG00000148541,13	FAM13C	6.280001333	0.894597667	130.7220736	2.629311296	0.145222826	1.92E-75	1.70E-73	FALSE	FALSE	FALSE	FALSE	ENST00000618427,4, ENST00000618804,5, ENST00000614220,4, ENST00000621119,4, ENST00000611933,4, ENST00000468840,6, ENST00000435852,6, ENST00000422313,6	FAM13C-216, FAM13C-217, FAM13C-215, FAM13C-219, FAM13C-214, FAM13C-204, FAM13C-202, FAM13C-201	protein_coding, protein_coding, protein_coding, protein_coding, protein_coding, protein_coding, protein_coding, protein_coding
ENSG00000123609,11	NMI	17.84856367	2.593191	133.4607936	2.598188078	0.140181725	6.92E-79	7.01E-77	TRUE	TRUE	FALSE	FALSE	ENST00000243346,10	NMI-201	protein_coding
ENSG00000019991,18	HGF	0.149650333	0.005321	5.141424499	2.591963684	1.603747911	0.000158648	0.000419857	FALSE	FALSE	FALSE	FALSE	ENST00000222390,11, ENST00000457544,7, ENST00000444829,7, ENST00000453411,6, ENST00000423064,7, ENST00000465234,2, ENST00000354224,10, ENST00000643024,1	HGF-201, HGF-209, HGF-206, HGF-208, HGF-205, HGF-210, HGF-202, HGF-211	protein_coding, protein_coding, protein_coding, protein_coding, protein_coding, protein_coding, protein_coding, protein_coding
ENSG00000180287,17	PLD5	0.478867667	0.057026667	18.15955909	2.588492592	0.527832743	5.63E-09	2.61E-08	FALSE	FALSE	FALSE	FALSE	ENST00000536534,7, ENST00000427495,5, ENST00000442594,6	PLD5-208, PLD5-203, PLD5-204	protein_coding, protein_coding, protein_coding
ENSG00000112297,18	CRYBG1	0.154358667	0.019998667	15.32737349	2.579401539	0.446477865	4.93E-11	2.81E-10	FALSE	FALSE	FALSE	FALSE	ENST00000633556,3	CRYBG1-203	protein_coding
ENSG00000240065,8	PSMB9	1.776582	0.226202	12.67377394	2.575210778	0.450647233	7.11E-11	3.98E-10	FALSE	FALSE	FALSE	FALSE	ENST00000395330,5, ENST00000374859,3	PSMB9-208, PSMB9-207	protein_coding, protein_coding
ENSG00000163032,12	VSNL1	0.315399	0.020607333	3.873561635	2.574366797	1.309261377	8.53E-05	0.000235241	FALSE	FALSE	FALSE	FALSE	ENST00000404666,6, ENST00000295156,9, ENST00000406397,1	VSNL1-202, VSNL1-201, VSNL1-203	protein_coding, protein_coding, protein_coding
ENSG00000130813,18	SHFL	1.736376667	0.247357	34.26263445	2.559574846	0.295775213	3.24E-20	3.61E-19	FALSE	FALSE	FALSE	FALSE	ENST00000253110,16, ENST00000591813,5, ENST00000397881,7	SHFL-201, SHFL-209, SHFL-202	protein_coding, protein_coding, protein_coding
ENSG00000268089,3	GABRQ	1.287012667	0.190960333	56.64340636	2.551185244	0.186431191	7.77E-45	2.73E-43	FALSE	FALSE	FALSE	FALSE	ENST00000598523,3	GABRQ-201	protein_coding
ENSG00000197261,12	C6orf141	1.593534	0.225625333	20.85544998	2.537544025	0.341809548	7.44E-16	6.19E-15	FALSE	FALSE	FALSE	FALSE	ENST00000529246,4	C6orf141-206	protein_coding
ENSG00000165443,12	PHYHIPL	0.343044333	0.038441667	8.175976917	2.531888898	0.712001282	1.46E-06	5.14E-06	FALSE	FALSE	FALSE	FALSE	ENST00000373880,9, ENST00000373878,3	PHYHIPL-202, PHYHIPL-201	protein_coding, protein_coding
ENSG00000106546,14	AHR	4.141004333	0.636925667	148.9117606	2.511479166	0.120216175	3.74E-99	6.01E-97	FALSE	FALSE	FALSE	FALSE	ENST00000642825,1, ENST00000242057,9	AHR-206, AHR-201	protein_coding, protein_coding
ENSG00000140853,17	NLRC5	2.080540667	0.321893	158.8306472	2.509570324	0.138874307	3.18E-75	2.80E-73	FALSE	FALSE	FALSE	FALSE	ENST00000262510,10, ENST00000688547,1, ENST00000539144,5	NLRC5-201, NLRC5-229, NLRC5-216	protein_coding, protein_coding, protein_coding
ENSG00000167476,10	JSRP1	0.319453	0.036880667	32.65428021	2.503195226	0.70998338	1.62E-06	5.67E-06	FALSE	FALSE	FALSE	FALSE	ENST00000300961,10	JSRP1-201	protein_coding
ENSG00000165186,12	PTCHD1	0.247639	0.033675333	22.76872433	2.502340775	0.417217181	1.29E-11	7.77E-11	FALSE	FALSE	FALSE	FALSE	ENST00000379361,5	PTCHD1-201	protein_coding
ENSG00000113396,13	SLC27A6	3.500682333	0.539236333	61.09710905	2.493579471	0.184142516	5.33E-44	1.81E-42	FALSE	FALSE	FALSE	FALSE	ENST00000262462,9, ENST00000395266,5, ENST00000506176,1	SLC27A6-201, SLC27A6-202, SLC27A6-203	protein_coding, protein_coding, protein_coding
ENSG00000113430,10	IRX4	0.441481333	0.058265667	12.57284792	2.491139838	0.488639425	2.08E-09	1.01E-08	FALSE	FALSE	FALSE	FALSE	ENST00000231357,7, ENST00000513692,5, ENST00000613726,4, ENST00000622814,4, ENST00000505790,5	IRX4-201, IRX4-206, IRX4-207, IRX4-208, IRX4-202	protein_coding, protein_coding, protein_coding, protein_coding, protein_coding
ENSG00000081985,14	IL12RB2	5.491272	0.862948667	195.7256573	2.488200543	0.103668625	1.54E-129	4.56E-127	FALSE	FALSE	FALSE	FALSE	ENST00000262345,5, ENST00000544434,5, ENST00000696754,1, ENST00000696755,1, ENST00000541374,6, ENST00000371000,5, ENST00000696757,1, ENST00000674203,2, ENST00000648487,1	IL12RB2-201, IL12RB2-206, IL12RB2-209, IL12RB2-210, IL12RB2-205, IL12RB2-202, IL12RB2-212, IL12RB2-208, IL12RB2-207	protein_coding, protein_coding, protein_coding, protein_coding, protein_coding, protein_coding, protein_coding, protein_coding, protein_coding
ENSG00000181722,17	ZBTB20	0.445728	0.069377667	133.2793815	2.483914229	0.199467173	8.17E-38	2.19E-36	FALSE	FALSE	FALSE	FALSE	ENST00000675478,1, ENST00000357258,8, ENST00000462705,5, ENST00000393785,6, ENST00000481632,5, ENST00000471418,5, ENST00000474710,5, ENST00000464560,5, ENST00000676079,1	ZBTB20-221, ZBTB20-201, ZBTB20-203, ZBTB20-202, ZBTB20-215, ZBTB20-211, ZBTB20-212, ZBTB20-206, ZBTB20-222	protein_coding, protein_coding, protein_coding, protein_coding, protein_coding, protein_coding, protein_coding, protein_coding, protein_coding
ENSG00000150630,4	VEGFC	1.258824	0.184977	18.74187114	2.483033486	0.339723676	1.75E-15	1.42E-14	FALSE	FALSE	FALSE	FALSE	ENST00000618562,2	VEGFC-202	protein_coding
ENSG00000166250,12	CLMP	4.214109333	0.662912	151.6378232	2.480175671	0.132140879	7.83E-81	8.16E-79	FALSE	FALSE	FALSE	FALSE	ENST00000448775,4	CLMP-201	protein_coding
ENSG00000146530,15	VWDE	4.058751333	0.653349	197.2600261	2.452589146	0.141053767	5.97E-70	4.32E-68	FALSE	FALSE	FALSE	FALSE	ENST00000275358,8	VWDE-201	protein_coding
ENSG00000166979,13	EVA1C	2.643099	0.413452	36.07950385	2.438251284	0.250179594	1.21E-24	1.69E-23	FALSE	FALSE	FALSE	FALSE	ENST00000401402,7, ENST00000382699,7, ENST00000300255,7	EVA1C-203, EVA1C-202, EVA1C-201	protein_coding, protein_coding, protein_coding
ENSG00000154678,18	PDE1C	1.436095333	0.230820333	68.16064124	2.434053434	0.192518641	7.38E-39	2.04E-37	FALSE	FALSE	FALSE	FALSE	ENST00000396191,6, ENST00000321453,12, ENST00000396193,5, ENST00000396184,7, ENST00000396182,6	PDE1C-205, PDE1C-201, PDE1C-206, PDE1C-203, PDE1C-202	protein_coding, protein_coding, protein_coding, protein_coding, protein_coding
ENSG00000157601,15	MX1	0.26822	0.036823667	11.27799141	2.420198323	0.510697494	1.24E-08	5.55E-08	FALSE	FALSE	FALSE	FALSE	ENST00000679911,1, ENST00000680347,1, ENST00000681867,1, ENST00000681415,1, ENST00000680182,1, ENST00000679464,1, ENST00000681191,1, ENST00000679445,1, ENST00000681857,1, ENST00000398600,6, ENST00000679626,1, ENST00000413778,6, ENST00000419044,6, ENST00000455164,6, ENST00000681849,1, ENST00000679705,1, ENST00000424365,6, ENST00000681266,1, ENST00000417963,6, ENST00000680942,1, ENST00000288383,11,…	MX1-225, MX1-228, MX1-246, MX1-241, MX1-227, MX1-220, MX1-238, MX1-219, MX1-245, MX1-203, MX1-223, MX1-204, MX1-206, MX1-209, MX1-244, MX1-224, MX1-207, MX1-239, MX1-205, MX1-235, MX1-201, MX1-217, MX1-202, MX1-247, MX1-231, MX1-233, MX1-226, MX1-234, MX1-242, MX1-230, MX1-218, MX1-237, MX1-243, MX1-222, MX1-229, MX1-216	protein_coding, protein_coding, protein_coding, protein_coding, protein_coding, protein_coding, protein_coding, protein_coding, protein_coding, protein_coding, protein_coding, protein_coding, protein_coding, protein_coding, protein_coding, protein_coding, protein_coding, protein_coding, protein_coding, protein_coding, protein_coding, protein_coding, protein_coding, protein_coding, protein_coding,…
ENSG00000117322,19	CR2	5.726175333	0.942613333	141.9236283	2.414860826	0.136113142	1.18E-72	9.30E-71	FALSE	FALSE	FALSE	FALSE	ENST00000367058,7, ENST00000367059,3, ENST00000367057,8, ENST00000699620,1	CR2-202, CR2-203, CR2-201, CR2-208	protein_coding, protein_coding, protein_coding, protein_coding
ENSG00000143473,13	KCNH1	0.083753667	0.009915	6.488852576	2.41334468	0.766968885	5.34E-06	1.74E-05	FALSE	FALSE	FALSE	FALSE	ENST00000367007,5, ENST00000638498,1, ENST00000271751,10, ENST00000639952,1, ENST00000640044,1, ENST00000640566,1	KCNH1-202, KCNH1-205, KCNH1-201, KCNH1-209, KCNH1-210, KCNH1-214	protein_coding, protein_coding, protein_coding, protein_coding, protein_coding, protein_coding
ENSG00000175471,20	MCTP1	0.304512333	0.040374333	10.87072437	2.410623776	0.643944741	7.83E-07	2.85E-06	FALSE	FALSE	FALSE	FALSE	ENST00000515393,6, ENST00000429576,6, ENST00000505078,5, ENST00000312216,12, ENST00000505208,5	MCTP1-218, MCTP1-202, MCTP1-204, MCTP1-201, MCTP1-205	protein_coding, protein_coding, protein_coding, protein_coding, protein_coding
ENSG00000162624,16	LHX8	2.274416	0.359128667	29.85892628	2.408340926	0.262268897	2.69E-22	3.36E-21	FALSE	FALSE	FALSE	FALSE	ENST00000294638,9, ENST00000696555,1, ENST00000356261,4	LHX8-201, LHX8-204, LHX8-202	protein_coding, protein_coding, protein_coding
ENSG00000142700,12	DMRTA2	1.031318667	0.164559667	35.81124844	2.402473383	0.256658086	5.08E-23	6.55E-22	FALSE	FALSE	FALSE	FALSE	ENST00000418121,5, ENST00000404795,4	DMRTA2-202, DMRTA2-201	protein_coding, protein_coding
ENSG00000119922,11	IFIT2	1.170656333	0.187654	23.8392443	2.384426753	0.279529762	9.58E-20	1.04E-18	FALSE	FALSE	FALSE	FALSE	ENST00000638108,1, ENST00000680381,1, ENST00000679734,1, ENST00000680954,1, ENST00000680809,1, ENST00000371826,4, ENST00000679755,1	IFIT2-203, IFIT2-209, IFIT2-207, IFIT2-212, IFIT2-211, IFIT2-201, IFIT2-208	protein_coding, protein_coding, protein_coding, protein_coding, protein_coding, protein_coding, protein_coding
ENSG00000106772,19	PRUNE2	0.697787	0.116474667	99.22665339	2.380515795	0.184816818	3.60E-40	1.05E-38	FALSE	FALSE	FALSE	FALSE	ENST00000376718,8, ENST00000443509,6, ENST00000428286,5, ENST00000376713,3	PRUNE2-203, PRUNE2-207, PRUNE2-206, PRUNE2-201	protein_coding, protein_coding, protein_coding, protein_coding
ENSG00000085563,15	ABCB1	4.767714	0.811931667	173.4944594	2.372140543	0.122831276	2.54E-85	2.97E-83	FALSE	FALSE	FALSE	FALSE	ENST00000622132,5, ENST00000265724,8, ENST00000543898,5	ABCB1-211, ABCB1-201, ABCB1-210	protein_coding, protein_coding, protein_coding
ENSG00000133640,20	LRRIQ1	0.525305333	0.083660667	27.01461794	2.369264091	0.332420105	6.86E-15	5.27E-14	FALSE	FALSE	FALSE	FALSE	ENST00000393217,7	LRRIQ1-202	protein_coding
ENSG00000163513,19	TGFBR2	8.991467	1.585873	255.5769894	2.322429957	0.107368544	5.82E-106	1.15E-103	TRUE	FALSE	FALSE	FALSE	ENST00000295754,10, ENST00000359013,4	TGFBR2-201, TGFBR2-202	protein_coding, protein_coding
ENSG00000124657,1	OR2B6	1.955738333	0.276265333	14.5038725	2.316656232	0.550918252	1.37E-07	5.46E-07	FALSE	FALSE	FALSE	FALSE	ENST00000244623,1	OR2B6-201	protein_coding
ENSG00000188277,10	C15orf62	0.358785667	0.051471	8.571556549	2.310301697	0.562360086	2.03E-07	7.94E-07	FALSE	FALSE	FALSE	FALSE	ENST00000344320,8	C15orf62-201	protein_coding
ENSG00000136999,5	CCN3	0.421103333	0.054505667	6.503929882	2.310127036	0.68947587	3.00E-06	1.02E-05	FALSE	FALSE	FALSE	FALSE	ENST00000259526,4	CCN3-201	protein_coding
ENSG00000100697,17	DICER1	1869.124406	336.46294	59998.89242	2.297538304	0.103782642	8.83E-111	1.97E-108	TRUE	TRUE	TRUE	TRUE	ENST00000529720,2, ENST00000674628,2, ENST00000343455,8, ENST00000531162,7, ENST00000526495,6, ENST00000393063,6, ENST00000527414,5, ENST00000541352,5, ENST00000696736,1, ENST00000532939,3, ENST00000696737,1, ENST00000696740,1	DICER1-208, DICER1-214, DICER1-201, DICER1-209, DICER1-203, DICER1-202, DICER1-204, DICER1-211, DICER1-220, DICER1-210, DICER1-221, DICER1-224	protein_coding, protein_coding, protein_coding, protein_coding, protein_coding, protein_coding, protein_coding, protein_coding, protein_coding, protein_coding, protein_coding, protein_coding
ENSG00000163377,16	TAFA4	1.087088333	0.17025	14.22878764	2.296617965	0.438583061	1.06E-09	5.31E-09	FALSE	FALSE	FALSE	FALSE	ENST00000295569,12	TAFA4-201	protein_coding
ENSG00000123612,16	ACVR1C	1.99564	0.349276333	75.47274974	2.287859838	0.204753581	3.81E-31	7.53E-30	FALSE	FALSE	FALSE	FALSE	ENST00000243349,13, ENST00000409680,7, ENST00000335450,7, ENST00000348328,9	ACVR1C-201, ACVR1C-204, ACVR1C-202, ACVR1C-203	protein_coding, protein_coding, protein_coding, protein_coding
ENSG00000176771,18	NCKAP5	0.334788333	0.056667	25.61928194	2.282752858	0.305854901	6.05E-16	5.08E-15	FALSE	FALSE	FALSE	FALSE	ENST00000409261,6, ENST00000409213,5	NCKAP5-203, NCKAP5-202	protein_coding, protein_coding
ENSG00000176485,13	PLAAT3	6.078049	1.091164	61.40210484	2.265852278	0.189515972	4.31E-35	1.00E-33	FALSE	FALSE	FALSE	FALSE	ENST00000323646,9, ENST00000415826,3, ENST00000639271,1	PLAAT3-201, PLAAT3-203, PLAAT3-206	protein_coding, protein_coding, protein_coding
ENSG00000150625,17	GPM6A	9.263484333	1.681680333	113.6161953	2.257755508	0.161852518	2.26E-46	8.24E-45	TRUE	FALSE	FALSE	FALSE	ENST00000280187,11, ENST00000393658,7, ENST00000506894,5, ENST00000515090,5	GPM6A-201, GPM6A-202, GPM6A-210, GPM6A-221	protein_coding, protein_coding, protein_coding, protein_coding
ENSG00000165566,13	AMER2	0.081922667	0.009954333	5.562739493	2.257414414	0.806489135	1.50E-05	4.61E-05	FALSE	FALSE	FALSE	FALSE	ENST00000515384,2, ENST00000357816,2	AMER2-202, AMER2-201	protein_coding, protein_coding
ENSG00000163395,17	IGFN1	0.948905667	0.17422	195.7217246	2.256957322	0.144329299	2.86E-57	1.44E-55	FALSE	FALSE	FALSE	FALSE	ENST00000335211,9, ENST00000295591,12	IGFN1-202, IGFN1-201	protein_coding, protein_coding
ENSG00000147036,12	LANCL3	0.267883667	0.044065667	14.48500211	2.252957404	0.394743355	8.02E-11	4.45E-10	FALSE	FALSE	FALSE	FALSE	ENST00000614025,4, ENST00000378621,7, ENST00000378619,4	LANCL3-203, LANCL3-202, LANCL3-201	protein_coding, protein_coding, protein_coding
ENSG00000120217,14	CD274	0.508205667	0.081185	12.7926572	2.243431141	0.45604272	5.57E-09	2.58E-08	FALSE	FALSE	FALSE	FALSE	ENST00000381573,8, ENST00000381577,4	CD274-201, CD274-202	protein_coding, protein_coding
ENSG00000166510,14	CCDC68	0.224437667	0.020259	3.100983942	2.231666881	1.179419897	0.000125943	0.000338417	FALSE	FALSE	FALSE	FALSE	ENST00000591504,6, ENST00000432185,5, ENST00000337363,8	CCDC68-204, CCDC68-202, CCDC68-201	protein_coding, protein_coding, protein_coding
ENSG00000170745,12	KCNS3	3.918696333	0.724153333	54.03592274	2.224030822	0.192684294	6.19E-33	1.31E-31	FALSE	FALSE	FALSE	FALSE	ENST00000403915,5, ENST00000304101,9	KCNS3-202, KCNS3-201	protein_coding, protein_coding
ENSG00000152495,11	CAMK4	7.594072333	1.409863333	417.2602372	2.223385867	0.201736309	2.32E-30	4.42E-29	FALSE	FALSE	FALSE	FALSE	ENST00000512453,5, ENST00000282356,9	CAMK4-210, CAMK4-201	protein_coding, protein_coding
ENSG00000171724,3	VAT1L	0.214295333	0.029918333	6.798549903	2.223233474	0.642004475	2.19E-06	7.52E-06	FALSE	FALSE	FALSE	FALSE	ENST00000302536,3	VAT1L-201	protein_coding
ENSG00000187581,3	COX8C	0.625800667	0	7.25847545	2.222620799	1.816306891	0.000386087	0.000964622	FALSE	FALSE	FALSE	FALSE	ENST00000342144,3	COX8C-201	protein_coding
ENSG00000249853,9	HS3ST5	0.165547333	0.017098667	4.753875204	2.210427931	1.01016547	6.79E-05	0.00019	FALSE	FALSE	FALSE	FALSE	ENST00000312719,10	HS3ST5-201	protein_coding
ENSG00000198846,6	TOX	0.07428	0	1.221842657	2.20307066	1.939152516	0.000422538	0.001049232	FALSE	FALSE	FALSE	FALSE	ENST00000361421,2	TOX-201	protein_coding
ENSG00000104953,20	TLE6	2.795203	0.478947667	29.08722093	2.203016534	0.481127079	2.88E-08	1.23E-07	FALSE	FALSE	FALSE	FALSE	ENST00000482627,1, ENST00000246112,9, ENST00000452088,5	TLE6-208, TLE6-201, TLE6-202	protein_coding, protein_coding, protein_coding
ENSG00000134532,19	SOX5	3.865499667	0.743758333	181.8801663	2.196273466	0.121114476	1.36E-75	1.22E-73	FALSE	FALSE	FALSE	FALSE	ENST00000451604,7, ENST00000381381,6, ENST00000537393,5, ENST00000646273,1, ENST00000396007,6, ENST00000545921,5, ENST00000659413,1, ENST00000541847,5, ENST00000441133,2	SOX5-207, SOX5-202, SOX5-214, SOX5-220, SOX5-203, SOX5-219, SOX5-221, SOX5-217, SOX5-205	protein_coding, protein_coding, protein_coding, protein_coding, protein_coding, protein_coding, protein_coding, protein_coding, protein_coding
ENSG00000164604,14	GPR85	0.571647667	0.084236	10.06150751	2.190770651	0.648433386	2.92E-06	9.89E-06	FALSE	FALSE	FALSE	FALSE	ENST00000297146,7, ENST00000449591,2, ENST00000424100,2	GPR85-201, GPR85-204, GPR85-202	protein_coding, protein_coding, protein_coding
ENSG00000221866,10	PLXNA4	0.385138667	0.072622333	49.67220128	2.188349537	0.227490075	5.43E-24	7.39E-23	FALSE	FALSE	FALSE	FALSE	ENST00000321063,9, ENST00000359827,7, ENST00000423507,6, ENST00000378539,5	PLXNA4-201, PLXNA4-202, PLXNA4-204, PLXNA4-203	protein_coding, protein_coding, protein_coding, protein_coding
ENSG00000160886,13	LY6K	1.055317667	0.190714	14.0874386	2.185059667	0.387716936	1.29E-10	7.02E-10	FALSE	FALSE	FALSE	FALSE	ENST00000292430,10, ENST00000518841,5, ENST00000519387,1, ENST00000522591,1	LY6K-201, LY6K-202, LY6K-203, LY6K-205	protein_coding, protein_coding, protein_coding, protein_coding
ENSG00000159403,18	C1R	8.985719333	1.732995667	196.475791	2.184587343	0.122401439	2.45E-73	1.97E-71	TRUE	FALSE	FALSE	FALSE	ENST00000647956,2, ENST00000536053,6, ENST00000535233,6	C1R-214, C1R-202, C1R-201	protein_coding, protein_coding, protein_coding
ENSG00000152402,11	GUCY1A2	3.134297	0.615262	331.3620891	2.173219318	0.104712502	9.35E-98	1.41E-95	FALSE	FALSE	FALSE	FALSE	ENST00000526355,7, ENST00000282249,6, ENST00000347596,2	GUCY1A2-203, GUCY1A2-201, GUCY1A2-202	protein_coding, protein_coding, protein_coding
ENSG00000179603,18	GRM8	0.652344	0.117002	21.00422707	2.172378318	0.331066679	4.25E-13	2.90E-12	FALSE	FALSE	FALSE	FALSE	ENST00000339582,7, ENST00000358373,7, ENST00000444921,3	GRM8-201, GRM8-203, GRM8-206	protein_coding, protein_coding, protein_coding
ENSG00000102539,5	MLNR	1.542927	0.273220667	12.01182487	2.165586215	0.381967861	1.08E-10	5.94E-10	FALSE	FALSE	FALSE	FALSE	ENST00000218721,1	MLNR-201	protein_coding
ENSG00000110436,13	SLC1A2	0.118933667	0.018153	9.132147243	2.164821653	0.590892015	1.15E-06	4.10E-06	FALSE	FALSE	FALSE	FALSE	ENST00000278379,9, ENST00000642171,1, ENST00000395753,6, ENST00000395750,6, ENST00000643522,1, ENST00000645303,1, ENST00000644050,1, ENST00000644779,1, ENST00000645634,1, ENST00000643000,1, ENST00000644299,1, ENST00000645194,1, ENST00000646080,1, ENST00000644868,1, ENST00000647104,1, ENST00000643454,1, ENST00000643305,1, ENST00000646099,1, ENST00000647372,1, ENST00000642578,1, ENST00000606205,6, …	SLC1A2-201, SLC1A2-209, SLC1A2-203, SLC1A2-202, SLC1A2-224, SLC1A2-233, SLC1A2-225, SLC1A2-230, SLC1A2-235, SLC1A2-218, SLC1A2-227, SLC1A2-232, SLC1A2-240, SLC1A2-231, SLC1A2-248, SLC1A2-223, SLC1A2-221, SLC1A2-241, SLC1A2-250, SLC1A2-216, SLC1A2-208, SLC1A2-228	protein_coding, protein_coding, protein_coding, protein_coding, protein_coding, protein_coding, protein_coding, protein_coding, protein_coding, protein_coding, protein_coding, protein_coding, protein_coding, protein_coding, protein_coding, protein_coding, protein_coding, protein_coding, protein_coding, protein_coding, protein_coding, protein_coding
ENSG00000166869,3	CHP2	1.11367	0.199473667	19.15014863	2.131764245	0.369932192	6.56E-11	3.68E-10	FALSE	FALSE	FALSE	FALSE	ENST00000300113,3	CHP2-201	protein_coding
ENSG00000158258,16	CLSTN2	2.965686667	0.601693	375.7058303	2.1246297	0.101383375	1.54E-99	2.52E-97	FALSE	FALSE	FALSE	FALSE	ENST00000458420,7	CLSTN2-201	protein_coding
ENSG00000105825,14	TFPI2	4.035135333	0.774609333	39.41424956	2.120563934	0.27457317	1.02E-16	9.08E-16	FALSE	FALSE	FALSE	FALSE	ENST00000222543,11, ENST00000650573,1	TFPI2-201, TFPI2-206	protein_coding, protein_coding
ENSG00000187902,13	SHISA7	0.198474333	0.034805	10.90804283	2.107481882	0.444423659	1.46E-08	6.46E-08	FALSE	FALSE	FALSE	FALSE	ENST00000376325,10, ENST00000416792,2	SHISA7-201, SHISA7-202	protein_coding, protein_coding
ENSG00000115828,17	QPCT	30.17412367	6.215799	288.0784398	2.104471434	0.078018186	2.94E-162	1.46E-159	TRUE	TRUE	TRUE	FALSE	ENST00000338415,8	QPCT-201	protein_coding
ENSG00000186377,8	CYP4X1	22.98349467	4.736176333	364.9160825	2.101047503	0.083511459	1.13E-141	3.87E-139	TRUE	TRUE	FALSE	FALSE	ENST00000371901,4	CYP4X1-201	protein_coding
ENSG00000163083,6	INHBB	3.178859333	0.641388667	75.74848767	2.100983797	0.152978258	6.32E-45	2.23E-43	FALSE	FALSE	FALSE	FALSE	ENST00000295228,4	INHBB-201	protein_coding
ENSG00000125285,6	SOX21	3.255827	0.663161667	63.7348621	2.096933434	0.162722151	5.36E-40	1.55E-38	FALSE	FALSE	FALSE	FALSE	ENST00000376945,4	SOX21-201	protein_coding
ENSG00000072657,10	TRHDE	0.434599667	0.084248333	26.06321064	2.091586399	0.288470387	3.85E-15	3.02E-14	FALSE	FALSE	FALSE	FALSE	ENST00000261180,10	TRHDE-201	protein_coding
ENSG00000249715,13	FER1L5	0.195622	0.036738333	21.90785133	2.090849033	0.351858736	2.38E-11	1.40E-10	FALSE	FALSE	FALSE	FALSE	ENST00000624922,6, ENST00000623019,5	FER1L5-204, FER1L5-203	protein_coding, protein_coding
ENSG00000163453,11	IGFBP7	3.523214333	0.696541	39.64897037	2.086775327	0.246269626	2.33E-19	2.47E-18	FALSE	FALSE	FALSE	FALSE	ENST00000295666,6, ENST00000514062,2	IGFBP7-201, IGFBP7-203	protein_coding, protein_coding
ENSG00000127920,6	GNG11	2.431281667	0.482063333	39.90264995	2.080677755	0.230081713	1.52E-21	1.82E-20	FALSE	FALSE	FALSE	FALSE	ENST00000248564,6	GNG11-201	protein_coding
ENSG00000106236,4	NPTX2	11.52767867	2.417911333	299.9073894	2.078374963	0.091509214	3.60E-116	8.95E-114	TRUE	TRUE	FALSE	FALSE	ENST00000265634,4	NPTX2-201	protein_coding
ENSG00000132821,12	VSTM2L	1.229657333	0.238016	29.33926101	2.072371128	0.286908016	4.86E-15	3.79E-14	FALSE	FALSE	FALSE	FALSE	ENST00000373459,4, ENST00000373461,9	VSTM2L-201, VSTM2L-202	protein_coding, protein_coding
ENSG00000121236,21	TRIM6	8.479188	1.785708	179.6073354	2.064690442	0.107880367	1.32E-83	1.50E-81	TRUE	FALSE	FALSE	FALSE	ENST00000278302,9, ENST00000507320,5, ENST00000380107,5, ENST00000380097,8, ENST00000445329,5, ENST00000515022,5, ENST00000506134,5, ENST00000621176,1	TRIM6-201, TRIM6-209, TRIM6-203, TRIM6-202, TRIM6-205, TRIM6-211, TRIM6-208, TRIM6-212	protein_coding, protein_coding, protein_coding, protein_coding, protein_coding, protein_coding, protein_coding, protein_coding
ENSG00000165816,13	VWA2	0.235423667	0.041593	12.18063044	2.060408225	0.474644632	9.14E-08	3.71E-07	FALSE	FALSE	FALSE	FALSE	ENST00000392982,8, ENST00000603594,2	VWA2-202, VWA2-203	protein_coding, protein_coding
ENSG00000112414,15	ADGRG6	1.772279	0.368662667	73.06783278	2.059052715	0.174081831	3.04E-34	6.82E-33	FALSE	FALSE	FALSE	FALSE	ENST00000230173,10, ENST00000367608,6, ENST00000296932,13, ENST00000367609,8	ADGRG6-201, ADGRG6-203, ADGRG6-202, ADGRG6-204	protein_coding, protein_coding, protein_coding, protein_coding
ENSG00000156587,16	UBE2L6	26.29354667	5.575076667	238.1851176	2.052938829	0.099452787	1.30E-96	1.91E-94	TRUE	TRUE	TRUE	FALSE	ENST00000340573,8, ENST00000287156,9	UBE2L6-202, UBE2L6-201	protein_coding, protein_coding
ENSG00000006128,12	TAC1	0.821057333	0.07079	3.140668299	2.042330586	1.220326688	0.000228985	0.000590289	FALSE	FALSE	FALSE	FALSE	ENST00000350485,8, ENST00000346867,4, ENST00000319273,10	TAC1-203, TAC1-202, TAC1-201	protein_coding, protein_coding, protein_coding
ENSG00000154655,16	L3MBTL4	0.226986333	0.036074	8.555255607	2.031190388	0.626566306	4.97E-06	1.63E-05	FALSE	FALSE	FALSE	FALSE	ENST00000400105,6, ENST00000317931,12, ENST00000400104,7	L3MBTL4-203, L3MBTL4-201, L3MBTL4-202	protein_coding, protein_coding, protein_coding
ENSG00000120907,18	ADRA1A	0.137018667	0.008719667	3.688191403	2.015971436	1.555138479	0.000448104	0.001107365	FALSE	FALSE	FALSE	FALSE	ENST00000380586,5, ENST00000380582,7, ENST00000519229,5, ENST00000354550,4, ENST00000380573,4, ENST00000276393,8, ENST00000380572,3	ADRA1A-206, ADRA1A-205, ADRA1A-210, ADRA1A-202, ADRA1A-204, ADRA1A-201, ADRA1A-203	protein_coding, protein_coding, protein_coding, protein_coding, protein_coding, protein_coding, protein_coding
ENSG00000074211,14	PPP2R2C	0.676547667	0.135631	23.0840479	2.010454445	0.312266666	1.20E-12	7.89E-12	FALSE	FALSE	FALSE	FALSE	ENST00000335585,9, ENST00000382599,9, ENST00000506140,5, ENST00000515571,5, ENST00000507294,1	PPP2R2C-202, PPP2R2C-203, PPP2R2C-204, PPP2R2C-209, PPP2R2C-206	protein_coding, protein_coding, protein_coding, protein_coding, protein_coding
ENSG00000145794,17	MEGF10	0.554861	0.114079333	28.41072022	2.009979089	0.292716233	6.80E-14	4.92E-13	FALSE	FALSE	FALSE	FALSE	ENST00000503335,7, ENST00000508365,5, ENST00000418761,6, ENST00000274473,6	MEGF10-203, MEGF10-206, MEGF10-202, MEGF10-201	protein_coding, protein_coding, protein_coding, protein_coding
ENSG00000275591,5	XKR5	0.154031333	0.025442333	11.28310394	2.005081215	0.602894657	3.92E-06	1.31E-05	FALSE	FALSE	FALSE	FALSE	ENST00000618742,3	XKR5-201	protein_coding
ENSG00000019505,8	SYT13	0.281141667	0.049921333	8.477637606	1.99949034	0.515079475	5.95E-07	2.20E-06	FALSE	FALSE	FALSE	FALSE	ENST00000020926,8	SYT13-201	protein_coding
ENSG00000122420,10	PTGFR	0.141968667	0.006823333	4.112200246	1.9884063	1.605413672	0.000499229	0.001225063	FALSE	FALSE	FALSE	FALSE	ENST00000370758,5, ENST00000370757,8, ENST00000370756,3	PTGFR-203, PTGFR-202, PTGFR-201	protein_coding, protein_coding, protein_coding
ENSG00000164136,17	IL15	0.699908333	0.107152	10.20031649	1.981845696	0.756932026	2.91E-05	8.58E-05	FALSE	FALSE	FALSE	FALSE	ENST00000320650,9, ENST00000296545,11, ENST00000514653,5, ENST00000529613,5, ENST00000477265,5, ENST00000394159,2	IL15-202, IL15-201, IL15-207, IL15-208, IL15-204, IL15-203	protein_coding, protein_coding, protein_coding, protein_coding, protein_coding, protein_coding
ENSG00000111344,12	RASAL1	0.42257	0.085057333	24.1727149	1.963945742	0.381684746	2.34E-09	1.12E-08	FALSE	FALSE	FALSE	FALSE	ENST00000546530,5, ENST00000548055,2, ENST00000261729,9, ENST00000446861,7	RASAL1-204, RASAL1-207, RASAL1-201, RASAL1-203	protein_coding, protein_coding, protein_coding, protein_coding
ENSG00000112964,14	GHR	6.423688667	1.451887667	212.1361598	1.962404287	0.099142281	4.86E-89	6.15E-87	TRUE	FALSE	FALSE	FALSE	ENST00000230882,9, ENST00000615111,4, ENST00000620156,4, ENST00000618088,4, ENST00000612382,4, ENST00000612626,4, ENST00000537449,5, ENST00000357703,6, ENST00000622294,2	GHR-201, GHR-210, GHR-212, GHR-211, GHR-208, GHR-209, GHR-207, GHR-202, GHR-213	protein_coding, protein_coding, protein_coding, protein_coding, protein_coding, protein_coding, protein_coding, protein_coding, protein_coding
ENSG00000158748,4	HTR6	2.665894667	0.603931333	93.90530312	1.93861997	0.169625681	4.28E-32	8.71E-31	FALSE	FALSE	FALSE	FALSE	ENST00000289753,2	HTR6-201	protein_coding
ENSG00000111262,6	KCNA1	0.265917333	0.053991333	16.49300797	1.938440939	0.374928422	2.12E-09	1.03E-08	FALSE	FALSE	FALSE	FALSE	ENST00000382545,5	KCNA1-201	protein_coding
ENSG00000178401,16	DNAJC22	2.877038667	0.657660667	102.1450638	1.933672189	0.153368688	2.81E-38	7.64E-37	FALSE	FALSE	FALSE	FALSE	ENST00000549441,7, ENST00000395069,3	DNAJC22-202, DNAJC22-201	protein_coding, protein_coding
ENSG00000145358,6	DDIT4L	2.067148667	0.449587333	24.29837509	1.930676675	0.262711531	2.44E-15	1.95E-14	FALSE	FALSE	FALSE	FALSE	ENST00000273990,6	DDIT4L-201	protein_coding
ENSG00000166432,16	ZMAT1	1.775118667	0.398770333	85.69257942	1.92680072	0.197471532	2.40E-24	3.32E-23	FALSE	FALSE	FALSE	FALSE	ENST00000540921,5, ENST00000372782,4, ENST00000651725,2	ZMAT1-206, ZMAT1-201, ZMAT1-207	protein_coding, protein_coding, protein_coding
ENSG00000164176,13	EDIL3	2.032740667	0.443759667	45.88100316	1.924553476	0.264633272	4.33E-15	3.39E-14	FALSE	FALSE	FALSE	FALSE	ENST00000296591,10, ENST00000380138,3	EDIL3-201, EDIL3-202	protein_coding, protein_coding
ENSG00000183578,8	TNFAIP8L3	1.218448	0.254161	17.87785969	1.91938416	0.360488609	9.71E-10	4.87E-09	FALSE	FALSE	FALSE	FALSE	ENST00000327536,5, ENST00000637513,2, ENST00000649177,1	TNFAIP8L3-201, TNFAIP8L3-202, TNFAIP8L3-203	protein_coding, protein_coding, protein_coding
ENSG00000188064,10	WNT7B	0.141340333	0.015498333	4.47578119	1.916709597	1.027216194	0.000175604	0.000461245	FALSE	FALSE	FALSE	FALSE	ENST00000339464,9, ENST00000409496,7, ENST00000410089,5, ENST00000410058,1	WNT7B-201, WNT7B-202, WNT7B-204, WNT7B-203	protein_coding, protein_coding, protein_coding, protein_coding
ENSG00000168743,13	NPNT	2.593853	0.59978	92.33193448	1.909373601	0.147745965	5.19E-40	1.50E-38	FALSE	FALSE	FALSE	FALSE	ENST00000453617,6, ENST00000427316,6, ENST00000514622,5, ENST00000305572,12, ENST00000379987,7, ENST00000506666,5	NPNT-204, NPNT-203, NPNT-214, NPNT-201, NPNT-202, NPNT-211	protein_coding, protein_coding, protein_coding, protein_coding, protein_coding, protein_coding
ENSG00000185352,9	HS6ST3	0.765669	0.176051	68.64956383	1.903044727	0.174375602	1.51E-29	2.76E-28	FALSE	FALSE	FALSE	FALSE	ENST00000376705,4, ENST00000620595,1	HS6ST3-201, HS6ST3-202	protein_coding, protein_coding
ENSG00000134321,13	RSAD2	0.119394333	0.010013	4.606541269	1.900738183	1.301381874	0.000392142	0.00097864	FALSE	FALSE	FALSE	FALSE	ENST00000680607,1, ENST00000680320,1, ENST00000442639,6, ENST00000382040,4	RSAD2-209, RSAD2-208, RSAD2-202, RSAD2-201	protein_coding, protein_coding, protein_coding, protein_coding
ENSG00000152689,18	RASGRP3	0.39336	0.077457667	13.39293035	1.896613911	0.461249531	2.72E-07	1.05E-06	FALSE	FALSE	FALSE	FALSE	ENST00000402538,7, ENST00000403687,8, ENST00000407811,5	RASGRP3-201, RASGRP3-202, RASGRP3-203	protein_coding, protein_coding, protein_coding
ENSG00000167207,15	NOD2	0.135076667	0.019570667	5.43851224	1.873665283	0.81681337	7.11E-05	0.000198549	FALSE	FALSE	FALSE	FALSE	ENST00000647318,2, ENST00000300589,6	NOD2-213, NOD2-201	protein_coding, protein_coding
ENSG00000198010,13	DLGAP2	0.081142667	0.015290667	8.504467818	1.871547329	0.542261408	2.97E-06	1.01E-05	FALSE	FALSE	FALSE	FALSE	ENST00000637795,2, ENST00000421627,7, ENST00000612087,1	DLGAP2-215, DLGAP2-201, DLGAP2-214	protein_coding, protein_coding, protein_coding
ENSG00000196549,13	MME	0.967586333	0.222035667	34.52431313	1.866066941	0.258365915	6.82E-15	5.24E-14	FALSE	FALSE	FALSE	FALSE	ENST00000492661,5, ENST00000460393,6, ENST00000615825,2, ENST00000675418,2, ENST00000382989,7, ENST00000462745,5, ENST00000493237,5, ENST00000360490,7, ENST00000491026,6, ENST00000473730,6, ENST00000680057,1, ENST00000680282,1	MME-209, MME-203, MME-213, MME-214, MME-202, MME-204, MME-210, MME-201, MME-207, MME-205, MME-216, MME-217	protein_coding, protein_coding, protein_coding, protein_coding, protein_coding, protein_coding, protein_coding, protein_coding, protein_coding, protein_coding, protein_coding, protein_coding
ENSG00000156564,10	LRFN2	0.041792667	0	4.924774249	1.851917175	1.723069978	0.000700854	0.001683119	FALSE	FALSE	FALSE	FALSE	ENST00000338305,7	LRFN2-201	protein_coding
ENSG00000106688,12	SLC1A1	6.277762	1.525113667	121.3557774	1.8498275	0.131442381	9.95E-47	3.67E-45	TRUE	FALSE	FALSE	FALSE	ENST00000262352,8	SLC1A1-201	protein_coding
ENSG00000166033,13	HTRA1	24.16660433	5.939656	423.6536	1.844861985	0.091284184	1.52E-92	2.06E-90	TRUE	TRUE	TRUE	FALSE	ENST00000648167,1, ENST00000368984,8	HTRA1-203, HTRA1-201	protein_coding, protein_coding
ENSG00000152377,14	SPOCK1	2.602599333	0.629366	91.34073823	1.844458475	0.159744073	1.33E-32	2.77E-31	FALSE	FALSE	FALSE	FALSE	ENST00000394945,6, ENST00000282223,11	SPOCK1-202, SPOCK1-201	protein_coding, protein_coding
ENSG00000135272,13	MDFIC	18.004382	4.452806333	528.3505877	1.842604067	0.070411759	1.17E-152	4.76E-150	TRUE	TRUE	FALSE	FALSE	ENST00000393486,6, ENST00000448022,1, ENST00000423503,1	MDFIC-201, MDFIC-205, MDFIC-202	protein_coding, protein_coding, protein_coding
ENSG00000187372,11	PCDHB13	0.146604667	0.021289333	4.798838288	1.826456809	0.841953385	9.96E-05	0.000271671	FALSE	FALSE	FALSE	FALSE	ENST00000341948,6	PCDHB13-201	protein_coding
ENSG00000119888,11	EPCAM	2.774069	0.643476333	26.85639692	1.825959123	0.280046559	9.17E-13	6.06E-12	FALSE	FALSE	FALSE	FALSE	ENST00000405271,5, ENST00000263735,9	EPCAM-202, EPCAM-201	protein_coding, protein_coding
ENSG00000198963,11	RORB	2.574713	0.638879333	141.5027885	1.82280465	0.126592011	9.94E-49	3.91E-47	FALSE	FALSE	FALSE	FALSE	ENST00000376896,8, ENST00000396204,2	RORB-201, RORB-202	protein_coding, protein_coding
ENSG00000105855,10	ITGB8	0.568620667	0.133740667	29.21172384	1.817451015	0.268085418	1.64E-13	1.16E-12	FALSE	FALSE	FALSE	FALSE	ENST00000537992,5, ENST00000222573,5	ITGB8-205, ITGB8-201	protein_coding, protein_coding
ENSG00000129152,4	MYOD1	0.504149333	0.096851333	7.197499464	1.808066176	0.576948508	8.44E-06	2.68E-05	FALSE	FALSE	FALSE	FALSE	ENST00000250003,4	MYOD1-201	protein_coding
ENSG00000132481,7	TRIM47	4.740942	1.179084333	101.0253553	1.806598814	0.136071583	6.03E-42	1.91E-40	TRUE	FALSE	FALSE	FALSE	ENST00000254816,6	TRIM47-201	protein_coding
ENSG00000136040,9	PLXNC1	0.546177	0.130698667	30.9169212	1.804488816	0.256475008	2.82E-14	2.09E-13	FALSE	FALSE	FALSE	FALSE	ENST00000258526,9, ENST00000547057,5, ENST00000545312,1	PLXNC1-201, PLXNC1-205, PLXNC1-202	protein_coding, protein_coding, protein_coding
ENSG00000170006,12	TMEM154	0.309607667	0.042530333	10.06920359	1.803109425	0.932624233	0.000171918	0.000452025	FALSE	FALSE	FALSE	FALSE	ENST00000304385,8, ENST00000613578,4, ENST00000504064,1	TMEM154-201, TMEM154-204, TMEM154-202	protein_coding, protein_coding, protein_coding
ENSG00000120318,16	ARAP3	2.324201333	0.570927667	129.7618846	1.798396624	0.205691911	3.74E-20	4.15E-19	FALSE	FALSE	FALSE	FALSE	ENST00000508305,5, ENST00000239440,9, ENST00000626478,2, ENST00000513878,5	ARAP3-203, ARAP3-201, ARAP3-207, ARAP3-205	protein_coding, protein_coding, protein_coding, protein_coding
ENSG00000145451,13	GLRA3	0.125566	0.019634667	8.533848384	1.796352555	0.767252863	6.91E-05	0.000193212	FALSE	FALSE	FALSE	FALSE	ENST00000274093,8, ENST00000340217,5	GLRA3-201, GLRA3-202	protein_coding, protein_coding
ENSG00000181291,8	TMEM132E	2.415105	0.613102333	151.7632787	1.794034642	0.102726776	5.53E-70	4.02E-68	FALSE	FALSE	FALSE	FALSE	ENST00000321639,7, ENST00000631683,2	TMEM132E-201, TMEM132E-203	protein_coding, protein_coding
ENSG00000176463,14	SLCO3A1	2.421794	0.603972	102.1716127	1.791725471	0.162910154	7.19E-30	1.33E-28	FALSE	FALSE	FALSE	FALSE	ENST00000318445,11, ENST00000424469,2	SLCO3A1-201, SLCO3A1-202	protein_coding, protein_coding
ENSG00000137628,18	DDX60	1.125338667	0.277856333	54.59176121	1.791250341	0.193077147	2.98E-22	3.71E-21	FALSE	FALSE	FALSE	FALSE	ENST00000393743,8, ENST00000680771,1	DDX60-201, DDX60-209	protein_coding, protein_coding
ENSG00000260230,5	FRRS1L	1.548304333	0.390083667	80.96648263	1.782155671	0.162962837	1.45E-29	2.65E-28	FALSE	FALSE	FALSE	FALSE	ENST00000561981,5	FRRS1L-201	protein_coding
ENSG00000082293,13	COL19A1	1.561091333	0.369868667	83.97837284	1.770612713	0.335910489	1.52E-09	7.49E-09	FALSE	FALSE	FALSE	FALSE	ENST00000620364,5, ENST00000478620,2	COL19A1-205, COL19A1-203	protein_coding, protein_coding
ENSG00000165325,15	DEUP1	0.464281667	0.066281333	7.355191747	1.768455492	0.877868679	0.000150147	0.000399484	FALSE	FALSE	FALSE	FALSE	ENST00000531792,5, ENST00000530273,5, ENST00000298050,9, ENST00000527307,2, ENST00000525646,1	DEUP1-209, DEUP1-206, DEUP1-201, DEUP1-203, DEUP1-202	protein_coding, protein_coding, protein_coding, protein_coding, protein_coding
ENSG00000125355,16	TMEM255A	10.428768	2.698266667	180.7218914	1.758467093	0.134403189	8.33E-41	2.48E-39	TRUE	TRUE	FALSE	FALSE	ENST00000309720,9, ENST00000371369,9, ENST00000371352,5, ENST00000440464,5	TMEM255A-201, TMEM255A-203, TMEM255A-202, TMEM255A-204	protein_coding, protein_coding, protein_coding, protein_coding
ENSG00000130558,20	OLFM1	1.302927667	0.323035667	32.49062192	1.758005945	0.223940179	6.74E-17	6.07E-16	FALSE	FALSE	FALSE	FALSE	ENST00000371799,8, ENST00000277415,15, ENST00000252854,8, ENST00000371801,4, ENST00000371796,7, ENST00000371793,8, ENST00000392991,8	OLFM1-206, OLFM1-202, OLFM1-201, OLFM1-207, OLFM1-205, OLFM1-204, OLFM1-208	protein_coding, protein_coding, protein_coding, protein_coding, protein_coding, protein_coding, protein_coding
ENSG00000149256,16	TENM4	0.698240333	0.179963333	169.4661062	1.751156589	0.159501904	9.37E-30	1.73E-28	FALSE	FALSE	FALSE	FALSE	ENST00000278550,12	TENM4-201	protein_coding
ENSG00000187123,15	LYPD6	5.806046333	1.496447667	131.5406824	1.750515589	0.14766255	4.05E-34	9.02E-33	TRUE	FALSE	FALSE	FALSE	ENST00000409381,5, ENST00000334166,9, ENST00000651933,1	LYPD6-203, LYPD6-201, LYPD6-206	protein_coding, protein_coding, protein_coding
ENSG00000135298,15	ADGRB3	0.365494	0.085644	18.38305194	1.749772363	0.330932996	1.43E-09	7.04E-09	FALSE	FALSE	FALSE	FALSE	ENST00000370598,6, ENST00000546190,5, ENST00000238918,12	ADGRB3-202, ADGRB3-203, ADGRB3-201	protein_coding, protein_coding, protein_coding
ENSG00000135842,17	NIBAN1	2.104356	0.552451	141.1902764	1.741622303	0.12203208	6.96E-48	2.68E-46	FALSE	FALSE	FALSE	FALSE	ENST00000367511,4	NIBAN1-201	protein_coding
ENSG00000166446,15	CDYL2	5.066330667	1.343497	316.582764	1.740674623	0.088288769	3.56E-88	4.39E-86	TRUE	FALSE	FALSE	FALSE	ENST00000570137,7, ENST00000562812,5, ENST00000563890,5, ENST00000566173,3	CDYL2-207, CDYL2-203, CDYL2-204, CDYL2-205	protein_coding, protein_coding, protein_coding, protein_coding
ENSG00000125965,9	GDF5	0.341285	0.062794333	9.112164083	1.73381786	0.675213239	4.27E-05	0.000122775	FALSE	FALSE	FALSE	FALSE	ENST00000374369,8, ENST00000374372,1	GDF5-201, GDF5-202	protein_coding, protein_coding
ENSG00000124212,6	PTGIS	0.189535667	0.039235	9.815779871	1.732281446	0.518218371	4.85E-06	1.59E-05	FALSE	FALSE	FALSE	FALSE	ENST00000244043,5	PTGIS-201	protein_coding
ENSG00000188816,4	HMX2	1.436567	0.341949667	16.85278438	1.731991861	0.328236174	1.54E-09	7.56E-09	FALSE	FALSE	FALSE	FALSE	ENST00000339992,4	HMX2-201	protein_coding
ENSG00000073910,23	FRY	0.772637	0.203247	126.1840984	1.72923747	0.143832868	5.55E-35	1.29E-33	FALSE	FALSE	FALSE	FALSE	ENST00000645780,1, ENST00000647500,1, ENST00000642040,1, ENST00000542859,6	FRY-213, FRY-214, FRY-211, FRY-209	protein_coding, protein_coding, protein_coding, protein_coding
ENSG00000171992,13	SYNPO	0.772658667	0.200147667	65.15980572	1.718534845	0.203532634	5.44E-19	5.63E-18	FALSE	FALSE	FALSE	FALSE	ENST00000394243,5, ENST00000522122,1, ENST00000307662,5, ENST00000519664,1	SYNPO-202, SYNPO-205, SYNPO-201, SYNPO-204	protein_coding, protein_coding, protein_coding, protein_coding
ENSG00000219607,4	PPP1R3G	1.122154333	0.279618333	26.29590041	1.718390494	0.2745365	5.48E-12	3.41E-11	FALSE	FALSE	FALSE	FALSE	ENST00000405617,4	PPP1R3G-201	protein_coding
ENSG00000142798,20	HSPG2	2.870511	0.770768667	749.3804087	1.715032513	0.11264973	5.39E-54	2.43E-52	FALSE	FALSE	FALSE	FALSE	ENST00000374695,8	HSPG2-203	protein_coding
ENSG00000125384,7	PTGER2	5.493959667	1.454398667	67.33057791	1.712409759	0.15219339	4.63E-31	9.12E-30	TRUE	FALSE	FALSE	FALSE	ENST00000557436,1, ENST00000245457,6	PTGER2-202, PTGER2-201	protein_coding, protein_coding
ENSG00000253731,3	PCDHGA6	0.808089333	0.202622	36.63870053	1.70416132	0.268245415	3.07E-12	1.95E-11	FALSE	FALSE	FALSE	FALSE	ENST00000517434,3, ENST00000610583,1	PCDHGA6-201, PCDHGA6-202	protein_coding, protein_coding
ENSG00000105974,13	CAV1	17.626024	4.756624333	180.8295178	1.703800966	0.105022045	7.82E-61	4.48E-59	TRUE	TRUE	FALSE	FALSE	ENST00000614113,5, ENST00000393470,1, ENST00000341049,7, ENST00000405348,6, ENST00000393468,1, ENST00000393467,1	CAV1-209, CAV1-204, CAV1-201, CAV1-205, CAV1-203, CAV1-202	protein_coding, protein_coding, protein_coding, protein_coding, protein_coding, protein_coding
ENSG00000078053,17	AMPH	10.769643	2.925342	338.4336396	1.703105256	0.072072572	4.47E-125	1.23E-122	TRUE	TRUE	FALSE	FALSE	ENST00000356264,7, ENST00000325590,9	AMPH-202, AMPH-201	protein_coding, protein_coding
ENSG00000262209,3	PCDHGB3	0.655090333	0.166841	35.30822057	1.687929316	0.274773673	1.16E-11	7.01E-11	FALSE	FALSE	FALSE	FALSE	ENST00000576222,2, ENST00000618934,1	PCDHGB3-201, PCDHGB3-202	protein_coding, protein_coding
ENSG00000179750,16	APOBEC3B	31.964769	8.827206	388.945476	1.682319416	0.067716637	7.39E-138	2.37E-135	TRUE	TRUE	TRUE	FALSE	ENST00000407298,7, ENST00000333467,4, ENST00000402182,7	APOBEC3B-204, APOBEC3B-201, APOBEC3B-203	protein_coding, protein_coding, protein_coding
ENSG00000110042,8	DTX4	1.797672667	0.489577333	97.06973773	1.678483168	0.138523648	1.84E-35	4.37E-34	FALSE	FALSE	FALSE	FALSE	ENST00000532982,5, ENST00000227451,4	DTX4-204, DTX4-201	protein_coding, protein_coding
ENSG00000148680,16	HTR7	2.221054667	0.590689667	50.69505975	1.678258531	0.203068578	2.53E-18	2.50E-17	FALSE	FALSE	FALSE	FALSE	ENST00000277874,10, ENST00000371719,2, ENST00000336152,8	HTR7-201, HTR7-203, HTR7-202	protein_coding, protein_coding, protein_coding
ENSG00000109099,16	PMP22	43.40585033	12.02900233	391.0045527	1.674847286	0.064658293	1.51E-149	5.96E-147	TRUE	TRUE	TRUE	TRUE	ENST00000674673,1, ENST00000676329,1, ENST00000675551,1, ENST00000675819,1, ENST00000675854,1, ENST00000395938,7, ENST00000612492,5, ENST00000312280,9, ENST00000494511,7, ENST00000580584,3, ENST00000676221,1, ENST00000675950,1, ENST00000675808,1, ENST00000644020,1, ENST00000674651,1, ENST00000674707,1, ENST00000676161,1, ENST00000395936,7, ENST00000646419,2, ENST00000674947,1, ENST00000675350,1, …	PMP22-215, PMP22-231, PMP22-222, PMP22-224, PMP22-225, PMP22-203, PMP22-210, PMP22-201, PMP22-207, PMP22-209, PMP22-230, PMP22-226, PMP22-223, PMP22-212, PMP22-214, PMP22-216, PMP22-228, PMP22-202, PMP22-213, PMP22-219, PMP22-221, PMP22-217, PMP22-204	protein_coding, protein_coding, protein_coding, protein_coding, protein_coding, protein_coding, protein_coding, protein_coding, protein_coding, protein_coding, protein_coding, protein_coding, protein_coding, protein_coding, protein_coding, protein_coding, protein_coding, protein_coding, protein_coding, protein_coding, protein_coding, protein_coding, protein_coding
ENSG00000159387,8	IRX6	1.198325	0.317135333	35.81043875	1.666888507	0.225057567	2.19E-15	1.76E-14	FALSE	FALSE	FALSE	FALSE	ENST00000290552,8	IRX6-201	protein_coding
ENSG00000105877,19	DNAH11	1.491311	0.41282	218.9783505	1.662242919	0.135913827	4.65E-36	1.15E-34	FALSE	FALSE	FALSE	FALSE	ENST00000409508,8	DNAH11-201	protein_coding
ENSG00000197635,11	DPP4	0.592269333	0.137400667	12.89588255	1.660509652	0.443617517	1.38E-06	4.86E-06	FALSE	FALSE	FALSE	FALSE	ENST00000678668,1, ENST00000360534,8, ENST00000676810,1, ENST00000676768,1	DPP4-221, DPP4-201, DPP4-214, DPP4-213	protein_coding, protein_coding, protein_coding, protein_coding
ENSG00000171246,7	NPTX1	5.179591667	1.442626	247.286016	1.66043436	0.102539305	1.31E-60	7.42E-59	TRUE	FALSE	FALSE	FALSE	ENST00000306773,5, ENST00000571100,2	NPTX1-201, NPTX1-203	protein_coding, protein_coding
ENSG00000261594,4	TPBGL	0.92863	0.242858333	21.00490228	1.660428889	0.265842065	6.25E-12	3.86E-11	FALSE	FALSE	FALSE	FALSE	ENST00000562197,3	TPBGL-201	protein_coding
ENSG00000078114,19	NEBL	10.61868167	2.96992	522.754764	1.660131428	0.09424153	4.40E-71	3.38E-69	TRUE	TRUE	FALSE	FALSE	ENST00000377122,9, ENST00000417816,2	NEBL-202, NEBL-203	protein_coding, protein_coding
ENSG00000115616,3	SLC9A2	1.492265667	0.401300667	58.35443888	1.659774603	0.204292171	8.09E-18	7.76E-17	FALSE	FALSE	FALSE	FALSE	ENST00000233969,3	SLC9A2-201	protein_coding
ENSG00000186088,16	GSAP	0.425595	0.099856333	8.878896574	1.652527603	0.605292989	3.10E-05	9.11E-05	FALSE	FALSE	FALSE	FALSE	ENST00000257626,12, ENST00000441833,6	GSAP-201, GSAP-208	protein_coding, protein_coding
ENSG00000167244,22	IGF2	1.124422333	0.304179667	55.6251506	1.651732029	0.195854581	6.21E-19	6.39E-18	FALSE	FALSE	FALSE	FALSE	ENST00000381395,5, ENST00000381406,8, ENST00000416167,7, ENST00000695541,1, ENST00000434045,6, ENST00000481781,3, ENST00000381392,5, ENST00000381389,5, ENST00000418738,2	IGF2-203, IGF2-204, IGF2-205, IGF2-210, IGF2-207, IGF2-209, IGF2-202, IGF2-201, IGF2-206	protein_coding, protein_coding, protein_coding, protein_coding, protein_coding, protein_coding, protein_coding, protein_coding, protein_coding
ENSG00000181418,8	DDN	13.119134	3.708578667	634.5169389	1.650508448	0.056040724	2.97E-192	3.27E-189	TRUE	TRUE	FALSE	FALSE	ENST00000421952,3	DDN-201	protein_coding
ENSG00000180801,14	ARSJ	1.741232	0.478159	52.16095917	1.648027927	0.168850681	3.33E-24	4.57E-23	FALSE	FALSE	FALSE	FALSE	ENST00000315366,8	ARSJ-201	protein_coding
ENSG00000135362,14	PRR5L	3.348630333	0.912234667	101.5005638	1.646124193	0.200887645	4.60E-18	4.49E-17	FALSE	FALSE	FALSE	FALSE	ENST00000530639,6, ENST00000378867,7, ENST00000527487,1	PRR5L-216, PRR5L-201, PRR5L-209	protein_coding, protein_coding, protein_coding
ENSG00000112796,10	ENPP5	8.222625	2.302762	128.9551062	1.644689305	0.117373447	2.96E-46	1.08E-44	TRUE	TRUE	FALSE	FALSE	ENST00000371383,7, ENST00000230565,3	ENPP5-202, ENPP5-201	protein_coding, protein_coding
ENSG00000170775,3	GPR37	0.967246	0.261254	31.67314639	1.644621094	0.22316582	2.92E-15	2.32E-14	FALSE	FALSE	FALSE	FALSE	ENST00000303921,3	GPR37-201	protein_coding
ENSG00000158089,15	GALNT14	12.37406967	3.499977	324.9237178	1.643516663	0.071316902	4.03E-119	1.02E-116	TRUE	TRUE	FALSE	FALSE	ENST00000324589,9, ENST00000349752,10, ENST00000406653,5	GALNT14-201, GALNT14-202, GALNT14-203	protein_coding, protein_coding, protein_coding
ENSG00000138316,11	ADAMTS14	0.117689	0.026211	15.00125661	1.642794025	0.516547598	8.83E-06	2.80E-05	FALSE	FALSE	FALSE	FALSE	ENST00000373207,2, ENST00000373208,5	ADAMTS14-201, ADAMTS14-202	protein_coding, protein_coding
ENSG00000119684,16	MLH3	1.349198	0.375721667	93.74758669	1.642665654	0.159580141	1.54E-26	2.44E-25	FALSE	FALSE	FALSE	FALSE	ENST00000380968,6, ENST00000355774,7, ENST00000556257,5	MLH3-202, MLH3-201, MLH3-210	protein_coding, protein_coding, protein_coding
ENSG00000148798,11	INA	18.039038	5.112345333	543.3707942	1.642057183	0.067698122	1.42E-131	4.31E-129	TRUE	TRUE	TRUE	FALSE	ENST00000369849,9	INA-201	protein_coding
ENSG00000163840,10	DTX3L	3.777810333	1.066954	171.8297352	1.636081676	0.108452153	4.64E-53	2.04E-51	FALSE	FALSE	FALSE	FALSE	ENST00000296161,9, ENST00000383661,3	DTX3L-201, DTX3L-202	protein_coding, protein_coding
ENSG00000174332,6	GLIS1	1.010729667	0.277559667	50.02077083	1.633083806	0.218970037	1.52E-15	1.24E-14	FALSE	FALSE	FALSE	FALSE	ENST00000312233,4, ENST00000628545,2	GLIS1-201, GLIS1-202	protein_coding, protein_coding
ENSG00000142621,21	FHAD1	2.89466	0.811629	177.4150306	1.632894732	0.145769529	8.48E-31	1.66E-29	FALSE	FALSE	FALSE	FALSE	ENST00000683790,1, ENST00000688493,1, ENST00000358897,8, ENST00000375998,8, ENST00000375997,8, ENST00000375995,3	FHAD1-223, FHAD1-224, FHAD1-202, FHAD1-206, FHAD1-205, FHAD1-203	protein_coding, protein_coding, protein_coding, protein_coding, protein_coding, protein_coding
ENSG00000163235,16	TGFA	0.623709667	0.152633	15.48279728	1.632434766	0.384735819	2.09E-07	8.17E-07	FALSE	FALSE	FALSE	FALSE	ENST00000295400,11, ENST00000445399,5, ENST00000418333,6, ENST00000450929,5, ENST00000444975,5	TGFA-201, TGFA-206, TGFA-203, TGFA-207, TGFA-205	protein_coding, protein_coding, protein_coding, protein_coding, protein_coding
ENSG00000182264,9	IZUMO1	1.484258667	0.369861667	21.16964832	1.631271902	0.361383989	6.63E-08	2.74E-07	FALSE	FALSE	FALSE	FALSE	ENST00000332955,7	IZUMO1-201	protein_coding
ENSG00000144645,16	OSBPL10	8.94598	2.554468	324.4698165	1.630044187	0.075151725	6.23E-106	1.22E-103	TRUE	TRUE	FALSE	FALSE	ENST00000396556,7, ENST00000438237,6, ENST00000698199,1	OSBPL10-201, OSBPL10-204, OSBPL10-220	protein_coding, protein_coding, protein_coding
ENSG00000138496,17	PARP9	2.362093333	0.664744333	68.49516108	1.623763668	0.159509033	5.01E-26	7.72E-25	FALSE	FALSE	FALSE	FALSE	ENST00000682323,1, ENST00000477522,6, ENST00000492382,5, ENST00000360356,6, ENST00000471785,5, ENST00000462315,5	PARP9-208, PARP9-205, PARP9-207, PARP9-201, PARP9-204, PARP9-202	protein_coding, protein_coding, protein_coding, protein_coding, protein_coding, protein_coding
ENSG00000172987,13	HPSE2	0.111485333	0.012634	4.327629714	1.620752443	1.109550504	0.000551555	0.0013449	FALSE	FALSE	FALSE	FALSE	ENST00000404542,5, ENST00000370552,8, ENST00000370549,5, ENST00000628193,2, ENST00000370546,5, ENST00000614306,1	HPSE2-204, HPSE2-203, HPSE2-202, HPSE2-206, HPSE2-201, HPSE2-205	protein_coding, protein_coding, protein_coding, protein_coding, protein_coding, protein_coding
ENSG00000080493,19	SLC4A4	4.010655	1.153365	239.0336544	1.614688684	0.103617974	2.21E-56	1.09E-54	FALSE	FALSE	FALSE	FALSE	ENST00000649996,1, ENST00000698522,1, ENST00000264485,11, ENST00000425175,5, ENST00000351898,10, ENST00000340595,4, ENST00000512686,5	SLC4A4-209, SLC4A4-210, SLC4A4-201, SLC4A4-204, SLC4A4-203, SLC4A4-202, SLC4A4-205	protein_coding, protein_coding, protein_coding, protein_coding, protein_coding, protein_coding, protein_coding
ENSG00000075213,11	SEMA3A	1.862374667	0.519108	102.462812	1.610330364	0.206977359	1.30E-16	1.14E-15	FALSE	FALSE	FALSE	FALSE	ENST00000265362,9, ENST00000436949,5	SEMA3A-201, SEMA3A-204	protein_coding, protein_coding
ENSG00000128253,16	RFPL2	1.470068333	0.405932667	48.76692313	1.605519734	0.220137547	5.22E-15	4.06E-14	FALSE	FALSE	FALSE	FALSE	ENST00000248983,8, ENST00000400237,2, ENST00000652607,2	RFPL2-201, RFPL2-202, RFPL2-206	protein_coding, protein_coding, protein_coding
ENSG00000170379,21	TCAF2	1.492063667	0.424539	58.74086425	1.601806058	0.159105098	1.58E-25	2.36E-24	FALSE	FALSE	FALSE	FALSE	ENST00000444908,7, ENST00000684770,1, ENST00000357344,9, ENST00000643242,1, ENST00000441159,7, ENST00000411935,5, ENST00000425618,3, ENST00000518791,6	TCAF2-205, TCAF2-208, TCAF2-201, TCAF2-207, TCAF2-204, TCAF2-202, TCAF2-203, TCAF2-206	protein_coding, protein_coding, protein_coding, protein_coding, protein_coding, protein_coding, protein_coding, protein_coding
ENSG00000173918,15	C1QTNF1	1.159183667	0.322946333	31.52020375	1.585974888	0.231870335	1.32E-13	9.33E-13	FALSE	FALSE	FALSE	FALSE	ENST00000578229,5, ENST00000354124,7, ENST00000580454,5, ENST00000579760,6, ENST00000339142,6, ENST00000311661,4, ENST00000392445,6, ENST00000581774,5, ENST00000583904,5, ENST00000580474,1	C1QTNF1-205, C1QTNF1-203, C1QTNF1-207, C1QTNF1-206, C1QTNF1-202, C1QTNF1-201, C1QTNF1-204, C1QTNF1-209, C1QTNF1-212, C1QTNF1-208	protein_coding, protein_coding, protein_coding, protein_coding, protein_coding, protein_coding, protein_coding, protein_coding, protein_coding, protein_coding
ENSG00000077943,8	ITGA8	21.465386	6.344522333	1029.473916	1.5853152	0.066626635	9.48E-127	2.71E-124	TRUE	TRUE	TRUE	FALSE	ENST00000378076,4	ITGA8-201	protein_coding
ENSG00000004948,16	CALCR	0.421806333	0.102868333	13.0995362	1.583062892	0.457695969	3.94E-06	1.31E-05	FALSE	FALSE	FALSE	FALSE	ENST00000426151,7, ENST00000649521,1, ENST00000394441,5	CALCR-204, CALCR-205, CALCR-201	protein_coding, protein_coding, protein_coding
ENSG00000221890,6	NPTXR	5.412496333	1.602137333	333.2930003	1.580598701	0.079934861	1.21E-88	1.51E-86	TRUE	FALSE	FALSE	FALSE	ENST00000333039,4	NPTXR-201	protein_coding
ENSG00000115112,8	TFCP2L1	3.502139667	1.039635333	297.3140936	1.575730856	0.091004191	8.59E-69	6.16E-67	FALSE	FALSE	FALSE	FALSE	ENST00000263707,6	TFCP2L1-201	protein_coding
ENSG00000162873,15	KLHDC8A	0.162659	0.025571333	5.564624916	1.572500058	0.870117197	0.000301075	0.000761233	FALSE	FALSE	FALSE	FALSE	ENST00000367155,8, ENST00000539253,5, ENST00000367156,7, ENST00000460687,5	KLHDC8A-201, KLHDC8A-205, KLHDC8A-202, KLHDC8A-203	protein_coding, protein_coding, protein_coding, protein_coding
ENSG00000196511,15	TPK1	5.706685333	1.67275	94.82083245	1.570952388	0.135538139	9.94E-33	2.09E-31	TRUE	FALSE	FALSE	FALSE	ENST00000360057,7, ENST00000538212,6, ENST00000378099,7	TPK1-201, TPK1-207, TPK1-203	protein_coding, protein_coding, protein_coding
ENSG00000071967,12	CYBRD1	19.32867867	5.715006	473.0688178	1.566927312	0.10925745	2.74E-48	1.07E-46	TRUE	TRUE	TRUE	FALSE	ENST00000409484,5, ENST00000321348,9, ENST00000375252,3	CYBRD1-203, CYBRD1-201, CYBRD1-202	protein_coding, protein_coding, protein_coding
ENSG00000119917,15	IFIT3	1.144782	0.301990667	20.39643326	1.5643551	0.32983342	2.48E-08	1.07E-07	FALSE	FALSE	FALSE	FALSE	ENST00000679781,1, ENST00000681376,1, ENST00000679438,1, ENST00000681277,1, ENST00000371818,9, ENST00000680779,1, ENST00000679536,1, ENST00000371811,4, ENST00000680037,1, ENST00000679583,1, ENST00000679897,1, ENST00000681178,1, ENST00000681207,1	IFIT3-206, IFIT3-215, IFIT3-203, IFIT3-214, IFIT3-202, IFIT3-211, IFIT3-204, IFIT3-201, IFIT3-209, IFIT3-205, IFIT3-207, IFIT3-212, IFIT3-213	protein_coding, protein_coding, protein_coding, protein_coding, protein_coding, protein_coding, protein_coding, protein_coding, protein_coding, protein_coding, protein_coding, protein_coding, protein_coding
ENSG00000005471,19	ABCB4	0.257757333	0.056972667	9.915501629	1.564251248	0.547112181	2.45E-05	7.29E-05	FALSE	FALSE	FALSE	FALSE	ENST00000649586,2, ENST00000265723,8, ENST00000359206,8, ENST00000453593,5	ABCB4-212, ABCB4-201, ABCB4-202, ABCB4-205	protein_coding, protein_coding, protein_coding, protein_coding
ENSG00000122870,12	BICC1	15.35859	4.619009	721.0056747	1.561770963	0.059021124	6.67E-156	2.94E-153	TRUE	TRUE	FALSE	FALSE	ENST00000373886,8, ENST00000263103,1	BICC1-202, BICC1-201	protein_coding, protein_coding
ENSG00000154721,15	JAM2	3.380718333	0.986157	105.6758325	1.561085565	0.203293767	2.90E-16	2.49E-15	FALSE	FALSE	FALSE	FALSE	ENST00000480456,6, ENST00000400532,5, ENST00000312957,9	JAM2-206, JAM2-202, JAM2-201	protein_coding, protein_coding, protein_coding
ENSG00000188620,11	HMX3	1.085089333	0.3	20.99694494	1.560933998	0.268004311	8.48E-11	4.69E-10	FALSE	FALSE	FALSE	FALSE	ENST00000357878,7	HMX3-201	protein_coding
ENSG00000105088,9	OLFM2	3.113234667	0.903802333	63.4007375	1.559659577	0.171316155	1.71E-21	2.04E-20	FALSE	FALSE	FALSE	FALSE	ENST00000264833,9, ENST00000590841,5	OLFM2-201, OLFM2-203	protein_coding, protein_coding
ENSG00000151572,18	ANO4	1.936797333	0.567023	76.93156925	1.558775528	0.16484201	6.39E-23	8.21E-22	FALSE	FALSE	FALSE	FALSE	ENST00000644049,1, ENST00000392977,8, ENST00000392979,7	ANO4-209, ANO4-201, ANO4-202	protein_coding, protein_coding, protein_coding
ENSG00000240204,3	SMKR1	2.583329333	0.710044667	23.54528465	1.556005217	0.303130958	3.72E-09	1.75E-08	FALSE	FALSE	FALSE	FALSE	ENST00000462322,3	SMKR1-201	protein_coding
ENSG00000185585,20	OLFML2A	1.40885	0.411669667	110.6513544	1.551429806	0.172691366	5.12E-21	5.94E-20	FALSE	FALSE	FALSE	FALSE	ENST00000373580,8, ENST00000288815,5	OLFML2A-203, OLFML2A-201	protein_coding, protein_coding
ENSG00000143341,12	HMCN1	0.113001667	0.031508667	35.31784258	1.548861843	0.286811751	9.21E-10	4.64E-09	FALSE	FALSE	FALSE	FALSE	ENST00000271588,9	HMCN1-201	protein_coding
ENSG00000078018,21	MAP2	0.492396667	0.121421333	20.99218633	1.54615249	0.439909212	3.41E-06	1.14E-05	FALSE	FALSE	FALSE	FALSE	ENST00000682079,1, ENST00000199940,10, ENST00000360351,8, ENST00000361559,8, ENST00000392194,5, ENST00000447185,5	MAP2-218, MAP2-201, MAP2-202, MAP2-203, MAP2-205, MAP2-207	protein_coding, protein_coding, protein_coding, protein_coding, protein_coding, protein_coding
ENSG00000102195,10	GPR50	0.300588667	0.039543333	6.339353206	1.543100174	0.998857301	0.000527471	0.001289848	FALSE	FALSE	FALSE	FALSE	ENST00000218316,4	GPR50-201	protein_coding
ENSG00000116132,12	PRRX1	2.875790333	0.856359333	69.21824885	1.540913989	0.161029346	2.17E-23	2.84E-22	FALSE	FALSE	FALSE	FALSE	ENST00000367760,7, ENST00000497230,2, ENST00000239461,11	PRRX1-202, PRRX1-207, PRRX1-201	protein_coding, protein_coding, protein_coding
ENSG00000204291,11	COL15A1	0.101992667	0.020384	7.144695107	1.540333912	0.669184879	0.000105449	0.000286544	FALSE	FALSE	FALSE	FALSE	ENST00000610452,1, ENST00000375001,8	COL15A1-205, COL15A1-201	protein_coding, protein_coding
ENSG00000161921,17	CXCL16	18.07111767	5.503579333	336.6438853	1.538743265	0.072173567	1.77E-102	3.06E-100	TRUE	TRUE	TRUE	FALSE	ENST00000293778,12, ENST00000576153,5, ENST00000574412,6	CXCL16-201, CXCL16-205, CXCL16-203	protein_coding, protein_coding, protein_coding
ENSG00000075223,14	SEMA3C	28.06372533	8.578341333	754.4399445	1.538306006	0.05279094	2.77E-188	2.51E-185	TRUE	TRUE	TRUE	FALSE	ENST00000265361,8, ENST00000419255,6	SEMA3C-201, SEMA3C-203	protein_coding, protein_coding
ENSG00000182575,8	NXPH3	0.303128667	0.079269333	16.95132476	1.535424852	0.369720534	3.29E-07	1.26E-06	FALSE	FALSE	FALSE	FALSE	ENST00000328741,6, ENST00000513748,1	NXPH3-201, NXPH3-202	protein_coding, protein_coding
ENSG00000143340,7	FAM163A	0.300101667	0.069050667	9.665663096	1.534436258	0.530626696	2.33E-05	6.95E-05	FALSE	FALSE	FALSE	FALSE	ENST00000341785,5	FAM163A-201	protein_coding
ENSG00000139410,15	SDSL	4.891558	1.449593667	77.62002068	1.533176474	0.165109327	3.18E-22	3.95E-21	TRUE	FALSE	FALSE	FALSE	ENST00000403593,9, ENST00000345635,8	SDSL-202, SDSL-201	protein_coding, protein_coding
ENSG00000126217,21	MCF2L	2.233878	0.669712667	173.936437	1.53287446	0.142463392	1.11E-28	1.95E-27	FALSE	FALSE	FALSE	FALSE	ENST00000375608,7, ENST00000397036,4, ENST00000397030,5, ENST00000535094,7, ENST00000421756,5, ENST00000375604,6, ENST00000375597,8, ENST00000397024,1, ENST00000397021,5	MCF2L-204, MCF2L-209, MCF2L-208, MCF2L-232, MCF2L-213, MCF2L-203, MCF2L-202, MCF2L-207, MCF2L-206	protein_coding, protein_coding, protein_coding, protein_coding, protein_coding, protein_coding, protein_coding, protein_coding, protein_coding
ENSG00000053747,17	LAMA3	17.14129667	5.255018667	2426.193162	1.532427304	0.052193899	4.31E-191	4.43E-188	TRUE	TRUE	FALSE	FALSE	ENST00000313654,14, ENST00000399516,7, ENST00000269217,11, ENST00000587184,5	LAMA3-202, LAMA3-203, LAMA3-201, LAMA3-207	protein_coding, protein_coding, protein_coding, protein_coding
ENSG00000214357,9	NEURL1B	4.700490667	1.434630667	246.6279562	1.531063702	0.090080371	2.01E-66	1.39E-64	TRUE	FALSE	FALSE	FALSE	ENST00000369800,6, ENST00000520919,5, ENST00000522853,5	NEURL1B-201, NEURL1B-202, NEURL1B-203	protein_coding, protein_coding, protein_coding
ENSG00000177551,5	NHLH2	1.568895667	0.452802	44.69080251	1.529769327	0.252938018	2.27E-11	1.34E-10	FALSE	FALSE	FALSE	FALSE	ENST00000320238,3, ENST00000369506,1	NHLH2-201, NHLH2-202	protein_coding, protein_coding
ENSG00000078081,8	LAMP3	1.616675	0.470352667	34.41551524	1.526695889	0.218398322	4.71E-14	3.44E-13	FALSE	FALSE	FALSE	FALSE	ENST00000265598,8, ENST00000466939,1	LAMP3-201, LAMP3-202	protein_coding, protein_coding
ENSG00000152785,8	BMP3	0.253138667	0.056576	6.297151782	1.524247567	0.556275778	3.57E-05	0.00010379	FALSE	FALSE	FALSE	FALSE	ENST00000282701,4	BMP3-201	protein_coding
ENSG00000154027,19	AK5	0.684526	0.188993333	30.84875365	1.523102409	0.304523685	7.36E-09	3.36E-08	FALSE	FALSE	FALSE	FALSE	ENST00000354567,7, ENST00000344720,9, ENST00000478255,1	AK5-203, AK5-202, AK5-208	protein_coding, protein_coding, protein_coding
ENSG00000177462,9	OR2T8	0.249171667	0.027	2.879588698	1.520324547	1.145495558	0.000802067	0.001908639	FALSE	FALSE	FALSE	FALSE	ENST00000641945,2	OR2T8-201	protein_coding
ENSG00000004399,13	PLXND1	7.256569667	2.248567	624.4448598	1.515809338	0.078275552	3.55E-85	4.09E-83	TRUE	FALSE	FALSE	FALSE	ENST00000504689,1, ENST00000324093,9	PLXND1-205, PLXND1-201	protein_coding, protein_coding
ENSG00000186318,18	BACE1	17.71260233	5.488337667	969.9712262	1.514409725	0.07378459	3.04E-95	4.38E-93	TRUE	TRUE	FALSE	FALSE	ENST00000680971,1, ENST00000313005,11, ENST00000392937,10, ENST00000528053,5, ENST00000680681,1, ENST00000510915,6, ENST00000510630,5, ENST00000428381,6, ENST00000445823,6, ENST00000513780,5	BACE1-216, BACE1-201, BACE1-202, BACE1-210, BACE1-214, BACE1-207, BACE1-206, BACE1-203, BACE1-204, BACE1-208	protein_coding, protein_coding, protein_coding, protein_coding, protein_coding, protein_coding, protein_coding, protein_coding, protein_coding, protein_coding
ENSG00000184898,7	RBM43	7.235687333	2.245746	177.2725502	1.508082247	0.091875482	3.43E-62	2.06E-60	TRUE	TRUE	FALSE	FALSE	ENST00000331426,6, ENST00000409092,1	RBM43-201, RBM43-202	protein_coding, protein_coding
ENSG00000123407,4	HOXC12	0.132004333	0.020408333	4.124923516	1.507298057	0.89980628	0.000433229	0.001073702	FALSE	FALSE	FALSE	FALSE	ENST00000243103,4	HOXC12-201	protein_coding
ENSG00000197712,12	FAM114A1	4.048978333	1.230813667	149.5160348	1.506721237	0.144087106	2.80E-27	4.57E-26	TRUE	FALSE	FALSE	FALSE	ENST00000515037,5, ENST00000358869,5	FAM114A1-206, FAM114A1-201	protein_coding, protein_coding
ENSG00000150556,17	LYPD6B	2.321299667	0.661644333	24.17530598	1.499557833	0.279866772	1.19E-09	5.91E-09	FALSE	FALSE	FALSE	FALSE	ENST00000409642,8, ENST00000409876,5, ENST00000409029,5, ENST00000450639,5, ENST00000280115,8	LYPD6B-203, LYPD6B-204, LYPD6B-202, LYPD6B-207, LYPD6B-201	protein_coding, protein_coding, protein_coding, protein_coding, protein_coding
ENSG00000143469,21	SYT14	1.349504667	0.405008667	82.84223196	1.499196155	0.206871029	7.51E-15	5.75E-14	FALSE	FALSE	FALSE	FALSE	ENST00000537238,5, ENST00000637265,1, ENST00000367019,6, ENST00000699295,1, ENST00000472886,5, ENST00000367015,5	SYT14-206, SYT14-207, SYT14-202, SYT14-210, SYT14-204, SYT14-201	protein_coding, protein_coding, protein_coding, protein_coding, protein_coding, protein_coding
ENSG00000115884,11	SDC1	20.085348	6.288947333	486.7106266	1.49895422	0.058468438	1.40E-146	5.25E-144	TRUE	TRUE	TRUE	FALSE	ENST00000254351,9, ENST00000381150,5, ENST00000403076,5	SDC1-201, SDC1-202, SDC1-203	protein_coding, protein_coding, protein_coding
ENSG00000182853,12	VMO1	0.897330667	0.173140333	8.17523085	1.498362473	0.699085826	0.000162259	0.000428603	FALSE	FALSE	FALSE	FALSE	ENST00000328739,6, ENST00000441199,2, ENST00000416307,6, ENST00000354194,4	VMO1-201, VMO1-204, VMO1-203, VMO1-202	protein_coding, protein_coding, protein_coding, protein_coding
ENSG00000177374,13	HIC1	9.280761667	2.891305667	296.110257	1.496256737	0.096817149	1.58E-55	7.52E-54	TRUE	TRUE	FALSE	FALSE	ENST00000399849,4, ENST00000619757,5, ENST00000322941,3	HIC1-202, HIC1-207, HIC1-201	protein_coding, protein_coding, protein_coding
ENSG00000138100,14	TRIM54	0.356569	0.080585333	12.65751892	1.495527551	0.56706549	4.88E-05	0.000139078	FALSE	FALSE	FALSE	FALSE	ENST00000380075,7, ENST00000296098,4	TRIM54-202, TRIM54-201	protein_coding, protein_coding
ENSG00000197106,7	SLC6A17	0.477930333	0.140263667	38.54746099	1.494131218	0.228575467	1.04E-12	6.86E-12	FALSE	FALSE	FALSE	FALSE	ENST00000331565,5	SLC6A17-201	protein_coding
ENSG00000169871,13	TRIM56	1.115467667	0.348603	152.0063019	1.492769021	0.108334264	7.44E-45	2.62E-43	FALSE	FALSE	FALSE	FALSE	ENST00000306085,11	TRIM56-201	protein_coding
ENSG00000135750,15	KCNK1	10.759593	3.310188667	110.7410919	1.492076765	0.143953474	7.31E-27	1.18E-25	TRUE	TRUE	FALSE	FALSE	ENST00000366621,8	KCNK1-202	protein_coding
ENSG00000107249,24	GLIS3	0.771631667	0.235377	72.84250374	1.49095533	0.171804484	7.72E-20	8.40E-19	FALSE	FALSE	FALSE	FALSE	ENST00000324333,14, ENST00000381971,8, ENST00000682749,1, ENST00000645097,1, ENST00000683998,1	GLIS3-201, GLIS3-202, GLIS3-220, GLIS3-218, GLIS3-224	protein_coding, protein_coding, protein_coding, protein_coding, protein_coding
ENSG00000065621,15	GSTO2	9.451469	2.955869667	196.5732951	1.48807071	0.093501169	1.12E-58	5.87E-57	TRUE	TRUE	FALSE	FALSE	ENST00000450629,6, ENST00000338595,7, ENST00000369707,2	GSTO2-203, GSTO2-201, GSTO2-202	protein_coding, protein_coding, protein_coding
ENSG00000108679,13	LGALS3BP	60.17908	18.99993967	834.4132032	1.486395757	0.076094681	1.30E-86	1.57E-84	TRUE	TRUE	TRUE	TRUE	ENST00000591778,5, ENST00000262776,8, ENST00000585407,5	LGALS3BP-218, LGALS3BP-201, LGALS3BP-202	protein_coding, protein_coding, protein_coding
ENSG00000086289,13	EPDR1	21.70367033	6.847288333	367.3325829	1.486143557	0.074839857	2.17E-89	2.79E-87	TRUE	TRUE	TRUE	FALSE	ENST00000199448,9, ENST00000423717,1, ENST00000425345,1	EPDR1-201, EPDR1-202, EPDR1-203	protein_coding, protein_coding, protein_coding
ENSG00000165449,12	SLC16A9	22.16824867	6.970883333	495.8078291	1.484955162	0.08377098	5.94E-72	4.67E-70	TRUE	TRUE	TRUE	FALSE	ENST00000395348,8, ENST00000395347,1	SLC16A9-202, SLC16A9-201	protein_coding, protein_coding
ENSG00000183780,13	SLC35F3	1.125149	0.330645333	33.2964467	1.481507897	0.267708135	4.59E-10	2.38E-09	FALSE	FALSE	FALSE	FALSE	ENST00000366618,8, ENST00000366617,3	SLC35F3-202, SLC35F3-201	protein_coding, protein_coding
ENSG00000180998,12	GPR137C	11.953618	3.784124	351.8943056	1.47611324	0.086302061	3.10E-67	2.17E-65	TRUE	TRUE	FALSE	FALSE	ENST00000321662,11	GPR137C-201	protein_coding
ENSG00000153707,19	PTPRD	3.693611333	1.159531333	252.4783726	1.47470967	0.133011934	3.00E-30	5.66E-29	FALSE	FALSE	FALSE	FALSE	ENST00000381196,9, ENST00000355233,9, ENST00000397617,8, ENST00000356435,9, ENST00000397611,7, ENST00000537002,5, ENST00000540109,5, ENST00000486161,5, ENST00000397606,7, ENST00000463477,5	PTPRD-203, PTPRD-201, PTPRD-206, PTPRD-202, PTPRD-205, PTPRD-213, PTPRD-214, PTPRD-211, PTPRD-204, PTPRD-207	protein_coding, protein_coding, protein_coding, protein_coding, protein_coding, protein_coding, protein_coding, protein_coding, protein_coding, protein_coding
ENSG00000230873,9	STMND1	1.331838333	0.387497667	26.23469708	1.473870853	0.287671456	4.10E-09	1.93E-08	FALSE	FALSE	FALSE	FALSE	ENST00000536551,6	STMND1-203	protein_coding
ENSG00000178878,13	APOLD1	9.202305	2.946811	416.9716619	1.470082809	0.072203761	8.56E-94	1.18E-91	TRUE	TRUE	FALSE	FALSE	ENST00000326765,10, ENST00000356591,5	APOLD1-201, APOLD1-202	protein_coding, protein_coding
ENSG00000196878,15	LAMB3	0.117274333	0.017661667	10.52443121	1.469435128	0.923571311	0.00054124	0.001321003	FALSE	FALSE	FALSE	FALSE	ENST00000356082,9, ENST00000391911,5, ENST00000367030,7	LAMB3-201, LAMB3-203, LAMB3-202	protein_coding, protein_coding, protein_coding
ENSG00000159231,6	CBR3	7.391039667	2.307339667	68.00004124	1.467002912	0.155839692	9.43E-23	1.20E-21	TRUE	TRUE	FALSE	FALSE	ENST00000290354,6	CBR3-201	protein_coding
ENSG00000203618,6	GP1BB	9.558395	2.931648333	74.17310471	1.464708948	0.200987127	5.60E-15	4.35E-14	TRUE	TRUE	FALSE	FALSE	ENST00000366425,4	GP1BB-201	protein_coding
ENSG00000139209,16	SLC38A4	0.558241667	0.150674667	13.05312144	1.456637118	0.397625741	2.25E-06	7.72E-06	FALSE	FALSE	FALSE	FALSE	ENST00000447411,5, ENST00000266579,9	SLC38A4-202, SLC38A4-201	protein_coding, protein_coding
ENSG00000169435,14	RASSF6	0.528363667	0.136694	14.77778557	1.454924793	0.428351325	5.57E-06	1.81E-05	FALSE	FALSE	FALSE	FALSE	ENST00000307439,10, ENST00000342081,7, ENST00000395777,6, ENST00000335049,5	RASSF6-201, RASSF6-203, RASSF6-204, RASSF6-202	protein_coding, protein_coding, protein_coding, protein_coding
ENSG00000196199,14	MPHOSPH8	6.703906333	2.166588667	422.5607265	1.453726619	0.070141735	4.57E-97	6.77E-95	TRUE	FALSE	FALSE	FALSE	ENST00000361479,10	MPHOSPH8-201	protein_coding
ENSG00000151917,18	BEND6	5.99922	1.869378	144.0733758	1.453436185	0.191095076	5.13E-16	4.33E-15	TRUE	FALSE	FALSE	FALSE	ENST00000370746,8, ENST00000370748,7, ENST00000370745,1	BEND6-202, BEND6-203, BEND6-201	protein_coding, protein_coding, protein_coding
ENSG00000186487,21	MYT1L	0.133995667	0.009322	2.476219893	1.448987802	1.467420614	0.001390411	0.003191424	FALSE	FALSE	FALSE	FALSE	ENST00000647755,1, ENST00000647738,2, ENST00000644820,1, ENST00000399161,8, ENST00000648627,1, ENST00000407844,6, ENST00000648339,1, ENST00000648928,1, ENST00000648318,1, ENST00000647618,1, ENST00000650399,2, ENST00000650485,2, ENST00000650560,1, ENST00000648933,1, ENST00000649207,1, ENST00000647694,1, ENST00000649663,1, ENST00000648665,2, ENST00000428368,7, ENST00000648316,1, ENST00000471668,1, …	MYT1L-221, MYT1L-220, MYT1L-214, MYT1L-202, MYT1L-235, MYT1L-203, MYT1L-227, MYT1L-243, MYT1L-226, MYT1L-216, MYT1L-265, MYT1L-266, MYT1L-267, MYT1L-245, MYT1L-249, MYT1L-218, MYT1L-256, MYT1L-237, MYT1L-204, MYT1L-225, MYT1L-207, MYT1L-228, MYT1L-222, MYT1L-270, MYT1L-259, MYT1L-252, MYT1L-210	protein_coding, protein_coding, protein_coding, protein_coding, protein_coding, protein_coding, protein_coding, protein_coding, protein_coding, protein_coding, protein_coding, protein_coding, protein_coding, protein_coding, protein_coding, protein_coding, protein_coding, protein_coding, protein_coding, protein_coding, protein_coding, protein_coding, protein_coding, protein_coding, protein_coding,…
ENSG00000144152,13	FBLN7	0.464058333	0.106829667	14.05530292	1.444587954	0.600335731	9.45E-05	0.000258782	FALSE	FALSE	FALSE	FALSE	ENST00000331203,7, ENST00000409903,5, ENST00000409667,7, ENST00000409450,7	FBLN7-202, FBLN7-205, FBLN7-204, FBLN7-203	protein_coding, protein_coding, protein_coding, protein_coding
ENSG00000170608,3	FOXA3	1.218139667	0.359392	24.72966563	1.444055028	0.287826596	7.14E-09	3.27E-08	FALSE	FALSE	FALSE	FALSE	ENST00000302177,3	FOXA3-201	protein_coding
ENSG00000151617,17	EDNRA	2.883532333	0.91667	66.67090378	1.443223038	0.15212343	4.65E-23	6.01E-22	FALSE	FALSE	FALSE	FALSE	ENST00000324300,10, ENST00000358556,8, ENST00000511804,5, ENST00000648866,1, ENST00000651419,1, ENST00000506066,1	EDNRA-201, EDNRA-202, EDNRA-206, EDNRA-208, EDNRA-209, EDNRA-204	protein_coding, protein_coding, protein_coding, protein_coding, protein_coding, protein_coding
ENSG00000146648,21	EGFR	5.610719667	1.831333333	476.6815964	1.443088889	0.061426527	1.08E-123	2.87E-121	TRUE	FALSE	FALSE	FALSE	ENST00000344576,7, ENST00000275493,7, ENST00000455089,5, ENST00000342916,7, ENST00000420316,6, ENST00000450046,2	EGFR-203, EGFR-201, EGFR-206, EGFR-202, EGFR-204, EGFR-205	protein_coding, protein_coding, protein_coding, protein_coding, protein_coding, protein_coding
ENSG00000204950,4	LRRC10B	0.505700667	0.111013	9.794016011	1.441392244	0.651627571	0.000151444	0.000402657	FALSE	FALSE	FALSE	FALSE	ENST00000378075,4	LRRC10B-201	protein_coding
ENSG00000169752,17	NRG4	2.932535667	0.914225333	42.87644271	1.437261435	0.210591463	1.52E-13	1.07E-12	FALSE	FALSE	FALSE	FALSE	ENST00000394907,8	NRG4-201	protein_coding
ENSG00000176928,7	GCNT4	0.605758	0.172231333	13.90470776	1.434722389	0.352645537	5.03E-07	1.88E-06	FALSE	FALSE	FALSE	FALSE	ENST00000322348,5, ENST00000652361,2	GCNT4-201, GCNT4-202	protein_coding, protein_coding
ENSG00000006016,12	CRLF1	2.655681	0.819747333	54.16621617	1.428777147	0.212972839	3.35E-13	2.30E-12	FALSE	FALSE	FALSE	FALSE	ENST00000684169,1, ENST00000392386,8	CRLF1-206, CRLF1-201	protein_coding, protein_coding
ENSG00000145569,6	OTULINL	12.288898	4.054162667	507.3556996	1.42698478	0.063338177	4.69E-114	1.13E-111	TRUE	TRUE	FALSE	FALSE	ENST00000274217,4	OTULINL-201	protein_coding
ENSG00000112137,19	PHACTR1	6.493356333	2.139988667	228.1516823	1.42025398	0.088951837	4.66E-59	2.49E-57	TRUE	FALSE	FALSE	FALSE	ENST00000676159,1, ENST00000332995,12, ENST00000674595,1, ENST00000674637,1, ENST00000689548,1, ENST00000692995,1, ENST00000676234,1, ENST00000482982,2, ENST00000687600,1, ENST00000675203,2, ENST00000379335,8	PHACTR1-215, PHACTR1-201, PHACTR1-211, PHACTR1-212, PHACTR1-221, PHACTR1-225, PHACTR1-216, PHACTR1-209, PHACTR1-218, PHACTR1-214, PHACTR1-203	protein_coding, protein_coding, protein_coding, protein_coding, protein_coding, protein_coding, protein_coding, protein_coding, protein_coding, protein_coding, protein_coding
ENSG00000135973,3	GPR45	1.485572667	0.432382	18.99806324	1.418806733	0.326726149	1.65E-07	6.52E-07	FALSE	FALSE	FALSE	FALSE	ENST00000258456,3	GPR45-201	protein_coding
ENSG00000144339,12	TMEFF2	0.095599667	0	1.061417669	1.417784354	1.724803429	0.001494689	0.003407431	FALSE	FALSE	FALSE	FALSE	ENST00000392314,5, ENST00000272771,10, ENST00000409056,3	TMEFF2-202, TMEFF2-201, TMEFF2-203	protein_coding, protein_coding, protein_coding
ENSG00000050030,16	NEXMIF	0.513164667	0.162018667	49.11930623	1.417721493	0.213997172	5.91E-13	3.98E-12	FALSE	FALSE	FALSE	FALSE	ENST00000055682,12, ENST00000616200,2, ENST00000642681,2	NEXMIF-201, NEXMIF-202, NEXMIF-203	protein_coding, protein_coding, protein_coding
ENSG00000106624,11	AEBP1	0.104173667	0.021686667	7.664070518	1.412609716	0.70124019	0.000248625	0.000637825	FALSE	FALSE	FALSE	FALSE	ENST00000223357,8, ENST00000450684,2	AEBP1-201, AEBP1-206	protein_coding, protein_coding
ENSG00000216490,4	IFI30	56.00771333	18.61775933	418.952052	1.411168324	0.065514687	1.43E-104	2.63E-102	TRUE	TRUE	TRUE	TRUE	ENST00000407280,4	IFI30-201	protein_coding
ENSG00000205002,4	AARD	2.936544333	0.936328333	46.13541867	1.409129051	0.196919059	1.47E-14	1.11E-13	FALSE	FALSE	FALSE	FALSE	ENST00000378279,4	AARD-201	protein_coding
ENSG00000214944,10	ARHGEF28	1.201395333	0.387237667	127.8673371	1.404729772	0.179263923	8.52E-17	7.60E-16	FALSE	FALSE	FALSE	FALSE	ENST00000296794,10, ENST00000545377,5, ENST00000513042,7, ENST00000437974,5, ENST00000426542,6, ENST00000296799,8, ENST00000512883,1	ARHGEF28-201, ARHGEF28-214, ARHGEF28-212, ARHGEF28-204, ARHGEF28-203, ARHGEF28-202, ARHGEF28-211	protein_coding, protein_coding, protein_coding, protein_coding, protein_coding, protein_coding, protein_coding
ENSG00000136153,20	LMO7	11.666565	3.921298667	860.5238686	1.401055171	0.055558044	5.53E-142	1.94E-139	TRUE	TRUE	FALSE	FALSE	ENST00000357063,7, ENST00000341547,8, ENST00000377534,8, ENST00000605961,2, ENST00000321797,12, ENST00000526202,5, ENST00000465261,6	LMO7-203, LMO7-202, LMO7-205, LMO7-227, LMO7-201, LMO7-218, LMO7-207	protein_coding, protein_coding, protein_coding, protein_coding, protein_coding, protein_coding, protein_coding
ENSG00000156535,15	CD109	24.462037	8.242811333	1481.81256	1.397765759	0.05865866	3.63E-127	1.05E-124	TRUE	TRUE	TRUE	FALSE	ENST00000422508,6, ENST00000437994,6, ENST00000287097,6	CD109-202, CD109-203, CD109-201	protein_coding, protein_coding, protein_coding
ENSG00000157214,14	STEAP2	16.57284633	5.577486	472.7558296	1.3969003	0.062939927	8.40E-111	1.90E-108	TRUE	TRUE	TRUE	FALSE	ENST00000287908,7, ENST00000394621,7, ENST00000394626,5, ENST00000394622,6, ENST00000394632,5, ENST00000402625,6, ENST00000394629,2	STEAP2-201, STEAP2-202, STEAP2-204, STEAP2-203, STEAP2-206, STEAP2-207, STEAP2-205	protein_coding, protein_coding, protein_coding, protein_coding, protein_coding, protein_coding, protein_coding
ENSG00000183346,9	CABCOCO1	1.341280333	0.384392	17.07049252	1.387400609	0.369732114	1.75E-06	6.08E-06	FALSE	FALSE	FALSE	FALSE	ENST00000648843,3, ENST00000330194,2	CABCOCO1-203, CABCOCO1-201	protein_coding, protein_coding
ENSG00000127990,19	SGCE	18.89115033	6.332766667	222.4410936	1.385558606	0.104778971	1.31E-41	4.06E-40	TRUE	TRUE	TRUE	FALSE	ENST00000647351,1, ENST00000648936,2, ENST00000447873,6, ENST00000644816,1, ENST00000646489,1, ENST00000642933,1, ENST00000445866,7, ENST00000437425,7, ENST00000645725,1, ENST00000644551,1, ENST00000646137,1, ENST00000645262,1, ENST00000646943,1, ENST00000645101,1, ENST00000643272,1, ENST00000644375,1, ENST00000642394,1, ENST00000644681,1, ENST00000642707,1, ENST00000644609,1, ENST00000646098,1, …	SGCE-295, SGCE-298, SGCE-206, SGCE-257, SGCE-281, SGCE-224, SGCE-205, SGCE-204, SGCE-270, SGCE-250, SGCE-276, SGCE-263, SGCE-288, SGCE-261, SGCE-231, SGCE-248, SGCE-214, SGCE-255, SGCE-219, SGCE-251, SGCE-274, SGCE-244, SGCE-266, SGCE-215, SGCE-243, SGCE-289, SGCE-292, SGCE-203, SGCE-286, SGCE-229, SGCE-201, SGCE-262, SGCE-227, SGCE-240	protein_coding, protein_coding, protein_coding, protein_coding, protein_coding, protein_coding, protein_coding, protein_coding, protein_coding, protein_coding, protein_coding, protein_coding, protein_coding, protein_coding, protein_coding, protein_coding, protein_coding, protein_coding, protein_coding, protein_coding, protein_coding, protein_coding, protein_coding, protein_coding, protein_coding,…
ENSG00000100593,18	ISM2	1.346681333	0.425587333	35.17193736	1.3851095	0.237141074	8.27E-11	4.58E-10	FALSE	FALSE	FALSE	FALSE	ENST00000342219,9, ENST00000493585,5	ISM2-202, ISM2-207	protein_coding, protein_coding
ENSG00000256043,5	CTSO	3.200399	1.050962667	69.41632933	1.383062465	0.167220274	2.48E-18	2.46E-17	FALSE	FALSE	FALSE	FALSE	ENST00000679942,1, ENST00000433477,4, ENST00000680741,1, ENST00000680553,1, ENST00000679996,1, ENST00000679136,1	CTSO-206, CTSO-201, CTSO-209, CTSO-208, CTSO-207, CTSO-204	protein_coding, protein_coding, protein_coding, protein_coding, protein_coding, protein_coding
ENSG00000155016,18	CYP2U1	6.611012	2.233871	233.4622911	1.38283853	0.082421812	7.44E-65	4.88E-63	TRUE	TRUE	FALSE	FALSE	ENST00000332884,11, ENST00000508453,1	CYP2U1-201, CYP2U1-202	protein_coding, protein_coding
ENSG00000151914,22	DST	93.32747567	31.72246633	9718.042609	1.38086993	0.08709636	2.72E-58	1.41E-56	TRUE	TRUE	TRUE	TRUE	ENST00000244364,10, ENST00000421834,6, ENST00000312431,10, ENST00000370788,6, ENST00000680361,1, ENST00000520645,6, ENST00000340834,10, ENST00000361203,7, ENST00000370765,11, ENST00000518935,5	DST-201, DST-207, DST-202, DST-206, DST-241, DST-222, DST-203, DST-204, DST-205, DST-220	protein_coding, protein_coding, protein_coding, protein_coding, protein_coding, protein_coding, protein_coding, protein_coding, protein_coding, protein_coding
ENSG00000135926,15	TMBIM1	10.342163	3.496764667	201.8819476	1.379989148	0.092055867	1.74E-52	7.55E-51	TRUE	TRUE	FALSE	FALSE	ENST00000258412,8, ENST00000396809,6, ENST00000444881,5, ENST00000445635,5	TMBIM1-201, TMBIM1-202, TMBIM1-214, TMBIM1-215	protein_coding, protein_coding, protein_coding, protein_coding
ENSG00000163793,13	DNAJC5G	0.463625667	0.107549	10.8940397	1.370323538	0.607507743	0.000153533	0.00040765	FALSE	FALSE	FALSE	FALSE	ENST00000296097,8, ENST00000402462,5, ENST00000404433,5, ENST00000406962,1	DNAJC5G-201, DNAJC5G-202, DNAJC5G-203, DNAJC5G-204	protein_coding, protein_coding, protein_coding, protein_coding
ENSG00000197971,16	MBP	0.499074667	0.15228	19.15492205	1.368101784	0.308549095	1.15E-07	4.63E-07	FALSE	FALSE	FALSE	FALSE	ENST00000382582,7, ENST00000355994,7, ENST00000397875,7, ENST00000397866,8, ENST00000397865,9, ENST00000527041,1, ENST00000359645,7, ENST00000528160,1, ENST00000397869,7, ENST00000354542,4, ENST00000526111,5, ENST00000580402,5, ENST00000579129,5, ENST00000578193,5, ENST00000397863,5, ENST00000397860,7	MBP-204, MBP-202, MBP-211, MBP-208, MBP-207, MBP-228, MBP-203, MBP-230, MBP-210, MBP-201, MBP-227, MBP-238, MBP-237, MBP-234, MBP-206, MBP-205	protein_coding, protein_coding, protein_coding, protein_coding, protein_coding, protein_coding, protein_coding, protein_coding, protein_coding, protein_coding, protein_coding, protein_coding, protein_coding, protein_coding, protein_coding, protein_coding
ENSG00000172086,9	KRCC1	15.28431467	5.214684333	363.9139415	1.366758689	0.089731771	4.48E-54	2.04E-52	TRUE	TRUE	FALSE	FALSE	ENST00000347055,4, ENST00000672766,1	KRCC1-201, KRCC1-202	protein_coding, protein_coding
ENSG00000169031,21	COL4A3	0.080697333	0.019851667	10.50846277	1.363969156	0.562683702	0.000102783	0.000279843	FALSE	FALSE	FALSE	FALSE	ENST00000396578,8	COL4A3-202	protein_coding
ENSG00000003436,16	TFPI	14.309923	4.846953	172.9156772	1.36293773	0.121252914	5.12E-31	1.01E-29	TRUE	TRUE	FALSE	FALSE	ENST00000392365,5, ENST00000233156,9, ENST00000409676,5, ENST00000339091,8	TFPI-203, TFPI-201, TFPI-204, TFPI-202	protein_coding, protein_coding, protein_coding, protein_coding
ENSG00000171617,15	ENC1	11.11087267	3.825196333	408.7905189	1.361673328	0.067993241	6.74E-91	9.03E-89	TRUE	TRUE	FALSE	FALSE	ENST00000618628,4, ENST00000302351,9, ENST00000510316,5, ENST00000651128,1, ENST00000537006,1	ENC1-207, ENC1-201, ENC1-205, ENC1-208, ENC1-206	protein_coding, protein_coding, protein_coding, protein_coding, protein_coding
ENSG00000162444,12	RBP7	23.19725767	7.885915667	105.2706905	1.35936031	0.122402088	2.33E-30	4.42E-29	TRUE	TRUE	TRUE	FALSE	ENST00000294435,8	RBP7-201	protein_coding
ENSG00000086300,17	SNX10	21.202106	7.290348333	269.4817449	1.356001888	0.086333328	2.79E-57	1.41E-55	TRUE	TRUE	TRUE	FALSE	ENST00000338523,9, ENST00000446848,6, ENST00000416246,6, ENST00000698074,1, ENST00000698075,1, ENST00000698076,1, ENST00000698077,1, ENST00000698078,1, ENST00000698079,1, ENST00000698080,1, ENST00000409367,6, ENST00000698084,1, ENST00000698087,1, ENST00000698088,1, ENST00000698089,1, ENST00000698090,1, ENST00000396376,5, ENST00000409838,1	SNX10-201, SNX10-207, SNX10-206, SNX10-209, SNX10-210, SNX10-211, SNX10-212, SNX10-213, SNX10-214, SNX10-215, SNX10-203, SNX10-219, SNX10-222, SNX10-223, SNX10-224, SNX10-225, SNX10-202, SNX10-204	protein_coding, protein_coding, protein_coding, protein_coding, protein_coding, protein_coding, protein_coding, protein_coding, protein_coding, protein_coding, protein_coding, protein_coding, protein_coding, protein_coding, protein_coding, protein_coding, protein_coding, protein_coding
ENSG00000188177,14	ZC3H6	2.839217333	0.976553	291.9448825	1.354725983	0.095650813	3.14E-47	1.17E-45	FALSE	FALSE	FALSE	FALSE	ENST00000409871,6, ENST00000343936,4	ZC3H6-202, ZC3H6-201	protein_coding, protein_coding
ENSG00000101955,15	SRPX	5.632622333	1.901483	76.26157773	1.352427661	0.162309969	1.48E-18	1.50E-17	TRUE	FALSE	FALSE	FALSE	ENST00000432886,6, ENST00000544439,5, ENST00000538295,5, ENST00000378533,4	SRPX-202, SRPX-206, SRPX-205, SRPX-201	protein_coding, protein_coding, protein_coding, protein_coding
ENSG00000123689,6	G0S2	3.158786333	0.983480333	20.61045885	1.352322408	0.311144743	1.71E-07	6.73E-07	FALSE	FALSE	FALSE	FALSE	ENST00000367029,5	G0S2-201	protein_coding
ENSG00000153531,15	ADPRHL1	6.026989667	2.068736667	139.99723	1.352124409	0.114291024	5.40E-34	1.19E-32	TRUE	FALSE	FALSE	FALSE	ENST00000682618,1, ENST00000612156,3, ENST00000356501,8, ENST00000375418,8	ADPRHL1-205, ADPRHL1-204, ADPRHL1-201, ADPRHL1-202	protein_coding, protein_coding, protein_coding, protein_coding
ENSG00000138131,4	LOXL4	0.792695667	0.261046667	42.47544069	1.349338552	0.21808047	1.02E-11	6.22E-11	FALSE	FALSE	FALSE	FALSE	ENST00000260702,4	LOXL4-201	protein_coding
ENSG00000165244,7	ZNF367	49.01516467	17.08787067	1408.042589	1.346665629	0.045657963	7.06E-193	8.37E-190	TRUE	TRUE	TRUE	TRUE	ENST00000375256,5	ZNF367-201	protein_coding
ENSG00000095777,17	MYO3A	5.410758333	1.884087667	482.4635446	1.345858273	0.078843007	5.08E-67	3.53E-65	TRUE	FALSE	FALSE	FALSE	ENST00000642920,2, ENST00000376302,5, ENST00000543632,5	MYO3A-207, MYO3A-202, MYO3A-205	protein_coding, protein_coding, protein_coding
ENSG00000165323,16	FAT3	1.139190333	0.383364333	82.90182043	1.345584559	0.177252692	5.78E-16	4.86E-15	FALSE	FALSE	FALSE	FALSE	ENST00000525166,6, ENST00000409404,6, ENST00000533797,1	FAT3-204, FAT3-201, FAT3-206	protein_coding, protein_coding, protein_coding
ENSG00000123096,12	SSPN	4.400631333	1.524759667	128.5898345	1.342450266	0.150583777	9.28E-21	1.06E-19	TRUE	FALSE	FALSE	FALSE	ENST00000540266,5, ENST00000422622,3, ENST00000242729,7, ENST00000535504,1	SSPN-207, SSPN-202, SSPN-201, SSPN-204	protein_coding, protein_coding, protein_coding, protein_coding
ENSG00000187720,15	THSD4	1.862399333	0.647402333	307.3502779	1.340346784	0.088780413	3.42E-53	1.51E-51	FALSE	FALSE	FALSE	FALSE	ENST00000355327,7, ENST00000261862,8, ENST00000357769,4	THSD4-202, THSD4-201, THSD4-203	protein_coding, protein_coding, protein_coding
ENSG00000238243,3	OR2W3	2.564263667	0.789593333	14.11728457	1.339028716	0.335164054	7.29E-07	2.67E-06	FALSE	FALSE	FALSE	FALSE	ENST00000360358,3	OR2W3-201	protein_coding
ENSG00000129595,14	EPB41L4A	1.576033667	0.536446667	63.6161994	1.338568473	0.16630483	1.55E-17	1.46E-16	FALSE	FALSE	FALSE	FALSE	ENST00000261486,6	EPB41L4A-201	protein_coding
ENSG00000148600,15	CDHR1	3.518057333	1.228099	244.5995828	1.336854519	0.097658803	2.38E-44	8.20E-43	TRUE	FALSE	FALSE	FALSE	ENST00000623527,4, ENST00000332904,7	CDHR1-206, CDHR1-201	protein_coding, protein_coding
ENSG00000187498,16	COL4A1	18.09723467	6.342952	1302.434921	1.336759331	0.072959537	1.13E-76	1.07E-74	TRUE	TRUE	TRUE	FALSE	ENST00000375820,10, ENST00000543140,6	COL4A1-201, COL4A1-204	protein_coding, protein_coding
ENSG00000174130,13	TLR6	1.455981	0.468254	52.84453174	1.335599328	0.262552402	5.33E-09	2.48E-08	FALSE	FALSE	FALSE	FALSE	ENST00000508254,6, ENST00000381950,2	TLR6-202, TLR6-201	protein_coding, protein_coding
ENSG00000274641,2	H2BC17	6.246751	1.930575	25.39271633	1.334616811	0.332137419	6.68E-07	2.46E-06	TRUE	FALSE	FALSE	FALSE	ENST00000616182,2	H2BC17-201	protein_coding
ENSG00000169129,16	AFAP1L2	1.290128333	0.433919	53.50713505	1.333723661	0.192296621	7.17E-14	5.18E-13	FALSE	FALSE	FALSE	FALSE	ENST00000304129,9, ENST00000369271,7, ENST00000696688,1	AFAP1L2-201, AFAP1L2-202, AFAP1L2-207	protein_coding, protein_coding, protein_coding
ENSG00000101311,17	FERMT1	1.195260333	0.399907333	58.75466172	1.333674422	0.186756482	1.66E-14	1.24E-13	FALSE	FALSE	FALSE	FALSE	ENST00000217289,9, ENST00000699095,1, ENST00000699098,1	FERMT1-201, FERMT1-205, FERMT1-208	protein_coding, protein_coding, protein_coding
ENSG00000164120,14	HPGD	1.627115	0.479955	15.41813453	1.333548885	0.381332166	4.56E-06	1.51E-05	FALSE	FALSE	FALSE	FALSE	ENST00000296522,11, ENST00000541923,5, ENST00000542498,5, ENST00000296521,11, ENST00000510901,5, ENST00000422112,6, ENST00000504433,1	HPGD-202, HPGD-213, HPGD-214, HPGD-201, HPGD-209, HPGD-203, HPGD-204	protein_coding, protein_coding, protein_coding, protein_coding, protein_coding, protein_coding, protein_coding
ENSG00000144057,16	ST6GAL2	0.072723333	0.005405	2.784938272	1.329675203	1.306740613	0.001675272	0.003787176	FALSE	FALSE	FALSE	FALSE	ENST00000409382,8, ENST00000361686,8, ENST00000409087,3	ST6GAL2-204, ST6GAL2-201, ST6GAL2-203	protein_coding, protein_coding, protein_coding
ENSG00000170801,10	HTRA3	5.340835333	1.860619667	168.1511902	1.329074703	0.108367783	2.80E-36	6.96E-35	TRUE	FALSE	FALSE	FALSE	ENST00000307358,7, ENST00000382512,3	HTRA3-201, HTRA3-202	protein_coding, protein_coding
ENSG00000234444,10	ZNF736	0.282314	0.082613	25.18250689	1.326813584	0.383219265	5.17E-06	1.69E-05	FALSE	FALSE	FALSE	FALSE	ENST00000355095,8, ENST00000423484,3	ZNF736-201, ZNF736-202	protein_coding, protein_coding
ENSG00000164023,15	SGMS2	21.90585567	7.762008333	632.1713422	1.323090143	0.063450314	2.98E-98	4.63E-96	TRUE	TRUE	TRUE	FALSE	ENST00000394684,8, ENST00000690982,1, ENST00000359079,8, ENST00000394686,3	SGMS2-202, SGMS2-210, SGMS2-201, SGMS2-203	protein_coding, protein_coding, protein_coding, protein_coding
ENSG00000167332,9	OR51E2	0.539529667	0.123969	5.304210255	1.317951985	0.629891159	0.000246338	0.000632486	FALSE	FALSE	FALSE	FALSE	ENST00000641638,1, ENST00000396950,4	OR51E2-203, OR51E2-201	protein_coding, protein_coding
ENSG00000168702,18	LRP1B	5.621635333	1.997800667	990.2214428	1.3103408	0.100030303	6.63E-41	1.98E-39	TRUE	FALSE	FALSE	FALSE	ENST00000389484,8	LRP1B-201	protein_coding
ENSG00000134716,11	CYP2J2	10.15257633	3.593476333	170.9225535	1.304662756	0.105749502	1.13E-36	2.89E-35	TRUE	TRUE	FALSE	FALSE	ENST00000371204,4	CYP2J2-201	protein_coding
ENSG00000198598,7	MMP17	2.304581333	0.794947333	85.25955138	1.303410135	0.17016118	3.45E-16	2.94E-15	FALSE	FALSE	FALSE	FALSE	ENST00000360564,5, ENST00000535291,5	MMP17-201, MMP17-204	protein_coding, protein_coding
ENSG00000134853,12	PDGFRA	1.141010667	0.390258667	52.84664938	1.302384401	0.197982769	8.37E-13	5.56E-12	FALSE	FALSE	FALSE	FALSE	ENST00000508170,5, ENST00000257290,10	PDGFRA-206, PDGFRA-201	protein_coding, protein_coding
ENSG00000186867,11	QRFPR	10.82189233	3.847898333	215.0954512	1.300282446	0.119289492	2.26E-29	4.07E-28	TRUE	TRUE	FALSE	FALSE	ENST00000394427,3, ENST00000334383,9	QRFPR-202, QRFPR-201	protein_coding, protein_coding
ENSG00000132256,20	TRIM5	9.567561667	3.393338	187.089216	1.300116383	0.108312048	6.77E-35	1.56E-33	TRUE	TRUE	FALSE	FALSE	ENST00000380034,8, ENST00000380027,5, ENST00000684655,1, ENST00000396847,7, ENST00000682968,1	TRIM5-202, TRIM5-201, TRIM5-214, TRIM5-203, TRIM5-212	protein_coding, protein_coding, protein_coding, protein_coding, protein_coding
ENSG00000138311,18	ZNF365	0.451140667	0.134704333	12.92764862	1.299988735	0.395100778	9.45E-06	2.99E-05	FALSE	FALSE	FALSE	FALSE	ENST00000395255,7, ENST00000395254,8	ZNF365-202, ZNF365-201	protein_coding, protein_coding
ENSG00000099953,10	MMP11	4.049943	1.417644333	84.21877711	1.299861865	0.151951376	2.25E-19	2.39E-18	TRUE	FALSE	FALSE	FALSE	ENST00000215743,8	MMP11-201	protein_coding
ENSG00000138735,16	PDE5A	18.464545	6.65448	782.2587883	1.296541167	0.068452725	1.07E-81	1.13E-79	TRUE	TRUE	TRUE	FALSE	ENST00000394439,5, ENST00000354960,8, ENST00000264805,9	PDE5A-203, PDE5A-202, PDE5A-201	protein_coding, protein_coding, protein_coding
ENSG00000109452,13	INPP4B	0.259109	0.074899667	12.59891391	1.29560598	0.455663221	3.72E-05	0.000107684	FALSE	FALSE	FALSE	FALSE	ENST00000513000,5, ENST00000262992,9, ENST00000508116,5, ENST00000509777,5, ENST00000506217,5, ENST00000507861,5	INPP4B-220, INPP4B-201, INPP4B-214, INPP4B-215, INPP4B-206, INPP4B-212	protein_coding, protein_coding, protein_coding, protein_coding, protein_coding, protein_coding
ENSG00000130720,13	FIBCD1	0.215192333	0.056836333	9.383327291	1.295453124	0.508627904	8.39E-05	0.000231482	FALSE	FALSE	FALSE	FALSE	ENST00000448616,5, ENST00000372338,9, ENST00000372337,6	FIBCD1-204, FIBCD1-202, FIBCD1-201	protein_coding, protein_coding, protein_coding
ENSG00000181019,13	NQO1	46.03418033	16.50801	538.0791766	1.295122827	0.076274949	2.35E-66	1.61E-64	TRUE	TRUE	TRUE	TRUE	ENST00000561500,5, ENST00000320623,10, ENST00000379047,7, ENST00000379046,6, ENST00000439109,6, ENST00000564043,1	NQO1-205, NQO1-201, NQO1-203, NQO1-202, NQO1-204, NQO1-206	protein_coding, protein_coding, protein_coding, protein_coding, protein_coding, protein_coding
ENSG00000148488,17	ST8SIA6	0.190746667	0.052350333	11.76566169	1.294073639	0.489950008	6.54E-05	0.000183337	FALSE	FALSE	FALSE	FALSE	ENST00000377602,5	ST8SIA6-201	protein_coding
ENSG00000006576,17	PHTF2	58.77923667	21.35944033	1679.492938	1.289681761	0.044527635	3.88E-186	3.14E-183	TRUE	TRUE	TRUE	TRUE	ENST00000422959,7, ENST00000416283,6, ENST00000307305,12, ENST00000424760,5, ENST00000415251,6, ENST00000275575,11, ENST00000450574,5, ENST00000248550,7	PHTF2-206, PHTF2-205, PHTF2-203, PHTF2-207, PHTF2-204, PHTF2-202, PHTF2-208, PHTF2-201	protein_coding, protein_coding, protein_coding, protein_coding, protein_coding, protein_coding, protein_coding, protein_coding
ENSG00000151067,23	CACNA1C	0.723829667	0.248739667	159.94467	1.288939218	0.199800798	1.95E-12	1.26E-11	FALSE	FALSE	FALSE	FALSE	ENST00000682544,1, ENST00000683781,1, ENST00000682462,1, ENST00000683840,1, ENST00000683956,1, ENST00000683824,1, ENST00000399634,6, ENST00000406454,8, ENST00000327702,12, ENST00000347598,9, ENST00000399603,6, ENST00000399641,6, ENST00000399655,6, ENST00000335762,10, ENST00000682835,1, ENST00000399617,6, ENST00000683482,1, ENST00000682336,1, ENST00000344100,7, ENST00000399591,5, ENST00000399595,5…	CACNA1C-239, CACNA1C-244, CACNA1C-238, CACNA1C-246, CACNA1C-247, CACNA1C-245, CACNA1C-214, CACNA1C-222, CACNA1C-201, CACNA1C-204, CACNA1C-209, CACNA1C-217, CACNA1C-220, CACNA1C-202, CACNA1C-241, CACNA1C-211, CACNA1C-243, CACNA1C-236, CACNA1C-203, CACNA1C-205, CACNA1C-206, CACNA1C-207, CACNA1C-208, CACNA1C-210, CACNA1C-212, CACNA1C-213, CACNA1C-215, CACNA1C-216, CACNA1C-218, CACNA1C-219, CACNA1C-2…	protein_coding, protein_coding, protein_coding, protein_coding, protein_coding, protein_coding, protein_coding, protein_coding, protein_coding, protein_coding, protein_coding, protein_coding, protein_coding, protein_coding, protein_coding, protein_coding, protein_coding, protein_coding, protein_coding, protein_coding, protein_coding, protein_coding, protein_coding, protein_coding, protein_coding,…
ENSG00000186854,11	TRABD2A	0.967743667	0.293570333	14.70041527	1.288423088	0.371228319	5.25E-06	1.71E-05	FALSE	FALSE	FALSE	FALSE	ENST00000335459,9, ENST00000409520,7, ENST00000409133,1	TRABD2A-201, TRABD2A-203, TRABD2A-202	protein_coding, protein_coding, protein_coding
ENSG00000176170,14	SPHK1	10.13193533	3.62792	190.2342048	1.286007303	0.112138134	3.78E-32	7.73E-31	TRUE	TRUE	FALSE	FALSE	ENST00000545180,5, ENST00000592299,6, ENST00000590959,5, ENST00000323374,8, ENST00000392496,3	SPHK1-203, SPHK1-210, SPHK1-207, SPHK1-201, SPHK1-202	protein_coding, protein_coding, protein_coding, protein_coding, protein_coding
ENSG00000115594,12	IL1R1	0.941110667	0.309815667	31.20822717	1.283791566	0.272868947	3.58E-08	1.52E-07	FALSE	FALSE	FALSE	FALSE	ENST00000409929,5, ENST00000424272,5, ENST00000409589,5, ENST00000409329,5, ENST00000410023,6, ENST00000409288,5	IL1R1-204, IL1R1-208, IL1R1-203, IL1R1-202, IL1R1-205, IL1R1-201	protein_coding, protein_coding, protein_coding, protein_coding, protein_coding, protein_coding
ENSG00000155093,19	PTPRN2	0.403023667	0.129072333	36.12992809	1.282678384	0.32253325	8.25E-07	3.00E-06	FALSE	FALSE	FALSE	FALSE	ENST00000389413,7, ENST00000409483,5, ENST00000389418,9, ENST00000389416,8, ENST00000404321,3	PTPRN2-201, PTPRN2-205, PTPRN2-203, PTPRN2-202, PTPRN2-204	protein_coding, protein_coding, protein_coding, protein_coding, protein_coding
ENSG00000163888,4	CAMK2N2	1.982629667	0.661794667	25.39378323	1.281959146	0.255438608	7.80E-09	3.56E-08	FALSE	FALSE	FALSE	FALSE	ENST00000296238,4	CAMK2N2-201	protein_coding
ENSG00000171388,12	APLN	1.972327667	0.693713	61.69300346	1.277834691	0.172180385	2.15E-15	1.73E-14	FALSE	FALSE	FALSE	FALSE	ENST00000429967,3	APLN-201	protein_coding
ENSG00000130762,15	ARHGEF16	2.727443667	0.982995	120.3162566	1.273352189	0.123232588	9.86E-27	1.58E-25	FALSE	FALSE	FALSE	FALSE	ENST00000378378,9, ENST00000378373,5, ENST00000378371,6	ARHGEF16-203, ARHGEF16-202, ARHGEF16-201	protein_coding, protein_coding, protein_coding
ENSG00000184588,18	PDE4B	0.10228	0.008203667	3.020837333	1.272684879	1.269881206	0.001892293	0.004236769	FALSE	FALSE	FALSE	FALSE	ENST00000329654,8, ENST00000341517,9, ENST00000423207,6, ENST00000371045,9, ENST00000480109,2	PDE4B-201, PDE4B-202, PDE4B-206, PDE4B-203, PDE4B-207	protein_coding, protein_coding, protein_coding, protein_coding, protein_coding
ENSG00000146054,18	TRIM7	6.421536	2.299742	77.67773408	1.271010543	0.139252818	1.36E-21	1.63E-20	TRUE	TRUE	FALSE	FALSE	ENST00000274773,12, ENST00000393315,5, ENST00000393319,7, ENST00000422067,2, ENST00000334421,5	TRIM7-201, TRIM7-203, TRIM7-204, TRIM7-205, TRIM7-202	protein_coding, protein_coding, protein_coding, protein_coding, protein_coding
ENSG00000148926,10	ADM	15.07904533	5.448728	183.8971232	1.270882776	0.116921108	3.19E-29	5.69E-28	TRUE	TRUE	FALSE	FALSE	ENST00000534464,1, ENST00000278175,10, ENST00000530439,1, ENST00000524948,5, ENST00000528655,5, ENST00000526492,4, ENST00000525063,2, ENST00000528544,1	ADM-208, ADM-201, ADM-207, ADM-202, ADM-206, ADM-204, ADM-203, ADM-205	protein_coding, protein_coding, protein_coding, protein_coding, protein_coding, protein_coding, protein_coding, protein_coding
ENSG00000182253,15	SYNM	5.077392	1.855775667	500.5803995	1.270218078	0.090211666	1.01E-46	3.72E-45	TRUE	FALSE	FALSE	FALSE	ENST00000560674,5, ENST00000328642,11, ENST00000594047,2, ENST00000336292,11	SYNM-203, SYNM-201, SYNM-204, SYNM-202	protein_coding, protein_coding, protein_coding, protein_coding
ENSG00000107736,22	CDH23	4.260947	1.543445667	266.4981061	1.268781503	0.11109073	6.54E-32	1.33E-30	TRUE	FALSE	FALSE	FALSE	ENST00000224721,12, ENST00000398809,9, ENST00000461841,7, ENST00000299366,11, ENST00000616684,4, ENST00000442677,4, ENST00000398788,4, ENST00000619887,4	CDH23-201, CDH23-205, CDH23-207, CDH23-202, CDH23-211, CDH23-206, CDH23-203, CDH23-212	protein_coding, protein_coding, protein_coding, protein_coding, protein_coding, protein_coding, protein_coding, protein_coding
ENSG00000006638,13	TBXA2R	4.156884667	1.508699333	96.71714162	1.265249065	0.126296823	2.50E-25	3.69E-24	TRUE	FALSE	FALSE	FALSE	ENST00000375190,10, ENST00000589966,1, ENST00000411851,3	TBXA2R-201, TBXA2R-204, TBXA2R-202	protein_coding, protein_coding, protein_coding
ENSG00000081052,14	COL4A4	0.280121	0.086830333	35.28484393	1.262655834	0.377582015	8.30E-06	2.64E-05	FALSE	FALSE	FALSE	FALSE	ENST00000396625,5, ENST00000683508,1, ENST00000684524,1	COL4A4-201, COL4A4-206, COL4A4-208	protein_coding, protein_coding, protein_coding
ENSG00000162542,14	TMCO4	5.013835333	1.832448	184.5522043	1.262422753	0.098677212	3.59E-39	1.01E-37	TRUE	FALSE	FALSE	FALSE	ENST00000375127,5, ENST00000294543,11	TMCO4-202, TMCO4-201	protein_coding, protein_coding
ENSG00000106483,12	SFRP4	0.781618333	0.233970667	17.32072299	1.260476035	0.421365666	2.53E-05	7.51E-05	FALSE	FALSE	FALSE	FALSE	ENST00000436072,7	SFRP4-201	protein_coding
ENSG00000070159,14	PTPN3	13.98497733	5.180744667	789.6196366	1.259403962	0.046949143	3.40E-160	1.54E-157	TRUE	TRUE	FALSE	FALSE	ENST00000412145,5, ENST00000446349,5, ENST00000262539,7, ENST00000374541,4	PTPN3-203, PTPN3-204, PTPN3-201, PTPN3-202	protein_coding, protein_coding, protein_coding, protein_coding
ENSG00000164877,19	MICALL2	1.521932667	0.549385333	131.6749627	1.259360252	0.150137802	9.54E-19	9.74E-18	FALSE	FALSE	FALSE	FALSE	ENST00000297508,8	MICALL2-201	protein_coding
ENSG00000137571,11	SLCO5A1	25.05590667	9.312898667	1286.140665	1.256569104	0.044915992	6.55E-174	3.74E-171	TRUE	TRUE	TRUE	FALSE	ENST00000260126,9, ENST00000524945,5, ENST00000530307,1	SLCO5A1-201, SLCO5A1-203, SLCO5A1-206	protein_coding, protein_coding, protein_coding
ENSG00000180730,5	SHISA2	2.008060333	0.720064667	47.67005178	1.25428551	0.170885319	4.02E-15	3.14E-14	FALSE	FALSE	FALSE	FALSE	ENST00000319420,4	SHISA2-201	protein_coding
ENSG00000152763,17	DNAI4	2.473714667	0.843997333	150.8577613	1.250254547	0.293809126	2.73E-07	1.05E-06	FALSE	FALSE	FALSE	FALSE	ENST00000371026,8, ENST00000371023,7, ENST00000371022,3, ENST00000488333,2	DNAI4-203, DNAI4-202, DNAI4-201, DNAI4-207	protein_coding, protein_coding, protein_coding, protein_coding
ENSG00000128512,24	DOCK4	13.11905767	4.904681333	966.6077801	1.244994157	0.051292868	7.93E-132	2.45E-129	TRUE	TRUE	FALSE	FALSE	ENST00000437633,6, ENST00000428084,6, ENST00000450156,6, ENST00000664131,1	DOCK4-206, DOCK4-204, DOCK4-208, DOCK4-218	protein_coding, protein_coding, protein_coding, protein_coding
ENSG00000183111,12	ARHGEF37	0.659169667	0.235171	76.54664274	1.244679175	0.194502522	2.81E-12	1.79E-11	FALSE	FALSE	FALSE	FALSE	ENST00000333677,7	ARHGEF37-201	protein_coding
ENSG00000262655,4	SPON1	6.718403667	2.498845	345.5842414	1.244477111	0.078873225	8.99E-58	4.61E-56	TRUE	TRUE	FALSE	FALSE	ENST00000576479,4	SPON1-201	protein_coding
ENSG00000146966,13	DENND2A	1.017761	0.363457667	71.91178003	1.24269074	0.190846029	1.35E-12	8.84E-12	FALSE	FALSE	FALSE	FALSE	ENST00000275884,10, ENST00000496613,6, ENST00000537639,5, ENST00000492720,5	DENND2A-201, DENND2A-209, DENND2A-210, DENND2A-208	protein_coding, protein_coding, protein_coding, protein_coding
ENSG00000161048,12	NAPEPLD	11.111483	4.159707333	324.707924	1.239033213	0.070702699	1.91E-70	1.44E-68	TRUE	TRUE	FALSE	FALSE	ENST00000465647,6, ENST00000341533,8, ENST00000417955,5, ENST00000427257,5	NAPEPLD-209, NAPEPLD-201, NAPEPLD-203, NAPEPLD-208	protein_coding, protein_coding, protein_coding, protein_coding
ENSG00000141905,19	NFIC	25.56871933	9.598758	1387.421837	1.23807742	0.077135036	1.16E-59	6.36E-58	TRUE	TRUE	TRUE	FALSE	ENST00000641145,1, ENST00000589123,5, ENST00000395111,7, ENST00000586919,5, ENST00000341919,7, ENST00000590282,5, ENST00000443272,3	NFIC-211, NFIC-206, NFIC-202, NFIC-204, NFIC-201, NFIC-210, NFIC-203	protein_coding, protein_coding, protein_coding, protein_coding, protein_coding, protein_coding, protein_coding
ENSG00000154065,17	ANKRD29	23.17498367	8.632341333	237.5530993	1.237773493	0.094585905	8.05E-41	2.41E-39	TRUE	TRUE	TRUE	FALSE	ENST00000592179,6, ENST00000322980,13, ENST00000585908,2	ANKRD29-208, ANKRD29-201, ANKRD29-202	protein_coding, protein_coding, protein_coding
ENSG00000132688,11	NES	2.246367667	0.836827	221.0800106	1.234417436	0.101859344	1.71E-35	4.08E-34	FALSE	FALSE	FALSE	FALSE	ENST00000368223,4	NES-201	protein_coding
ENSG00000119632,4	IFI27L2	71.786752	26.35819633	157.0004504	1.234203502	0.127090696	5.41E-24	7.38E-23	TRUE	TRUE	TRUE	TRUE	ENST00000238609,4, ENST00000556727,1	IFI27L2-201, IFI27L2-206	protein_coding, protein_coding
ENSG00000162722,9	TRIM58	8.028418333	3.018917	358.2465104	1.231390924	0.076929513	2.37E-59	1.28E-57	TRUE	TRUE	FALSE	FALSE	ENST00000366481,4	TRIM58-201	protein_coding
ENSG00000165731,21	RET	2.146507667	0.798667667	144.0078658	1.231359263	0.107125385	2.86E-32	5.88E-31	FALSE	FALSE	FALSE	FALSE	ENST00000340058,6, ENST00000355710,8, ENST00000615310,5	RET-201, RET-202, RET-204	protein_coding, protein_coding, protein_coding
ENSG00000171219,9	CDC42BPG	2.256534667	0.844122333	193.7002197	1.231080144	0.106819427	2.01E-32	4.17E-31	FALSE	FALSE	FALSE	FALSE	ENST00000342711,6	CDC42BPG-201	protein_coding
ENSG00000154274,15	C4orf19	0.264316667	0.057889667	6.462494835	1.22706009	0.662668091	0.000499126	0.001225005	FALSE	FALSE	FALSE	FALSE	ENST00000381980,9, ENST00000508175,5, ENST00000284437,6	C4orf19-202, C4orf19-203, C4orf19-201	protein_coding, protein_coding, protein_coding
ENSG00000135378,4	PRRG4	8.159760333	3.090874333	291.6721895	1.217720779	0.093658642	2.48E-40	7.29E-39	TRUE	TRUE	FALSE	FALSE	ENST00000257836,4	PRRG4-201	protein_coding
ENSG00000165633,13	VSTM4	3.099033333	1.166268	194.3737097	1.217334087	0.114166104	3.11E-28	5.33E-27	FALSE	FALSE	FALSE	FALSE	ENST00000332853,9, ENST00000298454,3	VSTM4-202, VSTM4-201	protein_coding, protein_coding
ENSG00000153029,16	MR1	14.56177067	5.457358667	404.5904187	1.215865488	0.130767983	2.90E-22	3.61E-21	TRUE	TRUE	FALSE	FALSE	ENST00000614012,5, ENST00000434571,7, ENST00000367580,6, ENST00000617803,5, ENST00000683652,1, ENST00000367579,7, ENST00000282990,10	MR1-208, MR1-205, MR1-204, MR1-209, MR1-210, MR1-203, MR1-201	protein_coding, protein_coding, protein_coding, protein_coding, protein_coding, protein_coding, protein_coding
ENSG00000180336,18	MEIOC	9.155816	3.465844333	277.5867243	1.214872624	0.090470392	8.57E-43	2.79E-41	TRUE	TRUE	FALSE	FALSE	ENST00000409122,7, ENST00000409464,1	MEIOC-201, MEIOC-202	protein_coding, protein_coding
ENSG00000172061,9	LRRC15	0.022614	0	2.528358726	1.214528646	1.493380322	0.002306331	0.005088388	FALSE	FALSE	FALSE	FALSE	ENST00000347624,4, ENST00000428839,1	LRRC15-201, LRRC15-202	protein_coding, protein_coding
ENSG00000125247,16	TMTC4	11.775625	4.487810333	322.1097193	1.211696158	0.081786962	2.44E-51	1.02E-49	TRUE	TRUE	FALSE	FALSE	ENST00000342624,10, ENST00000376234,7, ENST00000328767,9	TMTC4-202, TMTC4-203, TMTC4-201	protein_coding, protein_coding, protein_coding
ENSG00000123240,17	OPTN	16.25398	6.206164	601.4897392	1.210925367	0.056338172	3.74E-104	6.70E-102	TRUE	TRUE	TRUE	FALSE	ENST00000263036,9, ENST00000378764,6, ENST00000378747,8, ENST00000378757,6, ENST00000378748,7, ENST00000378752,7	OPTN-201, OPTN-206, OPTN-202, OPTN-205, OPTN-203, OPTN-204	protein_coding, protein_coding, protein_coding, protein_coding, protein_coding, protein_coding
ENSG00000175445,17	LPL	2.553751667	0.945323667	73.16995921	1.210846254	0.155415847	1.31E-16	1.15E-15	FALSE	FALSE	FALSE	FALSE	ENST00000650287,1	LPL-207	protein_coding
ENSG00000182747,5	SLC35D3	1.993418	0.720808333	38.48580431	1.210393567	0.210631623	1.59E-10	8.61E-10	FALSE	FALSE	FALSE	FALSE	ENST00000331858,5	SLC35D3-201	protein_coding
ENSG00000134762,17	DSC3	38.044834	14.614587	1814.347372	1.209205358	0.04613718	4.44E-153	1.85E-150	TRUE	TRUE	TRUE	TRUE	ENST00000360428,9, ENST00000434452,5	DSC3-201, DSC3-202	protein_coding, protein_coding
ENSG00000154079,6	SDHAF4	24.49013867	9.287647	239.8397606	1.20904166	0.099189845	7.39E-36	1.80E-34	TRUE	TRUE	TRUE	FALSE	ENST00000370474,4	SDHAF4-201	protein_coding
ENSG00000181458,10	TMEM45A	42.51449067	16.22749467	350.0160623	1.208376574	0.073593857	2.91E-62	1.75E-60	TRUE	TRUE	TRUE	TRUE	ENST00000323523,8, ENST00000403410,5	TMEM45A-201, TMEM45A-202	protein_coding, protein_coding
ENSG00000163975,14	MELTF	14.876918	5.711040667	583.5432983	1.207115424	0.066945306	2.33E-74	1.97E-72	TRUE	TRUE	TRUE	FALSE	ENST00000296350,10, ENST00000696016,1, ENST00000296351,8	MELTF-201, MELTF-209, MELTF-202	protein_coding, protein_coding, protein_coding
ENSG00000151690,15	MFSD6	2.148933333	0.807976333	84.50281264	1.206966875	0.129909179	3.13E-22	3.88E-21	FALSE	FALSE	FALSE	FALSE	ENST00000392328,6, ENST00000281416,11	MFSD6-202, MFSD6-201	protein_coding, protein_coding
ENSG00000152969,21	JAKMIP1	4.511086667	1.703986667	190.3424011	1.204136811	0.121437824	7.34E-25	1.05E-23	TRUE	FALSE	FALSE	FALSE	ENST00000409021,9, ENST00000637373,2, ENST00000409371,8, ENST00000282924,9, ENST00000409831,5, ENST00000700569,1, ENST00000700570,1, ENST00000700571,1, ENST00000700572,1, ENST00000700573,1, ENST00000700575,1, ENST00000410077,2	JAKMIP1-202, JAKMIP1-208, JAKMIP1-203, JAKMIP1-201, JAKMIP1-204, JAKMIP1-212, JAKMIP1-213, JAKMIP1-214, JAKMIP1-215, JAKMIP1-216, JAKMIP1-218, JAKMIP1-205	protein_coding, protein_coding, protein_coding, protein_coding, protein_coding, protein_coding, protein_coding, protein_coding, protein_coding, protein_coding, protein_coding, protein_coding
ENSG00000136931,10	NR5A1	0.107969667	0.023677	23.05318524	1.202194337	0.694459367	0.000675041	0.001624673	FALSE	FALSE	FALSE	FALSE	ENST00000373588,9, ENST00000620110,4	NR5A1-202, NR5A1-204	protein_coding, protein_coding
ENSG00000135519,8	KCNH3	2.305567	0.867373333	138.7771677	1.198867054	0.138444336	9.65E-20	1.04E-18	FALSE	FALSE	FALSE	FALSE	ENST00000257981,7	KCNH3-201	protein_coding
ENSG00000039068,20	CDH1	0.570481667	0.191343667	24.49032084	1.196460773	0.335375298	4.18E-06	1.39E-05	FALSE	FALSE	FALSE	FALSE	ENST00000261769,10, ENST00000422392,6	CDH1-201, CDH1-202	protein_coding, protein_coding
ENSG00000009709,12	PAX7	1.439388	0.542438	82.10660274	1.195567521	0.160931529	2.17E-15	1.74E-14	FALSE	FALSE	FALSE	FALSE	ENST00000420770,7, ENST00000375375,7, ENST00000400661,3	PAX7-203, PAX7-201, PAX7-202	protein_coding, protein_coding, protein_coding
ENSG00000141497,14	ZMYND15	0.597583333	0.198628333	23.76083389	1.195535475	0.33973205	4.97E-06	1.63E-05	FALSE	FALSE	FALSE	FALSE	ENST00000433935,6, ENST00000269289,10, ENST00000592813,5, ENST00000573751,2	ZMYND15-202, ZMYND15-201, ZMYND15-206, ZMYND15-204	protein_coding, protein_coding, protein_coding, protein_coding
ENSG00000166780,11	BMERB1	1.161218333	0.408029	25.75133423	1.195329078	0.270898327	1.46E-07	5.81E-07	FALSE	FALSE	FALSE	FALSE	ENST00000566490,5, ENST00000300006,9, ENST00000452191,6, ENST00000561692,5	BMERB1-209, BMERB1-201, BMERB1-202, BMERB1-203	protein_coding, protein_coding, protein_coding, protein_coding
ENSG00000150403,18	TMCO3	20.11314167	7.749649333	549.429616	1.19438756	0.075988956	2.43E-57	1.23E-55	TRUE	TRUE	TRUE	FALSE	ENST00000434316,7, ENST00000375391,5, ENST00000474393,5	TMCO3-202, TMCO3-201, TMCO3-207	protein_coding, protein_coding, protein_coding
ENSG00000162551,14	ALPL	5.124103	1.971933333	164.619797	1.18804769	0.103306425	2.79E-32	5.74E-31	TRUE	FALSE	FALSE	FALSE	ENST00000374840,8, ENST00000539907,5, ENST00000540617,5, ENST00000374832,5	ALPL-204, ALPL-206, ALPL-207, ALPL-203	protein_coding, protein_coding, protein_coding, protein_coding
ENSG00000172901,21	LVRN	0.320326333	0.100139333	17.12273054	1.188031109	0.413796751	4.05E-05	0.000116748	FALSE	FALSE	FALSE	FALSE	ENST00000357872,9	LVRN-201	protein_coding
ENSG00000064042,18	LIMCH1	3.270683	1.261325667	226.1164085	1.187528866	0.094396103	5.78E-38	1.56E-36	TRUE	FALSE	FALSE	FALSE	ENST00000513024,5, ENST00000509638,5, ENST00000508501,5, ENST00000512946,5, ENST00000313860,11, ENST00000512632,5, ENST00000512820,5, ENST00000503057,6, ENST00000511496,5, ENST00000514096,5, ENST00000509277,5, ENST00000509454,5, ENST00000396595,7, ENST00000381753,8	LIMCH1-218, LIMCH1-211, LIMCH1-208, LIMCH1-217, LIMCH1-201, LIMCH1-215, LIMCH1-216, LIMCH1-205, LIMCH1-213, LIMCH1-219, LIMCH1-209, LIMCH1-210, LIMCH1-203, LIMCH1-202	protein_coding, protein_coding, protein_coding, protein_coding, protein_coding, protein_coding, protein_coding, protein_coding, protein_coding, protein_coding, protein_coding, protein_coding, protein_coding, protein_coding
ENSG00000089558,9	KCNH4	1.36837	0.510859667	61.77996999	1.184469205	0.174772631	2.38E-13	1.66E-12	FALSE	FALSE	FALSE	FALSE	ENST00000607371,5, ENST00000264661,4	KCNH4-202, KCNH4-201	protein_coding, protein_coding
ENSG00000146910,14	CNPY1	8.517134	2.824940667	96.06883974	1.180286473	0.349894942	8.37E-06	2.66E-05	TRUE	TRUE	FALSE	FALSE	ENST00000406197,5, ENST00000682997,2, ENST00000636446,2, ENST00000321736,5, ENST00000636372,1	CNPY1-202, CNPY1-205, CNPY1-204, CNPY1-201, CNPY1-203	protein_coding, protein_coding, protein_coding, protein_coding, protein_coding
ENSG00000010671,18	BTK	0.756038	0.271848667	35.50117252	1.179392797	0.252327435	4.52E-08	1.89E-07	FALSE	FALSE	FALSE	FALSE	ENST00000695614,1, ENST00000695615,1, ENST00000695617,1, ENST00000703407,1, ENST00000621635,4, ENST00000308731,8, ENST00000695622,1, ENST00000695623,1, ENST00000695625,1	BTK-209, BTK-210, BTK-212, BTK-231, BTK-208, BTK-201, BTK-217, BTK-218, BTK-220	protein_coding, protein_coding, protein_coding, protein_coding, protein_coding, protein_coding, protein_coding, protein_coding, protein_coding
ENSG00000069974,17	RAB27A	9.676699333	3.711795	255.6529599	1.179049476	0.125529084	1.23E-22	1.56E-21	TRUE	TRUE	FALSE	FALSE	ENST00000396307,6, ENST00000336787,6, ENST00000697642,1, ENST00000697643,1, ENST00000564609,5, ENST00000569493,5	RAB27A-202, RAB27A-201, RAB27A-214, RAB27A-215, RAB27A-205, RAB27A-212	protein_coding, protein_coding, protein_coding, protein_coding, protein_coding, protein_coding
ENSG00000171502,15	COL24A1	0.763813333	0.284605	70.83545573	1.175123109	0.199325485	6.85E-11	3.83E-10	FALSE	FALSE	FALSE	FALSE	ENST00000370571,7	COL24A1-201	protein_coding
ENSG00000134917,10	ADAMTS8	0.145272	0.030918333	5.177591123	1.172694073	0.715641516	0.000864261	0.002047472	FALSE	FALSE	FALSE	FALSE	ENST00000257359,7	ADAMTS8-201	protein_coding
ENSG00000186480,13	INSIG1	196.1224537	77.297488	2401.234706	1.169345343	0.043474161	5.20E-161	2.43E-158	TRUE	TRUE	TRUE	TRUE	ENST00000344756,8, ENST00000340368,9, ENST00000342407,5	INSIG1-203, INSIG1-201, INSIG1-202	protein_coding, protein_coding, protein_coding
ENSG00000126709,16	IFI6	40.65404367	15.75058833	212.3063801	1.168762751	0.118483783	1.28E-24	1.79E-23	TRUE	TRUE	TRUE	TRUE	ENST00000339145,8, ENST00000361157,11, ENST00000679644,1, ENST00000362020,4	IFI6-201, IFI6-202, IFI6-204, IFI6-203	protein_coding, protein_coding, protein_coding, protein_coding
ENSG00000096433,11	ITPR3	14.83458933	5.843466	2099.361093	1.1679688	0.075317307	6.81E-56	3.28E-54	TRUE	TRUE	FALSE	FALSE	ENST00000374316,9, ENST00000605930,3	ITPR3-201, ITPR3-202	protein_coding, protein_coding
ENSG00000181804,15	SLC9A9	4.302075	1.661722667	165.9702298	1.167897622	0.117963655	8.91E-25	1.26E-23	TRUE	FALSE	FALSE	FALSE	ENST00000316549,11	SLC9A9-201	protein_coding
ENSG00000024422,12	EHD2	1.562541	0.590657	63.96043609	1.166422849	0.179935538	1.75E-12	1.14E-11	FALSE	FALSE	FALSE	FALSE	ENST00000538399,1, ENST00000263277,8	EHD2-202, EHD2-201	protein_coding, protein_coding
ENSG00000170382,12	LRRN2	1.176815333	0.440081667	48.20871445	1.166181117	0.199700946	9.62E-11	5.30E-10	FALSE	FALSE	FALSE	FALSE	ENST00000367175,1, ENST00000367176,7, ENST00000367177,4	LRRN2-201, LRRN2-202, LRRN2-203	protein_coding, protein_coding, protein_coding
ENSG00000184599,14	TAFA3	0.318683	0.065219333	4.149064931	1.165769152	0.753225151	0.001042676	0.00243829	FALSE	FALSE	FALSE	FALSE	ENST00000361886,4, ENST00000369630,7	TAFA3-201, TAFA3-202	protein_coding, protein_coding
ENSG00000138646,9	HERC5	23.74264267	9.37644	760.1832144	1.164679803	0.056973183	1.55E-94	2.18E-92	TRUE	TRUE	TRUE	FALSE	ENST00000264350,8, ENST00000508159,1	HERC5-201, HERC5-203	protein_coding, protein_coding
ENSG00000050555,19	LAMC3	3.311637667	1.307635667	334.278882	1.161913862	0.078142662	1.16E-51	4.92E-50	TRUE	FALSE	FALSE	FALSE	ENST00000361069,9	LAMC3-202	protein_coding
ENSG00000004799,8	PDK4	1.140876667	0.407494333	22.77449389	1.160377712	0.271270009	2.71E-07	1.04E-06	FALSE	FALSE	FALSE	FALSE	ENST00000005178,6	PDK4-201	protein_coding
ENSG00000106993,12	CDC37L1	22.848308	9.03361	477.1381551	1.160335511	0.068611064	8.21E-66	5.55E-64	TRUE	TRUE	TRUE	FALSE	ENST00000381858,5, ENST00000381854,4	CDC37L1-202, CDC37L1-201	protein_coding, protein_coding
ENSG00000111199,12	TRPV4	0.780477667	0.281377667	39.98827308	1.158834782	0.257148451	9.96E-08	4.03E-07	FALSE	FALSE	FALSE	FALSE	ENST00000418703,7, ENST00000675670,1, ENST00000261740,7, ENST00000536838,1, ENST00000537083,5, ENST00000541794,5, ENST00000544971,5	TRPV4-202, TRPV4-210, TRPV4-201, TRPV4-203, TRPV4-204, TRPV4-206, TRPV4-207	protein_coding, protein_coding, protein_coding, protein_coding, protein_coding, protein_coding, protein_coding
ENSG00000184613,11	NELL2	9.163147667	3.617277333	279.7737883	1.158354384	0.082140589	8.21E-47	3.04E-45	TRUE	TRUE	FALSE	FALSE	ENST00000395487,6, ENST00000429094,7, ENST00000551601,5, ENST00000452445,6, ENST00000549027,5, ENST00000333837,8, ENST00000437801,6, ENST00000548826,5	NELL2-202, NELL2-203, NELL2-217, NELL2-205, NELL2-212, NELL2-201, NELL2-204, NELL2-211	protein_coding, protein_coding, protein_coding, protein_coding, protein_coding, protein_coding, protein_coding, protein_coding
ENSG00000157800,18	SLC37A3	69.98466433	27.87334867	1509.272769	1.156973235	0.033554477	3.55E-262	7.82E-259	TRUE	TRUE	TRUE	TRUE	ENST00000340308,7, ENST00000447932,6, ENST00000326232,14	SLC37A3-202, SLC37A3-203, SLC37A3-201	protein_coding, protein_coding, protein_coding
ENSG00000149557,14	FEZ1	3.522432667	1.335036667	71.00010337	1.156547337	0.192866606	3.80E-11	2.19E-10	TRUE	FALSE	FALSE	FALSE	ENST00000278919,8, ENST00000648911,1, ENST00000366139,3, ENST00000524435,1	FEZ1-201, FEZ1-217, FEZ1-202, FEZ1-205	protein_coding, protein_coding, protein_coding, protein_coding
ENSG00000124302,13	CHST8	2.609827333	1.004552333	74.25770478	1.156153918	0.157129994	3.85E-15	3.02E-14	FALSE	FALSE	FALSE	FALSE	ENST00000650847,1, ENST00000434302,5, ENST00000438847,7, ENST00000262622,4	CHST8-206, CHST8-202, CHST8-203, CHST8-201	protein_coding, protein_coding, protein_coding, protein_coding
ENSG00000173546,7	CSPG4	0.835924667	0.325685667	101.0394815	1.15513972	0.138613424	1.67E-18	1.68E-17	FALSE	FALSE	FALSE	FALSE	ENST00000308508,5	CSPG4-201	protein_coding
ENSG00000047936,11	ROS1	0.065797667	0.013285333	7.337256944	1.154357955	0.783890064	0.001225178	0.002833684	FALSE	FALSE	FALSE	FALSE	ENST00000368507,8, ENST00000368508,7	ROS1-201, ROS1-202	protein_coding, protein_coding
ENSG00000163710,9	PCOLCE2	76.926097	30.734269	1053.979051	1.150471507	0.039802701	2.39E-185	1.76E-182	TRUE	TRUE	TRUE	TRUE	ENST00000295992,8, ENST00000648195,1, ENST00000485766,1	PCOLCE2-201, PCOLCE2-211, PCOLCE2-208	protein_coding, protein_coding, protein_coding
ENSG00000153956,16	CACNA2D1	19.931193	7.974999333	1197.033397	1.149731339	0.049785353	1.22E-119	3.13E-117	TRUE	TRUE	TRUE	FALSE	ENST00000356860,8, ENST00000356253,9, ENST00000423588,1	CACNA2D1-202, CACNA2D1-201, CACNA2D1-203	protein_coding, protein_coding, protein_coding
ENSG00000163673,8	DCLK3	0.064128	0.011002333	4.940955923	1.14949758	0.880366064	0.001636028	0.003707159	FALSE	FALSE	FALSE	FALSE	ENST00000636136,2, ENST00000416516,2	DCLK3-203, DCLK3-201	protein_coding, protein_coding
ENSG00000205089,8	CCNI2	1.470829333	0.549029667	34.3461475	1.1482161	0.222613005	4.29E-09	2.01E-08	FALSE	FALSE	FALSE	FALSE	ENST00000378731,6, ENST00000614847,1	CCNI2-201, CCNI2-204	protein_coding, protein_coding
ENSG00000204128,6	C2orf72	4.866037	1.930947	153.6454714	1.147177323	0.09398148	6.47E-36	1.58E-34	TRUE	FALSE	FALSE	FALSE	ENST00000373640,5	C2orf72-201	protein_coding
ENSG00000122707,12	RECK	14.102082	5.634497333	471.8190876	1.147013549	0.064123233	3.35E-73	2.68E-71	TRUE	TRUE	TRUE	FALSE	ENST00000377966,4	RECK-201	protein_coding
ENSG00000187017,18	ESPN	0.064909333	0.006107333	3.548502473	1.145963438	1.135049102	0.00243458	0.005350661	FALSE	FALSE	FALSE	FALSE	ENST00000645284,1, ENST00000636330,1, ENST00000461727,6	ESPN-216, ESPN-214, ESPN-203	protein_coding, protein_coding, protein_coding
ENSG00000103154,10	NECAB2	1.894533333	0.71425	57.1583141	1.144827565	0.204385487	3.89E-10	2.03E-09	FALSE	FALSE	FALSE	FALSE	ENST00000305202,9, ENST00000565691,5	NECAB2-201, NECAB2-203	protein_coding, protein_coding
ENSG00000026103,25	FAS	16.372168	6.392309333	220.1625521	1.144639079	0.141784981	1.47E-17	1.38E-16	TRUE	TRUE	TRUE	FALSE	ENST00000690268,1, ENST00000357339,7, ENST00000697035,1, ENST00000696776,1, ENST00000696779,1, ENST00000696780,1, ENST00000562983,3, ENST00000652046,1, ENST00000696781,1, ENST00000696768,1, ENST00000355740,8, ENST00000494410,5, ENST00000355279,2, ENST00000460510,6, ENST00000477270,6, ENST00000697097,1, ENST00000696771,1, ENST00000494799,6, ENST00000696999,1	FAS-223, FAS-204, FAS-254, FAS-238, FAS-241, FAS-242, FAS-216, FAS-221, FAS-243, FAS-230, FAS-203, FAS-214, FAS-202, FAS-206, FAS-208, FAS-261, FAS-233, FAS-215, FAS-253	protein_coding, protein_coding, protein_coding, protein_coding, protein_coding, protein_coding, protein_coding, protein_coding, protein_coding, protein_coding, protein_coding, protein_coding, protein_coding, protein_coding, protein_coding, protein_coding, protein_coding, protein_coding, protein_coding
ENSG00000055732,13	MCOLN3	14.69929333	5.850841	321.3353446	1.143470093	0.08715677	5.77E-41	1.73E-39	TRUE	TRUE	TRUE	FALSE	ENST00000370589,7, ENST00000341115,8, ENST00000370587,5	MCOLN3-203, MCOLN3-201, MCOLN3-202	protein_coding, protein_coding, protein_coding
ENSG00000141431,14	ASXL3	1.740148	0.690559	165.5495664	1.141235275	0.110187774	8.72E-27	1.39E-25	FALSE	FALSE	FALSE	FALSE	ENST00000696964,1, ENST00000269197,12, ENST00000681521,1	ASXL3-217, ASXL3-201, ASXL3-216	protein_coding, protein_coding, protein_coding
ENSG00000198133,9	TMEM229B	0.375007667	0.122776667	14.23864988	1.140800549	0.394110791	4.08E-05	0.000117601	FALSE	FALSE	FALSE	FALSE	ENST00000554480,6, ENST00000557006,6	TMEM229B-203, TMEM229B-207	protein_coding, protein_coding
ENSG00000204252,14	HLA-DOA	2.366281	0.931161333	84.56895917	1.140169186	0.13279248	1.97E-19	2.10E-18	FALSE	FALSE	FALSE	FALSE	ENST00000229829,7	HLA-DOA-201	protein_coding
ENSG00000132294,15	EFR3A	33.313458	13.42335833	1030.375939	1.139093134	0.052204085	3.47E-107	7.23E-105	TRUE	TRUE	TRUE	TRUE	ENST00000254624,10, ENST00000637848,1, ENST00000519656,1	EFR3A-201, EFR3A-208, EFR3A-202	protein_coding, protein_coding, protein_coding
ENSG00000126216,15	TUBGCP3	25.40883333	10.22846267	858.3350803	1.137363504	0.05055152	9.84E-114	2.33E-111	TRUE	TRUE	TRUE	FALSE	ENST00000261965,8, ENST00000375669,7, ENST00000464139,5	TUBGCP3-201, TUBGCP3-202, TUBGCP3-204	protein_coding, protein_coding, protein_coding
ENSG00000155465,21	SLC7A7	0.723413333	0.190689667	14.11210713	1.136101998	0.577203918	0.000468953	0.001155366	FALSE	FALSE	FALSE	FALSE	ENST00000674313,1, ENST00000285850,11, ENST00000555702,5, ENST00000397532,9, ENST00000555911,2, ENST00000397529,6, ENST00000397528,8, ENST00000554517,5	SLC7A7-222, SLC7A7-201, SLC7A7-215, SLC7A7-204, SLC7A7-216, SLC7A7-203, SLC7A7-202, SLC7A7-210	protein_coding, protein_coding, protein_coding, protein_coding, protein_coding, protein_coding, protein_coding, protein_coding
ENSG00000151322,20	NPAS3	0.112293333	0.025887333	12.1897707	1.13550819	0.626759672	0.000661125	0.001593171	FALSE	FALSE	FALSE	FALSE	ENST00000551492,5, ENST00000356141,9, ENST00000346562,6, ENST00000548645,5, ENST00000357798,9, ENST00000547068,5	NPAS3-210, NPAS3-202, NPAS3-201, NPAS3-206, NPAS3-203, NPAS3-205	protein_coding, protein_coding, protein_coding, protein_coding, protein_coding, protein_coding
ENSG00000181649,8	PHLDA2	11.60036967	4.578244667	81.09478994	1.134405604	0.130082121	6.12E-20	6.70E-19	TRUE	TRUE	FALSE	FALSE	ENST00000314222,5	PHLDA2-201	protein_coding
ENSG00000165905,18	LARGE2	21.09455467	8.490333	544.2474476	1.133748621	0.069939014	9.88E-61	5.64E-59	TRUE	TRUE	TRUE	FALSE	ENST00000529052,5, ENST00000531526,5, ENST00000401752,6, ENST00000325468,9	LARGE2-206, LARGE2-208, LARGE2-202, LARGE2-201	protein_coding, protein_coding, protein_coding, protein_coding
ENSG00000177098,9	SCN4B	0.532054667	0.167824	24.64226527	1.133381467	0.500024437	0.000231921	0.000597358	FALSE	FALSE	FALSE	FALSE	ENST00000324727,9, ENST00000529878,1	SCN4B-201, SCN4B-204	protein_coding, protein_coding
ENSG00000088448,14	ANKRD10	35.27950333	14.246129	581.7698507	1.132568512	0.052054933	1.38E-106	2.81E-104	TRUE	TRUE	TRUE	TRUE	ENST00000267339,6, ENST00000310847,8	ANKRD10-201, ANKRD10-202	protein_coding, protein_coding
ENSG00000109794,14	FAM149A	2.678981667	1.042924	83.71520581	1.132550997	0.159104723	2.30E-14	1.71E-13	FALSE	FALSE	FALSE	FALSE	ENST00000503432,5, ENST00000389354,7, ENST00000356371,9, ENST00000227065,8, ENST00000502970,5, ENST00000514153,5	FAM149A-206, FAM149A-203, FAM149A-202, FAM149A-201, FAM149A-205, FAM149A-215	protein_coding, protein_coding, protein_coding, protein_coding, protein_coding, protein_coding
ENSG00000050628,21	PTGER3	0.122436	0.029059667	16.69193297	1.13214948	0.68225975	0.000909168	0.002146601	FALSE	FALSE	FALSE	FALSE	ENST00000370931,7, ENST00000628037,2, ENST00000460330,5, ENST00000356595,8, ENST00000306666,10, ENST00000370924,4	PTGER3-205, PTGER3-209, PTGER3-206, PTGER3-202, PTGER3-201, PTGER3-204	protein_coding, protein_coding, protein_coding, protein_coding, protein_coding, protein_coding
ENSG00000197705,10	KLHL14	0.758403	0.2776	26.90415652	1.130211633	0.267265411	3.45E-07	1.31E-06	FALSE	FALSE	FALSE	FALSE	ENST00000359358,9, ENST00000358095,4	KLHL14-202, KLHL14-201	protein_coding, protein_coding
ENSG00000145861,9	C1QTNF2	0.410235	0.124957667	13.00652388	1.128747442	0.467734272	0.000160859	0.000425415	FALSE	FALSE	FALSE	FALSE	ENST00000652664,2, ENST00000393975,4	C1QTNF2-202, C1QTNF2-201	protein_coding, protein_coding
ENSG00000189350,13	TOGARAM2	0.448103333	0.162330333	23.82424779	1.127473256	0.290924251	1.45E-06	5.10E-06	FALSE	FALSE	FALSE	FALSE	ENST00000379558,5	TOGARAM2-201	protein_coding
ENSG00000077616,11	NAALAD2	1.720869	0.653883	50.24926577	1.127318767	0.210294681	1.50E-09	7.37E-09	FALSE	FALSE	FALSE	FALSE	ENST00000534061,6, ENST00000321955,8, ENST00000525171,5, ENST00000375944,7	NAALAD2-210, NAALAD2-201, NAALAD2-204, NAALAD2-202	protein_coding, protein_coding, protein_coding, protein_coding
ENSG00000133106,15	EPSTI1	0.865462333	0.299509667	22.80720936	1.126820061	0.339653622	1.09E-05	3.42E-05	FALSE	FALSE	FALSE	FALSE	ENST00000313640,11, ENST00000313624,12, ENST00000398762,7	EPSTI1-202, EPSTI1-201, EPSTI1-203	protein_coding, protein_coding, protein_coding
ENSG00000187699,10	C2orf88	2.176465	0.841205	57.00551599	1.123063913	0.184001521	2.05E-11	1.22E-10	FALSE	FALSE	FALSE	FALSE	ENST00000396974,2, ENST00000409870,1, ENST00000340623,4, ENST00000443551,2	C2orf88-202, C2orf88-204, C2orf88-201, C2orf88-205	protein_coding, protein_coding, protein_coding, protein_coding
ENSG00000276547,2	PCDHGB5	0.086639333	0.00596	2.975664702	1.122750541	1.33938896	0.002850318	0.006196233	FALSE	FALSE	FALSE	FALSE	ENST00000617380,2, ENST00000621169,1	PCDHGB5-201, PCDHGB5-202	protein_coding, protein_coding
ENSG00000169760,18	NLGN1	1.918955333	0.760863333	153.7486775	1.122411342	0.156142071	1.40E-14	1.06E-13	FALSE	FALSE	FALSE	FALSE	ENST00000695368,1, ENST00000457714,5, ENST00000361589,8	NLGN1-211, NLGN1-205, NLGN1-201	protein_coding, protein_coding, protein_coding
ENSG00000130508,11	PXDN	13.74916433	5.610221667	1006.033291	1.120484848	0.049378687	1.30E-115	3.18E-113	TRUE	TRUE	TRUE	FALSE	ENST00000252804,9	PXDN-201	protein_coding
ENSG00000058404,21	CAMK2B	1.116490333	0.432671333	67.09573014	1.120368899	0.189184267	6.20E-11	3.49E-10	FALSE	FALSE	FALSE	FALSE	ENST00000350811,7, ENST00000395749,7, ENST00000700233,1, ENST00000700285,1, ENST00000440254,6, ENST00000358707,7, ENST00000353625,8, ENST00000497584,5, ENST00000700290,1, ENST00000700235,1, ENST00000700237,1, ENST00000700238,1, ENST00000258682,10, ENST00000346990,8, ENST00000347193,8, ENST00000470984,6, ENST00000700240,1, ENST00000395747,6, ENST00000700288,1	CAMK2B-204, CAMK2B-209, CAMK2B-226, CAMK2B-242, CAMK2B-216, CAMK2B-207, CAMK2B-206, CAMK2B-224, CAMK2B-247, CAMK2B-228, CAMK2B-230, CAMK2B-231, CAMK2B-201, CAMK2B-202, CAMK2B-203, CAMK2B-219, CAMK2B-233, CAMK2B-208, CAMK2B-245	protein_coding, protein_coding, protein_coding, protein_coding, protein_coding, protein_coding, protein_coding, protein_coding, protein_coding, protein_coding, protein_coding, protein_coding, protein_coding, protein_coding, protein_coding, protein_coding, protein_coding, protein_coding, protein_coding
ENSG00000154342,6	WNT3A	1.623175	0.631459333	56.56546572	1.120100024	0.174792984	3.00E-12	1.90E-11	FALSE	FALSE	FALSE	FALSE	ENST00000284523,2	WNT3A-201	protein_coding
ENSG00000197766,9	CFD	8.647429667	3.465019333	118.1219265	1.118344616	0.119417501	1.75E-22	2.19E-21	TRUE	TRUE	FALSE	FALSE	ENST00000695942,1, ENST00000695943,1, ENST00000695944,1, ENST00000695945,1, ENST00000592860,3, ENST00000327726,11	CFD-203, CFD-204, CFD-205, CFD-206, CFD-202, CFD-201	protein_coding, protein_coding, protein_coding, protein_coding, protein_coding, protein_coding
ENSG00000183087,15	GAS6	4.231678667	1.692557333	113.0930749	1.118186889	0.117277409	3.47E-23	4.52E-22	TRUE	FALSE	FALSE	FALSE	ENST00000327773,7	GAS6-201	protein_coding
ENSG00000106211,10	HSPB1	157.2947123	63.59500933	707.0093402	1.115812756	0.087856548	1.40E-38	3.84E-37	TRUE	TRUE	TRUE	TRUE	ENST00000248553,7, ENST00000674638,1, ENST00000674547,1, ENST00000675226,1, ENST00000675538,1, ENST00000676231,1, ENST00000675134,1, ENST00000675906,1, ENST00000674650,1, ENST00000429938,1	HSPB1-201, HSPB1-206, HSPB1-204, HSPB1-210, HSPB1-213, HSPB1-218, HSPB1-209, HSPB1-216, HSPB1-207, HSPB1-202	protein_coding, protein_coding, protein_coding, protein_coding, protein_coding, protein_coding, protein_coding, protein_coding, protein_coding, protein_coding
ENSG00000177469,13	CAVIN1	10.77415767	4.399082333	517.3871081	1.113917026	0.068599457	6.56E-61	3.77E-59	TRUE	TRUE	FALSE	FALSE	ENST00000357037,6	CAVIN1-201	protein_coding
ENSG00000158023,10	CFAP251	0.762881333	0.290658	37.16136494	1.107322705	0.232250432	3.13E-08	1.34E-07	FALSE	FALSE	FALSE	FALSE	ENST00000397454,2, ENST00000288912,9	CFAP251-202, CFAP251-201	protein_coding, protein_coding
ENSG00000105971,15	CAV2	25.637459	10.43505933	322.9866744	1.107310688	0.09387303	9.87E-34	2.14E-32	TRUE	TRUE	TRUE	TRUE	ENST00000222693,5, ENST00000343213,2, ENST00000393480,3	CAV2-201, CAV2-202, CAV2-203	protein_coding, protein_coding, protein_coding
ENSG00000145248,7	SLC10A4	6.331123333	2.54456	85.28755967	1.104478904	0.131153162	8.57E-19	8.76E-18	TRUE	TRUE	FALSE	FALSE	ENST00000273861,5	SLC10A4-201	protein_coding
ENSG00000178695,6	KCTD12	33.795461	13.94927167	1189.381078	1.104415993	0.05048432	1.08E-107	2.28E-105	TRUE	TRUE	TRUE	TRUE	ENST00000377474,4	KCTD12-201	protein_coding
ENSG00000179546,5	HTR1D	0.270313333	0.071118667	10.59167908	1.103933225	0.586400869	0.000609869	0.001477972	FALSE	FALSE	FALSE	FALSE	ENST00000374619,2	HTR1D-201	protein_coding
ENSG00000115363,14	EVA1A	1.305284333	0.445456333	22.66056814	1.103619631	0.372516903	3.54E-05	0.000102846	FALSE	FALSE	FALSE	FALSE	ENST00000393913,8, ENST00000233712,5, ENST00000410113,5, ENST00000410010,1, ENST00000410071,5	EVA1A-202, EVA1A-201, EVA1A-205, EVA1A-203, EVA1A-204	protein_coding, protein_coding, protein_coding, protein_coding, protein_coding
ENSG00000104722,14	NEFM	4.923169667	2.004449	211.2858567	1.103044527	0.108569623	7.16E-26	1.09E-24	TRUE	FALSE	FALSE	FALSE	ENST00000518131,5, ENST00000221166,10, ENST00000437366,2, ENST00000433454,3	NEFM-204, NEFM-201, NEFM-203, NEFM-202	protein_coding, protein_coding, protein_coding, protein_coding
ENSG00000142227,11	EMP3	71.49088567	29.19789467	260.2608096	1.101795931	0.09074667	1.55E-35	3.71E-34	TRUE	TRUE	TRUE	TRUE	ENST00000596315,5, ENST00000270221,11, ENST00000597279,5	EMP3-204, EMP3-201, EMP3-206	protein_coding, protein_coding, protein_coding
ENSG00000275221,2	H2AC15	2.818387667	0.844127333	13.26596711	1.101368881	0.505142015	0.0003072	0.000776209	FALSE	FALSE	FALSE	FALSE	ENST00000618958,2	H2AC15-201	protein_coding
ENSG00000130203,10	APOE	6.016537667	2.406084	107.4118969	1.099422113	0.151262783	8.07E-15	6.17E-14	TRUE	TRUE	FALSE	FALSE	ENST00000252486,9	APOE-201	protein_coding
ENSG00000204516,10	MICB	8.298554667	3.408499667	167.3135411	1.09893327	0.092760873	5.46E-34	1.20E-32	TRUE	TRUE	FALSE	FALSE	ENST00000538442,5, ENST00000399150,7, ENST00000252229,7	MICB-204, MICB-202, MICB-201	protein_coding, protein_coding, protein_coding
ENSG00000180694,14	TMEM64	51.58320167	21.342964	986.6782203	1.098081642	0.053289264	6.07E-96	8.83E-94	TRUE	TRUE	TRUE	TRUE	ENST00000418210,2, ENST00000458549,7, ENST00000519519,5	TMEM64-201, TMEM64-203, TMEM64-204	protein_coding, protein_coding, protein_coding
ENSG00000249242,8	TMEM150C	3.587109333	1.445383	96.01949946	1.09670671	0.141093807	1.75E-16	1.52E-15	TRUE	FALSE	FALSE	FALSE	ENST00000515780,6, ENST00000449862,7, ENST00000508701,5	TMEM150C-204, TMEM150C-201, TMEM150C-203	protein_coding, protein_coding, protein_coding
ENSG00000085741,14	WNT11	3.676048	1.47341	74.88654479	1.095856486	0.153764348	2.27E-14	1.69E-13	TRUE	FALSE	FALSE	FALSE	ENST00000322563,8	WNT11-201	protein_coding
ENSG00000102271,14	KLHL4	0.979704333	0.370308333	35.02724724	1.095628063	0.264552668	5.19E-07	1.93E-06	FALSE	FALSE	FALSE	FALSE	ENST00000373119,9, ENST00000373114,4	KLHL4-202, KLHL4-201	protein_coding, protein_coding
ENSG00000070540,13	WIPI1	3.608650667	1.433275333	56.72015498	1.095302562	0.168047672	1.52E-12	9.86E-12	TRUE	FALSE	FALSE	FALSE	ENST00000262139,10, ENST00000546360,5	WIPI1-201, WIPI1-202	protein_coding, protein_coding
ENSG00000115596,4	WNT6	0.925458333	0.330062667	16.33405538	1.094521718	0.32513392	9.69E-06	3.06E-05	FALSE	FALSE	FALSE	FALSE	ENST00000233948,4	WNT6-201	protein_coding
ENSG00000235750,10	KIAA0040	6.268340333	2.569496667	210.1858014	1.094359075	0.104092861	1.83E-27	3.02E-26	TRUE	TRUE	FALSE	FALSE	ENST00000423313,6, ENST00000619513,1, ENST00000444639,5, ENST00000545251,6	KIAA0040-201, KIAA0040-206, KIAA0040-202, KIAA0040-203	protein_coding, protein_coding, protein_coding, protein_coding
ENSG00000198753,12	PLXNB3	0.063633667	0.012011	5.008064565	1.094167421	0.834373882	0.001842839	0.004133247	FALSE	FALSE	FALSE	FALSE	ENST00000538966,5, ENST00000361971,10	PLXNB3-209, PLXNB3-201	protein_coding, protein_coding
ENSG00000164099,3	PRSS12	14.16672967	5.886861333	540.5215245	1.092564157	0.059879815	5.64E-76	5.14E-74	TRUE	TRUE	TRUE	FALSE	ENST00000296498,3	PRSS12-201	protein_coding
ENSG00000253485,3	PCDHGA5	0.180547333	0.048942	13.64750242	1.091946676	0.551195296	0.000502828	0.001233362	FALSE	FALSE	FALSE	FALSE	ENST00000518069,2, ENST00000611914,1	PCDHGA5-201, PCDHGA5-202	protein_coding, protein_coding
ENSG00000174939,11	ASPHD1	1.798751667	0.703682	39.3423981	1.091711872	0.21451118	6.49E-09	2.98E-08	FALSE	FALSE	FALSE	FALSE	ENST00000483405,5, ENST00000308748,10, ENST00000651383,1	ASPHD1-203, ASPHD1-201, ASPHD1-206	protein_coding, protein_coding, protein_coding
ENSG00000146555,20	SDK1	3.059512333	1.258204	423.2006729	1.091071668	0.117522626	3.93E-22	4.84E-21	FALSE	FALSE	FALSE	FALSE	ENST00000404826,7, ENST00000389531,7	SDK1-202, SDK1-201	protein_coding, protein_coding
ENSG00000288825,1	H2AC18	28.57154767	11.111784	142.0097226	1.0909187	0.223990285	1.94E-08	8.47E-08	TRUE	TRUE	TRUE	FALSE	ENST00000369159,3	H2AC18-201	protein_coding
ENSG00000162344,4	FGF19	0.276488	0.055808	2.952648373	1.089905806	0.785783854	0.001648691	0.003733659	FALSE	FALSE	FALSE	FALSE	ENST00000294312,4	FGF19-201	protein_coding
ENSG00000137801,11	THBS1	0.133504333	0.035567667	6.38080576	1.089879587	0.600628966	0.000729928	0.001749549	FALSE	FALSE	FALSE	FALSE	ENST00000260356,6	THBS1-201	protein_coding
ENSG00000127152,18	BCL11B	0.511565	0.201378667	37.37745287	1.089480445	0.192102814	2.79E-10	1.47E-09	FALSE	FALSE	FALSE	FALSE	ENST00000345514,2, ENST00000357195,8, ENST00000443726,2	BCL11B-201, BCL11B-202, BCL11B-203	protein_coding, protein_coding, protein_coding
ENSG00000117525,14	F3	4.071410333	1.623502333	72.86616404	1.089108493	0.167515327	1.70E-12	1.10E-11	TRUE	FALSE	FALSE	FALSE	ENST00000334047,12, ENST00000370207,4	F3-201, F3-202	protein_coding, protein_coding
ENSG00000174405,15	LIG4	15.508906	6.442361667	514.372467	1.087770908	0.068541712	2.59E-58	1.35E-56	TRUE	TRUE	TRUE	FALSE	ENST00000611712,4, ENST00000405925,2, ENST00000442234,6, ENST00000689762,1, ENST00000614526,2, ENST00000692222,1, ENST00000688455,1, ENST00000686095,1, ENST00000686913,1, ENST00000688529,1, ENST00000687164,1, ENST00000687822,1, ENST00000688396,1, ENST00000688595,1, ENST00000685338,1, ENST00000686926,1, ENST00000686204,1, ENST00000690127,1, ENST00000693040,1	LIG4-203, LIG4-201, LIG4-202, LIG4-216, LIG4-204, LIG4-218, LIG4-213, LIG4-206, LIG4-208, LIG4-214, LIG4-210, LIG4-211, LIG4-212, LIG4-215, LIG4-205, LIG4-209, LIG4-207, LIG4-217, LIG4-219	protein_coding, protein_coding, protein_coding, protein_coding, protein_coding, protein_coding, protein_coding, protein_coding, protein_coding, protein_coding, protein_coding, protein_coding, protein_coding, protein_coding, protein_coding, protein_coding, protein_coding, protein_coding, protein_coding
ENSG00000101938,15	CHRDL1	3.236438	1.308891667	103.4956759	1.085288096	0.148428774	5.98E-15	4.63E-14	TRUE	FALSE	FALSE	FALSE	ENST00000372045,5, ENST00000372042,6, ENST00000394797,8, ENST00000482160,5, ENST00000444321,2	CHRDL1-202, CHRDL1-201, CHRDL1-203, CHRDL1-205, CHRDL1-204	protein_coding, protein_coding, protein_coding, protein_coding, protein_coding
ENSG00000113763,12	UNC5A	0.518871667	0.190857667	33.53191341	1.08438003	0.305528492	5.19E-06	1.70E-05	FALSE	FALSE	FALSE	FALSE	ENST00000509580,2, ENST00000329542,9	UNC5A-202, UNC5A-201	protein_coding, protein_coding
ENSG00000137261,15	KIAA0319	0.388000667	0.149606667	32.4466728	1.083645805	0.23190008	5.04E-08	2.10E-07	FALSE	FALSE	FALSE	FALSE	ENST00000616673,4, ENST00000430948,6, ENST00000535378,5, ENST00000537886,5, ENST00000378214,8	KIAA0319-205, KIAA0319-202, KIAA0319-203, KIAA0319-204, KIAA0319-201	protein_coding, protein_coding, protein_coding, protein_coding, protein_coding
ENSG00000168676,11	KCTD19	2.546649333	1.045385333	124.34655	1.082810656	0.124476189	8.06E-20	8.76E-19	FALSE	FALSE	FALSE	FALSE	ENST00000304372,6	KCTD19-201	protein_coding
ENSG00000110090,13	CPT1A	16.238423	6.773386	740.4537944	1.081505494	0.071195525	1.05E-53	4.67E-52	TRUE	TRUE	TRUE	FALSE	ENST00000540367,5, ENST00000376618,6, ENST00000265641,10, ENST00000539743,5, ENST00000538994,1	CPT1A-206, CPT1A-202, CPT1A-201, CPT1A-205, CPT1A-204	protein_coding, protein_coding, protein_coding, protein_coding, protein_coding
ENSG00000278677,2	H2AC17	6.631782	2.470590333	40.91551804	1.081189028	0.307781477	5.93E-06	1.92E-05	TRUE	TRUE	FALSE	FALSE	ENST00000359611,4	H2AC17-201	protein_coding
ENSG00000148057,16	IDNK	4.009014667	1.522559667	50.09418069	1.079183861	0.253683849	3.30E-07	1.26E-06	TRUE	FALSE	FALSE	FALSE	ENST00000454393,5, ENST00000376419,5, ENST00000405990,3, ENST00000376417,8	IDNK-204, IDNK-202, IDNK-203, IDNK-201	protein_coding, protein_coding, protein_coding, protein_coding
ENSG00000165028,12	NIPSNAP3B	3.119189333	1.277052	116.2543947	1.079079761	0.138786859	1.77E-16	1.54E-15	TRUE	FALSE	FALSE	FALSE	ENST00000374762,4	NIPSNAP3B-201	protein_coding
ENSG00000168280,18	KIF5C	6.952128667	2.904593	459.4326478	1.077995367	0.073699135	4.90E-50	2.00E-48	TRUE	TRUE	FALSE	FALSE	ENST00000435030,6, ENST00000677891,1, ENST00000677843,1, ENST00000678056,1, ENST00000677280,1, ENST00000679129,1, ENST00000677443,1, ENST00000678720,1, ENST00000678856,1, ENST00000677080,1	KIF5C-201, KIF5C-223, KIF5C-221, KIF5C-224, KIF5C-213, KIF5C-235, KIF5C-214, KIF5C-231, KIF5C-232, KIF5C-211	protein_coding, protein_coding, protein_coding, protein_coding, protein_coding, protein_coding, protein_coding, protein_coding, protein_coding, protein_coding
ENSG00000175591,12	P2RY2	1.312058	0.515754	70.81294763	1.077529865	0.214311854	9.02E-09	4.08E-08	FALSE	FALSE	FALSE	FALSE	ENST00000393597,7, ENST00000311131,6, ENST00000393596,2	P2RY2-203, P2RY2-201, P2RY2-202	protein_coding, protein_coding, protein_coding
ENSG00000005469,12	CROT	23.44271333	9.834549333	503.4926847	1.075863563	0.066398507	1.25E-60	7.13E-59	TRUE	TRUE	TRUE	FALSE	ENST00000331536,8, ENST00000419147,6, ENST00000412227,6, ENST00000442291,1	CROT-201, CROT-203, CROT-202, CROT-204	protein_coding, protein_coding, protein_coding, protein_coding
ENSG00000185055,11	EFCAB10	10.63815033	4.311050667	70.76726091	1.074731436	0.16444924	1.39E-12	9.07E-12	TRUE	TRUE	FALSE	FALSE	ENST00000469099,5, ENST00000480514,6, ENST00000485614,5, ENST00000486180,5, ENST00000490493,1, ENST00000460135,1	EFCAB10-202, EFCAB10-203, EFCAB10-204, EFCAB10-205, EFCAB10-206, EFCAB10-201	protein_coding, protein_coding, protein_coding, protein_coding, protein_coding, protein_coding
ENSG00000173376,14	NDNF	6.336354	2.616457667	126.0020881	1.074251159	0.128439692	1.47E-18	1.48E-17	TRUE	TRUE	FALSE	FALSE	ENST00000379692,9	NDNF-201	protein_coding
ENSG00000080709,16	KCNN2	0.539079333	0.179394	18.16017349	1.072791983	0.404147002	9.30E-05	0.000254987	FALSE	FALSE	FALSE	FALSE	ENST00000512097,9, ENST00000673685,1, ENST00000610748,4, ENST00000264773,7, ENST00000503706,5	KCNN2-206, KCNN2-211, KCNN2-208, KCNN2-201, KCNN2-202	protein_coding, protein_coding, protein_coding, protein_coding, protein_coding
ENSG00000171476,22	HOPX	5.838529333	2.271744667	41.97623855	1.072731902	0.219861781	1.90E-08	8.30E-08	TRUE	TRUE	FALSE	FALSE	ENST00000337881,11, ENST00000554144,5, ENST00000503639,7, ENST00000553379,6, ENST00000381255,7, ENST00000317745,11, ENST00000555760,6, ENST00000556614,6, ENST00000556376,6, ENST00000420433,6, ENST00000381260,7, ENST00000508121,2	HOPX-202, HOPX-211, HOPX-206, HOPX-210, HOPX-203, HOPX-201, HOPX-212, HOPX-214, HOPX-213, HOPX-205, HOPX-204, HOPX-209	protein_coding, protein_coding, protein_coding, protein_coding, protein_coding, protein_coding, protein_coding, protein_coding, protein_coding, protein_coding, protein_coding, protein_coding
ENSG00000169418,10	NPR1	0.666465333	0.254856333	36.49910997	1.071878582	0.252864217	3.55E-07	1.35E-06	FALSE	FALSE	FALSE	FALSE	ENST00000368680,4	NPR1-202	protein_coding
ENSG00000138119,17	MYOF	0.638738	0.246511667	46.5037663	1.071671824	0.246052303	2.15E-07	8.37E-07	FALSE	FALSE	FALSE	FALSE	ENST00000359263,9, ENST00000358334,9, ENST00000371489,5, ENST00000371488,3	MYOF-202, MYOF-201, MYOF-204, MYOF-203	protein_coding, protein_coding, protein_coding, protein_coding
ENSG00000119514,7	GALNT12	8.676726667	3.628124333	275.4686184	1.071631585	0.082558047	4.12E-40	1.20E-38	TRUE	TRUE	FALSE	FALSE	ENST00000375011,4	GALNT12-201	protein_coding
ENSG00000137198,10	GMPR	2.170735667	0.845602667	33.9427619	1.070703064	0.22349158	2.92E-08	1.25E-07	FALSE	FALSE	FALSE	FALSE	ENST00000259727,5	GMPR-201	protein_coding
ENSG00000198729,5	PPP1R14C	32.12551667	13.51441867	457.3908762	1.070544505	0.059623081	1.16E-73	9.42E-72	TRUE	TRUE	TRUE	TRUE	ENST00000361131,5	PPP1R14C-201	protein_coding
ENSG00000159167,12	STC1	0.369536333	0.098367333	6.111733855	1.068960698	0.622870622	0.000942451	0.002220761	FALSE	FALSE	FALSE	FALSE	ENST00000290271,7, ENST00000524323,1	STC1-201, STC1-202	protein_coding, protein_coding
ENSG00000177272,10	KCNA3	1.523040333	0.605676	34.47787092	1.068736722	0.21573874	1.32E-08	5.87E-08	FALSE	FALSE	FALSE	FALSE	ENST00000369769,4	KCNA3-201	protein_coding
ENSG00000109738,11	GLRB	1.372890333	0.503557333	21.61828579	1.06750014	0.314818727	9.29E-06	2.94E-05	FALSE	FALSE	FALSE	FALSE	ENST00000541722,5, ENST00000264428,9, ENST00000512619,5, ENST00000509282,1	GLRB-207, GLRB-201, GLRB-205, GLRB-203	protein_coding, protein_coding, protein_coding, protein_coding
ENSG00000197385,6	ZNF860	0.391268667	0.117695	10.60161942	1.067171027	0.511366366	0.00041554	0.00103352	FALSE	FALSE	FALSE	FALSE	ENST00000360311,5	ZNF860-201	protein_coding
ENSG00000128591,16	FLNC	8.025177333	3.377610333	930.8310229	1.066411554	0.089629763	3.17E-34	7.10E-33	TRUE	TRUE	FALSE	FALSE	ENST00000325888,13, ENST00000346177,6	FLNC-201, FLNC-202	protein_coding, protein_coding
ENSG00000151090,20	THRB	3.801346333	1.596488333	252.0880089	1.0662801	0.100581426	7.58E-28	1.28E-26	TRUE	FALSE	FALSE	FALSE	ENST00000396671,7, ENST00000646209,2, ENST00000356447,9, ENST00000646432,1, ENST00000643772,1, ENST00000645139,1, ENST00000642307,1, ENST00000644321,1, ENST00000416420,5, ENST00000280696,9	THRB-203, THRB-216, THRB-202, THRB-218, THRB-213, THRB-215, THRB-212, THRB-214, THRB-205, THRB-201	protein_coding, protein_coding, protein_coding, protein_coding, protein_coding, protein_coding, protein_coding, protein_coding, protein_coding, protein_coding
ENSG00000167600,14	CYP2S1	1.620266667	0.656453667	47.51178002	1.066035855	0.177873193	4.32E-11	2.47E-10	FALSE	FALSE	FALSE	FALSE	ENST00000310054,9	CYP2S1-201	protein_coding
ENSG00000120820,13	GLT8D2	15.62820433	6.560731	268.1081267	1.064266879	0.078822139	4.04E-43	1.33E-41	TRUE	TRUE	TRUE	FALSE	ENST00000360814,9, ENST00000546436,5, ENST00000548660,5, ENST00000547583,1	GLT8D2-201, GLT8D2-202, GLT8D2-205, GLT8D2-204	protein_coding, protein_coding, protein_coding, protein_coding
ENSG00000136167,15	LCP1	0.626663667	0.240243	39.09436326	1.063120703	0.275565959	1.69E-06	5.89E-06	FALSE	FALSE	FALSE	FALSE	ENST00000398576,6, ENST00000323076,7, ENST00000674665,1	LCP1-202, LCP1-201, LCP1-208	protein_coding, protein_coding, protein_coding
ENSG00000068650,19	ATP11A	11.927773	5.042236	1175.763585	1.063020787	0.080464668	2.02E-41	6.20E-40	TRUE	TRUE	FALSE	FALSE	ENST00000375645,8, ENST00000375630,6, ENST00000487903,5	ATP11A-202, ATP11A-201, ATP11A-212	protein_coding, protein_coding, protein_coding
ENSG00000165730,16	STOX1	4.407728667	1.802525333	202.9454617	1.060969589	0.154467923	1.48E-13	1.05E-12	TRUE	FALSE	FALSE	FALSE	ENST00000298596,11, ENST00000399169,8, ENST00000399162,2, ENST00000399165,8, ENST00000642869,1	STOX1-201, STOX1-204, STOX1-202, STOX1-203, STOX1-205	protein_coding, protein_coding, protein_coding, protein_coding, protein_coding
ENSG00000184368,16	MAP7D2	9.200845667	3.895882333	408.9224251	1.060418229	0.070309332	5.73E-53	2.50E-51	TRUE	TRUE	FALSE	FALSE	ENST00000379651,7, ENST00000379643,10, ENST00000443379,7, ENST00000452324,3	MAP7D2-202, MAP7D2-201, MAP7D2-203, MAP7D2-204	protein_coding, protein_coding, protein_coding, protein_coding
ENSG00000230778,2	ANKRD63	3.311324667	1.380499	163.8226739	1.057051394	0.120445976	4.27E-20	4.72E-19	TRUE	FALSE	FALSE	FALSE	ENST00000434396,2	ANKRD63-201	protein_coding
ENSG00000233822,6	H2BC15	7.114765333	2.940395667	142.7923571	1.056491157	0.168777346	8.44E-12	5.17E-11	TRUE	TRUE	FALSE	FALSE	ENST00000612898,2, ENST00000606613,1	H2BC15-203, H2BC15-202	protein_coding, protein_coding
ENSG00000176884,16	GRIN1	0.091317333	0.020754	6.136287237	1.055928627	0.6940454	0.001419119	0.003248814	FALSE	FALSE	FALSE	FALSE	ENST00000371561,8, ENST00000371546,8, ENST00000371550,8, ENST00000371553,7, ENST00000371555,8, ENST00000371559,8, ENST00000371560,4	GRIN1-208, GRIN1-202, GRIN1-203, GRIN1-204, GRIN1-205, GRIN1-206, GRIN1-207	protein_coding, protein_coding, protein_coding, protein_coding, protein_coding, protein_coding, protein_coding
ENSG00000128573,27	FOXP2	12.36891467	5.258206667	584.9300794	1.055744207	0.071072017	1.77E-51	7.48E-50	TRUE	TRUE	FALSE	FALSE	ENST00000635638,1, ENST00000634411,1, ENST00000393494,6, ENST00000350908,9, ENST00000462331,5, ENST00000393491,7, ENST00000403559,8, ENST00000408937,7, ENST00000393498,6, ENST00000378237,7, ENST00000635534,1, ENST00000360232,8, ENST00000390668,3	FOXP2-226, FOXP2-220, FOXP2-207, FOXP2-201, FOXP2-217, FOXP2-206, FOXP2-210, FOXP2-211, FOXP2-209, FOXP2-203, FOXP2-224, FOXP2-202, FOXP2-204	protein_coding, protein_coding, protein_coding, protein_coding, protein_coding, protein_coding, protein_coding, protein_coding, protein_coding, protein_coding, protein_coding, protein_coding, protein_coding
ENSG00000070886,12	EPHA8	8.32227	3.503158333	179.8631762	1.053575711	0.114998239	1.31E-21	1.57E-20	TRUE	TRUE	FALSE	FALSE	ENST00000166244,8, ENST00000374644,8	EPHA8-201, EPHA8-202	protein_coding, protein_coding
ENSG00000125337,21	KIF25	0.590475	0.186457667	12.38060888	1.0534549	0.470574089	0.000295341	0.000748576	FALSE	FALSE	FALSE	FALSE	ENST00000643607,3, ENST00000443060,6, ENST00000652547,1	KIF25-205, KIF25-201, KIF25-208	protein_coding, protein_coding, protein_coding
ENSG00000168779,21	SHOX2	2.658327667	1.100529333	82.85978565	1.052158497	0.149511119	4.60E-14	3.36E-13	TRUE	FALSE	FALSE	FALSE	ENST00000483851,7, ENST00000441443,6, ENST00000389589,8	SHOX2-203, SHOX2-202, SHOX2-201	protein_coding, protein_coding, protein_coding
ENSG00000164398,15	ACSL6	2.986718667	1.236125667	147.625213	1.050822922	0.146240883	1.59E-14	1.19E-13	TRUE	FALSE	FALSE	FALSE	ENST00000651356,1, ENST00000651883,2, ENST00000357096,5, ENST00000379255,5, ENST00000379246,5, ENST00000379244,5, ENST00000651427,1, ENST00000651250,1, ENST00000650697,1, ENST00000379240,5, ENST00000296869,9, ENST00000434099,6, ENST00000543479,5, ENST00000431707,5	ACSL6-227, ACSL6-231, ACSL6-202, ACSL6-206, ACSL6-205, ACSL6-204, ACSL6-228, ACSL6-225, ACSL6-221, ACSL6-203, ACSL6-201, ACSL6-212, ACSL6-220, ACSL6-211	protein_coding, protein_coding, protein_coding, protein_coding, protein_coding, protein_coding, protein_coding, protein_coding, protein_coding, protein_coding, protein_coding, protein_coding, protein_coding, protein_coding
ENSG00000157064,11	NMNAT2	3.842409333	1.626728667	226.0557944	1.04997046	0.102050304	2.10E-26	3.30E-25	TRUE	FALSE	FALSE	FALSE	ENST00000294868,8, ENST00000287713,7	NMNAT2-202, NMNAT2-201	protein_coding, protein_coding
ENSG00000181585,7	TMIE	1.276086667	0.476286	31.70871552	1.046957106	0.308946595	9.67E-06	3.05E-05	FALSE	FALSE	FALSE	FALSE	ENST00000644830,1, ENST00000643606,3	TMIE-202, TMIE-201	protein_coding, protein_coding
ENSG00000165272,16	AQP3	2.518399333	1.017586667	38.32331209	1.046925554	0.199237391	2.90E-09	1.38E-08	FALSE	FALSE	FALSE	FALSE	ENST00000297991,6, ENST00000645858,1	AQP3-201, AQP3-207	protein_coding, protein_coding
ENSG00000153814,13	JAZF1	14.230983	6.055772	305.285251	1.045177564	0.086889652	6.87E-35	1.58E-33	TRUE	TRUE	TRUE	FALSE	ENST00000283928,10	JAZF1-201	protein_coding
ENSG00000006747,15	SCIN	0.615982	0.212759667	33.68648234	1.044846731	0.420855813	0.000158762	0.000420084	FALSE	FALSE	FALSE	FALSE	ENST00000297029,10, ENST00000519209,5	SCIN-201, SCIN-209	protein_coding, protein_coding
ENSG00000180921,7	FAM83H	15.50231233	6.653463	1015.324935	1.043632797	0.066991696	2.86E-56	1.40E-54	TRUE	TRUE	TRUE	FALSE	ENST00000388913,4, ENST00000650760,1	FAM83H-201, FAM83H-203	protein_coding, protein_coding
ENSG00000136237,19	RAPGEF5	4.090012	1.739847667	285.4368785	1.042141436	0.102823341	1.03E-25	1.57E-24	TRUE	FALSE	FALSE	FALSE	ENST00000665637,1, ENST00000401957,6, ENST00000344041,10, ENST00000620335,4, ENST00000405243,1	RAPGEF5-213, RAPGEF5-202, RAPGEF5-201, RAPGEF5-212, RAPGEF5-203	protein_coding, protein_coding, protein_coding, protein_coding, protein_coding
ENSG00000124635,9	H2BC11	12.66445067	5.000243333	91.15401198	1.041101052	0.242877466	3.01E-07	1.15E-06	TRUE	TRUE	FALSE	FALSE	ENST00000607124,1, ENST00000339812,3	H2BC11-203, H2BC11-201	protein_coding, protein_coding
ENSG00000127329,16	PTPRB	0.148516667	0.041682667	9.625667135	1.040292924	0.564238189	0.00077258	0.001843881	FALSE	FALSE	FALSE	FALSE	ENST00000334414,11, ENST00000550358,5, ENST00000538708,5, ENST00000550857,5, ENST00000261266,9, ENST00000551525,5	PTPRB-202, PTPRB-208, PTPRB-204, PTPRB-209, PTPRB-201, PTPRB-210	protein_coding, protein_coding, protein_coding, protein_coding, protein_coding, protein_coding
ENSG00000157613,11	CREB3L1	0.934532333	0.360745	26.77925838	1.040001278	0.271697075	1.96E-06	6.80E-06	FALSE	FALSE	FALSE	FALSE	ENST00000621158,5	CREB3L1-206	protein_coding
ENSG00000106771,13	TMEM245	64.67698467	27.96636633	3695.405913	1.039859458	0.039361204	2.44E-155	1.04E-152	TRUE	TRUE	TRUE	TRUE	ENST00000374586,8	TMEM245-201	protein_coding
ENSG00000100196,11	KDELR3	48.75488467	20.96656967	451.77262	1.037875646	0.064792835	2.72E-59	1.46E-57	TRUE	TRUE	TRUE	TRUE	ENST00000409006,3, ENST00000216014,9	KDELR3-202, KDELR3-201	protein_coding, protein_coding
ENSG00000204264,12	PSMB8	0.229608	0.03149	4.10074552	1.037002845	0.979360108	0.002975424	0.006441041	FALSE	FALSE	FALSE	FALSE	ENST00000395339,7, ENST00000374882,8, ENST00000374881,3	PSMB8-203, PSMB8-202, PSMB8-201	protein_coding, protein_coding, protein_coding
ENSG00000198252,12	STYX	58.34877267	25.229773	1476.709468	1.036698999	0.044713438	1.86E-120	4.85E-118	TRUE	TRUE	TRUE	TRUE	ENST00000354586,5, ENST00000442123,6	STYX-201, STYX-202	protein_coding, protein_coding
ENSG00000134897,14	BIVM	25.004722	10.82430833	693.3263566	1.036100379	0.049018133	1.05E-100	1.76E-98	TRUE	TRUE	TRUE	FALSE	ENST00000651949,1, ENST00000651008,1, ENST00000257336,6, ENST00000448849,3, ENST00000651228,1, ENST00000652084,1	BIVM-212, BIVM-207, BIVM-201, BIVM-202, BIVM-209, BIVM-214	protein_coding, protein_coding, protein_coding, protein_coding, protein_coding, protein_coding
ENSG00000124788,19	ATXN1	14.655004	6.334104	1502.98274	1.035969621	0.058679769	2.70E-71	2.08E-69	TRUE	TRUE	TRUE	FALSE	ENST00000244769,8, ENST00000436367,6, ENST00000642969,1	ATXN1-201, ATXN1-202, ATXN1-211	protein_coding, protein_coding, protein_coding
ENSG00000135454,14	B4GALNT1	24.06275067	10.30537567	947.3241081	1.035706615	0.092147699	7.21E-31	1.41E-29	TRUE	TRUE	TRUE	FALSE	ENST00000341156,9, ENST00000418555,6, ENST00000449184,7, ENST00000550764,5, ENST00000552350,5	B4GALNT1-201, B4GALNT1-202, B4GALNT1-203, B4GALNT1-208, B4GALNT1-213	protein_coding, protein_coding, protein_coding, protein_coding, protein_coding
ENSG00000125730,18	C3	0.288476333	0.096413	23.83705867	1.035540981	0.42838187	0.000193213	0.000503636	FALSE	FALSE	FALSE	FALSE	ENST00000245907,11, ENST00000695653,1, ENST00000695693,1	C3-201, C3-221, C3-228	protein_coding, protein_coding, protein_coding
ENSG00000146070,17	PLA2G7	1.384235333	0.489821667	19.58726747	1.035333914	0.37234173	6.95E-05	0.000194114	FALSE	FALSE	FALSE	FALSE	ENST00000274793,12, ENST00000537365,1	PLA2G7-201, PLA2G7-202	protein_coding, protein_coding
ENSG00000130177,16	CDC16	44.29271567	19.14966	909.9566933	1.034104663	0.047685872	8.16E-106	1.57E-103	TRUE	TRUE	TRUE	TRUE	ENST00000360383,7, ENST00000628084,2, ENST00000356221,8, ENST00000375310,5, ENST00000252457,9, ENST00000375308,5, ENST00000252458,6	CDC16-204, CDC16-211, CDC16-203, CDC16-206, CDC16-201, CDC16-205, CDC16-202	protein_coding, protein_coding, protein_coding, protein_coding, protein_coding, protein_coding, protein_coding
ENSG00000101230,6	ISM1	1.334467333	0.537787667	35.94779852	1.032522667	0.209731411	1.61E-08	7.07E-08	FALSE	FALSE	FALSE	FALSE	ENST00000262487,5	ISM1-201	protein_coding
ENSG00000231925,14	TAPBP	25.717008	11.13706167	734.0756651	1.0323906	0.054264062	3.07E-82	3.31E-80	TRUE	TRUE	TRUE	TRUE	ENST00000434618,7, ENST00000489157,6, ENST00000699648,1, ENST00000699649,1, ENST00000699650,1, ENST00000699651,1, ENST00000699652,1, ENST00000699654,1, ENST00000699656,1, ENST00000699657,1, ENST00000475304,5, ENST00000426633,6	TAPBP-234, TAPBP-240, TAPBP-242, TAPBP-243, TAPBP-244, TAPBP-245, TAPBP-246, TAPBP-248, TAPBP-250, TAPBP-251, TAPBP-237, TAPBP-233	protein_coding, protein_coding, protein_coding, protein_coding, protein_coding, protein_coding, protein_coding, protein_coding, protein_coding, protein_coding, protein_coding, protein_coding
ENSG00000087076,9	HSD17B14	2.519867	0.951415	27.65799669	1.030041598	0.296635148	7.42E-06	2.38E-05	FALSE	FALSE	FALSE	FALSE	ENST00000263278,9, ENST00000599157,5	HSD17B14-201, HSD17B14-204	protein_coding, protein_coding
ENSG00000075673,12	ATP12A	0.071919667	0.004932333	2.706764465	1.029946697	1.284542578	0.003577511	0.007622364	FALSE	FALSE	FALSE	FALSE	ENST00000381946,5, ENST00000218548,10	ATP12A-202, ATP12A-201	protein_coding, protein_coding
ENSG00000168077,14	SCARA3	4.958661667	2.076155	212.8194006	1.029904514	0.162150711	4.88E-12	3.05E-11	TRUE	FALSE	FALSE	FALSE	ENST00000337221,8, ENST00000301904,4	SCARA3-202, SCARA3-201	protein_coding, protein_coding
ENSG00000164647,9	STEAP1	31.14542	13.38361	212.7516026	1.028108594	0.091218665	5.14E-31	1.01E-29	TRUE	TRUE	TRUE	TRUE	ENST00000297205,7	STEAP1-201	protein_coding
ENSG00000058091,17	CDK14	11.56897933	5.024094	521.2576416	1.027854921	0.059380431	1.17E-68	8.34E-67	TRUE	TRUE	FALSE	FALSE	ENST00000380050,8, ENST00000265741,7, ENST00000406263,5, ENST00000436577,3	CDK14-202, CDK14-201, CDK14-203, CDK14-206	protein_coding, protein_coding, protein_coding, protein_coding
ENSG00000130270,16	ATP8B3	3.394821667	1.445974667	113.2558059	1.02699423	0.124037772	3.23E-18	3.18E-17	TRUE	FALSE	FALSE	FALSE	ENST00000310127,10, ENST00000525591,5, ENST00000526092,6	ATP8B3-201, ATP8B3-202, ATP8B3-203	protein_coding, protein_coding, protein_coding
ENSG00000141574,8	SECTM1	0.591866	0.148705667	9.038936447	1.025888857	0.653288139	0.001399415	0.003209699	FALSE	FALSE	FALSE	FALSE	ENST00000269389,8, ENST00000580437,5	SECTM1-201, SECTM1-202	protein_coding, protein_coding
ENSG00000167680,17	SEMA6B	2.701938333	1.087583667	121.7725787	1.025260079	0.227309492	1.14E-07	4.60E-07	FALSE	FALSE	FALSE	FALSE	ENST00000586582,6, ENST00000676793,1, ENST00000586965,1	SEMA6B-201, SEMA6B-204, SEMA6B-202	protein_coding, protein_coding, protein_coding
ENSG00000198910,14	L1CAM	0.195481	0.065257	12.36244983	1.025228744	0.432422417	0.00022367	0.000577363	FALSE	FALSE	FALSE	FALSE	ENST00000361981,7, ENST00000370060,7, ENST00000370055,5, ENST00000361699,8	L1CAM-202, L1CAM-205, L1CAM-203, L1CAM-201	protein_coding, protein_coding, protein_coding, protein_coding
ENSG00000173442,13	EHBP1L1	1.606616333	0.691558667	167.492953	1.023632556	0.112024396	1.73E-21	2.06E-20	FALSE	FALSE	FALSE	FALSE	ENST00000309295,9	EHBP1L1-201	protein_coding
ENSG00000188596,11	CFAP54	0.298015	0.115838333	30.90479523	1.022977875	0.268827168	2.19E-06	7.55E-06	FALSE	FALSE	FALSE	FALSE	ENST00000524981,9	CFAP54-202	protein_coding
ENSG00000162390,18	ACOT11	1.505462333	0.618976	77.55335589	1.022709892	0.19488988	3.10E-09	1.47E-08	FALSE	FALSE	FALSE	FALSE	ENST00000343744,7, ENST00000371316,3	ACOT11-201, ACOT11-202	protein_coding, protein_coding
ENSG00000129675,16	ARHGEF6	10.46923033	4.523400667	459.0717377	1.022256737	0.092226198	4.25E-30	7.96E-29	TRUE	TRUE	FALSE	FALSE	ENST00000370620,5, ENST00000370622,5, ENST00000250617,7	ARHGEF6-202, ARHGEF6-203, ARHGEF6-201	protein_coding, protein_coding, protein_coding
ENSG00000187583,11	PLEKHN1	0.596011	0.237334	33.31616855	1.022244418	0.242428069	4.16E-07	1.57E-06	FALSE	FALSE	FALSE	FALSE	ENST00000379410,8, ENST00000379407,7, ENST00000379409,6	PLEKHN1-203, PLEKHN1-201, PLEKHN1-202	protein_coding, protein_coding, protein_coding
ENSG00000272398,6	CD24	1.416315667	0.531167333	21.76851642	1.020060277	0.313605387	1.61E-05	4.93E-05	FALSE	FALSE	FALSE	FALSE	ENST00000606017,2, ENST00000619133,4, ENST00000620405,1, ENST00000622315,1, ENST00000610952,1	CD24-201, CD24-204, CD24-206, CD24-208, CD24-202	protein_coding, protein_coding, protein_coding, protein_coding, protein_coding
ENSG00000177990,12	DPY19L2	3.322235333	1.421251333	121.3473868	1.019710097	0.131336727	2.12E-16	1.84E-15	TRUE	FALSE	FALSE	FALSE	ENST00000324472,9	DPY19L2-202	protein_coding
ENSG00000154640,15	BTG3	126.9929417	55.52118233	1257.553309	1.018713354	0.046729627	7.02E-107	1.44E-104	TRUE	TRUE	TRUE	TRUE	ENST00000339775,10, ENST00000348354,7	BTG3-201, BTG3-202	protein_coding, protein_coding
ENSG00000171695,11	LKAAEAR1	1.124978333	0.389729667	11.56208657	1.018187086	0.41215922	0.000173977	0.000457284	FALSE	FALSE	FALSE	FALSE	ENST00000302096,5, ENST00000308906,6	LKAAEAR1-201, LKAAEAR1-202	protein_coding, protein_coding
ENSG00000102606,20	ARHGEF7	18.955492	8.315864333	848.4592398	1.016045247	0.043084009	1.77E-124	4.79E-122	TRUE	TRUE	TRUE	FALSE	ENST00000317133,9, ENST00000375739,6, ENST00000375741,6, ENST00000646102,2, ENST00000700426,1, ENST00000218789,9, ENST00000375736,8, ENST00000426073,6, ENST00000375723,5, ENST00000478679,5	ARHGEF7-202, ARHGEF7-205, ARHGEF7-206, ARHGEF7-220, ARHGEF7-221, ARHGEF7-201, ARHGEF7-204, ARHGEF7-208, ARHGEF7-203, ARHGEF7-214	protein_coding, protein_coding, protein_coding, protein_coding, protein_coding, protein_coding, protein_coding, protein_coding, protein_coding, protein_coding
ENSG00000144730,19	IL17RD	4.564788333	1.961284	299.9060289	1.015297794	0.123218176	4.59E-18	4.48E-17	TRUE	FALSE	FALSE	FALSE	ENST00000296318,12, ENST00000320057,9, ENST00000463523,5	IL17RD-201, IL17RD-202, IL17RD-203	protein_coding, protein_coding, protein_coding
ENSG00000075651,17	PLD1	6.585069	2.812419333	320.4298459	1.013192757	0.162953398	1.16E-11	7.04E-11	TRUE	TRUE	FALSE	FALSE	ENST00000351298,9, ENST00000356327,9, ENST00000627725,1	PLD1-201, PLD1-202, PLD1-216	protein_coding, protein_coding, protein_coding
ENSG00000108932,13	SLC16A6	1.292398	0.516781667	27.99414957	1.012993813	0.250712261	8.77E-07	3.18E-06	FALSE	FALSE	FALSE	FALSE	ENST00000327268,8, ENST00000580666,6	SLC16A6-201, SLC16A6-202	protein_coding, protein_coding
ENSG00000107518,18	ATRNL1	6.477929	2.823359667	272.8541954	1.011669278	0.100942651	3.46E-25	5.05E-24	TRUE	TRUE	FALSE	FALSE	ENST00000609571,5, ENST00000355044,8, ENST00000527407,5	ATRNL1-209, ATRNL1-201, ATRNL1-207	protein_coding, protein_coding, protein_coding
ENSG00000140682,19	TGFB1I1	4.533536333	1.931694333	85.55114324	1.00990119	0.141511293	2.41E-14	1.79E-13	TRUE	FALSE	FALSE	FALSE	ENST00000394863,8, ENST00000361773,7, ENST00000394858,6, ENST00000567607,5	TGFB1I1-203, TGFB1I1-201, TGFB1I1-202, TGFB1I1-214	protein_coding, protein_coding, protein_coding, protein_coding
ENSG00000122025,15	FLT3	0.967553333	0.396911667	42.96977058	1.008718571	0.219342774	7.80E-08	3.20E-07	FALSE	FALSE	FALSE	FALSE	ENST00000241453,12	FLT3-201	protein_coding
ENSG00000138642,16	HERC6	4.629868	2.015435333	179.957563	1.008342451	0.107048125	1.27E-22	1.61E-21	TRUE	FALSE	FALSE	FALSE	ENST00000380265,9, ENST00000264346,12	HERC6-202, HERC6-201	protein_coding, protein_coding
ENSG00000021355,13	SERPINB1	19.005645	8.269991667	384.2508203	1.007936712	0.100043019	2.04E-25	3.03E-24	TRUE	TRUE	TRUE	FALSE	ENST00000380739,6	SERPINB1-201	protein_coding
ENSG00000065534,20	MYLK	2.669373	1.064288333	282.6398616	1.006443517	0.257319588	1.49E-06	5.23E-06	FALSE	FALSE	FALSE	FALSE	ENST00000360772,7, ENST00000360304,8, ENST00000685744,1, ENST00000685021,1, ENST00000418370,6, ENST00000688223,1, ENST00000688024,1, ENST00000693689,1, ENST00000685953,1, ENST00000578202,2, ENST00000692356,1, ENST00000583087,6, ENST00000346322,10, ENST00000508240,2, ENST00000686761,1, ENST00000690457,1, ENST00000686245,1, ENST00000686406,1, ENST00000687848,1, ENST00000687375,1, ENST00000515434,1,…	MYLK-203, MYLK-202, MYLK-223, MYLK-219, MYLK-204, MYLK-239, MYLK-238, MYLK-257, MYLK-225, MYLK-215, MYLK-254, MYLK-216, MYLK-201, MYLK-208, MYLK-232, MYLK-248, MYLK-227, MYLK-230, MYLK-237, MYLK-234, MYLK-214, MYLK-222	protein_coding, protein_coding, protein_coding, protein_coding, protein_coding, protein_coding, protein_coding, protein_coding, protein_coding, protein_coding, protein_coding, protein_coding, protein_coding, protein_coding, protein_coding, protein_coding, protein_coding, protein_coding, protein_coding, protein_coding, protein_coding, protein_coding
ENSG00000257315,4	ZBED6	10.95893733	4.348122333	864.2400116	1.005624976	0.275296906	4.01E-06	1.33E-05	TRUE	TRUE	FALSE	FALSE	ENST00000550078,3	ZBED6-201	protein_coding
ENSG00000104368,19	PLAT	22.677131	9.824343667	456.739132	1.00473489	0.115127097	7.22E-20	7.87E-19	TRUE	TRUE	TRUE	FALSE	ENST00000220809,9, ENST00000429089,6, ENST00000679151,1, ENST00000352041,7, ENST00000679300,1, ENST00000519510,5, ENST00000429710,6, ENST00000524009,5	PLAT-201, PLAT-203, PLAT-216, PLAT-202, PLAT-217, PLAT-205, PLAT-204, PLAT-211	protein_coding, protein_coding, protein_coding, protein_coding, protein_coding, protein_coding, protein_coding, protein_coding
ENSG00000182103,5	FAM181B	0.475977667	0.172102333	17.67582776	1.003779294	0.371095343	9.26E-05	0.000254055	FALSE	FALSE	FALSE	FALSE	ENST00000329203,5	FAM181B-201	protein_coding
ENSG00000125637,16	PSD4	0.430180667	0.181699667	72.35783205	1.003346408	0.174860395	2.12E-10	1.13E-09	FALSE	FALSE	FALSE	FALSE	ENST00000245796,11, ENST00000441564,7	PSD4-201, PSD4-205	protein_coding, protein_coding
ENSG00000151692,15	RNF144A	13.95048433	6.152523333	631.7063621	1.002913751	0.061234013	8.48E-62	4.99E-60	TRUE	TRUE	TRUE	FALSE	ENST00000320892,11	RNF144A-201	protein_coding
ENSG00000162496,9	DHRS3	10.52503967	4.586902333	181.2449948	1.002713478	0.101147931	1.05E-24	1.48E-23	TRUE	TRUE	FALSE	FALSE	ENST00000616661,5	DHRS3-204	protein_coding
ENSG00000196872,12	CRACDL	0.626867	0.260052333	71.66165359	1.00119919	0.210274434	3.67E-08	1.56E-07	FALSE	FALSE	FALSE	FALSE	ENST00000397899,7	CRACDL-201	protein_coding
ENSG00000169744,13	LDB2	3.603979333	1.528853333	67.76073869	1.000627629	0.163847936	2.35E-11	1.39E-10	TRUE	FALSE	FALSE	FALSE	ENST00000515064,5, ENST00000441778,6, ENST00000304523,10, ENST00000502640,5	LDB2-216, LDB2-202, LDB2-201, LDB2-203	protein_coding, protein_coding, protein_coding, protein_coding
ENSG00000188729,7	OSTN	3.228435333	5.932446	99.60281038	-1.005406319	0.126803149	5.88E-17	5.31E-16	TRUE	TRUE	TRUE	FALSE	ENST00000445281,5, ENST00000682035,1	OSTN-201, OSTN-202	protein_coding, protein_coding
ENSG00000165194,15	PCDH19	1.113461667	2.052663667	180.7212415	-1.00553012	0.130245116	3.05E-16	2.62E-15	TRUE	FALSE	FALSE	FALSE	ENST00000420881,6, ENST00000373034,8, ENST00000255531,8	PCDH19-203, PCDH19-202, PCDH19-201	protein_coding, protein_coding, protein_coding
ENSG00000088356,6	PDRG1	16.407101	29.51017633	665.3203774	-1.006227865	0.065251057	3.63E-55	1.71E-53	TRUE	TRUE	TRUE	TRUE	ENST00000202017,6	PDRG1-201	protein_coding
ENSG00000101343,15	CRNKL1	9.636291667	17.29612933	753.8932099	-1.006473134	0.048245358	3.74E-98	5.76E-96	TRUE	TRUE	TRUE	TRUE	ENST00000536226,2, ENST00000377327,8, ENST00000377340,6	CRNKL1-207, CRNKL1-201, CRNKL1-202	protein_coding, protein_coding, protein_coding
ENSG00000101187,16	SLCO4A1	3.139633	5.747235667	195.5982435	-1.008795916	0.113349444	1.54E-20	1.75E-19	TRUE	TRUE	FALSE	FALSE	ENST00000217159,6, ENST00000370507,5	SLCO4A1-201, SLCO4A1-202	protein_coding, protein_coding
ENSG00000205544,4	TMEM256	129.3875647	235.515046	513.9578207	-1.012624344	0.099684496	8.66E-26	1.32E-24	TRUE	TRUE	TRUE	TRUE	ENST00000302422,4	TMEM256-201	protein_coding
ENSG00000130707,18	ASS1	11.00846933	20.06186433	463.9198358	-1.014237569	0.099147497	4.15E-26	6.45E-25	TRUE	TRUE	TRUE	TRUE	ENST00000352480,10, ENST00000372394,5, ENST00000372393,7	ASS1-201, ASS1-204, ASS1-203	protein_coding, protein_coding, protein_coding
ENSG00000166482,12	MFAP4	0.050331	0.273286667	2.949464147	-1.015996862	0.955782527	0.003122274	0.006727753	FALSE	FALSE	FALSE	FALSE	ENST00000497081,6, ENST00000395592,6, ENST00000299610,5	MFAP4-203, MFAP4-202, MFAP4-201	protein_coding, protein_coding, protein_coding
ENSG00000181894,15	ZNF329	1.961197	3.627710333	122.5188557	-1.018121115	0.125575307	1.36E-17	1.28E-16	TRUE	TRUE	FALSE	FALSE	ENST00000598312,6, ENST00000597186,5, ENST00000358067,5	ZNF329-204, ZNF329-203, ZNF329-201	protein_coding, protein_coding, protein_coding
ENSG00000111886,11	GABRR2	0.361146333	0.708736	95.25158833	-1.019181894	0.235661152	2.63E-07	1.01E-06	FALSE	FALSE	FALSE	FALSE	ENST00000402938,4	GABRR2-201	protein_coding
ENSG00000179361,18	ARID3B	5.796337333	10.50085367	617.4666403	-1.020421562	0.054626542	2.16E-79	2.21E-77	TRUE	TRUE	TRUE	FALSE	ENST00000622429,1, ENST00000346246,10	ARID3B-206, ARID3B-201	protein_coding, protein_coding
ENSG00000143512,13	HHIPL2	0.252002333	0.537805333	27.35246289	-1.020752916	0.338036247	3.44E-05	0.000100241	FALSE	FALSE	FALSE	FALSE	ENST00000343410,7	HHIPL2-201	protein_coding
ENSG00000101439,9	CST3	66.103441	120.7212923	942.4831715	-1.021875961	0.090268474	2.97E-31	5.88E-30	TRUE	TRUE	TRUE	TRUE	ENST00000398411,5, ENST00000376925,8, ENST00000398409,1	CST3-203, CST3-201, CST3-202	protein_coding, protein_coding, protein_coding
ENSG00000124172,10	ATP5F1E	63.78089867	116.6406567	2582.089389	-1.026598321	0.081799115	1.14E-37	3.02E-36	TRUE	TRUE	TRUE	TRUE	ENST00000243997,8, ENST00000395663,1, ENST00000395659,1	ATP5F1E-201, ATP5F1E-203, ATP5F1E-202	protein_coding, protein_coding, protein_coding
ENSG00000197016,12	ZNF470	1.859147667	3.448587667	194.7503308	-1.026947857	0.113170726	3.08E-21	3.61E-20	TRUE	TRUE	FALSE	FALSE	ENST00000330619,13, ENST00000601902,5, ENST00000391709,4	ZNF470-201, ZNF470-206, ZNF470-202	protein_coding, protein_coding, protein_coding
ENSG00000124171,9	PARD6B	1.823733	3.402286333	96.69150209	-1.02976394	0.125710248	6.68E-18	6.45E-17	TRUE	TRUE	FALSE	FALSE	ENST00000371610,7, ENST00000396039,1	PARD6B-201, PARD6B-202	protein_coding, protein_coding
ENSG00000148483,9	TMEM236	0.127244	0.272773667	60.21681548	-1.031148882	0.336392325	2.92E-05	8.58E-05	FALSE	FALSE	FALSE	FALSE	ENST00000377495,2	TMEM236-201	protein_coding
ENSG00000180257,14	ZNF816	1.124896333	2.520449	58.19338778	-1.034011717	0.381783333	8.61E-05	0.000237107	TRUE	TRUE	FALSE	FALSE	ENST00000357666,8, ENST00000444460,7, ENST00000391786,6, ENST00000438970,6, ENST00000270457,8, ENST00000535506,5	ZNF816-203, ZNF816-206, ZNF816-204, ZNF816-205, ZNF816-201, ZNF816-208	protein_coding, protein_coding, protein_coding, protein_coding, protein_coding, protein_coding
ENSG00000170949,18	ZNF160	0	0.053038667	2.0144099	-1.035262686	1.559180054	0.003059015	0.006606222	FALSE	FALSE	FALSE	FALSE	ENST00000599056,5, ENST00000683776,1, ENST00000418871,5, ENST00000429604,5, ENST00000601421,5, ENST00000355147,9	ZNF160-208, ZNF160-216, ZNF160-202, ZNF160-203, ZNF160-213, ZNF160-201	protein_coding, protein_coding, protein_coding, protein_coding, protein_coding, protein_coding
ENSG00000157514,18	TSC22D3	101.4966087	187.9968723	2466.860115	-1.043481995	0.080994101	1.55E-39	4.39E-38	TRUE	TRUE	TRUE	TRUE	ENST00000372390,8, ENST00000372397,6, ENST00000688924,1, ENST00000372383,9, ENST00000315660,8, ENST00000372384,6, ENST00000372382,8, ENST00000506081,5, ENST00000514426,1	TSC22D3-205, TSC22D3-206, TSC22D3-218, TSC22D3-203, TSC22D3-201, TSC22D3-204, TSC22D3-202, TSC22D3-213, TSC22D3-216	protein_coding, protein_coding, protein_coding, protein_coding, protein_coding, protein_coding, protein_coding, protein_coding, protein_coding
ENSG00000183691,6	NOG	1.166972667	2.312774333	29.72536022	-1.051545732	0.207885604	7.97E-09	3.63E-08	TRUE	TRUE	FALSE	FALSE	ENST00000332822,6	NOG-201	protein_coding
ENSG00000130584,12	ZBTB46	0.729632	1.413505667	79.87010099	-1.051962569	0.173817666	3.08E-11	1.79E-10	TRUE	FALSE	FALSE	FALSE	ENST00000395104,5, ENST00000245663,9, ENST00000302995,2	ZBTB46-203, ZBTB46-201, ZBTB46-202	protein_coding, protein_coding, protein_coding
ENSG00000130702,15	LAMA5	3.061092	5.747729667	1333.774796	-1.052401057	0.090954634	1.56E-32	3.24E-31	TRUE	TRUE	FALSE	FALSE	ENST00000252999,7	LAMA5-201	protein_coding
ENSG00000197372,10	ZNF675	3.094630667	6.108787	100.7026957	-1.053404489	0.20351086	4.34E-09	2.03E-08	TRUE	TRUE	TRUE	FALSE	ENST00000601935,5, ENST00000600313,5, ENST00000596211,5, ENST00000359788,9, ENST00000601010,5, ENST00000599168,1	ZNF675-209, ZNF675-207, ZNF675-202, ZNF675-201, ZNF675-208, ZNF675-204	protein_coding, protein_coding, protein_coding, protein_coding, protein_coding, protein_coding
ENSG00000112486,18	CCR6	0.237341	0.603433333	18.7571674	-1.054855191	0.48074414	0.000329047	0.000827476	FALSE	FALSE	FALSE	FALSE	ENST00000400926,5, ENST00000643861,1, ENST00000349984,6, ENST00000341935,10	CCR6-203, CCR6-204, CCR6-202, CCR6-201	protein_coding, protein_coding, protein_coding, protein_coding
ENSG00000108825,18	PTGES3L-AARSD1	0.134297	0.372913667	18.68028419	-1.06158765	0.53977427	0.000557512	0.001358567	FALSE	FALSE	FALSE	FALSE	ENST00000360221,8, ENST00000409399,6, ENST00000409103,5, ENST00000421990,7	PTGES3L-AARSD1-201, PTGES3L-AARSD1-203, PTGES3L-AARSD1-202, PTGES3L-AARSD1-204	protein_coding, protein_coding, protein_coding, protein_coding
ENSG00000101638,14	ST8SIA5	0.205123333	0.446678	150.2937609	-1.068742354	0.359773246	3.67E-05	0.000106391	FALSE	FALSE	FALSE	FALSE	ENST00000538168,5, ENST00000315087,12, ENST00000536490,1	ST8SIA5-203, ST8SIA5-201, ST8SIA5-202	protein_coding, protein_coding, protein_coding
ENSG00000186310,10	NAP1L3	5.788241	11.052645	213.4718808	-1.070476393	0.11737047	1.86E-21	2.21E-20	TRUE	TRUE	TRUE	TRUE	ENST00000373079,4, ENST00000475430,2	NAP1L3-201, NAP1L3-202	protein_coding, protein_coding
ENSG00000123364,5	HOXC13	2.94787	5.719365333	110.1605847	-1.081588939	0.134831039	2.46E-17	2.26E-16	TRUE	TRUE	TRUE	FALSE	ENST00000243056,5	HOXC13-201	protein_coding
ENSG00000125787,11	GNRH2	0.442187	1.297897333	14.1130742	-1.082194825	0.594060455	0.000732073	0.001753449	TRUE	FALSE	FALSE	FALSE	ENST00000245983,6, ENST00000359100,6, ENST00000380347,6, ENST00000380346,2	GNRH2-201, GNRH2-202, GNRH2-204, GNRH2-203	protein_coding, protein_coding, protein_coding, protein_coding
ENSG00000125871,14	MGME1	40.106551	76.37321933	1625.306103	-1.093278012	0.054591974	8.22E-91	1.09E-88	TRUE	TRUE	TRUE	TRUE	ENST00000377710,10, ENST00000377709,1, ENST00000377704,4	MGME1-203, MGME1-202, MGME1-201	protein_coding, protein_coding, protein_coding
ENSG00000132635,17	PCED1A	12.70504267	24.19392933	723.7126749	-1.094164378	0.057669716	7.21E-82	7.66E-80	TRUE	TRUE	TRUE	TRUE	ENST00000360652,7, ENST00000356872,7	PCED1A-202, PCED1A-201	protein_coding, protein_coding
ENSG00000167371,21	PRRT2	0.809476667	1.643639333	83.13794778	-1.100859228	0.193763355	2.59E-10	1.38E-09	TRUE	FALSE	FALSE	FALSE	ENST00000647876,1, ENST00000567659,3, ENST00000637565,1, ENST00000358758,12, ENST00000636619,1, ENST00000300797,7, ENST00000637403,1, ENST00000572820,2, ENST00000637064,1	PRRT2-221, PRRT2-205, PRRT2-219, PRRT2-202, PRRT2-212, PRRT2-201, PRRT2-216, PRRT2-207, PRRT2-214	protein_coding, protein_coding, protein_coding, protein_coding, protein_coding, protein_coding, protein_coding, protein_coding, protein_coding
ENSG00000036448,10	MYOM2	0.870755	1.720761	129.5207127	-1.109715484	0.130236389	3.63E-19	3.79E-18	TRUE	FALSE	FALSE	FALSE	ENST00000262113,9, ENST00000523438,1	MYOM2-201, MYOM2-212	protein_coding, protein_coding
ENSG00000174652,20	ZNF266	12.935522	24.95474433	837.5265811	-1.109775751	0.060742846	3.50E-76	3.21E-74	TRUE	TRUE	TRUE	TRUE	ENST00000592904,7, ENST00000588933,5, ENST00000588221,5, ENST00000590306,5, ENST00000651268,1, ENST00000592292,5	ZNF266-206, ZNF266-202, ZNF266-201, ZNF266-203, ZNF266-208, ZNF266-205	protein_coding, protein_coding, protein_coding, protein_coding, protein_coding, protein_coding
ENSG00000240038,7	AMY2B	0.642256333	1.366317333	51.28184975	-1.11584818	0.248800911	1.15E-07	4.63E-07	TRUE	FALSE	FALSE	FALSE	ENST00000361355,8, ENST00000610648,1, ENST00000684275,1	AMY2B-201, AMY2B-208, AMY2B-209	protein_coding, protein_coding, protein_coding
ENSG00000179348,13	GATA2	15.988241	31.10070767	1682.410328	-1.118076845	0.067130093	6.63E-64	4.15E-62	TRUE	TRUE	TRUE	TRUE	ENST00000696466,1, ENST00000341105,7, ENST00000430265,6, ENST00000487848,5	GATA2-207, GATA2-201, GATA2-202, GATA2-203	protein_coding, protein_coding, protein_coding, protein_coding
ENSG00000069696,7	DRD4	0.255797	0.657143667	19.12597369	-1.118404444	0.439391321	0.000115298	0.000311933	FALSE	FALSE	FALSE	FALSE	ENST00000176183,6	DRD4-201	protein_coding
ENSG00000185668,8	POU3F1	0.248968667	0.580519	14.36422114	-1.120719117	0.370984458	2.87E-05	8.45E-05	FALSE	FALSE	FALSE	FALSE	ENST00000373012,5	POU3F1-201	protein_coding
ENSG00000109063,15	MYH3	1.210721667	2.356717667	511.4880305	-1.120836959	0.071325104	2.86E-57	1.44E-55	TRUE	TRUE	FALSE	FALSE	ENST00000583535,6	MYH3-205	protein_coding
ENSG00000078814,18	MYH7B	0.009364	0.033903	11.37865942	-1.123258375	0.715405458	0.001101763	0.002567117	FALSE	FALSE	FALSE	FALSE	ENST00000262873,13, ENST00000618182,6	MYH7B-201, MYH7B-209	protein_coding, protein_coding
ENSG00000101220,18	C20orf27	81.43031767	158.4195487	2347.142049	-1.125501697	0.054888599	4.59E-95	6.55E-93	TRUE	TRUE	TRUE	TRUE	ENST00000217195,12, ENST00000379772,4	C20orf27-201, C20orf27-202	protein_coding, protein_coding
ENSG00000232838,4	PET117	22.02112333	43.111309	296.9695976	-1.126963119	0.068438519	1.50E-62	9.05E-61	TRUE	TRUE	TRUE	TRUE	ENST00000432901,4	PET117-201	protein_coding
ENSG00000257335,8	MGAM	0.060961333	0.135698	213.883551	-1.129302992	0.27993786	7.72E-07	2.82E-06	FALSE	FALSE	FALSE	FALSE	ENST00000549489,6, ENST00000620571,1, ENST00000475668,6	MGAM-208, MGAM-209, MGAM-202	protein_coding, protein_coding, protein_coding
ENSG00000167588,13	GPD1	0.120333667	0.330087667	21.66262399	-1.129527287	0.499607185	0.000237192	0.000610324	FALSE	FALSE	FALSE	FALSE	ENST00000548814,1, ENST00000301149,8	GPD1-205, GPD1-201	protein_coding, protein_coding
ENSG00000213741,11	RPS29	1949.679977	3884.829821	4166.840575	-1.15175999	0.085624685	6.80E-43	2.22E-41	TRUE	TRUE	TRUE	TRUE	ENST00000396020,7, ENST00000245458,11, ENST00000556230,2, ENST00000557111,5, ENST00000554075,2	RPS29-202, RPS29-201, RPS29-205, RPS29-206, RPS29-204	protein_coding, protein_coding, protein_coding, protein_coding, protein_coding
ENSG00000214078,13	CPNE1	47.49763367	94.471095	2076.176255	-1.15887096	0.033287505	3.36E-267	8.62E-264	TRUE	TRUE	TRUE	TRUE	ENST00000352393,8, ENST00000317677,9, ENST00000397443,7, ENST00000397442,5	CPNE1-202, CPNE1-201, CPNE1-204, CPNE1-203	protein_coding, protein_coding, protein_coding, protein_coding
ENSG00000125845,7	BMP2	0.829715667	1.765781333	30.99503899	-1.174678266	0.194277087	2.76E-11	1.61E-10	TRUE	FALSE	FALSE	FALSE	ENST00000378827,5	BMP2-201	protein_coding
ENSG00000171984,15	SHLD1	4.435939667	9.564793667	79.48045468	-1.193820175	0.207391085	1.53E-10	8.27E-10	TRUE	TRUE	TRUE	FALSE	ENST00000378979,8, ENST00000303142,11	SHLD1-202, SHLD1-201	protein_coding, protein_coding
ENSG00000125740,14	FOSB	0.348440667	0.783900333	40.09660737	-1.202437523	0.272321405	1.43E-07	5.70E-07	FALSE	FALSE	FALSE	FALSE	ENST00000615753,4, ENST00000585836,5, ENST00000417353,6, ENST00000591858,5, ENST00000443841,6, ENST00000590335,1, ENST00000353609,8, ENST00000592436,5, ENST00000592811,5, ENST00000586615,5	FOSB-213, FOSB-204, FOSB-202, FOSB-210, FOSB-203, FOSB-209, FOSB-201, FOSB-211, FOSB-212, FOSB-206	protein_coding, protein_coding, protein_coding, protein_coding, protein_coding, protein_coding, protein_coding, protein_coding, protein_coding, protein_coding
ENSG00000165507,9	DEPP1	1.882245333	3.998173667	97.61602014	-1.213008315	0.138279589	3.53E-20	3.92E-19	TRUE	TRUE	FALSE	FALSE	ENST00000298295,4	DEPP1-201	protein_coding
ENSG00000256683,7	ZNF350	1.350283	2.887914667	74.72401594	-1.221152263	0.141434236	1.18E-19	1.28E-18	TRUE	TRUE	FALSE	FALSE	ENST00000243644,9	ZNF350-201	protein_coding
ENSG00000186648,15	CARMIL3	0.152860333	0.351978333	32.77184366	-1.222370615	0.266854397	6.70E-08	2.77E-07	FALSE	FALSE	FALSE	FALSE	ENST00000342740,6	CARMIL3-201	protein_coding
ENSG00000181323,8	SPEM1	0.125741667	0.496234	5.517177486	-1.225138463	0.765163967	0.000830097	0.001971081	FALSE	FALSE	FALSE	FALSE	ENST00000323675,4	SPEM1-201	protein_coding
ENSG00000156466,11	GDF6	0.537769667	1.199353333	31.25098352	-1.226405492	0.213661601	1.63E-10	8.82E-10	TRUE	FALSE	FALSE	FALSE	ENST00000287020,7	GDF6-201	protein_coding
ENSG00000108018,16	SORCS1	0.285116	0.652340333	62.14841932	-1.23485928	0.244100745	6.59E-09	3.03E-08	FALSE	FALSE	FALSE	FALSE	ENST00000263054,11, ENST00000612154,4, ENST00000622431,4, ENST00000369698,5, ENST00000344440,7	SORCS1-201, SORCS1-209, SORCS1-210, SORCS1-203, SORCS1-202	protein_coding, protein_coding, protein_coding, protein_coding, protein_coding
ENSG00000267060,7	PTGES3L	0.149508667	0.707803	8.353333624	-1.234870841	0.877845322	0.001155619	0.002681656	FALSE	FALSE	FALSE	FALSE	ENST00000591916,7, ENST00000409446,8, ENST00000451885,3	PTGES3L-206, PTGES3L-201, PTGES3L-203	protein_coding, protein_coding, protein_coding
ENSG00000129167,10	TPH1	0.613904667	1.351547333	179.2964581	-1.244254181	0.180627476	1.05E-13	7.47E-13	TRUE	FALSE	FALSE	FALSE	ENST00000682019,1, ENST00000250018,6	TPH1-205, TPH1-201	protein_coding, protein_coding
ENSG00000139269,3	INHBE	0.193185	0.516227333	18.18643426	-1.25100511	0.433897014	3.54E-05	0.000102944	FALSE	FALSE	FALSE	FALSE	ENST00000266646,3	INHBE-201	protein_coding
ENSG00000176024,18	ZNF613	1.395106	3.081385333	89.14311133	-1.25187869	0.167284814	1.37E-15	1.13E-14	TRUE	TRUE	FALSE	FALSE	ENST00000391794,8, ENST00000293471,11	ZNF613-202, ZNF613-201	protein_coding, protein_coding
ENSG00000160336,17	ZNF761	6.255842667	13.508825	565.8430621	-1.261477187	0.092194878	2.60E-44	8.95E-43	TRUE	TRUE	TRUE	TRUE	ENST00000684525,1, ENST00000651864,1, ENST00000610928,4, ENST00000432094,6, ENST00000613950,1	ZNF761-206, ZNF761-205, ZNF761-203, ZNF761-202, ZNF761-204	protein_coding, protein_coding, protein_coding, protein_coding, protein_coding
ENSG00000164946,20	FREM1	0.016892667	0.078343333	4.461638736	-1.266989303	0.859622704	0.000963611	0.002266811	FALSE	FALSE	FALSE	FALSE	ENST00000380894,5, ENST00000380880,4	FREM1-203, FREM1-202	protein_coding, protein_coding
ENSG00000168918,14	INPP5D	0.067612	0.196368	11.28401494	-1.270769108	0.507313363	9.76E-05	0.000266503	FALSE	FALSE	FALSE	FALSE	ENST00000359570,9, ENST00000445964,6	INPP5D-201, INPP5D-204	protein_coding, protein_coding
ENSG00000174498,14	IGDCC3	1.356428333	2.975117667	146.2431454	-1.27609356	0.103839242	2.07E-36	5.21E-35	TRUE	TRUE	FALSE	FALSE	ENST00000327987,9	IGDCC3-201	protein_coding
ENSG00000213799,13	ZNF845	3.676659	7.998680667	358.5054508	-1.278484879	0.073041116	2.73E-70	2.03E-68	TRUE	TRUE	TRUE	FALSE	ENST00000595091,6, ENST00000458035,3	ZNF845-202, ZNF845-201	protein_coding, protein_coding
ENSG00000102935,12	ZNF423	0.404036333	0.920631667	86.4215751	-1.280470642	0.204525588	6.67E-12	4.12E-11	FALSE	FALSE	FALSE	FALSE	ENST00000561648,5, ENST00000563137,7, ENST00000562871,5, ENST00000535559,5, ENST00000567169,5, ENST00000562520,1	ZNF423-202, ZNF423-205, ZNF423-204, ZNF423-201, ZNF423-206, ZNF423-203	protein_coding, protein_coding, protein_coding, protein_coding, protein_coding, protein_coding
ENSG00000188629,13	ZNF177	2.469550667	6.024670333	153.4767476	-1.304569124	0.28753226	7.64E-08	3.13E-07	TRUE	TRUE	TRUE	FALSE	ENST00000343499,8, ENST00000589262,5, ENST00000590616,2	ZNF177-201, ZNF177-202, ZNF177-203	protein_coding, protein_coding, protein_coding
ENSG00000139597,18	N4BP2L1	0.197963333	0.684761333	25.86898998	-1.311528621	0.652248366	0.000299596	0.000757989	FALSE	FALSE	FALSE	FALSE	ENST00000380130,7, ENST00000380139,8, ENST00000613078,4, ENST00000530622,6, ENST00000380133,6	N4BP2L1-202, N4BP2L1-204, N4BP2L1-210, N4BP2L1-209, N4BP2L1-203	protein_coding, protein_coding, protein_coding, protein_coding, protein_coding
ENSG00000087495,17	PHACTR3	1.381003333	3.282273	41.10014356	-1.329209955	0.22069841	2.85E-11	1.67E-10	TRUE	TRUE	FALSE	FALSE	ENST00000359926,7, ENST00000371015,6, ENST00000541461,5, ENST00000355648,8, ENST00000395636,6, ENST00000361300,4, ENST00000492611,5	PHACTR3-202, PHACTR3-204, PHACTR3-209, PHACTR3-201, PHACTR3-205, PHACTR3-203, PHACTR3-208	protein_coding, protein_coding, protein_coding, protein_coding, protein_coding, protein_coding, protein_coding
ENSG00000215440,12	NPEPL1	1.276132667	2.927308667	110.8511333	-1.33249962	0.132983049	2.42E-25	3.57E-24	TRUE	TRUE	FALSE	FALSE	ENST00000525967,5, ENST00000525817,5, ENST00000356091,11	NPEPL1-204, NPEPL1-203, NPEPL1-201	protein_coding, protein_coding, protein_coding
ENSG00000120675,6	DNAJC15	0.092885667	0.251106	21.86425373	-1.334480289	0.410615751	1.03E-05	3.24E-05	FALSE	FALSE	FALSE	FALSE	ENST00000379221,4	DNAJC15-201	protein_coding
ENSG00000188760,11	TMEM198	1.540779	3.625059333	100.0159177	-1.338401573	0.181542581	3.04E-15	2.40E-14	TRUE	TRUE	FALSE	FALSE	ENST00000344458,6, ENST00000373883,4	TMEM198-201, TMEM198-202	protein_coding, protein_coding
ENSG00000169242,12	EFNA1	2.509309	5.871896667	81.7462489	-1.345308656	0.152033129	1.68E-20	1.90E-19	TRUE	TRUE	TRUE	FALSE	ENST00000368406,2, ENST00000368407,8	EFNA1-201, EFNA1-202	protein_coding, protein_coding
ENSG00000111834,13	RSPH4A	0.539882	1.317481	58.47946536	-1.355558596	0.241167212	2.99E-10	1.58E-09	TRUE	FALSE	FALSE	FALSE	ENST00000229554,10, ENST00000368581,8, ENST00000368580,4	RSPH4A-201, RSPH4A-203, RSPH4A-202	protein_coding, protein_coding, protein_coding
ENSG00000055163,21	CYFIP2	3.217409	7.382769333	431.8484406	-1.356955392	0.067917607	1.73E-90	2.28E-88	TRUE	TRUE	TRUE	FALSE	ENST00000698888,1, ENST00000616178,4, ENST00000522463,5, ENST00000435847,6, ENST00000620254,5, ENST00000521420,5, ENST00000618329,4	CYFIP2-225, CYFIP2-219, CYFIP2-210, CYFIP2-201, CYFIP2-222, CYFIP2-209, CYFIP2-221	protein_coding, protein_coding, protein_coding, protein_coding, protein_coding, protein_coding, protein_coding
ENSG00000145506,14	NKD2	2.160724	4.994046333	159.4853603	-1.357785382	0.112674908	3.85E-35	9.03E-34	TRUE	TRUE	FALSE	FALSE	ENST00000296849,10, ENST00000274150,4	NKD2-202, NKD2-201	protein_coding, protein_coding
ENSG00000088826,18	SMOX	1.928838	4.520396667	160.1227566	-1.372672317	0.117194924	2.19E-33	4.72E-32	TRUE	TRUE	FALSE	FALSE	ENST00000621355,4, ENST00000278795,7, ENST00000339123,10, ENST00000305958,9, ENST00000346595,6, ENST00000379460,6	SMOX-212, SMOX-201, SMOX-203, SMOX-202, SMOX-204, SMOX-205	protein_coding, protein_coding, protein_coding, protein_coding, protein_coding, protein_coding
ENSG00000141294,10	LRRC46	0.479242	1.221306	27.41936902	-1.381004591	0.270981375	4.95E-09	2.31E-08	TRUE	FALSE	FALSE	FALSE	ENST00000269025,9	LRRC46-201	protein_coding
ENSG00000163359,17	COL6A3	0.023461333	0.083845667	6.5486308	-1.391793619	0.646676882	0.000188716	0.000493079	FALSE	FALSE	FALSE	FALSE	ENST00000295550,9, ENST00000472056,5, ENST00000353578,9, ENST00000392004,7, ENST00000392003,6	COL6A3-201, COL6A3-208, COL6A3-203, COL6A3-205, COL6A3-204	protein_coding, protein_coding, protein_coding, protein_coding, protein_coding
ENSG00000183134,5	PTGDR2	0.015544333	0.092073667	21.0320189	-1.392413018	1.055997783	0.000998064	0.002342852	FALSE	FALSE	FALSE	FALSE	ENST00000332539,5	PTGDR2-201	protein_coding
ENSG00000128965,13	CHAC1	3.328263667	8.457294	77.31193733	-1.404632765	0.246908075	1.98E-10	1.06E-09	TRUE	TRUE	TRUE	FALSE	ENST00000444189,7, ENST00000617768,5, ENST00000487220,1	CHAC1-201, CHAC1-203, CHAC1-202	protein_coding, protein_coding, protein_coding
ENSG00000183186,8	C2CD4C	0.496877667	1.225584667	47.10856545	-1.414887318	0.187060364	7.08E-16	5.91E-15	TRUE	FALSE	FALSE	FALSE	ENST00000332235,8	C2CD4C-201	protein_coding
ENSG00000241322,11	FBXW10B	0.584757	1.439256667	181.9228064	-1.417202921	0.160918961	2.45E-20	2.76E-19	TRUE	FALSE	FALSE	FALSE	ENST00000630868,1, ENST00000395667,7, ENST00000395906,8, ENST00000354433,7, ENST00000583965,5	FBXW10B-208, FBXW10B-203, FBXW10B-204, FBXW10B-202, FBXW10B-207	protein_coding, protein_coding, protein_coding, protein_coding, protein_coding
ENSG00000130818,12	ZNF426	2.507789667	6.03567	323.4520371	-1.423103966	0.077436255	4.29E-77	4.08E-75	TRUE	TRUE	TRUE	FALSE	ENST00000253115,7, ENST00000535489,5, ENST00000593003,5, ENST00000589289,1	ZNF426-201, ZNF426-202, ZNF426-204, ZNF426-203	protein_coding, protein_coding, protein_coding, protein_coding
ENSG00000089006,17	SNX5	97.75414033	234.920991	4331.23921	-1.432991831	0.028381701	0	0	TRUE	TRUE	TRUE	TRUE	ENST00000377768,7, ENST00000377759,9, ENST00000606557,1, ENST00000606602,1, ENST00000481323,1, ENST00000486039,1	SNX5-202, SNX5-201, SNX5-217, SNX5-219, SNX5-210, SNX5-213	protein_coding, protein_coding, protein_coding, protein_coding, protein_coding, protein_coding
ENSG00000198093,11	ZNF649	2.934463333	7.213841	237.0748738	-1.438144096	0.111142805	5.64E-40	1.62E-38	TRUE	TRUE	TRUE	FALSE	ENST00000354957,8, ENST00000600738,5	ZNF649-201, ZNF649-207	protein_coding, protein_coding
ENSG00000213689,14	TREX1	0.081201333	0.386073	14.91474415	-1.443784933	0.964821257	0.000673131	0.001620583	FALSE	FALSE	FALSE	FALSE	ENST00000433541,1, ENST00000444177,1, ENST00000625293,3, ENST00000492235,2, ENST00000635452,2, ENST00000456089,1	TREX1-201, TREX1-202, TREX1-205, TREX1-204, TREX1-206, TREX1-203	protein_coding, protein_coding, protein_coding, protein_coding, protein_coding, protein_coding
ENSG00000130649,10	CYP2E1	0.212482333	0.624991667	24.50548112	-1.46172171	0.380276341	1.16E-06	4.14E-06	FALSE	FALSE	FALSE	FALSE	ENST00000463117,6, ENST00000252945,8	CYP2E1-205, CYP2E1-201	protein_coding, protein_coding
ENSG00000234284,7	ZNF879	1.91024	4.793743	113.5048485	-1.467293397	0.115259008	8.52E-39	2.35E-37	TRUE	TRUE	FALSE	FALSE	ENST00000519896,5, ENST00000444149,7	ZNF879-202, ZNF879-201	protein_coding, protein_coding
ENSG00000144649,10	GASK1A	0.49866	1.295279667	59.3387145	-1.481492229	0.181866678	7.02E-18	6.78E-17	TRUE	FALSE	FALSE	FALSE	ENST00000693686,1, ENST00000688935,1, ENST00000430121,3, ENST00000691621,1, ENST00000687218,1, ENST00000686436,1	GASK1A-214, GASK1A-209, GASK1A-202, GASK1A-212, GASK1A-207, GASK1A-206	protein_coding, protein_coding, protein_coding, protein_coding, protein_coding, protein_coding
ENSG00000162069,16	BICDL2	0.254193	0.718449667	33.20472281	-1.484566328	0.330082944	8.02E-08	3.28E-07	FALSE	FALSE	FALSE	FALSE	ENST00000572449,6, ENST00000573514,5, ENST00000642419,1, ENST00000389347,4	BICDL2-203, BICDL2-204, BICDL2-206, BICDL2-201	protein_coding, protein_coding, protein_coding, protein_coding
ENSG00000172687,14	ZNF738	7.694247333	19.64200433	285.0804979	-1.494201715	0.121493525	1.97E-36	4.97E-35	TRUE	TRUE	TRUE	TRUE	ENST00000311015,7, ENST00000380870,8, ENST00000683779,1, ENST00000597810,5, ENST00000594245,1	ZNF738-201, ZNF738-202, ZNF738-206, ZNF738-205, ZNF738-203	protein_coding, protein_coding, protein_coding, protein_coding, protein_coding
ENSG00000101049,18	SGK2	0.117380667	0.351996	43.067187	-1.500606533	0.382346854	8.28E-07	3.01E-06	FALSE	FALSE	FALSE	FALSE	ENST00000373100,7, ENST00000648083,1, ENST00000485914,2, ENST00000423407,7, ENST00000341458,10, ENST00000426287,3	SGK2-203, SGK2-213, SGK2-207, SGK2-205, SGK2-201, SGK2-206	protein_coding, protein_coding, protein_coding, protein_coding, protein_coding, protein_coding
ENSG00000273540,5	AGBL1	0.009622	0.056264333	3.274275239	-1.509995527	0.986605561	0.000569418	0.001385171	FALSE	FALSE	FALSE	FALSE	ENST00000614907,3, ENST00000441037,7	AGBL1-205, AGBL1-201	protein_coding, protein_coding
ENSG00000269825,3	ENSG00000269825	1.295821333	3.430902	108.4788065	-1.510953243	0.171656929	2.60E-20	2.91E-19	TRUE	TRUE	FALSE	FALSE	ENST00000598322,3	ENST00000598322	protein_coding
ENSG00000183638,6	RP1L1	0.050737333	0.148029333	24.580746	-1.511894981	0.333699865	6.78E-08	2.80E-07	FALSE	FALSE	FALSE	FALSE	ENST00000382483,4	RP1L1-202	protein_coding
ENSG00000167766,20	ZNF83	4.715939333	12.17059667	293.6217844	-1.513780582	0.114779548	2.24E-41	6.88E-40	TRUE	TRUE	TRUE	TRUE	ENST00000600714,5, ENST00000601257,5, ENST00000597597,1, ENST00000301096,8, ENST00000536937,6, ENST00000545872,1, ENST00000594682,6, ENST00000597161,6, ENST00000687234,1, ENST00000596930,5	ZNF83-214, ZNF83-217, ZNF83-211, ZNF83-201, ZNF83-202, ZNF83-204, ZNF83-205, ZNF83-210, ZNF83-219, ZNF83-209	protein_coding, protein_coding, protein_coding, protein_coding, protein_coding, protein_coding, protein_coding, protein_coding, protein_coding, protein_coding
ENSG00000197933,13	ZNF823	1.231093	3.333550333	70.18528755	-1.515986171	0.231439296	9.49E-13	6.26E-12	TRUE	TRUE	FALSE	FALSE	ENST00000341191,11, ENST00000440527,1	ZNF823-201, ZNF823-203	protein_coding, protein_coding
ENSG00000080845,19	DLGAP4	2.909077	7.562339333	217.3734662	-1.531426965	0.095815286	3.85E-59	2.07E-57	TRUE	TRUE	TRUE	FALSE	ENST00000373913,7, ENST00000339266,10, ENST00000373907,6, ENST00000475894,5, ENST00000340491,8, ENST00000489701,5	DLGAP4-204, DLGAP4-201, DLGAP4-203, DLGAP4-205, DLGAP4-202, DLGAP4-212	protein_coding, protein_coding, protein_coding, protein_coding, protein_coding, protein_coding
ENSG00000188687,18	SLC4A5	0.238706667	0.636675667	244.6020556	-1.537275836	0.171404206	5.86E-21	6.80E-20	FALSE	FALSE	FALSE	FALSE	ENST00000394019,7, ENST00000346834,8, ENST00000423644,5, ENST00000358683,8, ENST00000377632,5, ENST00000377634,8	SLC4A5-205, SLC4A5-201, SLC4A5-206, SLC4A5-202, SLC4A5-203, SLC4A5-204	protein_coding, protein_coding, protein_coding, protein_coding, protein_coding, protein_coding
ENSG00000124140,15	SLC12A5	2.351857	7.128310333	21.90008225	-1.553903303	0.381146391	4.38E-07	1.65E-06	TRUE	TRUE	TRUE	FALSE	ENST00000454036,6, ENST00000628272,1, ENST00000626701,1, ENST00000616202,4, ENST00000616933,4, ENST00000626937,2, ENST00000243964,7	SLC12A5-205, SLC12A5-218, SLC12A5-215, SLC12A5-209, SLC12A5-210, SLC12A5-216, SLC12A5-201	protein_coding, protein_coding, protein_coding, protein_coding, protein_coding, protein_coding, protein_coding
ENSG00000125851,10	PCSK2	0.138707667	0.460986667	14.49947754	-1.584673431	0.480639085	6.61E-06	2.13E-05	FALSE	FALSE	FALSE	FALSE	ENST00000377899,5, ENST00000262545,7, ENST00000536609,1	PCSK2-202, PCSK2-201, PCSK2-205	protein_coding, protein_coding, protein_coding
ENSG00000215187,13	FAM166B	0.011654	0.227295	5.585859074	-1.58979149	1.590923179	0.001091112	0.002543453	FALSE	FALSE	FALSE	FALSE	ENST00000492890,5, ENST00000399742,7, ENST00000447837,1	FAM166B-205, FAM166B-201, FAM166B-202	protein_coding, protein_coding, protein_coding
ENSG00000161551,15	ZNF577	0.515187	1.402734667	226.4396313	-1.596995431	0.118112438	2.66E-43	8.84E-42	TRUE	FALSE	FALSE	FALSE	ENST00000451628,9, ENST00000639636,2, ENST00000301399,12, ENST00000638348,2	ZNF577-202, ZNF577-214, ZNF577-201, ZNF577-204	protein_coding, protein_coding, protein_coding, protein_coding
ENSG00000143110,12	C1orf162	0.176631667	0.704887667	39.47697536	-1.615820521	0.614132634	4.21E-05	0.000121181	FALSE	FALSE	FALSE	FALSE	ENST00000343534,9, ENST00000369718,4	C1orf162-201, C1orf162-202	protein_coding, protein_coding
ENSG00000184486,10	POU3F2	2.991457	8.617801	252.5100611	-1.679351863	0.105101151	4.15E-59	2.22E-57	TRUE	TRUE	TRUE	FALSE	ENST00000328345,8	POU3F2-201	protein_coding
ENSG00000107731,12	UNC5B	4.410189333	12.68013533	1061.49138	-1.682704259	0.062315675	3.34E-162	1.61E-159	TRUE	TRUE	TRUE	TRUE	ENST00000335350,10, ENST00000373192,4	UNC5B-201, UNC5B-202	protein_coding, protein_coding
ENSG00000250722,6	SELENOP	2.116485333	6.228113	67.70182631	-1.688480392	0.153060169	5.54E-30	1.03E-28	TRUE	TRUE	TRUE	FALSE	ENST00000514985,6, ENST00000511224,5, ENST00000506577,5, ENST00000507920,5	SELENOP-214, SELENOP-209, SELENOP-203, SELENOP-204	protein_coding, protein_coding, protein_coding, protein_coding
ENSG00000168772,12	CXXC4	0.950079	2.835796667	66.23063232	-1.694946103	0.166453095	4.69E-26	7.26E-25	TRUE	TRUE	FALSE	FALSE	ENST00000394767,3, ENST00000698535,1	CXXC4-201, CXXC4-204	protein_coding, protein_coding
ENSG00000125968,9	ID1	4.395372333	12.96216967	130.6169379	-1.708537009	0.120526677	2.84E-47	1.07E-45	TRUE	TRUE	TRUE	TRUE	ENST00000376105,4, ENST00000376112,4	ID1-201, ID1-202	protein_coding, protein_coding
ENSG00000268182,6	SMIM17	0.521945333	1.669213333	31.3404528	-1.720739504	0.307464342	2.77E-10	1.46E-09	TRUE	FALSE	FALSE	FALSE	ENST00000598409,6, ENST00000600547,1	SMIM17-201, SMIM17-202	protein_coding, protein_coding
ENSG00000123901,9	GPR83	0.100751	0.335564667	25.51703182	-1.721843053	0.352693911	1.12E-08	5.05E-08	FALSE	FALSE	FALSE	FALSE	ENST00000243673,7, ENST00000539203,2	GPR83-201, GPR83-202	protein_coding, protein_coding
ENSG00000198453,14	ZNF568	2.154021667	6.492384667	217.3111903	-1.726195185	0.13762035	9.03E-38	2.41E-36	TRUE	TRUE	TRUE	FALSE	ENST00000427117,5, ENST00000333987,12, ENST00000415168,5, ENST00000455427,6, ENST00000619231,4, ENST00000617745,4, ENST00000586353,5	ZNF568-203, ZNF568-201, ZNF568-202, ZNF568-206, ZNF568-215, ZNF568-214, ZNF568-208	protein_coding, protein_coding, protein_coding, protein_coding, protein_coding, protein_coding, protein_coding
ENSG00000168890,14	TMEM150A	1.596628	5.038131333	77.32536477	-1.772619618	0.179086482	7.69E-25	1.10E-23	TRUE	TRUE	FALSE	FALSE	ENST00000334462,10, ENST00000306353,7, ENST00000409668,1	TMEM150A-202, TMEM150A-201, TMEM150A-203	protein_coding, protein_coding, protein_coding
ENSG00000197457,10	STMN3	1.770803333	5.461442667	181.5593933	-1.779886698	0.104484779	9.47E-67	6.55E-65	TRUE	TRUE	TRUE	FALSE	ENST00000540534,5, ENST00000370053,3	STMN3-202, STMN3-201	protein_coding, protein_coding
ENSG00000160678,12	S100A1	0.295553333	1.380866	7.568607737	-1.781211917	0.762711325	7.13E-05	0.00019899	TRUE	FALSE	FALSE	FALSE	ENST00000368698,3, ENST00000368696,3, ENST00000292169,6	S100A1-203, S100A1-202, S100A1-201	protein_coding, protein_coding, protein_coding
ENSG00000100979,15	PLTP	13.38280767	41.091678	807.3825184	-1.782981939	0.063350662	6.11E-176	3.77E-173	TRUE	TRUE	TRUE	TRUE	ENST00000354050,8, ENST00000372431,8, ENST00000372420,5, ENST00000477313,5, ENST00000420868,2	PLTP-201, PLTP-203, PLTP-202, PLTP-205, PLTP-204	protein_coding, protein_coding, protein_coding, protein_coding, protein_coding
ENSG00000042781,14	USH2A	0.011321	0.050708333	8.157039465	-1.842830647	0.619188829	1.28E-05	3.98E-05	FALSE	FALSE	FALSE	FALSE	ENST00000674083,1, ENST00000307340,8, ENST00000366942,3	USH2A-205, USH2A-201, USH2A-202	protein_coding, protein_coding, protein_coding
ENSG00000185869,15	ZNF829	0.889981333	3.169860333	114.3756603	-1.977121585	0.127442071	3.82E-56	1.86E-54	TRUE	TRUE	FALSE	FALSE	ENST00000520965,5, ENST00000391711,8	ZNF829-203, ZNF829-201	protein_coding, protein_coding
ENSG00000102174,10	PHEX	0.067119333	0.275735	17.96513067	-2.002626865	0.388369207	2.11E-09	1.02E-08	FALSE	FALSE	FALSE	FALSE	ENST00000379374,5, ENST00000684356,1	PHEX-201, PHEX-210	protein_coding, protein_coding
ENSG00000108405,4	P2RX1	0.018846	0.152290667	4.475663037	-2.028686913	1.136439006	0.000186055	0.000486591	FALSE	FALSE	FALSE	FALSE	ENST00000225538,4	P2RX1-201	protein_coding
ENSG00000183023,18	SLC8A1	1.091799667	4.146929333	231.7085743	-2.059159168	0.15126294	3.68E-44	1.26E-42	TRUE	TRUE	FALSE	FALSE	ENST00000406785,6, ENST00000332839,9, ENST00000403092,5, ENST00000405901,7, ENST00000402441,5, ENST00000405269,5, ENST00000406391,2, ENST00000408028,6	SLC8A1-207, SLC8A1-201, SLC8A1-203, SLC8A1-205, SLC8A1-202, SLC8A1-204, SLC8A1-206, SLC8A1-209	protein_coding, protein_coding, protein_coding, protein_coding, protein_coding, protein_coding, protein_coding, protein_coding
ENSG00000165917,10	RAPSN	0.087342	0.433133333	15.45117671	-2.083769123	0.596378253	2.15E-06	7.42E-06	FALSE	FALSE	FALSE	FALSE	ENST00000298854,7, ENST00000352508,7, ENST00000524487,5, ENST00000529341,1	RAPSN-201, RAPSN-202, RAPSN-203, RAPSN-205	protein_coding, protein_coding, protein_coding, protein_coding
ENSG00000150551,11	LYPD1	2.07331	8.364338667	126.2901737	-2.153230262	0.15046129	1.64E-48	6.43E-47	TRUE	TRUE	TRUE	FALSE	ENST00000397463,3, ENST00000345008,6	LYPD1-202, LYPD1-201	protein_coding, protein_coding
ENSG00000196421,9	C20orf204	0.140867	0.758391333	19.49605689	-2.223420077	0.585938284	6.99E-07	2.57E-06	FALSE	FALSE	FALSE	FALSE	ENST00000636176,2	C20orf204-205	protein_coding
ENSG00000172346,15	CSDC2	0.038991333	0.261604	6.189705023	-2.270893737	0.863378803	2.30E-05	6.86E-05	FALSE	FALSE	FALSE	FALSE	ENST00000306149,12	CSDC2-201	protein_coding
ENSG00000244094,2	SPRR2F	0.217645333	2.083157	3.112968996	-2.33072074	1.166175364	9.40E-05	0.000257363	TRUE	FALSE	FALSE	FALSE	ENST00000468739,2	SPRR2F-201	protein_coding
ENSG00000173267,14	SNCG	0.052177	0.525325667	9.583744557	-2.390425591	1.146220657	7.52E-05	0.000208916	FALSE	FALSE	FALSE	FALSE	ENST00000372017,4, ENST00000348795,8	SNCG-202, SNCG-201	protein_coding, protein_coding
ENSG00000102359,9	SRPX2	0.009324333	0.080816333	3.577000788	-2.406491275	1.031711306	4.33E-05	0.000124284	FALSE	FALSE	FALSE	FALSE	ENST00000373004,5	SRPX2-201	protein_coding
ENSG00000173041,12	ZNF680	1.208229333	6.071163667	99.02482496	-2.470920462	0.151436598	4.41E-62	2.63E-60	TRUE	TRUE	TRUE	FALSE	ENST00000309683,11, ENST00000447137,2	ZNF680-201, ZNF680-202	protein_coding, protein_coding
ENSG00000215529,13	EFCAB8	0.010361333	0.090355	18.55851259	-2.523360904	0.900435727	1.32E-05	4.09E-05	FALSE	FALSE	FALSE	FALSE	ENST00000400522,9, ENST00000618684,1	EFCAB8-201, EFCAB8-204	protein_coding, protein_coding
ENSG00000196502,14	SULT1A1	0.251023	1.54968	21.34546222	-2.678709588	0.350850036	1.62E-16	1.41E-15	TRUE	FALSE	FALSE	FALSE	ENST00000569554,5, ENST00000314752,12	SULT1A1-205, SULT1A1-201	protein_coding, protein_coding
ENSG00000101115,13	SALL4	0.049330333	0.365184667	18.87137977	-2.954137202	0.481533852	7.90E-12	4.85E-11	FALSE	FALSE	FALSE	FALSE	ENST00000217086,9, ENST00000371539,7, ENST00000395997,3	SALL4-201, SALL4-202, SALL4-203	protein_coding, protein_coding, protein_coding
ENSG00000196268,12	ZNF493	0.347909667	2.885346667	50.23130258	-3.051204994	0.503491632	1.41E-11	8.49E-11	TRUE	TRUE	FALSE	FALSE	ENST00000596302,5, ENST00000594390,5, ENST00000355504,4, ENST00000392288,7, ENST00000339914,6, ENST00000599461,1	ZNF493-205, ZNF493-204, ZNF493-202, ZNF493-203, ZNF493-201, ZNF493-208	protein_coding, protein_coding, protein_coding, protein_coding, protein_coding, protein_coding
ENSG00000196711,9	ALKAL1	1.66626	12.87187	40.20297391	-3.070041037	0.241504342	8.95E-39	2.46E-37	TRUE	TRUE	TRUE	TRUE	ENST00000358543,9, ENST00000523939,1	ALKAL1-201, ALKAL1-202	protein_coding, protein_coding
ENSG00000130234,13	ACE2	0.024861667	0.247089	7.665627882	-3.143958537	0.631837261	5.76E-09	2.67E-08	FALSE	FALSE	FALSE	FALSE	ENST00000679162,1, ENST00000679212,1, ENST00000679278,1, ENST00000678046,1, ENST00000677282,1, ENST00000680121,1, ENST00000427411,2, ENST00000678073,1, ENST00000252519,8	ACE2-208, ACE2-209, ACE2-210, ACE2-206, ACE2-205, ACE2-211, ACE2-202, ACE2-207, ACE2-201	protein_coding, protein_coding, protein_coding, protein_coding, protein_coding, protein_coding, protein_coding, protein_coding, protein_coding
ENSG00000167562,14	ZNF701	0.207741667	1.764084667	49.05106461	-3.195800508	0.285697425	1.06E-30	2.06E-29	TRUE	FALSE	FALSE	FALSE	ENST00000391785,8, ENST00000301093,6, ENST00000540331,1	ZNF701-202, ZNF701-201, ZNF701-204	protein_coding, protein_coding, protein_coding
ENSG00000173198,6	CYSLTR1	1.670265	13.92315167	99.9299145	-3.211906946	0.157477436	5.32E-94	7.39E-92	TRUE	TRUE	TRUE	TRUE	ENST00000373304,4, ENST00000614798,1	CYSLTR1-201, CYSLTR1-203	protein_coding, protein_coding
ENSG00000000005,6	TNMD	9.479776	114.3119387	1061.595304	-3.756818108	0.074648188	0	0	TRUE	TRUE	TRUE	TRUE	ENST00000373031,5	TNMD-201	protein_coding
ENSG00000177191,3	B3GNT8	0.014556667	0.536249333	3.413487559	-3.781530841	1.675714751	2.46E-05	7.32E-05	FALSE	FALSE	FALSE	FALSE	ENST00000691102,1, ENST00000321702,2	B3GNT8-204, B3GNT8-201	protein_coding, protein_coding
ENSG00000077279,20	DCX	0.009550333	0.166675333	5.788185503	-3.828713527	0.82828966	4.08E-08	1.72E-07	FALSE	FALSE	FALSE	FALSE	ENST00000371993,7, ENST00000680476,1, ENST00000358070,10, ENST00000636035,2, ENST00000635795,1, ENST00000637570,1, ENST00000356220,8, ENST00000488120,2, ENST00000637453,1, ENST00000496551,2	DCX-203, DCX-212, DCX-202, DCX-208, DCX-207, DCX-211, DCX-201, DCX-205, DCX-210, DCX-206	protein_coding, protein_coding, protein_coding, protein_coding, protein_coding, protein_coding, protein_coding, protein_coding, protein_coding, protein_coding
ENSG00000197013,11	ZNF429	0	0.119128333	4.093634722	-3.884818139	1.933097561	3.34E-05	9.76E-05	FALSE	FALSE	FALSE	FALSE	ENST00000358491,9, ENST00000597078,5	ZNF429-201, ZNF429-206	protein_coding, protein_coding
ENSG00000171295,13	ZNF440	0.205524667	3.219742	114.3752864	-4.09395198	0.217414986	2.06E-80	2.13E-78	TRUE	TRUE	FALSE	FALSE	ENST00000304060,10	ZNF440-201	protein_coding
ENSG00000136960,13	ENPP2	0.104908667	1.780083333	31.07019783	-4.126145842	0.354168156	9.66E-33	2.04E-31	TRUE	FALSE	FALSE	FALSE	ENST00000259486,10, ENST00000075322,11, ENST00000427067,6, ENST00000522167,5, ENST00000522826,5	ENPP2-202, ENPP2-201, ENPP2-203, ENPP2-207, ENPP2-208	protein_coding, protein_coding, protein_coding, protein_coding, protein_coding
ENSG00000112175,8	BMP5	0.052780333	0.926634333	13.51205121	-4.14893709	0.515672475	2.84E-17	2.60E-16	FALSE	FALSE	FALSE	FALSE	ENST00000370830,4	BMP5-201	protein_coding
ENSG00000132386,11	SERPINF1	1.199777667	19.84413133	237.3668804	-4.204679377	0.146241733	3.90E-183	2.68E-180	TRUE	TRUE	TRUE	TRUE	ENST00000254722,9	SERPINF1-201	protein_coding
ENSG00000176046,9	NUPR1	0.010620667	0.455909667	8.312867392	-4.333522314	1.2543849	1.74E-06	6.06E-06	FALSE	FALSE	FALSE	FALSE	ENST00000324873,8, ENST00000395641,2	NUPR1-201, NUPR1-202	protein_coding, protein_coding
ENSG00000184351,8	KRTAP19-1	1.753556	37.743101	39.36126692	-4.54465206	0.288072851	1.41E-57	7.15E-56	TRUE	TRUE	TRUE	TRUE	ENST00000390689,3	KRTAP19-1-201	protein_coding
ENSG00000197044,11	ZNF441	0.018048	0.673146667	19.95449792	-5.04118548	0.610305631	2.69E-18	2.66E-17	FALSE	FALSE	FALSE	FALSE	ENST00000357901,5	ZNF441-201	protein_coding
ENSG00000091482,8	SMPX	0	0.786803	4.049701822	-5.081234559	1.473264646	1.27E-06	4.51E-06	FALSE	FALSE	FALSE	FALSE	ENST00000379494,4, ENST00000646008,1	SMPX-201, SMPX-203	protein_coding, protein_coding
ENSG00000162576,17	MXRA8	0.241047667	9.204909	167.4126034	-5.406829956	0.213968659	1.06E-142	3.90E-140	TRUE	TRUE	TRUE	FALSE	ENST00000342753,8, ENST00000309212,11, ENST00000445648,5, ENST00000477278,3	MXRA8-202, MXRA8-201, MXRA8-203, MXRA8-209	protein_coding, protein_coding, protein_coding, protein_coding
ENSG00000196466,10	ZNF799	0.021378333	1.278341333	24.84515324	-5.577502308	0.718335487	1.07E-16	9.48E-16	TRUE	FALSE	FALSE	FALSE	ENST00000419318,5, ENST00000430385,3, ENST00000595766,1	ZNF799-201, ZNF799-202, ZNF799-204	protein_coding, protein_coding, protein_coding
ENSG00000079102,16	RUNX1T1	0.028447	1.362918667	36.01491926	-5.632061954	0.454386445	3.77E-37	9.79E-36	TRUE	FALSE	FALSE	FALSE	ENST00000613886,4, ENST00000617740,4, ENST00000613302,4, ENST00000436581,6, ENST00000614812,4, ENST00000265814,4, ENST00000615601,4, ENST00000523629,5, ENST00000396218,5, ENST00000360348,6, ENST00000422361,6, ENST00000520724,5, ENST00000518844,5, ENST00000521553,5	RUNX1T1-249, RUNX1T1-252, RUNX1T1-248, RUNX1T1-205, RUNX1T1-250, RUNX1T1-201, RUNX1T1-251, RUNX1T1-246, RUNX1T1-203, RUNX1T1-202, RUNX1T1-204, RUNX1T1-227, RUNX1T1-215, RUNX1T1-234	protein_coding, protein_coding, protein_coding, protein_coding, protein_coding, protein_coding, protein_coding, protein_coding, protein_coding, protein_coding, protein_coding, protein_coding, protein_coding, protein_coding
ENSG00000180855,16	ZNF443	0.009913667	1.296237333	23.39228615	-6.37076392	1.106620289	6.58E-11	3.70E-10	TRUE	FALSE	FALSE	FALSE	ENST00000301547,10	ZNF443-201	protein_coding
ENSG00000203326,12	ZNF525	0	0.415732	14.64492457	-6.855655402	1.284134638	5.23E-10	2.70E-09	FALSE	FALSE	FALSE	FALSE	ENST00000491101,5, ENST00000474037,6, ENST00000467003,1, ENST00000475179,5, ENST00000593918,1	ZNF525-204, ZNF525-202, ZNF525-201, ZNF525-203, ZNF525-206	protein_coding, protein_coding, protein_coding, protein_coding, protein_coding
ENSG00000111432,5	FZD10	0.002694333	0.900317	10.81421734	-7.096723176	1.246430191	7.04E-11	3.93E-10	FALSE	FALSE	FALSE	FALSE	ENST00000539839,1, ENST00000229030,5	FZD10-202, FZD10-201	protein_coding, protein_coding
ENSG00000121413,13	ZSCAN18	0	0.719599333	29.76925948	-7.519321098	1.18458741	1.24E-12	8.11E-12	FALSE	FALSE	FALSE	FALSE	ENST00000240727,10, ENST00000601144,6, ENST00000421612,6, ENST00000600404,1, ENST00000595944,1	ZSCAN18-201, ZSCAN18-217, ZSCAN18-202, ZSCAN18-212, ZSCAN18-208	protein_coding, protein_coding, protein_coding, protein_coding, protein_coding
ENSG00000196867,8	ZFP28	0	1.249593667	32.85016855	-8.451303627	1.165327593	1.96E-15	1.58E-14	TRUE	FALSE	FALSE	FALSE	ENST00000301318,8, ENST00000591844,5	ZFP28-201, ZFP28-204	protein_coding, protein_coding
ENSG00000242852,7	ZNF709	0	1.598413667	49.84511749	-8.918271545	1.150497325	3.89E-17	3.55E-16	TRUE	FALSE	FALSE	FALSE	ENST00000397732,8	ZNF709-201	protein_coding
