# Supplementary material for: The helicase domain of human Dicer prevents RNAi-independent activation of antiviral and inflammatory pathways
Source: EMBO J. 2024 Jan 29;43(5):7. doi: 10.1038/s44318-024-00035-2 (PMC10907635; doi:10.1038/s44318-024-00035-2)
Supplement: Supplementary file 9 — Source Data Fig. 8 [file 44318_2024_35_MOESM9_ESM.zip]

Archive with 188 entries (163 files):
- EMBOJ-2023-115792R2_SourceData_Fig8/
- __MACOSX/._EMBOJ-2023-115792R2_SourceData_Fig8
- EMBOJ-2023-115792R2_SourceData_Fig8/Figure8.pdf
- __MACOSX/EMBOJ-2023-115792R2_SourceData_Fig8/._Figure8.pdf
- EMBOJ-2023-115792R2_SourceData_Fig8/.DS_Store
- __MACOSX/EMBOJ-2023-115792R2_SourceData_Fig8/._.DS_Store
- EMBOJ-2023-115792R2_SourceData_Fig8/Fig8F_plaque_assays.xlsx
- __MACOSX/EMBOJ-2023-115792R2_SourceData_Fig8/._Fig8F_plaque_assays.xlsx
- EMBOJ-2023-115792R2_SourceData_Fig8/Fig_8A western blot/
- __MACOSX/EMBOJ-2023-115792R2_SourceData_Fig8/._Fig_8A western blot
- EMBOJ-2023-115792R2_SourceData_Fig8/Fig_8B western blot/
- __MACOSX/EMBOJ-2023-115792R2_SourceData_Fig8/._Fig_8B western blot
- EMBOJ-2023-115792R2_SourceData_Fig8/Fig_8D western blot/
- __MACOSX/EMBOJ-2023-115792R2_SourceData_Fig8/._Fig_8D western blot
- EMBOJ-2023-115792R2_SourceData_Fig8/Fig8C-E_RT-qPCR.xlsx
- __MACOSX/EMBOJ-2023-115792R2_SourceData_Fig8/._Fig8C-E_RT-qPCR.xlsx
- EMBOJ-2023-115792R2_SourceData_Fig8/Fig8A-B-D_quantifications_Western_Blot.xlsx
- __MACOSX/EMBOJ-2023-115792R2_SourceData_Fig8/._Fig8A-B-D_quantifications_Western_Blot.xlsx
- EMBOJ-2023-115792R2_SourceData_Fig8/Fig_8A western blot/.DS_Store
- __MACOSX/EMBOJ-2023-115792R2_SourceData_Fig8/Fig_8A western blot/._.DS_Store
- EMBOJ-2023-115792R2_SourceData_Fig8/Fig_8A western blot/R1/
- __MACOSX/EMBOJ-2023-115792R2_SourceData_Fig8/Fig_8A western blot/._R1
- EMBOJ-2023-115792R2_SourceData_Fig8/Fig_8A western blot/R3/
- __MACOSX/EMBOJ-2023-115792R2_SourceData_Fig8/Fig_8A western blot/._R3
- EMBOJ-2023-115792R2_SourceData_Fig8/Fig_8A western blot/R2/
- __MACOSX/EMBOJ-2023-115792R2_SourceData_Fig8/Fig_8A western blot/._R2
- EMBOJ-2023-115792R2_SourceData_Fig8/Fig_8B western blot/.DS_Store
- __MACOSX/EMBOJ-2023-115792R2_SourceData_Fig8/Fig_8B western blot/._.DS_Store
- EMBOJ-2023-115792R2_SourceData_Fig8/Fig_8B western blot/R1/
- __MACOSX/EMBOJ-2023-115792R2_SourceData_Fig8/Fig_8B western blot/._R1
- EMBOJ-2023-115792R2_SourceData_Fig8/Fig_8B western blot/R3/
- __MACOSX/EMBOJ-2023-115792R2_SourceData_Fig8/Fig_8B western blot/._R3
- EMBOJ-2023-115792R2_SourceData_Fig8/Fig_8B western blot/R2/
- __MACOSX/EMBOJ-2023-115792R2_SourceData_Fig8/Fig_8B western blot/._R2
- EMBOJ-2023-115792R2_SourceData_Fig8/Fig_8D western blot/.DS_Store
- __MACOSX/EMBOJ-2023-115792R2_SourceData_Fig8/Fig_8D western blot/._.DS_Store
- EMBOJ-2023-115792R2_SourceData_Fig8/Fig_8D western blot/R1/
- __MACOSX/EMBOJ-2023-115792R2_SourceData_Fig8/Fig_8D western blot/._R1
- EMBOJ-2023-115792R2_SourceData_Fig8/Fig_8D western blot/R3/
- __MACOSX/EMBOJ-2023-115792R2_SourceData_Fig8/Fig_8D western blot/._R3
- EMBOJ-2023-115792R2_SourceData_Fig8/Fig_8D western blot/R2/
- __MACOSX/EMBOJ-2023-115792R2_SourceData_Fig8/Fig_8D western blot/._R2
- EMBOJ-2023-115792R2_SourceData_Fig8/Fig_8A western blot/R1/p65/
- __MACOSX/EMBOJ-2023-115792R2_SourceData_Fig8/Fig_8A western blot/R1/._p65
- EMBOJ-2023-115792R2_SourceData_Fig8/Fig_8A western blot/R1/Capsid/
- __MACOSX/EMBOJ-2023-115792R2_SourceData_Fig8/Fig_8A western blot/R1/._Capsid
- EMBOJ-2023-115792R2_SourceData_Fig8/Fig_8A western blot/R3/western p-p65.tiff
- __MACOSX/EMBOJ-2023-115792R2_SourceData_Fig8/Fig_8A western blot/R3/._western p-p65.tiff
- EMBOJ-2023-115792R2_SourceData_Fig8/Fig_8A western blot/R3/western p65.tiff
- __MACOSX/EMBOJ-2023-115792R2_SourceData_Fig8/Fig_8A western blot/R3/._western p65.tiff
- EMBOJ-2023-115792R2_SourceData_Fig8/Fig_8A western blot/R3/western capsid.tiff
- __MACOSX/EMBOJ-2023-115792R2_SourceData_Fig8/Fig_8A western blot/R3/._western capsid.tiff
- EMBOJ-2023-115792R2_SourceData_Fig8/Fig_8A western blot/R3/western dicer.tiff
- __MACOSX/EMBOJ-2023-115792R2_SourceData_Fig8/Fig_8A western blot/R3/._western dicer.tiff
- EMBOJ-2023-115792R2_SourceData_Fig8/Fig_8A western blot/R3/western tubulin.tiff
- __MACOSX/EMBOJ-2023-115792R2_SourceData_Fig8/Fig_8A western blot/R3/._western tubulin.tiff
- EMBOJ-2023-115792R2_SourceData_Fig8/Fig_8A western blot/R2/western p-p65.tiff
- __MACOSX/EMBOJ-2023-115792R2_SourceData_Fig8/Fig_8A western blot/R2/._western p-p65.tiff
- EMBOJ-2023-115792R2_SourceData_Fig8/Fig_8A western blot/R2/western p65.tiff
- __MACOSX/EMBOJ-2023-115792R2_SourceData_Fig8/Fig_8A western blot/R2/._western p65.tiff
- EMBOJ-2023-115792R2_SourceData_Fig8/Fig_8A western blot/R2/western capsid.tiff
- __MACOSX/EMBOJ-2023-115792R2_SourceData_Fig8/Fig_8A western blot/R2/._western capsid.tiff
- EMBOJ-2023-115792R2_SourceData_Fig8/Fig_8A western blot/R2/western dicer.tiff
- __MACOSX/EMBOJ-2023-115792R2_SourceData_Fig8/Fig_8A western blot/R2/._western dicer.tiff
- EMBOJ-2023-115792R2_SourceData_Fig8/Fig_8A western blot/R2/western tubulin.tiff
- __MACOSX/EMBOJ-2023-115792R2_SourceData_Fig8/Fig_8A western blot/R2/._western tubulin.tiff
- EMBOJ-2023-115792R2_SourceData_Fig8/Fig_8B western blot/R1/western p-p65.tiff
- __MACOSX/EMBOJ-2023-115792R2_SourceData_Fig8/Fig_8B western blot/R1/._western p-p65.tiff
- EMBOJ-2023-115792R2_SourceData_Fig8/Fig_8B western blot/R1/western p65.tiff
- __MACOSX/EMBOJ-2023-115792R2_SourceData_Fig8/Fig_8B western blot/R1/._western p65.tiff
- EMBOJ-2023-115792R2_SourceData_Fig8/Fig_8B western blot/R1/western capsid.tiff
- __MACOSX/EMBOJ-2023-115792R2_SourceData_Fig8/Fig_8B western blot/R1/._western capsid.tiff
- EMBOJ-2023-115792R2_SourceData_Fig8/Fig_8B western blot/R1/western dicer.tiff
- __MACOSX/EMBOJ-2023-115792R2_SourceData_Fig8/Fig_8B western blot/R1/._western dicer.tiff
- EMBOJ-2023-115792R2_SourceData_Fig8/Fig_8B western blot/R1/western tubulin.tiff
- __MACOSX/EMBOJ-2023-115792R2_SourceData_Fig8/Fig_8B western blot/R1/._western tubulin.tiff
- EMBOJ-2023-115792R2_SourceData_Fig8/Fig_8B western blot/R3/p-p65/
- __MACOSX/EMBOJ-2023-115792R2_SourceData_Fig8/Fig_8B western blot/R3/._p-p65
- EMBOJ-2023-115792R2_SourceData_Fig8/Fig_8B western blot/R3/p65/
- __MACOSX/EMBOJ-2023-115792R2_SourceData_Fig8/Fig_8B western blot/R3/._p65
- EMBOJ-2023-115792R2_SourceData_Fig8/Fig_8B western blot/R2/p-p65/
- __MACOSX/EMBOJ-2023-115792R2_SourceData_Fig8/Fig_8B western blot/R2/._p-p65
- EMBOJ-2023-115792R2_SourceData_Fig8/Fig_8B western blot/R2/p65/
- __MACOSX/EMBOJ-2023-115792R2_SourceData_Fig8/Fig_8B western blot/R2/._p65
- EMBOJ-2023-115792R2_SourceData_Fig8/Fig_8D western blot/R1/ikba/
- __MACOSX/EMBOJ-2023-115792R2_SourceData_Fig8/Fig_8D western blot/R1/._ikba
- EMBOJ-2023-115792R2_SourceData_Fig8/Fig_8D western blot/R1/p65/
- __MACOSX/EMBOJ-2023-115792R2_SourceData_Fig8/Fig_8D western blot/R1/._p65
- EMBOJ-2023-115792R2_SourceData_Fig8/Fig_8D western blot/R3/ikba/
- __MACOSX/EMBOJ-2023-115792R2_SourceData_Fig8/Fig_8D western blot/R3/._ikba
- EMBOJ-2023-115792R2_SourceData_Fig8/Fig_8D western blot/R3/p65/
- __MACOSX/EMBOJ-2023-115792R2_SourceData_Fig8/Fig_8D western blot/R3/._p65
- EMBOJ-2023-115792R2_SourceData_Fig8/Fig_8D western blot/R2/ikba/
- __MACOSX/EMBOJ-2023-115792R2_SourceData_Fig8/Fig_8D western blot/R2/._ikba
- EMBOJ-2023-115792R2_SourceData_Fig8/Fig_8D western blot/R2/p65/
- __MACOSX/EMBOJ-2023-115792R2_SourceData_Fig8/Fig_8D western blot/R2/._p65
- EMBOJ-2023-115792R2_SourceData_Fig8/Fig_8A western blot/R1/p65/western p-p65.tiff
- __MACOSX/EMBOJ-2023-115792R2_SourceData_Fig8/Fig_8A western blot/R1/p65/._western p-p65.tiff
- EMBOJ-2023-115792R2_SourceData_Fig8/Fig_8A western blot/R1/p65/western p65.tiff
- __MACOSX/EMBOJ-2023-115792R2_SourceData_Fig8/Fig_8A western blot/R1/p65/._western p65.tiff
- EMBOJ-2023-115792R2_SourceData_Fig8/Fig_8A western blot/R1/p65/western dicer.tiff
- __MACOSX/EMBOJ-2023-115792R2_SourceData_Fig8/Fig_8A western blot/R1/p65/._western dicer.tiff
- EMBOJ-2023-115792R2_SourceData_Fig8/Fig_8A western blot/R1/p65/western tubulin.tiff
- __MACOSX/EMBOJ-2023-115792R2_SourceData_Fig8/Fig_8A western blot/R1/p65/._western tubulin.tiff
- EMBOJ-2023-115792R2_SourceData_Fig8/Fig_8A western blot/R1/Capsid/western capsid.tiff
- __MACOSX/EMBOJ-2023-115792R2_SourceData_Fig8/Fig_8A western blot/R1/Capsid/._western capsid.tiff
- EMBOJ-2023-115792R2_SourceData_Fig8/Fig_8A western blot/R1/Capsid/western dicer.tiff
- __MACOSX/EMBOJ-2023-115792R2_SourceData_Fig8/Fig_8A western blot/R1/Capsid/._western dicer.tiff
- EMBOJ-2023-115792R2_SourceData_Fig8/Fig_8A western blot/R1/Capsid/western tubulin.tiff
- __MACOSX/EMBOJ-2023-115792R2_SourceData_Fig8/Fig_8A western blot/R1/Capsid/._western tubulin.tiff
- EMBOJ-2023-115792R2_SourceData_Fig8/Fig_8B western blot/R3/p-p65/western p-p65.tiff
- __MACOSX/EMBOJ-2023-115792R2_SourceData_Fig8/Fig_8B western blot/R3/p-p65/._western p-p65.tiff
- EMBOJ-2023-115792R2_SourceData_Fig8/Fig_8B western blot/R3/p-p65/western capsid.tiff
- __MACOSX/EMBOJ-2023-115792R2_SourceData_Fig8/Fig_8B western blot/R3/p-p65/._western capsid.tiff
- EMBOJ-2023-115792R2_SourceData_Fig8/Fig_8B western blot/R3/p-p65/western tubulin.tiff
- __MACOSX/EMBOJ-2023-115792R2_SourceData_Fig8/Fig_8B western blot/R3/p-p65/._western tubulin.tiff
- EMBOJ-2023-115792R2_SourceData_Fig8/Fig_8B western blot/R3/p65/western p65.tiff
- __MACOSX/EMBOJ-2023-115792R2_SourceData_Fig8/Fig_8B western blot/R3/p65/._western p65.tiff
- EMBOJ-2023-115792R2_SourceData_Fig8/Fig_8B western blot/R3/p65/western dicer.tiff
- __MACOSX/EMBOJ-2023-115792R2_SourceData_Fig8/Fig_8B western blot/R3/p65/._western dicer.tiff
- EMBOJ-2023-115792R2_SourceData_Fig8/Fig_8B western blot/R3/p65/western tubulin.tiff
- __MACOSX/EMBOJ-2023-115792R2_SourceData_Fig8/Fig_8B western blot/R3/p65/._western tubulin.tiff
- EMBOJ-2023-115792R2_SourceData_Fig8/Fig_8B western blot/R2/p-p65/western p-p65.tiff
- __MACOSX/EMBOJ-2023-115792R2_SourceData_Fig8/Fig_8B western blot/R2/p-p65/._western p-p65.tiff
- EMBOJ-2023-115792R2_SourceData_Fig8/Fig_8B western blot/R2/p-p65/western capsid.tiff
- __MACOSX/EMBOJ-2023-115792R2_SourceData_Fig8/Fig_8B western blot/R2/p-p65/._western capsid.tiff
- EMBOJ-2023-115792R2_SourceData_Fig8/Fig_8B western blot/R2/p-p65/western tubulin.tiff
- __MACOSX/EMBOJ-2023-115792R2_SourceData_Fig8/Fig_8B western blot/R2/p-p65/._western tubulin.tiff
- EMBOJ-2023-115792R2_SourceData_Fig8/Fig_8B western blot/R2/p65/western p65.tiff
- __MACOSX/EMBOJ-2023-115792R2_SourceData_Fig8/Fig_8B western blot/R2/p65/._western p65.tiff
- EMBOJ-2023-115792R2_SourceData_Fig8/Fig_8B western blot/R2/p65/western dicer.tiff
- __MACOSX/EMBOJ-2023-115792R2_SourceData_Fig8/Fig_8B western blot/R2/p65/._western dicer.tiff
- EMBOJ-2023-115792R2_SourceData_Fig8/Fig_8B western blot/R2/p65/western tubulin.tiff
- __MACOSX/EMBOJ-2023-115792R2_SourceData_Fig8/Fig_8B western blot/R2/p65/._western tubulin.tiff
- EMBOJ-2023-115792R2_SourceData_Fig8/Fig_8D western blot/R1/ikba/western capsid.tiff
- __MACOSX/EMBOJ-2023-115792R2_SourceData_Fig8/Fig_8D western blot/R1/ikba/._western capsid.tiff
- EMBOJ-2023-115792R2_SourceData_Fig8/Fig_8D western blot/R1/ikba/western dicer.tiff
- __MACOSX/EMBOJ-2023-115792R2_SourceData_Fig8/Fig_8D western blot/R1/ikba/._western dicer.tiff
- EMBOJ-2023-115792R2_SourceData_Fig8/Fig_8D western blot/R1/ikba/western ikba.tiff
- __MACOSX/EMBOJ-2023-115792R2_SourceData_Fig8/Fig_8D western blot/R1/ikba/._western ikba.tiff
- EMBOJ-2023-115792R2_SourceData_Fig8/Fig_8D western blot/R1/ikba/western tubulin.tiff
- __MACOSX/EMBOJ-2023-115792R2_SourceData_Fig8/Fig_8D western blot/R1/ikba/._western tubulin.tiff
- EMBOJ-2023-115792R2_SourceData_Fig8/Fig_8D western blot/R1/p65/western p-p65.tiff
- __MACOSX/EMBOJ-2023-115792R2_SourceData_Fig8/Fig_8D western blot/R1/p65/._western p-p65.tiff
- EMBOJ-2023-115792R2_SourceData_Fig8/Fig_8D western blot/R1/p65/western p65.tiff
- __MACOSX/EMBOJ-2023-115792R2_SourceData_Fig8/Fig_8D western blot/R1/p65/._western p65.tiff
- EMBOJ-2023-115792R2_SourceData_Fig8/Fig_8D western blot/R1/p65/western capsid.tiff
- __MACOSX/EMBOJ-2023-115792R2_SourceData_Fig8/Fig_8D western blot/R1/p65/._western capsid.tiff
- EMBOJ-2023-115792R2_SourceData_Fig8/Fig_8D western blot/R1/p65/western dicer.tiff
- __MACOSX/EMBOJ-2023-115792R2_SourceData_Fig8/Fig_8D western blot/R1/p65/._western dicer.tiff
- EMBOJ-2023-115792R2_SourceData_Fig8/Fig_8D western blot/R1/p65/western tubulin.tiff
- __MACOSX/EMBOJ-2023-115792R2_SourceData_Fig8/Fig_8D western blot/R1/p65/._western tubulin.tiff
- EMBOJ-2023-115792R2_SourceData_Fig8/Fig_8D western blot/R3/ikba/western capsid.tiff
- __MACOSX/EMBOJ-2023-115792R2_SourceData_Fig8/Fig_8D western blot/R3/ikba/._western capsid.tiff
- EMBOJ-2023-115792R2_SourceData_Fig8/Fig_8D western blot/R3/ikba/western dicer.tiff
- __MACOSX/EMBOJ-2023-115792R2_SourceData_Fig8/Fig_8D western blot/R3/ikba/._western dicer.tiff
- EMBOJ-2023-115792R2_SourceData_Fig8/Fig_8D western blot/R3/ikba/western ikba.tiff
- __MACOSX/EMBOJ-2023-115792R2_SourceData_Fig8/Fig_8D western blot/R3/ikba/._western ikba.tiff
- EMBOJ-2023-115792R2_SourceData_Fig8/Fig_8D western blot/R3/ikba/western tubulin.tiff
- __MACOSX/EMBOJ-2023-115792R2_SourceData_Fig8/Fig_8D western blot/R3/ikba/._western tubulin.tiff
- EMBOJ-2023-115792R2_SourceData_Fig8/Fig_8D western blot/R3/p65/western p-p65.tiff
- __MACOSX/EMBOJ-2023-115792R2_SourceData_Fig8/Fig_8D western blot/R3/p65/._western p-p65.tiff
- EMBOJ-2023-115792R2_SourceData_Fig8/Fig_8D western blot/R3/p65/western p65.tiff
- __MACOSX/EMBOJ-2023-115792R2_SourceData_Fig8/Fig_8D western blot/R3/p65/._western p65.tiff
- EMBOJ-2023-115792R2_SourceData_Fig8/Fig_8D western blot/R3/p65/western capsid.tiff
- __MACOSX/EMBOJ-2023-115792R2_SourceData_Fig8/Fig_8D western blot/R3/p65/._western capsid.tiff
- EMBOJ-2023-115792R2_SourceData_Fig8/Fig_8D western blot/R3/p65/western dicer.tiff
- __MACOSX/EMBOJ-2023-115792R2_SourceData_Fig8/Fig_8D western blot/R3/p65/._western dicer.tiff
- EMBOJ-2023-115792R2_SourceData_Fig8/Fig_8D western blot/R3/p65/western tubulin.tiff
- __MACOSX/EMBOJ-2023-115792R2_SourceData_Fig8/Fig_8D western blot/R3/p65/._western tubulin.tiff
- EMBOJ-2023-115792R2_SourceData_Fig8/Fig_8D western blot/R2/ikba/western capsid.tiff
- __MACOSX/EMBOJ-2023-115792R2_SourceData_Fig8/Fig_8D western blot/R2/ikba/._western capsid.tiff
- EMBOJ-2023-115792R2_SourceData_Fig8/Fig_8D western blot/R2/ikba/western dicer.tiff
- __MACOSX/EMBOJ-2023-115792R2_SourceData_Fig8/Fig_8D western blot/R2/ikba/._western dicer.tiff
- EMBOJ-2023-115792R2_SourceData_Fig8/Fig_8D western blot/R2/ikba/western ikba.tiff
- __MACOSX/EMBOJ-2023-115792R2_SourceData_Fig8/Fig_8D western blot/R2/ikba/._western ikba.tiff
- EMBOJ-2023-115792R2_SourceData_Fig8/Fig_8D western blot/R2/ikba/western tubulin.tiff
- __MACOSX/EMBOJ-2023-115792R2_SourceData_Fig8/Fig_8D western blot/R2/ikba/._western tubulin.tiff
- EMBOJ-2023-115792R2_SourceData_Fig8/Fig_8D western blot/R2/p65/western p-p65.tiff
- __MACOSX/EMBOJ-2023-115792R2_SourceData_Fig8/Fig_8D western blot/R2/p65/._western p-p65.tiff
- EMBOJ-2023-115792R2_SourceData_Fig8/Fig_8D western blot/R2/p65/western p65.tiff
- __MACOSX/EMBOJ-2023-115792R2_SourceData_Fig8/Fig_8D western blot/R2/p65/._western p65.tiff
- EMBOJ-2023-115792R2_SourceData_Fig8/Fig_8D western blot/R2/p65/western capsid.tiff
- __MACOSX/EMBOJ-2023-115792R2_SourceData_Fig8/Fig_8D western blot/R2/p65/._western capsid.tiff
- EMBOJ-2023-115792R2_SourceData_Fig8/Fig_8D western blot/R2/p65/western dicer.tiff
- __MACOSX/EMBOJ-2023-115792R2_SourceData_Fig8/Fig_8D western blot/R2/p65/._western dicer.tiff
- EMBOJ-2023-115792R2_SourceData_Fig8/Fig_8D western blot/R2/p65/western tubulin.tiff
- __MACOSX/EMBOJ-2023-115792R2_SourceData_Fig8/Fig_8D western blot/R2/p65/._western tubulin.tiff
