# Supplementary material for: The helicase domain of human Dicer prevents RNAi-independent activation of antiviral and inflammatory pathways
Source: EMBO J. 2024 Jan 29;43(5):7. doi: 10.1038/s44318-024-00035-2 (PMC10907635; doi:10.1038/s44318-024-00035-2)
Supplement: Supplementary file 9 — Source Data Fig. 8 [file 44318_2024_35_MOESM9_ESM.zip › EMBOJ-2023-115792R2_SourceData_Fig8/Fig8F_plaque_assays.xlsx]

## Sheet: Figure 8
Figure 8F
	Replicate 1	Replicate 2	Replicate 3	Replicate 1	Replicate 2	Replicate 3	Replicate 1	Replicate 2	Replicate 3	Replicate 1	Replicate 2	Replicate 3
	DMSO 1h 1µM	DMSO 1h 1µM	DMSO 1h 1µM	DMSO 1h 5µM	DMSO 1h 5µM	DMSO 1h 5µM	BAY 1h 1µM	BAY 1h 1µM	BAY 1h 1µM	BAY 1h 5µM	BAY 1h 5µM	BAY 1h 5µM
NoDice FHA:DICER N1 - SINV-GFP	533000	217000	275000	308000	258000	250000	117000	375000	267000	1750000	1580000	1000000
