# Supplementary material for: The helicase domain of human Dicer prevents RNAi-independent activation of antiviral and inflammatory pathways
Source: EMBO J. 2024 Jan 29;43(5):7. doi: 10.1038/s44318-024-00035-2 (PMC10907635; doi:10.1038/s44318-024-00035-2)
Supplement: Supplementary file 9 — Source Data Fig. 8 [file 44318_2024_35_MOESM9_ESM.zip › EMBOJ-2023-115792R2_SourceData_Fig8/Fig8C-E_RT-qPCR.xlsx]

## Sheet: Figure 8
Figure 8C
	Replicate 1	Replicate 2	Replicate 3	Replicate 1	Replicate 2	Replicate 3
	NoDice∆PKR FHA:DICER N1 + MYC:CTRL	NoDice∆PKR FHA:DICER N1 + MYC:CTRL	NoDice∆PKR FHA:DICER N1 + MYC:CTRL	NoDice∆PKR FHA:DICER N1 + MYC:PKR WT	NoDice∆PKR FHA:DICER N1 + MYC:PKR WT	NoDice∆PKR FHA:DICER N1 + MYC:PKR WT
PTGS2	1	1	1	14.72	24.59	12.04
Figure 8E
	Replicate 1	Replicate 2	Replicate 3	Replicate 1	Replicate 2	Replicate 3	Replicate 1	Replicate 2	Replicate 3	Replicate 1	Replicate 2	Replicate 3
	DMSO 1µM	DMSO 1µM	DMSO 1µM	DMSO 5µM	DMSO 5µM	DMSO 5µM	BAY 1µM	BAY 1µM	BAY 1µM	BAY 5µM	BAY 5µM	BAY 5µM
PTGS2	1	1	1	1	1	1	0.68777091	0.66434291	0.65975396	0.31425334	0.6551967	0.33217145
