# Supplementary material for: The helicase domain of human Dicer prevents RNAi-independent activation of antiviral and inflammatory pathways
Source: EMBO J. 2024 Jan 29;43(5):7. doi: 10.1038/s44318-024-00035-2 (PMC10907635; doi:10.1038/s44318-024-00035-2)
Supplement: Supplementary file 9 — Source Data Fig. 8 [file 44318_2024_35_MOESM9_ESM.zip › EMBOJ-2023-115792R2_SourceData_Fig8/Fig8A-B-D_quantifications_Western_Blot.xlsx]

## Sheet: Figure 8
Figure 8A	WT MOCK 1	WT 3h 1	WT 6h 1	WT 9h 1	WT 12h 1	WT 24h 1	N1 MOCK 1	N1 3h 1	N1 6h 1	N1 9h 1	N1 12h 1	N1 24h 1		Figure 8B	N1 + CTRL MOCK 1	N1 + CTRL 1	N1 + PKR MOCK 1	N1 + PKR 1			Figure 8D	BAY 1µM MOCK 1	BAY 5µM MOCK 1	DMSO 1µM MOCK 1	DMSO 5µM MOCK 1	BAY 1µM SINV 1	BAY 5µM SINV 1	DMSO 1µM SINV 1	DMSO 5µM SINV 1
Capsid			5491	8052	8702	10318				4033	6933	9914		Capsid		9885		0			Capsid					181	6857	289	302
Tubulin	9128	6111	7411	7854	7739	4770	5835	7152	8819	9030	8890	9190		p-p65	490	433	830	2312			p-p65	1725	309	7764	2785
p-p65	2426	2317	4505	4742	947	109	6863	8001	7966	7115	3924	1712		p65	5231	8117	6710	5054			p65	4671	3593	2334	7766	4814	6703	4884	2999
p65	1114	2236	2606	2753	1777	3259	1171	2060	2711	5957	10584	8367		Tubulin	2842	7405	6178	6240			Tubulin	7446	3602	2625	2183	3194	3079	7419	1503
Tubulin	12716	14164	12749	13581	14980	14487	12259	11486	10369	8719	8296	16287			N1 + CTRL MOCK 2	N1 + CTRL 2	N1 + PKR MOCK 2	N1 + PKR 2
	WT MOCK 2	WT 3h 2	WT 6h 2	WT 9h 2	WT 12h 2	WT 24h 2	N1 MOCK 2	N1 3h 2	N1 6h 2	N1 9h 2	N1 12h 2	N1 24h 2		Capsid		6143		5444			IkBa	4070	4475	183	342	612	3990	2493	5138
Capsid			51	1398	7475	12725				32	83	1057		p-p65	0	0	563	233			Tubulin	5821	4641	5391	3736	1326	2967	4666	4856
p-p65	339	747	2242	463	306	228	851	959	1021	4560	2022	735		Tubulin	6877	5623	8304	9338
p65	8749	4689	9423	5017	6302	1823	5242	4681	7344	7348	6914	8589		p65	6371	10649	7285	4351				BAY 1µM MOCK 2	BAY 5µM MOCK 2	DMSO 1µM MOCK 2	DMSO 5µM MOCK 2	BAY 1µM SINV 2	BAY 5µM SINV 2	DMSO 1µM SINV 2	DMSO 5µM SINV 2
Tubulin	9882	5397	7385	5786	9501	7164	8335	5418	7262	7938	9440	8707		Tubulin	6036	6939	8979	7618			Capsid					718	6820	6624	3053
															N1 + CTRL MOCK 3	N1 + CTRL 3	N1 + PKR MOCK 3	N1 + PKR 3			p-p65	5111	4000	5308	1957	352	97	287	211
	WT MOCK 3	WT 3h 3	WT 6h 3	WT 9h 3	WT 12h 3	WT 24h 3	N1 MOCK 3	N1 3h 3	N1 6h 3	N1 9h 3	N1 12h 3	N1 24h 3		Capsid		8309		5471			p65	6561	8978	7505	5623	3747	2432	6531	7487
Capsid			265	3477	8967	12202					170	3345		p-p65	294	163	7784	6583			Tubulin	7741	8860	7097	9026	8249	8147	6152	6756
p-p65	0	380	284	446	358	694	1411	4403	3093	3657	956	349		Tubulin	7716	8669	8196	5947
p65	10298	7133	5004	6407	5459	1957	6079	5064	5594	6957	6995	5272		p65	8015	7639	8123	5664			IkBa	7367	7156	720	2058	4822	5918	1992	4994
Tubulin	8803	7026	6180	8097	8132	4572	5800	4532	5437	5957	8200	8897		Tubulin	9239	8111	6955	4865			Tubulin	7978	7616	3891	3092	7639	7265	8624	9739
														Over tubulin	N1 + CTRL MOCK 1	N1 + CTRL 1	N1 + PKR MOCK 1	N1 + PKR 1
														Capsid		1.33491		0				BAY 1µM MOCK 3	BAY 5µM MOCK 3	DMSO 1µM MOCK 3	DMSO 5µM MOCK 3	BAY 1µM SINV 3	BAY 5µM SINV 3	DMSO 1µM SINV 3	DMSO 5µM SINV 3
														p-p65	0.172414	0.058474	0.134348	0.370513			Capsid					1513	7718	0	0
Over tubulin	WT MOCK 1	WT 3h 1	WT 6h 1	WT 9h 1	WT 12h 1	WT 24h 1	N1 MOCK 1	N1 3h 1	N1 6h 1	N1 9h 1	N1 12h 1	N1 24h 1		p65	1.84061	1.09615	1.08611	0.809936			p-p65			3293	2693
Capsid	0	0	0.740926	1.02521	1.12443	2.1631	0	0	0	0.446622	0.779865	1.07878		p-p65/p65	0.0936723	0.0533448	0.123696	0.457459			p65	4098	2123	2561	6167	2257	2198	2901	4331
p-p65	0.190783	0.163584	0.353361	0.349164	0.0632176	0.00752399	0.559834	0.696587	0.768252	0.816034	0.472999	0.105115			N1 + CTRL MOCK 2	N1 + CTRL 2	N1 + PKR MOCK 2	N1 + PKR 2			Tubulin	6415	7133	8624	7976	7781	6265	6533	7131
p65	0.0876062	0.157865	0.204408	0.20271	0.118625	0.22496	0.0955217	0.179349	0.261452	0.683221	1.2758	0.513723		Capsid		1.09248		0.582994
p-p65/p65	2.17774	1.03623	1.7287	1.72248	0.532921	0.0334458	5.8608	3.88398	2.9384	1.19439	0.370748	0.204613		p-p65	0	0	0.0677987	0.0249518			IkBa	4620	11478	1382	542	4214	4702	6841	6479
														p65	1.0555	1.53466	0.811338	0.571147			Tubulin	8475	8523	4053	4962	6075	6662	8684	7895
	WT MOCK 2	WT 3h 2	WT 6h 2	WT 9h 2	WT 12h 2	WT 24h 2	N1 MOCK 2	N1 3h 2	N1 6h 2	N1 9h 2	N1 12h 2	N1 24h 2		p-p65/p65	0	0	0.083564	0.0436872
Capsid	0	0	0.00690589	0.241618	0.786759	1.77624	0	0	0	0.00403124	0.00879237	0.121397
p-p65	0.0343048	0.13841	0.303588	0.0800207	0.0322071	0.0318258	0.1021	0.177003	0.140595	0.574452	0.214195	0.0844148			N1 + CTRL MOCK 3	N1 + CTRL 3	N1 + PKR MOCK 3	N1 + PKR 3			Over tubulin	BAY 1µM MOCK 1	BAY 5µM MOCK 1	DMSO 1µM MOCK 1	DMSO 5µM MOCK 1	BAY 1µM SINV 1	BAY 5µM SINV 1	DMSO 1µM SINV 1	DMSO 5µM SINV 1
p65	0.885347	0.868816	1.27596	0.867093	0.663299	0.254467	0.628914	0.863972	1.01129	0.925674	0.732415	0.986448		Capsid		0.958473		0.91996			Capsid					0.0566688	2.22702	0.038954	0.200931
p-p65/p65	0.0387473	0.159309	0.237928	0.0922862	0.048556	0.125069	0.162343	0.204871	0.139025	0.620577	0.29245	0.0855746		p-p65	0.0381026	0.0188026	0.949732	1.10694			p-p65	0.231668	0.0857857	2.95771	1.27577
														p65	0.867518	0.941807	1.16794	1.16423			p65	0.627317	0.997501	0.889143	3.55749	1.5072	2.17701	0.65831	1.99534
	WT MOCK 3	WT 3h 3	WT 6h 3	WT 9h 3	WT 12h 3	WT 24h 3	N1 MOCK 3	N1 3h 3	N1 6h 3	N1 9h 3	N1 12h 3	N1 24h 3		p-p65/p65	0.0439214	0.0199644	0.81317	0.950792			p-p65/p65	0.3693	0.0860006	3.32648	0.358614
Capsid	0	0	0.0428803	0.429418	1.10268	2.66885	0	0	0	0	0.0207317	0.375969
p-p65	0	0.0540848	0.0459547	0.0550821	0.0440236	0.151794	0.243276	0.971536	0.56888	0.6139	0.116585	0.0392267									IkBa	0.699193	0.964232	0.0339455	0.0915418	0.461538	1.34479	0.534291	1.05807
p65	1.16983	1.01523	0.809709	0.791281	0.671299	0.42804	1.0481	1.11739	1.02888	1.16787	0.853049	0.592559
p-p65/p65	0	0.0532735	0.0567546	0.0696114	0.0655798	0.354624	0.232111	0.869471	0.552914	0.525658	0.136669	0.0661988
																						BAY 1µM MOCK 2	BAY 5µM MOCK 2	DMSO 1µM MOCK 2	DMSO 5µM MOCK 2	BAY 1µM SINV 2	BAY 5µM SINV 2	DMSO 1µM SINV 2	DMSO 5µM SINV 2
Mean	WT MOCK	WT 3h	WT 6h	WT 9h	WT 12h	WT 24h	N1 MOCK	N1 3h	N1 6h	N1 9h	N1 12h	N1 24h		Mean	N1 + CTRL MOCK	N1 + CTRL	N1 + PKR MOCK	N1 + PKR			Capsid					0.0870409	0.837118	1.07672	0.451895
Capsid	0	0	0.263571	0.565415	1.00462	2.20273	0	0	0	0.150218	0.269796	0.525382		Capsid	0	1.12862	0	0.500985			p-p65	0.660251	0.451467	0.747922	0.216818	0.0426718	0.0119062	0.0466515	0.0312315
p-p65	0.0750294	0.118693	0.234301	0.161422	0.0464828	0.0637144	0.301736	0.615042	0.492575	0.668129	0.267926	0.076252		p-p65	0.0701721	0.0257589	0.383959	0.500803			p65	0.847565	1.01332	1.05749	0.622978	0.454237	0.298515	1.06161	1.1082
p65	0.714261	0.680637	0.763361	0.620361	0.484407	0.302489	0.590846	0.720236	0.767207	0.925588	0.953753	0.697577		p65	1.25454	1.19087	1.0218	0.848439			p-p65/p65	0.778997	0.445534	0.707262	0.348035	0.0939418	0.0398849	0.0439443	0.0281822
p-p65/p65	0.738828	0.416269	0.674462	0.628127	0.215685	0.171046	2.08509	1.65277	1.21011	0.780209	0.266622	0.118796		p-p65/p65	0.0458646	0.0244364	0.340143	0.48398
																					IkBa	0.923414	0.939601	0.185042	0.665589	0.631234	0.814591	0.230983	0.512784
SD	WT MOCK	WT 3h	WT 6h	WT 9h	WT 12h	WT 24h	N1 MOCK	N1 3h	N1 6h	N1 9h	N1 12h	N1 24h		SD	N1 + CTRL MOCK	N1 + CTRL	N1 + PKR MOCK	N1 + PKR
Capsid	0	0	0.413793	0.409116	0.18899	0.447623	0	0	0	0.256702	0.441773	0.495873		Capsid	0	0.190803	0	0.465431
p-p65	0.101703	0.0573505	0.165001	0.163067	0.0156508	0.0772405	0.2344	0.403495	0.32071	0.1296	0.184182	0.0336938		p-p65	0.0701442	0.0211837	0.417783	0.393004				BAY 1µM MOCK 3	BAY 5µM MOCK 3	DMSO 1µM MOCK 3	DMSO 5µM MOCK 3	BAY 1µM SINV 3	BAY 5µM SINV 3	DMSO 1µM SINV 3	DMSO 5µM SINV 3
p65	0.56103	0.458614	0.53728	0.363678	0.316802	0.109727	0.477431	0.485257	0.438084	0.242325	0.285345	0.253256		p65	0.489925	0.125716	0.0732452	0.194395			Capsid					0.194448	1.23192	0	0
p-p65/p65	1.24628	0.539509	0.917482	0.947809	0.274866	0.165452	3.27005	1.96065	1.51098	0.36182	0.119158	0.0749491		p-p65/p65	0.0468664	0.0269521	0.410144	0.454134			p-p65	0	0	0.381841	0.337638	0	0	0	0
																					p65	0.638815	0.297631	0.296962	0.773195	0.290066	0.350838	0.444053	0.607348
																					p-p65/p65	0	0	1.28583	0.436679	0	0	0	0
																					IkBa	0.545133	1.34671	0.340982	0.10923	0.693663	0.705794	0.787771	0.820646
																					Mean	BAY 1µM MOCK	BAY 5µM MOCK	DMSO 1µM MOCK	DMSO 5µM MOCK	BAY 1µM SINV	BAY 5µM SINV	DMSO 1µM SINV	DMSO 5µM SINV
																					Capsid	0	0	0	0	0.112719	1.43202	0.371892	0.217609
																					p-p65	0.297306	0.179084	1.36249	0.610074	0.0213359	0.00595311	0.0233257	0.0156157
																					p65	0.704566	0.769483	0.747865	1.65122	0.750501	0.942119	0.721323	1.23696
																					p-p65/p65	0.382766	0.177178	1.77319	0.381109	0.0469709	0.0199424	0.0219721	0.0140911
																					IkBa	0.72258	1.08351	0.186657	0.288787	0.595478	0.955059	0.517682	0.797167
																					SD	BAY 1µM MOCK	BAY 5µM MOCK	DMSO 1µM MOCK	DMSO 5µM MOCK	BAY 1µM SINV	BAY 5µM SINV	DMSO 1µM SINV	DMSO 5µM SINV
																					Capsid	0	0	0	0	0.07239	0.716231	0.610712	0.226408
																					p-p65	0.334984	0.239759	1.39358	0.579663	0.0301735	0.00841897	0.0329876	0.022084
																					p65	0.123974	0.408713	0.399462	1.65258	0.660442	1.06976	0.313562	0.702899
																					p-p65/p65	0.389673	0.236347	1.37594	0.0484146	0.0664269	0.0282029	0.0310733	0.0199278
																					IkBa	0.190222	0.228266	0.153525	0.32644	0.120122	0.341875	0.278765	0.273402
