# Supplementary material for: The helicase domain of human Dicer prevents RNAi-independent activation of antiviral and inflammatory pathways
Source: EMBO J. 2024 Jan 29;43(5):7. doi: 10.1038/s44318-024-00035-2 (PMC10907635; doi:10.1038/s44318-024-00035-2)
Supplement: Supplementary file 10 — Source Data of EV and Appendix figures [file 44318_2024_35_MOESM10_ESM.zip]

Archive with 618 entries (535 files):
- EMBOJ-2023-115792R2_SourceData_EV+Appendix/
- __MACOSX/._EMBOJ-2023-115792R2_SourceData_EV+Appendix
- EMBOJ-2023-115792R2_SourceData_EV+Appendix/Appendix Figure S1/
- __MACOSX/EMBOJ-2023-115792R2_SourceData_EV+Appendix/._Appendix Figure S1
- EMBOJ-2023-115792R2_SourceData_EV+Appendix/FigEV1/
- __MACOSX/EMBOJ-2023-115792R2_SourceData_EV+Appendix/._FigEV1
- EMBOJ-2023-115792R2_SourceData_EV+Appendix/.DS_Store
- __MACOSX/EMBOJ-2023-115792R2_SourceData_EV+Appendix/._.DS_Store
- EMBOJ-2023-115792R2_SourceData_EV+Appendix/Statistics_details.xlsx
- __MACOSX/EMBOJ-2023-115792R2_SourceData_EV+Appendix/._Statistics_details.xlsx
- EMBOJ-2023-115792R2_SourceData_EV+Appendix/FigEV3/
- __MACOSX/EMBOJ-2023-115792R2_SourceData_EV+Appendix/._FigEV3
- EMBOJ-2023-115792R2_SourceData_EV+Appendix/FigEV4/
- EMBOJ-2023-115792R2_SourceData_EV+Appendix/Appendix figure S4/
- __MACOSX/EMBOJ-2023-115792R2_SourceData_EV+Appendix/._Appendix figure S4
- EMBOJ-2023-115792R2_SourceData_EV+Appendix/Appendix figure S3/
- EMBOJ-2023-115792R2_SourceData_EV+Appendix/FigEV5/
- EMBOJ-2023-115792R2_SourceData_EV+Appendix/FigEV2/
- __MACOSX/EMBOJ-2023-115792R2_SourceData_EV+Appendix/._FigEV2
- EMBOJ-2023-115792R2_SourceData_EV+Appendix/Appendix Figure S2/
- __MACOSX/EMBOJ-2023-115792R2_SourceData_EV+Appendix/._Appendix Figure S2
- EMBOJ-2023-115792R2_SourceData_EV+Appendix/Appendix Figure S1/Appendix_FigS1C PCR gel/
- __MACOSX/EMBOJ-2023-115792R2_SourceData_EV+Appendix/Appendix Figure S1/._Appendix_FigS1C PCR gel
- EMBOJ-2023-115792R2_SourceData_EV+Appendix/Appendix Figure S1/.DS_Store
- __MACOSX/EMBOJ-2023-115792R2_SourceData_EV+Appendix/Appendix Figure S1/._.DS_Store
- EMBOJ-2023-115792R2_SourceData_EV+Appendix/Appendix Figure S1/Appendix Figure S1.pdf
- __MACOSX/EMBOJ-2023-115792R2_SourceData_EV+Appendix/Appendix Figure S1/._Appendix Figure S1.pdf
- EMBOJ-2023-115792R2_SourceData_EV+Appendix/Appendix Figure S1/Appendix_FigS1A microscopy/
- __MACOSX/EMBOJ-2023-115792R2_SourceData_EV+Appendix/Appendix Figure S1/._Appendix_FigS1A microscopy
- EMBOJ-2023-115792R2_SourceData_EV+Appendix/Appendix Figure S1/Appendix_FigS1B_plaque_assays.xlsx
- __MACOSX/EMBOJ-2023-115792R2_SourceData_EV+Appendix/Appendix Figure S1/._Appendix_FigS1B_plaque_assays.xlsx
- EMBOJ-2023-115792R2_SourceData_EV+Appendix/FigEV1/.DS_Store
- __MACOSX/EMBOJ-2023-115792R2_SourceData_EV+Appendix/FigEV1/._.DS_Store
- EMBOJ-2023-115792R2_SourceData_EV+Appendix/FigEV1/FigEV1A.xlsx
- __MACOSX/EMBOJ-2023-115792R2_SourceData_EV+Appendix/FigEV1/._FigEV1A.xlsx
- EMBOJ-2023-115792R2_SourceData_EV+Appendix/FigEV1/FigEV1E_plaque_assays.xlsx
- __MACOSX/EMBOJ-2023-115792R2_SourceData_EV+Appendix/FigEV1/._FigEV1E_plaque_assays.xlsx
- EMBOJ-2023-115792R2_SourceData_EV+Appendix/FigEV1/FigEV1D western blot/
- __MACOSX/EMBOJ-2023-115792R2_SourceData_EV+Appendix/FigEV1/._FigEV1D western blot
- EMBOJ-2023-115792R2_SourceData_EV+Appendix/FigEV1/FigEV1B-C/
- EMBOJ-2023-115792R2_SourceData_EV+Appendix/FigEV1/FigEV1F western blot/
- __MACOSX/EMBOJ-2023-115792R2_SourceData_EV+Appendix/FigEV1/._FigEV1F western blot
- EMBOJ-2023-115792R2_SourceData_EV+Appendix/FigEV1/FigEV1D_quantifications_Western_Blot.xlsx
- __MACOSX/EMBOJ-2023-115792R2_SourceData_EV+Appendix/FigEV1/._FigEV1D_quantifications_Western_Blot.xlsx
- EMBOJ-2023-115792R2_SourceData_EV+Appendix/FigEV1/FigEV1.pdf
- __MACOSX/EMBOJ-2023-115792R2_SourceData_EV+Appendix/FigEV1/._FigEV1.pdf
- EMBOJ-2023-115792R2_SourceData_EV+Appendix/FigEV3/.DS_Store
- __MACOSX/EMBOJ-2023-115792R2_SourceData_EV+Appendix/FigEV3/._.DS_Store
- EMBOJ-2023-115792R2_SourceData_EV+Appendix/FigEV3/FigEV3A western blot/
- __MACOSX/EMBOJ-2023-115792R2_SourceData_EV+Appendix/FigEV3/._FigEV3A western blot
- EMBOJ-2023-115792R2_SourceData_EV+Appendix/FigEV3/FigEV3B_plaque_assays.xlsx
- __MACOSX/EMBOJ-2023-115792R2_SourceData_EV+Appendix/FigEV3/._FigEV3B_plaque_assays.xlsx
- EMBOJ-2023-115792R2_SourceData_EV+Appendix/FigEV3/FigEV3A_quantifications_Western_Blot.xlsx
- __MACOSX/EMBOJ-2023-115792R2_SourceData_EV+Appendix/FigEV3/._FigEV3A_quantifications_Western_Blot.xlsx
- EMBOJ-2023-115792R2_SourceData_EV+Appendix/FigEV3/FigEV3.pdf
- __MACOSX/EMBOJ-2023-115792R2_SourceData_EV+Appendix/FigEV3/._FigEV3.pdf
- EMBOJ-2023-115792R2_SourceData_EV+Appendix/FigEV4/.DS_Store
- __MACOSX/EMBOJ-2023-115792R2_SourceData_EV+Appendix/FigEV4/._.DS_Store
- EMBOJ-2023-115792R2_SourceData_EV+Appendix/FigEV4/FigEV4B/
- EMBOJ-2023-115792R2_SourceData_EV+Appendix/FigEV4/FigEV4A_viral_reads.xlsx
- __MACOSX/EMBOJ-2023-115792R2_SourceData_EV+Appendix/FigEV4/._FigEV4A_viral_reads.xlsx
- EMBOJ-2023-115792R2_SourceData_EV+Appendix/Appendix figure S4/appendix figure S4.pdf
- __MACOSX/EMBOJ-2023-115792R2_SourceData_EV+Appendix/Appendix figure S4/._appendix figure S4.pdf
- EMBOJ-2023-115792R2_SourceData_EV+Appendix/Appendix figure S4/.DS_Store
- __MACOSX/EMBOJ-2023-115792R2_SourceData_EV+Appendix/Appendix figure S4/._.DS_Store
- EMBOJ-2023-115792R2_SourceData_EV+Appendix/Appendix figure S4/S4A western blot/
- __MACOSX/EMBOJ-2023-115792R2_SourceData_EV+Appendix/Appendix figure S4/._S4A western blot
- EMBOJ-2023-115792R2_SourceData_EV+Appendix/Appendix figure S4/Appendix_FigS4B_plaque_assays.xlsx
- __MACOSX/EMBOJ-2023-115792R2_SourceData_EV+Appendix/Appendix figure S4/._Appendix_FigS4B_plaque_assays.xlsx
- EMBOJ-2023-115792R2_SourceData_EV+Appendix/Appendix figure S4/Appendix_FigS4A_quantifications_Western_Blot.xlsx
- __MACOSX/EMBOJ-2023-115792R2_SourceData_EV+Appendix/Appendix figure S4/._Appendix_FigS4A_quantifications_Western_Blot.xlsx
- EMBOJ-2023-115792R2_SourceData_EV+Appendix/Appendix figure S3/.DS_Store
- __MACOSX/EMBOJ-2023-115792R2_SourceData_EV+Appendix/Appendix figure S3/._.DS_Store
- EMBOJ-2023-115792R2_SourceData_EV+Appendix/Appendix figure S3/Appendix_FigS3B/
- EMBOJ-2023-115792R2_SourceData_EV+Appendix/Appendix figure S3/Appendix_FigS3A/
- EMBOJ-2023-115792R2_SourceData_EV+Appendix/FigEV5/.DS_Store
- __MACOSX/EMBOJ-2023-115792R2_SourceData_EV+Appendix/FigEV5/._.DS_Store
- EMBOJ-2023-115792R2_SourceData_EV+Appendix/FigEV5/FigEV5D-E-F/
- EMBOJ-2023-115792R2_SourceData_EV+Appendix/FigEV5/FigEV5G_RT_qPCR.xlsx
- __MACOSX/EMBOJ-2023-115792R2_SourceData_EV+Appendix/FigEV5/._FigEV5G_RT_qPCR.xlsx
- EMBOJ-2023-115792R2_SourceData_EV+Appendix/FigEV5/FigEV5A-B-C/
- EMBOJ-2023-115792R2_SourceData_EV+Appendix/FigEV5/FigEV5G/
- EMBOJ-2023-115792R2_SourceData_EV+Appendix/FigEV2/.DS_Store
- __MACOSX/EMBOJ-2023-115792R2_SourceData_EV+Appendix/FigEV2/._.DS_Store
- EMBOJ-2023-115792R2_SourceData_EV+Appendix/FigEV2/FigEV2D northern blot/
- __MACOSX/EMBOJ-2023-115792R2_SourceData_EV+Appendix/FigEV2/._FigEV2D northern blot
- EMBOJ-2023-115792R2_SourceData_EV+Appendix/FigEV2/FigEV2E_plaque_assays.xlsx
- __MACOSX/EMBOJ-2023-115792R2_SourceData_EV+Appendix/FigEV2/._FigEV2E_plaque_assays.xlsx
- EMBOJ-2023-115792R2_SourceData_EV+Appendix/FigEV2/FigEV2C western blot/
- __MACOSX/EMBOJ-2023-115792R2_SourceData_EV+Appendix/FigEV2/._FigEV2C western blot
- EMBOJ-2023-115792R2_SourceData_EV+Appendix/FigEV2/FigEV2A western blot/
- __MACOSX/EMBOJ-2023-115792R2_SourceData_EV+Appendix/FigEV2/._FigEV2A western blot
- EMBOJ-2023-115792R2_SourceData_EV+Appendix/FigEV2/FigEV2B northern blot/
- __MACOSX/EMBOJ-2023-115792R2_SourceData_EV+Appendix/FigEV2/._FigEV2B northern blot
- EMBOJ-2023-115792R2_SourceData_EV+Appendix/FigEV2/FigEV2.pdf
- __MACOSX/EMBOJ-2023-115792R2_SourceData_EV+Appendix/FigEV2/._FigEV2.pdf
- EMBOJ-2023-115792R2_SourceData_EV+Appendix/Appendix Figure S2/.DS_Store
- __MACOSX/EMBOJ-2023-115792R2_SourceData_EV+Appendix/Appendix Figure S2/._.DS_Store
- EMBOJ-2023-115792R2_SourceData_EV+Appendix/Appendix Figure S2/appendix Figure S2.pdf
- __MACOSX/EMBOJ-2023-115792R2_SourceData_EV+Appendix/Appendix Figure S2/._appendix Figure S2.pdf
- EMBOJ-2023-115792R2_SourceData_EV+Appendix/Appendix Figure S2/Appendix_FigS2A microscopy/
- __MACOSX/EMBOJ-2023-115792R2_SourceData_EV+Appendix/Appendix Figure S2/._Appendix_FigS2A microscopy
- EMBOJ-2023-115792R2_SourceData_EV+Appendix/Appendix Figure S2/Appendix_FigS2B_RT_qPCR.xlsx
- __MACOSX/EMBOJ-2023-115792R2_SourceData_EV+Appendix/Appendix Figure S2/._Appendix_FigS2B_RT_qPCR.xlsx
- EMBOJ-2023-115792R2_SourceData_EV+Appendix/Appendix Figure S1/Appendix_FigS1C PCR gel/.DS_Store
- __MACOSX/EMBOJ-2023-115792R2_SourceData_EV+Appendix/Appendix Figure S1/Appendix_FigS1C PCR gel/._.DS_Store
- EMBOJ-2023-115792R2_SourceData_EV+Appendix/Appendix Figure S1/Appendix_FigS1C PCR gel/R1/
- __MACOSX/EMBOJ-2023-115792R2_SourceData_EV+Appendix/Appendix Figure S1/Appendix_FigS1C PCR gel/._R1
- EMBOJ-2023-115792R2_SourceData_EV+Appendix/Appendix Figure S1/Appendix_FigS1C PCR gel/R3/
- __MACOSX/EMBOJ-2023-115792R2_SourceData_EV+Appendix/Appendix Figure S1/Appendix_FigS1C PCR gel/._R3
- EMBOJ-2023-115792R2_SourceData_EV+Appendix/Appendix Figure S1/Appendix_FigS1C PCR gel/R2/
- __MACOSX/EMBOJ-2023-115792R2_SourceData_EV+Appendix/Appendix Figure S1/Appendix_FigS1C PCR gel/._R2
- EMBOJ-2023-115792R2_SourceData_EV+Appendix/Appendix Figure S1/Appendix_FigS1A microscopy/.DS_Store
- __MACOSX/EMBOJ-2023-115792R2_SourceData_EV+Appendix/Appendix Figure S1/Appendix_FigS1A microscopy/._.DS_Store
- EMBOJ-2023-115792R2_SourceData_EV+Appendix/Appendix Figure S1/Appendix_FigS1A microscopy/R1/
- __MACOSX/EMBOJ-2023-115792R2_SourceData_EV+Appendix/Appendix Figure S1/Appendix_FigS1A microscopy/._R1
- EMBOJ-2023-115792R2_SourceData_EV+Appendix/Appendix Figure S1/Appendix_FigS1A microscopy/R3/
- __MACOSX/EMBOJ-2023-115792R2_SourceData_EV+Appendix/Appendix Figure S1/Appendix_FigS1A microscopy/._R3
- EMBOJ-2023-115792R2_SourceData_EV+Appendix/Appendix Figure S1/Appendix_FigS1A microscopy/R2/
- __MACOSX/EMBOJ-2023-115792R2_SourceData_EV+Appendix/Appendix Figure S1/Appendix_FigS1A microscopy/._R2
- EMBOJ-2023-115792R2_SourceData_EV+Appendix/FigEV1/FigEV1D western blot/.DS_Store
- __MACOSX/EMBOJ-2023-115792R2_SourceData_EV+Appendix/FigEV1/FigEV1D western blot/._.DS_Store
- EMBOJ-2023-115792R2_SourceData_EV+Appendix/FigEV1/FigEV1D western blot/R1/
- __MACOSX/EMBOJ-2023-115792R2_SourceData_EV+Appendix/FigEV1/FigEV1D western blot/._R1
- EMBOJ-2023-115792R2_SourceData_EV+Appendix/FigEV1/FigEV1D western blot/R3/
- __MACOSX/EMBOJ-2023-115792R2_SourceData_EV+Appendix/FigEV1/FigEV1D western blot/._R3
- EMBOJ-2023-115792R2_SourceData_EV+Appendix/FigEV1/FigEV1D western blot/R2/
- __MACOSX/EMBOJ-2023-115792R2_SourceData_EV+Appendix/FigEV1/FigEV1D western blot/._R2
- EMBOJ-2023-115792R2_SourceData_EV+Appendix/FigEV1/FigEV1B-C/FigureEV1B-Top50MostAbundantMiRsOf6IPAGOSamples.txt
- __MACOSX/EMBOJ-2023-115792R2_SourceData_EV+Appendix/FigEV1/FigEV1B-C/._FigureEV1B-Top50MostAbundantMiRsOf6IPAGOSamples.txt
- EMBOJ-2023-115792R2_SourceData_EV+Appendix/FigEV1/FigEV1B-C/DESeq2-IPAGO-SINV-N1-vs-WT-results-completed.txt
- __MACOSX/EMBOJ-2023-115792R2_SourceData_EV+Appendix/FigEV1/FigEV1B-C/._DESeq2-IPAGO-SINV-N1-vs-WT-results-completed.txt
- EMBOJ-2023-115792R2_SourceData_EV+Appendix/FigEV1/FigEV1F western blot/.DS_Store
- __MACOSX/EMBOJ-2023-115792R2_SourceData_EV+Appendix/FigEV1/FigEV1F western blot/._.DS_Store
- EMBOJ-2023-115792R2_SourceData_EV+Appendix/FigEV1/FigEV1F western blot/R1/
- __MACOSX/EMBOJ-2023-115792R2_SourceData_EV+Appendix/FigEV1/FigEV1F western blot/._R1
- EMBOJ-2023-115792R2_SourceData_EV+Appendix/FigEV1/FigEV1F western blot/R3/
- __MACOSX/EMBOJ-2023-115792R2_SourceData_EV+Appendix/FigEV1/FigEV1F western blot/._R3
- EMBOJ-2023-115792R2_SourceData_EV+Appendix/FigEV1/FigEV1F western blot/R2/
- __MACOSX/EMBOJ-2023-115792R2_SourceData_EV+Appendix/FigEV1/FigEV1F western blot/._R2
- EMBOJ-2023-115792R2_SourceData_EV+Appendix/FigEV3/FigEV3A western blot/.DS_Store
- __MACOSX/EMBOJ-2023-115792R2_SourceData_EV+Appendix/FigEV3/FigEV3A western blot/._.DS_Store
- EMBOJ-2023-115792R2_SourceData_EV+Appendix/FigEV3/FigEV3A western blot/R1/
- __MACOSX/EMBOJ-2023-115792R2_SourceData_EV+Appendix/FigEV3/FigEV3A western blot/._R1
- EMBOJ-2023-115792R2_SourceData_EV+Appendix/FigEV3/FigEV3A western blot/R3/
- __MACOSX/EMBOJ-2023-115792R2_SourceData_EV+Appendix/FigEV3/FigEV3A western blot/._R3
- EMBOJ-2023-115792R2_SourceData_EV+Appendix/FigEV3/FigEV3A western blot/R2/
- __MACOSX/EMBOJ-2023-115792R2_SourceData_EV+Appendix/FigEV3/FigEV3A western blot/._R2
- EMBOJ-2023-115792R2_SourceData_EV+Appendix/FigEV4/FigEV4B/Figure EV4B - vp-Salmon-WT-SINV-2-12hvsWT-mock-DESeq2-genelevel-230519.txt
- __MACOSX/EMBOJ-2023-115792R2_SourceData_EV+Appendix/FigEV4/FigEV4B/._Figure EV4B - vp-Salmon-WT-SINV-2-12hvsWT-mock-DESeq2-genelevel-230519.txt
- EMBOJ-2023-115792R2_SourceData_EV+Appendix/FigEV4/FigEV4B/Figure EV4B - vp-Salmon-N1-SINV-2-12hvsN1-mock-DESeq2-genelevel-230519.txt
- __MACOSX/EMBOJ-2023-115792R2_SourceData_EV+Appendix/FigEV4/FigEV4B/._Figure EV4B - vp-Salmon-N1-SINV-2-12hvsN1-mock-DESeq2-genelevel-230519.txt
- EMBOJ-2023-115792R2_SourceData_EV+Appendix/Appendix figure S4/S4A western blot/.DS_Store
- __MACOSX/EMBOJ-2023-115792R2_SourceData_EV+Appendix/Appendix figure S4/S4A western blot/._.DS_Store
- EMBOJ-2023-115792R2_SourceData_EV+Appendix/Appendix figure S4/S4A western blot/R1/
- __MACOSX/EMBOJ-2023-115792R2_SourceData_EV+Appendix/Appendix figure S4/S4A western blot/._R1
- EMBOJ-2023-115792R2_SourceData_EV+Appendix/Appendix figure S4/S4A western blot/R3/
- __MACOSX/EMBOJ-2023-115792R2_SourceData_EV+Appendix/Appendix figure S4/S4A western blot/._R3
- EMBOJ-2023-115792R2_SourceData_EV+Appendix/Appendix figure S4/S4A western blot/R2/
- __MACOSX/EMBOJ-2023-115792R2_SourceData_EV+Appendix/Appendix figure S4/S4A western blot/._R2
- EMBOJ-2023-115792R2_SourceData_EV+Appendix/Appendix figure S3/Appendix_FigS3B/IPAGO-WT-SINV-Rep3-onlyViral-22nt-anyali-anymm-POS.norm.bw
- EMBOJ-2023-115792R2_SourceData_EV+Appendix/Appendix figure S3/Appendix_FigS3B/IPAGO-WT-SINV-Rep2-onlyViral-22nt-anyali-anymm-NEG.norm.bw
- EMBOJ-2023-115792R2_SourceData_EV+Appendix/Appendix figure S3/Appendix_FigS3B/IPAGO-WT-SINV-Rep3-onlyViral-22nt-anyali-anymm-NEG.norm.bw
- EMBOJ-2023-115792R2_SourceData_EV+Appendix/Appendix figure S3/Appendix_FigS3B/IPAGO-WT-SINV-Rep2-onlyViral-22nt-anyali-anymm-POS.norm.bw
- EMBOJ-2023-115792R2_SourceData_EV+Appendix/Appendix figure S3/Appendix_FigS3B/IPAGO-N1-SINV-Rep2-onlyViral-22nt-anyali-anymm-NEG.norm.bw
- EMBOJ-2023-115792R2_SourceData_EV+Appendix/Appendix figure S3/Appendix_FigS3B/IPAGO-N1-SINV-Rep3-onlyViral-22nt-anyali-anymm-POS.norm.bw
- EMBOJ-2023-115792R2_SourceData_EV+Appendix/Appendix figure S3/Appendix_FigS3B/IPAGO-N1-SINV-Rep2-onlyViral-22nt-anyali-anymm-POS.norm.bw
- EMBOJ-2023-115792R2_SourceData_EV+Appendix/Appendix figure S3/Appendix_FigS3B/IPAGO-N1-SINV-Rep3-onlyViral-22nt-anyali-anymm-NEG.norm.bw
- EMBOJ-2023-115792R2_SourceData_EV+Appendix/Appendix figure S3/Appendix_FigS3A/IPAGO-N1-SINV-Rep3-2mmMax-onlyViral-stats.txt
- EMBOJ-2023-115792R2_SourceData_EV+Appendix/Appendix figure S3/Appendix_FigS3A/IPAGO-N1-SINV-Rep2-2mmMax-onlyViral-stats.txt
- EMBOJ-2023-115792R2_SourceData_EV+Appendix/Appendix figure S3/Appendix_FigS3A/IPAGO-WT-SINV-Rep2-2mmMax-onlyViral-stats.txt
- EMBOJ-2023-115792R2_SourceData_EV+Appendix/Appendix figure S3/Appendix_FigS3A/FigureS3A-DistribOfOnlyViralReadsPerLengthAndStrand-IPAGO-N1-SINV-Rep3.txt
- __MACOSX/EMBOJ-2023-115792R2_SourceData_EV+Appendix/Appendix figure S3/Appendix_FigS3A/._FigureS3A-DistribOfOnlyViralReadsPerLengthAndStrand-IPAGO-N1-SINV-Rep3.txt
- EMBOJ-2023-115792R2_SourceData_EV+Appendix/Appendix figure S3/Appendix_FigS3A/FigureS3A-DistribOfOnlyViralReadsPerLengthAndStrand-IPAGO-N1-SINV-Rep2.txt
- __MACOSX/EMBOJ-2023-115792R2_SourceData_EV+Appendix/Appendix figure S3/Appendix_FigS3A/._FigureS3A-DistribOfOnlyViralReadsPerLengthAndStrand-IPAGO-N1-SINV-Rep2.txt
- EMBOJ-2023-115792R2_SourceData_EV+Appendix/Appendix figure S3/Appendix_FigS3A/IPAGO-WT-SINV-Rep3-2mmMax-onlyViral-stats.txt
- EMBOJ-2023-115792R2_SourceData_EV+Appendix/Appendix figure S3/Appendix_FigS3A/FigureS3A-DistribOfOnlyViralReadsPerLengthAndStrand-IPAGO-WT-SINV-Rep2.txt
- __MACOSX/EMBOJ-2023-115792R2_SourceData_EV+Appendix/Appendix figure S3/Appendix_FigS3A/._FigureS3A-DistribOfOnlyViralReadsPerLengthAndStrand-IPAGO-WT-SINV-Rep2.txt
- EMBOJ-2023-115792R2_SourceData_EV+Appendix/Appendix figure S3/Appendix_FigS3A/FigureS3A-DistribOfOnlyViralReadsPerLengthAndStrand-IPAGO-WT-SINV-Rep3.txt
- __MACOSX/EMBOJ-2023-115792R2_SourceData_EV+Appendix/Appendix figure S3/Appendix_FigS3A/._FigureS3A-DistribOfOnlyViralReadsPerLengthAndStrand-IPAGO-WT-SINV-Rep3.txt
- EMBOJ-2023-115792R2_SourceData_EV+Appendix/FigEV5/FigEV5D-E-F/Figure EV5D - N1 mock vs WT mock RELA targets.xlsx
- __MACOSX/EMBOJ-2023-115792R2_SourceData_EV+Appendix/FigEV5/FigEV5D-E-F/._Figure EV5D - N1 mock vs WT mock RELA targets.xlsx
- EMBOJ-2023-115792R2_SourceData_EV+Appendix/FigEV5/FigEV5D-E-F/Figure EV5E - WT SINV 002 vs WT mock STAT2 targets.xlsx
- __MACOSX/EMBOJ-2023-115792R2_SourceData_EV+Appendix/FigEV5/FigEV5D-E-F/._Figure EV5E - WT SINV 002 vs WT mock STAT2 targets.xlsx
- EMBOJ-2023-115792R2_SourceData_EV+Appendix/FigEV5/FigEV5D-E-F/Figure EV5E - N1 mock vs WT mock STAT2 targets.xlsx
- __MACOSX/EMBOJ-2023-115792R2_SourceData_EV+Appendix/FigEV5/FigEV5D-E-F/._Figure EV5E - N1 mock vs WT mock STAT2 targets.xlsx
- EMBOJ-2023-115792R2_SourceData_EV+Appendix/FigEV5/FigEV5D-E-F/Figure EV5D - WT SINV 002 vs WT mock RELA targets.xlsx
- __MACOSX/EMBOJ-2023-115792R2_SourceData_EV+Appendix/FigEV5/FigEV5D-E-F/._Figure EV5D - WT SINV 002 vs WT mock RELA targets.xlsx
- EMBOJ-2023-115792R2_SourceData_EV+Appendix/FigEV5/FigEV5A-B-C/WT-SINV-002-24hvsWT-mock-DESeq2_June.txt
- __MACOSX/EMBOJ-2023-115792R2_SourceData_EV+Appendix/FigEV5/FigEV5A-B-C/._WT-SINV-002-24hvsWT-mock-DESeq2_June.txt
- EMBOJ-2023-115792R2_SourceData_EV+Appendix/FigEV5/FigEV5A-B-C/N1-SINV-002-24hvsN1-mock-DESeq2_June.txt
- __MACOSX/EMBOJ-2023-115792R2_SourceData_EV+Appendix/FigEV5/FigEV5A-B-C/._N1-SINV-002-24hvsN1-mock-DESeq2_June.txt
- EMBOJ-2023-115792R2_SourceData_EV+Appendix/FigEV5/FigEV5A-B-C/IRF3_targets.txt
- __MACOSX/EMBOJ-2023-115792R2_SourceData_EV+Appendix/FigEV5/FigEV5A-B-C/._IRF3_targets.txt
- EMBOJ-2023-115792R2_SourceData_EV+Appendix/FigEV5/FigEV5A-B-C/STAT1_targets.txt
- __MACOSX/EMBOJ-2023-115792R2_SourceData_EV+Appendix/FigEV5/FigEV5A-B-C/._STAT1_targets.txt
- EMBOJ-2023-115792R2_SourceData_EV+Appendix/FigEV5/FigEV5A-B-C/N1-SINV-002-24hvsWT-SINV-002-24h-DESeq2_June.txt
- __MACOSX/EMBOJ-2023-115792R2_SourceData_EV+Appendix/FigEV5/FigEV5A-B-C/._N1-SINV-002-24hvsWT-SINV-002-24h-DESeq2_June.txt
- EMBOJ-2023-115792R2_SourceData_EV+Appendix/FigEV5/FigEV5A-B-C/IRF2_targets.txt
- __MACOSX/EMBOJ-2023-115792R2_SourceData_EV+Appendix/FigEV5/FigEV5A-B-C/._IRF2_targets.txt
- EMBOJ-2023-115792R2_SourceData_EV+Appendix/FigEV2/FigEV2D northern blot/.DS_Store
- __MACOSX/EMBOJ-2023-115792R2_SourceData_EV+Appendix/FigEV2/FigEV2D northern blot/._.DS_Store
- EMBOJ-2023-115792R2_SourceData_EV+Appendix/FigEV2/FigEV2D northern blot/R1/
- __MACOSX/EMBOJ-2023-115792R2_SourceData_EV+Appendix/FigEV2/FigEV2D northern blot/._R1
- EMBOJ-2023-115792R2_SourceData_EV+Appendix/FigEV2/FigEV2D northern blot/R2/
- __MACOSX/EMBOJ-2023-115792R2_SourceData_EV+Appendix/FigEV2/FigEV2D northern blot/._R2
- EMBOJ-2023-115792R2_SourceData_EV+Appendix/FigEV2/FigEV2C western blot/R1/
- __MACOSX/EMBOJ-2023-115792R2_SourceData_EV+Appendix/FigEV2/FigEV2C western blot/._R1
- EMBOJ-2023-115792R2_SourceData_EV+Appendix/FigEV2/FigEV2A western blot/.DS_Store
- __MACOSX/EMBOJ-2023-115792R2_SourceData_EV+Appendix/FigEV2/FigEV2A western blot/._.DS_Store
- EMBOJ-2023-115792R2_SourceData_EV+Appendix/FigEV2/FigEV2A western blot/R2 /
- __MACOSX/EMBOJ-2023-115792R2_SourceData_EV+Appendix/FigEV2/FigEV2A western blot/._R2 
- EMBOJ-2023-115792R2_SourceData_EV+Appendix/FigEV2/FigEV2A western blot/R1/
- __MACOSX/EMBOJ-2023-115792R2_SourceData_EV+Appendix/FigEV2/FigEV2A western blot/._R1
- EMBOJ-2023-115792R2_SourceData_EV+Appendix/FigEV2/FigEV2A western blot/R3 /
- __MACOSX/EMBOJ-2023-115792R2_SourceData_EV+Appendix/FigEV2/FigEV2A western blot/._R3 
- EMBOJ-2023-115792R2_SourceData_EV+Appendix/FigEV2/FigEV2B northern blot/.DS_Store
- __MACOSX/EMBOJ-2023-115792R2_SourceData_EV+Appendix/FigEV2/FigEV2B northern blot/._.DS_Store
- EMBOJ-2023-115792R2_SourceData_EV+Appendix/FigEV2/FigEV2B northern blot/R1 dHEL1, 2i and 2/
- __MACOSX/EMBOJ-2023-115792R2_SourceData_EV+Appendix/FigEV2/FigEV2B northern blot/._R1 dHEL1, 2i and 2
- EMBOJ-2023-115792R2_SourceData_EV+Appendix/FigEV2/FigEV2B northern blot/R1 dHEL1-CM, 2i-CM and 2-CM/
- __MACOSX/EMBOJ-2023-115792R2_SourceData_EV+Appendix/FigEV2/FigEV2B northern blot/._R1 dHEL1-CM, 2i-CM and 2-CM
- EMBOJ-2023-115792R2_SourceData_EV+Appendix/FigEV2/FigEV2B northern blot/R2 dHEL1, 2i and 2/
- __MACOSX/EMBOJ-2023-115792R2_SourceData_EV+Appendix/FigEV2/FigEV2B northern blot/._R2 dHEL1, 2i and 2
- EMBOJ-2023-115792R2_SourceData_EV+Appendix/FigEV2/FigEV2B northern blot/R2 dHEL1-CM, 2i-CM and 2-CM/
- __MACOSX/EMBOJ-2023-115792R2_SourceData_EV+Appendix/FigEV2/FigEV2B northern blot/._R2 dHEL1-CM, 2i-CM and 2-CM
- EMBOJ-2023-115792R2_SourceData_EV+Appendix/Appendix Figure S2/Appendix_FigS2A microscopy/.DS_Store
- __MACOSX/EMBOJ-2023-115792R2_SourceData_EV+Appendix/Appendix Figure S2/Appendix_FigS2A microscopy/._.DS_Store
- EMBOJ-2023-115792R2_SourceData_EV+Appendix/Appendix Figure S2/Appendix_FigS2A microscopy/R1/
- __MACOSX/EMBOJ-2023-115792R2_SourceData_EV+Appendix/Appendix Figure S2/Appendix_FigS2A microscopy/._R1
- EMBOJ-2023-115792R2_SourceData_EV+Appendix/Appendix Figure S2/Appendix_FigS2A microscopy/R3/
- __MACOSX/EMBOJ-2023-115792R2_SourceData_EV+Appendix/Appendix Figure S2/Appendix_FigS2A microscopy/._R3
- EMBOJ-2023-115792R2_SourceData_EV+Appendix/Appendix Figure S2/Appendix_FigS2A microscopy/R2/
- __MACOSX/EMBOJ-2023-115792R2_SourceData_EV+Appendix/Appendix Figure S2/Appendix_FigS2A microscopy/._R2
- EMBOJ-2023-115792R2_SourceData_EV+Appendix/Appendix Figure S1/Appendix_FigS1C PCR gel/R1/R1.tiff
- __MACOSX/EMBOJ-2023-115792R2_SourceData_EV+Appendix/Appendix Figure S1/Appendix_FigS1C PCR gel/R1/._R1.tiff
- EMBOJ-2023-115792R2_SourceData_EV+Appendix/Appendix Figure S1/Appendix_FigS1C PCR gel/R3/r3.tiff
- __MACOSX/EMBOJ-2023-115792R2_SourceData_EV+Appendix/Appendix Figure S1/Appendix_FigS1C PCR gel/R3/._r3.tiff
- EMBOJ-2023-115792R2_SourceData_EV+Appendix/Appendix Figure S1/Appendix_FigS1C PCR gel/R2/R2.tiff
- __MACOSX/EMBOJ-2023-115792R2_SourceData_EV+Appendix/Appendix Figure S1/Appendix_FigS1C PCR gel/R2/._R2.tiff
- EMBOJ-2023-115792R2_SourceData_EV+Appendix/Appendix Figure S1/Appendix_FigS1A microscopy/R1/2A-GFP R1/
- __MACOSX/EMBOJ-2023-115792R2_SourceData_EV+Appendix/Appendix Figure S1/Appendix_FigS1A microscopy/R1/._2A-GFP R1
- EMBOJ-2023-115792R2_SourceData_EV+Appendix/Appendix Figure S1/Appendix_FigS1A microscopy/R1/GFP R1/
- __MACOSX/EMBOJ-2023-115792R2_SourceData_EV+Appendix/Appendix Figure S1/Appendix_FigS1A microscopy/R1/._GFP R1
- EMBOJ-2023-115792R2_SourceData_EV+Appendix/Appendix Figure S1/Appendix_FigS1A microscopy/R3/GFP R3/
- __MACOSX/EMBOJ-2023-115792R2_SourceData_EV+Appendix/Appendix Figure S1/Appendix_FigS1A microscopy/R3/._GFP R3
- EMBOJ-2023-115792R2_SourceData_EV+Appendix/Appendix Figure S1/Appendix_FigS1A microscopy/R3/2A R3/
- __MACOSX/EMBOJ-2023-115792R2_SourceData_EV+Appendix/Appendix Figure S1/Appendix_FigS1A microscopy/R3/._2A R3
- EMBOJ-2023-115792R2_SourceData_EV+Appendix/Appendix Figure S1/Appendix_FigS1A microscopy/R2/2A R2/
- __MACOSX/EMBOJ-2023-115792R2_SourceData_EV+Appendix/Appendix Figure S1/Appendix_FigS1A microscopy/R2/._2A R2
- EMBOJ-2023-115792R2_SourceData_EV+Appendix/Appendix Figure S1/Appendix_FigS1A microscopy/R2/GFP R2/
- __MACOSX/EMBOJ-2023-115792R2_SourceData_EV+Appendix/Appendix Figure S1/Appendix_FigS1A microscopy/R2/._GFP R2
- EMBOJ-2023-115792R2_SourceData_EV+Appendix/FigEV1/FigEV1D western blot/R1/western capsid.tiff
- __MACOSX/EMBOJ-2023-115792R2_SourceData_EV+Appendix/FigEV1/FigEV1D western blot/R1/._western capsid.tiff
- EMBOJ-2023-115792R2_SourceData_EV+Appendix/FigEV1/FigEV1D western blot/R1/western dicer.tiff
- __MACOSX/EMBOJ-2023-115792R2_SourceData_EV+Appendix/FigEV1/FigEV1D western blot/R1/._western dicer.tiff
- EMBOJ-2023-115792R2_SourceData_EV+Appendix/FigEV1/FigEV1D western blot/R1/western tubulin.tiff
- __MACOSX/EMBOJ-2023-115792R2_SourceData_EV+Appendix/FigEV1/FigEV1D western blot/R1/._western tubulin.tiff
- EMBOJ-2023-115792R2_SourceData_EV+Appendix/FigEV1/FigEV1D western blot/R3/western capsid.tiff
- __MACOSX/EMBOJ-2023-115792R2_SourceData_EV+Appendix/FigEV1/FigEV1D western blot/R3/._western capsid.tiff
- EMBOJ-2023-115792R2_SourceData_EV+Appendix/FigEV1/FigEV1D western blot/R3/western dicer.tiff
- __MACOSX/EMBOJ-2023-115792R2_SourceData_EV+Appendix/FigEV1/FigEV1D western blot/R3/._western dicer.tiff
- EMBOJ-2023-115792R2_SourceData_EV+Appendix/FigEV1/FigEV1D western blot/R3/western tubulin.tiff
- __MACOSX/EMBOJ-2023-115792R2_SourceData_EV+Appendix/FigEV1/FigEV1D western blot/R3/._western tubulin.tiff
- EMBOJ-2023-115792R2_SourceData_EV+Appendix/FigEV1/FigEV1D western blot/R2/western gfp.tiff
- __MACOSX/EMBOJ-2023-115792R2_SourceData_EV+Appendix/FigEV1/FigEV1D western blot/R2/._western gfp.tiff
- EMBOJ-2023-115792R2_SourceData_EV+Appendix/FigEV1/FigEV1D western blot/R2/western dicer.tiff
- __MACOSX/EMBOJ-2023-115792R2_SourceData_EV+Appendix/FigEV1/FigEV1D western blot/R2/._western dicer.tiff
- EMBOJ-2023-115792R2_SourceData_EV+Appendix/FigEV1/FigEV1D western blot/R2/western tubulin.tiff
- __MACOSX/EMBOJ-2023-115792R2_SourceData_EV+Appendix/FigEV1/FigEV1D western blot/R2/._western tubulin.tiff
- EMBOJ-2023-115792R2_SourceData_EV+Appendix/FigEV1/FigEV1F western blot/R1/MOCK/
- __MACOSX/EMBOJ-2023-115792R2_SourceData_EV+Appendix/FigEV1/FigEV1F western blot/R1/._MOCK
- EMBOJ-2023-115792R2_SourceData_EV+Appendix/FigEV1/FigEV1F western blot/R1/SINV/
- __MACOSX/EMBOJ-2023-115792R2_SourceData_EV+Appendix/FigEV1/FigEV1F western blot/R1/._SINV
- EMBOJ-2023-115792R2_SourceData_EV+Appendix/FigEV1/FigEV1F western blot/R3/mock/
- __MACOSX/EMBOJ-2023-115792R2_SourceData_EV+Appendix/FigEV1/FigEV1F western blot/R3/._mock
- EMBOJ-2023-115792R2_SourceData_EV+Appendix/FigEV1/FigEV1F western blot/R3/SINV/
- __MACOSX/EMBOJ-2023-115792R2_SourceData_EV+Appendix/FigEV1/FigEV1F western blot/R3/._SINV
- EMBOJ-2023-115792R2_SourceData_EV+Appendix/FigEV1/FigEV1F western blot/R2/MOCK/
- __MACOSX/EMBOJ-2023-115792R2_SourceData_EV+Appendix/FigEV1/FigEV1F western blot/R2/._MOCK
- EMBOJ-2023-115792R2_SourceData_EV+Appendix/FigEV1/FigEV1F western blot/R2/SINV/
- __MACOSX/EMBOJ-2023-115792R2_SourceData_EV+Appendix/FigEV1/FigEV1F western blot/R2/._SINV
- EMBOJ-2023-115792R2_SourceData_EV+Appendix/FigEV3/FigEV3A western blot/R1/wester capsid.tiff
- __MACOSX/EMBOJ-2023-115792R2_SourceData_EV+Appendix/FigEV3/FigEV3A western blot/R1/._wester capsid.tiff
- EMBOJ-2023-115792R2_SourceData_EV+Appendix/FigEV3/FigEV3A western blot/R1/western PKR.tiff
- __MACOSX/EMBOJ-2023-115792R2_SourceData_EV+Appendix/FigEV3/FigEV3A western blot/R1/._western PKR.tiff
- EMBOJ-2023-115792R2_SourceData_EV+Appendix/FigEV3/FigEV3A western blot/R1/western dicer.tiff
- __MACOSX/EMBOJ-2023-115792R2_SourceData_EV+Appendix/FigEV3/FigEV3A western blot/R1/._western dicer.tiff
- EMBOJ-2023-115792R2_SourceData_EV+Appendix/FigEV3/FigEV3A western blot/R1/western p-PKR.tiff
- __MACOSX/EMBOJ-2023-115792R2_SourceData_EV+Appendix/FigEV3/FigEV3A western blot/R1/._western p-PKR.tiff
- EMBOJ-2023-115792R2_SourceData_EV+Appendix/FigEV3/FigEV3A western blot/R1/western tubulin.tiff
- __MACOSX/EMBOJ-2023-115792R2_SourceData_EV+Appendix/FigEV3/FigEV3A western blot/R1/._western tubulin.tiff
- EMBOJ-2023-115792R2_SourceData_EV+Appendix/FigEV3/FigEV3A western blot/R3/western PKR.tiff
- __MACOSX/EMBOJ-2023-115792R2_SourceData_EV+Appendix/FigEV3/FigEV3A western blot/R3/._western PKR.tiff
- EMBOJ-2023-115792R2_SourceData_EV+Appendix/FigEV3/FigEV3A western blot/R3/western capsid.tiff
- __MACOSX/EMBOJ-2023-115792R2_SourceData_EV+Appendix/FigEV3/FigEV3A western blot/R3/._western capsid.tiff
- EMBOJ-2023-115792R2_SourceData_EV+Appendix/FigEV3/FigEV3A western blot/R3/western dicer.tiff
- __MACOSX/EMBOJ-2023-115792R2_SourceData_EV+Appendix/FigEV3/FigEV3A western blot/R3/._western dicer.tiff
- EMBOJ-2023-115792R2_SourceData_EV+Appendix/FigEV3/FigEV3A western blot/R3/western p-PKR.tiff
- __MACOSX/EMBOJ-2023-115792R2_SourceData_EV+Appendix/FigEV3/FigEV3A western blot/R3/._western p-PKR.tiff
[truncated: 318 more entries]
