# Supplementary material for: The helicase domain of human Dicer prevents RNAi-independent activation of antiviral and inflammatory pathways
Source: EMBO J. 2024 Jan 29;43(5):7. doi: 10.1038/s44318-024-00035-2 (PMC10907635; doi:10.1038/s44318-024-00035-2)
Supplement: Supplementary file 10 — Source Data of EV and Appendix figures [file 44318_2024_35_MOESM10_ESM.zip › EMBOJ-2023-115792R2_SourceData_EV+Appendix/Statistics_details.xlsx]

## Sheet: Read me
All the statistical tests were carried out in the Prism software (Graphpad - version 10) using the three numerical data for qPCR and plaque assay experiments. For the figures 7 A-B and EV5 A-B-C the tests were carried out with a Python script.
The unpaired t-test is used to compare two samples only and was assessed on two independent samples with the mean three independent biological replicates. For qPCR, within each replicate, the fold change corresponds to a mean of three technical replicates (experimental). The variance was assessed using the SEM (standard error of the mean) allowing the consideration of the influence of the sample …
The one-way ANOVA was used to compare within a group of samples each sample to the same control. The aim was to compare the mean of three independent biological replicates for one parameter. The variance was assessed using the SEM (standard error of the mean) allowing the consideration of the influence of the sample size and the use of confidence intervals. All variances were considered equal.
The two-way ANOVA was used to compare a parameter varying between two or more populations during different time points or different MOI at the same time point. The aim was to compare the mean of three independent biological replicates for one parameter with several measurements.The variance was assessed using the SEM (standard error of the mean) allowing the consideration of the influence of the …
The Kolmogorov-Smirnov test (non-parametric method) was used to assess the probability distribution for the comparison of two samples. It was used to quantify the distance between each cumulative distribution and the empirical distribution for the transcription factors. This was used on the mean of three independent biological replicates from RNA sequencing data and the calculation of the number …
Any value was sampled with an unbiased normally distributed error following a normal distribution. The studied biological phenomenon following viral infections were supposed not to be influenced by any external factors except the cellular biology and the studied factors. So, we hypothesized that any difference from the mean did not happen randomly. However, considering the low population (3 repli…
All the used corrections were the ones advised for each test. Dunnett was used for correcting the multiple comparisons for the one-way ANOVA, allowing the comparisons of multiple group to the same control. Sidak was used for correcting the multiple comprisons to control the family-wise error rate for the one- or two-way ANOVA considering, besides of the comparisons of several groups to a control,…

## Sheet: Figure 1
Figure 1A													Figure 1D
Two-way ANOVA with Sidak's correction														Unpaired t-test	n=3	3 biological replicates
SINV WT	n=3	3 biological replicates												Column B	FHA:DICER N1
														vs.	vs.
Compare each cell mean with the other cell mean in that row														Column A	FHA:DICER WT
Number of families	1													Unpaired t test
Number of comparisons per family	4													P value	0.0006
Alpha	0.05													P value summary	***
														Significantly different (P < 0.05)?	Yes
Šídák's multiple comparisons test	Mean Diff.	95.00% CI of diff.	Below threshold?	Summary	Adjusted P Value									One- or two-tailed P value?	Two-tailed
														t. df	t=9.973. df=4
NoDice FHA:DICER WT - NoDice FHA:DICER N1
0.001	1.375	1.141 to 1.609	Yes	****	<0.0001									How big is the difference?
0.01	0.9807	0.7467 to 1.215	Yes	****	<0.0001									Mean of column A	0
0.1	0.7621	0.5282 to 0.9961	Yes	****	<0.0001									Mean of column B	-7.263
1	0.4858	0.2518 to 0.7198	Yes	***	0.0001									Difference between means (B - A) ± SEM	-7.263 ± 0.7283
														95% confidence interval	-9.285 to -5.241
														R squared (eta squared)	0.9613
Test details	Mean 1	Mean 2	Mean Diff.	SE of diff.	N1	N2	t	DF
														F test to compare variances
NoDice FHA:DICER WT - NoDice FHA:DICER N1														F. DFn. Dfd	Infinity. 2. 2
0.001	6.941	5.566	1.375	0.08345	3	3	16.47	16						P value	<0.0001
0.01	7.371	6.39	0.9807	0.08345	3	3	11.75	16						P value summary	****
0.1	7.695	6.933	0.7621	0.08345	3	3	9.133	16						Significantly different (P < 0.05)?	Yes
1	7.447	6.961	0.4858	0.08345	3	3	5.822	16
														Data analyzed
														Sample size. column A	3
SINV-GFP	n=3	3 biological replicates												Sample size. column B	3
Compare each cell mean with the other cell mean in that row
Number of families	1
Number of comparisons per family	4
Alpha	0.05
Šídák's multiple comparisons test	Mean Diff.	95.00% CI of diff.	Below threshold?	Summary	Adjusted P Value
NoDice FHA:DICER WT - NoDice FHA:DICER N1
0.001	1.515	1.139 to 1.891	Yes	****	<0.0001
0.01	1.118	0.7419 to 1.494	Yes	****	<0.0001
0.1	0.8398	0.4638 to 1.216	Yes	****	<0.0001
1	0.722	0.3461 to 1.098	Yes	***	0.0002
Test details	Mean 1	Mean 2	Mean Diff.	SE of diff.	N1	N2	t	DF
NoDice FHA:DICER WT - NoDice FHA:DICER N1
0.001	7.227	5.712	1.515	0.1341	3	3	11.3	16
0.01	7.347	6.229	1.118	0.1341	3	3	8.336	16
0.1	8.01	7.17	0.8398	0.1341	3	3	6.262	16
1	7.637	6.915	0.722	0.1341	3	3	5.384	16
SINV 2A-GFP	n=3	3 biological replicates
Compare each cell mean with the other cell mean in that row
Number of families	1
Number of comparisons per family	4
Alpha	0.05
Šídák's multiple comparisons test	Mean Diff.	95.00% CI of diff.	Below threshold?	Summary	Adjusted P Value
NoDice FHA:DICER WT - NoDice FHA:DICER N1
0.001	2.521	2.080 to 2.962	Yes	****	<0.0001
0.01	1.378	0.9368 to 1.819	Yes	****	<0.0001
0.1	1.979	1.538 to 2.420	Yes	****	<0.0001
1	1.228	0.7870 to 1.669	Yes	****	<0.0001
Test details	Mean 1	Mean 2	Mean Diff.	SE of diff.	N1	N2	t	DF
NoDice FHA:DICER WT - NoDice FHA:DICER N1
0.001	6.013	3.492	2.521	0.1573	3	3	16.03	16
0.01	6.742	5.364	1.378	0.1573	3	3	8.76	16
0.1	7.312	5.333	1.979	0.1573	3	3	12.58	16
1	7.732	6.504	1.228	0.1573	3	3	7.807	16

## Sheet: Figure 2
Figure 2A					Figure 2B					Figure 2C					Figure 2F
Unpaired t-test	n=3	3 biological replicates			Unpaired t-test	n=3	3 biological replicates			Unpaired t-test	n=3	3 biological replicates			Unpaired t-test	n=3	3 biological replicates
Column B	FHA:DICER N1				Column B	FHA:DICER N1				Column B	FHA:DICER N1				Column B	FHA:DICER N1
vs.	vs.				vs.	vs.				vs.	vs.				vs.	vs.
Column A	FHA:DICER WT				Column A	FHA:DICER WT				Column A	FHA:DICER WT				Column A	FHA:DICER WT
Unpaired t test					Unpaired t test					Unpaired t test					Unpaired t test
P value	0.0474				P value	0.0086				P value	0.71				P value	0.0328
P value summary	*				P value summary	**				P value summary	ns				P value summary	*
Significantly different (P < 0.05)?	Yes				Significantly different (P < 0.05)?	Yes				Significantly different (P < 0.05)?	No				Significantly different (P < 0.05)?	Yes
One- or two-tailed P value?	Two-tailed				One- or two-tailed P value?	Two-tailed				One- or two-tailed P value?	Two-tailed				One- or two-tailed P value?	Two-tailed
t. df	t=2.829. df=4				t. df	t=4.813. df=4				t. df	t=0.3994. df=4				t. df	t=3.202. df=4
How big is the difference?					How big is the difference?					How big is the difference?					How big is the difference?
Mean of column A	9.49				Mean of column A	5.549				Mean of column A	1866666667				Mean of column A	2.74
Mean of column B	8.633				Mean of column B	4.338				Mean of column B	2676666667				Mean of column B	4.121
Difference between means (B - A) ± SEM	-0.8572 ± 0.3030				Difference between means (B - A) ± SEM	-1.211 ± 0.2515				Difference between means (B - A) ± SEM	810000000 ± 2028132693				Difference between means (B - A) ± SEM	1.381 ± 0.4312
95% confidence interval	-1.699 to -0.01585				95% confidence interval	-1.909 to -0.5123				95% confidence interval	-4820999089 to 6440999089				95% confidence interval	0.1836 to 2.578
R squared (eta squared)	0.6667				R squared (eta squared)	0.8528				R squared (eta squared)	0.03835				R squared (eta squared)	0.7194
F test to compare variances					F test to compare variances					F test to compare variances					F test to compare variances
F. DFn. Dfd	1.065. 2. 2				F. DFn. Dfd	Infinity. 2. 2				F. DFn. Dfd	11.68. 2. 2				F. DFn. Dfd	80.74. 2. 2
P value	0.9687				P value	<0.0001				P value	0.1578				P value	0.0245
P value summary	ns				P value summary	****				P value summary	ns				P value summary	*
Significantly different (P < 0.05)?	No				Significantly different (P < 0.05)?	Yes				Significantly different (P < 0.05)?	No				Significantly different (P < 0.05)?	Yes
Data analyzed					Data analyzed					Data analyzed					Data analyzed
Sample size. column A	3				Sample size. column A	3				Sample size. column A	3				Sample size. column A	3
Sample size. column B	3				Sample size. column B	3				Sample size. column B	3				Sample size. column B	3

## Sheet: Figure 3
Figire 3G
One-way ANOVA with Dunnett's correction	n=3	3 biological replicates
Number of families	1
Number of comparisons per family	2
Alpha	0.05
Dunnett's multiple comparisons test	Mean Diff.	95.00% CI of diff.	Below threshold?	Summary	Adjusted P Value	A-?
FHA:DICER WT vs. FHA:DICER N1	0.9153	0.3215 to 1.509	Yes	**	0.008	B	FHA:DICER N1
FHA:DICER WT vs. FHA:DICER N1-CM	1.084	0.4898 to 1.677	Yes	**	0.0035	C	FHA:DICER N1-CM
Test details	Mean 1	Mean 2	Mean Diff.	SE of diff.	n1	n2	q	DF
FHA:DICER WT vs. FHA:DICER N1	8.404	7.488	0.9153	0.2074	3	3	4.413	6
FHA:DICER WT vs. FHA:DICER N1-CM	8.404	7.32	1.084	0.2074	3	3	5.225	6

## Sheet: Figure 4
Figure 4C										Figure 4E											Figure 4F
One-way ANOVA with Dunnett's correction	n=3	3 biological replicates								One-way ANOVA with Dunnett's correction	n=3	3 biological replicates									Two-way ANOVA with Sidak's correction	n=3	3 biological replicates
Number of families	1									Number of families	1										Left panel							Right panel
Number of comparisons per family	7									Number of comparisons per family	9										Within each row. compare columns (simple effects within rows)							Within each row. compare columns (simple effects within rows)
Alpha	0.05									Alpha	0.05
																					Number of families	25						Number of families	25
Dunnett's multiple comparisons test	Mean Diff.	95.00% CI of diff.	Below threshold?	Summary	Adjusted P Value	A-?				Dunnett's multiple comparisons test	Mean Diff.	95.00% CI of diff.	Below threshold?	Summary	Adjusted P Value	A-?					Number of comparisons per family	4						Number of comparisons per family	4
WT vs. N1	1.055	0.6457 to 1.465	Yes	****	<0.0001	B	N1			WT vs. N1	1.013	0.4197 to 1.606	Yes	***	0.0005	B	N1				Alpha	0.05						Alpha	0.05
WT vs. ∆HEL1	0.8153	0.4059 to 1.225	Yes	***	0.0002	C	∆HEL1			WT vs. ∆HEL1	0.929	0.3359 to 1.522	Yes	**	0.0013	C	∆HEL1
WT vs. ∆HEL1-CM	0.2201	-0.1894 to 0.6295	No	ns	0.4848	D	∆HEL1-CM			WT vs. ∆HEL2i	0.7172	0.1241 to 1.310	Yes	*	0.0134	D	∆HEL2i				Dunnett's multiple comparisons test	Mean Diff.	95.00% CI of diff.	Below threshold?	Summary	Adjusted P Value		Dunnett's multiple comparisons test	Mean Diff.	95.00% CI of diff.	Below threshold?	Summary	Adjusted P Value
WT vs. ∆HEL2i	1.115	0.7054 to 1.524	Yes	****	<0.0001	E	∆HEL2i			WT vs. ∆HEL2	0.8076	0.2145 to 1.401	Yes	**	0.0049	E	∆HEL2
WT vs. ∆HEL2i-CM	0.05028	-0.3592 to 0.4597	No	ns	0.9993	F	∆HEL2i-CM			WT vs. WT	0.4162	-0.1769 to 1.009	No	ns	0.261	F	WT				0							0
WT vs. ∆HEL2	0.9011	0.4917 to 1.311	Yes	****	<0.0001	G	∆HEL2			WT vs. N1	0.1155	-0.4776 to 0.7086	No	ns	0.996	G	N1				wt vs. n1	0	-13.15 to 13.15	No	ns	>0.9999		wt vs. n1	0	-36.44 to 36.44	No	ns	>0.9999
WT vs. ∆HEL2-CM	0.3324	-0.07706 to 0.7419	No	ns	0.1391	H	∆HEL2-CM			WT vs. ∆HEL1	-0.04855	-0.6417 to 0.5446	No	ns	>0.9999	H	∆HEL1				wt vs. dhel1	0	-13.15 to 13.15	No	ns	>0.9999		wt vs. dhel1	0	-36.44 to 36.44	No	ns	>0.9999
										WT vs. ∆HEL2i	-0.1401	-0.7332 to 0.4530	No	ns	0.9857	I	∆HEL2i				wt vs. dhel2i	0	-13.15 to 13.15	No	ns	>0.9999		wt vs. dhel2i	0	-36.44 to 36.44	No	ns	>0.9999
Test details	Mean 1	Mean 2	Mean Diff.	SE of diff.	n1	n2	q	DF		WT vs. ∆HEL2	-0.08416	-0.6773 to 0.5090	No	ns	0.9996	J	∆HEL2				wt vs. dhel2	0	-13.15 to 13.15	No	ns	>0.9999		wt vs. dhel2	0	-36.44 to 36.44	No	ns	>0.9999
WT vs. N1	8.471	7.416	1.055	0.14	3	3	7.535	16
WT vs. ∆HEL1	8.471	7.656	0.8153	0.14	3	3	5.822	16		Test details	Mean 1	Mean 2	Mean Diff.	SE of diff.	n1	n2	q	DF			1							1
WT vs. ∆HEL1-CM	8.471	8.251	0.2201	0.14	3	3	1.571	16		WT vs. N1	8.197	7.184	1.013	0.2013	3	3	5.031	20			wt vs. n1	0	-13.15 to 13.15	No	ns	>0.9999		wt vs. n1	0	-36.44 to 36.44	No	ns	>0.9999
WT vs. ∆HEL2i	8.471	7.356	1.115	0.14	3	3	7.961	16		WT vs. ∆HEL1	8.197	7.268	0.929	0.2013	3	3	4.615	20			wt vs. dhel1	0	-13.15 to 13.15	No	ns	>0.9999		wt vs. dhel1	0	-36.44 to 36.44	No	ns	>0.9999
WT vs. ∆HEL2i-CM	8.471	8.421	0.05028	0.14	3	3	0.359	16		WT vs. ∆HEL2i	8.197	7.479	0.7172	0.2013	3	3	3.563	20			wt vs. dhel2i	0	-13.15 to 13.15	No	ns	>0.9999		wt vs. dhel2i	0	-36.44 to 36.44	No	ns	>0.9999
WT vs. ∆HEL2	8.471	7.57	0.9011	0.14	3	3	6.435	16		WT vs. ∆HEL2	8.197	7.389	0.8076	0.2013	3	3	4.012	20			wt vs. dhel2	0	-13.15 to 13.15	No	ns	>0.9999		wt vs. dhel2	0	-36.44 to 36.44	No	ns	>0.9999
WT vs. ∆HEL2-CM	8.471	8.138	0.3324	0.14	3	3	2.374	16		WT vs. WT	8.197	7.78	0.4162	0.2013	3	3	2.067	20
										WT vs. N1	8.197	8.081	0.1155	0.2013	3	3	0.5739	20			2							2
										WT vs. ∆HEL1	8.197	8.245	-0.04855	0.2013	3	3	0.2412	20			wt vs. n1	0	-13.15 to 13.15	No	ns	>0.9999		wt vs. n1	0	-36.44 to 36.44	No	ns	>0.9999
										WT vs. ∆HEL2i	8.197	8.337	-0.1401	0.2013	3	3	0.6958	20			wt vs. dhel1	0	-13.15 to 13.15	No	ns	>0.9999		wt vs. dhel1	0	-36.44 to 36.44	No	ns	>0.9999
										WT vs. ∆HEL2	8.197	8.281	-0.08416	0.2013	3	3	0.4181	20			wt vs. dhel2i	0	-13.15 to 13.15	No	ns	>0.9999		wt vs. dhel2i	0	-36.44 to 36.44	No	ns	>0.9999
																					wt vs. dhel2	0	-13.15 to 13.15	No	ns	>0.9999		wt vs. dhel2	0	-36.44 to 36.44	No	ns	>0.9999
																					3							3
																					wt vs. n1	0.0403	-13.11 to 13.19	No	ns	>0.9999		wt vs. n1	0.03231	-36.41 to 36.47	No	ns	>0.9999
																					wt vs. dhel1	0.0403	-13.11 to 13.19	No	ns	>0.9999		wt vs. dhel1	0.04258	-36.40 to 36.48	No	ns	>0.9999
																					wt vs. dhel2i	0.0403	-13.11 to 13.19	No	ns	>0.9999		wt vs. dhel2i	0.03592	-36.40 to 36.47	No	ns	>0.9999
																					wt vs. dhel2	0.0403	-13.11 to 13.19	No	ns	>0.9999		wt vs. dhel2	0.06614	-36.37 to 36.51	No	ns	>0.9999
																					4							4
																					wt vs. n1	0.7239	-12.43 to 13.88	No	ns	0.9998		wt vs. n1	0.7553	-35.68 to 37.19	No	ns	>0.9999
																					wt vs. dhel1	0.7208	-12.43 to 13.87	No	ns	0.9998		wt vs. dhel1	0.8593	-35.58 to 37.30	No	ns	>0.9999
																					wt vs. dhel2i	0.7118	-12.44 to 13.86	No	ns	0.9998		wt vs. dhel2i	0.9008	-35.54 to 37.34	No	ns	>0.9999
																					wt vs. dhel2	0.7156	-12.44 to 13.87	No	ns	0.9998		wt vs. dhel2	1.129	-35.31 to 37.57	No	ns	>0.9999
																					5							5
																					wt vs. n1	2.761	-10.39 to 15.91	No	ns	0.9607		wt vs. n1	3.231	-33.21 to 39.67	No	ns	0.9984
																					wt vs. dhel1	2.735	-10.42 to 15.89	No	ns	0.962		wt vs. dhel1	3.079	-33.36 to 39.52	No	ns	0.9987
																					wt vs. dhel2i	2.698	-10.45 to 15.85	No	ns	0.9637		wt vs. dhel2i	3.357	-33.08 to 39.80	No	ns	0.9982
																					wt vs. dhel2	2.73	-10.42 to 15.88	No	ns	0.9622		wt vs. dhel2	4.558	-31.88 to 41.00	No	ns	0.9941
																					6							6
																					wt vs. n1	5.846	-7.307 to 19.00	No	ns	0.6455		wt vs. n1	6.809	-29.63 to 43.25	No	ns	0.9739
																					wt vs. dhel1	5.736	-7.417 to 18.89	No	ns	0.6603		wt vs. dhel1	5.602	-30.84 to 42.04	No	ns	0.9872
																					wt vs. dhel2i	5.648	-7.505 to 18.80	No	ns	0.672		wt vs. dhel2i	6.083	-30.36 to 42.52	No	ns	0.9827
																					wt vs. dhel2	5.646	-7.507 to 18.80	No	ns	0.6723		wt vs. dhel2	8.705	-27.73 to 45.14	No	ns	0.939
																					7							7
																					wt vs. n1	9.55	-3.603 to 22.70	No	ns	0.2247		wt vs. n1	10.39	-26.05 to 46.83	No	ns	0.8922
																					wt vs. dhel1	9.116	-4.037 to 22.27	No	ns	0.2612		wt vs. dhel1	7.99	-28.45 to 44.43	No	ns	0.9544
																					wt vs. dhel2i	9.045	-4.108 to 22.20	No	ns	0.2675		wt vs. dhel2i	9.214	-27.23 to 45.65	No	ns	0.9265
																					wt vs. dhel2	8.95	-4.203 to 22.10	No	ns	0.2762		wt vs. dhel2	13.24	-23.20 to 49.68	No	ns	0.7831
																					8							8
																					wt vs. n1	12.67	-0.4876 to 25.82	No	ns	0.0629		wt vs. n1	11.71	-24.73 to 48.15	No	ns	0.8457
																					wt vs. dhel1	11.79	-1.361 to 24.94	No	ns	0.0929		wt vs. dhel1	8.403	-28.04 to 44.84	No	ns	0.9458
																					wt vs. dhel2i	11.79	-1.359 to 24.95	No	ns	0.0928		wt vs. dhel2i	10.12	-26.32 to 46.55	No	ns	0.9008
																					wt vs. dhel2	11.49	-1.666 to 24.64	No	ns	0.1058		wt vs. dhel2	14.96	-21.48 to 51.39	No	ns	0.705
																					9							9
																					wt vs. n1	16.05	2.902 to 29.21	Yes	*	0.0109		wt vs. n1	12.25	-24.19 to 48.69	No	ns	0.8246
																					wt vs. dhel1	14.46	1.310 to 27.62	Yes	*	0.026		wt vs. dhel1	8.101	-28.34 to 44.54	No	ns	0.9522
																					wt vs. dhel2i	14.76	1.610 to 27.92	Yes	*	0.0222		wt vs. dhel2i	10.3	-26.13 to 46.74	No	ns	0.895
																					wt vs. dhel2	14.3	1.147 to 27.45	Yes	*	0.0283		wt vs. dhel2	16.45	-19.98 to 52.89	No	ns	0.6331
																					10							10
																					wt vs. n1	19.24	6.092 to 32.40	Yes	**	0.0015		wt vs. n1	11.37	-25.06 to 47.81	No	ns	0.8584
																					wt vs. dhel1	16.8	3.650 to 29.96	Yes	**	0.007		wt vs. dhel1	7.163	-29.28 to 43.60	No	ns	0.9688
																					wt vs. dhel2i	17.6	4.447 to 30.75	Yes	**	0.0043		wt vs. dhel2i	9.207	-27.23 to 45.65	No	ns	0.9266
																					wt vs. dhel2	16.73	3.579 to 29.89	Yes	**	0.0073		wt vs. dhel2	16.93	-19.51 to 53.37	No	ns	0.6099
																					11							11
																					wt vs. n1	22.15	8.995 to 35.30	Yes	***	0.0002		wt vs. n1	9.728	-26.71 to 46.17	No	ns	0.9124
																					wt vs. dhel1	18.54	5.382 to 31.69	Yes	**	0.0024		wt vs. dhel1	5.47	-30.97 to 41.91	No	ns	0.9883
																					wt vs. dhel2i	20.16	7.009 to 33.31	Yes	***	0.0008		wt vs. dhel2i	7.55	-28.89 to 43.99	No	ns	0.9625
																					wt vs. dhel2	18.77	5.613 to 31.92	Yes	**	0.002		wt vs. dhel2	16.14	-20.30 to 52.58	No	ns	0.6482
																					12							12
																					wt vs. n1	24.41	11.26 to 37.57	Yes	****	<0.0001		wt vs. n1	8.704	-27.74 to 45.14	No	ns	0.939
																					wt vs. dhel1	19.72	6.563 to 32.87	Yes	**	0.0011		wt vs. dhel1	3.984	-32.45 to 40.42	No	ns	0.9965
																					wt vs. dhel2i	22.12	8.964 to 35.27	Yes	***	0.0002		wt vs. dhel2i	5.816	-30.62 to 42.26	No	ns	0.9853
																					wt vs. dhel2	19.98	6.827 to 33.13	Yes	***	0.0009		wt vs. dhel2	15.27	-21.17 to 51.71	No	ns	0.69
																					13							13
																					wt vs. n1	26.15	13.00 to 39.31	Yes	****	<0.0001		wt vs. n1	8.284	-28.16 to 44.72	No	ns	0.9484
																					wt vs. dhel1	20.32	7.172 to 33.48	Yes	***	0.0007		wt vs. dhel1	3.087	-33.35 to 39.53	No	ns	0.9987
																					wt vs. dhel2i	23.71	10.56 to 36.87	Yes	****	<0.0001		wt vs. dhel2i	4.442	-32.00 to 40.88	No	ns	0.9947
																					wt vs. dhel2	20.47	7.314 to 33.62	Yes	***	0.0006		wt vs. dhel2	14.4	-22.04 to 50.84	No	ns	0.7309
																					14							14
																					wt vs. n1	27.03	13.88 to 40.18	Yes	****	<0.0001		wt vs. n1	8.775	-27.66 to 45.21	No	ns	0.9374
																					wt vs. dhel1	20.18	7.028 to 33.33	Yes	***	0.0008		wt vs. dhel1	2.851	-33.59 to 39.29	No	ns	0.999
																					wt vs. dhel2i	24.37	11.21 to 37.52	Yes	****	<0.0001		wt vs. dhel2i	4.452	-31.99 to 40.89	No	ns	0.9946
																					wt vs. dhel2	19.64	6.486 to 32.79	Yes	**	0.0011		wt vs. dhel2	14.53	-21.91 to 50.97	No	ns	0.7249
																					15							15
																					wt vs. n1	26.89	13.74 to 40.04	Yes	****	<0.0001		wt vs. n1	9.011	-27.43 to 45.45	No	ns	0.9316
																					wt vs. dhel1	19.23	6.081 to 32.39	Yes	**	0.0015		wt vs. dhel1	2.957	-33.48 to 39.40	No	ns	0.9989
																					wt vs. dhel2i	24.35	11.20 to 37.50	Yes	****	<0.0001		wt vs. dhel2i	4.286	-32.15 to 40.73	No	ns	0.9953
																					wt vs. dhel2	17.93	4.779 to 31.09	Yes	**	0.0035		wt vs. dhel2	13.94	-22.50 to 50.38	No	ns	0.7522
																					16							16
																					wt vs. n1	26.01	12.86 to 39.16	Yes	****	<0.0001		wt vs. n1	8.425	-28.01 to 44.86	No	ns	0.9453
																					wt vs. dhel1	17.85	4.693 to 31.00	Yes	**	0.0037		wt vs. dhel1	2.53	-33.91 to 38.97	No	ns	0.9994
																					wt vs. dhel2i	23.83	10.68 to 36.99	Yes	****	<0.0001		wt vs. dhel2i	3.962	-32.48 to 40.40	No	ns	0.9965
																					wt vs. dhel2	15.69	2.537 to 28.84	Yes	*	0.0134		wt vs. dhel2	13.59	-22.85 to 50.03	No	ns	0.7677
																					17							17
																					wt vs. n1	24.87	11.72 to 38.02	Yes	****	<0.0001		wt vs. n1	8.669	-27.77 to 45.11	No	ns	0.9398
																					wt vs. dhel1	16.19	3.035 to 29.34	Yes	*	0.0101		wt vs. dhel1	2.253	-34.19 to 38.69	No	ns	0.9996
																					wt vs. dhel2i	22.91	9.756 to 36.06	Yes	***	0.0001		wt vs. dhel2i	3.585	-32.85 to 40.02	No	ns	0.9977
																					wt vs. dhel2	13.62	0.4677 to 26.77	Yes	*	0.0398		wt vs. dhel2	13.02	-23.42 to 49.46	No	ns	0.7927
																					180							18
																					wt vs. n1	22.87	9.720 to 36.03	Yes	***	0.0001		wt vs. n1	8.159	-28.28 to 44.60	No	ns	0.951
																					wt vs. dhel1	13.97	0.8172 to 27.12	Yes	*	0.0334		wt vs. dhel1	2.303	-34.14 to 38.74	No	ns	0.9996
																					wt vs. dhel2i	21.8	8.642 to 34.95	Yes	***	0.0002		wt vs. dhel2i	3.627	-32.81 to 40.07	No	ns	0.9975
																					wt vs. dhel2	11.42	-1.732 to 24.57	No	ns	0.1088		wt vs. dhel2	12.68	-23.76 to 49.12	No	ns	0.807
																					19							19
																					wt vs. n1	20.57	7.419 to 33.72	Yes	***	0.0006		wt vs. n1	7.566	-28.87 to 44.01	No	ns	0.9622
																					wt vs. dhel1	11.65	-1.501 to 24.80	No	ns	0.0987		wt vs. dhel1	1.504	-34.94 to 37.94	No	ns	>0.9999
																					wt vs. dhel2i	20.44	7.290 to 33.60	Yes	***	0.0007		wt vs. dhel2i	2.821	-33.62 to 39.26	No	ns	0.9991
																					wt vs. dhel2	9.53	-3.623 to 22.68	No	ns	0.2262		wt vs. dhel2	11.72	-24.72 to 48.16	No	ns	0.8455
																					20							20
																					wt vs. n1	18.43	5.275 to 31.58	Yes	**	0.0026		wt vs. n1	7.376	-29.06 to 43.82	No	ns	0.9654
																					wt vs. dhel1	9.544	-3.609 to 22.70	No	ns	0.2251		wt vs. dhel1	1.425	-35.01 to 37.86	No	ns	>0.9999
																					wt vs. dhel2i	18.79	5.642 to 31.95	Yes	**	0.002		wt vs. dhel2i	2.487	-33.95 to 38.93	No	ns	0.9994
																					wt vs. dhel2	7.609	-5.544 to 20.76	No	ns	0.4179		wt vs. dhel2	11.04	-25.40 to 47.47	No	ns	0.8705
																					21							21
																					wt vs. n1	16.21	3.053 to 29.36	Yes	**	0.01		wt vs. n1	7.348	-29.09 to 43.79	No	ns	0.9659
																					wt vs. dhel1	7.455	-5.698 to 20.61	No	ns	0.4365		wt vs. dhel1	1.442	-35.00 to 37.88	No	ns	>0.9999
																					wt vs. dhel2i	17.16	4.002 to 30.31	Yes	**	0.0057		wt vs. dhel2i	2.384	-34.05 to 38.82	No	ns	0.9995
																					wt vs. dhel2	5.85	-7.302 to 19.00	No	ns	0.645		wt vs. dhel2	10.84	-25.60 to 47.28	No	ns	0.8772
																					22							22
																					wt vs. n1	14.31	1.158 to 27.46	Yes	*	0.0281		wt vs. n1	6.46	-29.98 to 42.90	No	ns	0.9784
																					wt vs. dhel1	5.816	-7.337 to 18.97	No	ns	0.6496		wt vs. dhel1	0.6556	-35.78 to 37.09	No	ns	>0.9999
																					wt vs. dhel2i	15.78	2.626 to 28.93	Yes	*	0.0127		wt vs. dhel2i	1.622	-34.82 to 38.06	No	ns	0.9999
																					wt vs. dhel2	4.681	-8.472 to 17.83	No	ns	0.7949		wt vs. dhel2	10.02	-26.42 to 46.46	No	ns	0.9038
																					23							23
																					wt vs. n1	12.27	-0.8809 to 25.43	No	ns	0.0752		wt vs. n1	5.676	-30.76 to 42.11	No	ns	0.9866
																					wt vs. dhel1	4.104	-9.049 to 17.26	No	ns	0.8586		wt vs. dhel1	0.7046	-35.73 to 37.14	No	ns	>0.9999
																					wt vs. dhel2i	14.09	0.9414 to 27.25	Yes	*	0.0314		wt vs. dhel2i	1.277	-35.16 to 37.72	No	ns	>0.9999
																					wt vs. dhel2	3.395	-9.758 to 16.55	No	ns	0.9213		wt vs. dhel2	9.199	-27.24 to 45.64	No	ns	0.9268
																					24							24
																					wt vs. n1	10.5	-2.658 to 23.65	No	ns	0.1581		wt vs. n1	5.739	-30.70 to 42.18	No	ns	0.986
																					wt vs. dhel1	2.924	-10.23 to 16.08	No	ns	0.9522		wt vs. dhel1	0.8331	-35.61 to 37.27	No	ns	>0.9999
																					wt vs. dhel2i	12.91	-0.2443 to 26.06	No	ns	0.0561		wt vs. dhel2i	0.9079	-35.53 to 37.35	No	ns	>0.9999
																					wt vs. dhel2	2.677	-10.48 to 15.83	No	ns	0.9647		wt vs. dhel2	8.838	-27.60 to 45.28	No	ns	0.9359
																					Test details	Mean 1	Mean 2	Mean Diff.	SE of diff.	N1	N2	Test details	Mean 1	Mean 2	Mean Diff.	SE of diff.	N1	N2	q	DF
																					0							0
																					wt vs. n1	0	0	0	5.352	3	3	wt vs. n1	0	0	0	14.83	3	3	0	250
																					wt vs. dhel1	0	0	0	5.352	3	3	wt vs. dhel1	0	0	0	14.83	3	3	0	250
																					wt vs. dhel2i	0	0	0	5.352	3	3	wt vs. dhel2i	0	0	0	14.83	3	3	0	250
																					wt vs. dhel2	0	0	0	5.352	3	3	wt vs. dhel2	0	0	0	14.83	3	3	0	250
																					1							1
																					wt vs. n1	0	0	0	5.352	3	3	wt vs. n1	0	0	0	14.83	3	3	0	250
																					wt vs. dhel1	0	0	0	5.352	3	3	wt vs. dhel1	0	0	0	14.83	3	3	0	250
																					wt vs. dhel2i	0	0	0	5.352	3	3	wt vs. dhel2i	0	0	0	14.83	3	3	0	250
																					wt vs. dhel2	0	0	0	5.352	3	3	wt vs. dhel2	0	0	0	14.83	3	3	0	250
																					2							2
																					wt vs. n1	0	0	0	5.352	3	3	wt vs. n1	0	0	0	14.83	3	3	0	250
																					wt vs. dhel1	0	0	0	5.352	3	3	wt vs. dhel1	0	0	0	14.83	3	3	0	250
																					wt vs. dhel2i	0	0	0	5.352	3	3	wt vs. dhel2i	0	0	0	14.83	3	3	0	250
																					wt vs. dhel2	0	0	0	5.352	3	3	wt vs. dhel2	0	0	0	14.83	3	3	0	250
																					3							3
																					wt vs. n1	0.0403	0	0.0403	5.352	3	3	wt vs. n1	0.06614	0.03383	0.03231	14.83	3	3	0.002179	250
																					wt vs. dhel1	0.0403	0	0.0403	5.352	3	3	wt vs. dhel1	0.06614	0.02356	0.04258	14.83	3	3	0.002872	250
																					wt vs. dhel2i	0.0403	0	0.0403	5.352	3	3	wt vs. dhel2i	0.06614	0.03022	0.03592	14.83	3	3	0.002423	250
																					wt vs. dhel2	0.0403	0	0.0403	5.352	3	3	wt vs. dhel2	0.06614	0	0.06614	14.83	3	3	0.004461	250
																					4							4
																					wt vs. n1	0.7239	0	0.7239	5.352	3	3	wt vs. n1	1.507	0.7519	0.7553	14.83	3	3	0.05094	250
																					wt vs. dhel1	0.7239	0.003064	0.7208	5.352	3	3	wt vs. dhel1	1.507	0.6479	0.8593	14.83	3	3	0.05796	250
																					wt vs. dhel2i	0.7239	0.01207	0.7118	5.352	3	3	wt vs. dhel2i	1.507	0.6064	0.9008	14.83	3	3	0.06075	250
																					wt vs. dhel2	0.7239	0.008282	0.7156	5.352	3	3	wt vs. dhel2	1.507	0.3785	1.129	14.83	3	3	0.07612	250
																					5							5
																					wt vs. n1	2.774	0.01361	2.761	5.352	3	3	wt vs. n1	6.754	3.523	3.231	14.83	3	3	0.2179	250
																					wt vs. dhel1	2.774	0.03918	2.735	5.352	3	3	wt vs. dhel1	6.754	3.675	3.079	14.83	3	3	0.2076	250
																					wt vs. dhel2i	2.774	0.07586	2.698	5.352	3	3	wt vs. dhel2i	6.754	3.396	3.357	14.83	3	3	0.2264	250
																					wt vs. dhel2	2.774	0.04411	2.73	5.352	3	3	wt vs. dhel2	6.754	2.196	4.558	14.83	3	3	0.3074	250
																					6							6
																					wt vs. n1	5.925	0.07879	5.846	5.352	3	3	wt vs. n1	14.06	7.249	6.809	14.83	3	3	0.4592	250
																					wt vs. dhel1	5.925	0.1888	5.736	5.352	3	3	wt vs. dhel1	14.06	8.456	5.602	14.83	3	3	0.3778	250
																					wt vs. dhel2i	5.925	0.2771	5.648	5.352	3	3	wt vs. dhel2i	14.06	7.975	6.083	14.83	3	3	0.4103	250
																					wt vs. dhel2	5.925	0.2791	5.646	5.352	3	3	wt vs. dhel2	14.06	5.353	8.705	14.83	3	3	0.5871	250
																					7							7
																					wt vs. n1	9.839	0.2896	9.55	5.352	3	3	wt vs. n1	22.87	12.47	10.39	14.83	3	3	0.7009	250
																					wt vs. dhel1	9.839	0.7231	9.116	5.352	3	3	wt vs. dhel1	22.87	14.88	7.99	14.83	3	3	0.5389	250
																					wt vs. dhel2i	9.839	0.7941	9.045	5.352	3	3	wt vs. dhel2i	22.87	13.65	9.214	14.83	3	3	0.6214	250
																					wt vs. dhel2	9.839	0.8894	8.95	5.352	3	3	wt vs. dhel2	22.87	9.624	13.24	14.83	3	3	0.8931	250
																					8							8
																					wt vs. n1	13.27	0.6068	12.67	5.352	3	3	wt vs. n1	28.71	16.99	11.71	14.83	3	3	0.79	250
																					wt vs. dhel1	13.27	1.481	11.79	5.352	3	3	wt vs. dhel1	28.71	20.3	8.403	14.83	3	3	0.5667	250
																					wt vs. dhel2i	13.27	1.478	11.79	5.352	3	3	wt vs. dhel2i	28.71	18.59	10.12	14.83	3	3	0.6823	250
																					wt vs. dhel2	13.27	1.785	11.49	5.352	3	3	wt vs. dhel2	28.71	13.75	14.96	14.83	3	3	1.009	250
																					9							9
																					wt vs. n1	17.27	1.216	16.05	5.352	3	3	wt vs. n1	34.82	22.57	12.25	14.83	3	3	0.8263	250
																					wt vs. dhel1	17.27	2.807	14.46	5.352	3	3	wt vs. dhel1	34.82	26.72	8.101	14.83	3	3	0.5463	250
																					wt vs. dhel2i	17.27	2.508	14.76	5.352	3	3	wt vs. dhel2i	34.82	24.51	10.3	14.83	3	3	0.695	250
																					wt vs. dhel2	17.27	2.971	14.3	5.352	3	3	wt vs. dhel2	34.82	18.36	16.45	14.83	3	3	1.11	250
																					10							10
																					wt vs. n1	21.23	1.983	19.24	5.352	3	3	wt vs. n1	40.92	29.54	11.37	14.83	3	3	0.7672	250
																					wt vs. dhel1	21.23	4.425	16.8	5.352	3	3	wt vs. dhel1	40.92	33.76	7.163	14.83	3	3	0.4831	250
																					wt vs. dhel2i	21.23	3.628	17.6	5.352	3	3	wt vs. dhel2i	40.92	31.71	9.207	14.83	3	3	0.621	250
																					wt vs. dhel2	21.23	4.496	16.73	5.352	3	3	wt vs. dhel2	40.92	23.98	16.93	14.83	3	3	1.142	250
																					11							11
																					wt vs. n1	25.06	2.916	22.15	5.352	3	3	wt vs. n1	46.82	37.09	9.728	14.83	3	3	0.6561	250
																					wt vs. dhel1	25.06	6.528	18.54	5.352	3	3	wt vs. dhel1	46.82	41.35	5.47	14.83	3	3	0.3689	250
																					wt vs. dhel2i	25.06	4.901	20.16	5.352	3	3	wt vs. dhel2i	46.82	39.27	7.55	14.83	3	3	0.5092	250
																					wt vs. dhel2	25.06	6.297	18.77	5.352	3	3	wt vs. dhel2	46.82	30.68	16.14	14.83	3	3	1.089	250
																					12							12
																					wt vs. n1	28.55	4.136	24.41	5.352	3	3	wt vs. n1	52.05	43.35	8.704	14.83	3	3	0.587	250
																					wt vs. dhel1	28.55	8.833	19.72	5.352	3	3	wt vs. dhel1	52.05	48.07	3.984	14.83	3	3	0.2687	250
																					wt vs. dhel2i	28.55	6.432	22.12	5.352	3	3	wt vs. dhel2i	52.05	46.24	5.816	14.83	3	3	0.3923	250
																					wt vs. dhel2	28.55	8.568	19.98	5.352	3	3	wt vs. dhel2	52.05	36.78	15.27	14.83	3	3	1.03	250
																					13							13
																					wt vs. n1	31.81	5.655	26.15	5.352	3	3	wt vs. n1	56.27	47.98	8.284	14.83	3	3	0.5587	250
																					wt vs. dhel1	31.81	11.48	20.32	5.352	3	3	wt vs. dhel1	56.27	53.18	3.087	14.83	3	3	0.2082	250
																					wt vs. dhel2i	31.81	8.094	23.71	5.352	3	3	wt vs. dhel2i	56.27	51.83	4.442	14.83	3	3	0.2996	250
																					wt vs. dhel2	31.81	11.34	20.47	5.352	3	3	wt vs. dhel2	56.27	41.87	14.4	14.83	3	3	0.9713	250
																					14							14
																					wt vs. n1	34.44	7.412	27.03	5.352	3	3	wt vs. n1	59.93	51.16	8.775	14.83	3	3	0.5919	250
																					wt vs. dhel1	34.44	14.26	20.18	5.352	3	3	wt vs. dhel1	59.93	57.08	2.851	14.83	3	3	0.1923	250
																					wt vs. dhel2i	34.44	10.07	24.37	5.352	3	3	wt vs. dhel2i	59.93	55.48	4.452	14.83	3	3	0.3003	250
																					wt vs. dhel2	34.44	14.8	19.64	5.352	3	3	wt vs. dhel2	59.93	45.4	14.53	14.83	3	3	0.98	250
																					15							15
																					wt vs. n1	36.58	9.691	26.89	5.352	3	3	wt vs. n1	62.53	53.52	9.011	14.83	3	3	0.6077	250
																					wt vs. dhel1	36.58	17.35	19.23	5.352	3	3	wt vs. dhel1	62.53	59.57	2.957	14.83	3	3	0.1994	250
																					wt vs. dhel2i	36.58	12.23	24.35	5.352	3	3	wt vs. dhel2i	62.53	58.24	4.286	14.83	3	3	0.2891	250
																					wt vs. dhel2	36.58	18.65	17.93	5.352	3	3	wt vs. dhel2	62.53	48.59	13.94	14.83	3	3	0.9399	250
																					16							16
																					wt vs. n1	38.36	12.35	26.01	5.352	3	3	wt vs. n1	63.85	55.43	8.425	14.83	3	3	0.5682	250
																					wt vs. dhel1	38.36	20.51	17.85	5.352	3	3	wt vs. dhel1	63.85	61.32	2.53	14.83	3	3	0.1706	250
																					wt vs. dhel2i	38.36	14.52	23.83	5.352	3	3	wt vs. dhel2i	63.85	59.89	3.962	14.83	3	3	0.2672	250
																					wt vs. dhel2	38.36	22.67	15.69	5.352	3	3	wt vs. dhel2	63.85	50.26	13.59	14.83	3	3	0.9167	250
																					17							17
																					wt vs. n1	40.01	15.14	24.87	5.352	3	3	wt vs. n1	64.83	56.16	8.669	14.83	3	3	0.5847	250
																					wt vs. dhel1	40.01	23.82	16.19	5.352	3	3	wt vs. dhel1	64.83	62.58	2.253	14.83	3	3	0.152	250
																					wt vs. dhel2i	40.01	17.1	22.91	5.352	3	3	wt vs. dhel2i	64.83	61.25	3.585	14.83	3	3	0.2418	250
																					wt vs. dhel2	40.01	26.39	13.62	5.352	3	3	wt vs. dhel2	64.83	51.81	13.02	14.83	3	3	0.878	250
																					180							18
																					wt vs. n1	41.29	18.41	22.87	5.352	3	3	wt vs. n1	65.82	57.66	8.159	14.83	3	3	0.5503	250
																					wt vs. dhel1	41.29	27.32	13.97	5.352	3	3	wt vs. dhel1	65.82	63.51	2.303	14.83	3	3	0.1553	250
																					wt vs. dhel2i	41.29	19.49	21.8	5.352	3	3	wt vs. dhel2i	65.82	62.19	3.627	14.83	3	3	0.2446	250
																					wt vs. dhel2	41.29	29.87	11.42	5.352	3	3	wt vs. dhel2	65.82	53.14	12.68	14.83	3	3	0.8553	250
																					19							19
																					wt vs. n1	42.2	21.63	20.57	5.352	3	3	wt vs. n1	66.02	58.45	7.566	14.83	3	3	0.5103	250
																					wt vs. dhel1	42.2	30.55	11.65	5.352	3	3	wt vs. dhel1	66.02	64.52	1.504	14.83	3	3	0.1014	250
																					wt vs. dhel2i	42.2	21.76	20.44	5.352	3	3	wt vs. dhel2i	66.02	63.2	2.821	14.83	3	3	0.1902	250
																					wt vs. dhel2	42.2	32.67	9.53	5.352	3	3	wt vs. dhel2	66.02	54.3	11.72	14.83	3	3	0.7904	250
																					20							20
																					wt vs. n1	43.12	24.69	18.43	5.352	3	3	wt vs. n1	66.27	58.89	7.376	14.83	3	3	0.4975	250
																					wt vs. dhel1	43.12	33.58	9.544	5.352	3	3	wt vs. dhel1	66.27	64.85	1.425	14.83	3	3	0.09613	250
																					wt vs. dhel2i	43.12	24.33	18.79	5.352	3	3	wt vs. dhel2i	66.27	63.78	2.487	14.83	3	3	0.1678	250
																					wt vs. dhel2	43.12	35.51	7.609	5.352	3	3	wt vs. dhel2	66.27	55.23	11.04	14.83	3	3	0.7443	250
																					21							21
																					wt vs. n1	43.67	27.46	16.21	5.352	3	3	wt vs. n1	66.42	59.08	7.348	14.83	3	3	0.4956	250
																					wt vs. dhel1	43.67	36.21	7.455	5.352	3	3	wt vs. dhel1	66.42	64.98	1.442	14.83	3	3	0.09727	250
																					wt vs. dhel2i	43.67	26.51	17.16	5.352	3	3	wt vs. dhel2i	66.42	64.04	2.384	14.83	3	3	0.1608	250
																					wt vs. dhel2	43.67	37.82	5.85	5.352	3	3	wt vs. dhel2	66.42	55.58	10.84	14.83	3	3	0.7313	250
																					22							22
																					wt vs. n1	44.32	30.01	14.31	5.352	3	3	wt vs. n1	66.02	59.56	6.46	14.83	3	3	0.4357	250
																					wt vs. dhel1	44.32	38.51	5.816	5.352	3	3	wt vs. dhel1	66.02	65.37	0.6556	14.83	3	3	0.04422	250
																					wt vs. dhel2i	44.32	28.54	15.78	5.352	3	3	wt vs. dhel2i	66.02	64.4	1.622	14.83	3	3	0.1094	250
																					wt vs. dhel2	44.32	39.64	4.681	5.352	3	3	wt vs. dhel2	66.02	56	10.02	14.83	3	3	0.6757	250
																					23							23
																					wt vs. n1	44.77	32.5	12.27	5.352	3	3	wt vs. n1	66.04	60.36	5.676	14.83	3	3	0.3828	250
																					wt vs. dhel1	44.77	40.67	4.104	5.352	3	3	wt vs. dhel1	66.04	65.34	0.7046	14.83	3	3	0.04752	250
																					wt vs. dhel2i	44.77	30.68	14.09	5.352	3	3	wt vs. dhel2i	66.04	64.76	1.277	14.83	3	3	0.08611	250
																					wt vs. dhel2	44.77	41.37	3.395	5.352	3	3	wt vs. dhel2	66.04	56.84	9.199	14.83	3	3	0.6205	250
																					24							24
																					wt vs. n1	45.01	34.51	10.5	5.352	3	3	wt vs. n1	65.7	59.96	5.739	14.83	3	3	0.3871	250
																					wt vs. dhel1	45.01	42.08	2.924	5.352	3	3	wt vs. dhel1	65.7	64.87	0.8331	14.83	3	3	0.05619	250
																					wt vs. dhel2i	45.01	32.1	12.91	5.352	3	3	wt vs. dhel2i	65.7	64.79	0.9079	14.83	3	3	0.06123	250
																					wt vs. dhel2	45.01	42.33	2.677	5.352	3	3	wt vs. dhel2	65.7	56.86	8.838	14.83	3	3	0.5961	250

## Sheet: Figure 5
Figure 5C										Figure 5E											Figure 5G
One-way ANOVA with Dunnett's correction	n=3	3 biological replicates								One-way ANOVA with Dunnett's correction	n=3	3 biological replicates									One-way ANOVA with Dunnett's correction	n=3	3 biological replicates
Number of families	1									Number of families	1										Number of families	1
Number of comparisons per family	3									Number of comparisons per family	3										Number of comparisons per family	3
Alpha	0.05									Alpha	0.05										Alpha	0.05
Dunnett's multiple comparisons test	Mean Diff.	95.00% CI of diff.	Below threshold?	Summary	Adjusted P Value	A-?				Dunnett's multiple comparisons test	Mean Diff.	95.00% CI of diff.	Below threshold?	Summary	Adjusted P Value	A-?					Dunnett's multiple comparisons test	Mean Diff.	95.00% CI of diff.	Below threshold?	Summary	Adjusted P Value	A-?
MYC:CTRL vs. MYC:PKR WT	-0.05504	-0.7680 to 0.6579	No	ns	0.9918	B	MYC:PKR WT			MYC:CTRL vs. MYC:PKR WT	1.175	0.1613 to 2.188	Yes	*	0.0255	B	MYC:PKR WT				WT vs. N1	-0.9052	-1.598 to -0.2123	Yes	*	0.014	B	N1
MYC:CTRL vs. MYC:PKR K296R	-0.1638	-0.8767 to 0.5492	No	ns	0.8472	C	MYC:PKR K296R			MYC:CTRL vs. MYC:PKR K296R	1.099	0.08553 to 2.113	Yes	*	0.0349	C	MYC:PKR K296R				WT vs. WT #2	-1.333	-2.026 to -0.6405	Yes	**	0.0014	C	WT #2
MYC:CTRL vs. MYC:PKR T451A	-0.152	-0.8650 to 0.5609	No	ns	0.8717	D	MYC:PKR T451A			MYC:CTRL vs. MYC:PKR T451A	1.063	0.04921 to 2.076	Yes	*	0.0407	D	MYC:PKR T451A				WT vs. N1	-1.238	-1.931 to -0.5452	Yes	**	0.0023	D	N1
Test details	Mean 1	Mean 2	Mean Diff.	SE of diff.	n1	n2	q	DF		Test details	Mean 1	Mean 2	Mean Diff.	SE of diff.	n1	n2	q	DF			Test details	Mean 1	Mean 2	Mean Diff.	SE of diff.	n1	n2	q	DF
MYC:CTRL vs. MYC:PKR WT	7.828	7.883	-0.05504	0.2476	3	3	0.2223	8		MYC:CTRL vs. MYC:PKR WT	8.281	7.106	1.175	0.352	3	3	3.338	8			WT vs. N1	3.263	4.168	-0.9052	0.2406	3	3	3.762	8
MYC:CTRL vs. MYC:PKR K296R	7.828	7.992	-0.1638	0.2476	3	3	0.6615	8		MYC:CTRL vs. MYC:PKR K296R	8.281	7.182	1.099	0.352	3	3	3.123	8			WT vs. WT #2	3.263	4.596	-1.333	0.2406	3	3	5.542	8
MYC:CTRL vs. MYC:PKR T451A	7.828	7.98	-0.152	0.2476	3	3	0.614	8		MYC:CTRL vs. MYC:PKR T451A	8.281	7.218	1.063	0.352	3	3	3.02	8			WT vs. N1	3.263	4.501	-1.238	0.2406	3	3	5.146	8

## Sheet: Figure 7
Figure 7A						Figure 7B					Figure 7E					Figure 7F
Two-sample Kolmogorov-Smirnov test	n=3	3 biological replicates				Two-sample Kolmogorov-Smirnov test	n=3	3 biological replicates			Unpaired t-test	n=3	3 biological replicates			Unpaired t-test	n=3	3 biological replicates
WT_SINV_24hvsWT_mock vs. N1_SINV_24hvsN1_mock:	coefficient 0.34888010540184455	p value 0.04805246038909457				WT_SINV_24hvsWT_mock vs. N1_SINV_24hvsN1_mock:	coefficient 0.52	p value 0.18933695071319928
											APOBEC3B
WT_SINV_24hvsWT_mock vs. N1_mockvsWT_mock:	coefficient 0.3421627042652351	p value 5.011418771607579e-06				WT_SINV_24hvsWT_mock vs. N1_mockvsWT_mock:	coefficient 0.49	p value 0.00018749970272855882
											Column B	FHA:DICER N1				Column B	N1
											vs.	vs.				vs.	vs.
											Column A	FHA:DICER WT				Column A	WT
											Unpaired t test					Unpaired t test
											P value	<0.0001				P value	0.628
											P value summary	****				P value summary	ns
											Significantly different (P < 0.05)?	Yes				Significantly different (P < 0.05)?	No
											One- or two-tailed P value?	Two-tailed				One- or two-tailed P value?	Two-tailed
											t. df	t=17.49. df=4				t. df	t=0.5240. df=4
											How big is the difference?					How big is the difference?
											Mean of column A	0				Mean of column A	0
											Mean of column B	1.472				Mean of column B	0.4233
											Difference between means (B - A) ± SEM	1.472 ± 0.08417				Difference between means (B - A) ± SEM	0.4233 ± 0.8079
											95% confidence interval	1.238 to 1.706				95% confidence interval	-1.820 to 2.666
											R squared (eta squared)	0.9871				R squared (eta squared)	0.06423
											F test to compare variances					F test to compare variances
											F. DFn. Dfd	Infinity. 2. 2				F. DFn. Dfd	Infinity. 2. 2
											P value	<0.0001				P value	<0.0001
											P value summary	****				P value summary	****
											Significantly different (P < 0.05)?	Yes				Significantly different (P < 0.05)?	Yes
											Data analyzed					Data analyzed
											Sample size. column A	3				Sample size. column A	3
											Sample size. column B	3				Sample size. column B	3
											IFIT3
											Column B	FHA:DICER N1
											vs.	vs.
											Column A	FHA:DICER WT
											Unpaired t test
											P value	0.0006
											P value summary	***
											Significantly different (P < 0.05)?	Yes
											One- or two-tailed P value?	Two-tailed
											t. df	t=10.02. df=4
											How big is the difference?
											Mean of column A	0
											Mean of column B	0.8666
											Difference between means (B - A) ± SEM	0.8666 ± 0.08648
											95% confidence interval	0.6265 to 1.107
											R squared (eta squared)	0.9617
											F test to compare variances
											F. DFn. Dfd	Infinity. 2. 2
											P value	<0.0001
											P value summary	****
											Significantly different (P < 0.05)?	Yes
											Data analyzed
											Sample size. column A	3
											Sample size. column B	3
											MX1
											Column B	FHA:DICER N1
											vs.	vs.
											Column A	FHA:DICER WT
											Unpaired t test
											P value	0.0013
											P value summary	**
											Significantly different (P < 0.05)?	Yes
											One- or two-tailed P value?	Two-tailed
											t. df	t=8.011. df=4
											How big is the difference?
											Mean of column A	0
											Mean of column B	1.974
											Difference between means (B - A) ± SEM	1.974 ± 0.2464
											95% confidence interval	1.290 to 2.658
											R squared (eta squared)	0.9413
											F test to compare variances
											F. DFn. Dfd	Infinity. 2. 2
											P value	<0.0001
											P value summary	****
											Significantly different (P < 0.05)?	Yes
											Data analyzed
											Sample size. column A	3
											Sample size. column B	3
											OAS3
											Column B	FHA:DICER N1
											vs.	vs.
											Column A	FHA:DICER WT
											Unpaired t test
											P value	0.0006
											P value summary	***
											Significantly different (P < 0.05)?	Yes
											One- or two-tailed P value?	Two-tailed
											t. df	t=9.993. df=4
											How big is the difference?
											Mean of column A	0
											Mean of column B	3.012
											Difference between means (B - A) ± SEM	3.012 ± 0.3014
											95% confidence interval	2.175 to 3.849
											R squared (eta squared)	0.9615
											F test to compare variances
											F. DFn. Dfd	Infinity. 2. 2
											P value	<0.0001
											P value summary	****
											Significantly different (P < 0.05)?	Yes
											Data analyzed
											Sample size. column A	3
											Sample size. column B	3
											PTGS2
											Column B	FHA:DICER N1
											vs.	vs.
											Column A	FHA:DICER WT
											Unpaired t test
											P value	<0.0001
											P value summary	****
											Significantly different (P < 0.05)?	Yes
											One- or two-tailed P value?	Two-tailed
											t. df	t=37.90. df=4
											How big is the difference?
											Mean of column A	0
											Mean of column B	5.071
											Difference between means (B - A) ± SEM	5.071 ± 0.1338
											95% confidence interval	4.699 to 5.442
											R squared (eta squared)	0.9972
											F test to compare variances
											F. DFn. Dfd	Infinity. 2. 2
											P value	<0.0001
											P value summary	****
											Significantly different (P < 0.05)?	Yes
											Data analyzed
											Sample size. column A	3
											Sample size. column B	3

## Sheet: Figure 8 
Figure 8C						Figure 8E											Figure 8F
Unpaired t-test	n=3	3 biological replicates				One-way ANOVA with Sidak's correction	n=3	3 biological replicates									One-way ANOVA with Sidak's correction	n=3	3 biological replicates
Column B	PKR					Number of families	1										Number of families	1
vs.	vs.					Number of comparisons per family	2										Number of comparisons per family	2
Column A	EMPTY					Alpha	0.05										Alpha	0.05
Unpaired t test						Šídák's multiple comparisons test	Mean Diff.	95.00% CI of diff.	Below threshold?	Summary	Adjusted P Value						Šídák's multiple comparisons test	Mean Diff.	95.00% CI of diff.	Below threshold?	Summary	Adjusted P Value
P value	0.0002					DMSO 1µM vs. BAY 1µM	0.5767	-0.08536 to 1.239	No	ns	0.0858	A-C					DMSO 1h 1µM vs. BAY 1h 1µM	0.1446	-0.2557 to 0.5448	No	ns	0.5784	A-D
P value summary	***					DMSO 5µM vs. BAY 5µM	1.29	0.6280 to 1.952	Yes	**	0.0014	B-D					DMSO 1h 5µM vs. BAY 1h 5µM	-0.7145	-1.115 to -0.3143	Yes	**	0.0024	B-E
Significantly different (P < 0.05)?	Yes
One- or two-tailed P value?	Two-tailed					Test details	Mean 1	Mean 2	Mean Diff.	SE of diff.	n1	n2	t	DF			Test details	Mean 1	Mean 2	Mean Diff.	SE of diff.	n1	n2	t	DF
t. df	t=13.14. df=4					DMSO 1µM vs. BAY 1µM	0	-0.5767	0.5767	0.2413	3	3	2.39	8			DMSO 1h 1µM vs. BAY 1h 1µM	5.501	5.356	0.1446	0.1459	3	3	0.9911	8
						DMSO 5µM vs. BAY 5µM	0	-1.29	1.29	0.2413	3	3	5.345	8			DMSO 1h 5µM vs. BAY 1h 5µM	5.433	6.147	-0.7145	0.1459	3	3	4.897	8
How big is the difference?
Mean of column A	0
Mean of column B	4.03
Difference between means (B - A) ± SEM	4.030 ± 0.3067
95% confidence interval	3.178 to 4.881
R squared (eta squared)	0.9774
F test to compare variances
F. DFn. Dfd	Infinity. 2. 2
P value	<0.0001
P value summary	****
Significantly different (P < 0.05)?	Yes
Data analyzed
Sample size. column A	3
Sample size. column B	3

## Sheet: EV1
EV1 E
	One-way ANOVA with Dunnett's correction	n=3	3 biological replicates
	Number of families	1
	Number of comparisons per family	2
	Alpha	0.05
	Dunnett's multiple comparisons test	Mean Diff.	95.00% CI of diff.	Below threshold?	Summary	Adjusted P Value	A-?
	FHA:DICER WT vs. FHA:DICER N1	1.013	0.7832 to 1.243	Yes	****	<0.0001	B	FHA:DICER N1
	FHA:DICER WT vs. FHA:DICER N1-CM	1.064	0.8342 to 1.294	Yes	****	<0.0001	C	FHA:DICER N1-CM
	Test details	Mean 1	Mean 2	Mean Diff.	SE of diff.	n1	n2	q	DF
	FHA:DICER WT vs. FHA:DICER N1	8.197	7.184	1.013	0.08022	3	3	12.63	6
	FHA:DICER WT vs. FHA:DICER N1-CM	8.197	7.133	1.064	0.08022	3	3	13.26	6

## Sheet: EV2
EV2 E
One-way ANOVA with Dunnett's correction	n=3	3 biological replicates									One-way ANOVA with Dunnett's correction	n=3	3 biological replicates
Left panel											Right panel
Number of families	1										Number of families	1
Number of comparisons per family	9										Number of comparisons per family	9
Alpha	0.05										Alpha	0.05
Dunnett's multiple comparisons test	Mean Diff.	95.00% CI of diff.	Below threshold?	Summary	Adjusted P Value	A-?					Dunnett's multiple comparisons test	Mean Diff.	95.00% CI of diff.	Below threshold?	Summary	Adjusted P Value	A-?
WT vs. N1	1.151	0.4650 to 1.836	Yes	***	0.0006	B	N1				WT vs. N1	1.067	0.7295 to 1.404	Yes	****	<0.0001	B	N1
WT vs. ∆HEL1	1.373	0.6876 to 2.059	Yes	****	<0.0001	C	∆HEL1				WT vs. ∆HEL1	0.7438	0.4067 to 1.081	Yes	****	<0.0001	C	∆HEL1
WT vs. ∆HEL2i	1.871	1.185 to 2.557	Yes	****	<0.0001	D	∆HEL2i				WT vs. ∆HEL2i	1.865	1.528 to 2.202	Yes	****	<0.0001	D	∆HEL2i
WT vs. ∆HEL2	1.152	0.4665 to 1.838	Yes	***	0.0006	E	∆HEL2				WT vs. ∆HEL2	0.9132	0.5762 to 1.250	Yes	****	<0.0001	E	∆HEL2
WT vs. WT	-0.01896	-0.7046 to 0.6667	No	ns	>0.9999	F	WT				WT vs. WT	0.03423	-0.3028 to 0.3713	No	ns	>0.9999	F	WT
WT vs. N1	0.445	-0.2407 to 1.131	No	ns	0.3344	G	N1				WT vs. N1	-0.1172	-0.4543 to 0.2198	No	ns	0.8878	G	N1
WT vs. ∆HEL1	0.3715	-0.3142 to 1.057	No	ns	0.522	H	∆HEL1				WT vs. ∆HEL1	0.06603	-0.2710 to 0.4031	No	ns	0.9958	H	∆HEL1
WT vs. ∆HEL2i	0.5665	-0.1191 to 1.252	No	ns	0.1369	I	∆HEL2i				WT vs. ∆HEL2i	0.4711	0.1341 to 0.8082	Yes	**	0.0039	I	∆HEL2i
WT vs. ∆HEL2	0.3047	-0.3809 to 0.9903	No	ns	0.7182	J	∆HEL2				WT vs. ∆HEL2	0.003729	-0.3333 to 0.3408	No	ns	>0.9999	J	∆HEL2
Test details	Mean 1	Mean 2	Mean Diff.	SE of diff.	n1	n2	q	DF			Test details	Mean 1	Mean 2	Mean Diff.	SE of diff.	n1	n2	q	DF
WT vs. N1	7.403	6.253	1.151	0.2327	3	3	4.945	20			WT vs. N1	7.947	6.88	1.067	0.1144	3	3	9.323	20
WT vs. ∆HEL1	7.403	6.03	1.373	0.2327	3	3	5.901	20			WT vs. ∆HEL1	7.947	7.203	0.7438	0.1144	3	3	6.502	20
WT vs. ∆HEL2i	7.403	5.532	1.871	0.2327	3	3	8.04	20			WT vs. ∆HEL2i	7.947	6.082	1.865	0.1144	3	3	16.3	20
WT vs. ∆HEL2	7.403	6.251	1.152	0.2327	3	3	4.951	20			WT vs. ∆HEL2	7.947	7.034	0.9132	0.1144	3	3	7.983	20
WT vs. WT	7.403	7.422	-0.01896	0.2327	3	3	0.08148	20			WT vs. WT	7.947	7.913	0.03423	0.1144	3	3	0.2992	20
WT vs. N1	7.403	6.958	0.445	0.2327	3	3	1.912	20			WT vs. N1	7.947	8.064	-0.1172	0.1144	3	3	1.025	20
WT vs. ∆HEL1	7.403	7.032	0.3715	0.2327	3	3	1.596	20			WT vs. ∆HEL1	7.947	7.881	0.06603	0.1144	3	3	0.5772	20
WT vs. ∆HEL2i	7.403	6.837	0.5665	0.2327	3	3	2.434	20			WT vs. ∆HEL2i	7.947	7.476	0.4711	0.1144	3	3	4.119	20
WT vs. ∆HEL2	7.403	7.099	0.3047	0.2327	3	3	1.309	20			WT vs. ∆HEL2	7.947	7.943	0.003729	0.1144	3	3	0.0326	20

[truncated: 6 more sheets: EV3, EV4, EV5, Appendix Figure S1, Appendix Figure S2, Appendix Figure S4]
