# Supplementary material for: The helicase domain of human Dicer prevents RNAi-independent activation of antiviral and inflammatory pathways
Source: EMBO J. 2024 Jan 29;43(5):7. doi: 10.1038/s44318-024-00035-2 (PMC10907635; doi:10.1038/s44318-024-00035-2)
Supplement: Supplementary file 10 — Source Data of EV and Appendix figures [file 44318_2024_35_MOESM10_ESM.zip › EMBOJ-2023-115792R2_SourceData_EV+Appendix/Appendix Figure S1/Appendix_FigS1B_plaque_assays.xlsx]

## Sheet: Appendix Figure S1
Appendix Figure S1 B
	Replicate 1	Replicate 2	Replicate 3	Replicate 1	Replicate 2	Replicate 3
48 hpi	FHA:DICER WT SINV	FHA:DICER WT SINV	FHA:DICER WT SINV	FHA:DICER N1 SINV	FHA:DICER N1 SINV	FHA:DICER N1 SINV
0.001	12400000	10000000	20800000	6790000	1580000	3500000
0.01	111000000	233000000	125000000	66700000	24700000	51700000
72 hpi	FHA:DICER WT SINV	FHA:DICER WT SINV	FHA:DICER WT SINV	FHA:DICER N1 SINV	FHA:DICER N1 SINV	FHA:DICER N1 SINV
0.001	100000000	242000000	245000000	26700000	63300000	53400000
