# Supplementary material for: The helicase domain of human Dicer prevents RNAi-independent activation of antiviral and inflammatory pathways
Source: EMBO J. 2024 Jan 29;43(5):7. doi: 10.1038/s44318-024-00035-2 (PMC10907635; doi:10.1038/s44318-024-00035-2)
Supplement: Supplementary file 10 — Source Data of EV and Appendix figures [file 44318_2024_35_MOESM10_ESM.zip › EMBOJ-2023-115792R2_SourceData_EV+Appendix/FigEV1/FigEV1A.xlsx]

## Sheet: EV1
EV1 A
	Replicate 1	Replicate 2	Replicate 3	Replicate 1	Replicate 2	Replicate 3
	NoDice FHA:DICER WT SINV - IP AGO	NoDice FHA:DICER WT SINV - IP AGO	NoDice FHA:DICER WT SINV - IP AGO	NoDice FHA:DICER N1 SINV - IP AGO	NoDice FHA:DICER N1 SINV - IP AGO	NoDice FHA:DICER N1 SINV - IP AGO
Only Human	98.99	98.92	98.82	99.61	99.67	99.78
Only Viral	1.00	1.07	1.117	0.39	0.32	0.22
Both Human/viral	0.01	0.01	0.01	0.00	0.00	0.00
