# Supplementary material for: The helicase domain of human Dicer prevents RNAi-independent activation of antiviral and inflammatory pathways
Source: EMBO J. 2024 Jan 29;43(5):7. doi: 10.1038/s44318-024-00035-2 (PMC10907635; doi:10.1038/s44318-024-00035-2)
Supplement: Supplementary file 10 — Source Data of EV and Appendix figures [file 44318_2024_35_MOESM10_ESM.zip › EMBOJ-2023-115792R2_SourceData_EV+Appendix/FigEV1/FigEV1D_quantifications_Western_Blot.xlsx]

## Sheet: EV1
EV1 D
	WT 1	N1 1	N1-CM 1
Capsid	18920	623	203
Tubulin	9714	4152	9994
	WT 2	N1 2	N1-CM 2
Capsid	11465	4710	301
Tubulin	7038	8843	6360
	WT 3	N1 3	N1-CM 3
Capsid	7622	16	18
Tubulin	6221	8475	6865
Over Tubulin	WT 1	N1 1	N1-CM 1
Capsid	1.9477	0.150048	0.0203122
	WT 2	N1 2	N1-CM 2
Capsid	1.62901	0.532625	0.047327
	WT 3	N1 3	N1-CM 3
Capsid	1.2252	0.00188791	0.002622
Mean	WT	N1	N1-CM
Capsid	1.60064	0.228187	0.0234204
SD	WT	N1	N1-CM
Capsid	0.362084	0.273861	0.022514
