# Supplementary material for: The helicase domain of human Dicer prevents RNAi-independent activation of antiviral and inflammatory pathways
Source: EMBO J. 2024 Jan 29;43(5):7. doi: 10.1038/s44318-024-00035-2 (PMC10907635; doi:10.1038/s44318-024-00035-2)
Supplement: Supplementary file 10 — Source Data of EV and Appendix figures [file 44318_2024_35_MOESM10_ESM.zip › EMBOJ-2023-115792R2_SourceData_EV+Appendix/FigEV3/FigEV3B_plaque_assays.xlsx]

## Sheet: EV3
EV3 B
	Replicate 1	Replicate 2	Replicate 3	Replicate 1	Replicate 2	Replicate 3	Replicate 1	Replicate 2	Replicate 3	Replicate 1	Replicate 2	Replicate 3
NoDice∆PKR FHA:CTRL + MYC:	CTRL	CTRL	CTRL	PKR WT	PKR WT	PKR WT	PKR K296R	PKR K296R	PKR K296R	PKR T451A	PKR T451A	PKR T451A
	358000000	242000000	92900000	350000000	225000000	158000000	158000000	267000000	183000000	425000000	442000000	242000000
