# Supplementary material for: The helicase domain of human Dicer prevents RNAi-independent activation of antiviral and inflammatory pathways
Source: EMBO J. 2024 Jan 29;43(5):7. doi: 10.1038/s44318-024-00035-2 (PMC10907635; doi:10.1038/s44318-024-00035-2)
Supplement: Supplementary file 10 — Source Data of EV and Appendix figures [file 44318_2024_35_MOESM10_ESM.zip › EMBOJ-2023-115792R2_SourceData_EV+Appendix/FigEV3/FigEV3A_quantifications_Western_Blot.xlsx]

## Sheet: EV3
EV3 A
	NoDice∆PKR + CTRL 1	NoDice∆PKR + PKR MOCK 1	NoDice∆PKR + PKR SINV 1	NoDice∆PKR + PKR K296R 1	NoDice∆PKR + PKR T451A 1
Capsid	7047		3302	6344	6449
pPKR		1382	11740
PKR		6019	15733	9697	8841
Tubulin	12523	5688	6788	10736	10304
pPKR/PKR
	NoDice∆PKR + CTRL 2	NoDice∆PKR + PKR MOCK 2	NoDice∆PKR + PKR SINV 2	NoDice∆PKR + PKR K296R 2	NoDice∆PKR + PKR T451A 2
Capsid	8156		5563	7228	8774
pPKR		204	12470
PKR		6506	6331	4011	7950
Tubulin	9992	8272	9941	2961	6864
pPKR/PKR
	NoDice∆PKR + CTRL 3	NoDice∆PKR + PKR MOCK 3	NoDice∆PKR + PKR SINV 3	NoDice∆PKR + PKR K296R 3	NoDice∆PKR + PKR T451A 3
Capsid	11218		11052	13986	6221
pPKR		2335	14087
PKR		4062	1565	7355	2769
Tubulin	7802	7782	6182	6532	6264
pPKR/PKR
Over tubulin	NoDice∆PKR + CTRL 1	NoDice∆PKR + PKR MOCK 1	NoDice∆PKR + PKR SINV 1	NoDice∆PKR + PKR K296R 1	NoDice∆PKR + PKR T451A 1
Capsid	0.562725		0.486447	0.590909	0.625873
pPKR		0.242968	1.72952
PKR		1.05819	2.31777	0.903223	0.858016
pPKR/PKR		0.229606	0.746202
	NoDice∆PKR + CTRL 2	NoDice∆PKR + PKR MOCK 2	NoDice∆PKR + PKR SINV 2	NoDice∆PKR + PKR K296R 2	NoDice∆PKR + PKR T451A 2
Over tubulin
Capsid	0.816253		0.559602	2.44107	1.27826
pPKR		0.0246615	1.2544
PKR		0.786509	0.636857	1.35461	1.15822
pPKR/PKR		0.0313557	1.96967
	NoDice∆PKR + CTRL 3	NoDice∆PKR + PKR MOCK 3	NoDice∆PKR + PKR SINV 3	NoDice∆PKR + PKR K296R 3	NoDice∆PKR + PKR T451A 3
Over tubulin
Capsid	1.43784		1.78777	2.14115	0.993135
pPKR		0.300051	2.27871
PKR		0.521974	0.253154	1.126	0.44205
pPKR/PKR		0.57484	9.00128
Mean	NoDice∆PKR + CTRL	NoDice∆PKR + PKR MOCK	NoDice∆PKR + PKR SINV	NoDice∆PKR + PKR K296R	NoDice∆PKR + PKR T451A
Capsid	0.938938		0.944606	1.72438	0.965757
pPKR/PKR		0.278601	3.90572
SD	NoDice∆PKR + CTRL	NoDice∆PKR + PKR MOCK	NoDice∆PKR + PKR SINV	NoDice∆PKR + PKR K296R	NoDice∆PKR + PKR T451A
Capsid	0.450271		0.731117	0.992999	0.327056
pPKR/PKR		0.275035	4.45508
