# Supplementary material for: The helicase domain of human Dicer prevents RNAi-independent activation of antiviral and inflammatory pathways
Source: EMBO J. 2024 Jan 29;43(5):7. doi: 10.1038/s44318-024-00035-2 (PMC10907635; doi:10.1038/s44318-024-00035-2)
Supplement: Supplementary file 10 — Source Data of EV and Appendix figures [file 44318_2024_35_MOESM10_ESM.zip › EMBOJ-2023-115792R2_SourceData_EV+Appendix/FigEV4/FigEV4A_viral_reads.xlsx]

## Sheet: Feuil1
	NoDice FHA:DICER WT
Transcript_ID	TPM_WT-NI-R1	TPM_WT-NI-R2	TPM_WT-NI-R3	TPM_WT-SINV-2-12h-R1	TPM_WT-SINV-2-12h-R2	TPM_WT-SINV-2-12h-R3	TPM_WT-SINV-002-24h-R1	TPM_WT-SINV-002-24h-R2	TPM_WT-SINV-002-24h-R3
SINV-GFP_genomic_mRNA	0.526551	0.960024	1.53312	72482.5	74859.2	73593.8	183947	193455	184614
SINV-GFP_subgenomic_mRNA	2.08154	4.88924	7.00611	282468	288914	291922	436559	434047	445480
Transcript_ID	TPM_N1-NI-R1	TPM_N1-NI-R2	TPM_N1-NI-R3	TPM_N1-SINV-2-12h-R1	TPM_N1-SINV-2-12h-R2	TPM_N1-SINV-2-12h-R3	TPM_N1-SINV-002-24h-R1	TPM_N1-SINV-002-24h-R2	TPM_N1-SINV-002-24h-R3
SINV-GFP_genomic_mRNA	2.39214	5.24469	1.05687	8602.45	10106.9	8864.4	21908.3	28964.4	27208.8
SINV-GFP_subgenomic_mRNA	4.73682	10.3497	1.48634	39717.5	43068.2	42245.1	80185.2	93128.4	93418
