# Supplementary material for: The helicase domain of human Dicer prevents RNAi-independent activation of antiviral and inflammatory pathways
Source: EMBO J. 2024 Jan 29;43(5):7. doi: 10.1038/s44318-024-00035-2 (PMC10907635; doi:10.1038/s44318-024-00035-2)
Supplement: Supplementary file 10 — Source Data of EV and Appendix figures [file 44318_2024_35_MOESM10_ESM.zip › EMBOJ-2023-115792R2_SourceData_EV+Appendix/Appendix figure S4/Appendix_FigS4B_plaque_assays.xlsx]

## Sheet: Appendix Figure S4
Appendix Figure S4B
	Replicate 1	Replicate 2	Replicate 3	Replicate 1	Replicate 2	Replicate 3	Replicate 1	Replicate 2	Replicate 3	Replicate 1	Replicate 2	Replicate 3
	DMSO 1h 1µM	DMSO 1h 1µM	DMSO 1h 1µM	DMSO 1h 5µM	DMSO 1h 5µM	DMSO 1h 5µM	BAY 1h 1µM	BAY 1h 1µM	BAY 1h 1µM	BAY 1h 5µM	BAY 1h 5µM	BAY 1h 5µM
NoDice FHA:DICER WT - SINV-GFP	18300000	12500000	10800000	9170000	20000000	15000000	26700000	9170000	17500000	18300000	20000000	12500000
