# Supplementary material for: The helicase domain of human Dicer prevents RNAi-independent activation of antiviral and inflammatory pathways
Source: EMBO J. 2024 Jan 29;43(5):7. doi: 10.1038/s44318-024-00035-2 (PMC10907635; doi:10.1038/s44318-024-00035-2)
Supplement: Supplementary file 10 — Source Data of EV and Appendix figures [file 44318_2024_35_MOESM10_ESM.zip › EMBOJ-2023-115792R2_SourceData_EV+Appendix/Appendix figure S4/Appendix_FigS4A_quantifications_Western_Blot.xlsx]

## Sheet: Appendix Figure S4
Appendix Figure S4A
	BAY 1µM MOCK 1	BAY 5µM MOCK 1	DMSO 1µM MOCK 1	DMSO 5µM MOCK 1	BAY 1µM SINV 1	BAY 5µM SINV 1	DMSO 1µM SINV 1	DMSO 5µM SINV 1
Capsid					7475	8352	9494	10787
p-p65	5424	3962	11175	12392	1065	434	293	7745
p65	3924	7134	6939	7010	2271	1659	1558	1563
Tubulin	977	8507	2148	4731	1946	1652	2380	5082
IkBa	3229	4849	1005	5497	15800	2352	317	344
Tubulin	2922	2898	4243	7993	4312	8300	7083	1940
	BAY 1µM MOCK 2	BAY 5µM MOCK 2	DMSO 1µM MOCK 2	DMSO 5µM MOCK 2	BAY 1µM SINV 2	BAY 5µM SINV 2	DMSO 1µM SINV 2	DMSO 5µM SINV 2
Capsid					15730	11392	15664	20786
p-p65			1824	1579			134	8083
p65	5380	3263	5496	7296	2163	6368	3477	8188
Tubulin	6266	6397	5691	3890	7882	6361	9062	5886
IkBa	6122	5377	1391	778	1800	2780	2323	2427
Tubulin	7529	8436	4269	4443	6223	5569	6090	6627
	BAY 1µM MOCK 3	BAY 5µM MOCK 3	DMSO 1µM MOCK 3	DMSO 5µM MOCK 3	BAY 1µM SINV 3	BAY 5µM SINV 3	DMSO 1µM SINV 3	DMSO 5µM SINV 3
Capsid					11661	9114	11239	10298
p-p65	4504	5802	6627	4780	249	112	920	6910
p65	4319	4173	8015	3188	1840	3852	4454	3899
Tubulin	5593	2475	3567	6648	2920	4873	5665	4108
IkBa	5507	6021	1641	3992	2913	5439	621	4034
Tubulin	4648	3058	6900	4869	5560	5448	3917	4835
Over tubulin	BAY 1µM MOCK 1	BAY 5µM MOCK 1	DMSO 1µM MOCK 1	DMSO 5µM MOCK 1	BAY 1µM SINV 1	BAY 5µM SINV 1	DMSO 1µM SINV 1	DMSO 5µM SINV 1
Capsid					3.84121	5.05569	3.98908	2.12259
p-p65	5.55169	0.465734	5.20251	2.61932
p65	4.01638	0.838604	3.23045	1.48172	1.16701	1.00424	0.654622	0.307556
p-p65/p65	1.38226	0.555369	1.61046	1.76776
IkBa	1.10507	1.67322	0.236861	0.687727	3.66419	0.283373	0.044755	0.17732
	BAY 1µM MOCK 2	BAY 5µM MOCK 2	DMSO 1µM MOCK 2	DMSO 5µM MOCK 2	BAY 1µM SINV 2	BAY 5µM SINV 2	DMSO 1µM SINV 2	DMSO 5µM SINV 2
Capsid					1.99569	1.79091	1.72854	3.53143
p-p65	0	0	0.320506	0.405913	0	0	0.014787	1.37326
p65	0.858602	0.510083	0.965735	1.87558	0.274423	1.0011	0.38369	1.3911
p-p65/p65	0	0	0.331878	0.21642	0	0	0.038539	0.987176
IkBa	0.813123	0.637387	0.325837	0.175107	0.28925	0.499192	0.381445	0.366229
	BAY 1µM MOCK 3	BAY 5µM MOCK 3	DMSO 1µM MOCK 3	DMSO 5µM MOCK 3	BAY 1µM SINV 3	BAY 5µM SINV 3	DMSO 1µM SINV 3	DMSO 5µM SINV 3
Capsid					3.99349	1.87031	1.98394	2.50682
p-p65	0.805292	2.34424	1.85786	0.719013	0.085274	0.0229838	0.162401	1.68208
p65	0.772215	1.68606	2.24699	0.479543	0.630137	0.790478	0.786231	0.949124
p-p65/p65	1.04283	1.39037	0.826825	1.49937	0.135326	0.0290758	0.206556	1.77225
IkBa	1.18481	1.96893	0.237826	0.819881	0.523921	0.998348	0.15854	0.834333
Mean	BAY 1µM MOCK	BAY 5µM MOCK	DMSO 1µM MOCK	DMSO 5µM MOCK	BAY 1µM SINV	BAY 5µM SINV	DMSO 1µM SINV	DMSO 5µM SINV
Capsid	0	0	0	0	3.2768	2.90564	2.56718	2.72028
p-p65	2.11899	0.936659	2.46029	1.24808	0.042637	0.0114919	0.0885939	1.52767
p65	1.8824	1.01158	2.14772	1.27895	0.690523	0.931939	0.608181	0.882592
p-p65/p65	0.808366	0.648578	0.923055	1.16118	0.067663	0.0145379	0.122547	1.37971
IkBa	1.03433	1.42651	0.266841	0.560905	1.49245	0.593638	0.194913	0.459294
SD	BAY 1µM MOCK	BAY 5µM MOCK	DMSO 1µM MOCK	DMSO 5µM MOCK	BAY 1µM SINV	BAY 5µM SINV	DMSO 1µM SINV	DMSO 5µM SINV
Capsid	0	0	0	0	1.11208	1.86242	1.238	0.728274
p-p65	2.99995	1.24105	2.49614	1.1978	0.0602978	0.016252	0.104379	0.218372
p65	1.84858	0.606772	1.13561	0.719768	0.449347	0.122518	0.20525	0.544826
p-p65/p65	0.720343	0.699854	0.644701	0.829122	0.09569	0.0205597	0.118806	0.55513
IkBa	0.195679	0.699216	0.0510943	0.340582	1.88444	0.366725	0.171267	0.338249
