# Supplementary material for: The helicase domain of human Dicer prevents RNAi-independent activation of antiviral and inflammatory pathways
Source: EMBO J. 2024 Jan 29;43(5):7. doi: 10.1038/s44318-024-00035-2 (PMC10907635; doi:10.1038/s44318-024-00035-2)
Supplement: Supplementary file 10 — Source Data of EV and Appendix figures [file 44318_2024_35_MOESM10_ESM.zip › EMBOJ-2023-115792R2_SourceData_EV+Appendix/FigEV5/FigEV5G_RT_qPCR.xlsx]

## Sheet: EV5
EV5 G
	Replicate 1	Replicate 2	Replicate 3	Replicate 1	Replicate 2	Replicate 3	Replicate 1	Replicate 2	Replicate 3	Replicate 1	Replicate 2	Replicate 3
	FHA:DICER WT MOCK	FHA:DICER WT MOCK	FHA:DICER WT MOCK	FHA:DICER WT SINV	FHA:DICER WT SINV	FHA:DICER WT SINV	FHA:DICER N1 MOCK	FHA:DICER N1 MOCK	FHA:DICER N1 MOCK	FHA:DICER N1 SINV	FHA:DICER N1 SINV	FHA:DICER N1 SINV
APOBEC3B	1	1	1	0.71	0.68	0.52	1	1	1	0.97	0.97	0.66
IFIT3	1	1	1	0.3	0.25	0.26	1	1	1	0.73	0.55	0.67
MX1	1	1	1	2.34	1.47	2.23	1	1	1	2.02	1.83	1.5
PTGS2	1	1	1	0.87	0.54	0.67	1	1	1	0.62	0.88	0.54
OAS3	1	1	1	0.2823	0.67	0.69255473	1	1	1	0.6159	1.02	0.51763246
