# Supplementary material for: The helicase domain of human Dicer prevents RNAi-independent activation of antiviral and inflammatory pathways
Source: EMBO J. 2024 Jan 29;43(5):7. doi: 10.1038/s44318-024-00035-2 (PMC10907635; doi:10.1038/s44318-024-00035-2)
Supplement: Supplementary file 10 — Source Data of EV and Appendix figures [file 44318_2024_35_MOESM10_ESM.zip › EMBOJ-2023-115792R2_SourceData_EV+Appendix/FigEV2/FigEV2E_plaque_assays.xlsx]

## Sheet: EV2
EV2 E
12 hpi	Replicate 1	Replicate 2	Replicate 3	Replicate 1	Replicate 2	Replicate 3	Replicate 1	Replicate 2	Replicate 3	Replicate 1	Replicate 2	Replicate 3	Replicate 1	Replicate 2	Replicate 3
	NoDice FHA:DICER WT	NoDice FHA:DICER WT	NoDice FHA:DICER WT	NoDice FHA:DICER N1	NoDice FHA:DICER N1	NoDice FHA:DICER N1	NoDice FHA:DICER ∆HEL1	NoDice FHA:DICER ∆HEL1	NoDice FHA:DICER ∆HEL1	NoDice FHA:DICER ∆HEL2i	NoDice FHA:DICER ∆HEL2i	NoDice FHA:DICER ∆HEL2i	NoDice FHA:DICER ∆HEL2	NoDice FHA:DICER ∆HEL2	NoDice FHA:DICER ∆HEL2
	20800000	26700000	29200000	833000	9170000	750000	778000	1780000	889000	317000	554000	225000	2080000	1920000	1420000
	Replicate 1	Replicate 2	Replicate 3	Replicate 1	Replicate 2	Replicate 3	Replicate 1	Replicate 2	Replicate 3	Replicate 1	Replicate 2	Replicate 3	Replicate 1	Replicate 2	Replicate 3
	NoDice∆PKR FHA:DICER WT	NoDice∆PKR FHA:DICER WT	NoDice∆PKR FHA:DICER WT	NoDice∆PKR FHA:DICER N1	NoDice∆PKR FHA:DICER N1	NoDice∆PKR FHA:DICER N1	NoDice∆PKR FHA:DICER ∆HEL1	NoDice∆PKR FHA:DICER ∆HEL1	NoDice∆PKR FHA:DICER ∆HEL1	NoDice∆PKR FHA:DICER ∆HEL2i	NoDice∆PKR FHA:DICER ∆HEL2i	NoDice∆PKR FHA:DICER ∆HEL2i	NoDice∆PKR FHA:DICER ∆HEL2	NoDice∆PKR FHA:DICER ∆HEL2	NoDice∆PKR FHA:DICER ∆HEL2
	11700000	100000000	15800000	15000000	5000000	10000000	14200000	7500000	11700000	6670000	8330000	5830000	10800000	15000000	12200000
16 hpi	Replicate 1	Replicate 2	Replicate 3	Replicate 1	Replicate 2	Replicate 3	Replicate 1	Replicate 2	Replicate 3	Replicate 1	Replicate 2	Replicate 3	Replicate 1	Replicate 2	Replicate 3
	NoDice FHA:DICER WT	NoDice FHA:DICER WT	NoDice FHA:DICER WT	NoDice FHA:DICER N1	NoDice FHA:DICER N1	NoDice FHA:DICER N1	NoDice FHA:DICER ∆HEL1	NoDice FHA:DICER ∆HEL1	NoDice FHA:DICER ∆HEL1	NoDice FHA:DICER ∆HEL2i	NoDice FHA:DICER ∆HEL2i	NoDice FHA:DICER ∆HEL2i	NoDice FHA:DICER ∆HEL2	NoDice FHA:DICER ∆HEL2	NoDice FHA:DICER ∆HEL2
	60400000	91700000	125000000	5830000	7500000	10000000	13300000	18300000	16700000	1000000	1920000	917000	10800000	6670000	17500000
	Replicate 1	Replicate 2	Replicate 3	Replicate 1	Replicate 2	Replicate 3	Replicate 1	Replicate 2	Replicate 3	Replicate 1	Replicate 2	Replicate 3	Replicate 1	Replicate 2	Replicate 3
	NoDice∆PKR FHA:DICER WT	NoDice∆PKR FHA:DICER WT	NoDice∆PKR FHA:DICER WT	NoDice∆PKR FHA:DICER N1	NoDice∆PKR FHA:DICER N1	NoDice∆PKR FHA:DICER N1	NoDice∆PKR FHA:DICER ∆HEL1	NoDice∆PKR FHA:DICER ∆HEL1	NoDice∆PKR FHA:DICER ∆HEL1	NoDice∆PKR FHA:DICER ∆HEL2i	NoDice∆PKR FHA:DICER ∆HEL2i	NoDice∆PKR FHA:DICER ∆HEL2i	NoDice∆PKR FHA:DICER ∆HEL2	NoDice∆PKR FHA:DICER ∆HEL2	NoDice∆PKR FHA:DICER ∆HEL2
	75000000	58300000	125000000	117000000	133000000	100000000	50000000	75000000	117000000	33300000	25000000	32100000	83300000	75000000	108000000
