# Supplementary material for: The helicase domain of human Dicer prevents RNAi-independent activation of antiviral and inflammatory pathways
Source: EMBO J. 2024 Jan 29;43(5):7. doi: 10.1038/s44318-024-00035-2 (PMC10907635; doi:10.1038/s44318-024-00035-2)
Supplement: Supplementary file 10 — Source Data of EV and Appendix figures [file 44318_2024_35_MOESM10_ESM.zip › EMBOJ-2023-115792R2_SourceData_EV+Appendix/Appendix Figure S2/Appendix_FigS2B_RT_qPCR.xlsx]

## Sheet: Appendix Figure S2
Appendix Figure S2B
	Replicate 1	Replicate 2	Replicate 3	Replicate 1	Replicate 2	Replicate 3	Replicate 1	Replicate 2	Replicate 3	Replicate 1	Replicate 2	Replicate 3
	FHA:DICER WT MOCK	FHA:DICER WT MOCK	FHA:DICER WT MOCK	FHA:DICER WT SARS-CoV-2	FHA:DICER WT SARS-CoV-2	FHA:DICER WT SARS-CoV-2	FHA:DICER N1 MOCK	FHA:DICER N1 MOCK	FHA:DICER N1 MOCK	FHA:DICER N1 SARS-CoV-2	FHA:DICER N1 SARS-CoV-2	FHA:DICER N1 SARS-CoV-2
SARS-CoV-2 SPIKE	0	0	0	1	1	1	0	0	0	1.37	6.06	4.2
SARS-CoV-2 ORF1A	0	0	0	1	1	1	0	0	0	3.01	2.33	10.13
