# Supplementary material for: The helicase domain of human Dicer prevents RNAi-independent activation of antiviral and inflammatory pathways
Source: EMBO J. 2024 Jan 29;43(5):7. doi: 10.1038/s44318-024-00035-2 (PMC10907635; doi:10.1038/s44318-024-00035-2)
Supplement: Supplementary file 10 — Source Data of EV and Appendix figures [file 44318_2024_35_MOESM10_ESM.zip › EMBOJ-2023-115792R2_SourceData_EV+Appendix/FigEV1/FigEV1B-C/FigureEV1B-Top50MostAbundantMiRsOf6IPAGOSamples.txt]

MiR	IPAGO-WT-SINV-Rep1	IPAGO-WT-SINV-Rep2	IPAGO-WT-SINV-Rep3	IPAGO-N1-SINV-Rep1	IPAGO-N1-SINV-Rep2	IPAGO-N1-SINV-Rep3
hsa-miR-10a-5p	23.8326157078174	24.059401208927	23.8510783892268	24.1159303164141	24.4301137867879	24.2293530576573
hsa-miR-10b-5p	21.7313443221134	22.2309462121618	22.115365724322	22.9474349432164	23.2651291399882	22.5958199828842
hsa-miR-92a-3p	21.7771763946754	21.9304380761153	21.7456320947594	21.8727286767303	21.8385438907855	21.8343461223795
hsa-miR-423-5p	19.7220001095815	19.7063917411157	19.670819197899	18.8712653051693	18.9990009430437	19.030580787865
hsa-miR-191-5p	19.6930220993441	19.8456024078585	19.7866815400715	18.5559648134345	18.9188325927363	18.8408102159339
hsa-miR-486-5p	18.4768813823067	19.0509208023519	19.0656580906919	19.4523938449908	19.6046461881544	19.0235045056081
hsa-let-7f-5p	18.0674833458735	18.2131850749772	18.0249557245286	19.2915081308063	19.6120651810792	19.2095530001365
hsa-miR-182-5p	18.8573143767786	19.1244500922318	19.0946218730085	18.456773640791	18.6572178949754	18.1511665728561
hsa-miR-92b-3p	18.8741699720829	19.1397961436767	19.060545967731	17.8695108603604	18.2788340488793	17.9431801701319
hsa-miR-186-5p	18.4905572554667	18.4031008752276	18.3759745198544	18.7073456425939	18.668666050807	18.8358564022511
hsa-miR-148a-3p	18.5649871386565	18.6668632451775	18.6397344200362	18.6445432556782	18.7187195858245	18.2079921980721
hsa-miR-27b-3p	18.5935621033071	18.6740668680331	18.5290675063511	18.3701217534392	18.4774758693575	18.4779820288359
hsa-miR-192-5p	17.8349259817776	18.0043490208021	18.023484278524	19.0021686288117	18.8806841504614	18.6981803738976
hsa-miR-16-5p	18.5445246304865	18.4933105420998	18.652618779894	18.1884794204451	18.4207516541187	18.3316740823459
hsa-miR-26a-5p	18.5970859195364	18.4287912437284	18.3306112481733	17.8515462540734	17.8397719198654	18.01828291857
hsa-miR-378a-3p	18.2706013330186	18.4828744484553	18.5292295173746	17.4826616966194	17.1999382339961	17.0660997288969
hsa-miR-151a-3p	17.4612384491886	17.4458040955823	17.8726810480699	17.8727078255061	18.2125204426395	17.7545723940562
hsa-miR-22-3p	18.0435412433922	17.8445335311736	17.640621211435	17.4810603222782	17.4672245488377	17.7394173226308
hsa-miR-30d-5p	17.5809606203544	17.5071913643018	17.2632441346644	17.7084295297438	17.9026730229099	17.9317826284698
hsa-miR-30e-5p	17.4738122800783	17.2705820660635	17.2322257587246	17.2158555475736	17.1898731739582	17.3196440272756
hsa-miR-99b-5p	17.6709220317031	17.457996620204	17.7081075394213	16.5022945112995	16.9893668925825	15.9179833527687
hsa-miR-30a-5p	17.5011111556377	17.6321141393366	17.6601661873023	16.6142348890108	16.3347311937774	16.1287063111887
hsa-miR-151a-5p	17.1014114820566	16.987724827577	17.008501592697	17.1260486573167	17.1922121763576	17.230064026346
hsa-miR-877-5p	15.8181027682677	16.4687667228901	16.4814956213576	17.4182728872789	17.5301031035007	17.0083888471194
hsa-let-7i-5p	15.3809772840444	15.4749151761795	15.4407726180619	17.5737897971441	17.5880661315411	17.3364503022914
hsa-miR-423-3p	17.2204277995104	17.2824119209578	16.8188974568346	16.0843620157751	15.9645733010258	16.403058281409
hsa-let-7a-5p	15.711118239156	15.9545420707892	16.1298725142503	16.7993221025355	17.3155100239687	16.9748451841328
hsa-miR-744-5p	16.3407585056623	16.2898465500268	16.2658625034096	16.6738185265743	16.8036404339394	16.8703388108969
hsa-miR-183-5p	16.2311119193837	16.2295484490552	16.2751829542138	16.5847119456993	17.0350716214133	16.5236757661861
hsa-miR-577	15.579037627696	15.9771140764121	15.8775280216686	16.9832797116149	17.0288375176222	16.5894703174216
hsa-miR-25-3p	16.7118796180257	16.6387431545731	17.014913368014	15.887028831345	16.2216851011977	15.7864506722196
hsa-miR-103a-3p	16.4740850143072	16.5602912340143	16.7860122808444	15.6740290329508	15.7102498379976	15.4529259820747
hsa-miR-1307-5p	16.3279156186301	16.3845240933299	16.2484830033295	16.0083477630534	15.6629512912778	16.0548973417984
hsa-miR-28-3p	16.2148525136651	16.3245915883438	16.3758686740289	15.2883758867043	15.3801671481009	15.0481832543747
hsa-miR-222-3p	16.4999351505758	16.3865448901063	16.3442429366766	14.3473609494025	14.4249903458334	14.5676990124516
hsa-miR-125a-5p	15.8510586424514	15.8140794052768	15.7926261474158	15.649811894916	15.8844668341954	15.8471222044467
hsa-miR-1271-5p	14.8558876836933	14.4368829156875	14.8501489572929	15.9200058539367	16.6848034427152	14.9296177893455
hsa-miR-181a-5p	14.9051327479473	15.1678597175439	15.2173132444721	15.8112085721762	15.7114241938272	15.6266870195761
hsa-miR-130b-3p	15.5487583536208	15.4463670077967	15.4542742539539	15.2369669435491	15.1459958996211	15.3193742394727
hsa-miR-30c-5p	15.7878168788395	15.6471452388913	15.5369091197561	14.6052493292482	14.576346009706	14.6255576574427
hsa-miR-130b-5p	15.385697676379	15.317910823147	15.1258172167913	15.1099299344149	15.3048673973332	15.1357392490654
hsa-miR-93-5p	15.6165024619672	15.6860152023141	15.5915310269404	14.3868288839795	14.3954716591307	14.3533707721545
hsa-miR-21-5p	15.3814397926821	15.4322211012073	15.5149152674175	14.906271389853	14.9096632597272	14.5490628889944
hsa-miR-484	15.2339242354526	15.2904749370264	15.1608584123073	15.0686527000229	14.9047918477812	15.226718664189
hsa-miR-421	15.4125757947028	15.2192502934093	15.3100986546239	14.8526855544363	14.7939352258415	15.0956283120928
hsa-miR-30e-3p	13.9610960183046	13.8971480265791	14.5910725396238	15.5527670883365	15.8748596838369	15.4062474398812
hsa-miR-101-3p	15.1420006056413	15.1720865660966	15.0736013824111	14.8609374436673	14.636697586043	14.3837315756858
hsa-miR-126-5p	14.6753263483526	14.4401391077558	14.704965356918	14.9703442282044	15.229225612437	15.118415381745
hsa-miR-320a-3p	14.5988367701357	14.7065391826578	14.8612164267361	14.9240467509696	14.956237893333	15.0326641474279
hsa-miR-7706	14.1873276177916	14.5523257022112	14.5408551425221	14.9843498223751	15.1796853957823	14.962254967112
