# Supplementary material for: The helicase domain of human Dicer prevents RNAi-independent activation of antiviral and inflammatory pathways
Source: EMBO J. 2024 Jan 29;43(5):7. doi: 10.1038/s44318-024-00035-2 (PMC10907635; doi:10.1038/s44318-024-00035-2)
Supplement: Supplementary file 10 — Source Data of EV and Appendix figures [file 44318_2024_35_MOESM10_ESM.zip › EMBOJ-2023-115792R2_SourceData_EV+Appendix/FigEV1/FigEV1B-C/DESeq2-IPAGO-SINV-N1-vs-WT-results-completed.txt]

miR	miR_acc	baseMean	log2FoldChange	lfcSE	pvalue	padj	regulation	miRBase_conf	MirGeneDB	mirtron	mirtron_type
hsa-miR-6807-3p	MIMAT0027515	13142.0076375994	3.93870133312902	0.168188412215089	2.20583186102394e-122	2.03157114400305e-119	up	high_conf	no	yes	mirtron
hsa-miR-146b-5p	MIMAT0002809	4938.01003613143	-4.52052203211866	0.217155380556444	2.44614790449197e-97	1.12645111001855e-94	down	high_conf	yes	no
hsa-miR-6821-3p	MIMAT0027543	3490.55990463452	5.24761079850924	0.258353338188413	6.15000895232416e-93	1.88805274836352e-90	up	undefined	no	yes	mirtron
hsa-miR-3620-3p	MIMAT0018001	5162.50270834114	3.4061831729517	0.175731921931111	1.03023414006871e-84	2.37211410750821e-82	up	high_conf	no	yes	5p-tailed mirtron
hsa-miR-1180-3p	MIMAT0005825	9641.02703198894	-2.97649795488444	0.161775398393	1.64216574057945e-76	3.02486929414735e-74	down	high_conf	yes	no
hsa-miR-221-3p	MIMAT0000278	10177.9997047334	-2.86722585285312	0.168739883243315	7.65256177352854e-66	1.17466823223663e-63	down	high_conf	yes	no
hsa-miR-98-5p	MIMAT0000096	24677.3202629274	3.57372308776153	0.210558071785694	4.31542486670233e-65	5.67786614604692e-63	up	high_conf	yes	no
hsa-let-7i-5p	MIMAT0000415	122486.489350625	2.35935781795918	0.143645736178555	1.77819537184251e-61	2.04714742183369e-59	up	high_conf	yes	no
hsa-miR-125b-2-3p	MIMAT0004603	10782.7219319885	2.73980117825918	0.17174388567796	3.80800971694768e-58	3.89686327700979e-56	up	high_conf	yes	no
hsa-miR-7108-3p	MIMAT0028114	3139.0713256905	4.614409480463	0.29054558566281	5.0394091944396e-58	4.64129586807888e-56	up	undefined	no	yes	mirtron
hsa-miR-98-3p	MIMAT0022842	13393.6784715624	4.26493115247319	0.273683883828048	4.61425012774009e-56	3.86338578877147e-54	up	high_conf	yes	no
hsa-miR-222-3p	MIMAT0000279	57997.9379640032	-2.23727270173789	0.143056593171947	9.07331595593375e-56	6.96376999617915e-54	down	high_conf	yes	no
hsa-let-7d-5p	MIMAT0000065	19790.251197996	2.67537306619457	0.185556232785292	3.85207709854709e-48	2.72904846750913e-46	up	high_conf	yes	no
hsa-miR-615-3p	MIMAT0003283	14183.7959093697	-2.31339633758525	0.167945368498963	5.89469280336207e-44	3.87786576564033e-42	down	high_conf	yes	no
hsa-miR-1910-5p	MIMAT0007884	9125.11015032832	-3.10797858705583	0.239691215987476	2.40201860391912e-39	1.47483942280634e-37	down	high_conf	yes	no
hsa-miR-3677-3p	MIMAT0018101	363.604849271794	-6.65693322093136	0.529624190542778	2.36406853135562e-37	1.36081694836158e-35	down	high_conf	no	no
hsa-miR-589-3p	MIMAT0003256	746.547230269823	-4.65529613398144	0.37694729198852	2.95245402031186e-36	1.59953538394543e-34	down	high_conf	yes	no
hsa-miR-296-3p	MIMAT0004679	940.691059071342	-5.04101208996532	0.414958404811479	3.27475453352394e-35	1.67558273631975e-33	down	high_conf	yes	no
hsa-miR-6892-3p	MIMAT0027685	335.272698329802	7.06963758290031	0.585749410200252	2.14999291588893e-34	1.04218077659669e-32	up	undefined	no	yes	mirtron
hsa-miR-6789-5p	MIMAT0027478	1046.42654406338	4.7229345304453	0.410606730819213	4.81303680432677e-32	2.21640344839248e-30	up	undefined	no	yes	mirtron
hsa-miR-15a-5p	MIMAT0000068	4187.34424208959	-2.26456907874514	0.19582449064704	1.08545467618346e-31	4.76049407983317e-30	down	high_conf	yes	no
hsa-miR-29c-3p	MIMAT0000681	1141.07175178321	-3.09350029409892	0.270359557412454	2.71684019651638e-31	1.13736810045072e-29	down	high_conf	yes	no
hsa-miR-191-3p	MIMAT0001618	3679.96398184448	1.91192465206596	0.1676379150827	9.62538269988466e-31	3.85433802895381e-29	up	high_conf	yes	no
hsa-let-7d-3p	MIMAT0004484	9976.79225732905	3.15986482592446	0.280859335049944	2.32014537636644e-30	8.90355788180621e-29	up	high_conf	yes	no
hsa-miR-93-5p	MIMAT0000093	36972.6044078384	-1.42575663370617	0.127687164553871	2.56205125765531e-29	9.43859683320216e-28	down	high_conf	yes	no
hsa-miR-181a-3p	MIMAT0000270	1280.84206375979	3.12784000397567	0.28342799396461	2.92298724365528e-29	1.03541201977174e-27	up	high_conf	yes	no
hsa-miR-1226-3p	MIMAT0005577	4341.85405599361	2.56536096064351	0.23450740075877	1.28100045161381e-28	4.36963487383823e-27	up	undefined	no	yes	mirtron
hsa-miR-16-2-3p	MIMAT0004518	6648.77374162493	1.86934220034439	0.173790778718075	1.36227484531546e-27	4.48091118762692e-26	up	high_conf	yes	no
hsa-miR-18a-5p	MIMAT0000072	4037.97078278754	-2.04841028992715	0.19215212571833	3.10200597902458e-27	9.85154312648839e-26	down	high_conf	yes	no
hsa-let-7a-3p	MIMAT0004481	3704.27124201491	2.01745577073548	0.189688577029169	4.32180755909723e-27	1.32679492064285e-25	up	high_conf	yes	no
hsa-miR-221-5p	MIMAT0004568	2452.73976854912	-2.47022534110858	0.243293744310386	4.83819379765747e-25	1.43741177020727e-23	down	high_conf	yes	no
hsa-miR-6892-5p	MIMAT0027684	253.162173159679	6.54248771171389	0.644766006821412	1.72831264156584e-24	4.97429982150667e-23	up	undefined	no	yes	mirtron
hsa-miR-4721	MIMAT0019835	315.382741533393	5.94738104364786	0.602278476704681	2.04847065701418e-24	5.7170953791214e-23	up	undefined	no	no
hsa-miR-92a-1-5p	MIMAT0004507	4511.58037125203	2.16790571095054	0.225474616244846	1.15658318295088e-22	3.13297973969931e-21	up	high_conf	yes	no
hsa-miR-148b-3p	MIMAT0000759	24066.50938571	-1.63477245702656	0.169346097021078	1.39766968110766e-22	3.67786793228616e-21	down	high_conf	yes	no
hsa-miR-30d-3p	MIMAT0004551	6582.22634758575	1.64386495297669	0.174853586122363	1.65565394886018e-21	4.23571468583396e-20	up	high_conf	yes	no
hsa-miR-128-1-5p	MIMAT0026477	2220.98897748123	2.28220605820968	0.245986818170934	2.82874452423459e-21	7.04128028870286e-20	up	high_conf	yes	no
hsa-miR-195-3p	MIMAT0004615	840.509084975698	2.38676233336916	0.260308464987952	7.35245676661817e-21	1.78200333738298e-19	up	high_conf	yes	no
hsa-miR-10a-3p	MIMAT0004555	7547.91371646744	1.45810120622396	0.160533347265515	3.84251956833704e-20	9.07425774984209e-19	up	high_conf	yes	no
hsa-miR-20a-5p	MIMAT0000075	7879.59766606846	-1.55901898188895	0.178826695731918	8.90679310869853e-19	2.05078911327784e-17	down	high_conf	yes	no
hsa-let-7f-5p	MIMAT0000067	495995.631332837	1.3783857217532	0.167976734354185	1.36776230014272e-18	3.07246116690597e-17	up	high_conf	yes	no
hsa-miR-17-5p	MIMAT0000070	23666.2861724798	-1.36423540160319	0.158806221034449	2.76698866817101e-18	6.06761086520357e-17	down	high_conf	yes	no
hsa-miR-148a-5p	MIMAT0004549	14774.068165224	1.58471944770398	0.186435622582434	3.05300330540614e-18	6.53910707971873e-17	up	high_conf	yes	no
hsa-miR-301b-5p	MIMAT0032026	488.07630544319	4.99890960947705	0.598739032166064	4.15188359803789e-18	8.69064725862021e-17	up	high_conf	yes	no
hsa-miR-29a-3p	MIMAT0000086	1908.11057722495	-1.88145215861741	0.221948730141722	5.28368212690754e-18	1.08139360864041e-16	down	high_conf	yes	no
hsa-miR-30c-5p	MIMAT0000244	39071.5278371886	-1.19974812027053	0.141165643534849	8.70174527810731e-18	1.7141256525883e-16	down	high_conf	yes	no
hsa-let-7e-5p	MIMAT0000066	10203.7005376522	-1.63665366075343	0.193751212071237	8.74743818367535e-18	1.7141256525883e-16	down	high_conf	yes	no
hsa-miR-301a-3p	MIMAT0000688	16286.2493688504	-1.19683766425882	0.143961088794967	4.29447830679848e-17	8.24003025116958e-16	down	high_conf	yes	no
hsa-miR-361-3p	MIMAT0004682	11558.329396967	1.39607122464365	0.170819226606942	1.1456229628528e-16	2.15330356895394e-15	up	high_conf	yes	no
hsa-let-7b-5p	MIMAT0000063	3005.36882696136	2.32270304123992	0.293503141999914	3.87183907834852e-16	7.13192758231797e-15	up	high_conf	yes	no
hsa-miR-708-3p	MIMAT0004927	2277.72481234386	1.70347771617114	0.213560848930316	4.01213841948045e-16	7.24544996929705e-15	up	high_conf	yes	no
hsa-miR-30a-5p	MIMAT0000087	145414.662890838	-1.38271268254242	0.173798615422775	7.07289957886135e-16	1.25271932925602e-14	down	high_conf	yes	no
hsa-miR-7977	MIMAT0031180	2386.30467573887	1.60264146956167	0.20277494869112	8.54302394640215e-16	1.4845518971012e-14	up	undefined	no	no
hsa-miR-99a-3p	MIMAT0004511	398.462390018261	2.77576516415802	0.356554050288248	9.74524884514684e-16	1.66210633081116e-14	up	high_conf	yes	no
hsa-miR-340-3p	MIMAT0000750	2804.445012001	-1.89500224777221	0.243817174935146	1.75088407833442e-15	2.93193497481091e-14	down	high_conf	yes	no
hsa-miR-28-3p	MIMAT0004502	61122.6675132488	-1.19747822038433	0.155331270793772	5.82723795308661e-15	9.58372527641565e-14	down	high_conf	yes	no
hsa-miR-378a-3p	MIMAT0000732	261429.505113554	-1.31948688714978	0.171754614695596	6.26340397439319e-15	1.01203422112564e-13	down	high_conf	yes	no
hsa-let-7c-5p	MIMAT0000064	6815.84112375007	1.53022112775859	0.205904438096864	3.25615960789179e-14	5.17055689460058e-13	up	high_conf	yes	no
hsa-miR-1276	MIMAT0005930	928.42969141816	-1.91810694277505	0.260221972888567	3.67710200283571e-14	5.7400185501893e-13	down	high_conf	yes	no
hsa-miR-99a-5p	MIMAT0000097	18890.0654823901	1.13121154658142	0.151435954822164	4.30558350909502e-14	6.60907068646085e-13	up	high_conf	yes	no
hsa-miR-340-5p	MIMAT0004692	20251.6609163828	-1.348766977843	0.185784396308871	1.34452941673612e-13	2.03001900461306e-12	down	high_conf	yes	no
hsa-miR-671-3p	MIMAT0004819	11253.1392284435	1.39011651348794	0.19381994897203	1.98087458215545e-13	2.94255724220189e-12	up	high_conf	yes	no
hsa-miR-222-5p	MIMAT0004569	1404.64011819904	1.92737698247595	0.272461626041499	3.52692199111252e-13	5.15602405367401e-12	up	high_conf	yes	no
hsa-miR-542-3p	MIMAT0003389	1000.04583460365	-1.7064535161159	0.242199299803138	4.91494809734993e-13	7.07291749634263e-12	down	high_conf	yes	no
hsa-miR-191-5p	MIMAT0000440	685733.988174256	-1.12309793235112	0.157672114196009	5.24057634069171e-13	7.42549355350318e-12	down	high_conf	yes	no
hsa-miR-548e-3p	MIMAT0005874	1215.24693982429	-1.88713807737395	0.269293004050799	5.43627071110336e-13	7.5860686741306e-12	down	high_conf	no	no
hsa-miR-576-5p	MIMAT0003241	1549.95011333091	-1.61533387308472	0.230593842896395	7.03373217624099e-13	9.66875721539993e-12	down	high_conf	yes	no
hsa-miR-103a-3p	MIMAT0000101	76555.7740113344	-1.12327619070676	0.161222025488819	1.58553652447582e-12	2.14746932212092e-11	down	high_conf	yes	no
hsa-miR-30e-3p	MIMAT0000693	35886.6675087469	1.60743853259851	0.233929983771583	1.85115244235864e-12	2.47088608610479e-11	up	high_conf	yes	no
hsa-miR-31-5p	MIMAT0000089	5704.60302369989	-1.26016545829614	0.182149955140959	1.95679511294016e-12	2.57458328431127e-11	down	high_conf	yes	no
hsa-miR-192-5p	MIMAT0000222	371389.572451912	1.02645316954653	0.151403801630287	7.84278856868532e-12	1.01735327771256e-10	up	high_conf	yes	no
hsa-miR-296-5p	MIMAT0000690	92.5408903372316	-6.54764046540115	1.00783807608115	8.66999863603061e-12	1.10903732552558e-10	down	high_conf	yes	no
hsa-miR-425-5p	MIMAT0003393	15751.7958850862	-0.972760428498497	0.147061864503198	1.88142849117124e-11	2.37369265803933e-10	down	high_conf	yes	no
hsa-miR-324-3p	MIMAT0000762	2052.97796071133	-1.99027637003213	0.309319616449091	2.50620132477785e-11	3.11920462178433e-10	down	high_conf	yes	no
hsa-miR-500a-3p	MIMAT0002871	19306.0694890929	-1.23307441332599	0.189699960819929	3.4946383848159e-11	4.29141593655392e-10	down	high_conf	yes	no
hsa-miR-92b-3p	MIMAT0003218	409463.796747388	-1.1091832075265	0.172854088778821	6.98419407064398e-11	8.46374044613567e-10	down	high_conf	yes	no
hsa-let-7a-5p	MIMAT0000062	101416.397264284	1.23876848935548	0.195323290292584	1.02995335221232e-10	1.22819280626563e-09	up	high_conf	yes	no
hsa-miR-423-5p	MIMAT0004748	688603.8436617	-0.826713540983696	0.129159282857973	1.04016328869402e-10	1.22819280626563e-09	down	high_conf	yes	no
hsa-miR-30a-3p	MIMAT0000088	23852.2282251168	1.37361061510379	0.218245264895343	1.35825756613971e-10	1.58348761824642e-09	up	high_conf	yes	no
hsa-miR-577	MIMAT0003242	91132.3486038414	1.16300402358663	0.18955229682208	1.40458083879291e-10	1.61702369066034e-09	up	high_conf	yes	no
hsa-miR-548k	MIMAT0005882	7878.80441788656	-1.18139275809533	0.18783942976293	1.48666071297901e-10	1.69038829216502e-09	down	undefined	no	no
hsa-miR-330-3p	MIMAT0000751	2324.65910680485	1.72931023979783	0.279127509274779	1.54478335299029e-10	1.73505544890738e-09	up	high_conf	yes	no
hsa-miR-6740-5p	MIMAT0027381	425.798278740128	3.26811091189675	0.547341248460169	2.45068797503271e-10	2.71937786145196e-09	up	undefined	no	yes	5p-tailed mirtron
hsa-miR-378c	MIMAT0016847	2205.11504201471	-1.35854797795361	0.221315776910277	3.16122570504376e-10	3.4660581837444e-09	down	undefined	no	no
hsa-miR-195-5p	MIMAT0000461	2826.86352696474	1.63905672567456	0.270839031058982	4.17459648216666e-10	4.52329807067705e-09	up	high_conf	yes	no
hsa-miR-452-5p	MIMAT0001635	394.355419463438	3.53293975616113	0.604688199641166	4.7348698660609e-10	5.07071528679312e-09	up	high_conf	yes	no
hsa-miR-331-3p	MIMAT0000760	847.004479564545	-1.92307336383204	0.322069429184459	4.99682144270035e-10	5.2897385617552e-09	down	undefined	yes	no
hsa-miR-1229-3p	MIMAT0005584	735.240761365388	1.97705930918987	0.332606318953668	5.93327362400632e-10	6.20971023603389e-09	up	undefined	no	yes	mirtron
hsa-let-7f-1-3p	MIMAT0004486	82.8245352453778	5.38913283133375	0.932136987181209	1.11996098853134e-09	1.15897086565996e-08	up	high_conf	yes	no
hsa-miR-3180-3p	MIMAT0015058	291.882000161572	-3.2941724979139	0.581587715649757	1.32461225582341e-09	1.35551987512596e-08	down	high_conf	yes	no
hsa-miR-653-5p	MIMAT0003328	917.980788686969	1.4207537054124	0.242096469342689	1.61279391947869e-09	1.63228923059327e-08	up	high_conf	yes	no
hsa-let-7g-5p	MIMAT0000414	22756.4506057799	1.16389704845043	0.199118885585668	2.23520328204043e-09	2.21763419072199e-08	up	high_conf	yes	no
hsa-miR-99b-3p	MIMAT0004678	1229.0844338164	1.70873243265105	0.296501468768348	2.23930488313947e-09	2.21763419072199e-08	up	high_conf	yes	no
hsa-miR-28-5p	MIMAT0000085	3184.37403465134	-1.27867091725649	0.220438696402523	2.74353152086444e-09	2.68807716033633e-08	down	high_conf	yes	no
hsa-miR-27b-5p	MIMAT0004588	1336.8955964386	1.58837424910027	0.276593918348895	2.86750679353592e-09	2.77997237562798e-08	up	high_conf	yes	no
hsa-miR-6807-5p	MIMAT0027514	171.620082532251	3.77550022981378	0.687270591977719	3.25383144851169e-09	3.12164454591591e-08	up	high_conf	no	yes	mirtron
hsa-miR-218-5p	MIMAT0000275	13280.3023404077	0.887572232507919	0.152223677222137	3.94143512732467e-09	3.74233170336703e-08	up	high_conf	yes	no
hsa-miR-193b-3p	MIMAT0002819	1024.10288940735	-2.33795405107265	0.421544991412618	4.30558620890656e-09	4.04637234530912e-08	down	high_conf	yes	no
hsa-let-7e-3p	MIMAT0004485	362.711465310419	2.26656162326236	0.407729168150494	4.47522225557066e-09	4.16331282563695e-08	up	high_conf	yes	no
hsa-miR-4661-5p	MIMAT0019729	669.382632562274	-2.03979713690667	0.368001271218228	5.6255595133592e-09	5.18114031180382e-08	down	high_conf	yes	no
hsa-miR-194-5p	MIMAT0000460	2153.99276510169	-1.00941700185329	0.180918416399057	1.36260166563483e-08	1.24253082579176e-07	down	high_conf	yes	no
hsa-miR-423-3p	MIMAT0001340	109899.346772734	-1.07157062635897	0.195016558928637	1.99546886029088e-08	1.80179100032147e-07	down	high_conf	yes	no
hsa-miR-128-3p	MIMAT0000424	23406.0314785441	-0.761878841031782	0.137249721243641	2.06049198458633e-08	1.84243992019807e-07	down	high_conf	yes	no
hsa-miR-378d	MIMAT0018926	315.885666182191	-2.07244460332649	0.39493860054983	2.82738894419056e-08	2.50387040153799e-07	down	undefined	no	no
hsa-miR-3180	MIMAT0018178	193.917948591804	-3.24937503446561	0.653521357936521	5.80393705242333e-08	5.09088192883989e-07	down	undefined	no	no
hsa-miR-454-3p	MIMAT0003885	1134.81516617359	-1.50170582075827	0.292246299465382	8.93240693828858e-08	7.761081877513e-07	down	high_conf	yes	no
hsa-miR-7108-5p	MIMAT0028113	107.74074054884	4.02401411136648	0.830382710149636	1.02269008115358e-07	8.80278097890139e-07	up	undefined	no	yes	mirtron
hsa-miR-454-5p	MIMAT0003884	1769.74502872418	-1.33785764171609	0.265397429850427	1.78268116381534e-07	1.51372077960564e-06	down	high_conf	yes	no
hsa-miR-877-5p	MIMAT0004949	125500.442349514	1.17069517926872	0.228558092521614	1.7914827901956e-07	1.51372077960564e-06	up	high_conf	yes	yes	mirtron
hsa-miR-6500-3p	MIMAT0025455	732.931552890041	1.48236237126475	0.296795782643484	1.99267417636362e-07	1.66841174220991e-06	up	undefined	no	no
hsa-miR-1269b	MIMAT0019059	16549.9448443592	-0.840184257418791	0.165072783861087	2.39001724179275e-07	1.98306836008209e-06	down	undefined	no	no
hsa-let-7i-3p	MIMAT0004585	118.961027068013	3.51611941824537	0.757602351900004	2.91366606498013e-07	2.39597004093455e-06	up	high_conf	yes	no
hsa-miR-2355-5p	MIMAT0016895	356.801666657581	-1.88712988838113	0.392272352650488	3.25842900593997e-07	2.65576381811568e-06	down	undefined	yes	no
hsa-miR-374b-3p	MIMAT0004956	783.673761489409	1.43613128834363	0.297521587212966	4.90599416578022e-07	3.96352686551192e-06	up	high_conf	yes	no
hsa-miR-106b-5p	MIMAT0000680	3825.16093248752	-1.09486353308447	0.223662018799826	4.97373002239099e-07	3.98330900054096e-06	down	high_conf	yes	no
hsa-miR-25-3p	MIMAT0000081	90426.3995418945	-0.917152122032233	0.186189023788777	5.33522695431042e-07	4.23598622837922e-06	down	high_conf	yes	no
hsa-miR-548e-5p	MIMAT0026736	503.709972243238	-1.67813728122811	0.354120940749982	5.658650024278e-07	4.45437322423935e-06	down	high_conf	no	no
hsa-miR-548o-3p	MIMAT0005919	5384.40436449096	-0.818552999839502	0.171427555264771	1.21465700863098e-06	9.48050088939942e-06	down	high_conf	no	no
hsa-miR-10b-5p	MIMAT0000254	6356919.01129527	1.0256640117344	0.21724865172262	1.3324122829303e-06	1.03121992653681e-05	up	undefined	yes	no
hsa-miR-548l	MIMAT0005889	102.708091577945	-4.97366024046128	1.18642771306682	1.44589230883902e-06	1.10972234703395e-05	down	undefined	no	no
hsa-miR-99b-5p	MIMAT0000689	151672.147947973	-1.18370551686197	0.254332297656959	1.47163283706166e-06	1.12014367184611e-05	down	high_conf	yes	no
hsa-miR-940	MIMAT0004983	165.731399493833	-2.34132578780268	0.545304950632166	2.51086973804053e-06	1.89550084322568e-05	down	undefined	no	no
hsa-miR-1236-5p	MIMAT0022945	39.6079443153138	7.40113146995162	1.91345160982802	2.6458000786901e-06	1.98112347355576e-05	up	undefined	no	yes	mirtron
hsa-miR-218-1-3p	MIMAT0004565	844.15086300238	-1.5035162481514	0.339640630018619	2.98795404522607e-06	2.21927877068808e-05	down	high_conf	yes	no
hsa-miR-6891-5p	MIMAT0027682	47.9470669684849	5.91928490094885	1.39473003662437	3.20140214714715e-06	2.35879310201802e-05	up	undefined	no	yes	3p-tailed mirtron
hsa-miR-181a-2-3p	MIMAT0004558	9899.10361768055	0.771347596270154	0.168331889986634	3.43589510347901e-06	2.51147570659061e-05	up	high_conf	yes	no
hsa-miR-25-5p	MIMAT0004498	1309.34922467422	1.09836717739135	0.24568898864343	3.85222613596666e-06	2.79362226080732e-05	up	high_conf	yes	no
hsa-miR-181c-3p	MIMAT0004559	2128.52259031319	1.03302603705494	0.233654162799991	5.32676289059278e-06	3.83277236112184e-05	up	high_conf	yes	no
hsa-miR-125b-5p	MIMAT0000423	8777.91012056208	0.653130072467377	0.145010151215403	5.60450412506979e-06	4.00135527068936e-05	up	high_conf	yes	no
hsa-miR-6716-3p	MIMAT0025845	234.029988209248	3.02131117386234	0.753907313409995	6.26125890623377e-06	4.43586111741638e-05	up	undefined	no	yes	5p-tailed mirtron
hsa-miR-21-5p	MIMAT0000076	36824.9552964672	-0.721370079204554	0.162950781726364	6.62692655818254e-06	4.65908348098177e-05	down	high_conf	yes	no
hsa-miR-6812-3p	MIMAT0027525	153.802625116681	-3.97745126513916	1.03100486352246	6.67759829853661e-06	4.65914244920623e-05	down	undefined	no	yes	5p-tailed mirtron
hsa-miR-181a-5p	MIMAT0000256	44879.0397271981	0.684232483540328	0.155198071645554	6.84329321416458e-06	4.73885191747788e-05	up	high_conf	yes	no
hsa-miR-6728-5p	MIMAT0027357	53.6085053625527	5.63423668280926	1.41811599764684	7.58068388390871e-06	5.21030586349248e-05	up	undefined	no	yes	5p-tailed mirtron
hsa-miR-6131	MIMAT0024615	34.2298025494538	6.5810061347962	1.94630608920783	7.66582235509686e-06	5.22979436225497e-05	up	undefined	no	no
hsa-miR-1228-3p	MIMAT0005583	166.16569831146	3.09440646273122	0.793212603907017	9.14432243083528e-06	6.1925889402936e-05	up	undefined	no	yes	mirtron
hsa-miR-1908-3p	MIMAT0026916	449.097754442351	-1.88235142675648	0.46376193051437	1.01021210819063e-05	6.79127993900414e-05	down	undefined	yes	no
hsa-miR-3074-5p	MIMAT0019208	302.951232063811	-1.92087144893599	0.475481394230037	1.06994826309936e-05	7.14074166894574e-05	down	undefined	no	no
hsa-miR-4671-3p	MIMAT0019753	26.5897902181749	8.58189880992044	3.30048253259229	1.13324684127494e-05	7.50877943031813e-05	up	undefined	no	no
hsa-miR-4645-3p	MIMAT0019706	37.1967962565517	6.6139903040588	2.02527858899199	1.17313678685798e-05	7.71756414782999e-05	up	undefined	no	no
hsa-miR-4687-5p	MIMAT0019774	33.6398276053843	-5.45010780469935	1.44765505046434	1.20459800450322e-05	7.8683316464359e-05	down	high_conf	no	no
hsa-miR-1255a	MIMAT0005906	214.750611789092	-2.59005649507867	0.678912915928721	1.54593750207184e-05	9.95670237348364e-05	down	undefined	no	no
hsa-miR-1287-5p	MIMAT0005878	27.7093416505499	-8.49651771318438	3.33635426099083	1.54070319675565e-05	9.95670237348364e-05	down	high_conf	yes	no
hsa-miR-26a-5p	MIMAT0000082	304384.971932725	-0.605658567811978	0.146541150486306	2.0993458237937e-05	0.000134270659980139	down	high_conf	yes	no
hsa-miR-4786-5p	MIMAT0019954	376.756343325686	-1.61298363456877	0.413455877848315	2.60316972970347e-05	0.00016534616007289	down	high_conf	no	no
hsa-miR-3175	MIMAT0015052	32.0990901397288	-5.36930499617444	1.50991040591221	2.70423351342653e-05	0.000170588977114098	down	undefined	no	no
hsa-miR-210-5p	MIMAT0026475	1293.57177611758	1.63112336885705	0.420026318592254	2.881995082778e-05	0.000180565814369969	up	high_conf	yes	no
hsa-miR-196b-5p	MIMAT0001080	15698.5566069264	0.903142194584101	0.223855114425168	3.38226207639984e-05	0.000209231711758658	up	high_conf	yes	no
hsa-miR-744-5p	MIMAT0004945	97187.1010916744	0.551101054694165	0.133784170641248	3.38496471791966e-05	0.000209231711758658	up	high_conf	yes	no
hsa-miR-7706	MIMAT0030021	28206.8443496869	0.681754472473983	0.169804636531003	4.59383609512443e-05	0.00028206153624064	up	undefined	no	no
hsa-miR-424-3p	MIMAT0004749	2094.38511012236	1.01693574093053	0.25934111687558	4.92219287396298e-05	0.00030022116800794	up	high_conf	yes	no
hsa-miR-215-5p	MIMAT0000272	10401.7302787902	0.738976323703195	0.185919172695194	4.99978501689632e-05	0.000302947500036942	up	undefined	yes	no
hsa-miR-16-1-3p	MIMAT0004489	44.7921041980543	4.58675495526624	1.35792266232449	5.07694243585688e-05	0.000305612025060404	up	high_conf	yes	no
hsa-miR-424-5p	MIMAT0001341	1417.89296830805	-1.27270012536678	0.332335792249804	5.36327957945388e-05	0.000320751980043963	down	high_conf	yes	no
hsa-miR-1913	MIMAT0007888	22.5033792560828	-8.0205318435292	3.38416815386729	5.73793223940899e-05	0.000340944231773915	down	undefined	yes	no
hsa-miR-2113	MIMAT0009206	33.3374601323775	4.82006873697322	1.45796600206947	6.32931062128359e-05	0.000373672761679627	up	undefined	no	no
hsa-miR-1538	MIMAT0007400	354.174096313441	1.4734997500635	0.399612839216444	7.18686711090158e-05	0.000421599019690469	up	undefined	no	no
hsa-miR-33b-5p	MIMAT0003301	1052.81605527743	0.938089608822339	0.243864894487276	7.28082998159593e-05	0.000424407874243661	up	high_conf	yes	no
hsa-miR-3085-3p	MIMAT0048636	22.1868623517766	-7.92129174453055	3.4419183607836	9.12976847097098e-05	0.000528837532186432	down	high_conf	no	no
hsa-miR-5010-5p	MIMAT0021043	1142.51367371034	1.10445515415271	0.296590612732333	9.81222589698599e-05	0.000564816253195256	up	high_conf	no	yes	5p-tailed mirtron
hsa-miR-1304-3p	MIMAT0022720	21370.9311416889	0.632388386485832	0.165416575094394	0.000105888797597475	0.000605736537809158	up	high_conf	no	no
hsa-miR-582-3p	MIMAT0004797	1383.0409824107	1.0375923795644	0.285681163584878	0.000151134782536937	0.000859229226645181	up	high_conf	yes	no
hsa-miR-6765-3p	MIMAT0027431	425.117389690779	1.91669716532962	0.571418623999444	0.00015493132893236	0.00087540953341536	up	undefined	no	yes	mirtron
hsa-miR-139-3p	MIMAT0004552	30.6846137869682	5.04413364559015	1.66258382755126	0.000186001264913601	0.00104455588405748	up	high_conf	yes	no
hsa-miR-182-5p	MIMAT0000259	448580.623365111	-0.660310207793703	0.180552144110932	0.000195373865021465	0.0010905413920289	down	high_conf	yes	no
hsa-miR-92b-5p	MIMAT0004792	129.428367614303	2.13663356294302	0.665372637560919	0.000202266107209635	0.00112221135385587	up	high_conf	yes	no
hsa-miR-6789-3p	MIMAT0027479	124.035639797442	2.57925975543569	0.832102200746661	0.000219209221585952	0.00120893229389618	up	undefined	no	yes	mirtron
hsa-miR-100-5p	MIMAT0000098	246.434619322011	1.70464185821155	0.513910895314468	0.000223967977002007	0.00122606366477315	up	high_conf	yes	no
hsa-miR-6802-3p	MIMAT0027505	31.6249912345656	-5.57879747385612	1.94931809162497	0.000224978023177701	0.00122606366477315	down	high_conf	no	yes	5p-tailed mirtron
hsa-miR-106a-5p	MIMAT0000103	306.772589323688	-1.3537724566439	0.397603755476737	0.000236973770504855	0.00128384025079395	down	high_conf	yes	no
hsa-miR-455-5p	MIMAT0003150	794.665049361762	-1.06693032787719	0.306467331442724	0.000253314711941205	0.00136434415027982	down	undefined	yes	no
hsa-miR-627-3p	MIMAT0026623	348.782612410601	1.65323580148079	0.502445824208323	0.000256993282371465	0.00137610937827976	up	high_conf	no	no
hsa-miR-545-3p	MIMAT0003165	20.6459509891212	-7.59695089495448	3.59770003074086	0.000262062438336676	0.00138669844103467	down	high_conf	yes	no
hsa-miR-10b-3p	MIMAT0004556	593.514076802915	1.32756599013051	0.391333581638211	0.000261660190126807	0.00138669844103467	up	undefined	yes	no
hsa-miR-4804-3p	MIMAT0019985	31.3326667590027	-6.19901142630947	2.39041628034844	0.00026348776024003	0.00138669844103467	down	undefined	no	no
hsa-miR-1260b	MIMAT0015041	1660.59282419812	1.16731985377236	0.344838606127929	0.000318960001087283	0.00166910318750788	up	undefined	no	no
hsa-miR-126-5p	MIMAT0000444	30352.471610585	0.558646346909383	0.157412219176136	0.000322827423521096	0.00167979693255892	up	high_conf	yes	no
hsa-miR-181b-5p	MIMAT0000257	11582.9622300491	-0.619419017549254	0.176260098540817	0.00034964849718608	0.00180913632532797	down	high_conf	yes	no
hsa-miR-187-3p	MIMAT0000262	184.240843492636	-3.14479423433272	1.13536951297827	0.000353360989307032	0.00181813112375294	down	high_conf	yes	no
hsa-let-7b-3p	MIMAT0004482	190.399372084304	2.58833488703961	0.895112562532021	0.000389445141743199	0.0019926609752527	up	high_conf	yes	no
hsa-miR-532-3p	MIMAT0004780	128.853539340897	-1.96474758358657	0.649614009416798	0.000429676063195209	0.00218636273040214	down	high_conf	yes	no
hsa-miR-497-5p	MIMAT0002820	2238.20190226232	0.672680991463188	0.196396419120885	0.000476080548782735	0.00240917684301593	up	undefined	yes	no
hsa-miR-181c-5p	MIMAT0000258	2312.52756465805	-0.676169781746163	0.198017037749172	0.000483461842377444	0.00243316041983402	down	high_conf	yes	no
hsa-miR-4652-5p	MIMAT0019716	199.498223756105	-2.55285441662894	0.926693822453784	0.000547167244935224	0.00273880995970294	down	undefined	no	no
hsa-miR-3660	MIMAT0018081	521.539371993622	-1.13028034971582	0.350569599108522	0.000586959605333983	0.00292210700817621	down	undefined	no	no
hsa-miR-3161	MIMAT0015035	81.8739160643306	-3.51876437003902	1.40933054192507	0.000594759663191542	0.00294501962257748	down	undefined	no	no
hsa-miR-324-5p	MIMAT0000761	135.329005016227	-2.52971617243476	0.944528575794028	0.00069616852741596	0.00342872306818235	down	high_conf	yes	no
hsa-miR-338-5p	MIMAT0004701	170.925874414822	2.37363095999512	0.868968721236659	0.00073717906262717	0.00361139317382779	up	high_conf	yes	no
hsa-miR-3074-3p	MIMAT0015027	111.367416665706	-2.7037719261537	1.04704156624345	0.000783760376985066	0.00381927675768913	down	undefined	no	no
hsa-miR-4661-3p	MIMAT0019730	300.580696053859	-1.99630932602313	0.710938512192775	0.000791318361552579	0.00383581163678908	down	high_conf	yes	no
hsa-miR-450b-5p	MIMAT0004909	5721.36058811411	-0.711082781252972	0.220236152813267	0.000920920441742053	0.00444066872693419	down	high_conf	yes	no
hsa-let-7c-3p	MIMAT0026472	51.3178085607415	3.35751474656415	1.38141826877466	0.000928781681762392	0.00445524962970397	up	high_conf	yes	no
hsa-miR-196a-5p	MIMAT0000226	7853.50710494984	0.73312985102661	0.229499303903904	0.00103005995938573	0.00491546747458165	up	high_conf	yes	no
hsa-miR-181d-5p	MIMAT0002821	2244.68549848473	0.7275396929452	0.229149886372144	0.0010645998653941	0.00505410554653592	up	high_conf	yes	no
hsa-miR-3691-3p	MIMAT0019224	322.401492925273	1.41322648645071	0.482390337964306	0.00112360804467187	0.00525301019869437	up	undefined	no	no
hsa-miR-548i	MIMAT0005935	23.3805460655979	-4.69666708263709	2.19873273481521	0.00112187956937754	0.00525301019869437	down	undefined	no	no
hsa-miR-345-5p	MIMAT0000772	13131.2075032249	-0.600782590510198	0.187681817856277	0.00111744410140707	0.00525301019869437	down	high_conf	yes	no
hsa-miR-181b-3p	MIMAT0022692	28.0054535688633	4.90141085247546	3.28093707977661	0.00118456272040895	0.00548232294219419	up	high_conf	yes	no
hsa-miR-101-3p	MIMAT0000099	30859.7552530095	-0.544899194565644	0.170789288727202	0.00118335430831381	0.00548232294219419	down	high_conf	yes	no
hsa-miR-1304-5p	MIMAT0005892	97.1383361907289	-2.64124787817948	1.09097433668796	0.00121507667759904	0.00556759014959559	down	high_conf	no	no
hsa-miR-224-3p	MIMAT0009198	34.6474996294654	4.82374169489	2.5505844382009	0.00121042846225772	0.00556759014959559	up	high_conf	yes	no
hsa-miR-199a-5p	MIMAT0000231	20.8988755121283	-5.24258798553697	2.72338357259437	0.0012708867704679	0.00579448869109376	down	high_conf	yes	no
hsa-miR-1296-5p	MIMAT0005794	829.529429705472	-1.05932222935999	0.353244588590474	0.00134963281782807	0.00612321096167318	down	high_conf	yes	no
hsa-miR-3661	MIMAT0018082	509.637855157259	-1.03974139647632	0.346552068015799	0.00137757523825511	0.00621934703153408	down	undefined	no	no
hsa-miR-6820-3p	MIMAT0027541	23.4944500333503	-4.68491363181566	2.30676867657506	0.00139752861594165	0.0062786529525964	down	high_conf	no	yes	5p-tailed mirtron
hsa-miR-7-1-3p	MIMAT0004553	372.535363731405	1.12255864859971	0.37815819372964	0.00142451708070825	0.00636883607442864	up	high_conf	yes	no
hsa-miR-590-3p	MIMAT0004801	1268.26464155233	0.908576579116294	0.298676862101453	0.00144038918386558	0.00640868810792367	up	high_conf	yes	no
hsa-miR-4682	MIMAT0019767	16.352333864771	-4.78825148646109	2.61601244601343	0.00150130992597576	0.00664762712415229	down	undefined	no	no
hsa-miR-342-3p	MIMAT0000753	15063.8146639153	-0.593564297826048	0.191425491438781	0.00156446348835903	0.00689411900851037	down	high_conf	yes	no
hsa-miR-576-3p	MIMAT0004796	314.493377525624	-1.0898188771763	0.372894975984068	0.00167126525353585	0.00732969189765007	down	high_conf	yes	no
hsa-miR-183-5p	MIMAT0000261	93881.5647374417	0.548122547476367	0.179312254074305	0.00189804103342887	0.00828481417908998	up	high_conf	yes	no
hsa-miR-4326	MIMAT0016888	364.246363303499	-1.28097569774512	0.457997680518334	0.00192845702869029	0.00837787228030074	down	undefined	no	no
hsa-miR-3939	MIMAT0018355	255.645281995652	-1.41889284676674	0.52111194367706	0.00199821513810424	0.008640169681662	down	high_conf	no	no
hsa-miR-2355-3p	MIMAT0017950	20.2663713198334	-0.730389988042389	1.47295534653593	0.00201639943279693	0.00867805550283164	down	undefined	yes	no
hsa-miR-4778-3p	MIMAT0019937	19.6111532034332	-3.91403562028772	2.07988510936374	0.00208808615284484	0.00894477835707023	down	high_conf	no	no
hsa-miR-30b-5p	MIMAT0000420	14491.0691600977	0.559768497698099	0.188010174507497	0.00210499166800577	0.00897545058441351	up	high_conf	yes	no
hsa-miR-4745-5p	MIMAT0019878	169.459440673626	2.00832076068688	0.820597805911422	0.00220505176935903	0.00935876810866206	up	undefined	no	yes	3p-tailed mirtron
hsa-miR-4742-3p	MIMAT0019873	244.667392498667	1.23749276441663	0.446967936549266	0.00224824179706493	0.00949830594081101	up	undefined	no	yes	5p-tailed mirtron
hsa-miR-625-3p	MIMAT0004808	1247.23527442706	0.96630347897194	0.338269660009297	0.00231430262478211	0.00973275213435765	up	high_conf	no	no
hsa-miR-7854-3p	MIMAT0030429	46.443491143675	-3.13163243512718	1.63096840059838	0.00241724450361705	0.0101194644901423	down	undefined	yes	no
hsa-miR-501-3p	MIMAT0004774	22425.5211608189	0.763389585535353	0.261085398622827	0.00243905721677962	0.0101645778129141	up	high_conf	yes	no
hsa-miR-378i	MIMAT0019074	576.389514745945	-1.00464864888598	0.355948200121996	0.00251843385172102	0.0104480971956534	down	undefined	no	no
hsa-miR-152-5p	MIMAT0026479	119.650923263524	2.21712394290478	0.977487505861549	0.00270882129931981	0.0111875534379979	up	high_conf	yes	no
hsa-miR-6847-5p	MIMAT0027594	42.1912651267872	-2.74826383881572	1.36369125005241	0.00275764593638105	0.0113383567294953	down	undefined	no	yes	5p-tailed mirtron
hsa-miR-4516	MIMAT0019053	25.5756099966875	3.64130311576489	2.3589346500283	0.0027947017196136	0.011389027804266	up	undefined	no	no
hsa-miR-1252-5p	MIMAT0005944	21.5512008974681	-1.11109502117907	2.32740590476053	0.00279052667116246	0.011389027804266	down	high_conf	yes	no
hsa-miR-150-5p	MIMAT0000451	22.2569862017443	-4.31906010357508	2.79208970956908	0.00295855650658752	0.0120036587778286	down	high_conf	yes	no
hsa-miR-10396b-5p	MIMAT0041635	51.8891522714237	3.22788661768467	1.87093167960314	0.00303726050730044	0.0122068123189949	up	undefined	no	no
hsa-miR-194-3p	MIMAT0004671	21.7298071825141	3.82708787044784	2.15642982466289	0.00304838961277832	0.0122068123189949	up	high_conf	yes	no
hsa-miR-1237-3p	MIMAT0005592	222.019772640988	-1.9705273021364	0.854945439685843	0.00303124255855862	0.0122068123189949	down	undefined	no	yes	5p-tailed mirtron
hsa-miR-129-5p	MIMAT0000242	163.450164016306	1.47148313561331	0.583515797791315	0.00338378900609294	0.0134912107126043	up	high_conf	yes	no
hsa-miR-34a-5p	MIMAT0000255	348.45978120664	-1.27519872657579	0.496460979451531	0.00371069521979622	0.0147308202475531	down	high_conf	yes	no
hsa-miR-421	MIMAT0003339	36019.5539612738	-0.431825805456795	0.155691546475691	0.00378137507547075	0.0148705971154678	down	high_conf	yes	no
hsa-miR-12121	MIMAT0049015	16.8366211118148	3.62949509079262	2.54245095304535	0.00377153168185862	0.0148705971154678	up	undefined	no	no
hsa-miR-199b-5p	MIMAT0000263	260.619380295151	-1.45326472701913	0.586916627462838	0.00379434345508678	0.0148705971154678	down	high_conf	yes	no
hsa-miR-6885-3p	MIMAT0027671	12.8051430280679	-0.791253375243968	1.55859116741477	0.00384949356798241	0.0150228117631856	down	undefined	no	yes	5p-tailed mirtron
hsa-miR-374a-3p	MIMAT0004688	11489.6989645973	0.589527159410718	0.209631881766613	0.00395577227592603	0.0153724315026492	up	high_conf	yes	no
hsa-miR-216a-5p	MIMAT0000273	19.1943322934792	3.74093533321879	2.34137652654256	0.00402150139484398	0.0155621965741652	up	high_conf	yes	no
hsa-miR-182-3p	MIMAT0000260	29.7242301143699	3.01260672775674	1.72494510763386	0.00417836784583811	0.016101576510531	up	high_conf	yes	no
hsa-miR-3199	MIMAT0015084	25.4448018814941	3.10122662676782	1.83836409022877	0.00424203033328929	0.0162787914039977	up	undefined	no	no
hsa-miR-30d-5p	MIMAT0000245	208865.291195248	0.443345614548167	0.157048249861943	0.00429167243552355	0.0164009556560879	up	high_conf	yes	no
hsa-miR-3064-5p	MIMAT0019864	17.535176335039	-3.43972641163774	2.40464443273647	0.0043733190330134	0.0165955086288415	down	high_conf	no	yes	5p-tailed mirtron
hsa-miR-3681-5p	MIMAT0018108	13.7610180662507	-3.97359198954642	3.64018459290281	0.00439663855096345	0.0165955086288415	down	undefined	no	no
hsa-miR-548h-5p	MIMAT0005928	1247.68466186394	-0.832879441361795	0.308006994411409	0.00438377127713966	0.0165955086288415	down	high_conf	no	no
hsa-miR-4746-5p	MIMAT0019880	4628.66644593954	-0.572057177310462	0.207374740581092	0.00476349870182315	0.0179068665484862	down	high_conf	no	no
hsa-miR-143-3p	MIMAT0000435	329.326336988514	1.33330491489873	0.543502612070212	0.00497389421571367	0.0186217746856597	up	high_conf	yes	no
hsa-miR-1307-5p	MIMAT0022727	72200.5659907838	-0.444731280811189	0.162315338747804	0.00508684225000987	0.0189675372965955	down	high_conf	yes	no
hsa-miR-3909	MIMAT0018183	840.478700994551	-0.82421671272596	0.31083605911544	0.00516952024496296	0.0191980973613342	down	undefined	yes	no
hsa-miR-4781-3p	MIMAT0019943	189.244296249816	1.44138867633332	0.610944481180258	0.00540609929841433	0.0199960540314843	up	undefined	no	no
hsa-miR-4720-5p	MIMAT0019833	15.9736961709727	0.580492158532809	1.28474037769989	0.00562529886695541	0.0207236010258637	up	undefined	no	no
hsa-miR-4523	MIMAT0019061	46.3069940450698	-2.66380891439669	1.80769297381968	0.00612286104367656	0.022466753072614	down	undefined	no	no
hsa-miR-610	MIMAT0003278	15.9410865603175	0.557460952086802	1.26223038602021	0.00627548860157416	0.0228447628539518	up	undefined	no	no
hsa-miR-1271-5p	MIMAT0005796	48968.3207521368	1.27681863331276	0.542303740824988	0.0062655893798574	0.0228447628539518	up	high_conf	yes	no
hsa-miR-301b-3p	MIMAT0004958	13090.8892462481	-0.461932274479772	0.172098928004331	0.00636503358919374	0.023079511557667	down	high_conf	yes	no
hsa-miR-532-5p	MIMAT0002888	4937.30641681333	-0.418722177093014	0.156282786406896	0.00663279099389519	0.0238968466067519	down	high_conf	yes	no
hsa-miR-138-1-3p	MIMAT0004607	685.525311285144	0.795140252686163	0.307580898430194	0.00664233738472148	0.0238968466067519	up	high_conf	yes	no
hsa-miR-186-5p	MIMAT0000456	395408.344098247	0.369116769045305	0.132485621999251	0.00679103126961203	0.0242424023229174	up	high_conf	yes	no
hsa-miR-4473	MIMAT0019000	138.098200344876	-1.54170220982899	0.703867505398722	0.00678935540982683	0.0242424023229174	down	undefined	no	no
hsa-miR-651-5p	MIMAT0003321	15.4342109744048	-0.540439907449591	1.24852150742075	0.00694576984172458	0.0246990502865959	down	high_conf	yes	no
hsa-miR-941	MIMAT0004984	27766.8466271197	-0.731578149494924	0.278838584679443	0.00721371877281547	0.0255532114990887	down	high_conf	no	no
hsa-miR-1249-3p	MIMAT0005901	92.876147099085	-2.06679037539657	1.15988542806581	0.00761770966674393	0.0268808835366711	down	high_conf	yes	no
hsa-miR-3146	MIMAT0015018	18.0623928514616	-0.71491065841257	1.43333153530431	0.00792332141043665	0.0278525916756189	down	undefined	yes	no
hsa-miR-339-5p	MIMAT0000764	2091.56594996013	0.604004996504671	0.236810599164642	0.00819627819984869	0.0285938341744721	up	high_conf	yes	no
hsa-miR-6511b-3p	MIMAT0025848	140.022453619965	-1.29783734208537	0.575591381254313	0.00817861146735053	0.0285938341744721	down	undefined	no	yes	5p-tailed mirtron
hsa-miR-6798-3p	MIMAT0027497	295.994015070061	-1.04368747763553	0.43923675715424	0.00855517453971963	0.0297332669852143	down	undefined	no	yes	5p-tailed mirtron
hsa-miR-874-3p	MIMAT0004911	1009.81861279005	-0.713879741866454	0.286806611022204	0.00915205058064265	0.0316881149803454	down	high_conf	yes	no
hsa-miR-2467-3p	MIMAT0019953	11.0347284078413	0.588481297469434	1.28936962165904	0.00946062783585675	0.0319166235781101	up	high_conf	yes	no
hsa-miR-4741	MIMAT0019871	127.033923418163	1.85620325601201	1.00569276888289	0.00936966783645739	0.0319166235781101	up	undefined	no	no
hsa-miR-5695	MIMAT0022488	14.1248828998607	-0.801229946267943	1.54828241886675	0.00943108552197778	0.0319166235781101	down	undefined	no	no
hsa-miR-34c-5p	MIMAT0000686	235.668947913571	-1.77695196771735	0.947120544234675	0.00934154771886229	0.0319166235781101	down	high_conf	yes	no
hsa-miR-505-5p	MIMAT0004776	289.128644065746	1.11459836095051	0.481245774512315	0.00939996302469013	0.0319166235781101	up	undefined	yes	no
hsa-miR-5088-5p	MIMAT0021080	74.748800130784	1.9119286174473	1.05094121177911	0.00930212430480251	0.0319166235781101	up	undefined	no	yes	5p-tailed mirtron
hsa-let-7a-2-3p	MIMAT0010195	10.9453185742758	0.960542456785908	1.83931906784284	0.0093094139971901	0.0319166235781101	up	high_conf	yes	no
hsa-miR-6834-3p	MIMAT0027569	49.6204975773185	2.25077201445929	1.55294603127786	0.00976180485413386	0.0328124900388952	up	high_conf	no	yes	mirtron
hsa-miR-6511a-3p	MIMAT0025479	265.518372792681	-1.06493074261254	0.460956560991986	0.00985675570073489	0.0330111709104612	down	high_conf	no	yes	5p-tailed mirtron
hsa-miR-5582-3p	MIMAT0022280	16.041746844236	-0.698902403354166	1.40917590846903	0.00992073247473916	0.03310505293201	down	undefined	no	no
hsa-miR-4733-5p	MIMAT0019857	11.7883043835805	-0.546065949469198	1.25177509708737	0.0101311365714408	0.0336851147375341	down	undefined	no	no
hsa-miR-30b-3p	MIMAT0004589	58.6722366593131	1.96655835849816	1.14015470037246	0.0101794393490263	0.0337239699296877	up	high_conf	yes	no
hsa-miR-887-3p	MIMAT0004951	63.5035872743463	2.08962721971775	1.34097759637329	0.0106261136301547	0.0350776009081452	up	high_conf	yes	no
hsa-miR-3152-5p	MIMAT0019207	11.715290978554	-0.8751489459586	1.6585102289008	0.0108984131081937	0.0358479945451658	down	undefined	no	no
hsa-miR-10a-5p	MIMAT0000253	18055537.9589567	0.389511406486816	0.15601969451258	0.0116054654969778	0.0380378424295962	up	high_conf	yes	no
hsa-miR-3943	MIMAT0018359	13.542590124006	-0.47406453171109	1.19200896526943	0.0116780680057441	0.0381400731676962	down	undefined	no	no
hsa-miR-6831-3p	MIMAT0027563	35.6478909007423	2.36587350467881	2.21444215743592	0.0117772423628239	0.0383280573009218	up	undefined	no	yes	mirtron
hsa-miR-486-5p	MIMAT0002177	588965.703167963	0.539848234033273	0.220675093224578	0.0122356761624852	0.0396797807945384	up	high_conf	yes	no
hsa-miR-1226-5p	MIMAT0005576	117.467600044444	1.85390162993082	1.13056809391672	0.0127776512692913	0.0412919888386571	up	undefined	no	yes	mirtron
hsa-miR-1294	MIMAT0005884	14.9730238211016	-0.638730092693346	1.33384886073159	0.0128959720559417	0.0415286372850429	down	undefined	yes	no
hsa-miR-375-3p	MIMAT0000728	13951.3805649982	0.3371632702641	0.138228912273298	0.0138518410246082	0.0444513783402933	up	high_conf	yes	no
hsa-miR-5587-3p	MIMAT0022290	231.281975406268	1.1093941040597	0.516200060652641	0.0139529837203407	0.044620479189006	up	undefined	no	no
hsa-miR-1247-3p	MIMAT0022721	44.8440205070626	1.91015095856587	1.2834989142298	0.0150324185319586	0.0479060812039233	up	high_conf	yes	no
hsa-miR-499a-5p	MIMAT0002870	10.7322136559218	-0.762004329442887	1.47630008412703	0.0152869922222771	0.0485493787473008	down	high_conf	yes	no
hsa-miR-1305	MIMAT0005893	190.366265282946	-1.6098466824648	0.939771736240765	0.0156249606368035	0.049452195005141	down	undefined	no	no
hsa-miR-6777-3p	MIMAT0027455	520.84292301666	-0.741779628099252	0.325993374536391	0.0158004936149136	0.0498364884223815	down	undefined	no	yes	5p-tailed mirtron
hsa-miR-6800-3p	MIMAT0027501	81.79935824952	1.85188564666705	1.26253933694867	0.016103668878078	0.0506193823778493	unregulated	undefined	no	yes	mirtron
hsa-miR-766-3p	MIMAT0003888	235.927722035275	-1.10877026127509	0.535428717177333	0.0163793601820155	0.0513108528150895	unregulated	high_conf	yes	no
hsa-miR-146a-5p	MIMAT0000449	133.550722908034	-1.76703837637543	1.18035862743495	0.0166686921185587	0.0520402218345511	unregulated	high_conf	yes	no
hsa-miR-1236-3p	MIMAT0005591	265.524997422141	1.919195551932	2.40153862140745	0.0168761445838627	0.0525098958166809	unregulated	undefined	no	yes	mirtron
hsa-miR-3679-5p	MIMAT0018104	113.564218730029	-1.76720139378084	1.2050289617523	0.0173027744446168	0.0536560783282563	unregulated	undefined	no	no
hsa-miR-944	MIMAT0004987	11.9187724362016	-0.408549192698602	1.14541085619047	0.0196814200575189	0.0608274760838085	unregulated	undefined	yes	no
hsa-miR-3145-5p	MIMAT0019205	8.78186507384232	-0.480089609239707	1.1941623089927	0.0200701077582185	0.0618213018238102	unregulated	high_conf	yes	no
hsa-miR-6778-3p	MIMAT0027457	11.1536617725864	0.420690555737728	1.15128895650187	0.020434556858898	0.0627340895568167	unregulated	undefined	no	yes	5p-tailed mirtron
hsa-miR-378g	MIMAT0018937	38.5138045851823	-1.60443598886522	1.05087351129808	0.0209072797534694	0.0639414644680322	unregulated	undefined	no	no
hsa-let-7g-3p	MIMAT0004584	39.1891878313871	1.83430761084901	2.15471098167728	0.0209666908461952	0.0639414644680322	unregulated	high_conf	yes	no
hsa-miR-361-5p	MIMAT0000703	7941.69132568618	-0.329880890001973	0.144616705268746	0.0212622546213524	0.0646288333540118	unregulated	high_conf	yes	no
hsa-miR-3162-5p	MIMAT0015036	12.6722498771209	-0.372028153575938	1.12342610473226	0.0226726107886615	0.0686890609748592	unregulated	undefined	no	no
hsa-miR-33a-3p	MIMAT0004506	178.12955328238	1.13125794401822	0.597552624316456	0.0237214974298917	0.0716311446981319	unregulated	high_conf	yes	no
hsa-miR-5706	MIMAT0022500	8.27609729745446	-0.454984779065279	1.17516278344265	0.0241852184084757	0.0727927652098239	unregulated	undefined	no	no
hsa-miR-6797-5p	MIMAT0027494	28.1367609389599	1.70842287769427	2.03409490786256	0.0251019769189574	0.0753059307568722	unregulated	undefined	no	yes	two-tailed mirtron
hsa-miR-6753-3p	MIMAT0027407	11.3648287752512	0.521617204717906	1.22167235873127	0.0258302765697527	0.0770895851494482	unregulated	undefined	no	yes	two-tailed mirtron
hsa-miR-6728-3p	MIMAT0027358	65.6002986286274	1.63827163797556	1.23504425275955	0.0258639324768507	0.0770895851494482	unregulated	undefined	no	yes	5p-tailed mirtron
hsa-miR-3913-3p	MIMAT0019225	10.6321469138755	-0.378056359843021	1.12640685384843	0.0267739895246348	0.0795446592006086	unregulated	undefined	no	no
hsa-miR-659-5p	MIMAT0022710	263.684889788043	-0.898003015734289	0.458173327809499	0.0280033754293071	0.0829296101941861	unregulated	high_conf	no	no
hsa-miR-199a-3p	MIMAT0000232	374.647044700854	0.902502632028991	0.460140523231031	0.0286440269730699	0.084554964237812	unregulated	high_conf	yes	no
hsa-miR-33a-5p	MIMAT0000091	648.013483346692	0.710212946788201	0.348541454532945	0.0299625828903794	0.0881646608371867	unregulated	high_conf	yes	no
hsa-miR-4647	MIMAT0019709	21.5003269460469	1.16745054683507	1.93027652259527	0.0304735454061186	0.0893825965574371	unregulated	undefined	no	no
hsa-miR-4748	MIMAT0019884	82.5168828208104	1.22973408684701	0.730687611304385	0.0309828933535111	0.0905880786621704	unregulated	undefined	no	no
hsa-miR-2277-5p	MIMAT0017352	334.289296528947	-0.822721743674372	0.420169357936196	0.0312973769605472	0.0912179879134935	unregulated	high_conf	no	no
hsa-miR-1301-5p	MIMAT0026639	9.64584570235656	0.371168756566051	1.1205299094576	0.0318463143880645	0.0925250963766794	unregulated	high_conf	yes	no
hsa-miR-3605-3p	MIMAT0017982	2948.58178830672	0.454683559215885	0.218780604665931	0.0333168636662115	0.0964931806181787	unregulated	high_conf	no	yes	5p-tailed mirtron
hsa-miR-103a-2-5p	MIMAT0009196	9.47120182465548	-0.360317956205485	1.11605009584223	0.0337738572177416	0.0975101018731661	unregulated	high_conf	yes	no
hsa-miR-301a-5p	MIMAT0022696	234.84947373224	1.2670003952335	0.800325624027033	0.0342813238490242	0.0986659352029727	unregulated	high_conf	yes	no
hsa-miR-643	MIMAT0003313	57.9497727989561	-1.47464905368592	1.2053090775325	0.0344802737059731	0.098929383436764	unregulated	high_conf	no	no
hsa-miR-4446-3p	MIMAT0018965	183.401808397169	-1.05463195997527	0.6044146940969	0.0350599870537113	0.100280273529404	unregulated	undefined	no	no
hsa-miR-450a-5p	MIMAT0001545	2032.35830045189	-0.483573625353177	0.237005199902644	0.0354826517965573	0.100929335556383	unregulated	high_conf	yes	no
hsa-miR-939-3p	MIMAT0022939	83.1986763034387	1.47995951094275	1.23643191610895	0.0356156721561612	0.100929335556383	unregulated	undefined	no	yes	5p-tailed mirtron
hsa-miR-19a-3p	MIMAT0000073	14728.6087447784	-0.309536142985545	0.148719553344683	0.0355856539789166	0.100929335556383	unregulated	high_conf	yes	no
hsa-miR-130b-3p	MIMAT0000691	42261.3825962145	-0.278423424450287	0.134784730188054	0.0364088059289679	0.102860460922023	unregulated	high_conf	yes	no
hsa-miR-625-5p	MIMAT0003294	1813.67316665166	0.443437952914287	0.217853218635046	0.0371385614683774	0.104601269456806	unregulated	high_conf	no	no
hsa-miR-1260a	MIMAT0005911	1027.98021169011	0.691580086498493	0.355519299762804	0.037568185568065	0.1054887161835	unregulated	undefined	no	no
hsa-miR-6720-3p	MIMAT0025851	116.698701377284	-1.14375867894818	0.702292964301035	0.0376961811446705	0.105526391593439	unregulated	high_conf	no	no
hsa-miR-3126-5p	MIMAT0014989	271.205102923295	0.746801114720972	0.391184216315361	0.038336513740756	0.106993724712837	unregulated	high_conf	yes	no
hsa-miR-4795-3p	MIMAT0019969	14.3395898234055	0.589390624123243	1.2682914014444	0.0389057445746535	0.10825435272887	unregulated	undefined	no	no
hsa-miR-152-3p	MIMAT0000438	583.180237848748	0.592204090083812	0.301755907267763	0.0395432524927256	0.109696793812651	unregulated	high_conf	yes	no
hsa-miR-6895-3p	MIMAT0027691	14.0621104228799	-0.692189256681322	1.35138135396695	0.0398386217365187	0.110184296154155	unregulated	undefined	no	yes	5p-tailed mirtron
hsa-miR-151a-3p	MIMAT0000757	228389.615056127	0.378302650142886	0.194922996541994	0.0400020586632517	0.110305077930703	unregulated	undefined	yes	no
hsa-miR-1277-5p	MIMAT0022724	258.097853555295	-0.845538136892882	0.464598132540545	0.0406860845743979	0.111856369829912	unregulated	high_conf	yes	no
hsa-miR-29c-5p	MIMAT0004673	240.887232180409	0.82732319914973	0.450731156566109	0.0408530132339755	0.111981027346701	unregulated	high_conf	yes	no
hsa-miR-146b-3p	MIMAT0004766	92.3657805735106	-1.1088458825942	0.689568784340413	0.0414929406040769	0.113397621057433	unregulated	high_conf	yes	no
hsa-miR-17-3p	MIMAT0000071	5341.19589519866	-0.377238819699004	0.190109298476324	0.0431349275888035	0.117386082653131	unregulated	high_conf	yes	no
hsa-miR-19b-1-5p	MIMAT0004491	104.086066767502	1.37738220214517	1.13989144958011	0.0433347102085393	0.117386082653131	unregulated	high_conf	yes	no
hsa-miR-548at-5p	MIMAT0022277	31.9806174705243	-1.04665418558325	1.65327972281599	0.0432621906316171	0.117386082653131	unregulated	high_conf	no	no
hsa-miR-16-5p	MIMAT0000069	357696.969519369	-0.26219846148031	0.140255623005064	0.0449874688412845	0.121505744289803	unregulated	high_conf	yes	no
hsa-miR-760	MIMAT0004957	440.145174442097	0.600821848657155	0.320123771944255	0.0477766730153172	0.128661742243003	unregulated	high_conf	yes	no
hsa-miR-23b-3p	MIMAT0000418	3147.55739278079	-0.371387125215644	0.192108957351976	0.0485735653690139	0.130426395640997	unregulated	undefined	yes	no
hsa-miR-210-3p	MIMAT0000267	1759.80149074212	0.42665613721071	0.223214762307426	0.0491041593482284	0.131467821975926	unregulated	high_conf	yes	no
hsa-miR-6748-3p	MIMAT0027397	13.2460815656059	-0.502845829992461	1.19439539919192	0.0492978029616319	0.131603700080183	unregulated	undefined	no	yes	5p-tailed mirtron
hsa-miR-10399-3p	MIMAT0041630	85.2555534681414	1.10227707714457	0.730468994299699	0.0499098407603663	0.132852495203172	unregulated	undefined	no	no
hsa-miR-15b-3p	MIMAT0004586	475.344332479198	0.774934770518088	0.437606631431569	0.050172380964732	0.133166463598035	unregulated	high_conf	yes	no
hsa-miR-3944-5p	MIMAT0019231	29.9407257255679	-0.987641258519677	1.56453667219614	0.0508770995081286	0.134143750183454	unregulated	high_conf	yes	no
hsa-miR-6720-5p	MIMAT0027345	41.8848080715389	-1.30242931390418	1.34223441857801	0.0509775380718879	0.134143750183454	unregulated	high_conf	no	no
hsa-miR-5000-3p	MIMAT0021020	403.753304656763	0.732189928715092	0.40989680329323	0.0508580296110694	0.134143750183454	unregulated	high_conf	no	no
hsa-miR-183-3p	MIMAT0004560	738.011554363542	0.552001884808804	0.29725186764839	0.0519365749590774	0.136278021473818	unregulated	high_conf	yes	no
hsa-miR-6768-5p	MIMAT0027436	8.0327007239002	-0.309271070906451	1.08982041322025	0.0536463803526685	0.14036453495684	unregulated	undefined	no	yes	5p-tailed mirtron
hsa-miR-138-5p	MIMAT0000430	1709.64805562043	0.373663991540082	0.197967920924413	0.0544105929287389	0.141574875250993	unregulated	high_conf	yes	no
hsa-miR-320a-3p	MIMAT0000510	29661.0940235018	0.281036244090728	0.144798198341503	0.0544164015622708	0.141574875250993	unregulated	high_conf	yes	no
hsa-miR-590-5p	MIMAT0003258	12.1050392629075	-0.594314037533077	1.25508524080733	0.0556134758140493	0.144281721759829	unregulated	high_conf	yes	no
hsa-miR-19b-3p	MIMAT0000074	23397.2883984877	-0.266042189058602	0.140786744795612	0.0564537676618488	0.146050337125176	unregulated	high_conf	yes	no
hsa-miR-6783-3p	MIMAT0027467	105.413825015424	-1.052315732973	0.718622838766448	0.0567448445362741	0.146392161954926	unregulated	undefined	no	yes	5p-tailed mirtron
hsa-miR-22-3p	MIMAT0000077	216100.895780525	-0.317452965094524	0.169675940721575	0.0572393934162201	0.147255534459047	unregulated	high_conf	yes	no
hsa-miR-4286	MIMAT0016916	7.02431885945338	-0.460199908534286	1.16195966094136	0.0578397435119744	0.148385525834341	unregulated	undefined	no	no
hsa-miR-26b-5p	MIMAT0000083	23731.7466496667	-0.275864565356457	0.149167610641264	0.0583124352189285	0.149182646768425	unregulated	high_conf	yes	no
hsa-miR-3065-3p	MIMAT0015378	292.46983380676	0.703890171531992	0.407987370986788	0.0591636872502867	0.149697131751412	unregulated	high_conf	yes	no
hsa-miR-140-5p	MIMAT0000431	149.423697939816	-0.860617666460972	0.53358293093337	0.0591221272009066	0.149697131751412	unregulated	high_conf	yes	no
hsa-miR-197-5p	MIMAT0022691	355.383922225465	0.686343352746937	0.395191285369488	0.0589446659512421	0.149697131751412	unregulated	high_conf	yes	no
hsa-miR-769-5p	MIMAT0003886	24915.2501087029	-0.329674272268106	0.177438500060927	0.0587631122401184	0.149697131751412	unregulated	high_conf	yes	no
hsa-miR-3663-3p	MIMAT0018085	78.7599082993992	1.18210372489908	0.932916317238116	0.0598580139871094	0.150744709018859	unregulated	high_conf	yes	no
hsa-miR-6817-3p	MIMAT0027535	156.839182866556	-0.831998022191232	0.510297820719387	0.0599050635188949	0.150744709018859	unregulated	undefined	no	yes	5p-tailed mirtron
hsa-miR-6804-5p	MIMAT0027508	7.54139932685295	-0.297380899504354	1.08432325131992	0.0609190142781303	0.152463076494995	unregulated	undefined	no	yes	5p-tailed mirtron
hsa-miR-323b-3p	MIMAT0015050	10.6976347771829	-0.250284022634376	1.06582962638324	0.0608037243343822	0.152463076494995	unregulated	high_conf	yes	no
hsa-miR-588	MIMAT0003255	87.7632466752868	-1.18617833477337	0.998916133572891	0.061085938327421	0.152466528996083	unregulated	undefined	no	no
hsa-miR-9-3p	MIMAT0000442	301.875070792917	0.62499469149277	0.357085411559999	0.0612724034707337	0.152518604314989	unregulated	high_conf	yes	no
hsa-miR-33b-3p	MIMAT0004811	94.8555372638968	1.01586488434243	0.69243744516315	0.0615865539096961	0.152829417375579	unregulated	high_conf	yes	no
hsa-miR-4637	MIMAT0019694	8.32260273327975	-0.280674416761234	1.07738943396156	0.0617291457803641	0.152829417375579	unregulated	undefined	yes	no
hsa-miR-3139	MIMAT0015007	76.4813275634813	-1.07739838966124	0.787877353324777	0.0622970637668305	0.15382197246448	unregulated	undefined	no	no
hsa-miR-489-3p	MIMAT0002805	329.16736078601	0.778613620272455	0.471172150824307	0.0632434135682736	0.155741133412781	unregulated	undefined	yes	no
hsa-miR-188-5p	MIMAT0000457	165.298650727419	-0.917034064444935	0.599158297202859	0.0636657269137112	0.156363025300075	unregulated	high_conf	yes	no
hsa-miR-3157-5p	MIMAT0015031	112.50707986721	0.972344144749121	0.650948423356766	0.0640901506628272	0.156986778618255	unregulated	high_conf	no	no
hsa-miR-5089-3p	MIMAT0022984	7.29656765570724	-0.292316419181701	1.08205460118248	0.0649389922140005	0.158235861152708	unregulated	undefined	no	no
hsa-miR-4470	MIMAT0018997	7.38975926251208	0.293953181599056	1.08134947967465	0.0649437084861277	0.158235861152708	unregulated	undefined	no	no
hsa-miR-6880-3p	MIMAT0027661	29.4575110714037	0.972661677626798	1.48268613840912	0.066955426133638	0.162706985406545	unregulated	undefined	no	yes	5p-tailed mirtron
hsa-miR-95-3p	MIMAT0000094	191.206149814522	0.753279337049881	0.460847552075247	0.0673181893168017	0.162871963861132	unregulated	undefined	yes	no
hsa-miR-5699-3p	MIMAT0022492	501.875178369884	-0.547387986677323	0.316206374321756	0.0673770013366897	0.162871963861132	unregulated	undefined	no	no
hsa-miR-6762-3p	MIMAT0027425	11.3580053150128	-0.312842309459479	1.0878452863839	0.0690303190817239	0.16599719027224	unregulated	undefined	no	yes	5p-tailed mirtron
hsa-miR-6759-5p	MIMAT0027418	7.26113513364009	-0.282439247946784	1.0778393636533	0.0689287774930759	0.16599719027224	unregulated	undefined	no	yes	5p-tailed mirtron
hsa-miR-6738-3p	MIMAT0027378	19.6705614675483	0.875559697149875	1.43775433719908	0.0692226491847604	0.166026197654074	unregulated	undefined	no	yes	5p-tailed mirtron
hsa-miR-548ba	MIMAT0031175	7.16932325696045	-0.282813838370598	1.0779680673722	0.069528284043792	0.166326102868396	unregulated	undefined	no	no
hsa-miR-335-5p	MIMAT0000765	7.34716939007039	-0.277521451780971	1.07582641656223	0.0704558916545069	0.16810848760052	unregulated	high_conf	yes	no
hsa-miR-636	MIMAT0003306	30.0378561220009	-1.06846450662017	1.36909958787796	0.0730341059527654	0.17380984905038	unregulated	undefined	no	no
hsa-miR-204-5p	MIMAT0000265	1155.98840456836	-0.400562709919512	0.23026621865926	0.0733790370604722	0.174001883868186	unregulated	high_conf	yes	no
hsa-miR-486-3p	MIMAT0004762	6055.20592400807	-0.279226039041834	0.158163765417338	0.0734926523612643	0.174001883868186	unregulated	high_conf	yes	no
hsa-miR-6852-5p	MIMAT0027604	39.7323350430624	-0.920065414643269	1.40757626205879	0.0737533677931352	0.174171414711481	unregulated	undefined	no	yes	5p-tailed mirtron
hsa-miR-548b-3p	MIMAT0003254	323.571027696251	-0.579873238355327	0.347888084610848	0.0747400555704598	0.176050105320699	unregulated	high_conf	no	no
hsa-miR-4511	MIMAT0019048	227.517488198371	-0.868057142193274	0.592765892980084	0.0758159145885402	0.177816480609562	unregulated	undefined	no	no
hsa-miR-339-3p	MIMAT0004702	2713.9477701864	0.333952595489453	0.191487591837811	0.0758760878171096	0.177816480609562	unregulated	high_conf	yes	no
hsa-miR-3163	MIMAT0015037	175.078832225032	-0.961056855112277	0.705031736299431	0.076842915411753	0.179625190594478	unregulated	undefined	no	no
hsa-miR-219a-1-3p	MIMAT0004567	743.441037699998	0.679790835747046	0.423659953295291	0.0771330789350654	0.179847001770115	unregulated	high_conf	yes	no
hsa-miR-1180-5p	MIMAT0026735	7.67303059684627	-0.361814635955009	1.10801802338782	0.0780332324011591	0.181486381417847	unregulated	high_conf	yes	no
hsa-miR-3184-3p	MIMAT0022731	7.58121872016663	-0.361126390524287	1.10753482151757	0.0790800133621579	0.183457663240674	unregulated	undefined	no	no
hsa-miR-6747-3p	MIMAT0027395	485.634113710219	-0.559317512023964	0.345739429613148	0.0838759799086649	0.194094918331358	unregulated	undefined	no	yes	5p-tailed mirtron
hsa-miR-199b-3p	MIMAT0004563	176.099986222184	0.789733503780656	0.538106831424731	0.0873274159505935	0.201071375226242	unregulated	high_conf	yes	no
hsa-miR-9903	MIMAT0039323	681.732597331497	-0.483513714269682	0.296587135893201	0.0872907268252953	0.201071375226242	unregulated	high_conf	no	no
hsa-miR-6819-5p	MIMAT0027538	13.97985656003	-0.396710920613517	1.1215668782466	0.0890215929394993	0.204461065080496	unregulated	undefined	no	yes	5p-tailed mirtron
hsa-miR-1468-5p	MIMAT0006789	9021.41692592778	-0.321535425590895	0.194141981262507	0.0908904440827554	0.207717367246198	unregulated	undefined	no	no
hsa-miR-149-5p	MIMAT0000450	4660.94479547322	-0.360887235202525	0.21547471126461	0.0907019195610139	0.207717367246198	unregulated	high_conf	yes	no
hsa-miR-181d-3p	MIMAT0026608	24.9290540184692	0.725947313629176	1.29983225901442	0.0918019428865943	0.209281161877607	unregulated	high_conf	yes	no
hsa-miR-4725-5p	MIMAT0019843	27.7105866583604	-0.585143254573152	1.21762392651577	0.0923924810769302	0.210107345856426	unregulated	undefined	no	no
hsa-miR-6764-3p	MIMAT0027429	44.5853745726685	-0.847782671012598	1.31483246497601	0.0932149722659021	0.211455639056394	unregulated	undefined	no	yes	5p-tailed mirtron
hsa-miR-6783-5p	MIMAT0027466	8.09198015431304	-0.453543297821005	1.14694252509812	0.0949486752401997	0.214859287214309	unregulated	undefined	no	yes	5p-tailed mirtron
hsa-miR-141-3p	MIMAT0000432	217.464415264592	-0.754721678259962	0.529278980671254	0.0963599188532722	0.21751834623496	unregulated	high_conf	yes	no
hsa-miR-597-3p	MIMAT0026619	36.3008559016662	1.02524289905638	1.0931105335914	0.0980006721206646	0.220681220105458	unregulated	high_conf	no	no
hsa-miR-642a-3p	MIMAT0020924	53.6671489277685	0.910976780099786	1.30399246507773	0.0983157190622184	0.220850676234886	unregulated	high_conf	yes	no
hsa-miR-579-5p	MIMAT0026616	49.9775938783118	-1.00802235367656	1.05323771577477	0.0987030639934223	0.2211813185838	unregulated	high_conf	yes	no
hsa-miR-4677-3p	MIMAT0019761	3604.91291741835	0.335988901098969	0.207914152057656	0.0990878770254941	0.221504695972039	unregulated	high_conf	yes	no
hsa-miR-5004-5p	MIMAT0021027	7.49874626158537	0.224075864236812	1.05500531871312	0.100457971598458	0.224023709060969	unregulated	high_conf	no	yes	5p-tailed mirtron
hsa-miR-1228-5p	MIMAT0005582	95.7436819780497	1.0070028135791	1.07478838283339	0.101106825776402	0.224926054444604	unregulated	undefined	no	yes	mirtron
hsa-miR-3940-3p	MIMAT0018356	60.5189966587849	-0.954170142025175	1.19770724053404	0.101997711207154	0.226361185594672	unregulated	high_conf	no	yes	3p-tailed mirtron
hsa-miR-4754	MIMAT0019894	7.22471906934804	0.223823090390872	1.05487598921367	0.103262367719064	0.228616924685715	unregulated	undefined	no	no
hsa-miR-3174	MIMAT0015051	222.53365860314	-0.790116039243729	0.59365293381015	0.105037259553053	0.231988767502066	unregulated	undefined	yes	no
hsa-miR-6741-3p	MIMAT0027384	272.659645147577	-0.729255403397289	0.5290443071336	0.106616408217702	0.234654486304985	unregulated	high_conf	no	yes	5p-tailed mirtron
hsa-miR-365a-3p	MIMAT0000710	1262.26107744186	-0.481235262949698	0.315360924278687	0.107008560529961	0.234654486304985	unregulated	high_conf	yes	no
hsa-miR-365b-3p	MIMAT0022834	1262.26107744186	-0.481235262949698	0.315360924278687	0.107008560529961	0.234654486304985	unregulated	high_conf	yes	no
hsa-miR-6868-3p	MIMAT0027637	59.0220472473228	0.98577676372875	1.08145498309927	0.10758425232829	0.23535652350203	unregulated	undefined	no	yes	5p-tailed mirtron
hsa-miR-615-5p	MIMAT0004804	127.773182922391	0.800092124807045	0.60767189648196	0.109642090870598	0.239289966094362	unregulated	high_conf	yes	no
hsa-miR-125a-3p	MIMAT0004602	195.671700234099	0.815064205136032	0.630742660991259	0.109943822378988	0.239381230286165	unregulated	high_conf	yes	no
hsa-miR-1843	MIMAT0039764	813.818201674677	-0.597387473570037	0.410790959631545	0.110351527477775	0.239702256620356	unregulated	undefined	no	no
hsa-miR-618	MIMAT0003287	40.6454660377118	0.913162814655874	1.20763666948	0.113935843190221	0.246905674301631	unregulated	undefined	no	no
hsa-miR-3173-5p	MIMAT0019214	206.746003172892	0.661298884155725	0.472636055037117	0.115232085052496	0.24878017796198	unregulated	high_conf	yes	no
hsa-miR-6869-5p	MIMAT0027638	7.71305190483378	-0.391909646564676	1.11305742308239	0.115341081422113	0.24878017796198	unregulated	undefined	no	yes	3p-tailed mirtron
hsa-miR-24-1-5p	MIMAT0000079	55.8664298168289	0.863807090372023	1.23069380975242	0.116224438850378	0.250099785470088	unregulated	high_conf	yes	no
hsa-miR-548y	MIMAT0018354	209.488657385851	0.699781872993944	0.513423288664403	0.116995809391097	0.251172821559908	unregulated	undefined	no	no
hsa-miR-660-3p	MIMAT0022711	29.1067768977187	0.836046677643629	1.24328245506921	0.118037497323303	0.252286583084404	unregulated	high_conf	yes	no
hsa-miR-3187-3p	MIMAT0015069	23.1653607316988	0.547289721967392	1.18395471661542	0.118062450933092	0.252286583084404	unregulated	high_conf	yes	no
hsa-miR-30c-2-3p	MIMAT0004550	969.632136798899	0.40592336269931	0.2695546414024	0.118611730707876	0.252873620328597	unregulated	high_conf	yes	no
hsa-miR-1295a	MIMAT0005885	276.590826292653	0.589439757506081	0.416228306131918	0.120748230320827	0.256242212270695	unregulated	undefined	no	no
hsa-miR-1295b-5p	MIMAT0022293	7.90731499755086	0.258151228079959	1.06457018981676	0.120556351351931	0.256242212270695	unregulated	undefined	yes	no
hsa-miR-3127-5p	MIMAT0014990	762.473777335185	0.484596761190101	0.334649983823985	0.125060680062128	0.26445184212165	unregulated	high_conf	yes	no
hsa-miR-3116	MIMAT0014978	76.1858740358528	0.848660187840835	0.738810034759428	0.125191100070618	0.26445184212165	unregulated	undefined	no	no
hsa-miR-1284	MIMAT0005941	104.927045831699	-0.898796801981839	0.99722995441571	0.127692312096174	0.269118122289649	unregulated	undefined	no	no
hsa-miR-6819-3p	MIMAT0027539	98.09702970223	0.890734755897228	0.870857719004301	0.129501270383982	0.27221473834956	unregulated	undefined	no	yes	5p-tailed mirtron
hsa-miR-450a-1-3p	MIMAT0022700	11.1599970943581	0.41279528168571	1.11977053363661	0.129752736303428	0.27221473834956	unregulated	high_conf	yes	no
hsa-miR-1285-3p	MIMAT0005876	1526.44016775065	0.450992079853364	0.314427825046636	0.131875482412891	0.27603936205062	unregulated	undefined	no	no
hsa-miR-338-3p	MIMAT0000763	111.693225518307	-0.880508130185314	0.924901370205913	0.132630680751255	0.276363929800691	unregulated	high_conf	yes	no
hsa-miR-155-5p	MIMAT0000646	8.66364490763309	0.443623833970185	1.13197076178574	0.132547009707157	0.276363929800691	unregulated	high_conf	yes	no
hsa-miR-1976	MIMAT0009451	54.894344362209	-0.824981814055088	1.13919434777364	0.135385063326835	0.280832530009043	unregulated	undefined	no	yes	5p-tailed mirtron
hsa-miR-6726-5p	MIMAT0027353	8.25555156202666	0.24732332026912	1.05621639085451	0.135222928317338	0.280832530009043	unregulated	undefined	no	yes	5p-tailed mirtron
hsa-miR-1306-5p	MIMAT0022726	775.548658035602	-0.41437290963578	0.292379485778188	0.136745338315773	0.283016756379387	unregulated	high_conf	yes	no
hsa-miR-4734	MIMAT0019859	15.4452441713165	0.758562106979972	1.19350932482415	0.140700425784501	0.290549533963062	unregulated	undefined	no	no
hsa-miR-1233-3p	MIMAT0005588	88.1568195802427	0.745459737430502	0.629363459630134	0.142385800075574	0.293372084719472	unregulated	undefined	no	yes	mirtron
hsa-miR-4728-3p	MIMAT0019850	72.4067430727192	-0.772909574713165	0.682552105886435	0.143104120601081	0.294193962217847	unregulated	high_conf	no	yes	5p-tailed mirtron
hsa-miR-6729-3p	MIMAT0027360	9.62212357936673	0.444192760272241	1.12595091443787	0.143554241974936	0.294462042002041	unregulated	undefined	no	yes	5p-tailed mirtron
hsa-miR-1298-5p	MIMAT0005800	37.0880533391199	0.70726223553165	1.18555366317899	0.146929931352765	0.299385988442249	unregulated	high_conf	yes	no
hsa-miR-224-5p	MIMAT0000281	454.596549380791	0.51321273915082	0.382436085501651	0.146827723466296	0.299385988442249	unregulated	high_conf	yes	no
hsa-miR-4665-5p	MIMAT0019739	27.0170808247469	0.653305649409142	1.18163378040847	0.146372098187703	0.299385988442249	unregulated	undefined	no	no
hsa-miR-504-5p	MIMAT0002875	11.902365037549	0.406926790164208	1.11145902182603	0.149736802288337	0.304431776837877	unregulated	high_conf	yes	no
hsa-miR-6866-5p	MIMAT0027632	244.31221218613	0.602803163088425	0.474394016152824	0.151160394430083	0.305975215978256	unregulated	undefined	no	yes	5p-tailed mirtron
hsa-miR-200c-3p	MIMAT0000617	54.9761633267286	-0.826367092839419	1.0073829262316	0.150943095115479	0.305975215978256	unregulated	high_conf	yes	no
hsa-miR-4999-5p	MIMAT0021017	10.9546119688813	0.391648249675806	1.10477261830974	0.153994088683086	0.31048455456142	unregulated	undefined	no	no
hsa-miR-335-3p	MIMAT0004703	21.8613978306386	-0.590508599450192	1.1586388994005	0.154062368550021	0.31048455456142	unregulated	high_conf	yes	no
hsa-miR-6895-5p	MIMAT0027690	20.2731556582679	0.725110666232374	1.15393470975803	0.15615043657076	0.314005572230721	unregulated	undefined	no	yes	5p-tailed mirtron
hsa-miR-196b-3p	MIMAT0009201	94.429853989199	0.740944529349974	0.666738543092011	0.157907324488859	0.316846722993984	unregulated	high_conf	yes	no
hsa-miR-3150a-5p	MIMAT0019206	316.658529944174	0.505202285310413	0.389146588812783	0.160304018566412	0.320956524129707	unregulated	undefined	no	no
hsa-miR-1307-3p	MIMAT0005951	7417.95530669404	-0.234029818964605	0.170072511162717	0.163225047464683	0.326096027581286	unregulated	high_conf	yes	no
hsa-miR-4672	MIMAT0019754	32.2464917090625	-0.659714758113402	1.14093461443267	0.165295400056667	0.328805752596523	unregulated	undefined	no	no
hsa-miR-873-3p	MIMAT0022717	7.70903990971592	0.244622137255037	1.05731397510408	0.165142540877971	0.328805752596523	unregulated	high_conf	yes	no
hsa-miR-6840-5p	MIMAT0027582	57.2346509944079	-0.779918823897924	1.0193708413967	0.166100738691491	0.329695647273413	unregulated	high_conf	no	no
hsa-miR-27b-3p	MIMAT0000419	377077.561101852	-0.174805307356715	0.130061180841566	0.169189585188854	0.335104533245021	unregulated	high_conf	yes	no
hsa-miR-219a-5p	MIMAT0000276	34.5523315164236	-0.667810899156371	1.12550877976726	0.171641118176423	0.338300885468981	unregulated	high_conf	yes	no
hsa-miR-1243	MIMAT0005894	401.56297836001	-0.460117548303579	0.362128995641483	0.171905335938635	0.338300885468981	unregulated	undefined	no	no
hsa-miR-3155a	MIMAT0015029	93.0596167369344	-0.716584056739641	0.678288546358193	0.171187996844802	0.338300885468981	unregulated	undefined	no	no
hsa-miR-22-5p	MIMAT0004495	49.3270765053199	0.78900052349057	0.972841440331048	0.172435802560064	0.338621266861022	unregulated	high_conf	yes	no
hsa-miR-483-3p	MIMAT0002173	54.1905363527219	0.771176160675704	0.839419642831433	0.175669520281294	0.344237506763983	unregulated	high_conf	yes	no
hsa-miR-187-5p	MIMAT0004561	26.6100984004239	0.679903727486313	1.11965600311678	0.177230473845406	0.346558952041654	unregulated	high_conf	yes	no
hsa-miR-24-2-5p	MIMAT0004497	173.671449128786	0.617939798641608	0.535651222846455	0.178472837435702	0.348248905250597	unregulated	high_conf	yes	no
hsa-miR-4479	MIMAT0019011	19.800913321544	0.530644520970147	1.13030337873605	0.181859099774413	0.354106196389502	unregulated	undefined	no	no
hsa-miR-151a-5p	MIMAT0004697	141567.49376738	0.170371243059825	0.127964833057334	0.182651483540906	0.354898768652267	unregulated	undefined	yes	no
hsa-miR-4762-5p	MIMAT0019910	191.60296471341	-0.576816871150545	0.502900559617251	0.185250537946092	0.359191043049159	unregulated	undefined	no	no
hsa-miR-422a	MIMAT0001339	35.9089156239075	-0.74534130369769	0.835817656118557	0.185663788384504	0.359236027525479	unregulated	undefined	no	no
hsa-miR-200b-3p	MIMAT0000318	110.091061141617	-0.668826288337405	0.667114015533115	0.196271619212744	0.378964698731525	unregulated	high_conf	yes	no
hsa-miR-6885-5p	MIMAT0027670	16.539698968888	0.416484898499246	1.09667304466298	0.199652385612935	0.384685872697727	unregulated	undefined	no	yes	5p-tailed mirtron
hsa-miR-6791-3p	MIMAT0027483	26.4300865094289	-0.64071893107972	1.07547601304477	0.200223427671689	0.384980745063937	unregulated	high_conf	no	yes	5p-tailed mirtron
hsa-miR-6763-3p	MIMAT0027427	76.1545941406128	0.725626315612937	0.873975277470193	0.202669006123352	0.388211736325807	unregulated	undefined	no	yes	5p-tailed mirtron
hsa-miR-132-5p	MIMAT0004594	272.343855691432	0.49631192103498	0.429890773642533	0.202746846007289	0.388211736325807	unregulated	high_conf	yes	no
hsa-miR-10396b-3p	MIMAT0041636	52.3460943520862	0.702170186441481	0.786587572654319	0.206673845961726	0.394909983673755	unregulated	undefined	no	no
hsa-miR-3159	MIMAT0015033	123.79987280874	-0.619279790948097	0.607635373193301	0.208742253024135	0.396445556797497	unregulated	undefined	no	no
hsa-miR-3605-5p	MIMAT0017981	767.333232137157	0.48398183360576	0.423046192132684	0.209199284042979	0.396445556797497	unregulated	high_conf	no	yes	5p-tailed mirtron
hsa-miR-26b-3p	MIMAT0004500	2091.79882786565	0.317699733154966	0.261307724290968	0.209113918235908	0.396445556797497	unregulated	high_conf	yes	no
hsa-miR-148b-5p	MIMAT0004699	5064.44030798788	-0.278247206804487	0.224374713735808	0.207915782702924	0.396445556797497	unregulated	high_conf	yes	no
hsa-miR-34a-3p	MIMAT0004557	66.9802193589802	-0.684529750076688	0.781130896978303	0.213076245899791	0.402376856113062	unregulated	high_conf	yes	no
hsa-miR-6851-5p	MIMAT0027602	41.8012100648707	0.62162788596411	1.07423126627053	0.213202937875325	0.402376856113062	unregulated	undefined	no	yes	5p-tailed mirtron
hsa-miR-32-5p	MIMAT0000090	610.33933954918	0.436904480315315	0.379462942459739	0.215298271429887	0.405500425331137	unregulated	high_conf	yes	no
hsa-miR-548n	MIMAT0005916	129.663810351346	-0.576237933442926	0.563184681980906	0.219404305083148	0.412390540778733	unregulated	undefined	no	no
hsa-miR-140-3p	MIMAT0004597	16714.5186640252	-0.17413492246581	0.143952955561196	0.220258694609905	0.41315327441084	unregulated	high_conf	yes	no
hsa-miR-503-5p	MIMAT0002874	274.308846949045	-0.525012440543025	0.493715060687158	0.222282727305932	0.416102422456836	unregulated	high_conf	yes	no
hsa-miR-5696	MIMAT0022489	82.4187550770635	0.673316837306959	0.956465510951397	0.225346669210339	0.420982317125196	unregulated	undefined	no	no
hsa-miR-107	MIMAT0000104	8453.632640627	-0.212208608194823	0.178877380925675	0.226625563784481	0.422514462035438	unregulated	high_conf	yes	no
hsa-miR-1247-5p	MIMAT0005899	288.651674365865	0.622027389047814	0.662915905827212	0.231964405234553	0.43159437822429	unregulated	high_conf	yes	no
hsa-miR-628-3p	MIMAT0003297	1338.25327393132	0.303617669615069	0.262658245986976	0.233171050526442	0.432964793417043	unregulated	undefined	yes	no
hsa-miR-641	MIMAT0003311	2589.77064105991	-0.276669210966336	0.240261930150859	0.234497491640516	0.434551689740273	unregulated	undefined	no	no
hsa-miR-4796-3p	MIMAT0019971	9.84058540985015	0.34591680895315	1.06849310767102	0.23597831737041	0.436417731522385	unregulated	high_conf	no	no
hsa-miR-502-5p	MIMAT0002873	32.5529694881127	-0.563113579296767	1.04789361147368	0.238678244048763	0.440526378294409	unregulated	high_conf	yes	no
hsa-miR-551b-3p	MIMAT0003233	186.216301817698	0.635451658058609	0.723983749157474	0.239534493460246	0.441222536953773	unregulated	high_conf	yes	no
hsa-miR-484	MIMAT0002174	36476.8897289359	-0.174771218814519	0.151215564765887	0.241412102772577	0.443793506294498	unregulated	undefined	no	no
hsa-miR-4738-3p	MIMAT0019867	57.7651887594258	0.647247885257408	0.933606964054331	0.242669354301046	0.445216086277417	unregulated	undefined	no	no
hsa-miR-320d	MIMAT0006764	294.366610705865	-0.482343294494172	0.471633260195094	0.24608170842099	0.449697577658429	unregulated	undefined	no	no
hsa-miR-185-3p	MIMAT0004611	132.84140129619	0.556661839704973	0.574417098395605	0.246088576699075	0.449697577658429	unregulated	high_conf	yes	no
hsa-miR-4666a-5p	MIMAT0019741	15.463211032469	0.422997536393559	1.07492080914817	0.248235379779346	0.45272234609263	unregulated	undefined	no	no
hsa-miR-6739-3p	MIMAT0027380	14.2853677289794	-0.400267542340096	1.067283537309	0.25128761954086	0.457383196832276	unregulated	undefined	no	yes	5p-tailed mirtron
hsa-miR-139-5p	MIMAT0000250	34.898518952138	0.606122295453176	0.989450755785577	0.252853439819698	0.459325479435782	unregulated	high_conf	yes	no
hsa-miR-378a-5p	MIMAT0000731	338.596511297001	-0.370668008549201	0.347260151990414	0.253904865586931	0.460327522058197	unregulated	high_conf	yes	no
hsa-miR-652-3p	MIMAT0003322	2499.57266256261	-0.230755765694955	0.207696615211279	0.254950322946503	0.461314827964105	unregulated	high_conf	yes	no
hsa-miR-4421	MIMAT0018934	173.81868038854	-0.535898621469452	0.570002046385886	0.25866610743326	0.467120558717711	unregulated	undefined	no	no
hsa-miR-3200-3p	MIMAT0015085	580.314128729193	-0.353145351537335	0.333201438763036	0.259790599839535	0.468233155483781	unregulated	high_conf	yes	no
hsa-miR-6737-3p	MIMAT0027376	221.382766163753	-0.501355001271483	0.522844483729923	0.262371027171549	0.471960382861321	unregulated	undefined	no	yes	5p-tailed mirtron
hsa-miR-3165	MIMAT0015039	9.471471241116	0.307251900914674	1.05658559263559	0.265188263648351	0.474724393378889	unregulated	undefined	no	no
hsa-miR-190b-5p	MIMAT0004929	8.33904545144182	0.228008231105726	1.04413321521687	0.265813896317154	0.474724393378889	unregulated	undefined	yes	no
hsa-miR-15b-5p	MIMAT0000417	20798.1303788871	-0.163688385685937	0.149232723905205	0.265936060560659	0.474724393378889	unregulated	high_conf	yes	no
hsa-miR-12136	MIMAT0049032	27.327700484165	-0.475240998701608	1.04872906202913	0.265969366974492	0.474724393378889	unregulated	undefined	no	no
hsa-miR-374b-5p	MIMAT0004955	2775.85652300095	0.216750371140417	0.198763919110754	0.267208497390245	0.476013590128464	unregulated	high_conf	yes	no
hsa-miR-548ay-3p	MIMAT0025453	128.076038793719	-0.553997297087023	0.632227584931423	0.269092140255991	0.478443747443567	unregulated	high_conf	no	no
hsa-miR-939-5p	MIMAT0004982	17.6266478352798	-0.43568628844343	1.05423794785183	0.270382304558227	0.479811372828762	unregulated	undefined	no	yes	5p-tailed mirtron
hsa-miR-505-3p	MIMAT0002876	797.515469393369	-0.392269758461189	0.387896221235808	0.271128145479379	0.480209657666361	unregulated	undefined	yes	no
hsa-miR-9-5p	MIMAT0000441	8750.26429854111	-0.228002929683063	0.215809467056761	0.272519047312232	0.481746722791873	unregulated	high_conf	yes	no
hsa-miR-5002-5p	MIMAT0021023	7.78040181998549	-0.269426106722857	1.04709375386408	0.276518761334851	0.487788663671076	unregulated	undefined	no	no
hsa-miR-126-3p	MIMAT0000445	1353.85758200896	-0.235257147596481	0.223319356164482	0.276996168403879	0.487788663671076	unregulated	high_conf	yes	no
hsa-miR-1306-3p	MIMAT0005950	113.954782848854	-0.496062531069004	0.545330652680167	0.280939821403375	0.493789266245244	unregulated	high_conf	yes	no
hsa-miR-4646-5p	MIMAT0019707	43.9867129382345	0.575191022283989	0.948700629563463	0.281622711166442	0.494046699017702	unregulated	undefined	no	yes	5p-tailed mirtron
hsa-miR-551b-5p	MIMAT0004794	19.9528088537831	0.373259018629894	1.05658386048758	0.282625243927202	0.494862832047439	unregulated	high_conf	yes	no
hsa-miR-4510	MIMAT0019047	6.92917472017859	0.430275880763082	1.05028773824111	0.284975376397482	0.497515717523116	unregulated	undefined	no	no
hsa-miR-586	MIMAT0003252	74.6143470908274	-0.546564649713312	0.661342135107047	0.285220737081656	0.497515717523116	unregulated	undefined	no	no
hsa-miR-6770-3p	MIMAT0027441	93.9485030515524	0.532388635961631	0.624250188181467	0.289272114591912	0.503628766614652	unregulated	high_conf	no	yes	5p-tailed mirtron
hsa-miR-550a-5p	MIMAT0004800	2154.84519162656	-0.278057545215099	0.27398203784786	0.290548850001436	0.504897152549665	unregulated	high_conf	yes	no
hsa-miR-30c-1-3p	MIMAT0004674	954.960194642746	-0.376775645428475	0.389224605176843	0.29221302758229	0.506361007908495	unregulated	high_conf	yes	no
hsa-miR-378h	MIMAT0018984	12.2214569627224	-0.496280536488336	1.00834788528797	0.292490831929771	0.506361007908495	unregulated	undefined	no	no
hsa-miR-6742-3p	MIMAT0027386	87.5150089484456	0.577043288924755	0.876333452532592	0.293451016104193	0.506561655076292	unregulated	high_conf	no	yes	5p-tailed mirtron
hsa-miR-605-5p	MIMAT0003273	9.35062361267876	0.290640860270205	1.04820254649169	0.293706757666385	0.506561655076292	unregulated	high_conf	yes	no
hsa-miR-212-5p	MIMAT0022695	299.043558135807	-0.401474571397597	0.424072486906756	0.294931525582204	0.507723243105065	unregulated	high_conf	yes	no
hsa-miR-3171	MIMAT0015046	17.3199001252454	0.397490844018921	1.04610393794121	0.299949258523822	0.515100223505949	unregulated	undefined	no	no
hsa-miR-192-3p	MIMAT0004543	29.1798901364434	0.450156820893153	1.03327307044537	0.300335309470895	0.515100223505949	unregulated	high_conf	yes	no
hsa-miR-3616-5p	MIMAT0017995	8.79609337611492	0.224089176958317	1.03982662283883	0.301105478313016	0.515461237037709	unregulated	high_conf	no	no
hsa-miR-6505-3p	MIMAT0025467	15.7633184792739	0.377515698528531	1.04687646709607	0.30257171714283	0.517010299607693	unregulated	high_conf	no	yes	5p-tailed mirtron
hsa-miR-93-3p	MIMAT0004509	1550.69083370225	-0.310215874126894	0.315171830907925	0.304829406637465	0.519903487987233	unregulated	high_conf	yes	no
hsa-miR-3179	MIMAT0015056	21.7438484107478	-0.44122015089255	1.02303632317868	0.305447305963189	0.519994397027906	unregulated	undefined	no	no
hsa-miR-106b-3p	MIMAT0004672	12691.0446005718	0.187667183496175	0.191582995180341	0.306606918105543	0.520045988167965	unregulated	high_conf	yes	no
hsa-miR-1299	MIMAT0005887	73.1665168812555	-0.540814902684217	0.904066948111987	0.30618890273963	0.520045988167965	unregulated	undefined	no	no
hsa-miR-6832-5p	MIMAT0027564	64.681696511534	0.545982850829606	0.920824005820504	0.30741371436354	0.52045593920739	unregulated	undefined	no	yes	5p-tailed mirtron
hsa-miR-4670-3p	MIMAT0019751	12.9387042420569	0.378195688183329	1.04435896236906	0.308046725933223	0.52057070565963	unregulated	high_conf	no	no
hsa-miR-4747-5p	MIMAT0019882	19.2254279363903	0.389946272125757	1.04203933521606	0.309152493615003	0.521482502965966	unregulated	undefined	no	yes	5p-tailed mirtron
hsa-miR-2467-5p	MIMAT0019952	810.684684627336	-0.290445386422111	0.303837104155223	0.314746115321637	0.529947298375188	unregulated	high_conf	yes	no
hsa-miR-6853-3p	MIMAT0027607	53.7137597054852	0.537495073310976	0.737297049789278	0.316535701881456	0.531987922322665	unregulated	undefined	no	yes	5p-tailed mirtron
hsa-miR-6805-3p	MIMAT0027511	51.2908360858334	-0.455325888464461	1.00033754611056	0.318459982829137	0.534122909492762	unregulated	undefined	no	yes	5p-tailed mirtron
hsa-miR-629-3p	MIMAT0003298	175.007547065676	0.45746327485436	0.536995576793368	0.319308462877818	0.534122909492762	unregulated	high_conf	yes	no
hsa-miR-6776-3p	MIMAT0027453	56.2924543505474	0.508940373016773	0.959878643985868	0.319545844875692	0.534122909492762	unregulated	undefined	no	yes	5p-tailed mirtron
hsa-miR-151b	MIMAT0010214	1199.27330446655	0.31164329834427	0.337627757162449	0.32657854953595	0.543903877256076	unregulated	undefined	no	no
hsa-miR-10396a-5p	MIMAT0041623	10.2493974203188	0.271210509762518	1.03785944924658	0.326184681115886	0.543903877256076	unregulated	undefined	no	no
hsa-miR-1273h-3p	MIMAT0030416	510.145089327216	0.360736352257116	0.399585137116184	0.327899241486134	0.545117692073518	unregulated	undefined	no	no
hsa-miR-3157-3p	MIMAT0019210	838.940333546852	0.281461321757841	0.30323626773277	0.332165370632239	0.551214966400526	unregulated	high_conf	no	no
hsa-miR-6888-3p	MIMAT0027677	20.5607848112956	0.3817222990018	1.0239472777265	0.338971498712437	0.561497752363588	unregulated	undefined	no	yes	5p-tailed mirtron
hsa-miR-4642	MIMAT0019702	22.1951239045559	0.334088560513327	1.03175403862097	0.34513711748571	0.570684533580501	unregulated	undefined	no	no
hsa-miR-664a-3p	MIMAT0005949	38.3321975000881	-0.441561689761314	0.973725223412061	0.346948300835825	0.571626806922709	unregulated	high_conf	no	no
hsa-miR-548q	MIMAT0011163	25.8192697119949	-0.324933016243087	1.02689687167014	0.346554767802293	0.571626806922709	unregulated	undefined	no	no
hsa-miR-3144-5p	MIMAT0015014	387.884709647534	0.388763294655833	0.465869825340646	0.349755849077365	0.573176400356323	unregulated	high_conf	yes	no
hsa-miR-6733-5p	MIMAT0027367	25.5804769635609	0.428373413621877	0.994384807127417	0.348785159150372	0.573176400356323	unregulated	high_conf	no	yes	5p-tailed mirtron
hsa-miR-320b	MIMAT0005792	18273.6931124613	-0.174852059936991	0.190585570202393	0.349338152450792	0.573176400356323	unregulated	undefined	yes	no
hsa-miR-21-3p	MIMAT0004494	3182.16663242629	0.251961034921174	0.279916110125865	0.350379295587671	0.573178208234893	unregulated	high_conf	yes	no
hsa-miR-8072	MIMAT0030999	22.4436709946423	-0.357774994958604	1.0164744580908	0.352371366305501	0.575414943913771	unregulated	undefined	no	no
hsa-miR-1343-3p	MIMAT0019776	200.335804105096	0.399991717136333	0.4971725801057	0.358793218942771	0.584864698489012	unregulated	high_conf	yes	no
hsa-miR-6862-5p	MIMAT0027625	19.8659213374958	0.370972740179816	1.01367447872739	0.360428278735968	0.586491951794747	unregulated	undefined	no	yes	two-tailed mirtron
hsa-miR-4723-3p	MIMAT0019839	13.8138905043308	0.330684514118303	1.02432625260904	0.362056765176183	0.588102787878773	unregulated	undefined	no	yes	5p-tailed mirtron
hsa-miR-627-5p	MIMAT0003296	307.450427849755	-0.377199024923383	0.469856901606479	0.363403681411951	0.588970995241355	unregulated	high_conf	no	no
hsa-miR-500b-3p	MIMAT0027032	62.7737645874167	0.491914321577358	0.825462205384595	0.363870245702857	0.588970995241355	unregulated	undefined	yes	no
hsa-miR-744-3p	MIMAT0004946	274.333928012401	0.326243405299587	0.393203727597095	0.369704683227568	0.596433553596784	unregulated	high_conf	yes	no
hsa-miR-331-5p	MIMAT0004700	140.583109409077	-0.465066654699394	0.699924620691619	0.369775851361307	0.596433553596784	unregulated	undefined	yes	no
hsa-miR-3065-5p	MIMAT0015066	329.597797123663	0.433667283348688	0.586137034720176	0.371710648422786	0.598506131463962	unregulated	high_conf	yes	no
hsa-miR-29a-5p	MIMAT0004503	67.850512780338	-0.466696629067166	0.745737515808109	0.375772461714563	0.603990291865815	unregulated	high_conf	yes	no
hsa-miR-5579-3p	MIMAT0022270	66.1182231748645	0.46612415771801	0.87140384968344	0.379240281141054	0.608215886980735	unregulated	undefined	yes	no
hsa-miR-6515-5p	MIMAT0025486	16.4174228980726	-0.283533232272113	1.02063835952424	0.379722187854422	0.608215886980735	unregulated	undefined	no	yes	5p-tailed mirtron
hsa-miR-3127-3p	MIMAT0019201	179.026021049962	0.411690045598787	0.555905210910598	0.381222977183636	0.609559656225918	unregulated	high_conf	yes	no
hsa-miR-943	MIMAT0004986	90.4476022989861	0.471224714006754	0.790615934193941	0.383043395891553	0.611408956007142	unregulated	undefined	no	no
hsa-miR-4761-3p	MIMAT0019909	86.3372288315737	0.46864316695775	0.813490216130341	0.384448042606995	0.612589355088308	unregulated	high_conf	no	no
hsa-miR-5189-5p	MIMAT0021120	141.065619087556	-0.402562526366395	0.55869728352071	0.38771446516238	0.616727154429279	unregulated	undefined	no	no
hsa-miR-132-3p	MIMAT0000426	3537.57758210652	0.159362887886104	0.187713992620273	0.388420250961781	0.616784570923794	unregulated	high_conf	yes	no
hsa-miR-196a-1-3p	MIMAT0037307	299.919735733268	0.316376918924921	0.402515419323856	0.392928948888869	0.620733382378471	unregulated	high_conf	yes	no
hsa-miR-548u	MIMAT0015013	152.143350199623	-0.416082760249632	0.604753721356626	0.392815801615046	0.620733382378471	unregulated	undefined	no	no
hsa-miR-3929	MIMAT0018206	49.1983684448206	0.45925605068805	0.798725123498625	0.391978572958419	0.620733382378471	unregulated	undefined	no	no
hsa-miR-3912-3p	MIMAT0018186	199.34567624545	0.399435944023401	0.554112086831436	0.394262154593677	0.62177302119996	unregulated	undefined	no	no
hsa-miR-3942-3p	MIMAT0019230	111.774216202007	-0.443016293710576	0.7200909343816	0.395592954300295	0.622805317795849	unregulated	high_conf	yes	no
hsa-miR-212-3p	MIMAT0000269	412.217003935218	0.31079548865135	0.399556569485372	0.398056238932293	0.625613986444782	unregulated	high_conf	yes	no
hsa-miR-6850-5p	MIMAT0027600	35.2138870988205	0.44750417068895	0.855128534061742	0.398768179113963	0.6256652350323	unregulated	undefined	no	yes	3p-tailed mirtron
hsa-miR-18a-3p	MIMAT0002891	3007.01472872697	0.149551467195283	0.181394677916463	0.402358572124085	0.628088550722513	unregulated	high_conf	yes	no
hsa-miR-6775-3p	MIMAT0027451	126.629495131743	-0.368631069801451	0.509820516670862	0.402157188166555	0.628088550722513	unregulated	undefined	no	yes	5p-tailed mirtron
hsa-miR-1258	MIMAT0005909	7.19696821810525	0.181634312453552	1.02584079841374	0.401135674878088	0.628088550722513	unregulated	undefined	no	no
hsa-miR-935	MIMAT0004978	358.445545600764	-0.347844768353679	0.489914399011737	0.413992505425442	0.644066043068973	unregulated	undefined	yes	no
hsa-miR-1275	MIMAT0005929	25.5295154981015	0.339097369663685	0.989130198280689	0.413887890363427	0.644066043068973	unregulated	undefined	no	no
hsa-miR-365b-5p	MIMAT0022833	120.118156571855	-0.426211960373193	0.78039433063334	0.416108361653451	0.645178116301057	unregulated	high_conf	yes	no
hsa-miR-365a-5p	MIMAT0009199	9.90015348258622	0.24460146601233	1.01926445428059	0.415699225936088	0.645178116301057	unregulated	high_conf	yes	no
hsa-miR-3136-5p	MIMAT0015003	24.2040193839723	-0.330360188942364	0.981266663735834	0.420956372660191	0.651598015495858	unregulated	undefined	yes	no
hsa-miR-624-5p	MIMAT0003293	365.030461437254	-0.350178446002002	0.507181728879643	0.423877254223944	0.655018374396396	unregulated	undefined	yes	no
hsa-miR-628-5p	MIMAT0004809	441.786746177172	-0.257443581771295	0.346260611436045	0.426988752026209	0.658721341065558	unregulated	undefined	yes	no
hsa-miR-362-5p	MIMAT0000705	299.767754475972	-0.318814943383863	0.452953792889297	0.429022950296148	0.660752737830689	unregulated	high_conf	yes	no
hsa-miR-6882-5p	MIMAT0027664	12.8226664383914	-0.279155388386809	1.00112579258424	0.429970749242584	0.661106944995693	unregulated	undefined	no	yes	5p-tailed mirtron
hsa-miR-3938	MIMAT0018353	196.44888243154	-0.348492316365584	0.51947176275019	0.433053030629736	0.663630351430927	unregulated	undefined	no	no
hsa-miR-9985	MIMAT0039763	119.319788003683	-0.349652041209226	0.520744463008134	0.433027071020324	0.663630351430927	unregulated	undefined	no	no
hsa-miR-6827-3p	MIMAT0027555	6.98747567089505	0.19870751235916	1.02008064531079	0.435391898007116	0.66500155566261	unregulated	undefined	no	yes	5p-tailed mirtron
hsa-miR-6813-5p	MIMAT0027526	7.75060760485501	0.206620326404964	1.0194160412215	0.43521936525377	0.66500155566261	unregulated	undefined	no	yes	5p-tailed mirtron
hsa-miR-185-5p	MIMAT0000455	20.3299577832153	-0.335323062276134	0.96438503464172	0.436462311476379	0.66553276302938	unregulated	high_conf	yes	no
hsa-miR-3173-3p	MIMAT0015048	168.158940883178	0.339277161968132	0.502266478843967	0.440000068246131	0.669818285710227	unregulated	high_conf	yes	no
hsa-miR-449c-5p	MIMAT0010251	311.369842241323	0.297322789160566	0.425456131094148	0.441594712262485	0.6711365181415	unregulated	high_conf	yes	no
hsa-miR-6826-5p	MIMAT0027552	8.62625034218538	0.181810602412724	1.0201585468499	0.444364338526417	0.674233205573031	unregulated	undefined	no	yes	5p-tailed mirtron
hsa-miR-188-3p	MIMAT0004613	159.989161857223	0.347183868225789	0.528927701617015	0.445250408717801	0.674466490837327	unregulated	high_conf	yes	no
hsa-miR-190a-5p	MIMAT0000458	67.1661880538424	-0.384335132812717	0.864557474745056	0.447814210771708	0.676126046099578	unregulated	high_conf	yes	no
hsa-miR-545-5p	MIMAT0004785	65.4172375359839	-0.395635464147113	0.812480468595298	0.44715533195296	0.676126046099578	unregulated	high_conf	yes	no
hsa-miR-3160-5p	MIMAT0019212	7.22618909781796	0.169487910004552	1.02026850638977	0.449913381469684	0.678183673213713	unregulated	undefined	no	no
hsa-miR-3176	MIMAT0015053	2338.10107070738	0.15133085005319	0.204569190979309	0.451732188463593	0.67981265616825	unregulated	undefined	no	no
hsa-miR-4449	MIMAT0018968	16.4898880621217	0.29074202514237	0.988227717339845	0.455791460301728	0.683687190452592	unregulated	undefined	no	no
hsa-miR-549a-5p	MIMAT0037328	13.9719775967339	0.248810722077668	1.00595864743944	0.45519190900675	0.683687190452592	unregulated	undefined	no	no
hsa-miR-6884-3p	MIMAT0027669	16.7215854087472	0.286006993908358	0.9900010426551	0.457679607616735	0.685403119699208	unregulated	undefined	no	yes	two-tailed mirtron
hsa-miR-4422	MIMAT0018935	7.45768446153913	0.16871396963347	1.01892750001718	0.460417456701152	0.688383892243119	unregulated	undefined	no	no
hsa-miR-654-3p	MIMAT0004814	7.84013918322434	0.171510194982511	1.01849639424892	0.461811744130551	0.68934945922891	unregulated	high_conf	yes	no
hsa-miR-328-3p	MIMAT0000752	1048.77215890855	-0.181334337274653	0.257079729257461	0.464597892060527	0.691009190042351	unregulated	undefined	yes	no
hsa-miR-186-3p	MIMAT0004612	65.6657093869187	0.387090475012764	0.814041083124895	0.465174481896045	0.691009190042351	unregulated	high_conf	yes	no
hsa-miR-6858-5p	MIMAT0027616	14.6527252529177	0.305186412227014	0.972808319716718	0.464231377727986	0.691009190042351	unregulated	undefined	no	yes	3p-tailed mirtron
hsa-miR-5683	MIMAT0022472	877.351887066872	-0.253936080334452	0.378196407064391	0.466742644004481	0.69145784495824	unregulated	undefined	yes	no
hsa-miR-4804-5p	MIMAT0019984	20.6007513157969	-0.247885947967318	0.995357935004115	0.466978045129235	0.69145784495824	unregulated	undefined	no	no
hsa-miR-3685	MIMAT0018113	123.6855633441	0.342092771928402	0.560872326714036	0.468971183589776	0.693294478468995	unregulated	undefined	no	no
hsa-miR-6857-3p	MIMAT0027615	243.952801415148	-0.272663547460579	0.41557030583547	0.469856991487194	0.69349084801235	unregulated	undefined	no	yes	5p-tailed mirtron
hsa-miR-1266-5p	MIMAT0005920	211.189358697179	0.321553552187447	0.515191653638794	0.472200022511731	0.695833953173288	unregulated	undefined	yes	no
hsa-miR-130b-5p	MIMAT0004680	38574.4619269825	-0.10146686609745	0.150192533899559	0.474963915241507	0.69878876347832	unregulated	high_conf	yes	no
hsa-miR-4768-5p	MIMAT0019920	19.1011159374337	-0.236831891452468	0.995623691849247	0.476969104065186	0.698991827821748	unregulated	undefined	no	no
hsa-miR-4515	MIMAT0019052	46.2152704790863	0.374195811214092	0.719465849917442	0.477378783604647	0.698991827821748	unregulated	undefined	no	no
hsa-miR-556-3p	MIMAT0004793	14.699533490258	0.239810445899857	1.0007899261553	0.476732458942249	0.698991827821748	unregulated	high_conf	yes	no
hsa-miR-6875-5p	MIMAT0027650	21.1025314980394	0.308388437792522	0.955287850574484	0.481387642900455	0.703742887478285	unregulated	undefined	no	yes	5p-tailed mirtron
hsa-miR-582-5p	MIMAT0003247	256.672745171509	0.272172250164362	0.427514595420977	0.485138771267671	0.708056944438541	unregulated	high_conf	yes	no
hsa-miR-6804-3p	MIMAT0027509	13.4468696715984	0.251829126553443	0.991202559997713	0.486753121086409	0.708056944438541	unregulated	undefined	no	yes	5p-tailed mirtron
hsa-miR-30e-5p	MIMAT0000692	160009.788202524	-0.0973777170407196	0.1421473547251	0.487413792371373	0.708056944438541	unregulated	high_conf	yes	no
hsa-miR-3918	MIMAT0018192	32.0410390111382	-0.334412357554002	0.897390156528758	0.486737040585445	0.708056944438541	unregulated	undefined	no	no
hsa-miR-4638-3p	MIMAT0019696	35.4105340979463	-0.334359569900852	0.888102144990916	0.491416476160942	0.712747361486973	unregulated	undefined	no	no
hsa-miR-2116-3p	MIMAT0011161	590.277883015102	0.213389933367998	0.316004197217444	0.49383624293303	0.715130785756793	unregulated	high_conf	yes	no
hsa-miR-320e	MIMAT0015072	9.05531678746214	0.224733142173993	0.998430514394862	0.496339280522968	0.717627123016725	unregulated	undefined	no	no
hsa-miR-3138	MIMAT0015006	49.9057115324977	0.356495194560218	0.813797500039261	0.498579871449484	0.719736773675509	unregulated	undefined	yes	no
hsa-miR-6873-3p	MIMAT0027647	68.8517377551282	-0.338120335734418	0.830883524237974	0.506196701505314	0.72958867306165	unregulated	undefined	no	yes	5p-tailed mirtron
hsa-miR-101-5p	MIMAT0004513	96.9677105652421	-0.329763198164088	0.637909180319229	0.508020079713753	0.730283034510872	unregulated	high_conf	yes	no
hsa-miR-660-5p	MIMAT0003338	5899.45561294488	-0.122930063016282	0.190089711141467	0.508264305235037	0.730283034510872	unregulated	high_conf	yes	no
hsa-miR-5697	MIMAT0022490	8.19997807949593	0.183110919473455	1.00734897571036	0.510871903083759	0.732886328255673	unregulated	undefined	no	no
hsa-miR-6844	MIMAT0027589	35.4442260424851	0.279090940142815	0.955425741801215	0.512928568175091	0.734692397028396	unregulated	undefined	no	yes	mirtron
hsa-miR-6758-3p	MIMAT0027417	70.1022929685953	-0.325071663167655	0.65136258491508	0.516937010704865	0.739284141085685	unregulated	high_conf	no	yes	5p-tailed mirtron
hsa-miR-342-5p	MIMAT0004694	1685.81020445457	-0.160684759804053	0.259164749172522	0.51888054410319	0.740913149021764	unregulated	high_conf	yes	no
hsa-miR-3158-3p	MIMAT0015032	4632.93451141586	0.125276738222914	0.19859683642245	0.521690801055958	0.743772798409501	unregulated	high_conf	no	no
hsa-miR-4713-5p	MIMAT0019820	90.5240551040224	-0.328594530674907	0.789116298341968	0.523198365288604	0.744769234050702	unregulated	undefined	no	no
hsa-miR-4664-3p	MIMAT0019738	105.053267800506	0.311521017940553	0.608366078612437	0.528263452780537	0.74966200309842	unregulated	undefined	yes	no
hsa-miR-141-5p	MIMAT0004598	16.6001508081347	0.23929865393517	0.977093739214466	0.527720471114666	0.74966200309842	unregulated	high_conf	yes	no
hsa-miR-211-5p	MIMAT0000268	7.25229391437823	0.168889902841692	1.006226631887	0.531118114804778	0.75255351343877	unregulated	high_conf	yes	no
hsa-miR-6132	MIMAT0024616	8.74350481269543	0.177727811988532	1.00317927084474	0.534174841149415	0.753407394637996	unregulated	undefined	no	no
hsa-miR-4640-3p	MIMAT0019700	15.5074397982533	-0.203251874576951	0.98843408119968	0.53283141048617	0.753407394637996	unregulated	undefined	no	yes	5p-tailed mirtron
hsa-miR-193b-5p	MIMAT0004767	156.586357713907	0.308098784350796	0.611034257024363	0.534108166208206	0.753407394637996	unregulated	high_conf	yes	no
hsa-miR-5094	MIMAT0021086	178.446749082141	-0.318779304870301	0.745797337895341	0.536317499609745	0.755272809083449	unregulated	undefined	no	no
hsa-miR-6855-3p	MIMAT0027611	10.1421785808528	0.213765953255251	0.986875650461242	0.537788161497593	0.756187628609592	unregulated	high_conf	no	yes	5p-tailed mirtron
hsa-miR-6838-5p	MIMAT0027578	7.53753131010211	0.146929267670517	1.01001588809536	0.541095941744184	0.756188427084819	unregulated	undefined	no	yes	5p-tailed mirtron
hsa-miR-20a-3p	MIMAT0004493	461.52551376908	0.24504684048894	0.44269060484951	0.541893986836027	0.756188427084819	unregulated	high_conf	yes	no
hsa-miR-1303	MIMAT0005891	72.3318519950605	0.316062679388444	0.670975044728121	0.539460514185045	0.756188427084819	unregulated	undefined	no	no
hsa-miR-3615	MIMAT0017994	3209.84487801687	-0.133782952797069	0.224706151789443	0.539137673862656	0.756188427084819	unregulated	undefined	no	no
hsa-miR-1910-3p	MIMAT0026917	23.9404085526132	-0.264030338203212	0.933695240917534	0.540282100318678	0.756188427084819	unregulated	high_conf	yes	no
hsa-miR-1249-5p	MIMAT0032029	7.79660889351605	0.147308841906002	1.0091698978484	0.545475154166369	0.756432712824186	unregulated	high_conf	yes	no
hsa-miR-4662a-5p	MIMAT0019731	85.7155325099961	-0.308030069400979	0.691273816667659	0.545483325695751	0.756432712824186	unregulated	high_conf	no	no
hsa-miR-6726-3p	MIMAT0027354	33.9509051420925	-0.295679795131104	0.863999579916833	0.545097295483724	0.756432712824186	unregulated	undefined	no	yes	5p-tailed mirtron
hsa-miR-4793-3p	MIMAT0019966	37.9592000434844	0.298175302489619	0.883919538769267	0.544112427419745	0.756432712824186	unregulated	high_conf	no	no
hsa-miR-1227-3p	MIMAT0005580	20.4776780081912	-0.258108403389839	0.935656619287816	0.546175628694988	0.756432712824186	unregulated	undefined	no	yes	mirtron
hsa-miR-429	MIMAT0001536	18.2163986677323	0.274057172849101	0.919222534025557	0.551389817416829	0.760224583594162	unregulated	high_conf	yes	no
hsa-miR-4742-5p	MIMAT0019872	31.0629991748199	0.309980257007943	0.820206874800061	0.550916213202814	0.760224583594162	unregulated	undefined	no	yes	5p-tailed mirtron
hsa-miR-877-3p	MIMAT0004950	188.618488898216	-0.28215500659375	0.575410530865068	0.549778072751641	0.760224583594162	unregulated	high_conf	yes	yes	mirtron
hsa-miR-200a-3p	MIMAT0000682	7.32695041067561	0.14278755253255	1.00909191674783	0.552261683608718	0.760288506133976	unregulated	high_conf	yes	no
hsa-miR-708-5p	MIMAT0004926	253.872195519094	-0.235521891658348	0.445325502756648	0.554984994846932	0.762897283961231	unregulated	high_conf	yes	no
hsa-miR-1286	MIMAT0005877	313.880688794034	-0.240744750303917	0.464417291481055	0.557056096703192	0.764603077591117	unregulated	undefined	yes	no
hsa-miR-502-3p	MIMAT0004775	758.674685740171	-0.175998701146421	0.320663620338236	0.560803486945266	0.767937635857259	unregulated	high_conf	yes	no
hsa-miR-548an	MIMAT0019079	109.081085068983	-0.275908062150465	0.58031865478872	0.561153125876152	0.767937635857259	unregulated	undefined	no	no
hsa-miR-765	MIMAT0003945	12.648520280784	0.228759117788478	0.960641358963489	0.563817362789478	0.770438859242002	unregulated	undefined	no	no
hsa-miR-488-3p	MIMAT0004763	9.22756218237377	0.148240418683497	1.00432188596613	0.569954171119083	0.776520401776148	unregulated	high_conf	yes	no
hsa-miR-2114-5p	MIMAT0011156	29.4350307749251	-0.251178165682978	0.918317929878832	0.569413354175064	0.776520401776148	unregulated	high_conf	yes	no
hsa-miR-7851-3p	MIMAT0030426	28.5809741084581	0.25573562121912	0.92148684797687	0.573279871078732	0.779897727124833	unregulated	undefined	no	no
hsa-miR-6837-3p	MIMAT0027577	126.477193857909	0.271310824499236	0.593029495732788	0.578114856410916	0.785315313797129	unregulated	high_conf	no	yes	5p-tailed mirtron
hsa-miR-4654	MIMAT0019720	10.5440847456887	0.166692671245798	0.993907741428179	0.581643618897835	0.78854779131579	unregulated	undefined	no	no
hsa-miR-1302	MIMAT0005890	8.08195526243141	0.157837921636573	0.997472079341608	0.58220683832219	0.78854779131579	unregulated	undefined	no	no
hsa-miR-5587-5p	MIMAT0022289	13.1589233634701	0.197307322684913	0.969902124644357	0.59385896727691	0.798520668113289	unregulated	undefined	no	no
hsa-miR-874-5p	MIMAT0026718	30.8707008606247	-0.26047302359525	0.836429380273232	0.598240239954581	0.798520668113289	unregulated	high_conf	yes	no
hsa-miR-148a-3p	MIMAT0000243	393369.887099326	-0.0909612840867398	0.175224710610839	0.595808013866446	0.798520668113289	unregulated	high_conf	yes	no
hsa-miR-766-5p	MIMAT0022714	28.7512095163583	-0.228081679286578	0.919576896851007	0.597402928904112	0.798520668113289	unregulated	high_conf	yes	no
hsa-miR-3188	MIMAT0015070	22.6854504483626	-0.209788775226706	0.94437882022425	0.598171165616645	0.798520668113289	unregulated	undefined	no	no
hsa-miR-7114-3p	MIMAT0028126	14.5322436788491	-0.197220407293307	0.958949686909217	0.59786996634778	0.798520668113289	unregulated	undefined	no	yes	5p-tailed mirtron
hsa-miR-6505-5p	MIMAT0025466	39.3719116994154	-0.260406769925663	0.837469955567737	0.598050924959784	0.798520668113289	unregulated	high_conf	no	yes	5p-tailed mirtron
hsa-miR-23a-3p	MIMAT0000078	1885.04395420389	0.109677839410209	0.209696039965231	0.594698752793434	0.798520668113289	unregulated	high_conf	yes	no
hsa-miR-6879-3p	MIMAT0027659	23.160303948864	0.258070293658767	0.886547559868617	0.592474650978702	0.798520668113289	unregulated	undefined	no	yes	5p-tailed mirtron
hsa-miR-19a-5p	MIMAT0004490	373.409410902521	0.179194824985188	0.35783956973103	0.594879848131485	0.798520668113289	unregulated	high_conf	yes	no
hsa-miR-624-3p	MIMAT0004807	22.589966208743	-0.22516128904198	0.92237143177415	0.600057078892244	0.798630881011209	unregulated	undefined	yes	no
hsa-miR-4512	MIMAT0019049	74.7849402402547	0.269637842499097	0.663574404092632	0.59945423079936	0.798630881011209	unregulated	undefined	no	no
hsa-miR-1293	MIMAT0005883	7.67248032939567	0.146237666145644	0.996253149995707	0.605245702135895	0.804374158249869	unregulated	undefined	no	no
hsa-miR-6514-5p	MIMAT0025484	66.221093879881	0.264484905575478	0.684703505438821	0.609629454424286	0.809032748594765	unregulated	high_conf	no	yes	5p-tailed mirtron
hsa-miR-3675-3p	MIMAT0018099	9.39343289402743	-0.16643626677258	0.976569888694455	0.612303807986178	0.811412672165857	unregulated	undefined	no	no
hsa-miR-127-3p	MIMAT0000446	13.5948252363907	-0.176394043885956	0.966820090702267	0.615657337405718	0.814684493894636	unregulated	high_conf	yes	no
hsa-miR-4652-3p	MIMAT0019717	17.279057408581	-0.19151967608306	0.948793610648302	0.61957962970436	0.816355992786432	unregulated	undefined	no	no
hsa-miR-942-3p	MIMAT0026734	72.4768231508149	0.253012286836943	0.646724499782622	0.618669329060671	0.816355992786432	unregulated	high_conf	no	no
hsa-miR-4466	MIMAT0018993	15.5265120991922	-0.162436355835617	0.975707767507558	0.61940588246702	0.816355992786432	unregulated	undefined	no	no
hsa-miR-330-5p	MIMAT0004693	2918.5888200891	0.106860267314682	0.228590408738846	0.621304300482296	0.817458943920278	unregulated	high_conf	yes	no
hsa-miR-3143	MIMAT0015012	15.8485068722474	-0.190270474745045	0.946980153143273	0.623801007069159	0.819573077761335	unregulated	undefined	no	no
hsa-miR-5699-5p	MIMAT0027103	346.535379464638	0.173499098757155	0.380469835590736	0.625775170790519	0.820995630054229	unregulated	undefined	no	no
hsa-miR-449a	MIMAT0001541	34.384724172652	-0.216885063734213	0.899617612543658	0.627570373069802	0.822152378724691	unregulated	undefined	yes	no
hsa-miR-4435	MIMAT0018951	211.749661750275	-0.222258261968843	0.551746417554816	0.628786839123767	0.822152378724691	unregulated	undefined	no	no
hsa-miR-10527-5p	MIMAT0041997	23.274244614749	0.230907108390787	0.883428642964494	0.630089004323965	0.822152378724691	unregulated	undefined	no	no
hsa-let-7f-2-3p	MIMAT0004487	275.483194529396	-0.193508398835524	0.452750095632822	0.630227556329677	0.822152378724691	unregulated	high_conf	yes	no
hsa-miR-142-5p	MIMAT0000433	30.5093123399765	-0.191068171921034	0.934503441561766	0.635573798489041	0.827953986433391	unregulated	high_conf	yes	no
hsa-miR-6865-3p	MIMAT0027631	7.40458660591745	0.117585754650341	1.00052969502384	0.640357861655272	0.833007896305799	unregulated	undefined	no	yes	5p-tailed mirtron
hsa-miR-197-3p	MIMAT0000227	5306.28520339544	-0.110699375380231	0.24684227280524	0.643977344434458	0.83653474502699	unregulated	high_conf	yes	no
hsa-miR-449b-5p	MIMAT0003327	131.973626853682	0.216744635076743	0.55397615489979	0.644968734471105	0.836642541475898	unregulated	high_conf	yes	no
hsa-miR-7705	MIMAT0030020	79.5696589434876	0.232317218735995	0.823161569130325	0.650199978221339	0.842242165881651	unregulated	undefined	no	no
hsa-miR-1278	MIMAT0005936	58.2595420367623	-0.227662176670718	0.786380944375616	0.651162377072941	0.84230414225306	unregulated	undefined	yes	no
hsa-miR-4787-3p	MIMAT0019957	84.8480153125486	-0.214128660866973	0.591698864975406	0.654562042530022	0.84433002965007	unregulated	undefined	no	no
hsa-miR-3611	MIMAT0017988	41.1558912676218	0.197883082064428	0.919645852652221	0.653656712692874	0.84433002965007	unregulated	undefined	yes	no
hsa-miR-4677-5p	MIMAT0019760	22.3397070788672	0.202644031943349	0.904437228675684	0.657834069894418	0.84618041672173	unregulated	high_conf	yes	no
hsa-miR-6873-5p	MIMAT0027646	24.4747592021538	-0.149870333853395	0.966378497198295	0.657132396263957	0.84618041672173	unregulated	undefined	no	yes	5p-tailed mirtron
hsa-miR-133a-3p	MIMAT0000427	19.4356645020947	-0.166163358782408	0.945112716226621	0.662612500462229	0.851138232811316	unregulated	high_conf	yes	no
hsa-miR-548b-5p	MIMAT0004798	1016.71522001177	0.114275614937509	0.27081332759656	0.664456660400724	0.852318362436026	unregulated	high_conf	no	no
hsa-miR-6515-3p	MIMAT0025487	12.7026273933012	0.141978496147149	0.977584185626637	0.665537732080477	0.852517734695577	unregulated	undefined	no	yes	5p-tailed mirtron
hsa-miR-4775	MIMAT0019931	120.485414199246	0.19355324491867	0.522912503039927	0.669556770976593	0.853508406070607	unregulated	undefined	no	no
hsa-miR-652-5p	MIMAT0022709	51.3670854949061	-0.211195183103103	0.813912215206534	0.669186910826653	0.853508406070607	unregulated	high_conf	yes	no
hsa-miR-6894-3p	MIMAT0027689	39.5340848797563	0.218760949885638	0.811966641301783	0.670236428306299	0.853508406070607	unregulated	undefined	no	yes	5p-tailed mirtron
hsa-miR-147b-3p	MIMAT0004928	47.6874515771786	-0.203028558611468	0.856734841754469	0.667798577080036	0.853508406070607	unregulated	high_conf	yes	no
hsa-miR-1256	MIMAT0005907	22.4534881374882	0.190533559838734	0.910699707855268	0.670944718778632	0.853508406070607	unregulated	undefined	no	no
hsa-miR-483-5p	MIMAT0004761	9.32748216009595	0.128443688948399	0.985162671962952	0.672789391510407	0.854674523560117	unregulated	high_conf	yes	no
hsa-miR-6800-5p	MIMAT0027500	21.0934432297524	0.167638747318739	0.943632576807476	0.675373417516274	0.85677536850205	unregulated	undefined	no	yes	mirtron
hsa-miR-6803-3p	MIMAT0027507	28.0783060429902	-0.168613217599706	0.92209111255864	0.680863275250604	0.862551687078138	unregulated	undefined	no	yes	5p-tailed mirtron
hsa-miR-3197	MIMAT0015082	18.1836338514314	-0.174903752858799	0.909286617243985	0.682941458497675	0.863995993511481	unregulated	undefined	no	no
hsa-miR-381-3p	MIMAT0000736	11.6950180330215	-0.125917268180535	0.975264375239167	0.684894486435573	0.864260804223914	unregulated	high_conf	yes	no
hsa-miR-497-3p	MIMAT0004768	21.1954440308483	0.170476293346167	0.93075545408644	0.685027564694308	0.864260804223914	unregulated	undefined	yes	no
hsa-miR-5006-3p	MIMAT0021034	30.7857638745897	0.200967057828549	0.842929096606132	0.68682705612197	0.864955094132002	unregulated	undefined	no	yes	5p-tailed mirtron
hsa-miR-4766-5p	MIMAT0019917	15.2549095274341	-0.141259131770623	0.956717142834425	0.68839531378801	0.864955094132002	unregulated	undefined	yes	no
hsa-miR-3131	MIMAT0014996	21.4016006530979	0.167772033692335	0.932474663912315	0.687633821188252	0.864955094132002	unregulated	undefined	no	no
hsa-miR-24-3p	MIMAT0000080	968.294313612091	0.0996484334903642	0.25624874896475	0.689928889648659	0.865700963714461	unregulated	high_conf	yes	no
hsa-miR-4522	MIMAT0019060	24.7404747653594	0.169125332802285	0.926131394202493	0.691637719053878	0.866664407140982	unregulated	undefined	no	no
hsa-miR-5690	MIMAT0022482	14.7689466689755	-0.129352946860441	0.967217091471219	0.693514485787877	0.867835382351406	unregulated	undefined	no	no
hsa-miR-6508-5p	MIMAT0025472	7.03003388446135	0.0991379047235967	0.9964491973841	0.697721357561851	0.869984778089067	unregulated	undefined	no	no
hsa-miR-4747-3p	MIMAT0019883	23.9823651423074	-0.136157373608139	0.955441390688311	0.697680121538235	0.869984778089067	unregulated	undefined	no	yes	5p-tailed mirtron
hsa-miR-362-3p	MIMAT0004683	43.8564093511414	-0.189871188355477	0.819714888712268	0.69806596200632	0.869984778089067	unregulated	high_conf	yes	no
hsa-miR-3121-3p	MIMAT0014983	32.6020894627483	0.181380044714302	0.872996932871787	0.705554455668092	0.877459268003717	unregulated	undefined	no	no
hsa-miR-5581-3p	MIMAT0022276	69.9728977035323	0.195650337704482	0.681136770459825	0.705968857318952	0.877459268003717	unregulated	undefined	yes	no
hsa-miR-1269a	MIMAT0005923	18.0932801527205	-0.184019701762886	0.821533688781792	0.707401796938244	0.87805533016189	unregulated	undefined	yes	no
hsa-miR-96-5p	MIMAT0000095	4194.79980611393	0.100189847955961	0.268507958458636	0.709003668706992	0.878859190954427	unregulated	high_conf	yes	no
hsa-miR-1914-5p	MIMAT0007889	114.944304419666	-0.186728893845489	0.695031215303856	0.710316301171727	0.879302840563388	unregulated	high_conf	yes	no
hsa-miR-3140-3p	MIMAT0015008	9.00464897987321	0.101594451706424	0.991156740246289	0.711457233235915	0.879533035986951	unregulated	high_conf	yes	no
hsa-miR-7113-3p	MIMAT0028124	7.03220184929491	-0.113689393621599	0.973745388802466	0.713137522031228	0.880428495698072	unregulated	undefined	no	yes	5p-tailed mirtron
hsa-miR-6509-5p	MIMAT0025474	199.694449481012	-0.159524671936055	0.524020372119591	0.719273205519843	0.880772393941435	unregulated	high_conf	no	no
hsa-miR-215-3p	MIMAT0026476	24.4903209650202	0.17310256711514	0.87477210138473	0.716597805592713	0.880772393941435	unregulated	undefined	yes	no
hsa-miR-6786-3p	MIMAT0027473	49.093897462183	0.18768187976838	0.739672274517586	0.719723658735032	0.880772393941435	unregulated	undefined	no	yes	5p-tailed mirtron
hsa-miR-4767	MIMAT0019919	14.381213124787	-0.1279224948612	0.951328740353681	0.720110328597069	0.880772393941435	unregulated	undefined	no	no
hsa-miR-4717-3p	MIMAT0019830	99.7653824485451	0.1773682966329	0.595380345382668	0.717983323950325	0.880772393941435	unregulated	undefined	no	no
hsa-miR-7-5p	MIMAT0000252	29.238750748387	0.181239607647612	0.843928861763165	0.715560291741373	0.880772393941435	unregulated	high_conf	yes	no
hsa-miR-4485-3p	MIMAT0019019	30.3105095136456	0.17493122316651	0.871598288638252	0.715446873672221	0.880772393941435	unregulated	undefined	no	no
hsa-miR-6750-3p	MIMAT0027401	34.9084501756966	0.174388580776785	0.857512565175519	0.721814399099496	0.881685758051241	unregulated	undefined	no	yes	5p-tailed mirtron
hsa-miR-548am-3p	MIMAT0019076	17.0240375654392	-0.110540657337744	0.968817526146548	0.726267302013006	0.882005605778295	unregulated	high_conf	no	no
hsa-miR-589-5p	MIMAT0004799	8831.07763471023	-0.0647329602057176	0.190002243376893	0.727517169709554	0.882005605778295	unregulated	high_conf	yes	no
hsa-miR-5001-3p	MIMAT0021022	32.1891425348593	-0.162517292935648	0.857754345211602	0.727627664266231	0.882005605778295	unregulated	high_conf	no	no
hsa-miR-6732-3p	MIMAT0027366	63.2441926391081	-0.17230927137334	0.648637592854333	0.7278222154088	0.882005605778295	unregulated	undefined	no	yes	5p-tailed mirtron
hsa-miR-6735-5p	MIMAT0027371	62.9814047414753	-0.165480474349601	0.852059330321266	0.723869072547834	0.882005605778295	unregulated	high_conf	no	yes	5p-tailed mirtron
hsa-miR-4671-5p	MIMAT0019752	9.30864882194627	0.123145804325877	0.964047053034389	0.725589471086978	0.882005605778295	unregulated	undefined	no	no
hsa-miR-769-3p	MIMAT0003887	9.54150795767462	0.0962888860927483	0.988258992984995	0.732417587895863	0.885244879858386	unregulated	high_conf	yes	no
hsa-miR-6814-3p	MIMAT0027529	9.18258684120986	-0.100979550480294	0.977026563203447	0.732330520097732	0.885244879858386	unregulated	undefined	no	yes	5p-tailed mirtron
hsa-miR-6881-3p	MIMAT0027663	7.67354746321107	0.0903704863448809	0.992186348416035	0.733843581793692	0.88580594866578	unregulated	undefined	no	yes	5p-tailed mirtron
hsa-miR-550a-3p	MIMAT0003257	1489.70189469791	0.0841899585110527	0.254912106695936	0.73519630931454	0.88627722628101	unregulated	high_conf	yes	no
hsa-miR-27a-5p	MIMAT0004501	7.8703330743178	0.0897430941238195	0.991647596669395	0.737087941809422	0.887396071119578	unregulated	high_conf	yes	no
hsa-miR-548ag	MIMAT0018969	138.055093174316	0.159874331275171	0.575603307410064	0.740202702003797	0.889982622122059	unregulated	undefined	no	no
hsa-miR-26a-1-3p	MIMAT0004499	20.5588735584084	0.153559709681796	0.879191238886318	0.744321812301131	0.892604673345497	unregulated	high_conf	yes	no
hsa-miR-3942-5p	MIMAT0018358	56.0314408625421	-0.161682367665554	0.792712264226085	0.743483874998455	0.892604673345497	unregulated	high_conf	yes	no
hsa-miR-6818-3p	MIMAT0027537	16.355326564737	-0.120696939086404	0.936525289922068	0.748726328957777	0.896679076606046	unregulated	undefined	no	yes	5p-tailed mirtron
hsa-miR-26a-2-3p	MIMAT0004681	28.3196078575223	0.136651262643228	0.919835397370725	0.749666546131004	0.896679076606046	unregulated	high_conf	yes	no
hsa-miR-1288-5p	MIMAT0026743	18.1422769319157	-0.0925203869740798	0.97504385679766	0.752470727977224	0.898865811241275	unregulated	undefined	no	no
hsa-miR-937-3p	MIMAT0004980	808.791718120295	-0.100505149484941	0.344511309340576	0.753780846085974	0.899264454980806	unregulated	high_conf	no	yes	3p-tailed mirtron
hsa-miR-548ar-3p	MIMAT0022266	12.9137052828082	0.112263817153416	0.953317595047725	0.761763951981316	0.899661161818896	unregulated	high_conf	no	no
hsa-miR-642a-5p	MIMAT0003312	32.5880485795762	0.1482312415979	0.846151294591749	0.764593155455876	0.899661161818896	unregulated	high_conf	yes	no
hsa-miR-23b-5p	MIMAT0004587	14.7639415754946	-0.104955591113832	0.953780965127208	0.759536987201365	0.899661161818896	unregulated	undefined	yes	no
hsa-miR-6889-3p	MIMAT0027679	56.4699953597438	0.156143308991911	0.676961675800833	0.762793393631921	0.899661161818896	unregulated	undefined	no	yes	5p-tailed mirtron
hsa-miR-6721-5p	MIMAT0025852	19.7346597451125	0.131632300591216	0.908023698824891	0.765352258293609	0.899661161818896	unregulated	undefined	no	no
hsa-miR-548ab	MIMAT0018928	70.7420142069749	-0.142037224022327	0.838835528649617	0.763011050202347	0.899661161818896	unregulated	undefined	no	no
hsa-miR-320c	MIMAT0005793	554.650919206426	-0.103940507206302	0.375366026587354	0.765835342959842	0.899661161818896	unregulated	undefined	yes	no
hsa-miR-616-5p	MIMAT0003284	278.634061018974	-0.121273648165413	0.438115833323362	0.756555872615093	0.899661161818896	unregulated	high_conf	yes	no
hsa-miR-664a-5p	MIMAT0005948	62.3397038252062	0.162626671369801	0.773758130679574	0.75555416040119	0.899661161818896	unregulated	high_conf	no	no
hsa-miR-592	MIMAT0003260	21.545626936547	-0.12052025289682	0.923697242322398	0.759568584372196	0.899661161818896	unregulated	undefined	yes	no
hsa-miR-3129-5p	MIMAT0014992	7.12814016664525	0.0891181123195406	0.983352469195686	0.760881953002906	0.899661161818896	unregulated	undefined	no	no
hsa-miR-3911	MIMAT0018185	20.5968276240852	0.112464267950082	0.954143215142494	0.762001421855227	0.899661161818896	unregulated	undefined	no	no
hsa-miR-574-3p	MIMAT0003239	368.217599638224	-0.112269053061189	0.427918994199299	0.769330984017302	0.902616351948962	unregulated	high_conf	yes	no
hsa-miR-3130-3p	MIMAT0014994	137.788737321827	0.136250067194848	0.546052958043787	0.771548671889472	0.902917823138759	unregulated	high_conf	no	no
hsa-miR-2278	MIMAT0011778	9.09127190879416	-0.0864652725889941	0.973611751715169	0.770656965056583	0.902917823138759	unregulated	undefined	no	no
hsa-miR-501-5p	MIMAT0002872	133.129221131514	-0.134457338229114	0.593012959202265	0.776580753323971	0.906503008632924	unregulated	high_conf	yes	no
hsa-miR-4797-3p	MIMAT0019973	13.4924960455321	-0.0916549861706582	0.962394675640282	0.775983007709246	0.906503008632924	unregulated	undefined	no	no
hsa-miR-4646-3p	MIMAT0019708	12.9395196336726	0.10397934414756	0.953388218266691	0.777652955096646	0.906605533726597	unregulated	undefined	no	yes	5p-tailed mirtron
hsa-miR-891a-5p	MIMAT0004902	64.8814559042597	0.142789740205453	0.668066934369988	0.782429476140779	0.911020919754308	unregulated	undefined	no	no
hsa-miR-4761-5p	MIMAT0019908	8.46474077136576	0.0927906615101809	0.965023867094593	0.784508833941381	0.911541686390093	unregulated	high_conf	no	no
hsa-miR-2110	MIMAT0010133	496.34253857565	0.0809169260410499	0.307567226403691	0.784856196859222	0.911541686390093	unregulated	high_conf	no	no
hsa-miR-4753-5p	MIMAT0019890	60.9012170302386	-0.13571093861611	0.697947506501844	0.786307597851558	0.912077201034364	unregulated	undefined	no	no
hsa-miR-542-5p	MIMAT0003340	141.292389962328	-0.125651464343746	0.572495478654703	0.78748809623301	0.912297530352959	unregulated	high_conf	yes	no
hsa-miR-196a-3p	MIMAT0004562	993.755139288165	0.0755590500058693	0.291797255766845	0.78904137720443	0.912948628649849	unregulated	high_conf	yes	no
hsa-miR-374a-5p	MIMAT0000727	2792.55293335079	0.065137949698529	0.248851074348993	0.794018451302666	0.913560496402435	unregulated	high_conf	yes	no
hsa-miR-561-5p	MIMAT0022706	4850.19176114618	-0.0460568762380274	0.178179841143854	0.790962697160187	0.913560496402435	unregulated	high_conf	yes	no
hsa-miR-5010-3p	MIMAT0021044	125.016018983855	0.131776180176923	0.633752117058326	0.795292079408831	0.913560496402435	unregulated	high_conf	no	yes	5p-tailed mirtron
hsa-miR-3691-5p	MIMAT0018120	547.94215459851	-0.0824038261264322	0.344319735241725	0.796513657558258	0.913560496402435	unregulated	undefined	no	no
hsa-miR-369-3p	MIMAT0000721	14.3919478035786	-0.0886528512300088	0.950317925376036	0.796153516330291	0.913560496402435	unregulated	high_conf	yes	no
hsa-miR-130a-3p	MIMAT0000425	57.7625312370568	-0.129532779120829	0.644284656326039	0.792154808812727	0.913560496402435	unregulated	high_conf	yes	no
hsa-miR-491-5p	MIMAT0002807	22.6961953232158	0.111886364578766	0.917878726138475	0.794079398446965	0.913560496402435	unregulated	high_conf	yes	no
hsa-miR-7976	MIMAT0031179	285.799003080546	-0.093351783607768	0.403770752153451	0.798245582382721	0.914408185789162	unregulated	undefined	no	no
hsa-miR-580-3p	MIMAT0003245	178.455864359464	-0.126157937183195	0.68774723023726	0.799638029924594	0.914865373367144	unregulated	undefined	yes	no
hsa-miR-548d-3p	MIMAT0003323	15.3623872316196	0.0973588620652143	0.939409093323033	0.804795695682043	0.916486307109086	unregulated	high_conf	no	no
hsa-miR-4786-3p	MIMAT0019955	7.03284066867326	-0.0690419950934281	0.977917025927537	0.804889283292193	0.916486307109086	unregulated	high_conf	no	no
hsa-miR-92a-3p	MIMAT0000092	3740438.8051966	0.0322929731813393	0.130973688261856	0.806030302669228	0.916486307109086	unregulated	high_conf	yes	no
hsa-miR-4757-5p	MIMAT0019901	8.23138688581637	0.0675793202916026	0.98733421457339	0.805458311125239	0.916486307109086	unregulated	undefined	no	no
hsa-miR-6877-3p	MIMAT0027655	15.9884288416974	0.0998592567687284	0.933251321048273	0.804646383295606	0.916486307109086	unregulated	undefined	no	yes	5p-tailed mirtron
hsa-miR-2116-5p	MIMAT0011160	11.8746933414567	0.0729217404931204	0.978545345185445	0.811412399487104	0.921409423001674	unregulated	high_conf	yes	no
hsa-miR-616-3p	MIMAT0004805	32.1953169837479	-0.101444729024906	0.887785707398654	0.812360967945015	0.921409423001674	unregulated	high_conf	yes	no
hsa-miR-6769b-3p	MIMAT0027621	75.4946323359798	0.119314419839116	0.627758886355496	0.813750261247494	0.921849926948268	unregulated	undefined	no	yes	5p-tailed mirtron
hsa-miR-1292-5p	MIMAT0005943	196.390712805307	0.0964213235289285	0.454600922512765	0.815342544408539	0.922519021376246	unregulated	undefined	no	yes	5p-tailed mirtron
hsa-miR-3122	MIMAT0014984	15.7232186830122	-0.0758987979478101	0.955389855103103	0.817237276444627	0.923528259638651	unregulated	undefined	no	no
hsa-miR-184	MIMAT0000454	65.1678197841085	-0.109404404894061	0.773560247407125	0.823283991602689	0.927504921897533	unregulated	undefined	yes	no
hsa-miR-4766-3p	MIMAT0019918	83.6805206979667	0.118547865267769	0.736124470332059	0.822350403263195	0.927504921897533	unregulated	undefined	yes	no
hsa-miR-1271-3p	MIMAT0022712	11.6938170036382	-0.0674512378323561	0.963268437895997	0.828188930563135	0.927504921897533	unregulated	high_conf	yes	no
hsa-miR-6862-3p	MIMAT0027626	13.2085983674985	0.0753566069431135	0.965647840807098	0.824015191411368	0.927504921897533	unregulated	undefined	no	yes	two-tailed mirtron
hsa-miR-598-3p	MIMAT0003266	668.417168148541	0.0729688073706683	0.362364686106086	0.828510075567752	0.927504921897533	unregulated	high_conf	yes	no
hsa-miR-6886-5p	MIMAT0027672	11.0413768615295	-0.0655144964026177	0.964273701021529	0.831565888820387	0.927504921897533	unregulated	undefined	no	yes	5p-tailed mirtron
hsa-miR-3130-5p	MIMAT0014995	129.076524356648	0.108578549080414	0.628413743365822	0.830736081092737	0.927504921897533	unregulated	high_conf	no	no
hsa-miR-5584-5p	MIMAT0022283	15.4099633480411	-0.0774546464224536	0.940971078357243	0.827514965731147	0.927504921897533	unregulated	undefined	no	no
hsa-miR-6755-5p	MIMAT0027410	18.5809651305552	0.0932495512167173	0.907809474778261	0.831833947326126	0.927504921897533	unregulated	undefined	no	yes	5p-tailed mirtron
hsa-miR-4749-3p	MIMAT0019886	22.4698086078112	-0.0812210208169862	0.922297444345976	0.831541088270297	0.927504921897533	unregulated	high_conf	no	yes	5p-tailed mirtron
hsa-miR-4474-3p	MIMAT0019001	30.1626632212906	0.0948231669128977	0.905713469452316	0.83144814457148	0.927504921897533	unregulated	undefined	no	no
hsa-miR-933	MIMAT0004976	19.2174690753462	0.0884730977315586	0.923817909990119	0.832920390292964	0.927593324618887	unregulated	undefined	no	no
hsa-miR-4785	MIMAT0019949	8.43016459975204	-0.0728200331085777	0.944911572385456	0.83545810753729	0.928174809459402	unregulated	undefined	no	no
hsa-miR-1262	MIMAT0005914	411.258312301165	0.0697567586856969	0.349958200576567	0.834667060312654	0.928174809459402	unregulated	undefined	no	no
hsa-miR-548a-5p	MIMAT0004803	14.2753561849562	-0.076326242365313	0.928071279410091	0.839103970077733	0.931102116194689	unregulated	high_conf	no	no
hsa-miR-942-5p	MIMAT0004985	2908.3197575856	-0.0381902427505606	0.195252603908924	0.840805116183869	0.931867042124361	unregulated	high_conf	no	no
hsa-miR-4755-3p	MIMAT0019896	16.9110194376526	0.0778992054447166	0.93937817487823	0.843302007685834	0.933510996488766	unregulated	high_conf	no	no
hsa-miR-605-3p	MIMAT0026621	100.273173274955	-0.0947103256978548	0.787941622522466	0.844379992144148	0.933582200197792	unregulated	high_conf	yes	no
hsa-miR-5189-3p	MIMAT0027088	41.2254211086816	-0.0791632955993453	0.888445150497936	0.849879573917244	0.935172147643706	unregulated	undefined	no	no
hsa-miR-3168	MIMAT0015043	35.6965494467264	0.0951138200377671	0.843739234014504	0.84864169376196	0.935172147643706	unregulated	undefined	no	no
hsa-miR-3160-3p	MIMAT0015034	20.6416004630992	-0.0802050073823718	0.893205765248525	0.847923522822239	0.935172147643706	unregulated	undefined	no	no
hsa-miR-27a-3p	MIMAT0000084	3833.5783307875	0.0346699413068636	0.183653438150493	0.849703140028367	0.935172147643706	unregulated	high_conf	yes	no
hsa-miR-548j-5p	MIMAT0005875	47.2336407412552	-0.0737783323372061	0.887114496013779	0.859448199554251	0.940483658395136	unregulated	high_conf	no	no
hsa-miR-125a-5p	MIMAT0000443	57410.0866071371	-0.0240727017754035	0.139072157131611	0.859658946972438	0.940483658395136	unregulated	high_conf	yes	no
hsa-miR-629-5p	MIMAT0004810	370.818624261908	-0.0670998994019336	0.431970250957022	0.860335588712963	0.940483658395136	unregulated	high_conf	yes	no
hsa-miR-6735-3p	MIMAT0027372	10.8317075815865	0.0692502338571548	0.943472280141329	0.856917963898118	0.940483658395136	unregulated	high_conf	no	yes	5p-tailed mirtron
hsa-miR-7110-3p	MIMAT0028118	8.38013493585843	-0.0550147599475114	0.95893251393741	0.861854731471764	0.940483658395136	unregulated	undefined	no	yes	5p-tailed mirtron
hsa-miR-450a-2-3p	MIMAT0031074	33.4556647206716	-0.0802418918736232	0.859080844145631	0.856820125127623	0.940483658395136	unregulated	high_conf	yes	no
hsa-miR-12132	MIMAT0049026	10.6156227075447	0.0588091840040215	0.96635377453434	0.861074164134017	0.940483658395136	unregulated	undefined	no	no
hsa-miR-4424	MIMAT0018939	83.8020622003162	0.0893290966952667	0.811123127752957	0.863863140734867	0.941559707238832	unregulated	undefined	yes	no
hsa-miR-6831-5p	MIMAT0027562	26.9778727337479	0.0724102171564085	0.921110930131236	0.865201405614422	0.941903657885204	unregulated	undefined	no	yes	mirtron
hsa-miR-1301-3p	MIMAT0005797	2902.26539453902	-0.0530701808303694	0.329077397244568	0.869987426393958	0.943767278808993	unregulated	high_conf	yes	no
hsa-miR-3684	MIMAT0018112	49.8539663951838	-0.0820922132426178	0.700892650435849	0.867955303018264	0.943767278808993	unregulated	undefined	no	no
hsa-miR-892a	MIMAT0004907	10.8806914856635	0.0500483915313063	0.978655237848048	0.869342212949049	0.943767278808993	unregulated	undefined	yes	no
hsa-miR-3941	MIMAT0018357	12.920853792637	0.0557248102845807	0.962318385566642	0.873046015688084	0.944054489573606	unregulated	undefined	no	no
hsa-miR-597-5p	MIMAT0003265	8.90258951529605	-0.0553837291529219	0.942220616092172	0.873327280257017	0.944054489573606	unregulated	high_conf	no	no
hsa-miR-3129-3p	MIMAT0019202	18.9946708953133	0.0686123143173736	0.921486810427094	0.871843704390449	0.944054489573606	unregulated	undefined	no	no
hsa-miR-203a-3p	MIMAT0000264	28.0969887008453	-0.0646479791957494	0.878661189401214	0.879009416949831	0.949082852298704	unregulated	high_conf	yes	no
hsa-miR-6793-3p	MIMAT0027487	7.66095189313629	-0.0410452021559902	0.973052165865878	0.882216017376841	0.950128826660917	unregulated	high_conf	no	yes	5p-tailed mirtron
hsa-miR-3180-5p	MIMAT0015057	160.806025545488	0.0619133989750273	0.46037263880439	0.882721285581231	0.950128826660917	unregulated	high_conf	yes	no
hsa-miR-6816-3p	MIMAT0027533	9.793084558939	0.0484631834710381	0.969682213944211	0.883073046277681	0.950128826660917	unregulated	undefined	no	yes	5p-tailed mirtron
hsa-miR-548bc	MIMAT0039765	1425.53810504286	-0.0371263891002982	0.271804029707237	0.884816197424546	0.950893486380405	unregulated	undefined	no	no
hsa-miR-149-3p	MIMAT0004609	9.74921189289605	0.0479726731092477	0.966278752785758	0.887138903498073	0.952278473335344	unregulated	high_conf	yes	no
hsa-miR-32-3p	MIMAT0004505	152.606968232818	0.0677114005169522	0.574238227763111	0.890604108183948	0.954885196318296	unregulated	high_conf	yes	no
hsa-miR-153-3p	MIMAT0000439	331.949112644451	0.0613798521800571	0.505592649515989	0.891818047559542	0.955074909072486	unregulated	high_conf	yes	no
hsa-miR-4467	MIMAT0018994	462.334680246077	0.0477879837572459	0.374165271106913	0.893882204939404	0.955274466952374	unregulated	undefined	no	no
hsa-miR-500a-5p	MIMAT0004773	55.1548312774357	-0.0642034705121673	0.76095003076354	0.894078817060745	0.955274466952374	unregulated	high_conf	yes	no
hsa-miR-3177-3p	MIMAT0015054	433.214175752603	0.0441618953635571	0.353912152246325	0.895329521648327	0.955502305258528	unregulated	high_conf	no	no
hsa-miR-378f	MIMAT0018932	21.2542020556097	0.0675167973604985	0.788502090972346	0.897678273476646	0.956900104018508	unregulated	undefined	no	no
hsa-miR-676-5p	MIMAT0018203	113.572898852648	0.0607886327009695	0.564790551789779	0.901043719041028	0.959377185244841	unregulated	high_conf	yes	no
hsa-miR-570-3p	MIMAT0003235	24.9797215397566	-0.0452442199944452	0.909105473785329	0.905484307933389	0.961881254448272	unregulated	undefined	no	no
hsa-miR-3663-5p	MIMAT0018084	29.1173452871239	0.0600000467315136	0.854756346178996	0.904626471780871	0.961881254448272	unregulated	high_conf	yes	no
hsa-miR-4725-3p	MIMAT0019844	7.24076547811885	-0.0327794923022883	0.963922155788544	0.910900719592648	0.966103720593984	unregulated	undefined	no	no
hsa-miR-216b-5p	MIMAT0004959	13.4654100268896	-0.0339758579309905	0.955347822620406	0.911557147878579	0.966103720593984	unregulated	undefined	yes	no
hsa-miR-1234-3p	MIMAT0005589	26.1681249674405	-0.0438333557795451	0.877662326745533	0.9156783031438	0.969355996776368	unregulated	undefined	no	yes	5p-tailed mirtron
hsa-miR-3133	MIMAT0014998	11.0780736713719	-0.0300565098525182	0.961839662083074	0.917563708298824	0.970236711071432	unregulated	undefined	no	no
hsa-miR-548s	MIMAT0014987	69.8435956728531	-0.0452213274301406	0.802700029932772	0.920638283209438	0.971257570258754	unregulated	undefined	no	no
hsa-miR-3120-5p	MIMAT0019198	31.1946662684248	0.0538080565987508	0.756240387043493	0.920298509683215	0.971257570258754	unregulated	undefined	no	no
hsa-miR-6842-3p	MIMAT0027587	33.062947461173	0.0502337809783452	0.83743655850981	0.923019512529555	0.971543966902538	unregulated	high_conf	no	yes	5p-tailed mirtron
hsa-miR-346	MIMAT0000773	260.841555089529	0.0457556127545138	0.52297435801516	0.922967351060299	0.971543966902538	unregulated	undefined	yes	no
hsa-miR-3913-5p	MIMAT0018187	20.9539090529318	-0.040071544289837	0.843480025195709	0.927769455842005	0.972099737008517	unregulated	undefined	no	no
hsa-miR-5583-5p	MIMAT0022281	21.4752696729794	0.0422670415449971	0.91348009364703	0.92543290168674	0.972099737008517	unregulated	high_conf	no	no
hsa-miR-6859-5p	MIMAT0027618	66.8074895310944	0.0502126309981548	0.753249740734297	0.92720422175532	0.972099737008517	unregulated	undefined	no	yes	5p-tailed mirtron
hsa-miR-6857-5p	MIMAT0027614	25.7621270367391	0.041372762836576	0.920466233863739	0.925851520631896	0.972099737008517	unregulated	undefined	no	yes	5p-tailed mirtron
hsa-miR-676-3p	MIMAT0018204	300.215649823464	-0.0281551194331144	0.386961514806219	0.934499976342385	0.974924776781016	unregulated	high_conf	yes	no
hsa-miR-6866-3p	MIMAT0027633	49.0067498252869	0.0439616512119859	0.824207029464693	0.934699867424144	0.974924776781016	unregulated	undefined	no	yes	5p-tailed mirtron
hsa-miR-3944-3p	MIMAT0018360	139.21923897911	-0.035413309016508	0.521101479578743	0.933365642373659	0.974924776781016	unregulated	high_conf	yes	no
hsa-miR-3177-5p	MIMAT0019215	12.0147206345739	-0.0239716372339645	0.958538369602015	0.933346295793087	0.974924776781016	unregulated	high_conf	no	no
hsa-miR-6794-3p	MIMAT0027489	12.1131050156047	0.0307540696084932	0.949163712375708	0.938015192046591	0.975351875155966	unregulated	undefined	no	yes	5p-tailed mirtron
hsa-miR-2114-3p	MIMAT0011157	21.8123149505685	0.0378574181632441	0.886080628413814	0.938286385872081	0.975351875155966	unregulated	high_conf	yes	no
hsa-miR-548aq-5p	MIMAT0022263	40.0145548707975	0.041319851041594	0.849958072183726	0.937036356285672	0.975351875155966	unregulated	high_conf	no	no
hsa-miR-6784-3p	MIMAT0027469	136.104268011184	-0.0311187734529358	0.549148958540716	0.942511685612927	0.978639529255362	unregulated	undefined	no	yes	5p-tailed mirtron
hsa-miR-548j-3p	MIMAT0026737	19.2899566989488	0.0322499513994665	0.91586127428134	0.944211851305987	0.979300805239655	unregulated	high_conf	no	no
hsa-miR-1537-3p	MIMAT0007399	8.40760658792539	0.0229889578273705	0.971240108077275	0.947010361966377	0.980476715388979	unregulated	high_conf	no	no
hsa-miR-7111-3p	MIMAT0028120	20.3478647839038	-0.0245581083991565	0.896646451126827	0.947474784686418	0.980476715388979	unregulated	high_conf	no	yes	5p-tailed mirtron
hsa-miR-6886-3p	MIMAT0027673	12.2115587666726	-0.0162441366572185	0.95952438046539	0.951361008725832	0.983393365921988	unregulated	undefined	no	yes	5p-tailed mirtron
hsa-miR-3690	MIMAT0018119	9.29249966853788	0.0227649685065105	0.9579329895232	0.952790919354501	0.983767305746071	unregulated	undefined	yes	no
hsa-miR-3200-5p	MIMAT0017392	34.6576228022497	-0.0208443871138021	0.856935751667308	0.95742180487732	0.98408677796828	unregulated	high_conf	yes	no
hsa-miR-2277-3p	MIMAT0011777	91.115669455184	-0.0250083145205626	0.596088685718808	0.954704746162209	0.98408677796828	unregulated	high_conf	no	no
hsa-miR-4685-3p	MIMAT0019772	35.3690500905401	-0.0205778447239215	0.85715705236117	0.957822684069919	0.98408677796828	unregulated	undefined	no	yes	5p-tailed mirtron
hsa-miR-6749-3p	MIMAT0027399	29.2366542027714	-0.0162230076477956	0.909356951414195	0.960409834545872	0.98408677796828	unregulated	undefined	no	yes	5p-tailed mirtron
hsa-miR-3144-3p	MIMAT0015015	49.2805635907192	-0.023104713948402	0.672402095721628	0.959271999222868	0.98408677796828	unregulated	high_conf	yes	no
hsa-miR-6894-5p	MIMAT0027688	14.3038710868325	0.02037104665208	0.958666219203811	0.959829736673876	0.98408677796828	unregulated	undefined	no	yes	5p-tailed mirtron
hsa-miR-4504	MIMAT0019040	13.2795194705159	-0.0151006933377042	0.928842530699624	0.961626241519168	0.98408677796828	unregulated	undefined	no	no
hsa-miR-4423-3p	MIMAT0018936	12.674549494115	-0.0123290304935252	0.958071070998881	0.961648317232847	0.98408677796828	unregulated	high_conf	no	no
hsa-miR-3120-3p	MIMAT0014982	56.1360217991292	-0.0176790281512643	0.6964540956896	0.967791718576039	0.984901848407218	unregulated	undefined	no	no
hsa-miR-556-5p	MIMAT0003220	81.2742197341456	0.0233675266662993	0.654324510813539	0.967550841356211	0.984901848407218	unregulated	high_conf	yes	no
hsa-miR-3688-3p	MIMAT0018116	40.6535891393533	0.024955249569417	0.726992152964763	0.965706179532027	0.984901848407218	unregulated	high_conf	no	no
hsa-miR-3135a	MIMAT0015001	8.19657526606776	-0.00965960535004673	0.968444772527887	0.96694855797647	0.984901848407218	unregulated	undefined	no	no
hsa-miR-3928-3p	MIMAT0018205	563.349456433514	-0.0136160493367454	0.367223481924347	0.967169125892548	0.984901848407218	unregulated	high_conf	no	no
hsa-miR-3619-5p	MIMAT0017999	9.64922834679278	-0.00997681481101775	0.925507251126426	0.97347846922932	0.987828639201684	unregulated	high_conf	yes	no
hsa-miR-455-3p	MIMAT0004784	192.921875675151	-0.0116318614154725	0.441455602337396	0.973885346791671	0.987828639201684	unregulated	undefined	yes	no
hsa-miR-6820-5p	MIMAT0027540	16.3521472318066	-0.00955847738223108	0.923584583771169	0.973222628834267	0.987828639201684	unregulated	high_conf	no	yes	5p-tailed mirtron
hsa-miR-548v	MIMAT0015020	11.141564421447	0.0134167950535144	0.960766033070003	0.975436043460852	0.988313086938883	unregulated	undefined	no	no
hsa-miR-193a-3p	MIMAT0000459	2798.48322833699	0.00831244876946068	0.263945493228569	0.977445724431098	0.98891667090407	unregulated	high_conf	yes	no
hsa-miR-6865-5p	MIMAT0027630	68.3734342917	-0.00993073041303389	0.772594625165816	0.978179247767218	0.98891667090407	unregulated	undefined	no	yes	5p-tailed mirtron
hsa-miR-9901	MIMAT0039321	127.946113124063	0.0131247342668831	0.559456614376264	0.981622712349412	0.989140610584036	unregulated	undefined	no	no
hsa-miR-6780a-5p	MIMAT0027460	40.9084599177442	0.015138004036563	0.863350333469543	0.981195241050534	0.989140610584036	unregulated	undefined	no	yes	5p-tailed mirtron
hsa-miR-6780b-3p	MIMAT0027573	9.86218209124066	-0.00403107180196408	0.964233009434908	0.981583333029821	0.989140610584036	unregulated	undefined	no	yes	5p-tailed mirtron
hsa-miR-548f-3p	MIMAT0005895	260.449356957719	0.00952700488473812	0.51408945937968	0.986815412657349	0.993286333396085	unregulated	undefined	no	no
hsa-miR-326	MIMAT0000756	104.437932531904	0.0111137870384081	0.750522850919572	0.988664361694571	0.994061001223471	unregulated	undefined	yes	no
hsa-miR-10401-3p	MIMAT0041634	154.706144686582	0.00651031934698442	0.501585202513676	0.990664873429188	0.994810521675337	unregulated	undefined	no	no
hsa-miR-9900	MIMAT0039320	7.01564948648709	0.000106009093914614	0.983529014050472	0.9915700965233	0.994810521675337	unregulated	undefined	no	no
hsa-miR-548av-3p	MIMAT0022304	117.774324663599	-0.00157806881859122	0.512881550436573	0.994083159702387	0.996246561573339	unregulated	high_conf	no	no
hsa-miR-425-3p	MIMAT0001343	808.54914488061	0.00249854640402992	0.350772823142593	0.995913164316224	0.996995678625263	unregulated	high_conf	yes	no
hsa-miR-29b-3p	MIMAT0000100	218.371920649976	0.00231819854025026	0.477150290479109	0.999210391456484	0.999210391456484	unregulated	high_conf	yes	no
hsa-miR-548am-5p	MIMAT0022740	0.532969702296627	0.117433702053194	1.00647097268558	0.704312315592365	NA	unregulated	high_conf	no	no
hsa-miR-15a-3p	MIMAT0004488	3.51942760216969	-0.214335286087653	1.05187458974548	0.174577991304586	NA	unregulated	high_conf	yes	no
hsa-miR-1914-3p	MIMAT0007890	2.08337911878287	-0.175742871136428	1.0292483024111	0.371091018163501	NA	unregulated	high_conf	yes	no
hsa-miR-6841-5p	MIMAT0027584	1.12750408060002	-0.201763830037329	1.0442060418421	0.346781474537479	NA	unregulated	undefined	no	yes	5p-tailed mirtron
hsa-miR-514a-3p	MIMAT0002883	0.724824051814296	-0.19306562474149	1.03947761194655	0.435685091366356	NA	unregulated	high_conf	yes	no
hsa-miR-6864-5p	MIMAT0027628	5.06411123635221	-0.216443997405072	1.05325960750242	0.135529615203652	NA	unregulated	undefined	no	yes	5p-tailed mirtron
hsa-miR-4757-3p	MIMAT0019902	0.241608017271432	-0.159339260950915	1.02514566718382	0.674673965028654	NA	unregulated	undefined	no	no
hsa-miR-509-3p	MIMAT0002881	4.86140263814471	0.0624994886009468	0.988743810882585	0.81438116509494	NA	unregulated	high_conf	yes	no
hsa-miR-29b-1-5p	MIMAT0004514	4.36493443773111	0.219682224061504	1.05269113939922	0.149270619366447	NA	unregulated	high_conf	yes	no
hsa-miR-7703	MIMAT0030018	16.4305232977959	0.326082741194764	1.026349108913	NA	NA	unregulated	undefined	no	no
hsa-miR-4477b	MIMAT0019005	2.17447215544289	-0.210481220399278	1.04940824238535	0.23697387936645	NA	unregulated	undefined	no	no
hsa-miR-4477a	MIMAT0019004	3.46304824755719	-0.214336542694251	1.05187251847133	0.175578524190398	NA	unregulated	undefined	no	no
hsa-miR-96-3p	MIMAT0004510	5.13337137118685	-0.216517956967709	1.0533088054842	0.134132088419814	NA	unregulated	high_conf	yes	no
hsa-miR-4498	MIMAT0019033	3.96617465041121	0.122330772123488	1.00406154853394	0.611705611349309	NA	unregulated	undefined	no	no
hsa-miR-4656	MIMAT0019723	3.74937313079268	0.218126621649946	1.05185513680781	0.166123995240185	NA	unregulated	undefined	no	no
hsa-miR-6795-3p	MIMAT0027491	1.36911209787145	-0.204890903287261	1.04599607456494	0.311470849541934	NA	unregulated	undefined	no	yes	5p-tailed mirtron
hsa-miR-3678-3p	MIMAT0018103	4.98165881281308	0.220872988950192	1.05332980636412	0.135905254669987	NA	unregulated	undefined	no	no
hsa-miR-217-5p	MIMAT0000274	3.03520682016551	0.215785917921732	1.05058487137321	0.191571440398103	NA	unregulated	undefined	yes	no
hsa-miR-18b-5p	MIMAT0001412	6.59324630553931	0.0222637683234697	0.931285439985843	0.958825103864454	NA	unregulated	high_conf	yes	no
hsa-miR-6764-5p	MIMAT0027428	0.966432069085728	-0.199017854496114	1.04266469371955	0.376483323545791	NA	unregulated	undefined	no	yes	5p-tailed mirtron
hsa-miR-6882-3p	MIMAT0027665	4.6807592955372	-0.216045520396499	1.05299453180996	0.143373630541583	NA	unregulated	undefined	no	yes	5p-tailed mirtron
hsa-miR-369-5p	MIMAT0001621	0.483216034542864	-0.182630016215031	1.03439538262013	0.526664725062634	NA	unregulated	high_conf	yes	no
hsa-miR-6878-5p	MIMAT0027656	1.04696807484287	-0.200512821474384	1.04349742358384	0.360879330476848	NA	unregulated	undefined	no	yes	5p-tailed mirtron
hsa-miR-6739-5p	MIMAT0027379	1.12750408060002	-0.201763830037329	1.0442060418421	0.346781474537479	NA	unregulated	undefined	no	yes	5p-tailed mirtron
hsa-miR-5100	MIMAT0022259	1.36911209787145	-0.204890903287261	1.04599607456494	0.311470849541934	NA	unregulated	undefined	no	no
hsa-miR-3158-5p	MIMAT0019211	5.74012329712726	0.062444500238259	0.982942640655211	0.826655515529168	NA	unregulated	high_conf	no	no
hsa-miR-3926	MIMAT0018201	1.42833262125436	0.204342118363397	1.04444616345941	0.305956792922663	NA	unregulated	undefined	no	no
hsa-miR-6761-3p	MIMAT0027423	6.71767242502821	0.119661093300799	1.00265922209675	0.626016938541488	NA	unregulated	undefined	no	yes	5p-tailed mirtron
hsa-miR-4254	MIMAT0016884	0.885896063328584	-0.197356782986041	1.04174834000157	0.393880570899334	NA	unregulated	undefined	no	no
hsa-miR-216b-3p	MIMAT0026721	4.96699436017678	0.220847651050211	1.05331631161503	0.136190356982656	NA	unregulated	undefined	yes	no
hsa-miR-6826-3p	MIMAT0027553	3.62525471607275	0.0827287307668054	0.988247030035263	0.759798685976727	NA	unregulated	undefined	no	yes	5p-tailed mirtron
hsa-miR-6733-3p	MIMAT0027368	1.2885760921143	-0.203912197857345	1.04544286280315	0.322244840002582	NA	unregulated	high_conf	no	yes	5p-tailed mirtron
hsa-miR-4753-3p	MIMAT0019891	0.644288046057152	-0.190223740571816	1.03804565408216	0.461263583642129	NA	unregulated	undefined	no	no
hsa-miR-6778-5p	MIMAT0027456	6.68266236461846	0.176022879060372	1.0257243790318	0.401916939053798	NA	unregulated	undefined	no	yes	5p-tailed mirtron
hsa-miR-6839-5p	MIMAT0027580	1.07124946594077	0.198268947553821	1.04134724533198	0.359898938444688	NA	unregulated	undefined	no	yes	5p-tailed mirtron
hsa-miR-541-5p	MIMAT0004919	0.483216034542864	-0.182630016215031	1.03439538262013	0.526664725062634	NA	unregulated	high_conf	yes	no
hsa-miR-3151-5p	MIMAT0015024	0.483216034542864	-0.182630016215031	1.03439538262013	0.526664725062634	NA	unregulated	undefined	no	no
hsa-miR-34c-3p	MIMAT0004677	0.483216034542864	-0.182630016215031	1.03439538262013	0.526664725062634	NA	unregulated	high_conf	yes	no
hsa-miR-3184-5p	MIMAT0015064	0.241608017271432	-0.159339260950915	1.02514566718382	0.674673965028654	NA	unregulated	undefined	no	no
hsa-miR-6889-5p	MIMAT0027678	6.11913152824329	-0.249545889597206	1.06470556192277	0.0966863339666799	NA	unregulated	undefined	no	yes	5p-tailed mirtron
hsa-miR-1292-3p	MIMAT0022948	5.04961171155542	-0.216472441958484	1.05327315798345	0.135544338930803	NA	unregulated	undefined	no	yes	5p-tailed mirtron
hsa-miR-642b-3p	MIMAT0018444	0.644288046057152	-0.190223740571816	1.03804565408216	0.461263583642129	NA	unregulated	high_conf	no	no
hsa-miR-6516-5p	MIMAT0030417	6.49719937868197	-0.313640234909548	1.08359667340274	0.108960693328062	NA	unregulated	undefined	no	no
hsa-miR-602	MIMAT0003270	4.07423020629169	-0.179591339485436	1.03043255691719	0.347493940567797	NA	unregulated	undefined	no	no
hsa-miR-5000-5p	MIMAT0021019	0.241608017271432	-0.159339260950915	1.02514566718382	0.674673965028654	NA	unregulated	high_conf	no	no
hsa-miR-3153	MIMAT0015026	3.96669975696622	0.0706749825218513	0.990428127957827	0.786691774148277	NA	unregulated	undefined	no	no
hsa-miR-374c-5p	MIMAT0018443	0.241608017271432	-0.159339260950915	1.02514566718382	0.674673965028654	NA	unregulated	undefined	no	no
hsa-miR-499a-3p	MIMAT0004772	0.563752040300008	-0.186740654201448	1.03635424287371	0.491128288947022	NA	unregulated	high_conf	yes	no
hsa-miR-4727-3p	MIMAT0019848	2.8017614892622	-0.212465883020401	1.05066722069061	0.204314186769496	NA	unregulated	undefined	no	no
hsa-miR-3936	MIMAT0018351	6.45255142219437	-0.260236537275817	1.06876947441679	0.0869540092640924	NA	unregulated	undefined	no	no
hsa-miR-4684-5p	MIMAT0019769	0.241608017271432	-0.159339260950915	1.02514566718382	0.674673965028654	NA	unregulated	high_conf	no	no
hsa-miR-1179	MIMAT0005824	4.56244157784848	0.0140070885496331	0.983330453516689	0.964331916153514	NA	unregulated	undefined	no	no
hsa-miR-6890-3p	MIMAT0027681	1.20804008635716	-0.202907811088912	1.04485902535909	0.333963243590259	NA	unregulated	undefined	no	yes	5p-tailed mirtron
hsa-miR-6825-3p	MIMAT0027551	3.92791470844948	0.218607658220972	1.05211408729783	0.160884139471527	NA	unregulated	undefined	no	yes	5p-tailed mirtron
hsa-miR-550b-3p	MIMAT0018445	2.28417129920839	0.145168420512621	1.01334387222896	0.522800546092397	NA	unregulated	undefined	no	no
hsa-miR-4433b-3p	MIMAT0030414	0.563752040300008	-0.186740654201448	1.03635424287371	0.491128288947022	NA	unregulated	high_conf	no	no
hsa-miR-6845-5p	MIMAT0027590	0.80536005757144	-0.195382024850092	1.04069114321504	0.413448916762238	NA	unregulated	undefined	no	yes	5p-tailed mirtron
hsa-miR-4667-5p	MIMAT0019743	2.0134001439286	-0.209676320887407	1.04890838938722	0.248424173360829	NA	unregulated	undefined	no	yes	5p-tailed mirtron
hsa-miR-6836-3p	MIMAT0027575	0.724824051814296	-0.19306562474149	1.03947761194655	0.435685091366356	NA	unregulated	undefined	no	yes	5p-tailed mirtron
hsa-miR-6815-3p	MIMAT0027531	4.19765003305054	0.127299832233599	1.00576217397723	0.593568622223962	NA	unregulated	undefined	no	yes	5p-tailed mirtron
hsa-miR-4520-2-3p	MIMAT0020300	1.80561973942467	-0.208044281649667	1.0479107887829	0.268010601288279	NA	unregulated	undefined	no	no
hsa-miR-4521	MIMAT0019058	2.87594993655377	0.0761791687121256	0.991811929003575	0.766903002003908	NA	unregulated	undefined	no	no
hsa-miR-3164	MIMAT0015038	6.53196900489687	0.212881738184649	1.04588080190511	0.190986845082335	NA	unregulated	undefined	no	no
hsa-miR-1224-3p	MIMAT0005459	4.81122734815828	-0.216192339707552	1.05309220610534	0.140548802755187	NA	unregulated	undefined	no	yes	mirtron
hsa-miR-1277-3p	MIMAT0005933	6.63065793924945	0.269817475487307	1.07115907301334	0.0821912048280927	NA	unregulated	high_conf	yes	no
hsa-miR-6845-3p	MIMAT0027591	1.2885760921143	-0.203912197857345	1.04544286280315	0.322244840002582	NA	unregulated	undefined	no	yes	5p-tailed mirtron
hsa-miR-1915-5p	MIMAT0007891	5.57445396338544	-0.200450788700952	1.04296393628387	0.203068847982372	NA	unregulated	undefined	no	no
hsa-miR-3150a-3p	MIMAT0015023	6.0059311270909	-0.296783231014957	1.07585453557686	0.125509335477915	NA	unregulated	undefined	no	no
hsa-miR-218-2-3p	MIMAT0004566	0.161072011514288	-0.142874503032178	1.02022229174741	0.737092720078447	NA	unregulated	high_conf	yes	no
hsa-miR-1288-3p	MIMAT0005942	2.49178761529753	-0.211541359184903	1.05007613869347	0.219446865310977	NA	unregulated	undefined	no	no
hsa-miR-3677-5p	MIMAT0019221	0.322144023028576	-0.169790304933832	1.02895492443581	0.619080492794499	NA	unregulated	high_conf	no	no
hsa-miR-6856-3p	MIMAT0027613	0.483216034542864	-0.182630016215031	1.03439538262013	0.526664725062634	NA	unregulated	undefined	no	yes	5p-tailed mirtron
hsa-miR-6730-5p	MIMAT0027361	0.644288046057152	-0.190223740571816	1.03804565408216	0.461263583642129	NA	unregulated	undefined	no	yes	5p-tailed mirtron
hsa-miR-574-5p	MIMAT0004795	4.98165881281308	0.220872988950192	1.05332980636412	0.135905254669987	NA	unregulated	high_conf	yes	no
hsa-miR-3619-3p	MIMAT0019219	3.01874278192804	0.21578598730839	1.05058400399711	0.191919851588344	NA	unregulated	high_conf	yes	no
hsa-miR-6824-3p	MIMAT0027549	5.50369569130735	0.0613376887431081	0.988489372728077	0.818595066897452	NA	unregulated	undefined	no	yes	5p-tailed mirtron
hsa-miR-4655-5p	MIMAT0019721	4.54823080641409	-0.225175215188773	1.0488567649733	0.206356053508916	NA	unregulated	undefined	no	no
hsa-miR-6763-5p	MIMAT0027426	6.39085630224065	0.159918746045744	1.01860767836145	0.46847015471725	NA	unregulated	undefined	no	yes	5p-tailed mirtron
hsa-miR-671-5p	MIMAT0003880	23.4000958748594	0.178880521392218	0.960450025732959	NA	NA	unregulated	high_conf	yes	no
hsa-miR-4762-3p	MIMAT0019911	0.80536005757144	-0.195382024850092	1.04069114321504	0.413448916762238	NA	unregulated	undefined	no	no
hsa-miR-4737	MIMAT0019863	0.301029961222835	0.157455832638698	1.0246828625824	0.656163577646813	NA	unregulated	undefined	no	no
hsa-miR-2115-3p	MIMAT0011159	1.20804008635716	-0.202907811088912	1.04485902535909	0.333963243590259	NA	unregulated	high_conf	yes	no
hsa-miR-642b-5p	MIMAT0022736	4.55053555439805	-0.310948925165422	1.07773855915867	0.146747543148771	NA	unregulated	high_conf	no	no
hsa-miR-598-5p	MIMAT0026620	5.24451133583721	-0.216619074817639	1.05337616571795	0.132085967100269	NA	unregulated	high_conf	yes	no
hsa-miR-6753-5p	MIMAT0027406	4.98165881281308	0.220872988950192	1.05332980636412	0.135905254669987	NA	unregulated	undefined	no	yes	two-tailed mirtron
hsa-miR-7155-3p	MIMAT0028221	2.0134001439286	-0.209676320887407	1.04890838938722	0.248424173360829	NA	unregulated	undefined	no	no
hsa-miR-548d-5p	MIMAT0004812	1.20804008635716	-0.202907811088912	1.04485902535909	0.333963243590259	NA	unregulated	high_conf	no	no
hsa-miR-6741-5p	MIMAT0027383	0.161072011514288	-0.142874503032178	1.02022229174741	0.737092720078447	NA	unregulated	high_conf	no	yes	5p-tailed mirtron
hsa-miR-3126-3p	MIMAT0015377	15.5597483989562	0.247542251535658	1.03097353783626	NA	NA	unregulated	high_conf	yes	no
hsa-miR-4691-3p	MIMAT0019782	6.17547882388656	0.152363423856927	1.00478727924142	0.560294985236356	NA	unregulated	undefined	no	no
hsa-miR-5187-3p	MIMAT0021118	6.59107169186366	-0.26704731130127	1.07143692031932	0.0819735177857949	NA	unregulated	high_conf	no	yes	5p-tailed mirtron
hsa-miR-1238-3p	MIMAT0005593	0.563752040300008	-0.186740654201448	1.03635424287371	0.491128288947022	NA	unregulated	undefined	no	no
hsa-miR-4716-3p	MIMAT0019827	3.32110587520872	0.216869366494756	1.0511742541817	0.180098588121182	NA	unregulated	undefined	no	no
hsa-miR-7852-3p	MIMAT0030427	0.563752040300008	-0.186740654201448	1.03635424287371	0.491128288947022	NA	unregulated	undefined	no	no
hsa-miR-6758-5p	MIMAT0027416	3.06681552652004	-0.213311946829719	1.05120908506093	0.191685077187239	NA	unregulated	high_conf	no	yes	5p-tailed mirtron
hsa-miR-6748-5p	MIMAT0027396	0.80536005757144	-0.195382024850092	1.04069114321504	0.413448916762238	NA	unregulated	undefined	no	yes	5p-tailed mirtron
hsa-miR-491-3p	MIMAT0004765	2.90251986113147	-0.212958831427868	1.05098134747914	0.198081522784264	NA	unregulated	high_conf	yes	no
hsa-miR-6742-5p	MIMAT0027385	0.241608017271432	-0.159339260950915	1.02514566718382	0.674673965028654	NA	unregulated	high_conf	no	yes	5p-tailed mirtron
hsa-miR-548a-3p	MIMAT0003251	5.37459690335441	-0.0939636953544544	0.996623149797599	0.694164407320088	NA	unregulated	high_conf	no	no
hsa-miR-664b-5p	MIMAT0022271	0.80536005757144	-0.195382024850092	1.04069114321504	0.413448916762238	NA	unregulated	high_conf	no	no
hsa-miR-4729	MIMAT0019851	0.644288046057152	-0.190223740571816	1.03804565408216	0.461263583642129	NA	unregulated	undefined	no	no
hsa-miR-6884-5p	MIMAT0027668	18.2729382914275	0.223707917803597	1.01359295918129	NA	NA	unregulated	undefined	no	yes	two-tailed mirtron
hsa-miR-6801-3p	MIMAT0027503	1.44964810362859	-0.205656406243621	1.04646280816967	0.301528342735821	NA	unregulated	undefined	no	yes	two-tailed mirtron
hsa-miR-3152-3p	MIMAT0015025	0.322144023028576	-0.169790304933832	1.02895492443581	0.619080492794499	NA	unregulated	undefined	no	no
hsa-miR-5580-5p	MIMAT0022273	0.415777601447215	-0.17436429025157	1.0309031740557	0.578640816694554	NA	unregulated	undefined	no	no
hsa-miR-4501	MIMAT0019037	0.483216034542864	-0.182630016215031	1.03439538262013	0.526664725062634	NA	unregulated	undefined	no	no
hsa-miR-4709-5p	MIMAT0019811	0.322144023028576	-0.169790304933832	1.02895492443581	0.619080492794499	NA	unregulated	high_conf	no	no
hsa-miR-3185	MIMAT0015065	2.26439036946049	0.212095943340712	1.04857592892291	0.230995089994129	NA	unregulated	undefined	no	no
hsa-miR-3181	MIMAT0015061	6.73102705912441	-0.262782796594196	1.06981308502128	0.0829374636734581	NA	unregulated	undefined	no	no
hsa-miR-3183	MIMAT0015063	6.90239904010686	0.125209097632247	0.992970888090249	0.654186179165787	NA	unregulated	undefined	no	no
hsa-miR-1224-5p	MIMAT0005458	1.94596171083295	-0.209229571868726	1.0486341156838	0.254125537852296	NA	unregulated	undefined	no	yes	mirtron
hsa-miR-4639-3p	MIMAT0019698	0.392567375235465	-0.0467903276799514	0.992190744227444	0.855587620288241	NA	unregulated	undefined	no	yes	5p-tailed mirtron
hsa-miR-5582-5p	MIMAT0022279	6.32162918567954	0.222824173667023	1.05435940910654	0.114179101446126	NA	unregulated	undefined	no	no
hsa-miR-1915-3p	MIMAT0007892	0.553195009397137	-0.0859809542920348	0.997963269836152	0.742653541540672	NA	unregulated	undefined	no	no
hsa-miR-345-3p	MIMAT0022698	0.483216034542864	-0.182630016215031	1.03439538262013	0.526664725062634	NA	unregulated	high_conf	yes	no
hsa-miR-584-5p	MIMAT0003249	5.41898367936365	0.221592146948984	1.0537115266952	0.127888882758373	NA	unregulated	high_conf	yes	no
hsa-miR-4768-3p	MIMAT0019921	0.40268002878572	-0.177153197847051	1.03196776166782	0.570020407257893	NA	unregulated	undefined	no	no
hsa-miR-4782-3p	MIMAT0019945	2.85978463161693	0.215142520888258	1.05023349390769	0.19886389316003	NA	unregulated	undefined	no	no
hsa-miR-6780a-3p	MIMAT0027461	1.2885760921143	-0.203912197857345	1.04544286280315	0.322244840002582	NA	unregulated	undefined	no	yes	5p-tailed mirtron
hsa-miR-4714-3p	MIMAT0019823	4.57444789406077	-0.215966116103484	1.05294196691937	0.145309394774243	NA	unregulated	undefined	no	no
hsa-miR-31-3p	MIMAT0004504	4.83055543612899	-0.216218453308942	1.05310960150207	0.140090410627775	NA	unregulated	high_conf	yes	no
hsa-miR-7111-5p	MIMAT0028119	0.322144023028576	-0.169790304933832	1.02895492443581	0.619080492794499	NA	unregulated	high_conf	no	yes	5p-tailed mirtron
hsa-miR-6750-5p	MIMAT0027400	0.563752040300008	-0.186740654201448	1.03635424287371	0.491128288947022	NA	unregulated	undefined	no	yes	5p-tailed mirtron
hsa-miR-363-3p	MIMAT0000707	3.92494330706485	0.218641830114305	1.0521321783415	0.160736900872456	NA	unregulated	high_conf	yes	no
hsa-miR-4676-5p	MIMAT0019758	5.41853930201103	0.221591477459014	1.05371117173789	0.127896437928912	NA	unregulated	high_conf	no	no
hsa-miR-3192-5p	MIMAT0015076	5.03532897919799	-0.28085805549195	1.07620477938205	0.0951045826711036	NA	unregulated	undefined	no	no
hsa-miR-3192-3p	MIMAT0027027	2.89929620725718	-0.213048387414566	1.05103647971644	0.197459139635666	NA	unregulated	undefined	no	no
hsa-miR-1909-3p	MIMAT0007883	1.61072011514288	-0.207048021643253	1.04730168638665	0.283747445323057	NA	unregulated	undefined	no	yes	3p-tailed mirtron
hsa-miR-145-5p	MIMAT0000437	0.966432069085728	-0.199017854496114	1.04266469371955	0.376483323545791	NA	unregulated	high_conf	yes	no
hsa-miR-7152-5p	MIMAT0028214	6.31134790057925	0.223540818030538	1.03541805998999	0.335586699188335	NA	unregulated	undefined	no	no
hsa-miR-3613-3p	MIMAT0017991	5.88900686423481	-0.00767614822484088	0.979124170286394	0.970226104486134	NA	unregulated	high_conf	yes	no
hsa-miR-371a-5p	MIMAT0004687	5.31115974843391	0.221422721093796	1.05362173125219	0.129775675884647	NA	unregulated	undefined	yes	no
hsa-miR-409-3p	MIMAT0001639	2.67515775612826	-0.180164695799711	1.03151662519777	0.322879266905288	NA	unregulated	high_conf	yes	no
hsa-miR-4436b-5p	MIMAT0019940	0.644288046057152	-0.190223740571816	1.03804565408216	0.461263583642129	NA	unregulated	undefined	no	no
hsa-miR-4423-5p	MIMAT0019232	0.40268002878572	-0.177153197847051	1.03196776166782	0.570020407257893	NA	unregulated	high_conf	no	no
hsa-miR-3198	MIMAT0015083	6.24895521798781	0.222714339531908	1.05430216925533	0.115280304392902	NA	unregulated	undefined	no	no
hsa-miR-6850-3p	MIMAT0027601	2.88781122866231	0.215257369074699	1.0502958192979	0.197620365439661	NA	unregulated	undefined	no	yes	3p-tailed mirtron
hsa-miR-219b-3p	MIMAT0019748	6.4573799853683	-0.260978424774913	1.06906228467993	0.0863581175852351	NA	unregulated	high_conf	yes	no
hsa-miR-7106-3p	MIMAT0028110	3.62683680704271	0.0492994923875468	0.987049145416948	0.854085239904347	NA	unregulated	undefined	no	yes	5p-tailed mirtron
hsa-miR-5009-3p	MIMAT0021042	0.231495363721177	0.0324417243856074	0.993520481625891	0.979546101160298	NA	unregulated	undefined	no	no
hsa-miR-548p	MIMAT0005934	4.62990727442353	0.0623048820260253	0.988752626693162	0.814696676742778	NA	unregulated	undefined	no	no
hsa-miR-885-5p	MIMAT0004947	5.43453688670518	0.221615517238294	1.0537239180225	0.127624772886434	NA	unregulated	high_conf	yes	no
hsa-miR-3664-3p	MIMAT0019220	3.56105381945684	-0.189583979438043	1.03662679549293	0.271127222949842	NA	unregulated	high_conf	no	no
hsa-miR-4524a-5p	MIMAT0019062	0.40268002878572	-0.177153197847051	1.03196776166782	0.570020407257893	NA	unregulated	high_conf	yes	no
hsa-miR-888-5p	MIMAT0004916	0.80536005757144	-0.195382024850092	1.04069114321504	0.413448916762238	NA	unregulated	high_conf	yes	no
hsa-miR-4749-5p	MIMAT0019885	4.06390447650828	0.21899087637134	1.05231987245334	0.156908166826295	NA	unregulated	high_conf	no	yes	5p-tailed mirtron
hsa-miR-548t-5p	MIMAT0015009	1.78541577656795	0.208323827438468	1.04655049486536	0.268091785703831	NA	unregulated	undefined	no	no
hsa-miR-4659a-3p	MIMAT0019727	4.12480585975685	-0.193627290867458	1.03892663298598	0.247132781045512	NA	unregulated	high_conf	no	no
hsa-miR-5579-5p	MIMAT0022269	0.966432069085728	-0.199017854496114	1.04266469371955	0.376483323545791	NA	unregulated	undefined	yes	no
hsa-miR-4744	MIMAT0019875	3.45016746733504	-0.214181206713302	1.05177192424449	0.177150258908014	NA	unregulated	undefined	no	no
hsa-miR-5698	MIMAT0022491	0.40268002878572	-0.177153197847051	1.03196776166782	0.570020407257893	NA	unregulated	undefined	no	no
hsa-miR-4635	MIMAT0019692	0.563752040300008	-0.186740654201448	1.03635424287371	0.491128288947022	NA	unregulated	undefined	no	no
hsa-miR-6754-3p	MIMAT0027409	4.78983882368552	-0.237780623980395	1.0529956985881	0.189283081399835	NA	unregulated	undefined	no	yes	5p-tailed mirtron
hsa-miR-6806-3p	MIMAT0027513	0.80536005757144	-0.195382024850092	1.04069114321504	0.413448916762238	NA	unregulated	undefined	no	yes	5p-tailed mirtron
hsa-miR-100-3p	MIMAT0004512	5.13261817077711	0.221132303936601	1.05346763593605	0.133018458357636	NA	unregulated	high_conf	yes	no
hsa-miR-653-3p	MIMAT0026625	5.52591599130237	0.00931135808167092	0.983735862807506	0.979554949036679	NA	unregulated	high_conf	yes	no
hsa-miR-4750-3p	MIMAT0022979	2.0134001439286	-0.209676320887407	1.04890838938722	0.248424173360829	NA	unregulated	undefined	no	yes	5p-tailed mirtron
hsa-miR-101-2-5p	MIMAT0037312	6.24895521798781	0.222714339531908	1.05430216925533	0.115280304392902	NA	unregulated	high_conf	yes	no
hsa-miR-6511a-5p	MIMAT0025478	5.92566700155297	-0.228121773959621	1.05723883909585	0.11317856449126	NA	unregulated	high_conf	no	yes	5p-tailed mirtron
hsa-miR-6878-3p	MIMAT0027657	6.04732975946478	-0.450550186286276	1.13679107554668	0.119083918947259	NA	unregulated	undefined	no	yes	5p-tailed mirtron
hsa-miR-659-3p	MIMAT0003337	5.41853930201103	0.221591477459014	1.05371117173789	0.127896437928912	NA	unregulated	high_conf	no	no
hsa-miR-6883-3p	MIMAT0027667	6.60484257009967	0.314838350056519	1.06842906155493	0.210858584604914	NA	unregulated	undefined	no	yes	5p-tailed mirtron
hsa-miR-579-3p	MIMAT0003244	6.20289118787472	-0.244314026411218	1.0628551988202	0.0988255127497783	NA	unregulated	high_conf	yes	no
hsa-miR-873-5p	MIMAT0004953	0.644288046057152	-0.190223740571816	1.03804565408216	0.461263583642129	NA	unregulated	high_conf	yes	no
hsa-miR-125b-1-3p	MIMAT0004592	5.28357752874114	0.221379641363102	1.05359888449895	0.130261282590392	NA	unregulated	high_conf	yes	no
hsa-miR-1229-5p	MIMAT0022942	3.92494330706485	0.218641830114305	1.0521321783415	0.160736900872456	NA	unregulated	undefined	no	yes	mirtron
hsa-miR-7110-5p	MIMAT0028117	0.241608017271432	-0.159339260950915	1.02514566718382	0.674673965028654	NA	unregulated	undefined	no	yes	5p-tailed mirtron
hsa-miR-4653-3p	MIMAT0019719	0.563752040300008	-0.186740654201448	1.03635424287371	0.491128288947022	NA	unregulated	undefined	no	no
hsa-miR-6514-3p	MIMAT0025485	0.997036027978942	-0.199391028929212	1.04287461083286	0.371529192272553	NA	unregulated	high_conf	no	yes	5p-tailed mirtron
hsa-miR-6507-5p	MIMAT0025470	3.45016746733504	-0.214181206713302	1.05177192424449	0.177150258908014	NA	unregulated	undefined	no	no
hsa-miR-135b-5p	MIMAT0000758	2.30484098366151	0.0864146265160913	0.994340592981686	0.73157518440924	NA	unregulated	high_conf	yes	no
hsa-miR-6797-3p	MIMAT0027495	1.76373990960895	-0.207930189272104	1.04784169183569	0.27058760516417	NA	unregulated	undefined	no	yes	two-tailed mirtron
hsa-miR-6500-5p	MIMAT0025454	0.322144023028576	-0.169790304933832	1.02895492443581	0.619080492794499	NA	unregulated	undefined	no	no
hsa-miR-6509-3p	MIMAT0025475	0.241608017271432	-0.159339260950915	1.02514566718382	0.674673965028654	NA	unregulated	high_conf	no	no
hsa-miR-103a-1-5p	MIMAT0037306	4.15582544468397	-0.215330421416977	1.05252266274689	0.156368009779546	NA	unregulated	high_conf	yes	no
hsa-miR-4676-3p	MIMAT0019759	5.64719136462293	-0.229758122022097	1.05770742683187	0.115770111528953	NA	unregulated	high_conf	no	no
hsa-miR-216a-3p	MIMAT0022844	1.27846343856405	-0.151674446984881	1.01816076199459	0.485700682974587	NA	unregulated	high_conf	yes	no
hsa-miR-5689	MIMAT0022481	0.724824051814296	-0.19306562474149	1.03947761194655	0.435685091366356	NA	unregulated	undefined	no	no
hsa-miR-5680	MIMAT0022468	2.48650352492121	-0.182338572265988	1.0326674264882	0.335040630193052	NA	unregulated	undefined	no	no
hsa-miR-585-5p	MIMAT0026618	5.33309955864257	-0.221488364566168	1.05493432658409	0.126712650498211	NA	unregulated	high_conf	yes	no
hsa-miR-5092	MIMAT0021084	5.80503972226293	-0.239342347518274	1.061001073996	0.106957835677074	NA	unregulated	undefined	no	no
hsa-miR-145-3p	MIMAT0004601	6.37441434019389	0.159754489586443	1.0185346013019	0.469155568641444	NA	unregulated	high_conf	yes	no
hsa-miR-449c-3p	MIMAT0013771	0.724824051814296	-0.19306562474149	1.03947761194655	0.435685091366356	NA	unregulated	high_conf	yes	no
hsa-miR-1273c	MIMAT0015017	3.3019762360429	-0.214010105534516	1.05165960807402	0.181258958728224	NA	unregulated	undefined	no	no
hsa-miR-6736-3p	MIMAT0027374	5.27383009783579	0.125987933461448	1.00504810551506	0.600861289362971	NA	unregulated	undefined	no	yes	5p-tailed mirtron
hsa-miR-3613-5p	MIMAT0017990	5.17200165116274	0.241526977376062	1.05206558990859	0.190850025295743	NA	unregulated	high_conf	yes	no
hsa-miR-3202	MIMAT0015089	2.09393614968574	-0.210084590307398	1.04916385918336	0.242541541677781	NA	unregulated	undefined	no	no
hsa-miR-1255b-5p	MIMAT0005945	9.64592317702277	-0.111245156670103	0.993031251888247	NA	NA	unregulated	undefined	no	no
hsa-miR-4794	MIMAT0019967	4.30545957177041	-0.215609018854006	1.05270527030241	0.151898113153637	NA	unregulated	undefined	no	no
hsa-miR-4428	MIMAT0018943	5.74068332503961	0.193013467809723	1.03576801267056	0.307487091747956	NA	unregulated	undefined	no	no
hsa-miR-6729-5p	MIMAT0027359	0.724824051814296	-0.19306562474149	1.03947761194655	0.435685091366356	NA	unregulated	undefined	no	yes	5p-tailed mirtron
hsa-miR-411-5p	MIMAT0003329	2.09393614968574	-0.210084590307398	1.04916385918336	0.242541541677781	NA	unregulated	high_conf	yes	no
hsa-miR-410-3p	MIMAT0002171	5.13862340259394	0.188926145086384	1.03358398947616	0.328923918726355	NA	unregulated	high_conf	yes	no
hsa-miR-4783-3p	MIMAT0019947	2.09393614968574	-0.210084590307398	1.04916385918336	0.242541541677781	NA	unregulated	undefined	no	no
hsa-miR-302d-3p	MIMAT0000718	0.161072011514288	-0.142874503032178	1.02022229174741	0.737092720078447	NA	unregulated	undefined	yes	no
hsa-miR-4687-3p	MIMAT0019775	0.80536005757144	-0.195382024850092	1.04069114321504	0.413448916762238	NA	unregulated	high_conf	no	no
hsa-miR-3934-5p	MIMAT0018349	2.17447215544289	-0.210481220399278	1.04940824238535	0.23697387936645	NA	unregulated	undefined	yes	no
hsa-miR-6833-3p	MIMAT0027567	1.81151229556839	0.208701912152623	1.04675144916076	0.265034378665789	NA	unregulated	high_conf	no	yes	5p-tailed mirtron
hsa-miR-511-5p	MIMAT0002808	12.3420189887442	-0.524518206730751	1.21093412158655	NA	NA	unregulated	high_conf	yes	no
hsa-miR-4765	MIMAT0019916	1.44964810362859	-0.205656406243621	1.04646280816967	0.301528342735821	NA	unregulated	undefined	no	no
hsa-miR-4772-3p	MIMAT0019927	5.26802432139962	0.221355116363059	1.05358587603942	0.130537260208545	NA	unregulated	high_conf	no	no
hsa-miR-3679-3p	MIMAT0018105	2.25500816120003	-0.210859846618623	1.04963987253296	0.231693735117435	NA	unregulated	undefined	no	no
hsa-miR-580-5p	MIMAT0026617	5.75027911222507	-0.217031690876794	1.05365108402881	0.123585820083118	NA	unregulated	undefined	yes	no
hsa-miR-548ai	MIMAT0018989	2.10843567448253	-0.209864340836227	1.04902072193168	0.243830153038246	NA	unregulated	undefined	no	no
hsa-miR-548al	MIMAT0019024	19.3608913498539	0.147144623429701	0.956558011145233	NA	NA	unregulated	undefined	no	no
hsa-miR-4784	MIMAT0019948	3.69262925897337	0.111780555105267	1.0008150717533	0.647326228952842	NA	unregulated	undefined	no	no
hsa-miR-4746-3p	MIMAT0019881	0.383351940815005	-0.170782763785728	1.02950811048533	0.600791511428412	NA	unregulated	high_conf	no	no
hsa-miR-1296-3p	MIMAT0026637	5.394307476429	-0.222643276707447	1.05531932134294	0.124840602956027	NA	unregulated	high_conf	yes	no
hsa-miR-3678-5p	MIMAT0018102	5.56291621469025	0.170574932393786	1.02384094921137	0.419010216279968	NA	unregulated	undefined	no	no
hsa-miR-6836-5p	MIMAT0027574	2.0246760148511	-0.2096465579899	1.04888927593552	0.248262016230374	NA	unregulated	undefined	no	yes	5p-tailed mirtron
hsa-miR-6781-5p	MIMAT0027462	4.98165881281308	0.220872988950192	1.05332980636412	0.135905254669987	NA	unregulated	undefined	no	yes	5p-tailed mirtron
hsa-miR-937-5p	MIMAT0022938	0.40268002878572	-0.177153197847051	1.03196776166782	0.570020407257893	NA	unregulated	high_conf	no	yes	3p-tailed mirtron
hsa-miR-4745-3p	MIMAT0019879	0.644288046057152	-0.190223740571816	1.03804565408216	0.461263583642129	NA	unregulated	undefined	no	yes	3p-tailed mirtron
hsa-miR-6503-3p	MIMAT0025463	0.241608017271432	-0.159339260950915	1.02514566718382	0.674673965028654	NA	unregulated	undefined	no	no
hsa-miR-4666a-3p	MIMAT0019742	0.483216034542864	-0.182630016215031	1.03439538262013	0.526664725062634	NA	unregulated	undefined	no	no
hsa-miR-378b	MIMAT0014999	0.259077583413938	0.0422888731501715	0.994350513502577	0.979546101160298	NA	unregulated	undefined	no	no
hsa-miR-2276-3p	MIMAT0011775	4.37782138095695	0.219709525553464	1.05270578351709	0.148964938812683	NA	unregulated	high_conf	yes	no
hsa-miR-378e	MIMAT0018927	6.89643149883895	-0.132742216356984	0.920189864808843	0.743690483684754	NA	unregulated	undefined	no	no
hsa-miR-214-3p	MIMAT0000271	0.40268002878572	-0.177153197847051	1.03196776166782	0.570020407257893	NA	unregulated	high_conf	yes	no
hsa-miR-6832-3p	MIMAT0027565	0.724824051814296	-0.19306562474149	1.03947761194655	0.435685091366356	NA	unregulated	undefined	no	yes	5p-tailed mirtron
hsa-miR-4755-5p	MIMAT0019895	5.84879417582694	0.0916316635002288	0.988865758663857	0.739339217445752	NA	unregulated	high_conf	no	no
hsa-miR-135b-3p	MIMAT0004698	4.06390447650828	0.21899087637134	1.05231987245334	0.156908166826295	NA	unregulated	high_conf	yes	no
hsa-miR-6834-5p	MIMAT0027568	19.7157375545235	0.449066491582331	1.16531869914577	NA	NA	unregulated	high_conf	no	yes	mirtron
hsa-miR-1912-3p	MIMAT0007887	2.25939503244656	-0.177819373168468	1.03033808864699	0.35722435001079	NA	unregulated	high_conf	yes	no
hsa-miR-4802-3p	MIMAT0019982	0.644288046057152	-0.190223740571816	1.03804565408216	0.461263583642129	NA	unregulated	high_conf	no	no
hsa-miR-12135	MIMAT0049031	2.60675969958958	0.100678258809676	0.997840855504153	0.684439437341707	NA	unregulated	undefined	no	no
hsa-miR-548ao-3p	MIMAT0021030	4.22542086537518	0.200445946991767	1.04019525489586	0.282631390879916	NA	unregulated	undefined	no	no
hsa-miR-6772-3p	MIMAT0027445	0.724824051814296	-0.19306562474149	1.03947761194655	0.435685091366356	NA	unregulated	undefined	no	yes	5p-tailed mirtron
hsa-miR-23c	MIMAT0018000	0.161072011514288	-0.142874503032178	1.02022229174741	0.737092720078447	NA	unregulated	undefined	no	no
hsa-miR-3145-3p	MIMAT0015016	6.3108074986508	-0.256099873248141	1.06717155737396	0.0907276594252182	NA	unregulated	high_conf	yes	no
hsa-miR-6808-3p	MIMAT0027517	0.644288046057152	-0.190223740571816	1.03804565408216	0.461263583642129	NA	unregulated	undefined	no	yes	5p-tailed mirtron
hsa-miR-3659	MIMAT0018080	3.61327716023143	0.0850266916649394	0.993494243881064	0.739661288040508	NA	unregulated	undefined	no	no
hsa-miR-3657	MIMAT0018077	6.12235518211758	-0.240698114618903	1.06156185373667	0.102044094083675	NA	unregulated	undefined	no	no
hsa-miR-2115-5p	MIMAT0011158	0.161072011514288	-0.142874503032178	1.02022229174741	0.737092720078447	NA	unregulated	high_conf	yes	no
hsa-miR-10399-5p	MIMAT0041629	13.0251000841416	0.366499641460541	1.09238225885021	NA	NA	unregulated	undefined	no	no
hsa-miR-34b-5p	MIMAT0000685	5.43226834791446	-0.300833360507628	1.06571382762307	0.202268738057713	NA	unregulated	high_conf	yes	no
hsa-miR-500b-5p	MIMAT0016925	3.99098114806412	0.187820644693714	1.03326964505657	0.33882752980701	NA	unregulated	undefined	yes	no
hsa-miR-6802-5p	MIMAT0027504	1.20804008635716	-0.202907811088912	1.04485902535909	0.333963243590259	NA	unregulated	high_conf	no	yes	5p-tailed mirtron
hsa-miR-7160-3p	MIMAT0028231	0.724824051814296	-0.19306562474149	1.03947761194655	0.435685091366356	NA	unregulated	undefined	no	no
hsa-miR-4440	MIMAT0018958	0.483216034542864	-0.182630016215031	1.03439538262013	0.526664725062634	NA	unregulated	undefined	no	no
hsa-miR-4443	MIMAT0018961	6.61522393152281	0.228571754348642	1.03744864857516	0.318366923344022	NA	unregulated	undefined	no	no
hsa-miR-578	MIMAT0003243	4.51664278970252	0.0441860322838662	0.986229102688126	0.871304664323132	NA	unregulated	undefined	no	no
hsa-miR-6876-3p	MIMAT0027653	0.885896063328584	-0.197356782986041	1.04174834000157	0.393880570899334	NA	unregulated	undefined	no	yes	5p-tailed mirtron
hsa-miR-1343-5p	MIMAT0027038	0.509411179865854	-0.178787535348156	1.03283863241536	0.537127342292637	NA	unregulated	high_conf	yes	no
hsa-miR-3135b	MIMAT0018985	5.62094676426528	0.351340067526687	1.10753741812731	0.0610309406843869	NA	unregulated	undefined	no	no
hsa-miR-5003-3p	MIMAT0021026	0.724824051814296	-0.19306562474149	1.03947761194655	0.435685091366356	NA	unregulated	undefined	no	no
hsa-miR-5187-5p	MIMAT0021117	0.563752040300008	-0.186740654201448	1.03635424287371	0.491128288947022	NA	unregulated	high_conf	no	yes	5p-tailed mirtron
hsa-miR-4520-3p	MIMAT0019057	1.80561973942467	-0.208044281649667	1.0479107887829	0.268010601288279	NA	unregulated	undefined	no	no
hsa-miR-12114	MIMAT0049008	1.12750408060002	-0.201763830037329	1.0442060418421	0.346781474537479	NA	unregulated	undefined	no	no
hsa-miR-6752-3p	MIMAT0027405	5.76026978625293	0.0981966261494034	0.996595028347887	0.696694861297057	NA	unregulated	undefined	no	yes	5p-tailed mirtron
hsa-miR-508-3p	MIMAT0002880	0.40268002878572	-0.177153197847051	1.03196776166782	0.570020407257893	NA	unregulated	high_conf	yes	no
hsa-miR-6810-5p	MIMAT0027520	4.06390447650828	0.21899087637134	1.05231987245334	0.156908166826295	NA	unregulated	undefined	no	yes	5p-tailed mirtron
hsa-miR-6513-3p	MIMAT0025483	0.644288046057152	-0.190223740571816	1.03804565408216	0.461263583642129	NA	unregulated	undefined	no	yes	5p-tailed mirtron
hsa-miR-3934-3p	MIMAT0022975	0.563752040300008	-0.186740654201448	1.03635424287371	0.491128288947022	NA	unregulated	undefined	yes	no
hsa-miR-1911-5p	MIMAT0007885	0.553639386749752	-0.0858093421494033	0.99792629975371	0.742653541540672	NA	unregulated	undefined	yes	no
hsa-miR-4727-5p	MIMAT0019847	0.322144023028576	-0.169790304933832	1.02895492443581	0.619080492794499	NA	unregulated	undefined	no	no
hsa-miR-570-5p	MIMAT0022707	2.10843567448253	-0.209864340836227	1.04902072193168	0.243830153038246	NA	unregulated	undefined	no	no
hsa-miR-6871-3p	MIMAT0027643	0.40268002878572	-0.177153197847051	1.03196776166782	0.570020407257893	NA	unregulated	undefined	no	yes	5p-tailed mirtron
hsa-miR-6767-5p	MIMAT0027434	0.969416988196967	-0.132090697501689	1.0107666725225	0.565714656338872	NA	unregulated	undefined	no	yes	5p-tailed mirtron
hsa-miR-889-3p	MIMAT0004921	3.61235953467402	0.217781001904402	1.05166830433765	0.170143402152729	NA	unregulated	high_conf	yes	no
hsa-miR-142-3p	MIMAT0000434	5.43618730624471	-0.219722503557263	1.05440471781435	0.126429445122978	NA	unregulated	high_conf	yes	no
hsa-miR-299-3p	MIMAT0000687	1.80617976733701	0.208656743408543	1.04672714724547	0.265494806305863	NA	unregulated	high_conf	yes	no
hsa-miR-6756-3p	MIMAT0027413	3.30842354379147	-0.213895631918273	1.05158547811337	0.182139198828619	NA	unregulated	undefined	no	yes	5p-tailed mirtron
hsa-miR-5089-5p	MIMAT0021081	0.724824051814296	-0.19306562474149	1.03947761194655	0.435685091366356	NA	unregulated	undefined	no	no
hsa-miR-581	MIMAT0003246	2.91676577339969	-0.183178094080708	1.03313342045692	0.30650754247131	NA	unregulated	undefined	no	no
hsa-miR-6511b-5p	MIMAT0025847	2.96283350077648	-0.212953879272432	1.05097937067214	0.19679515387471	NA	unregulated	undefined	no	yes	5p-tailed mirtron
hsa-miR-20b-5p	MIMAT0001413	4.97108867341605	-0.244673035638626	0.977939448520417	0.508259534353447	NA	unregulated	high_conf	yes	no
hsa-miR-503-3p	MIMAT0022925	1.12750408060002	-0.201763830037329	1.0442060418421	0.346781474537479	NA	unregulated	high_conf	yes	no
hsa-miR-4797-5p	MIMAT0019972	3.64184343774255	-0.214552553689299	1.05201301747568	0.170763715443339	NA	unregulated	undefined	no	no
hsa-miR-147b-5p	MIMAT0037331	4.97044083784435	-0.197782559689452	1.0413677411165	0.220023569941586	NA	unregulated	high_conf	yes	no
hsa-miR-6799-5p	MIMAT0027498	0.392122997882849	-0.0469749403164948	0.99221126341574	0.855587620288241	NA	unregulated	undefined	no	yes	5p-tailed mirtron
hsa-miR-328-5p	MIMAT0026486	4.87141606729252	0.200479839189454	1.04044151441971	0.238286965075255	NA	unregulated	undefined	yes	no
hsa-miR-1253	MIMAT0005904	6.24895521798781	0.222714339531908	1.05430216925533	0.115280304392902	NA	unregulated	undefined	no	no
hsa-miR-7112-3p	MIMAT0028122	1.69125612090002	-0.207658705926172	1.04767252301715	0.275752045663839	NA	unregulated	undefined	no	yes	5p-tailed mirtron
hsa-miR-6849-3p	MIMAT0027599	0.644288046057152	-0.190223740571816	1.03804565408216	0.461263583642129	NA	unregulated	undefined	no	yes	5p-tailed mirtron
hsa-miR-4688	MIMAT0019777	6.88261175599902	-0.277188346728031	1.07557065636836	0.0743826041823562	NA	unregulated	undefined	no	yes	5p-tailed mirtron
hsa-miR-4689	MIMAT0019778	0.241608017271432	-0.159339260950915	1.02514566718382	0.674673965028654	NA	unregulated	undefined	no	no
hsa-miR-150-3p	MIMAT0004610	0.40268002878572	-0.177153197847051	1.03196776166782	0.570020407257893	NA	unregulated	high_conf	yes	no
hsa-miR-34b-3p	MIMAT0004676	5.05244738766486	0.115004753410225	1.00140451152368	0.640108302754981	NA	unregulated	high_conf	yes	no
hsa-miR-6893-3p	MIMAT0027687	5.64341642501274	0.211806425189452	1.0336785078108	0.343096173559649	NA	unregulated	undefined	no	yes	5p-tailed mirtron
hsa-miR-561-3p	MIMAT0003225	2.59462175037111	-0.179013525417269	1.03091806500696	0.328824184635745	NA	unregulated	high_conf	yes	no
hsa-miR-4726-5p	MIMAT0019845	0.161072011514288	-0.142874503032178	1.02022229174741	0.737092720078447	NA	unregulated	undefined	no	yes	5p-tailed mirtron
hsa-miR-6770-5p	MIMAT0027440	0.483216034542864	-0.182630016215031	1.03439538262013	0.526664725062634	NA	unregulated	high_conf	no	yes	5p-tailed mirtron
hsa-miR-6859-3p	MIMAT0027619	3.69015260740978	0.0515544532841877	0.987391366614958	0.846863130866804	NA	unregulated	undefined	no	yes	5p-tailed mirtron
hsa-miR-4485-5p	MIMAT0032116	2.86200516336183	-0.181841589217564	1.0324228574376	0.31219828829962	NA	unregulated	undefined	no	no
hsa-miR-548az-5p	MIMAT0025456	2.45864221583403	-0.0147918362201687	0.984894171916869	0.950230212548882	NA	unregulated	high_conf	no	no
hsa-miR-4660	MIMAT0019728	5.74108825585881	-0.38860459398677	1.10553602034005	0.141483351210699	NA	unregulated	undefined	no	no
hsa-miR-4733-3p	MIMAT0019858	0.724824051814296	-0.19306562474149	1.03947761194655	0.435685091366356	NA	unregulated	undefined	no	no
hsa-miR-3682-3p	MIMAT0018110	0.644288046057152	-0.190223740571816	1.03804565408216	0.461263583642129	NA	unregulated	undefined	no	no
hsa-miR-124-3p	MIMAT0000422	2.52089756956936	-0.0304583220791092	0.985932765992041	0.901445795418939	NA	unregulated	high_conf	yes	no
hsa-miR-95-5p	MIMAT0026473	1.2885760921143	-0.203912197857345	1.04544286280315	0.322244840002582	NA	unregulated	undefined	yes	no
hsa-miR-3118	MIMAT0014980	0.644288046057152	-0.190223740571816	1.03804565408216	0.461263583642129	NA	unregulated	undefined	no	no
hsa-miR-10394-3p	MIMAT0041620	3.62302459113678	0.217811491709182	1.05168478268056	0.169806347548835	NA	unregulated	undefined	no	no
hsa-miR-3622a-5p	MIMAT0018003	0.241608017271432	-0.159339260950915	1.02514566718382	0.674673965028654	NA	unregulated	high_conf	yes	no
hsa-miR-3191-5p	MIMAT0022732	1.36911209787145	-0.204890903287261	1.04599607456494	0.311470849541934	NA	unregulated	undefined	no	no
hsa-miR-6810-3p	MIMAT0027521	0.916500022221798	-0.197756367565857	1.04197350283324	0.388450342458982	NA	unregulated	undefined	no	yes	5p-tailed mirtron
hsa-miR-6848-5p	MIMAT0027596	0.241608017271432	-0.159339260950915	1.02514566718382	0.674673965028654	NA	unregulated	undefined	no	yes	5p-tailed mirtron
hsa-miR-6740-3p	MIMAT0027382	6.06871227921207	0.181775664619218	1.0294934340203	0.366097894293118	NA	unregulated	undefined	no	yes	5p-tailed mirtron
hsa-miR-548at-3p	MIMAT0022278	0.885896063328584	-0.197356782986041	1.04174834000157	0.393880570899334	NA	unregulated	high_conf	no	no
hsa-miR-6812-5p	MIMAT0027524	1.11739142704976	-0.143416852568491	1.01483707301217	0.521456279678552	NA	unregulated	undefined	no	yes	5p-tailed mirtron
hsa-miR-6529-5p	MIMAT0048637	2.57715218422861	-0.212063385842592	1.0504096090311	0.213017063932609	NA	unregulated	undefined	no	no
hsa-miR-4774-5p	MIMAT0019929	4.2974073547222	-0.215576350996454	1.05268452772677	0.152281525679129	NA	unregulated	undefined	no	no
hsa-miR-4659a-5p	MIMAT0019726	0.161072011514288	-0.142874503032178	1.02022229174741	0.737092720078447	NA	unregulated	high_conf	no	no
hsa-miR-200b-5p	MIMAT0004571	4.67974009688501	0.220321782970269	1.05303459872431	0.14210862889205	NA	unregulated	high_conf	yes	no
hsa-miR-320a-5p	MIMAT0037311	1.39339348896934	0.100724741187864	0.998902108727367	0.682181255954563	NA	unregulated	high_conf	yes	no
hsa-miR-4469	MIMAT0018996	0.322144023028576	-0.169790304933832	1.02895492443581	0.619080492794499	NA	unregulated	undefined	no	no
hsa-miR-4778-5p	MIMAT0019936	16.2268480919021	0.221452451023426	1.01697908366691	NA	NA	unregulated	high_conf	no	no
hsa-miR-3940-5p	MIMAT0019229	2.57520161444043	-0.211847612341814	1.05027561597	0.214722547872146	NA	unregulated	high_conf	no	yes	3p-tailed mirtron
hsa-miR-4743-3p	MIMAT0022978	0.634175392506896	-0.0990524832396642	1.00089118655255	0.69473512021674	NA	unregulated	undefined	no	yes	5p-tailed mirtron
hsa-miR-5586-5p	MIMAT0022287	0.483216034542864	-0.182630016215031	1.03439538262013	0.526664725062634	NA	unregulated	high_conf	yes	no
hsa-miR-4750-5p	MIMAT0019887	0.563752040300008	-0.186740654201448	1.03635424287371	0.491128288947022	NA	unregulated	undefined	no	yes	5p-tailed mirtron
hsa-miR-3922-5p	MIMAT0019227	0.322144023028576	-0.169790304933832	1.02895492443581	0.619080492794499	NA	unregulated	undefined	no	no
hsa-miR-5585-5p	MIMAT0022285	6.6847052702823	-0.37346324196868	1.12196529457975	0.0451707348104851	NA	unregulated	undefined	no	no
hsa-miR-664b-3p	MIMAT0022272	5.08343932432292	-0.216467684939289	1.05327535190958	0.135108385269144	NA	unregulated	high_conf	no	no
hsa-miR-1178-3p	MIMAT0005823	3.64184343774255	-0.214552553689299	1.05201301747568	0.170763715443339	NA	unregulated	undefined	no	no
hsa-miR-3124-5p	MIMAT0014986	5.81747881055768	-0.285201771417107	1.07099305997045	0.13520673685085	NA	unregulated	undefined	no	no
hsa-miR-4482-3p	MIMAT0020958	0.241608017271432	-0.159339260950915	1.02514566718382	0.674673965028654	NA	unregulated	undefined	no	no
hsa-miR-181b-2-3p	MIMAT0031893	4.36480896772863	-0.205554285163783	1.04212680435624	0.228003322390665	NA	unregulated	high_conf	yes	no
hsa-miR-6745	MIMAT0027391	0.724824051814296	-0.19306562474149	1.03947761194655	0.435685091366356	NA	unregulated	undefined	no	yes	5p-tailed mirtron
hsa-miR-134-5p	MIMAT0000447	1.12750408060002	-0.201763830037329	1.0442060418421	0.346781474537479	NA	unregulated	high_conf	yes	no
hsa-miR-9986	MIMAT0039766	0.563752040300008	-0.186740654201448	1.03635424287371	0.491128288947022	NA	unregulated	undefined	no	no
hsa-miR-3155b	MIMAT0019012	0.847239887387154	-0.195067559670186	1.04055391106586	0.409983973821577	NA	unregulated	undefined	no	no
hsa-miR-6787-3p	MIMAT0027475	2.10843567448253	-0.209864340836227	1.04902072193168	0.243830153038246	NA	unregulated	undefined	no	yes	5p-tailed mirtron
hsa-miR-3125	MIMAT0014988	1.12750408060002	-0.201763830037329	1.0442060418421	0.346781474537479	NA	unregulated	undefined	no	no
hsa-miR-7975	MIMAT0031178	1.86551332420809	-0.004594671514994	0.985246028435118	0.982746035557844	NA	unregulated	undefined	no	no
hsa-miR-1908-5p	MIMAT0007881	1.71380786274502	-0.207517812972753	1.04758988584383	0.275658644586693	NA	unregulated	undefined	yes	no
hsa-miR-4769-5p	MIMAT0019922	0.483216034542864	-0.182630016215031	1.03439538262013	0.526664725062634	NA	unregulated	undefined	no	no
hsa-miR-6821-5p	MIMAT0027542	5.71293247379682	0.133185916320591	1.00758573741622	0.574788807931462	NA	unregulated	undefined	no	yes	mirtron
hsa-miR-6881-5p	MIMAT0027662	0.644288046057152	-0.190223740571816	1.03804565408216	0.461263583642129	NA	unregulated	undefined	no	yes	5p-tailed mirtron
hsa-miR-4787-5p	MIMAT0019956	13.696863235639	0.311850592516003	1.0906811047215	NA	NA	unregulated	undefined	no	no
hsa-miR-887-5p	MIMAT0026720	4.79995147723578	-0.216188478151265	1.05308967531535	0.140702697742863	NA	unregulated	high_conf	yes	no
hsa-miR-551a	MIMAT0003214	3.86572827634291	-0.215039383661757	1.05233239803802	0.162966281841688	NA	unregulated	undefined	yes	no
hsa-miR-190a-3p	MIMAT0026482	2.17447215544289	-0.210481220399278	1.04940824238535	0.23697387936645	NA	unregulated	high_conf	yes	no
hsa-miR-4800-3p	MIMAT0019979	3.25849149692754	-0.213772403702857	1.05150613672354	0.18409621314983	NA	unregulated	undefined	no	no
hsa-miR-4670-5p	MIMAT0019750	1.44964810362859	-0.205656406243621	1.04646280816967	0.301528342735821	NA	unregulated	high_conf	no	no
hsa-miR-6765-5p	MIMAT0027430	15.8074537523764	0.483731920766517	1.1982449418838	NA	NA	unregulated	undefined	no	yes	mirtron
hsa-miR-511-3p	MIMAT0026606	0.563752040300008	-0.186740654201448	1.03635424287371	0.491128288947022	NA	unregulated	high_conf	yes	no
hsa-miR-1909-5p	MIMAT0007882	0.322144023028576	-0.169790304933832	1.02895492443581	0.619080492794499	NA	unregulated	undefined	no	yes	3p-tailed mirtron
hsa-miR-4648	MIMAT0019710	4.98165881281308	0.220872988950192	1.05332980636412	0.135905254669987	NA	unregulated	undefined	no	no
hsa-miR-6516-3p	MIMAT0030418	6.85203739444142	0.0742995600942531	0.981636171852168	0.799855104318105	NA	unregulated	undefined	no	no
hsa-miR-4644	MIMAT0019704	5.73012629413674	0.207240146042947	1.04428696026626	0.234013195479408	NA	unregulated	undefined	no	no
hsa-miR-5009-5p	MIMAT0021041	2.98237275477295	-0.188249479746675	1.03588149871414	0.300960950262029	NA	unregulated	undefined	no	no
hsa-miR-153-5p	MIMAT0026480	2.96971955946407	-0.188137465383603	1.03581830227708	0.301484104762613	NA	unregulated	high_conf	yes	no
hsa-miR-5008-3p	MIMAT0021040	0.958379852037512	-0.197621565887553	1.0419180849367	0.384806927166292	NA	unregulated	undefined	no	no
hsa-miR-6818-5p	MIMAT0027536	7.75194785802878	-0.327041345786705	1.09141958884679	NA	NA	unregulated	undefined	no	yes	5p-tailed mirtron
hsa-miR-3907	MIMAT0018179	0.161072011514288	-0.142874503032178	1.02022229174741	0.737092720078447	NA	unregulated	undefined	no	no
hsa-miR-5001-5p	MIMAT0021021	3.53302722241146	-0.193109049741888	1.03862868086307	0.271127222949842	NA	unregulated	high_conf	no	no
hsa-miR-4723-5p	MIMAT0019838	4.37782138095695	0.219709525553464	1.05270578351709	0.148964938812683	NA	unregulated	undefined	no	yes	5p-tailed mirtron
hsa-miR-4690-3p	MIMAT0019780	1.8442759153661	-0.208490652804212	1.04818081195882	0.263363036146251	NA	unregulated	undefined	no	yes	3p-tailed mirtron
hsa-miR-3134	MIMAT0015000	3.25849149692754	-0.213772403702857	1.05150613672354	0.18409621314983	NA	unregulated	undefined	no	no
hsa-miR-5191	MIMAT0021122	0.483216034542864	-0.182630016215031	1.03439538262013	0.526664725062634	NA	unregulated	undefined	no	no
hsa-miR-129-2-3p	MIMAT0004605	12.6607259845231	0.277172305986488	1.05570729303456	NA	NA	unregulated	high_conf	yes	no
hsa-miR-219b-5p	MIMAT0019747	4.10733629361434	-0.215406035902535	1.05257144781382	0.156313061715001	NA	unregulated	high_conf	yes	no
hsa-miR-4664-5p	MIMAT0019737	0.724824051814296	-0.19306562474149	1.03947761194655	0.435685091366356	NA	unregulated	undefined	yes	no
hsa-miR-4803	MIMAT0019983	1.04696807484287	-0.200512821474384	1.04349742358384	0.360879330476848	NA	unregulated	undefined	no	no
hsa-miR-4712-3p	MIMAT0019819	1.20804008635716	-0.202907811088912	1.04485902535909	0.333963243590259	NA	unregulated	undefined	no	no
hsa-miR-6760-3p	MIMAT0027421	3.93957719709791	-0.197871379425696	1.03934426052908	0.249096090564505	NA	unregulated	undefined	no	yes	5p-tailed mirtron
hsa-miR-1197	MIMAT0005955	0.483216034542864	-0.182630016215031	1.03439538262013	0.526664725062634	NA	unregulated	undefined	yes	no
hsa-miR-6830-3p	MIMAT0027561	0.80536005757144	-0.195382024850092	1.04069114321504	0.413448916762238	NA	unregulated	undefined	no	yes	5p-tailed mirtron
hsa-miR-548av-5p	MIMAT0022303	0.231495363721177	0.0324417243856074	0.993520481625891	0.979546101160298	NA	unregulated	high_conf	no	no
hsa-miR-6890-5p	MIMAT0027680	1.30604565825681	-0.144659325960686	1.01530115904401	0.485700682974587	NA	unregulated	undefined	no	yes	5p-tailed mirtron
hsa-miR-1289	MIMAT0005879	0.644288046057152	-0.190223740571816	1.03804565408216	0.461263583642129	NA	unregulated	undefined	no	no
