# Supplementary material for: The helicase domain of human Dicer prevents RNAi-independent activation of antiviral and inflammatory pathways
Source: EMBO J. 2024 Jan 29;43(5):7. doi: 10.1038/s44318-024-00035-2 (PMC10907635; doi:10.1038/s44318-024-00035-2)
Supplement: Supplementary file 10 — Source Data of EV and Appendix figures [file 44318_2024_35_MOESM10_ESM.zip › EMBOJ-2023-115792R2_SourceData_EV+Appendix/FigEV4/FigEV4B/Figure EV4B - vp-Salmon-WT-SINV-2-12hvsWT-mock-DESeq2-genelevel-230519.txt]

geneID	geneName	avgTPM_WT-SINV-2-12h	avgTPM_WT-mock	baseMean	log2FoldChange	lfcSE	pvalue	padj	sig	sigTargets
ENSG00000044574.9	HSPA5	61.2721076666667	217.539248666667	7373.77046560322	-1.21572231382148	0.0312731902378015	0	0	sig	-
ENSG00000146223.16	RPL7L1	69.376812	240.357845	8975.23441226527	-1.18273890974305	0.0300411562549057	0	0	sig	-
SINV-GFP_genomic_mRNA	SINV-GFP_genomic_mRNA	75141.3025913333	1.044489	27021758.3126388	16.7172152269862	0.424803802352239	0	0	sig	-
ENSG00000253719.4	ATXN7L3B	13.8615873333333	50.7772556666667	2762.73006995771	-1.2638970163125	0.0354321694497891	1.56300170727785e-280	6.15470997283336e-277	sig	-
SINV-GFP_subgenomic_mRNA	SINV-GFP_subgenomic_mRNA	292175.937381	4.870685	29407420.4463664	16.4475532435888	0.460879897729205	1.78580172135597e-279	5.62563258261556e-276	sig	-
ENSG00000189241.8	TSPYL1	45.237689	151.405189	5955.66550425007	-1.13144076600741	0.0322075583446574	8.21892778130482e-272	2.1576055247222e-268	sig	-
ENSG00000196230.14	TUBB	424.890882	1365.99511966667	33233.6027080388	-1.07585250499332	0.0311743789761564	2.67729872568715e-262	6.02430460404261e-259	sig	-
ENSG00000179409.11	GEMIN4	19.9373716666667	71.7103136666667	2953.44468347537	-1.23301958714998	0.0387910681260869	1.7539661661756e-223	3.45334013542899e-220	sig	-
ENSG00000204947.9	ZNF425	5.95352333333333	0.779615	374.406536396641	3.53720879899746	0.11377608112579	5.95573774225761e-213	1.04232027975888e-209	sig	-
ENSG00000103257.9	SLC7A5	58.501198	194.634492333333	8458.10308728997	-1.12254169987071	0.0364695488346335	1.75863663633145e-209	2.77002856588567e-206	sig	RELA
ENSG00000143384.14	MCL1	39.7101696666667	114.139455	4868.74749456433	-0.912668771085756	0.0298553427236221	3.38511295344635e-206	4.84717401179395e-203	no sig	-
ENSG00000119396.11	RAB14	20.9359816666667	78.3914533333333	2065.51357068548	-1.29524224416489	0.0434581628756277	3.79261766722865e-197	4.97812673970988e-194	sig	-
ENSG00000143933.20	CALM2	249.673153	719.437495	6184.61103601956	-0.918101644983202	0.0308647771863206	2.09191488543763e-195	2.53459625850216e-192	no sig	-
ENSG00000104549.12	SQLE	18.921039	86.6424663333333	2135.85614889271	-1.58299654773003	0.0548426715655301	3.81148178491003e-186	4.28818925672271e-183	sig	-
ENSG00000110367.14	DDX6	25.1224686666667	85.7746676666667	4379.8604693503	-1.15859929674623	0.0403571338657661	8.61593566851239e-183	9.04730684764925e-180	sig	-
ENSG00000143753.13	DEGS1	67.685947	235.374522666667	3600.80708966835	-1.18823147770172	0.0417413393012732	7.23291659505507e-180	7.12035433054453e-177	sig	-
ENSG00000112742.10	TTK	16.151119	64.011692	1657.13956224853	-1.37768287883663	0.0485314855590108	1.68631618682383e-179	1.56242154462719e-176	sig	-
ENSG00000155380.13	SLC16A1	81.255228	248.791001333333	7016.31406077511	-1.00262045410201	0.0355309739279763	2.52034266470539e-176	2.20543985065415e-173	sig	RELA
ENSG00000238083.9	LRRC37A2	13.0241466666667	4.91816833333333	1151.73612360257	2.0085776818106	0.0717951277028479	1.82638757725541e-175	1.51407530154473e-172	sig	-
ENSG00000162772.17	ATF3	49.4329773333333	23.0880516666667	1503.65696935636	1.69695653792873	0.0607379798948167	4.88566932699898e-175	3.84770887847804e-172	sig	-
ENSG00000170348.9	TMED10	46.6183146666667	126.658727	4023.87008409498	-0.834144175810899	0.0297633960935919	1.14522481300064e-173	8.58973144265384e-171	no sig	-
ENSG00000136997.21	MYC	18.029064	114.341652666667	1537.36515384543	-2.05293537551998	0.0738709388265846	4.38062441507103e-173	3.13632796189926e-170	sig	RELA STAT1
ENSG00000137124.8	ALDH1B1	15.0211226666667	54.7336626666667	1577.61414269307	-1.25042372278104	0.0449389323881817	3.32829730900365e-172	2.27930482235289e-169	sig	-
ENSG00000188229.6	TUBB4B	137.912515666667	479.288844	8192.19100503434	-1.18606644949	0.0428927371822398	6.38242048761272e-170	4.18872937918283e-167	sig	-
ENSG00000179918.19	SEPHS2	75.529162	235.032198	4536.22809147684	-1.02706867696576	0.037599241195437	1.72635437064663e-165	1.0876723076822e-162	sig	-
ENSG00000255302.5	EID1	47.4944096666667	193.29176	2688.30426484134	-1.41273183248678	0.0522484966077756	2.28253934694694e-163	1.38277989437543e-160	sig	-
ENSG00000244462.8	RBM12	30.198907	90.5270776666667	3749.77058999045	-0.973484823380306	0.0359601909550738	1.79001554843827e-162	1.04424203346115e-159	no sig	-
ENSG00000189091.13	SF3B3	28.5704623333333	70.1969616666667	8159.10484785188	-0.686901165406996	0.0265332231858147	1.89055764141598e-148	1.06350619321225e-145	no sig	-
ENSG00000164091.12	WDR82	37.171927	114.485176	4945.30069857551	-1.00974687533946	0.0391197958640388	4.55034794916918e-148	2.47146657059875e-145	sig	-
ENSG00000151247.13	EIF4E	46.5328796666667	165.403414666667	2103.46784376792	-1.2143857970909	0.0474258927913612	2.59573767961772e-146	1.36284880638862e-143	sig	-
ENSG00000160679.13	CHTOP	64.1756753333333	190.518326333333	3641.07752591526	-0.959036693398276	0.0375713929687521	9.08881191987303e-145	4.61799601773936e-142	no sig	-
ENSG00000177733.7	HNRNPA0	36.9558086666667	112.008292666667	6551.01735832206	-0.987903612678679	0.0387495400455734	1.75297992418861e-144	8.62849587059212e-142	no sig	-
ENSG00000011304.22	PTBP1	145.961010666667	391.781856333333	15417.1055935013	-0.815216753948089	0.0321801037106729	2.1329299281454e-142	1.01805391812782e-139	no sig	-
ENSG00000130749.10	ZC3H4	4.654431	20.0815713333333	1624.62394824665	-1.49240260531392	0.0593278263778963	2.86817245128835e-142	1.32872306706596e-139	sig	-
ENSG00000168672.4	LRATD2	14.128792	59.6913903333333	2652.21409498409	-1.46198794475265	0.058439248394945	1.17370191376567e-140	5.28199395534946e-138	sig	-
ENSG00000115738.10	ID2	41.811679	189.170449	1269.75619080739	-1.56271982114662	0.0626615722380087	3.73857755119291e-140	1.63573152802332e-137	sig	-
ENSG00000175745.15	NR2F1	9.77954766666667	48.7784486666667	1349.20020917803	-1.70257284105793	0.0686352248119399	4.11626265845947e-139	1.75230413874041e-136	sig	-
ENSG00000160131.14	VMA21	23.582514	77.6617776666667	2267.66927230429	-1.10576108587043	0.0444792837947457	8.10112751382743e-138	3.35791735448147e-135	sig	-
ENSG00000173456.5	RNF26	12.7701266666667	52.021426	1288.5273226271	-1.41017151965998	0.0569843975754577	1.5136794901662e-137	6.11332452554048e-135	sig	-
ENSG00000132002.9	DNAJB1	15.576844	59.7684046666667	1599.10204764178	-1.32258371293116	0.053503521544409	5.90028330603137e-137	2.3233840588325e-134	sig	-
ENSG00000112245.13	PTP4A1	46.7246396666667	139.929676333333	3521.72487928379	-0.971801218681533	0.0393502222880016	9.83156181626617e-136	3.77699829678069e-133	no sig	-
ENSG00000284906.3	ENSG00000284906	11.2206483333333	7.01533833333333	1254.03264651011	1.2770552537918	0.0524595161060146	8.54499800496745e-133	3.20457770419625e-130	sig	-
ENSG00000186480.13	INSIG1	18.505058	77.297488	2401.23470576559	-1.44285300403894	0.0596450924175941	9.63027371251195e-132	3.52759165687851e-129	sig	-
ENSG00000158805.12	ZNF276	26.4186113333333	20.622347	2403.56895888024	0.963569783586036	0.039644652662675	1.50369063036716e-131	5.3828707088439e-129	no sig	-
ENSG00000173402.13	DAG1	10.5474	36.651297	2189.46547524402	-1.17929744538889	0.0486383550187882	1.82347988519664e-131	6.38258481594052e-129	sig	-
ENSG00000183091.21	NEB	0.899612333333333	0.127307333333333	576.808915198477	3.42540182371873	0.141087219556339	5.98608604337757e-131	2.04971394063565e-128	sig	-
ENSG00000170312.17	CDK1	108.604715666667	311.558129	3774.73780722995	-0.910312700699347	0.0377126623995574	1.09343051380738e-129	3.66438808999576e-127	no sig	-
ENSG00000160877.7	NACC1	13.1357733333333	39.7923693333333	2585.1393276832	-0.986406466097713	0.0409061186189268	1.39202792667732e-129	4.56788164022801e-127	no sig	-
ENSG00000033327.13	GAB2	3.23535133333333	0.99685	378.067222622746	2.30199332591385	0.0958693631044177	1.4926872708651e-129	4.79822800069311e-127	sig	-
ENSG00000151012.13	SLC7A11	7.32972666666667	42.018457	2316.94984414776	-1.90053845973364	0.0799141787958855	1.94569952812544e-128	6.12934265350076e-126	sig	-
ENSG00000168092.14	PAFAH1B2	28.7499096666667	92.8463276666667	3088.16142556748	-1.07778280604822	0.0449551679517443	2.43591509670912e-128	7.52315660554222e-126	sig	-
ENSG00000100281.14	HMGXB4	7.24315133333333	29.448478	1113.11648143794	-1.40833403869272	0.0591020417005323	7.64417835687157e-128	2.31545102498239e-125	sig	RELA
ENSG00000134057.15	CCNB1	89.670217	254.89915	3830.88496822763	-0.896737930790234	0.0374558840657718	1.32433713514004e-127	3.93578004067751e-125	no sig	-
ENSG00000165655.17	ZNF503	31.11504	129.144763333333	4774.97308218512	-1.43483183105681	0.0603730494618923	2.75709210255775e-127	8.04202920507169e-125	sig	-
ENSG00000184009.13	ACTG1	544.498546666667	1655.131428	29199.1056688756	-0.99281535418716	0.0416651691336729	1.27909443399004e-126	3.66309389632313e-124	no sig	-
ENSG00000183779.7	ZNF703	30.1202683333333	127.808077666667	4888.86908746996	-1.46786989042967	0.0621910557026214	1.02208681524568e-125	2.87480168338119e-123	sig	STAT1
ENSG00000185551.15	NR2F2	25.2976996666667	95.5630423333333	1946.9467898237	-1.30355587595732	0.0555714500524283	1.15167532684052e-123	3.18246281983596e-121	sig	-
ENSG00000139190.17	VAMP1	17.123919	9.58034566666667	629.368967207711	1.43664673642897	0.0615498636457466	6.14342089481595e-123	1.66836245714217e-120	sig	-
ENSG00000084652.16	TXLNA	32.117339	77.664675	5671.69043856689	-0.663410303686099	0.0283315058100384	6.44792588153778e-122	1.72137763661189e-119	no sig	-
ENSG00000077522.15	ACTN2	9.881625	4.044188	710.189267037043	1.88745616270202	0.081615775085745	9.47226277906575e-122	2.48662685055108e-119	sig	-
ENSG00000178913.9	TAF7	55.8469676666667	161.192998	2994.05312324547	-0.919131656595451	0.039465312968297	5.97911944584306e-121	1.54388705559793e-118	no sig	-
ENSG00000257335.8	MGAM	1.766766	0.135698	213.883551044238	4.29430208429528	0.184521235264871	1.14722478950651e-120	2.91450607411565e-118	sig	-
ENSG00000088538.13	DOCK3	10.4274733333333	5.80221833333333	1849.2995675769	1.44679965039492	0.0626810096708216	2.34943668760699e-120	5.87396464547582e-118	sig	-
ENSG00000125386.16	FAM193A	12.9998953333333	8.963863	1383.36939301258	1.13765084622534	0.0493279780494287	3.59555980727298e-119	8.84900976943073e-117	sig	-
ENSG00000104331.9	BPNT2	24.53602	68.0788203333333	3052.48082936567	-0.857885132405472	0.0371175827701979	4.62396060157749e-119	1.12049236054534e-116	no sig	-
ENSG00000125817.8	CENPB	17.575334	54.7352653333333	2035.93808778433	-1.02415082971006	0.0444690038378958	1.4738599622432e-118	3.51738913110495e-116	sig	-
ENSG00000123975.5	CKS2	94.5875173333333	569.816792	1440.73856859057	-1.97723712864925	0.0867790434584446	3.24407640733777e-118	7.62648470029512e-116	sig	-
ENSG00000204764.14	RANBP17	12.579892	6.97925233333333	752.312395958119	1.4498189929149	0.0638643097730794	1.41042265096602e-116	3.26699517284792e-114	sig	-
ENSG00000164683.18	HEY1	45.3608776666667	161.697458333333	2471.53744324331	-1.2203032655764	0.0537562977043246	8.37368172555243e-116	1.91150522984314e-113	sig	-
ENSG00000156802.13	ATAD2	34.0129956666667	27.7285496666667	2939.66603856655	0.899341832330071	0.0396662548062704	9.5464535403761e-115	2.14808842449234e-112	no sig	-
ENSG00000167553.17	TUBA1C	235.872376666667	718.486007333333	6880.22100398057	-0.994954151475644	0.0440438647766337	4.04417270671574e-114	8.97179778922247e-112	no sig	-
ENSG00000130164.14	LDLR	4.233436	16.034759	1200.11054457914	-1.29670956086752	0.0578336795214971	2.65059963325002e-113	5.79855483657238e-111	sig	RELA
ENSG00000121101.16	TEX14	3.60685433333333	0.470979	269.483099902379	3.52996832548746	0.156963322346834	9.3263090594473e-113	2.01231087664869e-110	sig	-
ENSG00000198089.16	SFI1	16.1918196666667	9.65545333333333	1469.39918772297	1.34515268823481	0.0602399121878787	1.42052396805098e-112	3.02360446226634e-110	sig	-
ENSG00000140983.15	RHOT2	54.9323133333333	50.6918273333333	3086.97347135016	0.721507345285757	0.0321192564119205	1.84439590245824e-112	3.87347731461597e-110	no sig	-
ENSG00000087586.18	AURKA	22.233521	83.2227026666667	1343.38975980802	-1.28970128886107	0.057903353723612	7.68234505239702e-112	1.59216601210928e-109	sig	-
ENSG00000168496.4	FEN1	45.7739786666667	124.083495333333	3207.2613429291	-0.831030076319696	0.0371228895883794	7.8893637187612e-112	1.6138359471975e-109	no sig	-
ENSG00000141965.5	FEM1A	4.85564133333333	16.2702123333333	1959.82707845999	-1.12440351056172	0.0503953192734249	1.02043413875556e-111	2.0606228358383e-109	sig	STAT1
ENSG00000053747.17	LAMA3	8.36198033333333	5.25501866666667	2426.19316229047	1.26570165707376	0.0570667788716806	7.45004154082559e-111	1.48538739632334e-108	sig	-
ENSG00000144935.17	TRPC1	18.577208	11.8396163333333	1008.78733422354	1.24774670346117	0.0567939125434044	8.7508085983026e-109	1.7229248278983e-106	sig	RELA
ENSG00000143815.15	LBR	135.820771666667	306.001953333333	7636.34944029063	-0.562286223077244	0.0255539582716446	7.18891338306717e-108	1.3979330209468e-105	no sig	-
ENSG00000132646.11	PCNA	156.569301	499.477333333333	3800.87746999852	-1.0621580940573	0.048607096441795	3.87202976179481e-107	7.43760253390609e-105	sig	-
ENSG00000128272.18	ATF4	153.512678	725.037085	8964.1267189605	-1.62110640072942	0.075188121669867	3.70342793666963e-106	7.02803535307028e-104	sig	-
ENSG00000144120.13	TMEM177	15.116932	65.8421333333333	715.297643678986	-1.50138079598596	0.0695644498203624	5.647567922053e-106	1.05898621833639e-103	sig	-
ENSG00000054598.9	FOXC1	24.500187	87.0315716666667	3973.85227977115	-1.2117154242793	0.0558962065643487	6.66526366472585e-106	1.23511256450702e-103	sig	-
ENSG00000090776.6	EFNB1	6.81432766666667	26.128356	1199.76917813589	-1.31613095488124	0.0609959184399525	2.75012078834991e-105	5.03687820201157e-103	sig	-
ENSG00000143294.15	PRCC	30.6298903333333	91.1956823333333	2339.60062194145	-0.962048712263758	0.044478957717852	8.31258969334038e-105	1.50496092252649e-102	no sig	-
ENSG00000183337.18	BCOR	12.4637706666667	39.4876816666667	2998.75793821561	-1.04658187229823	0.0484790530921745	1.3102065360052e-104	2.34512081234295e-102	sig	-
ENSG00000198642.7	KLHL9	14.3517473333333	43.908016	1756.53413692393	-0.997338846606414	0.0462994023807761	4.72124322383827e-104	8.35553955266029e-102	no sig	-
ENSG00000155304.6	HSPA13	14.369241	64.3924623333333	1534.412641138	-1.54314613007263	0.0722713085062534	5.79494649881693e-104	1.01418002558739e-101	sig	-
ENSG00000243716.12	NPIPB5	49.8139753333333	37.801694	4364.13547897491	0.997696950275792	0.046482785714363	2.49138589767692e-103	4.31228783234166e-101	no sig	-
ENSG00000219481.11	NBPF1	18.9901746666667	14.9360006666667	2551.27222813741	0.950630512135057	0.0447818091516172	4.8368522105975e-101	8.28100643142621e-99	no sig	-
ENSG00000150991.16	UBC	199.077405333333	449.853531666667	13458.384092482	-0.567350941147485	0.026685038183387	7.00313272171398e-101	1.18608971505072e-98	no sig	-
ENSG00000178988.11	MRFAP1L1	29.1518363333333	108.213192	1475.67594284188	-1.27884094185321	0.0605780547176865	7.88499445103959e-101	1.32123986806728e-98	sig	-
ENSG00000226479.4	TMEM185B	7.385938	23.238463	1330.26803213579	-1.03376762601204	0.0488839760657574	1.7722200016711e-100	2.93834076277068e-98	sig	-
ENSG00000114251.15	WNT5A	3.18186666666667	15.098752	791.480101617336	-1.62347897482353	0.0776007380506433	3.00135681816787e-100	4.92441367114188e-98	sig	-
ENSG00000143748.18	NVL	54.3668863333333	47.4677833333333	2736.66200340679	0.799776081696972	0.0378244229721111	4.9753999807662e-100	8.07912629866478e-98	no sig	-
ENSG00000163930.10	BAP1	29.7136783333333	74.2060843333333	4217.45965664309	-0.707798116573596	0.0335331790318027	1.36244598703714e-99	2.18978436141041e-97	no sig	-
ENSG00000204569.10	PPP1R10	8.58092	31.8195006666667	1766.25797611277	-1.27073913964772	0.0605978047038006	1.62237847729648e-99	2.58122054504008e-97	sig	STAT1
ENSG00000182481.10	KPNA2	143.108251333333	385.827407666667	7095.46650334122	-0.821280895095423	0.0389718912454824	2.08642089138788e-99	3.28632154602505e-97	no sig	-
ENSG00000137955.16	RABGGTB	77.773939	242.763300333333	1613.00203118459	-1.02753950902942	0.0488598567419308	2.17390308993855e-99	3.39021263065565e-97	sig	-
ENSG00000196689.13	TRPV1	10.060649	6.359166	732.117539946294	1.25871662642905	0.060090598551127	2.87619897836482e-99	4.44147157923768e-97	sig	-
ENSG00000134644.16	PUM1	23.0134756666667	73.9974066666667	3729.77949797364	-1.06667463564992	0.0512911085459595	2.35389308926037e-97	3.59962816009127e-95	sig	-
ENSG00000054282.16	SDCCAG8	14.3593133333333	8.96215366666667	796.60657492746	1.27517886956868	0.0615855200400375	3.9128858242009e-97	5.92614082855658e-95	sig	-
ENSG00000205937.12	RNPS1	95.4144246666667	230.669287333333	5430.8955275784	-0.66486164559353	0.0319037184827639	4.13653927031848e-97	6.2052028615987e-95	no sig	-
ENSG00000139146.14	SINHCAF	32.3246736666667	92.304211	1856.43831551374	-0.900581746547492	0.0433157877150097	5.92877811494309e-97	8.80982868759137e-95	no sig	-
ENSG00000157445.15	CACNA2D3	4.84845433333333	1.44719466666667	298.973155596526	2.34701994744202	0.113790694387931	1.63568265143648e-96	2.40781658343701e-94	sig	-
ENSG00000178718.7	RPP25	21.53266	72.234114	2026.74215240268	-1.13026882517255	0.0547672141830513	4.3405361229498e-96	6.33035041412798e-94	sig	-
ENSG00000164109.14	MAD2L1	33.2216613333333	84.2283	3341.15664912094	-0.7338177484551	0.0354341233688249	5.39704084523755e-96	7.79897159204924e-94	no sig	-
ENSG00000168906.13	MAT2A	98.528665	240.560591	5828.33828985453	-0.677990572060924	0.0327514090457993	7.20394727129604e-96	1.03153975881985e-93	no sig	-
ENSG00000166851.15	PLK1	43.16383	122.976779666667	2903.17540974566	-0.897664913693953	0.0434394264579291	8.27337172720098e-96	1.17399890157786e-93	no sig	-
ENSG00000136295.15	TTYH3	9.34010566666667	26.078393	2262.65386602328	-0.868711075026848	0.0421196368398885	2.10720921521313e-95	2.96345110257339e-93	no sig	-
ENSG00000144647.7	POMGNT2	6.14117233333333	25.7628376666667	760.612290623759	-1.44794951875291	0.0708482035744447	2.57772708763162e-95	3.59307781922882e-93	sig	-
ENSG00000109063.15	MYH3	4.10845433333333	2.35671766666667	511.488030452315	1.39633480030908	0.0682867017979425	3.12589035488749e-95	4.31893850700288e-93	sig	-
ENSG00000158470.5	B4GALT5	11.6048583333333	38.3028353333333	1303.21466990837	-1.10436099384557	0.0537769958012612	4.15844743638422e-95	5.69562657134677e-93	sig	RELA
ENSG00000156599.11	ZDHHC5	10.8081066666667	33.053603	1654.81278485664	-0.999156286861094	0.0487184416892569	1.30724990702799e-94	1.77504252462051e-92	no sig	-
ENSG00000166004.15	CEP295	16.9809896666667	13.3186416666667	2154.99832632331	0.952082009860847	0.0464813445659468	2.77937686558636e-94	3.74170641109836e-92	no sig	-
ENSG00000173218.15	VANGL1	3.544266	15.6902026666667	1229.38685895659	-1.53478334734646	0.0760054737857984	1.87283231429438e-93	2.49991371037719e-91	sig	-
ENSG00000186298.12	PPP1CC	142.156542333333	331.340307	6599.11896899623	-0.611787564380406	0.0300038315383186	4.95706541079179e-93	6.56123842734299e-91	no sig	-
ENSG00000112658.8	SRF	9.88483733333333	31.5956823333333	1558.87939029798	-1.06322690457153	0.0524260060340027	9.84091077726101e-93	1.29170154710532e-90	sig	-
ENSG00000196199.14	MPHOSPH8	4.64231033333333	2.16658866666667	422.560726498102	1.69292083953227	0.0845289954120317	1.8206801870054e-92	2.37004410128281e-90	sig	-
ENSG00000103449.13	SALL1	4.22218533333333	18.0202123333333	747.616127635666	-1.47721568743776	0.0737330279479105	7.19426565031374e-92	9.28826870967965e-90	sig	-
ENSG00000213024.13	NUP62	28.685032	77.9288813333333	3309.64885219361	-0.826876539763276	0.0409659516765174	1.97788295992457e-91	2.53281581315218e-89	no sig	-
ENSG00000204172.12	AGAP9	51.1559526666667	44.2441643333333	2335.500141848	0.813672491915856	0.0403122289777643	2.06868315759452e-91	2.62772809800574e-89	no sig	-
ENSG00000058262.11	SEC61A1	62.4666193333333	142.313855666667	6204.05978497423	-0.576112162732347	0.0285101532691554	2.22296049524151e-91	2.80110806084392e-89	no sig	-
ENSG00000152795.18	HNRNPDL	193.045600333333	522.615497666667	8529.43405616754	-0.826387551544911	0.0409865161714609	3.09437636866791e-91	3.86821604626098e-89	no sig	-
ENSG00000277149.5	TYW1B	4.49413433333333	1.11158466666667	216.888560223695	2.61440151321715	0.129953623088738	3.23514724134865e-91	4.01234678728209e-89	sig	-
ENSG00000066654.14	THUMPD1	10.936765	34.823635	1497.91540301295	-1.05619473240581	0.052617860301897	6.81818802682538e-91	8.39009996957238e-89	sig	-
ENSG00000186871.7	ERCC6L	8.348156	28.4145736666667	1196.63681368225	-1.14588468151795	0.0572640090602778	1.38927391714506e-90	1.69631422239936e-88	sig	-
ENSG00000019549.13	SNAI2	13.9129596666667	63.76114	1092.35052789352	-1.57308590504669	0.0794013525018109	2.93112987961935e-90	3.55140205645264e-88	sig	-
ENSG00000182175.15	RGMA	4.22331433333333	21.145925	565.974672106057	-1.69447106715402	0.0858906520096162	7.06999791579498e-90	8.50072802837304e-88	sig	-
ENSG00000117751.18	PPP1R8	46.8509886666667	114.842749666667	2889.19148471737	-0.682433868064312	0.034144860170683	1.52372409013674e-89	1.81819531391999e-87	no sig	-
ENSG00000133124.12	IRS4	93.117089	309.06431	35761.2000809062	-1.10969283033003	0.0557725302519848	1.69766721796937e-89	2.0105230338523e-87	sig	-
ENSG00000159873.10	CCDC117	36.8092973333333	95.463513	3322.20937183337	-0.762563998851999	0.0382067080776536	2.21468126382097e-89	2.60324213331672e-87	no sig	-
ENSG00000138757.15	G3BP2	66.3106073333333	158.313514	6325.52320584152	-0.642629896771164	0.0322609285672241	6.26132987909344e-89	7.30534866115562e-87	no sig	-
ENSG00000143761.17	ARF1	213.406842666667	493.148612333333	10134.6509783296	-0.599926023026019	0.0301267449793932	7.76586441056088e-89	8.99412723020179e-87	no sig	-
ENSG00000103044.11	HAS3	3.919349	1.02799433333333	224.119248885114	2.52754224580566	0.127584935075909	9.32127249967739e-89	1.0716741835213e-86	sig	-
ENSG00000140332.18	TLE3	14.456726	39.2185336666667	2451.53991157907	-0.824844224588951	0.0415760570776405	2.01942364937904e-88	2.30492332618618e-86	no sig	-
ENSG00000025800.14	KPNA6	21.4306043333333	51.8770563333333	4654.31477996352	-0.66247423395701	0.0333656683128427	2.18995387963287e-88	2.48158011209333e-86	no sig	-
ENSG00000112984.12	KIF20A	22.2012013333333	61.9236186666667	2265.91799204875	-0.868336271365249	0.0438173927209446	2.71587521106283e-88	3.05555360353219e-86	no sig	-
ENSG00000189266.13	PNRC2	51.7836696666667	144.129002333333	2708.68820287889	-0.863870050065609	0.0436010263053611	2.99332855193536e-88	3.34382397315843e-86	no sig	-
ENSG00000075624.17	ACTB	428.154748666667	1155.483511	24367.9605140941	-0.82229727570852	0.0415339078999937	4.61355135251559e-88	5.11746812348402e-86	no sig	-
ENSG00000185591.10	SP1	13.6443193333333	44.172368	3139.64958494787	-1.07581789550747	0.054538965116345	6.21198004147244e-88	6.84230053379247e-86	sig	-
ENSG00000102178.13	UBL4A	17.307106	54.805528	1464.50588565697	-1.05090715432459	0.0533286427058277	1.05109921910041e-87	1.1497127638924e-85	sig	-
ENSG00000136895.19	GARNL3	8.84569566666667	3.46935	428.222231618275	1.94945988435052	0.100565841596274	4.69595394229587e-87	5.1011014169036e-85	sig	-
ENSG00000204256.14	BRD2	77.8068333333333	169.364842666667	12217.17379885	-0.512389688667619	0.0260289287682112	8.92756807105543e-87	9.63137840323248e-85	no sig	-
ENSG00000059769.20	DNAJC25	24.5757173333333	15.931263	735.186133974375	1.22347538606056	0.0626099352711309	9.04894621358621e-87	9.695915089129e-85	sig	-
ENSG00000175063.17	UBE2C	108.556375333333	386.272465	1570.98243136757	-1.21334086978653	0.0621324454711391	1.25139675379095e-86	1.33180745060549e-84	sig	-
ENSG00000100335.15	MIEF1	22.0183713333333	57.816247	3488.46465757607	-0.77861026427695	0.0396579356748602	1.36443682900899e-86	1.44236540226313e-84	no sig	-
ENSG00000179051.14	RCC2	63.1482106666667	156.407506666667	7107.53435966796	-0.697513944066822	0.0355785896004791	2.8701619393227e-86	3.01386138041812e-84	no sig	-
ENSG00000205208.5	C4orf46	10.9037893333333	43.413562	666.873531259604	-1.37590490963366	0.070848627134223	3.05526079134783e-86	3.18698097513375e-84	sig	-
ENSG00000162572.21	SCNN1D	10.9071466666667	5.72756633333333	715.97029875484	1.51973702397797	0.0785655164434883	4.32217645957335e-86	4.47885535623288e-84	sig	-
ENSG00000040633.13	PHF23	16.1846803333333	54.317555	1313.25404086481	-1.12782097963026	0.0579063272634198	6.05200525751108e-86	6.23040096804294e-84	sig	-
ENSG00000204388.7	HSPA1B	84.101675	331.910654666667	16247.4553686022	-1.3607953312763	0.0702044460952299	7.07028825870729e-86	7.23143573785055e-84	sig	-
ENSG00000131778.20	CHD1L	72.6516443333333	74.4226696666667	4136.78677066792	0.570626512987055	0.0291833304072205	1.03284710663196e-85	1.04957256622968e-83	no sig	-
ENSG00000126062.4	TMEM115	17.81533	56.7167263333333	1493.00888541371	-1.0552656025285	0.0542004065088039	1.0673902366993e-85	1.07772202681094e-83	sig	-
ENSG00000133639.6	BTG1	7.11147466666667	27.5082903333333	765.143917282062	-1.32755512796849	0.068563034089731	1.3698893003157e-85	1.37433925918933e-83	sig	-
ENSG00000100242.16	SUN2	8.49900266666667	29.1940283333333	1945.33881302558	-1.15768864657487	0.0596455389940853	1.85150665591399e-85	1.84576464160135e-83	sig	-
ENSG00000188687.18	SLC4A5	2.393758	0.636675666666667	244.602055579117	2.51358263150495	0.129667334497815	3.63220424057767e-85	3.59816660335465e-83	sig	-
ENSG00000176619.13	LMNB2	57.303063	135.984904666667	9959.75027498609	-0.634831796889017	0.0326033762573818	4.45359318341947e-85	4.3842841395025e-83	no sig	-
ENSG00000010292.13	NCAPD2	50.2396276666667	113.967264	7305.92450288142	-0.571181841276967	0.029337352580615	5.30606349074762e-85	5.19104385358794e-83	no sig	-
ENSG00000101367.9	MAPRE1	78.4936743333333	186.066368333333	3473.83318654091	-0.636287373019032	0.032748238711564	1.00106364130171e-84	9.73318111984151e-83	no sig	-
ENSG00000205339.10	IPO7	58.7087713333333	158.749961666667	8847.32901682097	-0.821360411801066	0.0424948596538505	4.63855080464968e-84	4.48231986037038e-82	no sig	-
ENSG00000170540.15	ARL6IP1	105.218623666667	248.069042	4795.81691702627	-0.629479071865267	0.0325582111622745	6.51926902543312e-84	6.26128087924372e-82	no sig	-
ENSG00000155506.19	LARP1	42.821252	119.318561	10864.3315242363	-0.862584639028482	0.0447158205992396	8.463644983577e-84	8.07944679614069e-82	no sig	-
ENSG00000169375.16	SIN3A	8.38399133333333	26.7283416666667	1581.737635851	-1.05281241367252	0.0548343792174456	2.02263850985102e-83	1.91919151618454e-81	sig	-
ENSG00000275395.7	FCGBP	0.668198	0.168191666666667	329.235095197574	2.58967640865123	0.135196866253042	4.78870569323514e-83	4.51658104036807e-81	sig	RELA
ENSG00000116237.16	ICMT	31.241324	72.240891	4460.36665665133	-0.599530902570295	0.0311779259514083	5.24680658150071e-83	4.91919348007248e-81	no sig	-
ENSG00000139514.13	SLC7A1	11.6784663333333	40.416285	3129.6445561736	-1.17061701145451	0.0613296827976418	8.52978078647108e-83	7.94985663714236e-81	sig	-
ENSG00000116133.13	DHCR24	53.4342963333333	128.817118333333	6901.31424180524	-0.657079721633502	0.0342340439918879	9.2498995159892e-83	8.57030395743211e-81	no sig	-
ENSG00000143157.12	POGK	13.1388356666667	35.2139963333333	2308.23490797643	-0.808554899930256	0.0422541784566953	1.99041619773613e-82	1.83339447547028e-80	no sig	-
ENSG00000110987.9	BCL7A	7.18303133333333	23.5463406666667	942.876168346708	-1.09309759400809	0.0573632334355394	2.54251474562069e-82	2.32832266036462e-80	sig	-
ENSG00000175105.8	ZNF654	8.56357666666667	5.47312166666667	690.548941107705	1.24300453293835	0.0654764513817931	3.71661593897397e-82	3.38383917079647e-80	sig	-
ENSG00000162704.16	ARPC5	79.0333976666667	216.561407	3228.05654115297	-0.845907512290725	0.0443058289570124	4.03845175064484e-82	3.65572721404637e-80	no sig	-
ENSG00000224531.6	SMIM13	9.93677233333333	30.0403343333333	1227.49208751208	-0.977141921601988	0.0512607001399677	4.20850421790811e-82	3.78789428207261e-80	no sig	-
ENSG00000131473.17	ACLY	119.034082666667	253.672441333333	18306.4197927432	-0.481569747339497	0.0251693981885665	4.55683575678065e-82	4.07810909119614e-80	no sig	-
ENSG00000176783.15	RUFY1	33.9133893333333	27.8367396666667	1743.61219830107	0.884861921528889	0.0464439542834657	7.58203650226491e-82	6.74715575972738e-80	no sig	-
ENSG00000055917.16	PUM2	16.6035933333333	47.2540326666667	2527.05648425901	-0.893548073901947	0.0470040950706632	1.64202142113295e-81	1.45300446091377e-79	no sig	-
ENSG00000112029.10	FBXO5	28.9547596666667	84.4295436666667	1279.9875635792	-0.929096065176881	0.0489098790542638	1.85061262028087e-81	1.62843571966726e-79	no sig	-
ENSG00000197763.20	TXNRD3	18.7657843333333	13.3613076666667	821.464676727637	1.08878426601783	0.0574892887678806	2.41378324366634e-81	2.11219443727714e-79	sig	STAT1
ENSG00000099942.13	CRKL	27.869165	68.6987763333333	3533.29856986883	-0.689400670202964	0.0363721018584306	8.47808049240746e-81	7.37780363734309e-79	no sig	-
ENSG00000127586.17	CHTF18	49.7137063333333	37.6930453333333	3447.7943553461	1.00040121401587	0.053059276355729	1.94772561739273e-80	1.68563880217324e-78	sig	-
ENSG00000058804.12	NDC1	37.898836	95.3663653333333	3348.83608356951	-0.722664032249699	0.0382423598184522	2.33756100047749e-80	2.01196302286999e-78	no sig	-
ENSG00000176087.16	SLC35A4	40.5375886666667	109.604774666667	2520.14831984174	-0.820290563862362	0.0434414593282342	2.37942732962595e-80	2.03686738418143e-78	no sig	-
ENSG00000183283.16	DAZAP2	44.433685	148.468697333333	2216.95896351479	-1.12474575636675	0.0599064103179094	4.29656335481556e-80	3.65811726495675e-78	sig	-
ENSG00000187772.8	LIN28B	22.650493	66.421647	2332.60769951443	-0.937170108798733	0.0497827382883246	4.56252921087446e-80	3.86367729034858e-78	no sig	-
ENSG00000121057.13	AKAP1	17.6886226666667	50.8644726666667	2471.46779542196	-0.906894599612049	0.0481610368057771	4.69427305346938e-80	3.95398368263081e-78	no sig	-
ENSG00000073969.18	NSF	51.92657	51.8912483333333	3536.78658241761	0.606339594369307	0.0321308994912792	4.86304792720835e-80	4.0743546756095e-78	no sig	-
ENSG00000087152.16	ATXN7L3	8.671659	28.6663906666667	1326.14961782723	-1.10458256414911	0.0588423410233871	5.16156753578308e-80	4.30157937863065e-78	sig	-
ENSG00000182973.20	CNOT10	59.8702956666667	56.3449596666667	2541.64404711867	0.689280249366219	0.0366013088043386	8.55140889641508e-80	7.0891179751281e-78	no sig	-
ENSG00000142186.18	SCYL1	18.9454486666667	48.268316	2009.12580181715	-0.738857482130199	0.0392568734506763	9.45992558445141e-80	7.80121926076932e-78	no sig	-
ENSG00000006634.8	DBF4	9.57824633333333	30.5123466666667	1112.5766176221	-1.05220857583429	0.0561396691550976	1.21343546037423e-79	9.95459475851798e-78	sig	-
ENSG00000119138.5	KLF9	3.079329	15.8317503333333	570.549866066333	-1.73452971236032	0.093921925490927	1.81139432655529e-79	1.47830425065142e-77	sig	-
ENSG00000126945.9	HNRNPH2	88.3436783333333	203.04361	4353.36883618378	-0.59071969740414	0.031431891476512	2.16518348822081e-79	1.75792809912196e-77	no sig	-
ENSG00000108819.11	PPP1R9B	6.60374366666667	21.8368146666667	1732.63802861401	-1.1024096748077	0.0589801088712174	2.38062307451021e-79	1.9229330280313e-77	sig	-
ENSG00000090686.16	USP48	59.32755	59.021619	3812.984012363	0.614030207109702	0.0327147491236453	3.26132509890485e-79	2.62087406290052e-77	no sig	-
ENSG00000114978.18	MOB1A	42.0402686666667	107.989223666667	4239.05259767254	-0.749789694858631	0.0400182796481979	4.56235413505869e-79	3.64779898382281e-77	no sig	-
ENSG00000132199.20	ENOSF1	22.565991	15.843013	1139.24726297058	1.10737889019564	0.059443766107088	7.39590887378437e-79	5.88348286217059e-77	sig	-
ENSG00000115207.15	GTF3C2	20.3284946666667	52.9592346666667	2150.29305890384	-0.77024456985952	0.0411763433675341	7.64375807297759e-79	6.05009213102865e-77	no sig	-
ENSG00000213281.5	NRAS	44.0732513333333	111.010802666667	3368.6088237227	-0.720035515973577	0.0385116742081799	1.02721247749308e-78	8.08981186649673e-77	no sig	-
ENSG00000164244.21	PRRC1	20.501358	55.425375	1840.21539318752	-0.822565720380869	0.044041946884413	1.13875399741642e-78	8.92363891209253e-77	no sig	-
ENSG00000157224.16	CLDN12	11.035458	37.987969	966.501461810358	-1.16485060347185	0.0626800756156863	1.1884890992295e-78	9.26727316928904e-77	sig	-
ENSG00000177732.9	SOX12	10.377529	33.8730793333333	1607.82178246223	-1.08859377483781	0.0586334437547686	2.67717277361633e-78	2.07724868754832e-76	sig	STAT1
ENSG00000077147.16	TM9SF3	53.985191	136.308105	5967.58683442935	-0.723733682184507	0.0388446233861844	3.44242866132489e-78	2.65792616884943e-76	no sig	-
ENSG00000204149.15	AGAP6	27.9528583333333	19.1557846666667	1059.193017256	1.13865018251318	0.0616235055831026	1.0194838402143e-77	7.83311705717828e-76	sig	STAT1
ENSG00000135749.19	PCNX2	17.0397893333333	9.32556066666667	1545.29659072902	1.46307770879058	0.079861625899665	1.67669817390671e-77	1.28202295811673e-75	sig	-
ENSG00000165512.5	ZNF22	31.6717363333333	92.1235263333333	1150.41531751656	-0.925837338946193	0.0500317635767718	1.91980275333021e-77	1.46081223032387e-75	no sig	-
ENSG00000099381.19	SETD1A	9.786539	32.4309033333333	2803.11413744286	-1.10712996674163	0.0600978139412329	3.4574321316397e-77	2.61817372622389e-75	sig	-
ENSG00000169564.7	PCBP1	100.889802666667	306.740397666667	4480.49640086234	-0.990656571491966	0.0537617353518004	6.05306476609447e-77	4.56180971917483e-75	no sig	-
ENSG00000142657.21	PGD	74.0449346666667	170.182581	4564.62964402509	-0.591218584892402	0.031978423413898	6.5464640870888e-77	4.9101598017017e-75	no sig	-
ENSG00000124422.12	USP22	74.6042756666667	164.390997333333	9521.02959911894	-0.529687418907916	0.0286415757944179	6.86511226163688e-77	5.12475749919633e-75	no sig	-
ENSG00000169851.16	PCDH7	8.90896966666667	25.1492976666667	2333.97356863925	-0.879705852941927	0.0477007220688421	7.38998624662381e-77	5.49055063068734e-75	no sig	-
ENSG00000151779.14	NBAS	10.830145	7.661648	1335.60707758408	1.09850797881487	0.0598858980809555	1.55655852127721e-76	1.1510494492318e-74	sig	-
ENSG00000106829.20	TLE4	11.6159806666667	31.492094	1899.17399871507	-0.827197898507949	0.0449660912806547	2.07590973752229e-76	1.52792776989316e-74	no sig	-
ENSG00000125503.13	PPP1R12C	23.2111226666667	20.5353573333333	1900.14177068595	0.779848362136711	0.0423964460385708	2.46258660397789e-76	1.80410239996538e-74	no sig	-
ENSG00000100461.18	RBM23	19.7742403333333	68.2015403333333	2049.11382596565	-1.16903597657491	0.0640984384881747	6.86736594045391e-76	5.00777226518933e-74	sig	RELA
ENSG00000164294.14	GPX8	12.2379396666667	51.0315536666667	915.332824842483	-1.43994798625959	0.0794992891583	8.92933799279515e-76	6.48138261403302e-74	sig	-
ENSG00000068001.14	HYAL2	7.48739633333333	29.7246406666667	658.075733660685	-1.36253795034917	0.0752069956487022	1.5221424721688e-75	1.09978284766655e-73	sig	-
ENSG00000259956.2	RBM15B	12.397514	31.512359	2758.78241882735	-0.733954459920371	0.0402055610257646	3.55442345928014e-75	2.55642574918363e-73	no sig	-
ENSG00000011007.13	ELOA	15.7930966666667	39.8268126666667	2490.4475216496	-0.722185849661974	0.0396126138460351	5.64451152232597e-75	4.04121368127983e-73	no sig	-
ENSG00000221978.13	CCNL2	108.575480333333	89.0634083333333	3747.60735652119	0.889305100830872	0.048892429408251	7.45406372861581e-75	5.31262252440849e-73	no sig	-
ENSG00000238227.8	TMEM250	18.5464783333333	52.9696653333333	1816.90844989971	-0.897739326610648	0.0494432740371102	1.29382127713701e-74	9.17972024152483e-73	no sig	-
ENSG00000101126.18	ADNP	20.2169113333333	49.4540563333333	2160.72767291298	-0.680017852683234	0.0375511934466272	5.71038640185383e-74	4.0333765119103e-72	no sig	-
ENSG00000154429.11	CCSAP	14.5337623333333	38.850676	1647.58089056374	-0.80608871896185	0.0445776325039218	6.81113928958671e-74	4.78938638170894e-72	no sig	-
ENSG00000179010.16	MRFAP1	208.818915	492.41065	7546.84497986906	-0.628334423836092	0.0347992114877564	1.66052072591786e-73	1.16243830906366e-71	no sig	-
ENSG00000185085.2	INTS5	7.37662133333333	24.5665846666667	904.879190758595	-1.11485559554539	0.0623606885992984	6.65719953817898e-73	4.63971459848925e-71	sig	-
ENSG00000186470.14	BTN3A2	3.32457733333333	15.1084456666667	786.991239575905	-1.56311673811464	0.0885498980773153	1.31746542997899e-72	9.14158501656347e-71	sig	-
ENSG00000113300.13	CNOT6	21.4614856666667	54.3072333333333	3161.09517901199	-0.725845095835847	0.0404883342137456	1.38550541640414e-72	9.57153325165863e-71	no sig	-
ENSG00000087206.17	UIMC1	40.9879966666667	34.7000243333333	2018.67628379616	0.840580041718473	0.0469669741246179	1.74072986271988e-72	1.19730288505244e-70	no sig	-
ENSG00000024526.17	DEPDC1	41.3060893333333	108.7049	4323.01146932505	-0.78179510260958	0.043674515905414	1.95631137398817e-72	1.33973306311685e-70	no sig	-
ENSG00000067064.13	IDI1	56.965198	153.240595666667	2737.5885154919	-0.816092251549844	0.0456414718502977	2.54018935630913e-72	1.73205725329979e-70	no sig	-
ENSG00000135486.19	HNRNPA1	1293.78515033333	2873.732944	43368.3526461107	-0.543096994971461	0.0303622936651267	4.2296980407205e-72	2.87163680342192e-70	no sig	-
ENSG00000182600.10	SNORC	8.35628033333333	2.021123	167.524519525817	2.64213025285914	0.148417879861478	4.60854716535115e-72	3.11541744212214e-70	sig	-
ENSG00000143363.17	PRUNE1	12.258994	38.551653	1018.23574346966	-1.03476249742736	0.0581704304377805	5.20981614276778e-72	3.50682966088612e-70	sig	-
ENSG00000116128.12	BCL9	4.657806	14.7849446666667	1085.27747293944	-1.04518513129932	0.0588560048830584	8.41876833445411e-72	5.64272425685049e-70	sig	-
ENSG00000134970.14	TMED7	19.4402143333333	57.4575493333333	1345.60811072159	-0.949107821191547	0.0534034108043935	1.06245346776301e-71	7.09097651302337e-70	no sig	-
ENSG00000167842.16	MIS12	29.999496	80.9974516666667	1602.20216509485	-0.816166380913105	0.0459069505794104	1.56780605333978e-71	1.04196258000653e-69	no sig	-
ENSG00000177030.19	DEAF1	26.073301	70.38856	2247.79169108734	-0.818182679561321	0.0460982316964852	2.66085711606811e-71	1.76097312752894e-69	no sig	-
ENSG00000174684.7	B4GAT1	18.499811	67.9880363333333	1378.09978735707	-1.25562925581099	0.0714129678493246	4.89392740803082e-71	3.22528245204575e-69	sig	-
ENSG00000165684.6	SNAPC4	15.4696953333333	14.4443556666667	1981.02093808628	0.703579347169471	0.0397153975943641	6.40150632611191e-71	4.20125525594119e-69	no sig	-
ENSG00000104936.20	DMPK	12.4529406666667	9.14508333333333	812.968902428765	1.04135021645164	0.0591784736384324	1.50860063250545e-70	9.85973799277733e-69	sig	-
ENSG00000161847.14	RAVER1	24.4411696666667	65.2832376666667	2974.1728857567	-0.802624637508369	0.0455815603410648	3.34388092386157e-70	2.17642431536131e-68	no sig	-
ENSG00000140386.13	SCAPER	7.706616	4.983565	667.961962417955	1.22018280551637	0.0698425491454327	4.52659838939452e-70	2.93409264326556e-68	sig	-
ENSG00000119771.15	KLHL29	7.61951133333333	5.68134666666667	900.958829316411	1.02363975641593	0.0584145643091247	6.01178609107702e-70	3.88080502953091e-68	sig	-
ENSG00000174989.13	FBXW8	10.6697106666667	6.18459133333333	884.81652295172	1.38114552857417	0.079465769227959	6.54290082847248e-70	4.20641758976612e-68	sig	-
ENSG00000163605.15	PPP4R2	34.1308826666667	92.8930793333333	3462.38231052097	-0.831592911983832	0.0474117176823002	1.02845753617684e-69	6.58505473671603e-68	no sig	-
ENSG00000154174.8	TOMM70	43.3301503333333	101.849664	3927.36912819631	-0.624926733658567	0.0355776600576809	1.07587492755502e-69	6.86077165340854e-68	no sig	-
ENSG00000177595.19	PIDD1	13.963416	8.20139433333333	952.846737750496	1.36208035444076	0.0784935785926332	1.2296485105781e-69	7.80975552020795e-68	sig	-
ENSG00000119522.18	DENND1A	7.91060733333333	5.51181433333333	871.002270884529	1.11655490171449	0.0640205191425906	1.51380097621207e-69	9.57585509089008e-68	sig	-
ENSG00000126003.7	PLAGL2	9.368474	29.5223623333333	1315.82015269466	-1.04025764515861	0.0596987297367628	3.09450184489302e-69	1.9496599423564e-67	sig	-
ENSG00000169018.6	FEM1B	17.40505	42.610561	2585.6902440599	-0.679120278379998	0.0389050456969195	6.57381006101392e-69	4.12526224187371e-67	no sig	-
ENSG00000115423.19	DNAH6	1.422637	0.611899333333333	380.102652312698	1.81219246847421	0.106070944429471	7.69624379077122e-69	4.81045777573165e-67	sig	-
ENSG00000107829.15	FBXW4	12.3330343333333	7.64577433333333	803.605490416376	1.28089985492553	0.0741261743064624	8.08465746989944e-69	5.03325849045004e-67	sig	-
ENSG00000179981.11	TSHZ1	1.97708733333333	7.93374033333333	653.654507620329	-1.37695809415871	0.0801115398779764	1.90025917642823e-68	1.17838512944571e-66	sig	-
ENSG00000266338.7	NBPF15	28.0482573333333	27.8962376666667	2735.11243587054	0.611852367762568	0.0352385773230186	3.80806205202764e-68	2.35218766201911e-66	no sig	-
ENSG00000100239.16	PPP6R2	35.78674	34.367953	3451.8892946075	0.66432742419114	0.0383617324027463	7.57112694938117e-68	4.65831330389464e-66	no sig	-
ENSG00000113161.17	HMGCR	18.0782896666667	50.8933956666667	2134.05780742471	-0.875623879032243	0.0506675302306311	8.01335089126785e-68	4.91121750538366e-66	no sig	-
ENSG00000083535.16	PIBF1	26.6411466666667	18.446412	1253.38495217863	1.12726889229279	0.0655821094783754	1.12567511389941e-67	6.87229020117426e-66	sig	-
ENSG00000069956.14	MAPK6	9.10691233333333	27.4377423333333	1237.25754659923	-0.978223106709643	0.0567537678169532	1.13631408081814e-67	6.91045679033458e-66	no sig	-
ENSG00000179041.4	RRS1	21.6462663333333	70.969404	1327.51726058529	-1.09438784137488	0.0636613070191806	1.32724220709733e-67	8.04053538615004e-66	sig	-
ENSG00000198554.12	WDHD1	28.0870593333333	28.808875	2452.66078703078	0.570204695073532	0.0329804673058301	1.51275263995094e-67	9.12925932255452e-66	no sig	-
ENSG00000182149.21	IST1	34.2676693333333	89.7992983333333	2063.20706610461	-0.775551506134254	0.0449357238225175	1.62297941848629e-67	9.75707970251053e-66	no sig	-
ENSG00000105323.18	HNRNPUL1	73.7792836666667	146.332562666667	8996.94271615832	-0.379457367114042	0.0219920565334788	5.04077397946466e-67	3.0189061197927e-65	no sig	-
ENSG00000197157.11	SND1	63.0539456666667	70.8793616666667	5265.29916122518	0.43738318913005	0.0253837997274316	6.15746943445645e-67	3.67372352508044e-65	no sig	-
ENSG00000204469.13	PRRC2A	51.6466083333333	149.973471666667	16330.3174790216	-0.918162963717854	0.0535919202415932	8.91547717359555e-67	5.29915777212466e-65	no sig	-
ENSG00000141568.21	FOXK2	12.8132203333333	31.2614463333333	2116.14978314406	-0.671820182335534	0.0391231175110791	9.24327059215808e-67	5.46581306859259e-65	no sig	-
ENSG00000173726.11	TOMM20	232.434396333333	490.301682	12762.936994482	-0.467586744691205	0.0271833329925946	9.26526626445445e-67	5.46581306859259e-65	no sig	-
ENSG00000186660.15	ZFP91	18.5153703333333	47.5288723333333	3348.46536175474	-0.748118048275071	0.0435956573647367	9.5614468876749e-67	5.61949066894654e-65	no sig	-
ENSG00000142408.7	CACNG8	2.39489266666667	1.439377	447.515133446431	1.32495381638118	0.0781242385160376	1.42457900567711e-66	8.34146614067664e-65	sig	-
ENSG00000095777.17	MYO3A	3.61481633333333	1.88408766666667	482.463544603495	1.52839293131747	0.0906526462978059	1.56207693170812e-66	9.11269398197575e-65	sig	-
ENSG00000104313.20	EYA1	3.71121833333333	16.149129	648.442186857589	-1.48527608396287	0.0882902082910703	4.10079458858483e-66	2.3834544488856e-64	sig	-
ENSG00000111206.13	FOXM1	24.6675476666667	59.3558963333333	3383.84418847475	-0.656875213030996	0.0384720795654483	5.1190980754062e-66	2.96437183035746e-64	no sig	-
ENSG00000198382.9	UVRAG	10.9608713333333	5.53814866666667	583.396412368348	1.57101900781131	0.0937254810257541	5.92944979309665e-66	3.42105361505734e-64	sig	-
ENSG00000104859.15	CLASRP	30.059876	24.1478786666667	1706.65057724742	0.915628798490455	0.0538097218201838	6.62135724799837e-66	3.806313796103e-64	no sig	-
ENSG00000123562.18	MORF4L2	294.564574666667	626.09413	11293.6362922221	-0.479824681537047	0.0281117880140368	8.7315964019883e-66	5.00114090646246e-64	no sig	-
ENSG00000168795.5	ZBTB5	4.47172033333333	15.5076936666667	724.141255213108	-1.1741193526706	0.0694350476688087	9.83928830842104e-66	5.61516775891086e-64	sig	-
ENSG00000171302.17	CANT1	9.83278066666667	27.8511706666667	1107.00827826259	-0.880451371630356	0.0518461741370559	1.35982323234239e-65	7.73233780961192e-64	no sig	-
ENSG00000137817.17	PARP6	30.8950876666667	26.69452	1402.20337041789	0.810262266539925	0.0477099875473281	1.68877185668874e-65	9.56828975349077e-64	no sig	-
ENSG00000106462.12	EZH2	48.7668606666667	42.172803	2776.07887226191	0.810086382603581	0.0477357357259073	2.10286817058116e-65	1.18717837114064e-63	no sig	-
ENSG00000146776.15	ATXN7L1	7.59590133333333	4.94243033333333	502.33354238861	1.21437111497947	0.0723341979205853	5.81249490316658e-65	3.26973597213489e-63	sig	-
ENSG00000113369.9	ARRDC3	10.1899506666667	4.42876233333333	415.848068699975	1.7912003532813	0.108620065012266	1.79365638320146e-64	1.00540504241303e-62	sig	-
ENSG00000185760.18	KCNQ5	8.006344	4.55799933333333	617.891068955948	1.4032691816992	0.0843779902153108	1.97162967004273e-64	1.10124606144833e-62	sig	-
ENSG00000138834.15	MAPK8IP3	14.326606	10.6337573333333	2144.98006634328	1.03035410478363	0.0614992709468356	3.24734106876071e-64	1.80738053618551e-62	sig	-
ENSG00000086102.19	NFX1	30.1902693333333	28.170307	2228.15655794504	0.70330055807717	0.0418873753438443	5.77731400839489e-64	3.20417158261366e-62	no sig	-
ENSG00000043355.12	ZIC2	11.0869996666667	42.3131693333333	1328.82019734369	-1.30928689019234	0.0789217400856248	8.1150074694691e-64	4.48489412812659e-62	sig	-
ENSG00000170779.11	CDCA4	18.067704	52.9484873333333	1321.15253191182	-0.937630785589115	0.0561102376007086	1.05958488822731e-63	5.83549705400992e-62	no sig	-
ENSG00000111530.13	CAND1	25.140578	59.8360006666667	6290.81418482028	-0.638867560527911	0.0381711340094587	1.61739042853306e-63	8.87648663408512e-62	no sig	-
ENSG00000185127.7	C6orf120	21.2858516666667	56.5023126666667	1982.5878795259	-0.796837154448871	0.0477614844017835	2.75756487693022e-63	1.50813904085167e-61	no sig	-
ENSG00000137203.15	TFAP2A	8.417924	26.878387	1082.31725979365	-1.05534883395546	0.0635424918423876	3.22541178262131e-63	1.75790522450063e-61	sig	-
ENSG00000141424.13	SLC39A6	36.2864193333333	85.2164646666667	3437.2525952756	-0.621787616364368	0.0373121423710086	5.64189548765226e-63	3.06432744227623e-61	no sig	-
ENSG00000186532.12	SMYD4	20.5364593333333	16.836368	1650.82676502862	0.886642669716177	0.0533492038795172	5.97401026603973e-63	3.23356136427463e-61	no sig	-
ENSG00000198932.13	GPRASP1	2.535355	0.664739333333333	242.033276931334	2.52521841130624	0.152685817258411	6.65007520133016e-63	3.58716898959423e-61	sig	-
ENSG00000146109.5	ABT1	19.929607	57.694586	1352.38818103799	-0.91830374657051	0.0553056267154236	6.80851204779555e-63	3.660098063646e-61	no sig	-
ENSG00000072803.18	FBXW11	20.0057076666667	53.7511436666667	1984.05583806879	-0.809975220336448	0.0488787696918637	1.73652204269091e-62	9.27185040488969e-61	no sig	-
ENSG00000181016.9	LSMEM1	5.135357	0.730722333333333	114.830571013572	3.39394312664148	0.204699610810032	1.73258069202997e-62	9.27185040488969e-61	sig	-
ENSG00000160298.18	C21orf58	20.5171713333333	16.833178	1388.67229664744	0.886868219865353	0.0536177817482275	2.22325791576356e-62	1.18305862943215e-60	no sig	-
ENSG00000154945.7	ANKRD40	19.116471	46.498603	1830.42238126384	-0.672461069937972	0.0406401677924666	3.6205095273908e-62	1.92008907629402e-60	no sig	-
ENSG00000166200.15	COPS2	33.8323263333333	85.0047863333333	1886.04078227397	-0.716596449626809	0.0434195983044604	6.70250275699032e-62	3.54265506460921e-60	no sig	-
ENSG00000116017.11	ARID3A	3.02825733333333	11.1694393333333	648.197070149421	-1.25558368066343	0.0768481913468388	7.66314798213462e-62	4.03686434336463e-60	sig	-
ENSG00000271303.2	SRXN1	10.631883	32.1582633333333	826.747755926931	-0.982866174834473	0.0598209788403203	9.08996439670873e-62	4.77253430708531e-60	no sig	-
ENSG00000118762.8	PKD2	12.2999883333333	9.90803966666667	1159.69824150044	0.911785832779454	0.0554501387600277	1.00644989658017e-61	5.26664196712102e-60	no sig	-
ENSG00000150768.17	DLAT	39.1304786666667	90.7948606666667	2987.61604603139	-0.604798528556095	0.0366730112092596	1.03732549480127e-61	5.41023638033602e-60	no sig	-
ENSG00000162066.16	AMDHD2	14.512978	11.4004226666667	907.278510949061	0.949408257738019	0.0577912109098888	1.09753684150856e-61	5.70538045894435e-60	no sig	-
ENSG00000105486.15	LIG1	25.0448716666667	23.684909	2411.90898000007	0.685145832055845	0.0415839966675304	1.13487918211688e-61	5.88009276234309e-60	no sig	-
ENSG00000160799.12	CCDC12	17.1728996666667	60.8213336666667	667.717924290124	-1.20912205074791	0.0740333577980652	1.18189444849094e-61	6.10361293710848e-60	sig	-
ENSG00000142731.11	PLK4	9.885799	32.530065	1115.50114450863	-1.09893968234356	0.0672249632834629	1.88471692217314e-61	9.70136478468927e-60	sig	-
ENSG00000167635.12	ZNF146	52.3264286666667	131.253690666667	4511.80017655929	-0.714772749159626	0.0435007996231751	2.23848859883643e-61	1.14848318958543e-59	no sig	-
ENSG00000156697.13	UTP14A	33.6547766666667	32.1477393333333	1870.45721210893	0.668800720304682	0.0407362679087576	3.07538035597501e-61	1.57273753204423e-59	no sig	-
ENSG00000164778.4	EN2	6.99673066666667	23.805123	1035.10206891455	-1.14367184207987	0.0701870423524191	3.37689361304454e-61	1.72134146598914e-59	sig	-
ENSG00000241973.11	PI4KA	41.1414533333333	39.1538533333333	6349.58195461877	0.676851651539035	0.0414382980188933	1.20029917524003e-60	6.09868139006638e-59	no sig	-
ENSG00000204410.16	MSH5	18.1187046666667	11.36785	773.988385523906	1.26247593437865	0.0782153116878552	1.82109058667404e-60	9.22315042787872e-59	sig	-
ENSG00000160957.15	RECQL4	24.7752353333333	23.3155213333333	2709.5088984504	0.692555933979394	0.0425335353540433	2.69401554181039e-60	1.36004611535434e-58	no sig	-
ENSG00000052802.13	MSMO1	19.8376783333333	64.0574593333333	1040.86239178525	-1.06727593005409	0.0659542223889097	3.36135104793366e-60	1.69152205610233e-58	sig	-
ENSG00000133895.18	MEN1	20.985038	51.077122	2008.73260288029	-0.672982257261642	0.0413630631199585	3.43816460964141e-60	1.72466658491917e-58	no sig	-
ENSG00000089818.18	NECAP1	15.3476646666667	47.6362023333333	1177.88942168459	-1.01516809381512	0.0626738064539802	3.47184200963014e-60	1.73603122202173e-58	sig	-
ENSG00000144579.8	CTDSP1	8.06663066666667	31.266789	867.317226739247	-1.33140547625964	0.0828900563277145	3.87960168563919e-60	1.93378500476275e-58	sig	-
ENSG00000197653.16	DNAH10	0.448857666666667	0.091138	152.522622304248	2.89270553903074	0.178186488157325	3.98115693419988e-60	1.97814520096474e-58	sig	-
ENSG00000141577.14	CEP131	11.583386	9.476754	1277.37470158504	0.891897655309873	0.0550097104325622	4.71184527751968e-60	2.33384512472366e-58	no sig	-
ENSG00000149792.9	MRPL49	35.8335663333333	87.662885	1996.54382619526	-0.678943245503689	0.0418316554809716	6.49565967690017e-60	3.20730832510516e-58	no sig	-
ENSG00000152661.9	GJA1	13.758401	47.7797253333333	784.102065391319	-1.16936058694268	0.0726254310954968	6.62436835686854e-60	3.26063831215739e-58	sig	-
ENSG00000197774.14	EME2	9.385678	7.614239	1732.08532046748	0.904503845976453	0.0558871531247864	7.18190829233993e-60	3.52405724338462e-58	no sig	-
ENSG00000099194.6	SCD	282.634275333333	612.350796	28653.5073076873	-0.504449368980061	0.0310995806793522	1.14801141438845e-59	5.61562974783619e-58	no sig	-
ENSG00000183741.12	CBX6	25.7511843333333	69.6945696666667	5021.60492250223	-0.81883132636367	0.050654856360614	1.33553024329323e-59	6.51267395111817e-58	no sig	-
ENSG00000119812.20	FAM98A	46.4289426666667	107.052627666667	3589.18904493525	-0.594304090243987	0.0367008035262682	1.41848624577171e-59	6.89585705467597e-58	no sig	-
ENSG00000159921.20	GNE	7.58059633333333	22.5013353333333	1371.83988531959	-0.9529872455462	0.0591672667197799	2.05735331540231e-59	9.97088371412362e-58	no sig	-
ENSG00000104267.10	CA2	57.4431566666667	163.547352666667	1842.95404851141	-0.894275254110826	0.0554793133377002	2.15869207731177e-59	1.04299260459318e-57	no sig	-
ENSG00000082641.16	NFE2L1	14.570059	38.0814346666667	2757.54334030509	-0.768892025050765	0.0476616084639933	2.60584032971064e-59	1.25518627013065e-57	no sig	-
ENSG00000280789.2	PAGR1	22.6633953333333	56.230148	2944.86542632181	-0.701471555297865	0.0434588160492891	2.6441723093044e-59	1.26976701353212e-57	no sig	-
ENSG00000160584.17	SIK3	14.4340483333333	10.850986	1569.2043765883	1.00982733438712	0.0628963963061024	3.56747152418733e-59	1.7079405464278e-57	sig	-
ENSG00000052841.15	TTC17	25.4828096666667	23.8422703333333	1939.9815458218	0.699928647890347	0.0434241599194036	3.82782692753889e-59	1.82703339198985e-57	no sig	-
ENSG00000164040.18	PGRMC2	44.2467083333333	129.905631	1802.07558362953	-0.937420898003717	0.0583882251590903	5.08094228490401e-59	2.41782241478922e-57	no sig	-
ENSG00000008128.23	CDK11A	16.4961866666667	14.831224	1458.99691383478	0.754807809639033	0.0469377886423578	6.18521060441258e-59	2.93443530813562e-57	no sig	-
ENSG00000263956.8	NBPF11	12.103448	9.91927266666667	1303.08279366681	0.885770576432621	0.0551960257528815	7.05701929328e-59	3.33799131797157e-57	no sig	-
ENSG00000170448.12	NFXL1	20.0923186666667	14.6267293333333	955.837750458099	1.05339233976766	0.0659511791935273	1.07295642195011e-58	5.05992113836415e-57	sig	-
ENSG00000164808.17	SPIDR	19.1850376666667	16.1730386666667	1218.14125195666	0.843633695574741	0.0527222304547114	1.72556304957943e-58	8.11323689370912e-57	no sig	-
ENSG00000121152.10	NCAPH	18.7816416666667	52.3179423333333	1932.14495647299	-0.863140754571439	0.0539717627950485	1.8652600530001e-58	8.74396163535849e-57	no sig	-
ENSG00000168710.18	AHCYL1	62.7947476666667	69.0823096666667	4599.160468315	0.467751268044139	0.0291408209159349	1.99064937350885e-58	9.30407070686586e-57	no sig	-
ENSG00000143374.18	TARS2	29.059114	68.9909203333333	2112.10169350359	-0.637737001177795	0.0398288239332014	2.42159157248255e-58	1.12847600172108e-56	no sig	-
ENSG00000109111.15	SUPT6H	39.3878876666667	39.49336	6268.90241217999	0.602538012874192	0.0376320915116511	2.63654229336464e-58	1.2250199900527e-56	no sig	-
ENSG00000099860.9	GADD45B	10.5180773333333	5.05339733333333	282.437032114911	1.64017175768954	0.104804590714631	2.6958314764304e-58	1.24888357603692e-56	sig	RELA
ENSG00000161996.19	WDR90	27.3065276666667	19.5026396666667	2338.39452986563	1.07905101692264	0.0678482893682178	2.76857935484615e-58	1.27882385390562e-56	sig	-
ENSG00000134375.11	TIMM17A	85.8309286666667	212.267338333333	2608.01878808165	-0.694758976396457	0.0434778323451667	3.62014842218033e-58	1.66727946777083e-56	no sig	-
ENSG00000188878.20	FBF1	14.319486	10.053675	1720.10885201672	1.10578173985325	0.0696669182686459	3.90011330476212e-58	1.79098206015476e-56	sig	-
ENSG00000184949.18	FAM227A	5.69808933333333	3.427525	804.510846717833	1.32599214487495	0.0840808381230464	4.28405196740878e-58	1.96157274821674e-56	sig	-
ENSG00000162231.14	NXF1	55.0803976666667	56.576279	3180.07158397455	0.565454906401089	0.0354044245842721	5.45506294669884e-58	2.49051294125952e-56	no sig	-
ENSG00000073111.14	MCM2	75.727705	154.302138666667	8609.83597074805	-0.416186654308447	0.0260138226016151	5.55201131873693e-58	2.52744885206432e-56	no sig	-
ENSG00000140382.15	HMG20A	14.5887186666667	37.101382	1455.01285977188	-0.734771509065359	0.0460804355568341	5.73631302059908e-58	2.59634098814529e-56	no sig	-
ENSG00000173598.14	NUDT4	18.1666843333333	48.1669803333333	1579.77546784504	-0.789767444470661	0.0495560120667734	5.72579354290541e-58	2.59634098814529e-56	no sig	-
ENSG00000173692.14	PSMD1	96.4072903333333	106.965869333333	5559.79803302795	0.4555175568745	0.0284994574885021	6.1908847928145e-58	2.7940580622241e-56	no sig	-
ENSG00000165527.8	ARF6	28.8789036666667	64.5626813333333	2627.21361788513	-0.551353410359928	0.0345399045769982	6.47594962381513e-58	2.91436235784892e-56	no sig	-
ENSG00000156853.13	ZNF689	13.7606653333333	33.8525263333333	1351.39538678698	-0.688157320914683	0.0431779424272928	7.1823909142531e-58	3.22307234445585e-56	no sig	-
ENSG00000125304.10	TM9SF2	38.7905693333333	91.498991	2561.96895038466	-0.627789508925184	0.0393803012890244	7.62454842158122e-58	3.41176881216835e-56	no sig	-
ENSG00000142166.14	IFNAR1	14.069405	39.336704	2133.64257647089	-0.865431814565538	0.0544176234605845	7.68048054937371e-58	3.42706088195992e-56	no sig	-
ENSG00000172086.9	KRCC1	10.7867956666667	5.21468433333333	363.913941490625	1.62863096199515	0.104598721244115	1.00863045880964e-57	4.48783569398606e-56	sig	-
ENSG00000187147.18	RNF220	10.435011	33.3073143333333	1227.10989613606	-1.05115076727233	0.0664070268317055	1.07127314290959e-57	4.75313331661096e-56	sig	-
ENSG00000070413.20	DGCR2	15.0301896666667	42.4104883333333	2421.59054120117	-0.876976919575208	0.0553251585245916	1.6919492355403e-57	7.48592483398744e-56	no sig	-
ENSG00000136811.17	ODF2	30.519517	30.188474	2186.8962151779	0.620486779474461	0.039058024466055	1.87692130439771e-57	8.28106091472502e-56	no sig	-
ENSG00000198218.11	QRICH1	27.9367693333333	66.9178203333333	2559.18910413659	-0.650684026917585	0.0409788577618843	1.99529471555186e-57	8.77873940353555e-56	no sig	-
ENSG00000166483.12	WEE1	12.5543426666667	40.241262	1265.94229234669	-1.06076689397307	0.067268130855116	2.61467416230067e-57	1.14717918469075e-55	sig	-
ENSG00000153956.16	CACNA2D1	10.0523156666667	7.97499933333333	1197.0333974604	0.92793639049494	0.0586937776248013	2.66979010696648e-57	1.16810733263414e-55	no sig	-
ENSG00000179134.16	SAMD4B	18.4934326666667	42.9503016666667	2795.91848697758	-0.601638907045504	0.037960781679686	3.54176370214341e-57	1.54532742582994e-55	no sig	-
ENSG00000116199.12	FAM20B	10.1923843333333	26.8550826666667	1685.77727604907	-0.781930025623033	0.0494250335048275	3.73572941020659e-57	1.62545508122e-55	no sig	-
ENSG00000166454.10	ATMIN	8.02332166666667	22.4419803333333	1059.72720157769	-0.872907191897937	0.0552542248728912	4.00502856511358e-57	1.73782933688992e-55	no sig	-
ENSG00000071537.14	SEL1L	6.87403133333333	19.4992533333333	1347.99954554131	-0.884436497279259	0.0561178826843764	6.96863464675816e-57	3.01546605277714e-55	no sig	-
ENSG00000140400.18	MAN2C1	24.93103	19.672555	1778.43139222812	0.942723589210107	0.059916375930042	8.30951892245224e-57	3.58584198760398e-55	no sig	-
ENSG00000100504.17	PYGL	135.967147333333	158.100728	7296.45313830492	0.387800341268726	0.0244999830764442	9.30367042314834e-57	4.00388286434452e-55	no sig	-
ENSG00000100413.17	POLR3H	24.8522946666667	72.8794403333333	2932.93174636546	-0.932845880805243	0.0593462941364512	1.10492614432285e-56	4.74215032676547e-55	no sig	-
ENSG00000151893.15	CACUL1	11.85806	30.0028593333333	3139.87767417695	-0.725607787243941	0.0460401038407121	1.11345473422125e-56	4.76576780399971e-55	no sig	-
ENSG00000099783.12	HNRNPM	303.487277666667	346.428315333333	16582.2457506093	0.414754029418066	0.0262421781459281	1.23135612389142e-56	5.25612203452948e-55	no sig	-
ENSG00000177485.7	ZBTB33	15.8178136666667	47.328123	1831.76349830739	-0.958636859805604	0.0611405147118639	1.83257539361137e-56	7.8013229796683e-55	no sig	-
ENSG00000167173.19	C15orf39	7.34572166666667	23.5540476666667	1233.60975541909	-1.05467012656739	0.0674399228391383	2.11945613840112e-56	8.99826243556766e-55	sig	-
ENSG00000144567.11	RETREG2	8.743186	23.807799	1392.52697743562	-0.83630497772873	0.0532969438389561	2.44983881089803e-56	1.03729599759287e-54	no sig	-
ENSG00000137876.11	RSL24D1	78.3403063333333	203.470682666667	1994.12706502892	-0.763267281116368	0.0486171742488853	2.6589640968265e-56	1.12282422222826e-54	no sig	-
ENSG00000135392.19	DNAJC14	9.89904133333333	27.604501	1052.73680026479	-0.858521683332946	0.0547839527069397	3.13258944759873e-56	1.31928920826544e-54	no sig	-
ENSG00000134333.14	LDHA	425.808389	1070.21807166667	15935.9566435579	-0.717246196439968	0.0457268578037724	3.69941348777433e-56	1.55385231589156e-54	no sig	-
ENSG00000118007.13	STAG1	32.31032	27.2548473333333	3016.4156871407	0.846934832742277	0.0541864466710567	6.21051959652053e-56	2.60164612140412e-54	no sig	-
ENSG00000152684.11	PELO	4.406022	14.910881	537.747599006167	-1.13638298949007	0.073161064664962	6.8320259929304e-56	2.8544095865954e-54	sig	-
ENSG00000102974.16	CTCF	19.2094136666667	44.740168	2147.53713844534	-0.609844384271341	0.0389980963183885	9.79328073677946e-56	4.08079272182575e-54	no sig	-
ENSG00000285437.2	POLR2J3	148.581246	107.390559	2183.84019573025	1.0653569667811	0.0685740434680573	9.96601561490387e-56	4.14181298022034e-54	sig	-
ENSG00000269713.9	NBPF9	20.538338	20.1506	2875.35729940647	0.63306995434909	0.0404995011625345	1.02859625506063e-55	4.2635314772263e-54	no sig	-
ENSG00000187961.15	KLHL17	17.275241	11.7613166666667	949.11356759688	1.14557896810592	0.0739779941638817	1.34386537160094e-55	5.55570169766046e-54	sig	-
ENSG00000080822.17	CLDND1	33.4891583333333	94.175609	1240.83521971198	-0.872580057103171	0.0560475171685664	1.48521342107727e-55	6.12397816633194e-54	no sig	-
ENSG00000175931.13	UBE2O	11.2798363333333	27.925574	2292.40176279493	-0.693772068054326	0.0445177533030682	1.9073424541856e-55	7.84400809291836e-54	no sig	-
ENSG00000121067.19	SPOP	19.3485436666667	54.061344	1362.56644426546	-0.868349518808869	0.0559205260939678	2.82895945902999e-55	1.16038907393701e-53	no sig	-
ENSG00000172893.18	DHCR7	38.4168633333333	90.128742	3036.57545630949	-0.617114597963556	0.0396700681503091	3.46152812915942e-55	1.41616959902312e-53	no sig	-
ENSG00000140406.4	TLNRD1	4.45838066666667	17.1237856666667	657.462762241578	-1.30975074100493	0.0855563811362871	6.52207190623875e-55	2.66137706205095e-53	sig	-
ENSG00000206530.11	CFAP44	12.744711	7.839536	1516.78989886897	1.29313823747407	0.0844770470584822	7.50951666663161e-55	3.0563926877549e-53	sig	STAT1
ENSG00000062194.16	GPBP1	28.497658	67.9198973333333	2343.75387734603	-0.640858968473673	0.0414538523328801	1.48240966489419e-54	6.00596869219794e-53	no sig	-
ENSG00000119685.20	TTLL5	14.595977	11.995952	1168.60511539585	0.881709237112245	0.0571853826364704	1.48328475732652e-54	6.00596869219794e-53	no sig	-
ENSG00000168286.3	THAP11	13.1273436666667	45.9107453333333	893.087282235889	-1.17900482434756	0.0771008453218906	2.1516793387717e-54	8.69002596538284e-53	sig	-
ENSG00000067248.11	DHX29	23.2857233333333	21.7331086666667	1907.48544095349	0.702449153910033	0.0455382725614887	2.21464139553548e-54	8.92143647597936e-53	no sig	-
ENSG00000105281.12	SLC1A5	139.808973	328.639470333333	9977.28856169897	-0.622500868109801	0.0403666070220969	2.79287575033034e-54	1.12220882508809e-52	no sig	-
ENSG00000168282.6	MGAT2	28.4072136666667	70.000927	1650.48532080349	-0.689941642335284	0.0447740236506104	2.91530388610057e-54	1.16842115801451e-52	no sig	-
ENSG00000178074.6	C2orf69	9.338729	29.645912	885.889562556133	-1.0455967549037	0.0682398683452192	3.03965540807441e-54	1.2151678257e-52	sig	-
ENSG00000128563.13	PRKRIP1	16.1860643333333	14.267028	1517.65773642006	0.783549542953163	0.0510023464260193	4.79131975267515e-54	1.91058423859206e-52	no sig	-
ENSG00000274512.6	TBC1D3L	12.520435	8.72470233333333	667.862991450451	1.11435316694207	0.073190317676993	8.99839386875658e-54	3.57913388451477e-52	sig	-
ENSG00000169607.13	CKAP2L	7.086128	20.7169756666667	1170.22897954949	-0.933696541008282	0.0610915737205327	9.60166560443806e-54	3.80946687494972e-52	no sig	-
ENSG00000005073.6	HOXA11	4.990963	17.8121736666667	727.541876697565	-1.21688760047643	0.0801983125354674	1.0136166995589e-53	4.01142629013875e-52	sig	-
ENSG00000227345.9	PARG	27.8398896666667	27.0721116666667	2120.93066189958	0.644553156580654	0.042072006637829	1.26697585792e-53	5.00153802959847e-52	no sig	-
ENSG00000169925.17	BRD3	8.53379566666667	21.8867136666667	1449.92710761786	-0.74488446344386	0.0487005422704103	1.50089411550149e-53	5.91014580331598e-52	no sig	-
ENSG00000070371.16	CLTCL1	10.9632433333333	9.44719733333333	1115.96229518936	0.812647849172931	0.0532621518927992	2.23194794168727e-53	8.76693566820853e-52	no sig	-
ENSG00000070269.14	TMEM260	11.170238	8.64778533333333	613.824383390702	0.965913894667568	0.0635810808383329	3.37530602760685e-53	1.32249863783173e-51	no sig	-
ENSG00000078618.23	NRDC	80.6854873333333	87.2524936666667	5630.98670681712	0.492140681774837	0.0322326521300985	4.0939787250153e-53	1.60010567984407e-51	no sig	-
ENSG00000131747.15	TOP2A	82.871376	202.014389333333	13756.0003166448	-0.670862337577671	0.0440749521103481	5.5026533274722e-53	2.14535377626274e-51	no sig	-
ENSG00000143179.16	UCK2	26.391762	76.465811	2766.94346916386	-0.918991136520635	0.060596449205953	6.1886348656132e-53	2.40684414242651e-51	no sig	-
ENSG00000128989.11	ARPP19	40.616772	103.478136666667	3151.22227764725	-0.732069177711575	0.0481562275628305	6.44642962435367e-53	2.50092889195061e-51	no sig	-
ENSG00000215186.7	GOLGA6B	0.923047666666667	0.055603	110.771427354147	4.62252195920903	0.304788041813698	6.86692677421764e-53	2.65751753367818e-51	sig	-
ENSG00000126091.21	ST3GAL3	9.53612433333333	4.44106	373.673740178885	1.67700410020545	0.113176994568964	7.47482952452518e-53	2.88568725099991e-51	sig	-
ENSG00000134247.10	PTGFRN	6.76623066666667	20.1940013333333	1986.98442837775	-0.959508569369766	0.063427447356974	9.23866891811509e-53	3.55790401293963e-51	no sig	-
ENSG00000110108.10	TMEM109	36.8666006666667	93.154478	2143.06032782467	-0.725558562611243	0.047822738219307	1.03585895466192e-52	3.97946692558047e-51	no sig	-
ENSG00000121058.5	COIL	23.689677	57.9995383333333	1431.61727058005	-0.681948905609518	0.0449408598697226	1.09482590779419e-52	4.19576712254653e-51	no sig	-
ENSG00000084463.8	WBP11	26.178204	64.7539996666667	2881.62569282581	-0.693439738294681	0.0457055199125585	1.10963586199218e-52	4.24220253937834e-51	no sig	-
ENSG00000164086.10	DUSP7	5.70683233333333	19.760071	641.269862664515	-1.16737936675768	0.0776541908643111	1.19268140817804e-52	4.54865008721847e-51	sig	-
ENSG00000144357.18	UBR3	18.3181033333333	16.409377	2406.54365035806	0.762674818363203	0.0503205894358715	1.20078184045104e-52	4.56848182824742e-51	no sig	-
ENSG00000162341.18	TPCN2	12.588453	9.48011133333333	997.183659932819	1.00436657828759	0.0665589370329848	1.31675733967812e-52	4.9976493631976e-51	sig	-
ENSG00000198915.12	RASGEF1A	3.83836366666667	13.5739043333333	537.754916217513	-1.19677072207159	0.0797244955210873	1.35910756491754e-52	5.14598635937889e-51	sig	-
ENSG00000180902.18	D2HGDH	19.7591446666667	15.1304726666667	1123.71597567474	0.98402383236881	0.0651925120548675	1.36710674083063e-52	5.16386049755952e-51	no sig	-
ENSG00000147854.17	UHRF2	21.3034436666667	17.1428913333333	1180.10204343106	0.911952014575956	0.060363862627913	1.54260222783765e-52	5.8128056676246e-51	no sig	-
ENSG00000179431.7	FJX1	3.53708066666667	18.095245	443.915171146002	-1.71060336650947	0.115949246891986	1.65574955939381e-52	6.22427477565915e-51	sig	-
ENSG00000258366.12	RTEL1	15.2235943333333	13.3600573333333	1671.99477125721	0.791381070219026	0.0523311626551073	1.8589117077225e-52	6.97136150198504e-51	no sig	-
ENSG00000143061.18	IGSF3	2.15530833333333	8.31708933333333	828.80236561526	-1.31123445409538	0.0878003952439915	1.89750402985663e-52	7.09918906752299e-51	sig	RELA
ENSG00000066230.12	SLC9A3	3.09102433333333	11.5570933333333	665.270429613061	-1.26961376427526	0.0849334948929244	2.09426292209175e-52	7.81676191608227e-51	sig	-
ENSG00000165152.9	PGAP4	4.32163733333333	15.435066	594.377282448655	-1.20270372731091	0.0803073690576217	2.21296485230935e-52	8.24028590749989e-51	sig	-
ENSG00000118971.9	CCND2	8.82989266666667	25.0643563333333	2097.05776750886	-0.88484323367333	0.0586915925364583	2.76476539303338e-52	1.02707121947332e-50	no sig	-
ENSG00000012232.10	EXTL3	4.01127166666667	13.0053923333333	902.154655625332	-1.06585728644208	0.0710073256817965	3.13137423412942e-52	1.16052413086523e-50	sig	-
ENSG00000115128.7	SF3B6	284.205708666667	717.163110333333	2768.45110048812	-0.725056381626456	0.0480845051357885	4.26055631651636e-52	1.57530569346125e-50	no sig	-
ENSG00000158321.19	AUTS2	4.770999	13.158903	1103.49031542912	-0.848992289627252	0.0564036582494477	4.52673956210441e-52	1.66980503144512e-50	no sig	-
ENSG00000204574.14	ABCF1	16.8290233333333	42.657018	2232.80453652859	-0.727187175441918	0.0482402853391055	4.54056337759544e-52	1.67099097571275e-50	no sig	-
ENSG00000186166.9	CENATAC	21.218487	13.7390366666667	412.837839650169	1.21046736600659	0.0812362498483207	6.52757462172236e-52	2.39663934421326e-50	sig	-
ENSG00000163029.16	SMC6	39.8756406666667	40.7112796666667	3362.96568442254	0.575311050158284	0.0381791319897839	6.83848518002848e-52	2.50495302489834e-50	no sig	-
ENSG00000136770.11	DNAJC1	27.7296616666667	25.7712433333333	1466.991822713	0.704294275657145	0.046854374412284	9.1085641934292e-52	3.3287469747263e-50	no sig	-
ENSG00000214194.9	SMIM30	70.6094176666667	206.481235333333	1192.10507236807	-0.932942170772596	0.0623689487859768	1.34096755951382e-51	4.88925463655143e-50	no sig	-
ENSG00000185651.16	UBE2L3	54.7832453333333	118.637203	3181.46075638482	-0.506741611213106	0.0337019798504827	1.34616712338104e-51	4.89687721948607e-50	no sig	-
ENSG00000180198.17	RCC1	120.516631	249.958673	8026.457080675	-0.442275230625367	0.0294208865006993	1.74051129298169e-51	6.31677266722455e-50	no sig	-
ENSG00000132603.15	NIP7	38.5648286666667	105.203277	1430.4639285354	-0.832796384477046	0.0556725803575695	1.94647424426779e-51	7.04802662562345e-50	no sig	-
ENSG00000062598.18	ELMO2	3.80052666666667	12.8386496666667	455.376085348289	-1.13583281911433	0.0764820803137	2.24662962862081e-51	8.11620717440515e-50	sig	-
ENSG00000124783.14	SSR1	69.2650103333333	188.726137333333	4685.03620763959	-0.829237601150417	0.0554780728228447	2.34690602307692e-51	8.45906562230767e-50	no sig	-
ENSG00000075785.14	RAB7A	68.6455543333333	155.630231	3513.22701454369	-0.572275249409682	0.0382077329139531	2.70819746053295e-51	9.7389995892362e-50	no sig	-
ENSG00000050130.18	JKAMP	13.3708756666667	52.4537666666667	594.187299220855	-1.33854927989361	0.0908412555938559	2.99816750480216e-51	1.07572064619906e-49	sig	-
ENSG00000257743.9	MGAM2	0.836878333333333	0.026993	126.782577663257	5.44600774306605	0.366030157555263	3.14765496117619e-51	1.12678893848832e-49	sig	-
ENSG00000101782.15	RIOK3	41.3882853333333	38.0377783333333	2093.40873605113	0.722554937111798	0.0483630529226736	3.45911664603841e-51	1.23547724017576e-49	no sig	-
ENSG00000198920.11	KIAA0753	14.0135556666667	12.6914623333333	1093.82681665856	0.746569813324509	0.0499834925961698	3.46875454977254e-51	1.23611658175265e-49	no sig	-
ENSG00000114316.13	USP4	18.3462316666667	16.935079	1299.42388129121	0.716845003621619	0.0480052558685211	3.92585729359824e-51	1.39585052441232e-49	no sig	-
ENSG00000108175.19	ZMIZ1	4.640623	13.6154856666667	1176.99016607356	-0.931379406348467	0.0625727113985329	4.07236527953856e-51	1.44468075491018e-49	no sig	-
ENSG00000116062.19	MSH6	44.2963786666667	91.5655856666667	5136.93671839425	-0.438462046627659	0.0293159836116008	5.56326965872455e-51	1.96914742459709e-49	no sig	-
ENSG00000131584.19	ACAP3	21.999172	18.027368	2102.05004395013	0.887401330795777	0.0597026569603677	6.67462109860731e-51	2.35721876511578e-49	no sig	-
ENSG00000135679.27	MDM2	19.8563183333333	55.3737576666667	3078.10436002577	-0.860068273772979	0.0578698130273946	7.55364501423507e-51	2.66168820177218e-49	no sig	-
ENSG00000164663.15	USP49	7.62868733333333	6.09346533333333	1007.44140076697	0.92498544253164	0.0623381598150783	8.38586388180278e-51	2.94834245540794e-49	no sig	-
ENSG00000132471.12	WBP2	20.6969426666667	60.348463	1262.82455673803	-0.924236465449863	0.0622938315169248	8.59817454150497e-51	3.01625494884732e-49	no sig	-
ENSG00000143971.9	ETAA1	5.93341366666667	17.9305126666667	659.351173624862	-0.980497934038296	0.0662115799844614	1.01200714923027e-50	3.54224991278354e-49	no sig	-
ENSG00000176014.13	TUBB6	20.290067	60.7421693333333	1248.74733922247	-0.961950327812546	0.0649457671790472	1.05661139294688e-50	3.69017429053353e-49	no sig	-
ENSG00000214021.17	TTLL3	12.0971	9.77877866666667	1245.19751338893	0.905237872220398	0.0611105678239566	1.32192235671283e-50	4.60654846030614e-49	no sig	-
ENSG00000178773.15	CPNE7	9.62798633333333	7.08751766666667	606.282771783349	1.03811796794124	0.0703437487129589	1.59767359920597e-50	5.55517811503161e-49	sig	-
ENSG00000272325.2	NUDT3	10.0851063333333	24.0862896666667	2704.35391359105	-0.643325415699412	0.0434668984128229	3.30150112207048e-50	1.14541727254917e-48	no sig	-
ENSG00000110031.13	LPXN	7.16810466666667	2.76410833333333	156.440981882674	1.95394070946128	0.13590152328633	3.52807695465121e-50	1.22133494753211e-48	sig	RELA
ENSG00000111540.16	RAB5B	16.9233606666667	44.9953476666667	1906.8340206729	-0.795040056379658	0.0538651436486656	4.24956669237157e-50	1.46787116165668e-48	no sig	-
ENSG00000196663.16	TECPR2	6.10201733333333	4.06513833333333	874.162110397864	1.17763190056851	0.0804844181019389	4.39167344969311e-50	1.51363782289094e-48	sig	-
ENSG00000180964.17	TCEAL8	77.8584083333333	209.164061	1964.20717505397	-0.812046865621068	0.0550464152112302	4.53885282414111e-50	1.56094914482635e-48	no sig	-
ENSG00000138107.13	ACTR1A	55.74338	121.186490666667	4136.72233062935	-0.511303101410905	0.0345506274746877	4.64995908072174e-50	1.59567550066336e-48	no sig	-
ENSG00000136026.14	CKAP4	16.767693	43.2128733333333	1724.37243675235	-0.751616049397377	0.0509252431917188	4.80695264331811e-50	1.64596328445442e-48	no sig	-
ENSG00000179604.10	CDC42EP4	6.20166066666667	18.3297603333333	767.267533349516	-0.941081428918222	0.0639710909432623	5.15776617414342e-50	1.76225542318727e-48	no sig	-
ENSG00000164754.16	RAD21	68.8253076666667	157.984335666667	5950.31504473093	-0.587329480306821	0.0397595117266041	5.67164447443403e-50	1.93363792460629e-48	no sig	-
ENSG00000043514.17	TRIT1	25.991273	21.705658	790.495474824277	0.858045930746197	0.0582689194921054	5.7803214123263e-50	1.96643288478513e-48	no sig	-
ENSG00000108312.15	UBTF	22.7337506666667	50.9285096666667	3335.50594376825	-0.551793508102056	0.0373620313756428	6.48295845037337e-50	2.20071289982394e-48	no sig	-
ENSG00000100038.20	TOP3B	23.940549	23.5934956666667	1710.17694276466	0.625976949140081	0.0424341831694828	7.04563305443307e-50	2.38657561807259e-48	no sig	-
ENSG00000099139.14	PCSK5	5.09889833333333	3.409961	599.035438017433	1.17077085472775	0.080254658813776	8.71509974813195e-50	2.94574111873018e-48	sig	STAT1
ENSG00000167280.17	ENGASE	18.9066323333333	14.2404716666667	1461.32323426528	1.00542751035498	0.0686285477277572	9.28807546244194e-50	3.13268686528743e-48	sig	-
ENSG00000132388.13	UBE2G1	27.0088743333333	65.211846	1820.74186283308	-0.660289619934564	0.0448521560810546	1.02672673927309e-49	3.45554975860908e-48	no sig	-
ENSG00000171867.18	PRNP	13.0491496666667	42.279556	863.135708140568	-1.07063564659092	0.073244836717213	1.05892988593115e-49	3.55633361051207e-48	sig	-
ENSG00000148719.16	DNAJB12	11.11885	29.0726986666667	1319.79236423997	-0.771569121478814	0.0525269306365749	1.29043884181552e-49	4.32461748881622e-48	no sig	-
ENSG00000135414.10	GDF11	2.51704366666667	8.471856	966.26124430057	-1.12088396141415	0.0768657991162741	1.30729477093446e-49	4.37180465753475e-48	sig	-
ENSG00000198677.13	TTC37	24.298111	22.849935	2082.60370476557	0.693147625048283	0.047181372788781	1.50116117719803e-49	5.00948934365383e-48	no sig	-
ENSG00000171681.13	ATF7IP	7.66222666666667	21.564484	1370.88616683669	-0.873818399598145	0.0596246364024573	1.54089144401304e-49	5.13120108554954e-48	no sig	-
ENSG00000111271.15	ACAD10	9.69956	7.90416833333333	712.026611364195	0.896194940435171	0.0611805473233537	1.56780938238771e-49	5.20982396244489e-48	no sig	-
ENSG00000072778.20	ACADVL	49.151799	45.8331	2073.96505652409	0.703788739771553	0.0479601311675853	1.87654277449658e-49	6.22261584023066e-48	no sig	-
ENSG00000173137.12	ADCK5	5.30978633333333	2.59888033333333	206.749556046981	1.60917012471258	0.112601559613898	2.49755232002899e-49	8.26448457831441e-48	sig	-
ENSG00000007541.17	PIGQ	31.5147283333333	28.9666083333333	1682.83858974277	0.725256464477703	0.0495165894130116	2.69173442058715e-49	8.88836663703736e-48	no sig	-
ENSG00000196227.11	FAM217B	10.2777533333333	30.5802723333333	915.694336653787	-0.949128690378502	0.0650713232936606	3.13231492735682e-49	1.03215674520496e-47	no sig	-
ENSG00000168283.14	BMI1	59.0125183333333	124.012447333333	4518.01086388965	-0.460635346098949	0.0313788676069308	3.16790047306914e-49	1.04170355639482e-47	no sig	-
ENSG00000152382.6	TADA1	7.914259	31.9263816666667	461.617307801678	-1.37661940024532	0.095687892859056	3.64991420473465e-49	1.19770413830782e-47	sig	-
ENSG00000167461.12	RAB8A	17.1160516666667	44.2782993333333	1339.33993812571	-0.766090624303107	0.0524391791185082	4.2400721754924e-49	1.38846937289357e-47	no sig	-
ENSG00000046651.16	OFD1	17.9958706666667	14.3171746666667	1068.78739449477	0.929253963480597	0.0638129844318414	4.84648019319079e-49	1.58375330960473e-47	no sig	-
ENSG00000197816.16	CCDC180	2.901826	1.323926	423.298807985155	1.71471297753944	0.120732616481763	4.93626561692354e-49	1.60975403172179e-47	sig	-
ENSG00000171208.10	NETO2	23.27501	59.6868856666667	2438.16763304911	-0.746087974441407	0.0511033122677396	5.12394422496369e-49	1.66750507205378e-47	no sig	-
ENSG00000110400.11	NECTIN1	2.309274	7.70986366666667	735.540132779834	-1.1147581662169	0.0769344457564162	5.24993450714677e-49	1.70498388499111e-47	sig	-
ENSG00000069275.13	NUCKS1	206.421485666667	421.710545333333	26851.9347446726	-0.420223459476278	0.0286901043881124	5.90536250708786e-49	1.91389639607286e-47	no sig	-
ENSG00000005206.17	SPPL2B	39.535306	30.2886846666667	2112.43742219097	0.981956820673681	0.0676168382671157	6.80198357483662e-49	2.19995982109346e-47	no sig	-
ENSG00000179456.12	ZBTB18	15.6854973333333	44.1815766666667	1324.17666453754	-0.87416774937629	0.0601268961829847	8.50435984564558e-49	2.74492155591729e-47	no sig	-
ENSG00000134222.16	PSRC1	13.9228253333333	41.43522	951.312500043903	-0.950779533601693	0.0655132198766802	9.05859150654273e-49	2.91782975091114e-47	no sig	-
ENSG00000184481.17	FOXO4	9.093699	27.601908	1185.10664481216	-0.9782096379248	0.0674538948771371	9.3350726826994e-49	3.00074958826935e-47	no sig	-
ENSG00000113360.17	DROSHA	27.7469663333333	30.4406936666667	2859.29850787044	0.472603239187474	0.0324216656338451	1.38421755623351e-48	4.44049098334705e-47	no sig	-
ENSG00000164741.15	DLC1	3.43820166666667	11.9722226666667	800.815817222114	-1.17677965737109	0.0818684344341375	1.88706108128833e-48	6.0412803031245e-47	sig	-
ENSG00000241058.4	NSUN6	32.4283656666667	26.7892536666667	1012.47024257829	0.875889182251915	0.0604865113149347	1.96709215766646e-48	6.28471979217127e-47	no sig	-
ENSG00000166436.17	TRIM66	7.745668	5.56043833333333	1343.4998760544	1.07222462162009	0.0746068682184442	3.74450058513783e-48	1.19391960964587e-46	sig	-
ENSG00000119681.12	LTBP2	1.02111133333333	0.364196333333333	233.389206691402	2.07831406319746	0.147473224612324	3.98209678086362e-48	1.26711124031077e-46	sig	-
ENSG00000169976.7	SF3B5	146.401045	404.586574	1710.10630411788	-0.850597853699387	0.0589169844713626	4.04873087059594e-48	1.28571693432977e-46	no sig	-
ENSG00000154743.19	TSEN2	35.3415906666667	32.4950746666667	1262.59099182952	0.720653308437261	0.0498320761885762	4.07125556874448e-48	1.29026854050894e-46	no sig	-
ENSG00000220205.9	VAMP2	20.5440873333333	60.7579173333333	1166.16110633952	-0.94872361662289	0.0659057071784963	5.04300385874897e-48	1.59502718432038e-46	no sig	-
ENSG00000129128.13	SPCS3	46.0765613333333	105.393050666667	3482.12037933651	-0.582524111455058	0.0402680825692851	5.12362437114667e-48	1.61727870681225e-46	no sig	-
ENSG00000164053.22	ATRIP	22.58881	20.664723	1461.73344824653	0.730763022743911	0.050608848459367	5.49197489863361e-48	1.73008193256756e-46	no sig	-
ENSG00000144395.18	CCDC150	13.977042	11.4644386666667	925.612332015155	0.883520792814548	0.0613449078013501	5.94541917865249e-48	1.86918757451009e-46	no sig	-
ENSG00000010244.19	ZNF207	96.435662	201.944222333333	6937.52737170609	-0.456271025741768	0.0315109609209151	6.02083975308597e-48	1.88912842531588e-46	no sig	-
ENSG00000123933.17	MXD4	9.75078333333333	26.1581186666667	1373.70782457998	-0.808708081162137	0.0560921973231901	6.16038759229095e-48	1.92907087407902e-46	no sig	-
ENSG00000163257.11	DCAF16	30.065678	67.1919756666667	2639.2884344354	-0.547053420132505	0.0378402078893237	6.39136438253541e-48	1.99742818232768e-46	no sig	-
ENSG00000105447.13	GRWD1	12.0128936666667	29.876742	1878.381482905	-0.697638838715634	0.0483886902809473	8.13318702283284e-48	2.53674908508198e-46	no sig	-
ENSG00000010295.20	IFFO1	17.3199736666667	15.3970766666667	1168.57667095164	0.771793461335843	0.0536033965023147	9.02234500573287e-48	2.80851692065807e-46	no sig	-
ENSG00000109270.13	LAMTOR3	16.9494416666667	50.6817123333333	690.560189979719	-0.960585788432887	0.0669828291557967	1.04707387306907e-47	3.2529508036905e-46	no sig	-
ENSG00000055070.17	SZRD1	48.5380343333333	126.478443333333	4161.63231912338	-0.765372285663078	0.0532175240356046	1.16038727041971e-47	3.59788580637417e-46	no sig	-
ENSG00000155275.19	TRMT44	11.5439563333333	8.86248833333333	553.516121742439	0.974888795621031	0.0680450765759043	1.19162924615252e-47	3.6874955316598e-46	no sig	-
ENSG00000169021.6	UQCRFS1	34.7506593333333	85.1122326666667	1897.32487191288	-0.681283293024467	0.0473609682879267	1.34695066979888e-47	4.15996470588279e-46	no sig	-
ENSG00000161638.11	ITGA5	2.46761133333333	9.68061866666667	651.518190950882	-1.33605643605575	0.0944720580268236	1.65432882859207e-47	5.09928246167391e-46	sig	-
ENSG00000108091.11	CCDC6	19.6443996666667	44.6912186666667	2636.21543059449	-0.57559507366392	0.0400144575850773	1.69616475488114e-47	5.21802559651033e-46	no sig	-
ENSG00000261740.7	BOLA2-SMG1P6	81.7858	60.460194	713.009378488001	1.02777303782071	0.0719600460463103	1.72829149542351e-47	5.30649499891144e-46	sig	-
ENSG00000125944.21	HNRNPR	155.193977666667	308.092871666667	11416.8421397954	-0.380700369126839	0.0264385956974976	2.52043493735649e-47	7.72361297632336e-46	no sig	-
ENSG00000023839.12	ABCC2	2.43549766666667	0.619342333333333	188.554163355487	2.56160328147394	0.180260104161981	2.99506858137735e-47	9.16025732529605e-46	sig	-
ENSG00000132405.19	TBC1D14	12.278811	32.2656706666667	1612.94812396364	-0.776665664089616	0.054267111082259	3.09232769332649e-47	9.43939021271039e-46	no sig	-
ENSG00000122140.13	MRPS2	38.9211496666667	97.6787806666667	1720.11265565604	-0.717119481516629	0.0500939434094847	3.3926117030726e-47	1.03359819990516e-45	no sig	-
ENSG00000117450.15	PRDX1	592.494961666667	1442.091653	9700.77152537187	-0.672413176674342	0.0470605605801116	5.52056855013133e-47	1.67865782303318e-45	no sig	-
ENSG00000188610.12	FAM72B	15.6386993333333	48.2367	931.368134702423	-1.00873671150751	0.0710071089312939	5.69959830489841e-47	1.72975670328429e-45	sig	-
ENSG00000086062.13	B4GALT1	7.44402233333333	21.4090876666667	795.703822147256	-0.901365619523316	0.0633031394490576	5.83848723454676e-47	1.76850023906435e-45	no sig	-
ENSG00000102595.21	UGGT2	14.604387	9.598937	898.009789474788	1.19646559878795	0.0847443241786276	6.4003241916987e-47	1.93496173403927e-45	sig	-
ENSG00000102241.12	HTATSF1	85.038807	96.3321096666667	4940.05811607175	0.425081389215782	0.0296915316642981	7.10542989465794e-47	2.14401582894171e-45	no sig	-
ENSG00000174227.16	PIGG	27.2360996666667	25.9235356666667	1511.12886151482	0.675740729452382	0.0473857746374493	8.17279448131405e-47	2.4613706668294e-45	no sig	-
ENSG00000139734.19	DIAPH3	19.211204	18.459375	1559.37193676421	0.660193841061125	0.0463127960166127	9.10705186367161e-47	2.73750331879182e-45	no sig	-
ENSG00000160051.12	IQCC	15.3925606666667	12.6547186666667	809.360591662723	0.879293671357912	0.0618718750175497	9.39916310773007e-47	2.81992796399726e-45	no sig	-
ENSG00000143442.23	POGZ	16.5601213333333	37.7593453333333	2703.08110648914	-0.576311619569134	0.0404536613545089	1.24071716198489e-46	3.71531103011863e-45	no sig	-
ENSG00000031003.11	FAM13B	24.4428246666667	22.7517413333333	2004.13583473425	0.706045623468328	0.0496457286955402	1.33395159168657e-46	3.98692059215468e-45	no sig	-
ENSG00000143337.19	TOR1AIP1	16.803318	41.221013	1572.99487237976	-0.681527501105808	0.0479111878518487	1.34396354731087e-46	4.00923671092681e-45	no sig	-
ENSG00000111371.16	SLC38A1	33.2492783333333	99.795375	5464.7829740807	-0.960203889887894	0.067843453392356	1.53603729336719e-46	4.57355830015626e-45	no sig	-
ENSG00000135315.12	CEP162	6.491837	4.89197733333333	600.957423354611	1.00137218646312	0.0709497205225829	2.20010786023691e-46	6.53847149180974e-45	sig	-
ENSG00000138459.9	SLC35A5	14.228271	41.833002	996.162483397883	-0.936223855215609	0.0662572385032842	2.37600687766403e-46	7.04792548589193e-45	no sig	-
ENSG00000110274.16	CEP164	10.6562376666667	10.0455546666667	1668.99117945167	0.689312792238328	0.0486048708732801	2.43654513299634e-46	7.21391398304989e-45	no sig	-
ENSG00000110925.7	CSRNP2	12.6529913333333	10.7124626666667	1035.54139896548	0.838814664384621	0.0592801990440721	2.60311192706095e-46	7.69261087488499e-45	no sig	-
ENSG00000198492.16	YTHDF2	61.2165903333333	131.666803666667	3614.26784294189	-0.495368640244589	0.0348676838386078	2.70177653962407e-46	7.9692288905653e-45	no sig	-
ENSG00000125814.17	NAPB	18.3612963333333	14.9820356666667	812.693699433048	0.891497900496357	0.0631033550770771	2.96349540886712e-46	8.72486283833008e-45	no sig	-
ENSG00000270231.5	NBPF8	10.7133566666667	10.226507	1594.91147471601	0.670105166241889	0.0472880216102766	2.9773610426691e-46	8.74933092967929e-45	no sig	-
ENSG00000129055.13	ANAPC13	36.7708786666667	110.341867333333	1051.44869279738	-0.968766872338043	0.0687265247660561	3.32524638488606e-46	9.75343683581756e-45	no sig	-
ENSG00000169258.7	GPRIN1	3.927273	11.7002123333333	873.003666774672	-0.950554438337867	0.0674899744131308	4.26308411497536e-46	1.24810107611481e-44	no sig	-
ENSG00000093000.19	NUP50	33.653229	74.53931	3873.40339410373	-0.534379862223924	0.0377294541481065	4.49627960017095e-46	1.3139313540314e-44	no sig	-
ENSG00000167112.10	TRUB2	8.855608	22.3464836666667	1353.31842213427	-0.720125722660638	0.0509718182873433	4.91510532166741e-46	1.43366340595525e-44	no sig	-
ENSG00000135541.22	AHI1	16.777903	12.7151473333333	1365.26785016733	0.995058134022026	0.0708265659295768	5.66492010937451e-46	1.64931897676078e-44	no sig	-
ENSG00000183010.17	PYCR1	55.7587373333333	130.516425666667	3203.74756195025	-0.615828572853883	0.0435954785052645	6.30075091333431e-46	1.83105401542304e-44	no sig	-
ENSG00000261236.8	BOP1	71.8841363333333	81.8064403333333	4519.85701270504	0.42059364758667	0.0297289659918908	8.09195008500984e-46	2.34726161674015e-44	no sig	-
ENSG00000154814.14	OXNAD1	25.2680233333333	17.7896043333333	736.435664310912	1.09691415290013	0.0784740129330499	8.7993437241122e-46	2.54776586394285e-44	sig	-
ENSG00000058673.17	ZC3H11A	40.1177416666667	92.0481236666667	5073.25456905327	-0.585258328573611	0.0415144752792142	1.00728081739116e-45	2.91113397334461e-44	no sig	-
ENSG00000118707.11	TGIF2	12.746161	33.002116	1072.49177991449	-0.754944084374606	0.0536530060427225	1.01609960083175e-45	2.93124263968882e-44	no sig	-
ENSG00000055130.18	CUL1	33.9021263333333	71.8220273333333	3129.0603360141	-0.475882343044144	0.0337195187092191	1.09647334022983e-45	3.15732204423403e-44	no sig	-
ENSG00000168916.16	ZNF608	1.774949	6.53852266666667	571.121549114266	-1.24575183191874	0.0896828527144276	1.12026008912773e-45	3.21993004814798e-44	sig	-
ENSG00000169957.10	ZNF768	43.8248733333333	100.168103333333	2874.26406512185	-0.579484874164475	0.041128604791169	1.14522259576204e-45	3.28568326153878e-44	no sig	-
ENSG00000167193.8	CRK	37.716169	79.569436	3047.1044357459	-0.46762664549828	0.0331419483919125	1.17781122757963e-45	3.37303720829215e-44	no sig	-
ENSG00000137968.17	SLC44A5	12.818792	9.98011766666667	774.228273951829	0.957438702990852	0.0683462239252719	1.20260392870653e-45	3.43778847206108e-44	no sig	-
ENSG00000121716.21	PILRB	35.3452826666667	31.4395663333333	1517.10712840982	0.767190091581922	0.0545983086060321	1.29439597075212e-45	3.6934838650936e-44	no sig	-
ENSG00000138614.16	INTS14	34.2759423333333	84.8367993333333	1762.23082462358	-0.695410583154748	0.0494576832999134	1.34365041777471e-45	3.82709543044655e-44	no sig	-
ENSG00000103168.17	TAF1C	23.1150426666667	22.0747413333333	1821.65059296294	0.670348500082573	0.0476709969299226	1.39137137899943e-45	3.95586472754874e-44	no sig	-
ENSG00000104731.14	KLHDC4	24.743549	23.69493	1350.24255739166	0.664596314747279	0.0472739192088105	1.48079791570584e-45	4.20253116581669e-44	no sig	-
ENSG00000144746.7	ARL6IP5	47.6280416666667	116.452345666667	2115.98388414733	-0.675308626360883	0.0480643545783667	1.62877963280498e-45	4.61419208566748e-44	no sig	-
ENSG00000108465.15	CDK5RAP3	62.2262156666667	61.072788	2241.68331406798	0.62853192246003	0.0447148381724404	1.64119398953101e-45	4.6410137395158e-44	no sig	-
ENSG00000008282.9	SYPL1	29.1900676666667	78.4541693333333	1240.55532551034	-0.810249843044779	0.0578263754019724	2.01189836458144e-45	5.67910593916168e-44	no sig	-
ENSG00000115163.15	CENPA	16.2005283333333	56.7368733333333	597.417204842621	-1.18555504052655	0.0855119688911317	2.46013304978359e-45	6.93194197981061e-44	sig	-
ENSG00000196182.11	STK40	9.94861866666667	25.114072	1211.77316174495	-0.721927111753776	0.0515339039541693	2.63718398616999e-45	7.4175508868149e-44	no sig	-
ENSG00000237649.8	KIFC1	18.548315	42.7376266666667	1761.20393811181	-0.593255422464727	0.0423437379567768	3.39027236890021e-45	9.5187486778159e-44	no sig	-
ENSG00000088256.9	GNA11	22.2603496666667	48.9627673333333	3727.33111752834	-0.523111490552636	0.0373101123063997	3.50641770920738e-45	9.81788545860338e-44	no sig	-
ENSG00000131446.17	MGAT1	13.6225283333333	35.164921	1434.0884591085	-0.752621482169032	0.0538227844638819	3.50928164128862e-45	9.81788545860338e-44	no sig	-
ENSG00000130254.12	SAFB2	46.256924	45.634115	4164.0290635182	0.622810405049239	0.0444778879881755	3.54452772056082e-45	9.89891066073644e-44	no sig	-
ENSG00000196220.17	SRGAP3	2.02205433333333	1.226391	424.356964346481	1.30719517756447	0.0949163245601945	3.70661871890483e-45	1.03332657418531e-43	sig	-
ENSG00000136153.20	LMO7	4.98671733333333	3.92129866666667	860.523868644944	0.943539412628849	0.0677743318301183	4.33365615092513e-45	1.20599678503925e-43	no sig	-
ENSG00000011243.19	AKAP8L	33.704733	35.35762	2186.24144848746	0.536628457027155	0.0383505704385642	5.0050736356056e-45	1.39038650501629e-43	no sig	-
ENSG00000176095.12	IP6K1	19.7770476666667	43.2113663333333	2425.88120587967	-0.513146999860535	0.0366644240182586	5.11976137993598e-45	1.41974227984809e-43	no sig	-
ENSG00000137807.16	KIF23	27.4994663333333	64.5737223333333	3374.54068888784	-0.621213040376356	0.0444480106199044	5.16406183254831e-45	1.42951033259171e-43	no sig	-
ENSG00000162738.7	VANGL2	5.54923333333333	16.237621	902.34314519812	-0.923990218146432	0.0664170888255564	5.41494154890806e-45	1.49632884801493e-43	no sig	-
ENSG00000176022.7	B3GALT6	6.21940966666667	22.5134873333333	646.250467231961	-1.22669790654445	0.0889980326656079	5.69309723482967e-45	1.57043738258848e-43	sig	-
ENSG00000121297.8	TSHZ3	1.39381766666667	6.20627133333333	299.597422450877	-1.51513079354342	0.111274658743484	6.32855397887305e-45	1.74267576435716e-43	sig	-
ENSG00000134690.11	CDCA8	21.3104936666667	53.566933	1316.42053027937	-0.720429805422833	0.0516603126807568	6.4337150270779e-45	1.76854180438925e-43	no sig	-
ENSG00000085840.13	ORC1	24.467848	24.717677	1509.9364706723	0.59003786777591	0.0422593345859525	6.7202050760864e-45	1.84407578664524e-43	no sig	-
ENSG00000162869.16	PPP1R21	12.874599	10.8885963333333	746.647250035321	0.83664328295209	0.0601692122973706	8.29912891344486e-45	2.27338399157687e-43	no sig	-
ENSG00000068078.20	FGFR3	19.4879353333333	16.6929976666667	1815.38527380625	0.8220707437175	0.0591270056675452	8.86146471132003e-45	2.42321060187503e-43	no sig	-
ENSG00000090861.17	AARS1	51.313827	118.519458	6301.33283801929	-0.593951351108963	0.0426264915996145	9.92514917732935e-45	2.7093765111285e-43	no sig	-
ENSG00000005189.20	REXO5	14.5067266666667	10.1443083333333	593.798556259597	1.10615806225683	0.0801921221942624	1.08736218912922e-44	2.96315602785024e-43	sig	-
ENSG00000144821.11	MYH15	1.506135	0.436239333333333	227.985764217415	2.3742672717432	0.173417271405494	1.15468601738385e-44	3.14118470808515e-43	sig	-
ENSG00000116641.18	DOCK7	25.3793353333333	26.3281116666667	2675.1123273725	0.55283064457751	0.0397092098829852	1.29381221034007e-44	3.51359243535629e-43	no sig	-
ENSG00000268043.9	NBPF12	14.6080826666667	10.7039816666667	2178.16837698657	1.04400501510208	0.0756378227931334	1.37871117961489e-44	3.73770736490778e-43	sig	-
ENSG00000157514.18	TSC22D3	54.9687863333333	187.996872333333	2466.86011546624	-1.14781731614294	0.0834728843608154	1.52101181522025e-44	4.11640156383748e-43	sig	-
ENSG00000132680.11	KHDC4	59.9126783333333	64.1928516666667	3284.23645193165	0.505139984947833	0.0362908642409448	1.53449500557243e-44	4.14576858195049e-43	no sig	-
ENSG00000186416.18	NKRF	18.1590156666667	44.2963863333333	1590.05743247123	-0.672998956670613	0.0484611213758583	1.60601741374004e-44	4.33157196640743e-43	no sig	-
ENSG00000185728.17	YTHDF3	20.3850666666667	53.0135983333333	1890.32537100165	-0.760690804788331	0.0548328853161833	1.61307804711954e-44	4.34317817438971e-43	no sig	-
ENSG00000169813.17	HNRNPF	190.056482666667	372.294273	10991.3687047215	-0.36213277358132	0.0259638873579248	1.68014375635791e-44	4.51603145160298e-43	no sig	-
ENSG00000111785.21	RIC8B	11.3326506666667	8.515232	562.426027703888	1.00557340450969	0.0728746868899444	1.78778391189222e-44	4.79716940310295e-43	sig	-
ENSG00000129167.10	TPH1	4.09017266666667	1.35154733333333	179.296458096083	2.17941552856693	0.161133965983536	2.21504675025611e-44	5.933537646817e-43	sig	-
ENSG00000197978.10	GOLGA6L9	10.5268193333333	8.97146766666667	724.541126955159	0.825858300487209	0.0596979735403102	2.30749395026907e-44	6.17068543475181e-43	no sig	-
ENSG00000172159.16	FRMD3	2.45979566666667	0.687484	118.936607878349	2.4304189610137	0.177861997743058	2.54947771402643e-44	6.80624126671699e-43	sig	-
ENSG00000249437.8	NAIP	8.802547	6.928834	719.017437942454	0.938955347073479	0.0680852529569341	2.73623320517808e-44	7.29245502787815e-43	no sig	-
ENSG00000198393.8	ZNF26	3.34723566666667	2.74108866666667	816.858975174913	0.881493874097339	0.0640230797020534	4.72600171397771e-44	1.2574198141362e-42	no sig	-
ENSG00000147457.14	CHMP7	7.47277766666667	20.9294956666667	961.220802827328	-0.867140889627268	0.0629740352264495	4.88448088624439e-44	1.29739390285388e-42	no sig	-
ENSG00000174917.9	MICOS13	152.498996333333	367.664889	1485.09794855332	-0.656754840043293	0.0475725606555508	5.20470408453543e-44	1.38012279521073e-42	no sig	-
ENSG00000110880.11	CORO1C	36.348071	77.7275293333333	3322.3468981525	-0.48549468170408	0.035092962953596	5.30896702605904e-44	1.4054040273522e-42	no sig	-
ENSG00000143569.19	UBAP2L	60.34489	117.120552	5984.61660015579	-0.346473664296587	0.0249864616049188	5.51509624916306e-44	1.45752149363368e-42	no sig	-
ENSG00000151338.21	MIPOL1	15.3054613333333	13.3916126666667	868.796615217795	0.792149548152494	0.05750404231803	5.73487531899621e-44	1.5130656808963e-42	no sig	-
ENSG00000175265.19	GOLGA8A	35.6572073333333	31.871441	3922.32074576814	0.763640629219439	0.0554132933169821	5.75404776904807e-44	1.51558539147619e-42	no sig	-
ENSG00000135535.17	CD164	114.34367	245.217721666667	5345.04146974339	-0.490316871663747	0.0354660807924557	5.97440896210977e-44	1.57100025980285e-42	no sig	-
ENSG00000134871.19	COL4A2	2.15861233333333	1.24333433333333	1122.54296102549	1.37901191168501	0.10199948424986	6.79914319434701e-44	1.78488840756933e-42	sig	-
ENSG00000049245.13	VAMP3	52.9010133333333	119.462293666667	1990.69553874701	-0.566012067764146	0.0410315770627923	7.38541244409605e-44	1.93556791026551e-42	no sig	-
ENSG00000163479.14	SSR2	107.739033	259.759139	2487.91835438678	-0.6578107325333	0.0477373680699418	7.39966201590564e-44	1.9360810035304e-42	no sig	-
ENSG00000154734.16	ADAMTS1	18.630549	56.071998	2502.22642947427	-0.967113777599953	0.0705604990098984	7.75508850316764e-44	2.02571142642444e-42	no sig	-
ENSG00000241360.2	PDXP	25.6238413333333	68.4095813333333	1618.97654993895	-0.801987258513984	0.0584525395555284	1.1958456304852e-43	3.11850406055833e-42	no sig	-
ENSG00000173418.12	NAA20	78.2110646666667	201.616527666667	1137.4558596784	-0.750402955053027	0.0547240178328013	1.52842720943339e-43	3.97921602905543e-42	no sig	-
ENSG00000163808.17	KIF15	21.598867	18.9558786666667	1958.44665867763	0.788688429411883	0.0576703739676288	2.29197842584006e-43	5.9572528358757e-42	no sig	-
ENSG00000100104.13	SRRD	8.885133	24.404957	967.968522809941	-0.843800281385271	0.0617690594708312	2.38747043432234e-43	6.19523011713529e-42	no sig	-
ENSG00000105953.16	OGDH	6.82415633333333	18.783858	1173.43113567282	-0.846216853798389	0.0619829833898009	2.64874896304889e-43	6.86191528239854e-42	no sig	-
ENSG00000169926.11	KLF13	2.145892	8.24686566666667	693.152004833856	-1.30208182662319	0.0967257983039557	2.69834139633887e-43	6.97891220586758e-42	sig	-
ENSG00000162298.19	SYVN1	8.61643533333333	22.975054	893.048900490064	-0.791438218005625	0.0579274572859011	2.72750838812495e-43	7.04278436415673e-42	no sig	-
ENSG00000105808.19	RASA4	3.434997	1.80721133333333	435.650001509008	1.49941954176226	0.112413295129125	3.07567830654539e-43	7.92880671135785e-42	sig	-
ENSG00000071205.12	ARHGAP10	8.74490466666667	7.13605066666667	580.374739646704	0.88792618741894	0.0651508477447945	3.15071893996168e-43	8.10898268355169e-42	no sig	-
ENSG00000147475.17	ERLIN2	18.5337026666667	42.933828	2304.17685526607	-0.596209475121037	0.0435714927499452	3.18944796341851e-43	8.19526833145268e-42	no sig	-
ENSG00000171314.9	PGAM1	401.392831333333	812.142307333333	17501.4085406763	-0.408619614148219	0.0297821060378029	3.35359599402016e-43	8.60301148237972e-42	no sig	-
ENSG00000124228.15	DDX27	53.227185	55.84988	2824.76674516535	0.533250985736108	0.0389542250869428	3.44650158885995e-43	8.82696691481838e-42	no sig	-
ENSG00000169504.15	CLIC4	66.620944	136.286377333333	4904.21454344221	-0.422126165228699	0.0307987866111677	3.89672315048422e-43	9.96384518559691e-42	no sig	-
ENSG00000176225.15	RTTN	6.122925	4.27541066666667	637.113250605163	1.10884932864068	0.0819784528141014	4.22073210748225e-43	1.07748381563943e-41	sig	-
ENSG00000198887.9	SMC5	33.2277606666667	30.310589	2849.65615237498	0.734805332158436	0.0539141005010187	4.98377605894707e-43	1.27021774602711e-41	no sig	-
ENSG00000063046.18	EIF4B	131.721894	307.157164	12509.1124998602	-0.608550846552824	0.044598597987112	5.25906087009703e-43	1.33821434192081e-41	no sig	-
ENSG00000128714.6	HOXD13	23.3150396666667	60.3194926666667	1472.99632143496	-0.760862944805094	0.0558640294990159	5.31106818700331e-43	1.34926830666918e-41	no sig	-
ENSG00000196950.14	SLC39A10	12.0275543333333	33.2328246666667	1292.31886803921	-0.846453685101341	0.0622555131449664	5.69422264876809e-43	1.44427859807965e-41	no sig	-
ENSG00000146535.14	GNA12	4.43216733333333	13.168362	742.078528413638	-0.947829690375704	0.0698657519995605	5.75030605385184e-43	1.45615869219004e-41	no sig	-
ENSG00000187514.17	PTMA	1068.217024	2311.60393833333	32404.5588676617	-0.50441753359027	0.036935555135299	5.84800830284819e-43	1.47852293383887e-41	no sig	-
ENSG00000135070.15	ISCA1	30.366808	79.5242773333333	1211.84922346539	-0.774743502115837	0.0569250366966991	5.8760537703995e-43	1.48323273938401e-41	no sig	-
ENSG00000109787.13	KLF3	5.47306433333333	15.4438566666667	685.23258873256	-0.87435015436615	0.0643579326653449	5.97244156010392e-43	1.50515083221115e-41	no sig	-
ENSG00000173588.16	CEP83	23.9217123333333	18.172061	1175.93806441059	0.991227973347778	0.0731989932652033	6.57030946021687e-43	1.65317802408747e-41	no sig	-
ENSG00000171603.18	CLSTN1	17.4790563333333	38.8222343333333	2941.40119874123	-0.539384681801995	0.0395511674144717	6.8794397870008e-43	1.72819866164353e-41	no sig	-
ENSG00000023330.15	ALAS1	58.2642926666667	53.008105	2399.55769919162	0.734667614734408	0.054007793341042	7.13461844943982e-43	1.78944864963577e-41	no sig	-
ENSG00000187741.16	FANCA	54.4524143333333	49.659757	3847.97820884706	0.736404779965628	0.0541387960796314	7.18653449990084e-43	1.79960421157294e-41	no sig	-
ENSG00000198890.9	PRMT6	19.761608	51.0029943333333	1524.82427101992	-0.750469789037467	0.0551877347361046	7.30571431984652e-43	1.82654454368099e-41	no sig	-
ENSG00000135956.9	TMEM127	3.84803566666667	13.2413706666667	655.3713702814	-1.15034907418542	0.0854257584382592	7.34548548739969e-43	1.83357752633966e-41	sig	-
ENSG00000187778.14	MCRS1	35.0047843333333	80.622526	2053.75740940261	-0.591524106669064	0.0434493978516241	8.35149039947083e-43	2.08139755193141e-41	no sig	-
ENSG00000077684.16	JADE1	8.91730166666667	21.6490056666667	1284.23436094884	-0.666416230621977	0.049003029906666	8.68578536501855e-43	2.16129234256567e-41	no sig	-
ENSG00000125633.11	CCDC93	13.4584593333333	12.150462	1690.3684691526	0.749177087771315	0.055184825016158	9.99320456566009e-43	2.48269661062637e-41	no sig	-
ENSG00000114739.14	ACVR2B	7.44462533333333	20.468334	2333.3531603733	-0.835981922963616	0.0618410215386396	1.71102892944931e-42	4.24416010515843e-41	no sig	-
ENSG00000187720.15	THSD4	1.153288	0.647402333333333	307.350277901656	1.41820742977668	0.107166620200495	2.34699929862228e-42	5.81251351455968e-41	sig	-
ENSG00000156860.16	FBRS	15.3286273333333	37.0934356666667	2424.2278171024	-0.662857631073496	0.0490798354209816	3.13987147449945e-42	7.76391139636433e-41	no sig	-
ENSG00000142864.15	SERBP1	383.217875	716.185277666667	29330.0811913435	-0.293190587040031	0.021583887965966	3.24898458063054e-42	8.02112165039366e-41	no sig	-
ENSG00000137200.13	CMTR1	38.332071	43.1656256666667	3290.90626079285	0.434910866064705	0.0321190273338281	3.58626375713858e-42	8.83994373062439e-41	no sig	-
ENSG00000213782.7	DDX47	35.69983	86.9298396666667	1350.35530249563	-0.672016218994583	0.049807716424906	3.69921075526617e-42	9.10410446971835e-41	no sig	-
ENSG00000122042.10	UBL3	9.118074	24.352495	856.004343284198	-0.801912837788461	0.0595448811421271	3.78870897314367e-42	9.30982137846895e-41	no sig	-
ENSG00000143643.13	TTC13	26.0028753333333	26.0599866666667	1568.45431841836	0.600891102931059	0.0445135225315601	3.9206690426928e-42	9.61907446907387e-41	no sig	-
ENSG00000143674.11	MAP3K21	21.7855646666667	51.0736296666667	2246.94407535531	-0.614915987440995	0.0455671539766878	4.0325036033294e-42	9.87806598072183e-41	no sig	-
ENSG00000087087.20	SRRT	53.0008943333333	60.0902293333333	5346.03023632627	0.424013875625867	0.0313541778286096	4.71070772444608e-42	1.15214840633152e-40	no sig	-
ENSG00000162377.6	COA7	18.19935	46.0767536666667	2035.85238202079	-0.723944608978091	0.0537984530572165	5.35375628072107e-42	1.30739558414942e-40	no sig	-
ENSG00000079999.14	KEAP1	15.810468	40.2007106666667	1565.26807747708	-0.733283054792517	0.0545454983303895	6.25434019459893e-42	1.52495530038897e-40	no sig	-
ENSG00000205213.14	LGR4	7.65378466666667	23.3684266666667	898.326577229674	-0.989882040672318	0.0740158979294236	6.38511076291528e-42	1.55443399732115e-40	no sig	-
ENSG00000047056.17	WDR37	12.9762046666667	12.1924333333333	1146.02755005479	0.692770464180747	0.0515205539340897	6.57535037808611e-42	1.5982769105746e-40	no sig	-
ENSG00000141696.13	P3H4	15.9731883333333	41.4472543333333	1412.95468272796	-0.757818004835517	0.0564145854811849	6.79127269373841e-42	1.64821781508588e-40	no sig	-
ENSG00000169515.9	CCDC8	10.4281136666667	24.4854546666667	1305.46484986922	-0.616928828238594	0.0458492347975424	6.82108972787609e-42	1.65290745082733e-40	no sig	-
ENSG00000059588.10	TARBP1	46.6974293333333	44.148528	3476.37536826144	0.684194472346886	0.0509260616449837	7.81489824179577e-42	1.89082123205108e-40	no sig	-
ENSG00000056277.16	ZNF280C	12.7427143333333	10.541612	695.434296152598	0.870409242360472	0.0650304578643376	9.24780967336604e-42	2.23408359149062e-40	no sig	-
ENSG00000277443.3	MARCKS	19.0533236666667	56.8876703333333	1942.38658271329	-0.957284970934804	0.0716738308880177	9.47583507275879e-42	2.28566429143987e-40	no sig	-
ENSG00000213923.13	CSNK1E	92.332786	205.17224	6990.71298543203	-0.542233911591915	0.0403388201060589	9.79347242667069e-42	2.3586694830656e-40	no sig	-
ENSG00000196550.11	FAM72A	13.2348833333333	43.9799806666667	648.776913359766	-1.09686286194432	0.0825464108936687	1.12515223782063e-41	2.7056905187653e-40	sig	-
ENSG00000198561.16	CTNND1	30.0329793333333	63.1743506666667	4245.81996305122	-0.462096805247319	0.0343694643424235	1.19605697738863e-41	2.87181302604395e-40	no sig	-
ENSG00000181744.9	DIPK2A	8.76482	24.5116836666667	682.338743785307	-0.870167233399389	0.0652160556653176	1.62277989468852e-41	3.89047277340012e-40	no sig	-
ENSG00000112578.10	BYSL	21.1718153333333	56.6712916666667	1090.28115536942	-0.802912066396192	0.0601040204315129	1.63457117389869e-41	3.912785799404e-40	no sig	-
ENSG00000277399.6	GPR179	0.323635333333333	0.0322546666666667	84.5354529221007	3.87130829888305	0.289893861425418	1.71860961890003e-41	4.10771170065165e-40	sig	-
ENSG00000060656.20	PTPRU	15.502012	40.6685513333333	3664.95620348537	-0.772426439288728	0.0578450124588933	1.91076803732495e-41	4.56007687210686e-40	no sig	-
ENSG00000004139.14	SARM1	5.221533	4.729513	1284.69133847037	0.741573640220604	0.0555117172449163	1.91801001276808e-41	4.57043505463087e-40	no sig	-
ENSG00000121671.12	CRY2	7.63305833333333	5.686442	681.139459624414	1.01685667632127	0.0766273857486395	2.23300334908084e-41	5.3129963370653e-40	sig	-
ENSG00000148225.16	WDR31	2.06692733333333	0.835464333333333	186.394908949929	1.87026860004785	0.145127658618626	2.30091485639516e-41	5.46632125234996e-40	sig	RELA
ENSG00000101350.8	KIF3B	8.69630533333333	21.7953503333333	1549.12278045182	-0.708723361633602	0.0531035953708471	2.45615504058765e-41	5.82634006691206e-40	no sig	-
ENSG00000182544.9	MFSD5	7.026483	27.6658493333333	371.506033079574	-1.33214559923485	0.101700685302125	2.73199692526615e-41	6.47092986013039e-40	sig	-
ENSG00000061987.16	MON2	18.6802363333333	14.8752253333333	1867.67495002108	0.927395618969439	0.0698712667350279	3.29564288507243e-41	7.7942449073237e-40	no sig	-
ENSG00000247315.4	ZCCHC3	13.389439	37.3268456666667	1043.37397917111	-0.862314307095912	0.0648900961222488	3.43849512459317e-41	8.11990055584213e-40	no sig	-
ENSG00000177853.15	ZNF518A	12.8856573333333	33.37569	2333.1883024189	-0.754171598832229	0.0566501888572879	3.44986302632997e-41	8.13454977959931e-40	no sig	-
ENSG00000164032.12	H2AZ1	832.421957666667	1922.64152366667	10682.0721131417	-0.597539845355924	0.0448050045104589	3.54276827778449e-41	8.34112752516944e-40	no sig	-
ENSG00000148498.17	PARD3	28.498993	24.1814893333333	1691.37379793381	0.832662858988051	0.0626407104328855	3.61226134171501e-41	8.4920490139333e-40	no sig	-
ENSG00000140497.16	SCAMP2	21.236868	50.7542726666667	1278.11596295186	-0.643878451372832	0.0483240569370978	3.7782063616368e-41	8.86893120747261e-40	no sig	-
ENSG00000162702.8	ZNF281	13.6541453333333	32.801965	1283.96267078086	-0.64735131580316	0.048615996517648	4.20735951944732e-41	9.86162496887125e-40	no sig	-
ENSG00000104853.16	CLPTM1	29.4624556666667	68.5433113333333	2571.48690998941	-0.605095934189509	0.0454276793526844	4.34366315664161e-41	1.01659789569483e-39	no sig	-
ENSG00000114209.15	PDCD10	21.9103353333333	68.256895	664.941451131485	-1.01939113244935	0.0771701020003077	4.92813208078302e-41	1.15167668255806e-39	sig	-
ENSG00000215126.11	CBWD6	18.2880733333333	11.9925666666667	392.995105348747	1.19136331837872	0.0907366391334939	5.00929669433942e-41	1.16891010714874e-39	sig	-
ENSG00000158615.10	PPP1R15B	23.9426586666667	54.7497973333333	2731.48028251131	-0.5802370879506	0.0435881737725909	5.12998209905742e-41	1.19530100654221e-39	no sig	-
ENSG00000197530.13	MIB2	6.96914133333333	4.71551533333333	559.13760003947	1.15018888083073	0.0874822939373892	5.19912610313774e-41	1.20962238183933e-39	sig	-
ENSG00000181274.7	FRAT2	12.1563083333333	38.3036773333333	916.876734353093	-1.03498789911081	0.0784403024145264	5.53876939312628e-41	1.28674272435298e-39	sig	-
ENSG00000130827.6	PLXNA3	4.285294	3.45583333333333	968.903400982539	0.906490128872222	0.0684793711297103	5.76985010061709e-41	1.33845226708129e-39	no sig	-
ENSG00000164442.10	CITED2	14.9123166666667	46.0289003333333	759.526573973908	-1.00373596416646	0.0760226278100408	5.82910928981674e-41	1.35021030035152e-39	sig	-
ENSG00000122477.13	LRRC39	5.93435333333333	1.753001	121.689554212125	2.33027187222456	0.178895126361811	5.91844847331109e-41	1.36889107053044e-39	sig	-
ENSG00000100243.22	CYB5R3	51.0252346666667	120.868762	3363.84133842119	-0.633633612988368	0.0477308979907114	7.43942733174157e-41	1.71815864959328e-39	no sig	-
ENSG00000048392.13	RRM2B	12.6297963333333	34.6581323333333	1002.29253466831	-0.841634886421706	0.0635862457417351	7.45633696831857e-41	1.71954265868208e-39	no sig	-
ENSG00000106804.10	C5	4.45010666666667	2.16390266666667	340.899576560038	1.61346507707707	0.125467547013854	7.53445360444364e-41	1.73501723280105e-39	sig	-
ENSG00000136451.9	VEZF1	6.92450866666667	21.17169	825.988863318275	-0.99657026603807	0.0755867065607615	7.74114930626531e-41	1.78001230252533e-39	no sig	-
ENSG00000136720.7	HS6ST1	4.54678933333333	12.6180536666667	745.464692670355	-0.853291245752131	0.0645227943277344	8.34816815909724e-41	1.91679295443062e-39	no sig	-
ENSG00000106089.12	STX1A	7.972836	5.06653566666667	298.710669558298	1.23938687040053	0.0948748460607038	8.61863583320436e-41	1.97601358091415e-39	sig	RELA
ENSG00000100296.14	THOC5	47.0179826666667	51.8869116666667	2795.65542590585	0.461342098640097	0.0347022348634965	9.0901028666861e-41	2.08107863740077e-39	no sig	-
ENSG00000048162.22	NOP16	42.8621196666667	119.686818666667	1208.00493236631	-0.865455503202467	0.0655614832297721	1.09973069531298e-40	2.51405779127355e-39	no sig	-
ENSG00000115275.15	MOGS	14.588676	35.8816506666667	1316.34299256766	-0.683693216528246	0.0516638892246369	1.16650141973246e-40	2.6628353423487e-39	no sig	-
ENSG00000082898.19	XPO1	137.893905	266.994553	12886.1019162027	-0.3434141073427	0.0258105199394433	1.18970287353172e-40	2.71186830115746e-39	no sig	-
ENSG00000159131.17	GART	109.830355	207.026795	6624.18595848201	-0.305697712702632	0.0229732699982838	1.32303889677875e-40	3.01144301490781e-39	no sig	-
ENSG00000102385.13	DRP2	1.17137166666667	0.435979333333333	149.737528351615	1.99921751229158	0.156464466748603	1.34114034509806e-40	3.04823976560454e-39	sig	-
ENSG00000143373.18	ZNF687	10.3724773333333	24.6564433333333	1769.06316312358	-0.635949406591626	0.0480688861960662	1.3513902633126e-40	3.06711066821856e-39	no sig	-
ENSG00000158106.14	RHPN1	4.15321033333333	2.748779	382.118943601561	1.18416787268327	0.0907239340868863	1.45756262113651e-40	3.30331925834836e-39	sig	-
ENSG00000122483.18	CCDC18	15.0003333333333	11.745957	1271.44789375822	0.947778897517169	0.0720601414113001	1.48919918204033e-40	3.37016901096513e-39	no sig	-
ENSG00000165572.8	KBTBD6	9.91969033333333	25.6826723333333	1169.87960130868	-0.754381459672832	0.0572113336802984	1.86915911538494e-40	4.22397779432256e-39	no sig	-
ENSG00000179094.16	PER1	5.41555	14.809748	980.444519379159	-0.83113250726529	0.0631697068059096	2.2000598673969e-40	4.96463366351984e-39	no sig	-
ENSG00000136940.14	PDCL	8.64975766666667	25.9050466666667	539.998261516412	-0.958633818809037	0.0730798348500341	2.24927820663708e-40	5.06843791598579e-39	no sig	-
ENSG00000181192.12	DHTKD1	25.158955	26.7763056666667	2786.99342064461	0.51490812873671	0.0389709528392852	2.28466641785445e-40	5.14082582108935e-39	no sig	-
ENSG00000070882.13	OSBPL3	10.5931896666667	10.1197753333333	1112.23747327869	0.667972333248184	0.0507145911255499	2.75604888070955e-40	6.19265704993667e-39	no sig	-
ENSG00000168461.13	RAB31	12.2708873333333	29.8899526666667	1313.24844119445	-0.676970062391052	0.051413479339914	2.85284022058587e-40	6.40100944650257e-39	no sig	-
ENSG00000144560.16	VGLL4	6.44680133333333	18.4422153333333	880.229309758678	-0.891895352509348	0.0679773763075281	2.87818841796063e-40	6.44869783375504e-39	no sig	-
ENSG00000010803.17	SCMH1	17.504293	17.293902	1287.1649585356	0.622645467357292	0.0472740529594326	3.04154641072121e-40	6.80502805614627e-39	no sig	-
ENSG00000143977.14	SNRPG	297.956200666667	776.219666	2495.22823215546	-0.766586458056312	0.0583107552306338	3.04871021091464e-40	6.81138078469737e-39	no sig	-
ENSG00000123505.19	AMD1	132.684748333333	341.338599666667	7828.42434152363	-0.745836478815559	0.0567179037639996	3.07198993819525e-40	6.85367046976111e-39	no sig	-
ENSG00000146067.17	FAM193B	16.8824456666667	16.9043023333333	1335.7695495788	0.599653659697631	0.0455417410659667	3.36660124336803e-40	7.50033043625032e-39	no sig	-
ENSG00000172650.15	AGAP5	11.2443216666667	7.494059	563.914719026098	1.17240375563228	0.0902629772503359	3.627971784254e-40	8.07121236917863e-39	sig	-
ENSG00000205476.9	CCDC85C	14.638472	33.184669	1803.08893092889	-0.56761604097415	0.0431233210904877	3.8519956070565e-40	8.55751520546501e-39	no sig	-
ENSG00000184470.21	TXNRD2	21.2415523333333	20.6110176666667	1018.36645816691	0.644257286138906	0.0490236956154657	4.27639979267994e-40	9.48698213161997e-39	no sig	-
ENSG00000167716.19	WDR81	7.189307	16.2535926666667	1602.93791568358	-0.56523696560792	0.0429777506090805	4.46821455034131e-40	9.89857206503882e-39	no sig	-
ENSG00000100350.16	FOXRED2	37.0559096666667	78.4748133333333	6277.78369968157	-0.470750340387379	0.0357387459388865	4.48785459476554e-40	9.92811765760562e-39	no sig	-
ENSG00000102763.18	VWA8	9.78069533333333	7.33332633333333	1033.1889000613	1.01007470780291	0.0774774832142802	5.04565769801587e-40	1.11464452175944e-38	sig	STAT1
ENSG00000101189.7	MRGBP	7.78079833333333	23.8431643333333	678.044726206997	-0.995880909691568	0.0763685729870064	5.18418868249234e-40	1.14364364058735e-38	no sig	-
ENSG00000179941.9	BBS10	9.066505	26.7055073333333	610.084410340918	-0.93230757979108	0.0714100710660509	5.71649113343931e-40	1.25930701878046e-38	no sig	-
ENSG00000180447.7	GAS1	3.98474333333333	17.3860216666667	582.608032673924	-1.48735296759926	0.11648882792003	6.03270548705697e-40	1.32711095148931e-38	sig	-
ENSG00000172059.11	KLF11	3.138833	12.1845483333333	479.767403352458	-1.32975263091484	0.103380274927218	6.05299129196596e-40	1.32971639943871e-38	sig	-
ENSG00000092964.18	DPYSL2	5.440754	15.2086986666667	781.46709152642	-0.865504616118116	0.0662852693737992	7.29670612073511e-40	1.60070220205709e-38	no sig	-
ENSG00000159792.10	PSKH1	8.14365033333333	21.287387	1021.58626103223	-0.767153644665226	0.058684294850128	8.07473332556761e-40	1.76891689306002e-38	no sig	-
ENSG00000126767.18	ELK1	6.67490833333333	22.6868483333333	634.661429993842	-1.13304274632818	0.0875567869180713	8.75669249272537e-40	1.91564810351274e-38	sig	-
ENSG00000164751.15	PEX2	15.1815506666667	48.6495013333333	670.11599653286	-1.05431260616977	0.0812655968799384	9.10374072018022e-40	1.98880749075671e-38	sig	-
ENSG00000151092.18	NGLY1	38.714208	36.6626253333333	1330.30229763531	0.677497355699707	0.0518187010340198	9.69272101528626e-40	2.1145436109664e-38	no sig	-
ENSG00000167377.19	ZNF23	14.7027516666667	12.5783646666667	747.827993416288	0.8200332342927	0.0628574388123776	9.85807832033287e-40	2.14764303767031e-38	no sig	-
ENSG00000113194.13	FAF2	26.9951786666667	58.1488613333333	2986.95315914092	-0.494646872936427	0.0377502052658932	1.03304925675953e-39	2.24745287889771e-38	no sig	-
ENSG00000088854.13	DNAAF9	5.51339933333333	3.99831433333333	525.164933597681	1.05366743208712	0.0812806216305789	1.04546704381417e-39	2.27133122856786e-38	sig	-
ENSG00000130638.17	ATXN10	95.114937	92.5833536666667	3528.56634166931	0.637975962732281	0.0488136701148197	1.1212217684132e-39	2.43255703502429e-38	no sig	-
ENSG00000063978.16	RNF4	13.189321	33.8135856666667	1401.84036277107	-0.738641668290698	0.05661754494797	1.2256960985788e-39	2.65556248262925e-38	no sig	-
ENSG00000111670.16	GNPTAB	7.74434066666667	20.5059846666667	1280.28786712712	-0.78570398939469	0.0603278363382996	1.45455068924334e-39	3.14706427283955e-38	no sig	-
ENSG00000072518.22	MARK2	10.7407533333333	26.153469	1475.95341915585	-0.666338042546897	0.0511426028778989	1.79960805187546e-39	3.88828894720032e-38	no sig	-
ENSG00000197223.12	C1D	25.754445	71.4595933333333	662.258630999736	-0.857762494627909	0.0660387087790532	1.838461926227e-39	3.96679641095912e-38	no sig	-
ENSG00000028310.18	BRD9	19.6978246666667	18.597824	1196.49494706797	0.684194401568459	0.0525345717635192	1.85817869148054e-39	4.00385397667715e-38	no sig	-
ENSG00000085382.12	HACE1	12.5787656666667	10.882475	738.549531904034	0.803360101535736	0.0618018704563558	1.91701657567718e-39	4.12499017534034e-38	no sig	-
ENSG00000156735.11	BAG4	14.3571013333333	35.9835233333333	1136.16769062525	-0.708927981106392	0.0545140504498892	2.26422890201496e-39	4.86546649872274e-38	no sig	-
ENSG00000181104.7	F2R	6.969653	22.2856476666667	697.508480417823	-1.04059702338386	0.0806252072464975	2.35011405428083e-39	5.04313984590972e-38	sig	-
ENSG00000170522.10	ELOVL6	7.09648366666667	17.33969	1271.48396403737	-0.673581532205975	0.0517902279995699	2.39703416340217e-39	5.13682790581599e-38	no sig	-
ENSG00000137492.9	THAP12	18.213709	44.123786	1495.05142542954	-0.661661779805889	0.050880132619583	2.51088962360089e-39	5.37350848659478e-38	no sig	-
ENSG00000135069.14	PSAT1	149.109890333333	394.382657333333	6341.56569881913	-0.788295305547522	0.0607374013461108	2.60594525224306e-39	5.56936820462421e-38	no sig	-
ENSG00000180992.7	MRPL14	44.0731876666667	112.211118666667	1043.73054997219	-0.739754228904959	0.0569645816599829	2.67890063620108e-39	5.71752898655869e-38	no sig	-
ENSG00000123416.15	TUBA1B	1099.091028	2240.282309	37050.3116794912	-0.419007585125879	0.0321277553800352	2.97570593467508e-39	6.34240110650435e-38	no sig	-
ENSG00000130340.17	SNX9	17.3799533333333	40.2613463333333	1701.98195854764	-0.597968745116536	0.0460118333376558	3.21118844430484e-39	6.83505799814128e-38	no sig	-
ENSG00000114841.18	DNAH1	1.31324733333333	0.796271333333333	384.840821131986	1.30801955440773	0.102698541567497	3.62210369488394e-39	7.69929221297125e-38	sig	-
ENSG00000123607.16	TTC21B	11.4228753333333	10.0589166666667	874.976610021897	0.784618766038343	0.0605696396558346	3.63515353661358e-39	7.71661770285721e-38	no sig	-
ENSG00000145214.14	DGKQ	7.45231233333333	5.54612833333333	662.018368581328	1.01986818824842	0.0792416117162552	4.20026224459274e-39	8.9042167718143e-38	sig	-
ENSG00000155974.14	GRIP1	4.00934566666667	2.761978	388.218711983172	1.12643898504575	0.0878524523459014	4.24702072345674e-39	8.99123970633967e-38	sig	-
ENSG00000102753.10	KPNA3	18.152001	45.1417753333333	1500.48476117205	-0.701455964526538	0.0541464739580736	4.40400899694318e-39	9.31107996118818e-38	no sig	-
ENSG00000147669.11	POLR2K	85.974364	252.924804666667	1166.19910036745	-0.940080894545146	0.0728958921675162	4.42411124984385e-39	9.34104239896655e-38	no sig	-
ENSG00000102409.10	BEX4	69.3247896666667	158.767340333333	1745.35964016627	-0.583567879292756	0.0450069738632929	4.89895255920496e-39	1.03297726586395e-37	no sig	-
ENSG00000126215.14	XRCC3	29.672468	30.0174383333333	1773.32179913259	0.586053936330852	0.0452067498556799	5.01927090564615e-39	1.05693229993092e-37	no sig	-
ENSG00000198355.5	PIM3	21.623642	69.6020846666667	1431.87713021532	-1.06088553475713	0.0826836098511848	5.6074319514746e-39	1.17920775257245e-37	sig	-
ENSG00000186815.13	TPCN1	8.431065	6.07495666666667	891.221340390164	1.05536127888007	0.0822562247605152	5.82157034230301e-39	1.22260739282153e-37	sig	RELA
ENSG00000141682.12	PMAIP1	40.696673	106.809749666667	1297.30915477167	-0.776404248579382	0.0601277935272036	6.37027741008196e-39	1.33606177744608e-37	no sig	-
ENSG00000163807.6	KIAA1143	27.1299886666667	68.0538446666667	2727.73810539137	-0.710806136301673	0.0550166851696533	6.79835790732677e-39	1.42394860902e-37	no sig	-
ENSG00000178127.13	NDUFV2	74.0909086666667	186.848933333333	1229.54527704419	-0.719895610362533	0.0557544819943815	7.38454464249617e-39	1.54467413896358e-37	no sig	-
ENSG00000047578.14	KATNIP	4.972863	3.96704366666667	850.055345286971	0.923108759414285	0.0717711120531201	7.43028402488102e-39	1.55218042010479e-37	no sig	-
ENSG00000132153.15	DHX30	47.2282866666667	95.7630643333333	6089.205476941	-0.407445840064531	0.0314576874025123	1.00212707055687e-38	2.09066271368758e-37	no sig	-
ENSG00000152518.8	ZFP36L2	13.0679103333333	37.1739286666667	1295.87896804346	-0.890758581461607	0.0693271909103272	1.00509638978971e-38	2.09408376131981e-37	no sig	-
ENSG00000164466.13	SFXN1	55.9355146666667	165.418401333333	5437.45686404829	-0.940936745142582	0.0733358631405114	1.03083444146139e-38	2.14487097588618e-37	no sig	-
ENSG00000186625.14	KATNA1	47.37798	46.7761236666667	1341.41224511293	0.618310214530307	0.0479418403312799	1.11255196067723e-38	2.31184774836769e-37	no sig	-
ENSG00000072042.13	RDH11	45.155118	93.010291	2565.85777377692	-0.434723563372736	0.0336066717785599	1.12893640653816e-38	2.34280333852207e-37	no sig	-
ENSG00000174842.17	GLMN	52.4884053333333	48.0684353333333	1248.54054688143	0.725411877929857	0.0563292221212602	1.13049324158237e-38	2.34294724317946e-37	no sig	-
ENSG00000145348.17	TBCK	9.67938666666667	6.63573566666667	589.215703569102	1.1332767989344	0.0889998703979002	1.2680681337757e-38	2.62461776282536e-37	sig	-
ENSG00000181404.18	WASHC1	45.4307396666667	46.9687976666667	2129.50417803908	0.554256990502224	0.0429756867823867	1.2943657888428e-38	2.67553222310538e-37	no sig	-
ENSG00000168264.11	IRF2BP2	22.1481716666667	53.6202036666667	2426.82352007625	-0.661832139939978	0.0513987426301679	1.32593729536502e-38	2.73720030659166e-37	no sig	-
ENSG00000223496.3	EXOSC6	11.8314453333333	29.7344816666667	1389.58448932561	-0.718370013639589	0.0558717808078496	1.49971394237577e-38	3.09188407151318e-37	no sig	-
ENSG00000168246.6	UBTD2	18.051141	45.7363996666667	1091.10592975431	-0.723941512215035	0.0563209574520062	1.55170255801991e-38	3.1948845740355e-37	no sig	-
ENSG00000157933.10	SKI	13.6062353333333	34.8710496666667	3242.19369882386	-0.741015275118582	0.0576673977951285	1.57075719599278e-38	3.22989511672091e-37	no sig	-
ENSG00000212747.5	RTL8B	10.587654	31.9755276666667	503.468149104547	-0.975376118323334	0.0762901758056462	1.57834413093153e-38	3.24126445975262e-37	no sig	-
ENSG00000132467.4	UTP3	22.2813966666667	54.5823843333333	1332.8619730425	-0.677001158638267	0.0526804947457686	1.78263305331918e-38	3.65602255505605e-37	no sig	-
ENSG00000056736.10	IL17RB	21.2396266666667	17.9875326666667	765.177573384108	0.835053438604324	0.0651470315716957	1.82025406657103e-38	3.72832533193242e-37	no sig	-
ENSG00000172977.13	KAT5	13.0120516666667	32.777458	948.855095733445	-0.721103631076172	0.0561849528307491	2.00641737799606e-38	4.10429611958649e-37	no sig	-
ENSG00000164104.12	HMGB2	185.453743	449.814641	5681.03798690453	-0.666875639333926	0.0519236885084775	2.0116020107648e-38	4.10956462666101e-37	no sig	-
ENSG00000144504.16	ANKMY1	7.00309833333333	4.92625166666667	390.401634673632	1.09183274852918	0.085868272929463	2.06441594887015e-38	4.21199684075826e-37	sig	-
ENSG00000105887.11	MTPN	89.1976916666667	180.383059	5885.11930665461	-0.406878204177737	0.0315542075638103	2.1234725524475e-38	4.3268843691592e-37	no sig	-
ENSG00000131943.20	C19orf12	6.28463033333333	22.0966163333333	491.819792805153	-1.17429175920268	0.0926878180800515	2.2067771745138e-38	4.49082006146858e-37	sig	-
ENSG00000115415.21	STAT1	26.0822296666667	26.952597	1838.75639280853	0.55759115184867	0.0434911783599923	3.43908941236947e-38	6.98956094635245e-37	no sig	-
ENSG00000116117.19	PARD3B	2.17426133333333	1.32789433333333	367.264134299263	1.28362524219624	0.102094424483199	3.48250776284351e-38	7.06868296037991e-37	sig	-
ENSG00000177383.5	MAGEF1	15.4311406666667	48.1232533333333	790.704281822076	-1.01429404079075	0.0798712318020176	3.90795751659137e-38	7.92203846123948e-37	sig	-
ENSG00000101138.12	CSTF1	8.87229866666667	24.4328243333333	651.933176823066	-0.845536398617895	0.066334335077499	4.40084402806721e-38	8.90972934268466e-37	no sig	-
ENSG00000271601.4	LIX1L	17.0141636666667	39.849198	1523.64845262161	-0.613530538602705	0.0479840944584861	4.71336454815187e-38	9.53019319614122e-37	no sig	-
ENSG00000113389.16	NPR3	0.803264333333333	0.0994643333333333	72.0197283100489	3.60090792004092	0.28231096141003	4.83598669563457e-38	9.76559313371027e-37	sig	-
ENSG00000169905.13	TOR1AIP2	21.5109653333333	45.6646613333333	3532.46088807244	-0.474542467224483	0.0370579413066305	5.32847474272479e-38	1.07463259504044e-36	no sig	-
ENSG00000134874.18	DZIP1	18.9123956666667	21.144757	2630.28792163081	0.443871243031451	0.0346439297227362	5.39692941030311e-38	1.08704648518778e-36	no sig	-
ENSG00000151229.13	SLC2A13	7.974282	6.250947	682.791471544216	0.94734917449989	0.0746053433051057	5.47727813975175e-38	1.10182130241673e-36	no sig	-
ENSG00000072041.18	SLC6A15	22.179298	50.848171	1843.79549373644	-0.587180502914493	0.04599242794527	6.40433843334001e-38	1.28666753397371e-36	no sig	-
ENSG00000180957.19	PITPNB	73.3344706666667	149.060537666667	4415.40378809468	-0.412151287846808	0.0322080315404447	7.39775297482479e-38	1.48435677842631e-36	no sig	-
ENSG00000136861.19	CDK5RAP2	23.4842786666667	22.7492773333333	3490.37827353644	0.64994466863006	0.051002215974547	7.54037849666367e-38	1.51104963996119e-36	no sig	-
ENSG00000113384.14	GOLPH3	19.0822063333333	50.6570276666667	1226.49499882793	-0.795454914898547	0.0625904188070275	8.33126915297366e-38	1.66741830277621e-36	no sig	-
ENSG00000175215.11	CTDSP2	8.06191066666667	25.192292	1021.72156407564	-1.01473753166616	0.0803125185427167	8.83870375254374e-38	1.76673125388726e-36	sig	-
ENSG00000141447.19	OSBPL1A	26.421205	27.6952743333333	1825.70601790561	0.535993053450159	0.0420398452772132	9.08773419223689e-38	1.81279310713477e-36	no sig	-
ENSG00000211460.12	TSN	57.5348056666667	121.727095666667	2972.80466778599	-0.470567049781309	0.0368641957418636	9.09216274926335e-38	1.81279310713477e-36	no sig	-
ENSG00000163882.10	POLR2H	40.994412	114.817564666667	1140.40842930007	-0.868031248110497	0.0684765388443909	9.98546581438917e-38	1.98838270597274e-36	no sig	-
ENSG00000240849.11	PEDS1	4.881078	17.9719633333333	461.675428214837	-1.2435185766982	0.0994267957609225	1.07136963385272e-37	2.13069988671896e-36	sig	-
ENSG00000139266.6	MARCHF9	2.44291566666667	11.5688603333333	312.651789649663	-1.59124691971412	0.129457053464202	1.16097711462425e-37	2.30599628404119e-36	sig	-
ENSG00000172465.14	TCEAL1	19.3647226666667	63.3914493333333	627.231203562523	-1.08207490226629	0.0860863612494121	1.39144913397412e-37	2.76029160065823e-36	sig	-
ENSG00000103061.13	SLC7A6OS	11.1909793333333	9.80762366666667	850.032999493717	0.785200590431731	0.0619728960791559	1.4073693116018e-37	2.78836151283522e-36	no sig	-
ENSG00000101333.19	PLCB4	4.02392333333333	2.26580266666667	310.742469370963	1.40429823464343	0.113372094302096	1.43876833050111e-37	2.84698994644761e-36	sig	STAT1
ENSG00000186265.10	BTLA	2.27076366666667	0.120538	74.2136314778053	4.84572179839018	0.383639466392515	1.44249852143008e-37	2.85078973789776e-36	sig	-
ENSG00000162946.23	DISC1	2.51199333333333	1.13555066666667	284.30042560464	1.72085881906006	0.140969060215221	1.62958523579327e-37	3.21649085826814e-36	sig	-
ENSG00000242802.9	AP5Z1	5.09205566666667	4.520357	673.026464378137	0.773726586120457	0.0611368291508522	1.74426004908806e-37	3.4385281643537e-36	no sig	-
ENSG00000149292.17	TTC12	13.930564	11.717456	539.805954912087	0.843021017468797	0.0667208035097165	1.84222728290148e-37	3.62711524162265e-36	no sig	-
ENSG00000104231.11	ZFAND1	77.1047436666667	74.7848866666667	1369.06910072831	0.643997109358273	0.0508114324680162	1.84950296780335e-37	3.63689403818608e-36	no sig	-
ENSG00000087589.17	CASS4	1.04300466666667	0.0500496666666667	71.5812616824954	4.87762084879154	0.386971990026516	1.9787653209524e-37	3.88622600627448e-36	sig	-
ENSG00000188021.9	UBQLN2	11.749887	31.162011	1154.52412304185	-0.789946941400151	0.062497905503996	2.04731883947066e-37	4.01585542222944e-36	no sig	-
ENSG00000111678.11	C12orf57	102.689145333333	69.838388	750.22011443787	1.1348698445787	0.0906972680953773	2.06886720439695e-37	4.05307553936024e-36	sig	-
ENSG00000079156.17	OSBPL6	13.8065403333333	12.562188	1092.6298272069	0.738089781681254	0.0583593421305169	2.12117540563555e-37	4.15038929368517e-36	no sig	-
ENSG00000169919.17	GUSB	32.4709216666667	30.2406553333333	1520.99660253339	0.699535692799844	0.0552872859850188	2.16165191479056e-37	4.22433986474766e-36	no sig	-
ENSG00000176809.11	LRRC37A3	3.348222	1.78905666666667	253.672744027274	1.47412031702769	0.119750110608767	2.16938146268549e-37	4.23419174953644e-36	sig	STAT1
ENSG00000175166.17	PSMD2	107.206638333333	129.249264666667	6668.02846067572	0.336113812192087	0.0264195454830007	2.51602615511628e-37	4.90469405559858e-36	no sig	-
ENSG00000106799.14	TGFBR1	8.174573	20.9926103333333	887.909243264227	-0.740222528611805	0.0586014011262401	2.58135155604294e-37	5.02581809137607e-36	no sig	-
ENSG00000105723.13	GSK3A	26.567673	62.1325806666667	1811.51827363689	-0.61368744701233	0.0485069536199495	2.63653071512861e-37	5.12691299925812e-36	no sig	-
ENSG00000154473.18	BUB3	200.163796	423.091106	5662.73892825027	-0.470795618054549	0.0371333451412321	2.74430743837687e-37	5.32991201749372e-36	no sig	-
ENSG00000163950.13	SLBP	53.530182	119.402711666667	2165.60464147399	-0.546460444063016	0.0431732247604402	2.87320838579434e-37	5.57338735032594e-36	no sig	-
ENSG00000109674.4	NEIL3	29.6553763333333	27.793304	906.52664684431	0.692114544556629	0.0548160394299496	3.08107712687348e-37	5.96925532907554e-36	no sig	-
ENSG00000177646.20	ACAD9	33.5767046666667	35.1951023333333	1768.90631965398	0.537756451589059	0.0425095190480279	3.22015663148927e-37	6.23104264159552e-36	no sig	-
ENSG00000197976.12	AKAP17A	15.4633046666667	13.85374	1300.7177640608	0.757784530222101	0.0601331086044826	3.60335446798113e-37	6.96397990492893e-36	no sig	-
ENSG00000117114.21	ADGRL2	9.48335333333333	22.028266	1437.32286254139	-0.601777456437628	0.0476884998729939	4.09801420626343e-37	7.91027227485972e-36	no sig	-
ENSG00000109079.10	TNFAIP1	7.364597	19.0392823333333	905.942510472694	-0.755133986831886	0.0599724770048397	4.1406292465929e-37	7.98274801261747e-36	no sig	-
ENSG00000181467.5	RAP2B	2.510372	8.52264166666667	534.939944984398	-1.12746441005717	0.0905460141621089	4.65456004806424e-37	8.96258866956722e-36	sig	-
ENSG00000107742.14	SPOCK2	2.02944333333333	0.768128666666667	198.942914161767	1.96923055612765	0.162523211777569	4.74170590151485e-37	9.11924415809041e-36	sig	-
ENSG00000135900.4	MRPL44	24.830393	69.778057	809.484823370704	-0.875440767357705	0.0697580765753722	4.84495326663805e-37	9.30644620766049e-36	no sig	-
ENSG00000100811.14	YY1	29.6599533333333	59.6409723333333	4730.58979066191	-0.397042204686123	0.0313833754154395	5.00871176183208e-37	9.60928367364398e-36	no sig	-
ENSG00000011021.23	CLCN6	8.80171966666667	7.940346	842.60091974192	0.748691183811274	0.0595329261979732	5.10363903944888e-37	9.77949130296342e-36	no sig	-
ENSG00000101843.19	PSMD10	89.169611	220.221909	2029.38129943661	-0.690282424730684	0.0548979184226874	5.99477996645071e-37	1.14731202006762e-35	no sig	-
ENSG00000138363.15	ATIC	216.825618666667	239.968873333333	6186.237623746	0.456693344182412	0.0361915838888724	6.15072643365196e-37	1.17572927252976e-35	no sig	-
ENSG00000107789.16	MINPP1	17.306178	46.6742713333333	973.605496588469	-0.815866320024741	0.0650839003186401	7.0754108589824e-37	1.35084601745251e-35	no sig	-
ENSG00000078070.14	MCCC1	10.8017806666667	8.629647	513.401229869201	0.920066301371988	0.0735807475140682	7.20425455523524e-37	1.37377982444928e-35	no sig	-
ENSG00000168014.18	C2CD3	12.0115733333333	10.7519393333333	1228.1836114662	0.759777212430266	0.0605795884163576	7.65420326359018e-37	1.45781566632175e-35	no sig	-
ENSG00000113583.8	C5orf15	70.2713856666667	153.609960666667	2341.13591143878	-0.515128787348211	0.0409322325402585	7.86420246469005e-37	1.4960030558132e-35	no sig	-
ENSG00000067955.15	CBFB	30.342996	69.8431343333333	1861.50655263845	-0.59187237080141	0.0471086045324259	8.40531365470701e-37	1.59700959439433e-35	no sig	-
ENSG00000142192.21	APP	70.8739903333333	140.609183	8802.6500908822	-0.377416475089594	0.0299232169175275	8.76826601117326e-37	1.66396334869868e-35	no sig	-
ENSG00000121644.19	DESI2	60.590893	128.603311666667	3881.54354844101	-0.476839351567459	0.0379026837428547	9.33647010152929e-37	1.76965993464727e-35	no sig	-
ENSG00000184185.10	KCNJ12	1.728247	6.075162	382.932174640188	-1.17293723411586	0.0948237870078471	9.69045698076741e-37	1.83454793153927e-35	sig	-
ENSG00000120696.9	KBTBD7	3.93014433333333	12.6016313333333	406.719263176769	-1.0428851669201	0.0838983279890528	1.00110654821655e-36	1.89296869639363e-35	sig	-
ENSG00000162521.19	RBBP4	172.321494666667	352.446115666667	9440.7382142741	-0.422443523756902	0.0335629051385781	1.04084861672057e-36	1.96575618248989e-35	no sig	-
ENSG00000198799.12	LRIG2	9.47097066666667	9.00529633333333	1446.51769912265	0.676935646233201	0.0540299300642047	1.08912334759575e-36	2.05446489197373e-35	no sig	-
ENSG00000108176.15	DNAJC12	8.707587	34.1523986666667	301.52776162109	-1.33753087510123	0.109114042417487	1.18561236909305e-36	2.23380148631396e-35	sig	-
ENSG00000108179.14	PPIF	80.9073753333333	175.353177	4279.54887475516	-0.506879570279656	0.0403765633624075	1.19414442592544e-36	2.24718863234787e-35	no sig	-
ENSG00000169016.17	E2F6	9.336979	26.3390113333333	725.418508237104	-0.877747339103748	0.0703900707150945	1.3126997256645e-36	2.46734288531522e-35	no sig	-
ENSG00000137040.10	RANBP6	10.0239996666667	25.9139576666667	962.603549399149	-0.756362611384193	0.0605151887883683	1.32818688946518e-36	2.49347696018667e-35	no sig	-
ENSG00000111596.14	CNOT2	17.429767	41.3055226666667	1331.64688330424	-0.628999263685609	0.0502546010292115	1.41390428302162e-36	2.65123885260399e-35	no sig	-
ENSG00000116273.6	PHF13	7.10402233333333	21.0337276666667	904.039223032785	-0.937521163443566	0.075339825018778	1.42360046419811e-36	2.66624624394584e-35	no sig	-
ENSG00000230124.8	ACBD6	53.9003996666667	53.878703	2034.32396993774	0.598608020343192	0.0478107763896294	1.43559454646484e-36	2.68551659161136e-35	no sig	-
ENSG00000136897.8	MRPL50	19.4508123333333	51.0819006666667	1123.40253881799	-0.77987867811076	0.0624786952683998	1.53484164733252e-36	2.86776877664703e-35	no sig	-
ENSG00000174173.7	TRMT10C	49.937738	142.11945	1943.37852547848	-0.888668026015459	0.0713839054673699	1.63085417021948e-36	3.04355261079704e-35	no sig	-
ENSG00000125648.15	SLC25A23	15.143011	40.060197	1698.89106764084	-0.78426146878374	0.0628833557684045	1.73290872613008e-36	3.23018288109761e-35	no sig	-
ENSG00000061938.21	TNK2	8.76133733333333	8.46236566666667	1105.57770252423	0.652763446979853	0.0522599174421091	1.85363419122806e-36	3.45113382340818e-35	no sig	-
ENSG00000011485.15	PPP5C	39.2511546666667	81.890857	2869.84261636701	-0.449858732092658	0.0359192214893507	2.08282179627042e-36	3.87326164262756e-35	no sig	-
ENSG00000103855.18	CD276	11.4030193333333	29.3670926666667	1145.26497906911	-0.745281131823948	0.0598122812493605	2.21037506877288e-36	4.10561529578322e-35	no sig	-
ENSG00000013573.17	DDX11	49.7815176666667	51.9986523333333	4697.55894792232	0.542166424004392	0.0433851541648441	2.22371799338522e-36	4.1255338178811e-35	no sig	-
ENSG00000129245.12	FXR2	21.3567776666667	46.0053036666667	2273.1587193349	-0.494184925670897	0.0395149924066254	2.2598171035949e-36	4.18757402337921e-35	no sig	-
ENSG00000114573.10	ATP6V1A	39.3522856666667	84.6729603333333	3581.39123784491	-0.494299237390939	0.039529660339186	2.3092884772005e-36	4.27421889593244e-35	no sig	-
ENSG00000214717.12	ZBED1	2.58094833333333	7.85504566666667	545.414321652001	-0.979580312204807	0.0791033820459101	2.49011824421856e-36	4.60350381040922e-35	no sig	-
ENSG00000117593.12	DARS2	100.603816	195.782061333333	6075.16742890635	-0.350762314142764	0.0279817197312807	2.566428609107e-36	4.73901723587859e-35	no sig	-
ENSG00000014138.9	POLA2	41.7749143333333	47.336626	3058.88113481123	0.425798437229149	0.034032845783801	2.65941766366284e-36	4.90497513118893e-35	no sig	-
ENSG00000198954.9	KIFBP	31.217519	70.9060613333333	1966.53396432921	-0.57329191104753	0.0459645039510023	2.78090734943919e-36	5.12304931707798e-35	no sig	-
ENSG00000276043.5	UHRF1	57.4028376666667	109.912321333333	8098.09686853805	-0.326928267767993	0.0260842406919129	2.85103122343118e-36	5.24609728975053e-35	no sig	-
ENSG00000100263.14	RHBDD3	29.7873613333333	25.785958	912.879547362837	0.804876843427654	0.0647826627124749	2.95855776028139e-36	5.43760131647516e-35	no sig	-
ENSG00000154240.17	CEP112	4.685731	2.85689266666667	283.700594701858	1.29015544325085	0.105743030442478	3.42329658003562e-36	6.28442242798847e-35	sig	-
ENSG00000215784.6	FAM72D	11.089021	34.49388	810.979832352133	-1.01025559402294	0.0818340056919719	3.44151513044336e-36	6.31051278458828e-35	sig	-
ENSG00000115239.24	ASB3	27.4312826666667	24.8132686666667	747.091510792947	0.742539419817178	0.0597745430402986	3.58014212148714e-36	6.55707192506326e-35	no sig	-
ENSG00000120008.16	WDR11	42.4234703333333	48.6448923333333	3121.22509855933	0.407998531452919	0.0327004181775439	4.3731570098143e-36	8.00018537300639e-35	no sig	-
ENSG00000110911.17	SLC11A2	10.096064	25.643307	917.110929419288	-0.723770189087269	0.0583512855474017	4.72459263996973e-36	8.63306945152705e-35	no sig	-
ENSG00000128595.17	CALU	40.468955	87.2136073333333	4198.73148573629	-0.495350434643045	0.0398082491169246	4.95673109414499e-36	9.04675219743658e-35	no sig	-
ENSG00000043093.15	DCUN1D1	11.3825236666667	29.9059916666667	857.367725064891	-0.778564328724744	0.062869456389657	5.2786913722954e-36	9.62322544039639e-35	no sig	-
ENSG00000182923.20	CEP63	15.406395	12.8809516666667	759.647817669712	0.851157862607675	0.0688964972287082	6.11407934640243e-36	1.11332790503104e-34	no sig	-
ENSG00000065911.13	MTHFD2	127.854085666667	300.90435	6116.9793220505	-0.623502507078251	0.0502822090186705	6.13902533291395e-36	1.11657953832249e-34	no sig	-
ENSG00000105726.17	ATP13A1	31.490968	31.9409403333333	2782.7907809859	0.581771003339166	0.0468998990179643	6.37998660948796e-36	1.15906769418737e-34	no sig	-
ENSG00000107959.17	PITRM1	71.2477396666667	81.3691613333333	4288.05289328285	0.415307678620431	0.0333939031332003	7.05512226888429e-36	1.28024459512899e-34	no sig	-
ENSG00000117616.18	RSRP1	34.03236	30.30414	1049.59142795427	0.764690255949947	0.0618757244760439	7.50638688456144e-36	1.36056501517523e-34	no sig	-
ENSG00000109920.13	FNBP4	32.0847306666667	34.224195	2712.43199407776	0.513030048747216	0.0413730018620886	8.07724315059887e-36	1.46235237775957e-34	no sig	-
ENSG00000232653.9	GOLGA8N	3.20829433333333	1.86007566666667	324.104091541374	1.35985317752556	0.112506367314286	8.13728664060772e-36	1.47153159444561e-34	sig	-
ENSG00000170604.5	IRF2BP1	11.0501926666667	30.3372156666667	1089.91772734053	-0.837349935144024	0.0678989352851331	8.40126314981137e-36	1.51752632881512e-34	no sig	-
ENSG00000086589.12	RBM22	31.4764956666667	72.0019456666667	1690.15496513313	-0.581469812146123	0.0469658598007333	8.5944738762607e-36	1.55064785824722e-34	no sig	-
ENSG00000125351.14	UPF3B	54.792159	51.4554943333333	2699.47648606926	0.690767553167772	0.0559370945018138	1.00437267205565e-35	1.81005422855247e-34	no sig	-
ENSG00000141736.14	ERBB2	8.06804833333333	20.7059633333333	1332.04331481527	-0.740836001491826	0.0600479497998069	1.03521722757673e-35	1.86350932017841e-34	no sig	-
ENSG00000165355.8	FBXO33	5.973307	17.5441616666667	528.434025982012	-0.933103981474783	0.0759651545595709	1.06905510768227e-35	1.92222454350496e-34	no sig	-
ENSG00000115866.11	DARS1	87.4446076666667	100.147042666667	3726.33078062449	0.408628291831558	0.0329521080812661	1.13244766436024e-35	2.03388633538633e-34	no sig	-
ENSG00000175467.15	SART1	26.818806	29.8747606666667	2925.6198525796	0.447901470676191	0.0361601976270039	1.17641359356418e-35	2.11044311073229e-34	no sig	-
ENSG00000012660.14	ELOVL5	53.5000263333333	118.136405333333	2570.57791295518	-0.531157460347804	0.0429821513382975	1.30254813944981e-35	2.33406549994016e-34	no sig	-
ENSG00000082068.9	WDR70	30.938246	28.756714	1172.46526201871	0.70557280341755	0.0572720865297583	1.39945715895784e-35	2.50486928531193e-34	no sig	-
ENSG00000075826.17	SEC31B	7.70603533333333	6.20230633333333	785.675628176431	0.908649151952538	0.0741077606906972	1.55723860437389e-35	2.7841163742898e-34	no sig	-
ENSG00000162063.13	CCNF	11.6429656666667	28.176761	1657.69818976094	-0.661375302172607	0.053690683856812	1.56638559840527e-35	2.79729473474846e-34	no sig	-
ENSG00000178202.13	POGLUT3	27.5006096666667	57.572159	3093.4973606979	-0.455027981573942	0.0368263310803392	1.67955322028409e-35	2.99599578399713e-34	no sig	-
ENSG00000145386.11	CCNA2	63.6123	130.740715	3310.57745728268	-0.430550001229025	0.0348335451211731	1.73492605952277e-35	3.09126927189402e-34	no sig	-
ENSG00000106609.16	TMEM248	9.79693333333333	25.482991	1283.03139572738	-0.765755803699939	0.062309997305007	1.7616214390458e-35	3.13528805496164e-34	no sig	-
ENSG00000196449.4	YRDC	12.7763613333333	41.7548053333333	586.662207178693	-1.0840515109256	0.0890380021789637	1.86398026315911e-35	3.31371931433624e-34	sig	-
ENSG00000138767.14	CNOT6L	7.22786433333333	20.078	1068.43178521355	-0.853222868343213	0.0696014968378126	1.97908438403344e-35	3.51438084925713e-34	no sig	-
ENSG00000171155.8	C1GALT1C1	11.6366366666667	42.088371	421.591571859139	-1.219231667609	0.100784530992195	2.01802394507515e-35	3.57701167588444e-34	sig	-
ENSG00000271425.9	NBPF10	4.97030966666667	3.744703	1500.47457647139	1.00141892368976	0.0820461634721452	2.01889618428117e-35	3.57701167588444e-34	sig	-
ENSG00000103111.15	MON1B	6.04608466666667	16.3259356666667	882.564075757414	-0.811954068834454	0.0662452927007819	2.31618720803373e-35	4.09913086671228e-34	no sig	-
ENSG00000172336.5	POP7	46.9100083333333	124.487807	1220.08166464364	-0.789740841144025	0.0644522716838045	2.58572146875055e-35	4.57100997242311e-34	no sig	-
ENSG00000119866.22	BCL11A	3.30430166666667	11.6456203333333	377.782799367851	-1.19974507052196	0.0992994636987182	2.78052139016812e-35	4.90986462068812e-34	sig	-
ENSG00000104852.15	SNRNP70	194.198393	209.687736333333	9841.59746816067	0.491730879680505	0.0399712755092189	2.91228879731723e-35	5.13678172973614e-34	no sig	-
ENSG00000070087.15	PFN2	78.3029886666667	180.647742	2832.95618036113	-0.595787149825893	0.0486437709226716	4.30623261066651e-35	7.5869653076743e-34	no sig	-
ENSG00000143390.18	RFX5	28.8248443333333	62.14463	3051.91525260505	-0.494901431408353	0.0403482790294495	4.52136832458353e-35	7.95710307044863e-34	no sig	-
ENSG00000162733.19	DDR2	1.14442566666667	0.454648666666667	185.679526830124	1.90427206238413	0.162482970303942	4.73351888050648e-35	8.32116695165821e-34	sig	-
ENSG00000179397.18	CATSPERE	4.87981333333333	2.56238033333333	178.628653463765	1.4999424327512	0.126614868889239	5.00598398539994e-35	8.7903292925345e-34	sig	-
ENSG00000177565.18	TBL1XR1	13.9862536666667	31.040053	2057.11921153825	-0.539548985629755	0.0440643711608513	5.16184075468794e-35	9.05391466894095e-34	no sig	-
ENSG00000148730.7	EIF4EBP2	38.5640893333333	76.2895186666667	5937.68511636209	-0.375043721104867	0.0305219433891235	5.19909031274957e-35	9.10910695396201e-34	no sig	-
ENSG00000213906.10	LTB4R2	16.187775	10.9749496666667	715.437064769746	1.14818320438354	0.09522980999523	5.30691571847155e-35	9.28769216462726e-34	sig	-
ENSG00000277161.2	PIGW	26.07226	62.2620126666667	1092.3638547009	-0.642297331555167	0.0525598109455894	5.46530138029209e-35	9.554268816979e-34	no sig	-
ENSG00000226314.9	ZKSCAN8P1	11.0684643333333	7.318456	252.296599857462	1.17864107544274	0.0979895570469132	6.16006699218032e-35	1.07568974716e-33	sig	-
ENSG00000005812.11	FBXL3	26.9025666666667	60.9125586666667	1921.98886296167	-0.566225782847652	0.0463265774115714	6.32335847852743e-35	1.10298138865211e-33	no sig	-
ENSG00000182979.18	MTA1	46.8639493333333	49.2870483333333	3327.99977849762	0.530511582446685	0.0433899334666662	6.60044852398867e-35	1.1500405387317e-33	no sig	-
ENSG00000145216.16	FIP1L1	45.836078	48.472285	2011.65237968095	0.520850534443285	0.0426160718066358	7.18393243287677e-35	1.25032176519604e-33	no sig	-
ENSG00000163348.4	PYGO2	15.5584196666667	37.720485	1382.1389342885	-0.660932093158582	0.0541998815415013	7.22726714857767e-35	1.25647555030074e-33	no sig	-
ENSG00000110047.18	EHD1	6.91851033333333	17.4829396666667	875.46158098518	-0.72258862403734	0.0593546598580393	8.09688749655619e-35	1.40610887495322e-33	no sig	-
ENSG00000105976.16	MET	5.28358966666667	13.2089793333333	1312.28698562868	-0.705425415182594	0.0579392426206657	8.29691003444041e-35	1.43925803912413e-33	no sig	-
ENSG00000138286.15	FAM149B1	6.86771633333333	6.01522566666667	633.536846405042	0.785149174123202	0.0645980136527579	8.80144559504068e-35	1.52509977521986e-33	no sig	-
ENSG00000141127.15	PRPSAP2	71.8047256666667	74.92908	1976.55863804036	0.537543364834018	0.0440696317997572	9.2491148680962e-35	1.60090998118004e-33	no sig	-
ENSG00000070444.15	MNT	4.24804033333333	11.2347073333333	762.238497403132	-0.782391081744075	0.064395679257973	9.38643319448466e-35	1.62289472279174e-33	no sig	-
ENSG00000066651.20	TRMT11	39.7759276666667	35.1269333333333	939.989892318748	0.777060982501405	0.0639598868018869	9.5882210460394e-35	1.65596567649305e-33	no sig	-
ENSG00000185453.13	ZSWIM9	3.29042833333333	2.14478966666667	398.224299735827	1.19539301364238	0.0997928694094395	1.00064086897803e-34	1.72629729762025e-33	sig	-
ENSG00000187866.10	PABIR1	4.96956666666667	14.4471706666667	623.979471116395	-0.919668327289058	0.0759735948441758	1.00763506514806e-34	1.73646169706204e-33	no sig	-
ENSG00000185787.15	MORF4L1	310.234216	592.313167	10811.1403107242	-0.325106645738616	0.0265445272799732	1.01464876022421e-34	1.74663744505918e-33	no sig	-
ENSG00000163913.14	IFT122	10.4333683333333	9.229232	810.350059612489	0.775279334168419	0.0638384615969518	1.02163986630788e-34	1.75675213255626e-33	no sig	-
ENSG00000112312.10	GMNN	103.125004	233.711054333333	2584.75308557323	-0.570227204226557	0.046815244089548	1.05015196419869e-34	1.80381064210399e-33	no sig	-
ENSG00000107938.18	EDRF1	31.594644	32.7536706666667	2410.55194668735	0.552200145833467	0.0453493902403225	1.15138710780479e-34	1.97554448094044e-33	no sig	-
ENSG00000174839.13	DENND6A	17.179112	40.1450343333333	1887.86113466863	-0.612600654151404	0.0503744587604962	1.20758182137356e-34	2.06970851669803e-33	no sig	-
ENSG00000127526.15	SLC35E1	7.96919533333333	18.5096173333333	1407.04154307382	-0.602554584190193	0.0495673788202154	1.3075625427015e-34	2.23863234892298e-33	no sig	-
ENSG00000180376.17	CCDC66	24.7999393333333	23.996732	1457.30173589396	0.647160593961816	0.0532882300537642	1.36968982829731e-34	2.34245216997947e-33	no sig	-
ENSG00000113761.12	ZNF346	33.608827	32.5047213333333	1781.58005857363	0.649373187524577	0.0534796798323357	1.39875628255396e-34	2.38956726751707e-33	no sig	-
ENSG00000188042.8	ARL4C	2.17926033333333	8.44528866666667	310.261013146821	-1.30157107878751	0.109544178287643	1.50370810307043e-34	2.56607869246613e-33	sig	-
ENSG00000146282.19	RARS2	33.2333176666667	30.7425053333333	1184.04383414622	0.708929272545768	0.0584728529803877	1.53920791056224e-34	2.62381642849197e-33	no sig	-
ENSG00000100288.20	CHKB	28.201998	22.2134736666667	739.718593890544	0.935347186255739	0.0775692153707424	1.66562589758439e-34	2.83624578517315e-33	no sig	-
ENSG00000156030.14	MIDEAS	3.80276633333333	10.8230586666667	1134.85890891648	-0.883438997937535	0.0732512479347123	2.00554493444435e-34	3.41137562229297e-33	no sig	-
ENSG00000175455.16	CCDC14	45.407707	49.0275276666667	3796.40539104114	0.494534871791943	0.0407307208916039	2.08071517400274e-34	3.53542014085407e-33	no sig	-
ENSG00000180626.10	ZNF594	14.725579	11.5998306666667	1075.16921885655	0.937263547393504	0.0778527049842665	2.08686968005483e-34	3.54205650113616e-33	no sig	-
ENSG00000183726.11	TMEM50A	45.0239103333333	104.866031333333	1900.75166568514	-0.606982063742305	0.0500985813036966	2.12371760268488e-34	3.60071861785678e-33	no sig	-
ENSG00000124222.22	STX16	41.9904446666667	43.4660553333333	3071.91272194634	0.554909361486074	0.0457641648126664	2.13773686909282e-34	3.62059069086893e-33	no sig	-
ENSG00000165410.15	CFL2	57.6169656666667	130.604723333333	2456.08057695996	-0.567651796375193	0.0468527641881878	2.33197327445107e-34	3.94531805004069e-33	no sig	-
ENSG00000198826.11	ARHGAP11A	22.532157	52.692719	2568.97776268555	-0.608100008067986	0.050249135718653	2.51417426244755e-34	4.24900845577375e-33	no sig	-
ENSG00000112695.13	COX7A2	281.802517666667	651.761647	1779.04560886873	-0.596731766199082	0.0493056197522499	2.54803020472707e-34	4.30161026309283e-33	no sig	-
ENSG00000070785.17	EIF2B3	53.856114	53.192687	1529.56588609108	0.617011311687805	0.0510909230640149	3.34026003812888e-34	5.63302311140984e-33	no sig	-
ENSG00000100364.19	KIAA0930	14.1483833333333	32.784798	1576.73913536526	-0.598223074767609	0.0495604495918213	3.75440918936286e-34	6.318433201449e-33	no sig	-
ENSG00000173334.4	TRIB1	1.58441033333333	7.826815	282.549570299417	-1.65563926600193	0.142871856845742	3.75471619361073e-34	6.318433201449e-33	sig	-
ENSG00000069849.11	ATP1B3	87.7559096666667	197.222176	2797.51987102417	-0.557472753419017	0.0461930695349444	4.25643618764756e-34	7.15508285929954e-33	no sig	-
ENSG00000125257.16	ABCC4	10.0579796666667	8.60443333333333	852.11729520974	0.823609621679829	0.0685630984541228	4.41206960748435e-34	7.40879620335671e-33	no sig	-
ENSG00000117899.11	MESD	15.4637496666667	35.4489133333333	1707.98682691994	-0.588055926058357	0.0488358175352233	5.4707463054481e-34	9.17675453217392e-33	no sig	-
ENSG00000137497.19	NUMA1	13.5072266666667	33.9237466666667	4634.98141403448	-0.707941083120279	0.0588992799491588	5.49391449727406e-34	9.20581353686849e-33	no sig	-
ENSG00000117394.24	SLC2A1	6.78674233333333	22.122056	712.863032282204	-1.07481356465413	0.0903254229481722	5.55185153392846e-34	9.2930088746979e-33	sig	-
ENSG00000178573.7	MAF	7.34022566666667	21.7979133333333	1151.72471920579	-0.944548173081714	0.0790186473397747	5.66719750028039e-34	9.47601144659411e-33	no sig	-
ENSG00000196371.4	FUT4	1.64854833333333	5.70660933333333	359.652133113201	-1.16585768607776	0.0984893811590966	6.62859348526703e-34	1.10717896061973e-32	sig	-
ENSG00000165502.7	RPL36AL	259.164173	649.39532	2446.47794584366	-0.712299364313087	0.059349135056592	6.73582522766751e-34	1.12389812670541e-32	no sig	-
ENSG00000289346.1	ENSG00000289346	9.99067133333333	7.867081	935.077313575045	0.939522850642725	0.0786888704668451	6.83808956644835e-34	1.13975395514421e-32	no sig	-
ENSG00000117569.19	PTBP2	21.66927	19.037919	807.024883525225	0.779162536508989	0.0650730060276212	8.02386587588181e-34	1.33598215022214e-32	no sig	-
ENSG00000108352.13	RAPGEFL1	5.721207	3.28269766666667	310.435524235354	1.37251226516351	0.117389763233054	8.34039936625682e-34	1.38721890620814e-32	sig	-
ENSG00000001630.18	CYP51A1	45.8439983333333	91.7275333333333	3378.87963487393	-0.391399774774234	0.0324789569816809	8.9196713065309e-34	1.48200150579291e-32	no sig	-
ENSG00000186185.14	KIF18B	12.629821	27.604616	2030.59385454209	-0.512669785548521	0.0426629980921636	8.99254497601038e-34	1.4925350465452e-32	no sig	-
ENSG00000126070.20	AGO3	16.4395186666667	12.3596236666667	1788.58443212971	1.0042251532528	0.0844547491790537	9.04489122625868e-34	1.49964296531369e-32	sig	-
ENSG00000117335.21	CD46	47.573551	102.018904	2973.30916137806	-0.48794272257916	0.0406290512601492	1.05525019213633e-33	1.74776506586112e-32	no sig	-
ENSG00000135476.12	ESPL1	14.7629743333333	37.4126656666667	3549.31015364028	-0.720500694903704	0.0602356815342312	1.07722483900361e-33	1.78228660075062e-32	no sig	-
ENSG00000138434.17	ITPRID2	11.2830286666667	26.1808946666667	1665.85211301033	-0.599590167065927	0.0500362114962845	1.07894153687499e-33	1.78325374053703e-32	no sig	-
ENSG00000117407.17	ARTN	2.82605633333333	0.258582333333333	57.1642472672593	4.00308532134391	0.335517645720376	1.18267579942262e-33	1.95265477114316e-32	sig	-
ENSG00000160072.20	ATAD3B	48.2498306666667	50.8695033333333	3145.88349106412	0.526105393386218	0.0438957359707933	1.26436200939642e-33	2.08533675497414e-32	no sig	-
ENSG00000125967.17	NECAB3	16.9065986666667	14.0964863333333	594.615776574757	0.857695509991636	0.072002827047732	1.31968062753379e-33	2.17429807157791e-32	no sig	-
ENSG00000161647.19	MPP3	7.66280933333333	5.87018666666667	414.60972613983	0.971282515777126	0.0818106692063502	1.32523619521786e-33	2.18116983394739e-32	no sig	-
ENSG00000140320.12	BAHD1	5.026756	13.869133	800.115301576972	-0.836565712319904	0.0702078591187616	1.35832615401104e-33	2.23329804298831e-32	no sig	-
ENSG00000172534.14	HCFC1	21.0702896666667	61.9239813333333	7201.90482716141	-0.924750998790277	0.0778286822995589	1.45807290174412e-33	2.39479731755701e-32	no sig	-
ENSG00000137337.16	MDC1	15.239766	34.927725	3622.17658110572	-0.580062639091773	0.0485233483681972	1.59817709917997e-33	2.62217578012331e-32	no sig	-
ENSG00000198231.14	DDX42	47.6221513333333	55.2452113333333	4202.38252768934	0.392780840607444	0.0327377313145422	1.68743414993426e-33	2.76574144595365e-32	no sig	-
ENSG00000131480.9	AOC2	4.653254	2.72753166666667	235.580379809374	1.34513346278593	0.115487759097737	1.73570753312419e-33	2.84190533827849e-32	sig	-
ENSG00000139496.18	NUP58	13.644372	31.5301533333333	1315.14790744242	-0.596426400413612	0.0500063842595451	2.13540974142185e-33	3.49271431330587e-32	no sig	-
ENSG00000205060.11	SLC35B4	10.9785896666667	29.700302	1984.23364394256	-0.813769176216835	0.0684936389321399	2.20976673073828e-33	3.61058462405172e-32	no sig	-
ENSG00000125484.12	GTF3C4	17.9799203333333	43.079071	2985.94716330673	-0.641158637568736	0.0538620856599738	2.55861649889705e-33	4.17624543773341e-32	no sig	-
ENSG00000111203.13	ITFG2	13.9577476666667	11.0077746666667	486.638704966155	0.932024746677819	0.078817960458795	2.78410393943182e-33	4.5348936039287e-32	no sig	-
ENSG00000163516.14	ANKZF1	18.2547646666667	16.634886	967.390286752717	0.732784521696428	0.0616831210314312	2.78409281409955e-33	4.5348936039287e-32	no sig	-
ENSG00000132640.15	BTBD3	17.8920246666667	41.55923	1243.63259934843	-0.606107802628971	0.0509246071887164	2.81755902962124e-33	4.58464589623596e-32	no sig	-
ENSG00000131507.11	NDFIP1	34.1644406666667	74.4032556666667	1929.22749031889	-0.514984861131475	0.0432297868091138	3.12658388574285e-33	5.08223145349181e-32	no sig	-
ENSG00000115541.11	HSPE1	507.360568	1420.22547466667	3891.9142189742	-0.865542644360761	0.073127964487553	3.18084981231715e-33	5.16510983441314e-32	no sig	-
ENSG00000256537.5	SMIM10L1	5.18737166666667	15.150317	559.594989649139	-0.920905906422614	0.0779945877945371	3.60454218854427e-33	5.84707971284869e-32	no sig	-
ENSG00000142252.11	GEMIN7	37.0208466666667	107.598217	589.132959149442	-0.914964854550761	0.0774802866339407	3.62143065729031e-33	5.86843151059461e-32	no sig	-
ENSG00000079819.19	EPB41L2	69.0415666666667	78.5373916666667	5739.85028808319	0.421331134349955	0.03533229524759	3.67091250155131e-33	5.94250183062021e-32	no sig	-
ENSG00000101040.20	ZMYND8	4.587421	13.1049416666667	752.783689522622	-0.8927743781148	0.0755798057647921	3.80572834886255e-33	6.15441757935668e-32	no sig	-
ENSG00000127527.14	EPS15L1	21.8342813333333	21.79308	1408.05796317451	0.604408274442416	0.0509001788798037	3.93918517598064e-33	6.36370314942268e-32	no sig	-
ENSG00000166484.20	MAPK7	4.373997	13.0538936666667	503.633615391675	-0.947726401134833	0.0804232418903287	4.21691134132594e-33	6.80538632553533e-32	no sig	-
ENSG00000176749.9	CDK5R1	2.47161733333333	9.22981633333333	386.986607719256	-1.25991922944342	0.108383597524786	4.27157180319405e-33	6.8865432417717e-32	sig	-
ENSG00000149212.12	SESN3	8.047337	19.502686	2127.90943084405	-0.660403984716925	0.0557184001228621	4.52846234825649e-33	7.29323215208466e-32	no sig	-
ENSG00000148468.17	FAM171A1	9.160713	22.460175	1222.9943557663	-0.676891301314533	0.0571418548286076	4.73665519508701e-33	7.62074116218749e-32	no sig	-
ENSG00000178199.14	ZC3H12D	0.863184	0.056883	84.931904869163	4.50758463509511	0.38230444875632	5.17619622724879e-33	8.3194149770812e-32	sig	-
ENSG00000137501.18	SYTL2	1.94944966666667	0.796912666666667	120.866659703792	1.86816279205833	0.165143408512218	5.23614079117316e-33	8.4071818146553e-32	sig	-
ENSG00000102225.17	CDK16	43.6976243333333	86.4266653333333	4121.29652546636	-0.373822117732858	0.0314047911353552	5.62735800769791e-33	9.02612179014764e-32	no sig	-
ENSG00000198626.18	RYR2	1.13683233333333	0.602498333333333	362.379273358848	1.48919973858275	0.130062193955243	5.70705141965196e-33	9.14463549450031e-32	sig	-
ENSG00000166803.14	PCLAF	166.246907666667	375.866319666667	1971.10488321874	-0.565692246139162	0.0477460733671918	5.92110649236163e-33	9.47798255703131e-32	no sig	-
ENSG00000160949.18	TONSL	26.648317	27.819152	3441.37233419836	0.542682677000166	0.0458084694333448	6.37065081369222e-33	1.01872204026869e-31	no sig	-
ENSG00000130783.14	CCDC62	2.00932033333333	0.612634666666667	92.0387970383634	2.28844905989609	0.199167547368917	6.52080893463258e-33	1.04167608041986e-31	sig	-
ENSG00000196655.12	TRAPPC4	30.3260536666667	88.0901923333333	671.877551447368	-0.920265709398511	0.0782858754261434	6.70381307742416e-33	1.06982532707708e-31	no sig	-
ENSG00000170855.4	TRIAP1	46.5327643333333	125.378978	1037.0520971344	-0.809525224942777	0.0686876913036394	6.96726284751687e-33	1.11074248088298e-31	no sig	-
ENSG00000139620.13	KANSL2	25.081698	23.9301593333333	1061.62624564247	0.665138856706969	0.0562959686410572	7.00730419649032e-33	1.1159964448829e-31	no sig	-
ENSG00000166189.8	HPS6	4.50929066666667	16.2198086666667	513.055796548368	-1.21298633234523	0.104555343952046	7.80857221628541e-33	1.24235172705769e-31	sig	-
ENSG00000147642.17	SYBU	3.11184633333333	11.6797206666667	386.860669517112	-1.27527595001372	0.110321812629602	8.16147152565783e-33	1.29718807266031e-31	sig	-
ENSG00000255837.2	TAS2R20	5.93723033333333	2.05391233333333	79.7999785850068	2.09091166442335	0.184398794331762	8.64625008173865e-33	1.37285367981316e-31	sig	-
ENSG00000177238.14	TRIM72	0.571468333333333	0.0146	50.6150808885548	5.68581600817997	0.487199234549816	9.54974540479327e-33	1.51478388591036e-31	sig	-
ENSG00000170689.10	HOXB9	41.1916376666667	100.580686666667	3505.65119399627	-0.672042539740622	0.0570358777461347	1.01253437534167e-32	1.60446971287793e-31	no sig	-
ENSG00000168175.15	MAPK1IP1L	52.8860593333333	108.867953666667	3243.50809358632	-0.433007724313356	0.0365972096709073	1.07301851386801e-32	1.69860448361156e-31	no sig	-
ENSG00000155850.9	SLC26A2	8.504429	21.2640666666667	1460.70226509987	-0.702902809740454	0.0597415043528974	1.15897995262992e-32	1.83284068613191e-31	no sig	-
ENSG00000182324.7	KCNJ14	1.83524566666667	0.788386333333333	121.217505515433	1.78216575433209	0.158464866177308	1.19212599924454e-32	1.88336776470419e-31	sig	-
ENSG00000116299.17	ELAPOR1	0.740633	0.0237733333333333	99.6660078644083	5.53436807597594	0.474705979119866	1.26425899610222e-32	1.9953249947501e-31	sig	-
ENSG00000205560.13	CPT1B	18.0508733333333	15.513656	893.257102498073	0.813237371708299	0.0693108366850773	1.28087276140163e-32	2.01952220869241e-31	no sig	-
ENSG00000176542.10	USF3	2.78813566666667	8.25689333333333	1057.83286789816	-0.937683347768194	0.0802742173711308	1.49193414671057e-32	2.34994547448382e-31	no sig	-
ENSG00000138413.14	IDH1	33.9841166666667	76.9674296666667	1997.50247849637	-0.566743007540819	0.048172847439245	1.58707038887474e-32	2.49729727224435e-31	no sig	-
ENSG00000160710.18	ADAR	43.6317796666667	94.80533	8401.95198586361	-0.504376707374886	0.0428387180335817	1.69049059990245e-32	2.65737698992649e-31	no sig	-
ENSG00000085872.15	CHERP	16.4229666666667	36.1826943333333	2689.22484665285	-0.528164846983317	0.0448967951487072	1.77385261538183e-32	2.78286379929076e-31	no sig	-
ENSG00000120137.7	PANK3	25.2069406666667	65.6836876666667	5447.18660212854	-0.758322861132169	0.0647106465509925	1.7723003628738e-32	2.78286379929076e-31	no sig	-
ENSG00000111276.12	CDKN1B	13.2947553333333	35.520916	1131.05238453927	-0.797925746330722	0.0681448595623211	1.77791112053307e-32	2.78645552831009e-31	no sig	-
ENSG00000166024.14	R3HCC1L	13.6730606666667	12.956373	866.385458099666	0.676723326881562	0.0576742073238159	1.7957378873486e-32	2.81159716338249e-31	no sig	-
ENSG00000144815.17	NXPE3	7.432993	19.6971753333333	1068.82457445441	-0.783125655982196	0.0668983668774437	1.92204180808526e-32	3.00636350736354e-31	no sig	-
ENSG00000107625.14	DDX50	61.0470883333333	61.0342823333333	2690.35758200961	0.600256331665648	0.0511214122086412	1.92404226086143e-32	3.00650690980441e-31	no sig	-
ENSG00000141391.14	PRELID3A	9.13046933333333	5.55956933333333	237.698640331442	1.28661537946081	0.112122582508571	2.00127518628432e-32	3.12409172043254e-31	sig	-
ENSG00000198792.13	TMEM184B	20.578684	44.9221343333333	2410.50210017323	-0.512540448954435	0.0435985115951947	2.04078217561779e-32	3.182609905758e-31	no sig	-
ENSG00000104517.13	UBR5	28.600352	34.3329726666667	5287.75204881622	0.341390462964429	0.0289350431384522	2.20374520221008e-32	3.43335219386855e-31	no sig	-
ENSG00000180011.7	ZADH2	6.596708	16.6625633333333	991.657873636923	-0.721957663685111	0.061669270862162	2.22356137567364e-32	3.46080190002327e-31	no sig	-
ENSG00000236287.8	ZBED5	23.874394	57.9230833333333	1105.36634178882	-0.66472448922471	0.0568017916669182	2.65696237717709e-32	4.13127486702038e-31	no sig	-
ENSG00000181915.5	ADO	13.4437666666667	30.5476026666667	1203.23827765647	-0.567860155270135	0.0484506543827999	2.67556197527895e-32	4.15609237402551e-31	no sig	-
ENSG00000185432.12	METTL7A	4.06015133333333	14.1499413333333	410.729249753321	-1.1661706268345	0.101217397341277	2.71328103038758e-32	4.21053098617091e-31	sig	-
ENSG00000107863.20	ARHGAP21	13.290143	29.888251	2787.45670772431	-0.553654634715921	0.0472363222254871	2.75498421961791e-32	4.27103902000016e-31	no sig	-
ENSG00000129460.17	NGDN	28.161212	71.5729953333333	816.186483710001	-0.728430891432339	0.0623356841531142	2.81486075934337e-32	4.35957441695354e-31	no sig	-
ENSG00000213625.9	LEPROT	13.4993956666667	39.2473636666667	1131.96768916672	-0.913777658349818	0.0785535369991483	2.9168887411564e-32	4.51315467209769e-31	no sig	-
ENSG00000150594.7	ADRA2A	1.26046666666667	0.015696	97.9078700871765	6.54779982117492	0.570816586117611	3.0228883032857e-32	4.67257248921031e-31	sig	-
ENSG00000214736.8	TOMM6	230.343916	633.729787333333	1833.96537245369	-0.84076712990625	0.0721546851407255	3.03973478676264e-32	4.69400613983317e-31	no sig	-
ENSG00000127419.17	TMEM175	20.1288276666667	15.624368	688.34669689546	0.952215445803275	0.0820078638834959	3.16564245221742e-32	4.88364684278909e-31	no sig	-
ENSG00000188283.12	ZNF383	9.79771966666667	7.670501	405.186958885085	0.945303024954972	0.0813953127604459	3.17354448620011e-32	4.8910468886632e-31	no sig	-
ENSG00000146066.3	HIGD2A	114.117	296.988429666667	1232.42539562793	-0.761502391434172	0.0652663967533289	3.20655288653677e-32	4.93708841797075e-31	no sig	-
ENSG00000033627.17	ATP6V0A1	32.236794	34.2790493333333	2125.64225411028	0.514127805162282	0.0438995570871349	3.43523016483627e-32	5.28401468030625e-31	no sig	-
ENSG00000188636.4	RTL6	10.997617	25.4137693333333	1707.61039762913	-0.594292821825107	0.0508541141242614	3.75622827703769e-32	5.77213186259713e-31	no sig	-
ENSG00000166526.18	ZNF3	14.3185896666667	13.141109	799.241760987664	0.724753164186284	0.0621592485255017	3.85363252392482e-32	5.91603955987718e-31	no sig	-
ENSG00000161551.15	ZNF577	2.22315033333333	1.40273466666667	226.439631280584	1.23877747231226	0.108211289664475	3.87479211987747e-32	5.94273132231645e-31	sig	-
ENSG00000172915.20	NBEA	4.728847	3.765929	763.995797831408	0.919339046250071	0.0792206318131396	3.94276342460523e-32	6.04109598258337e-31	no sig	-
ENSG00000211448.14	DIO2	1.15488066666667	0.280947333333333	80.8500784201635	2.62123872032045	0.227367219990609	3.95857305358486e-32	6.05942508911711e-31	sig	RELA
ENSG00000198718.13	TOGARAM1	8.10913366666667	7.32416633333333	751.547173924671	0.744769783672287	0.0639569671909401	4.36771866450843e-32	6.67921715385168e-31	no sig	-
ENSG00000175054.16	ATR	18.443712	15.701786	2290.74533445984	0.829735666731879	0.0713900259201583	4.46377445361354e-32	6.81948704353704e-31	no sig	-
ENSG00000158201.10	ABHD3	38.8972096666667	38.675672	1029.84671035931	0.611520290850655	0.0524143720879383	4.52665770812749e-32	6.90885518999187e-31	no sig	-
ENSG00000096060.15	FKBP5	36.2357346666667	39.4290946666667	2690.47811934927	0.481711181183033	0.0412049673764793	4.84873116449412e-32	7.3932589130636e-31	no sig	-
ENSG00000104218.16	CSPP1	15.4039173333333	15.2837526666667	1315.53785866569	0.613797039629922	0.0526603113990515	5.14008627323674e-32	7.82993219436672e-31	no sig	-
ENSG00000153015.17	CWC27	43.0573636666667	42.4354216666667	1621.52903967334	0.620615373068832	0.0532717074175925	5.41854402610572e-32	8.24613400533248e-31	no sig	-
ENSG00000178695.6	KCTD12	5.218532	13.9492716666667	1189.38107792766	-0.795635483471926	0.0685598905375085	6.08419674019505e-32	9.25021070027145e-31	no sig	-
ENSG00000137285.11	TUBB2B	30.733992	69.348683	1768.95196116151	-0.560672761937359	0.0481584029767945	6.82932329916427e-32	1.03730637690585e-30	no sig	-
ENSG00000153879.9	CEBPG	18.3754406666667	49.1328766666667	1685.88581304254	-0.801074876489342	0.0691133049399789	7.07039537174699e-32	1.07288822254708e-30	no sig	-
ENSG00000136935.14	GOLGA1	9.22903966666667	9.285528	1136.20693948735	0.59217058606237	0.0509233661938768	7.42011148668512e-32	1.12487176156667e-30	no sig	-
ENSG00000067082.15	KLF6	8.72044233333333	21.7799786666667	924.082143364904	-0.698907419532844	0.0602198676064988	7.66385418709816e-32	1.16070545481715e-30	no sig	-
ENSG00000119509.13	INVS	11.2819846666667	9.770724	774.086755717598	0.803764255918476	0.0694186341051395	8.09065831543982e-32	1.22299384958246e-30	no sig	-
ENSG00000140943.18	MBTPS1	24.740541	52.8607263333333	3231.51441999725	-0.481629327059087	0.0413518007064708	8.08607111505114e-32	1.22299384958246e-30	no sig	-
ENSG00000135966.13	TGFBRAP1	5.49506733333333	14.2909906666667	839.289930524351	-0.761064710428084	0.0656884630402131	8.34554487407343e-32	1.2603133011652e-30	no sig	-
ENSG00000166750.10	SLFN5	2.21989266666667	0.966724666666667	330.99119443132	1.76217199375213	0.159083810177396	8.47950395745563e-32	1.27931673212532e-30	sig	STAT2
ENSG00000103126.15	AXIN1	8.729745	19.7779496666667	1154.11236195996	-0.566331078979902	0.0487278046131032	8.50299635849054e-32	1.28163345112521e-30	no sig	-
ENSG00000197818.12	SLC9A8	5.982733	4.55085933333333	557.033256180717	0.98462110199094	0.0855349096773106	8.68903170551821e-32	1.30842197317034e-30	no sig	-
ENSG00000141002.20	TCF25	41.8490316666667	44.907931	2426.68542632637	0.500572888633466	0.0430211758764966	8.73631978182603e-32	1.31428627395933e-30	no sig	-
ENSG00000105058.12	FAM32A	27.729386	69.992832	1085.02840087468	-0.721024793108187	0.0622158489977251	8.87396788376755e-32	1.33372011581319e-30	no sig	-
ENSG00000181222.19	POLR2A	103.173233	106.335521	15596.2588559171	0.561957928111367	0.0483667500194888	8.97272626626316e-32	1.34727751591908e-30	no sig	-
ENSG00000131043.13	AAR2	14.3821086666667	36.139542	879.780438587034	-0.709924184854932	0.0612677696257465	9.30062713409396e-32	1.39518264751537e-30	no sig	-
ENSG00000005889.16	ZFX	8.24125833333333	21.6830236666667	1376.73800984947	-0.776367363928003	0.0671259820315486	1.01354720744757e-31	1.51897070071424e-30	no sig	-
ENSG00000196422.11	PPP1R26	1.81440366666667	6.63348033333333	481.389770899689	-1.21770807118184	0.107054976559523	1.04086549138493e-31	1.55842893106502e-30	sig	-
ENSG00000215252.12	GOLGA8B	28.264897	25.6782923333333	2754.27471424607	0.736464054892479	0.0636417924097879	1.04401751156305e-31	1.56166380100946e-30	no sig	-
ENSG00000164924.18	YWHAZ	342.361634333333	707.534936333333	14262.4452938876	-0.43677462647051	0.0375515303493245	1.13013095223365e-31	1.68887026837118e-30	no sig	-
ENSG00000138095.20	LRPPRC	111.213821333333	126.198557333333	8354.58808500312	0.424186248830262	0.036471604302164	1.191450873837e-31	1.77881921457883e-30	no sig	-
ENSG00000108061.13	SHOC2	22.2908883333333	49.3653283333333	1718.46821041901	-0.534934060171769	0.0461227763889216	1.22630683417781e-31	1.82912490010745e-30	no sig	-
ENSG00000213390.11	ARHGAP19	15.8135473333333	37.1824456666667	1990.06022538739	-0.618024276653016	0.0533705712777565	1.23772295044782e-31	1.8444062622993e-30	no sig	-
ENSG00000120915.14	EPHX2	7.07512766666667	4.60435433333333	280.176281926916	1.19507169600652	0.105106184176907	1.27938124831482e-31	1.90468185654127e-30	sig	-
ENSG00000149136.9	SSRP1	238.679150666667	286.789086333333	15852.8903847539	0.340026222985147	0.02919298947482	1.31640251926591e-31	1.95794674985433e-30	no sig	-
ENSG00000122484.9	RPAP2	6.512905	5.60483666666667	2044.67334192188	0.814484190858025	0.0706429035405709	1.38360502705258e-31	2.05595875293445e-30	no sig	-
ENSG00000150347.17	ARID5B	1.942703	5.84718833333333	540.669020908187	-0.965692301191844	0.0841565378027369	1.44945258348861e-31	2.15177451861725e-30	no sig	-
ENSG00000013374.17	NUB1	33.6462713333333	36.235018	2504.22537449982	0.494413149438271	0.0426539194939113	1.4935141785183e-31	2.21509810036175e-30	no sig	-
ENSG00000075151.24	EIF4G3	44.0797386666667	51.645369	5954.67645126674	0.377623618793656	0.0324870961125368	1.52308249795435e-31	2.25682713314007e-30	no sig	-
ENSG00000101773.19	RBBP8	33.3216103333333	32.3557073333333	2104.56392413055	0.642142222540625	0.0555941056801409	1.65251900574216e-31	2.44631831385759e-30	no sig	-
ENSG00000179933.6	C14orf119	26.1317663333333	75.1685476666667	889.269559315198	-0.900562779540662	0.078460285201868	1.85837038625285e-31	2.74846872806279e-30	no sig	-
ENSG00000138069.18	RAB1A	80.3422653333333	167.659683666667	2330.46301544669	-0.453229383353493	0.0391403990115376	1.95622328814473e-31	2.89047589226713e-30	no sig	-
ENSG00000187634.13	SAMD11	16.0879763333333	13.735828	1076.36350776273	0.817469486514174	0.071114552270883	2.04453448526855e-31	3.0181314599311e-30	no sig	-
ENSG00000172466.16	ZNF24	54.713161	121.523833333333	6219.22209916367	-0.535654887794631	0.0463700072945821	2.09966677576464e-31	3.09661529822742e-30	no sig	-
ENSG00000100426.7	ZBED4	9.78686333333333	22.1356946666667	1763.87147504081	-0.562359756548129	0.0487118903952957	2.12698759261955e-31	3.13397395428911e-30	no sig	-
ENSG00000213903.9	LTB4R	15.0274403333333	12.8938256666667	902.844476781825	0.812427690000852	0.0707043362243128	2.19033320754339e-31	3.22429330392673e-30	no sig	-
ENSG00000050426.16	LETMD1	56.7425203333333	52.557081	1297.14812852589	0.705640638698253	0.0612914298487321	2.22983407873149e-31	3.27937596396823e-30	no sig	-
ENSG00000102901.13	CENPT	42.0900673333333	44.1785776666667	1853.31442604722	0.532696642867153	0.0461491476390338	2.34544800523264e-31	3.44618950843463e-30	no sig	-
ENSG00000141076.18	UTP4	81.373184	83.9006646666667	2590.64947114519	0.557474039017841	0.0483355376944724	2.45271376818349e-31	3.60043751748911e-30	no sig	-
ENSG00000198876.13	DCAF12	29.544007	64.5260996666667	2354.47319541773	-0.514493055034572	0.0445811794090032	2.53809116180269e-31	3.72229738264006e-30	no sig	-
ENSG00000175309.15	PHYKPL	21.7293743333333	18.5697733333333	547.784832416458	0.821801014435064	0.0716272601861757	2.59551175444934e-31	3.80296796691457e-30	no sig	-
ENSG00000092820.19	EZR	34.722778	69.434011	3158.93932548122	-0.389492229366431	0.033684009329946	2.96524612250236e-31	4.34066837133222e-30	no sig	-
ENSG00000175003.15	SLC22A1	2.32956166666667	0.172651666666667	54.9164177419379	4.28235138591163	0.374155143513815	3.22205190000913e-31	4.71221350761781e-30	sig	-
ENSG00000156232.7	WHAMM	6.56338	5.56749866666667	595.662728392867	0.835178413945417	0.0729443039389209	3.27074718955087e-31	4.77899248447271e-30	no sig	-
ENSG00000181704.12	YIPF6	14.620521	32.0511846666667	1655.39420321757	-0.519364189561344	0.0451032972138944	3.3687739784546e-31	4.91766069829827e-30	no sig	-
ENSG00000115761.17	NOL10	37.843572	42.5695216666667	2449.02998672349	0.432716856719068	0.0375083254098451	3.4643295656951e-31	5.05246805456144e-30	no sig	-
ENSG00000205726.15	ITSN1	21.958387	21.8541803333333	2207.33907102055	0.610790728357763	0.0531501622384858	3.49979277013222e-31	5.09946678282632e-30	no sig	-
ENSG00000197579.8	TOPORS	8.72413566666667	21.675132	1004.02020006429	-0.689431859343566	0.0600989682302235	3.72628794291492e-31	5.424469629284e-30	no sig	-
ENSG00000165424.7	ZCCHC24	4.13149766666667	12.0705663333333	705.751401712499	-0.917310866799457	0.0803972659367697	3.80817891322758e-31	5.53856196327309e-30	no sig	-
ENSG00000187840.5	EIF4EBP1	58.4439243333333	170.177425333333	1481.10917280528	-0.919048073433375	0.0805597557584035	3.84405357188955e-31	5.58558005634984e-30	no sig	-
ENSG00000198431.18	TXNRD1	50.2592476666667	96.4812603333333	3755.21786790826	-0.330852790031804	0.0286549181043751	4.44134950454403e-31	6.44752958949982e-30	no sig	-
ENSG00000232112.3	TMA7	452.823165	1088.415598	3395.12516898173	-0.652168222405257	0.0569002006457628	4.53245664829403e-31	6.57373155315647e-30	no sig	-
ENSG00000099290.17	WASHC2A	24.0343896666667	26.89382	2852.4124713187	0.4433784276025	0.0385587782782556	5.1760371353891e-31	7.50025399443549e-30	no sig	-
ENSG00000136813.15	ECPAS	33.8662463333333	37.7077253333333	4145.61829645531	0.450999198433599	0.0392313558980657	5.21412792584012e-31	7.54850449999152e-30	no sig	-
ENSG00000188897.10	ENSG00000188897	1.84000066666667	1.039378	535.422153679419	1.39726367746658	0.125726421060413	5.29106168735349e-31	7.65284780876996e-30	sig	-
ENSG00000105708.9	ZNF14	7.632691	5.236894	277.329038161922	1.1219068864767	0.0994511122673487	5.68472728698909e-31	8.21469169700598e-30	sig	-
ENSG00000232838.4	PET117	13.641409	43.111309	296.969597567405	-1.03847037671564	0.0917147973117297	5.74110322924397e-31	8.28855334223848e-30	sig	-
ENSG00000100629.17	CEP128	7.92375933333333	6.57846233333333	840.664238302558	0.864437678794385	0.0758862258257502	5.78207304758935e-31	8.34005792789192e-30	no sig	-
ENSG00000119899.13	SLC17A5	4.50243533333333	16.0727486666667	490.42652016339	-1.20076161376674	0.106917414154586	6.01234554727208e-31	8.66426850092247e-30	sig	-
ENSG00000258890.8	CEP95	37.6676673333333	30.8806303333333	1544.07401998786	0.880922386675232	0.0773952618561708	6.04030638393579e-31	8.69660565387319e-30	no sig	-
ENSG00000164054.17	SHISA5	51.822788	113.482327333333	2349.79493746614	-0.518378665888549	0.0452370392170958	6.44611175672228e-31	9.27239326759202e-30	no sig	-
ENSG00000117597.18	UTP25	8.03397433333333	20.3548473333333	1820.1029879673	-0.721112387184041	0.0631675772117891	6.59648559444911e-31	9.48004056552627e-30	no sig	-
ENSG00000139675.13	HNRNPA1L2	13.793338	9.43152766666667	254.139208150609	1.12986604026507	0.100348438994726	6.90935878462612e-31	9.92062991947548e-30	sig	-
ENSG00000143862.8	ARL8A	5.08328833333333	17.9252223333333	371.730871704967	-1.18158534392109	0.105228168036375	6.99446626694049e-31	1.00336828934954e-29	sig	STAT1
ENSG00000156136.10	DCK	19.5100793333333	50.104691	803.698955835848	-0.743987642837421	0.0652315465239324	7.04870430643209e-31	1.01022876733951e-29	no sig	-
ENSG00000124702.19	KLHDC3	83.4554263333333	164.650635666667	3587.93344215474	-0.370636466955707	0.0322461097243963	7.07948308239162e-31	1.01371761846137e-29	no sig	-
ENSG00000076555.16	ACACB	3.7219	2.613212	748.051110645188	1.09585002868032	0.0972092746301949	7.28486899112139e-31	1.04217957746733e-29	sig	-
ENSG00000156876.10	SASS6	12.1356153333333	30.52444	1087.6585911235	-0.711866145100557	0.062408031396974	7.49126348955461e-31	1.07073404014496e-29	no sig	-
ENSG00000206077.14	ZDHHC11B	4.13870566666667	2.67611233333333	273.473810621129	1.206395551288	0.10765549337746	7.64416562176391e-31	1.09159793933276e-29	sig	-
ENSG00000241945.8	PWP2	23.5987703333333	50.7634523333333	2477.71527247928	-0.489874028982107	0.042783827554065	7.80717263868813e-31	1.11386572673892e-29	no sig	-
ENSG00000130311.11	DDA1	7.30336433333333	18.669291	872.552909890254	-0.737465902914668	0.0647347330053361	8.33470787774488e-31	1.18805415187656e-29	no sig	-
ENSG00000198885.10	ITPRIPL1	5.31902133333333	15.747805	393.298836260885	-0.948545558214572	0.0838416243063641	9.98992110326702e-31	1.42270567176816e-29	no sig	-
ENSG00000165175.17	MID1IP1	9.32351733333333	29.1268153333333	863.344488899292	-1.01214325638302	0.0896884335444115	1.01414633692927e-30	1.44298274191263e-29	sig	RELA
ENSG00000155545.20	MIER3	11.194554	28.2531313333333	1197.6772063657	-0.713330889057334	0.0626965365914759	1.04284879828288e-30	1.48248298030267e-29	no sig	-
ENSG00000163611.11	SPICE1	11.997366	8.93656233333333	1003.42775215729	1.01399302928577	0.0899682436618055	1.18473162725985e-30	1.68266076293687e-29	sig	-
ENSG00000198420.10	TCAF1	19.0473043333333	39.936933	3465.08001313581	-0.455590192271107	0.0398827972716928	1.18788180874564e-30	1.68561498824798e-29	no sig	-
ENSG00000158669.11	GPAT4	11.259918	24.298499	1849.24472419207	-0.49272872360507	0.0431941872933978	1.26508458157301e-30	1.79355060705279e-29	no sig	-
ENSG00000165118.15	C9orf64	12.958659	31.5668273333333	859.559057323897	-0.672580572923244	0.0591641952279229	1.27209551310032e-30	1.80186838370891e-29	no sig	-
ENSG00000101193.8	GID8	10.3956926666667	25.5079556666667	897.219424060492	-0.679950035288177	0.0598254517091042	1.28785022429714e-30	1.82254527249814e-29	no sig	-
ENSG00000148483.9	TMEM236	1.202081	0.272773666666667	60.2168154751636	2.71097282432542	0.240841301507822	1.31408383376196e-30	1.85800129852644e-29	sig	-
ENSG00000132842.15	AP3B1	33.4710303333333	36.4683196666667	2232.25129580838	0.478680756376853	0.0419823877788909	1.40624303146895e-30	1.98652322768318e-29	no sig	-
ENSG00000100726.15	TELO2	39.229677	42.2409956666667	3093.21983260895	0.495549686152899	0.0434912277956338	1.45690547206208e-30	2.05624714072131e-29	no sig	-
ENSG00000101004.15	NINL	5.73889866666667	4.89594233333333	736.460417683652	0.822192437709672	0.0726158658652454	1.4629705352863e-30	2.06295871990104e-29	no sig	-
ENSG00000158710.15	TAGLN2	268.68861	546.907319666667	9306.40466619239	-0.416728586571326	0.0365031914851363	1.47332418468528e-30	2.07570028917513e-29	no sig	-
ENSG00000133460.20	SLC2A11	8.07181633333333	4.42040533333333	339.759266391825	1.43291467406705	0.130371429034287	1.57409571882762e-30	2.21569094434798e-29	sig	-
ENSG00000116489.13	CAPZA1	125.821384666667	254.919095666667	5272.22187192033	-0.409694329813846	0.0359111978283857	1.65016554857337e-30	2.320692638891e-29	no sig	-
ENSG00000145860.12	RNF145	21.6305936666667	54.8874623333333	1750.30954526652	-0.724345460812073	0.0639262620888494	1.73135346827929e-30	2.43269834780259e-29	no sig	-
ENSG00000007168.14	PAFAH1B1	42.5994113333333	87.909384	5126.88328485054	-0.434375137751175	0.0381198585647514	1.76750051553326e-30	2.48127456507703e-29	no sig	-
ENSG00000101290.14	CDS2	4.885387	13.469159	1203.14584102244	-0.839418292618922	0.074282822112449	1.78140018660723e-30	2.49856049325471e-29	no sig	-
ENSG00000120963.12	ZNF706	19.0487013333333	67.1464473333333	563.030333940097	-1.19161002565471	0.10697443497586	1.79366054790905e-30	2.51351844218108e-29	sig	RELA
ENSG00000168477.19	TNXB	0.256251666666667	0.058492	186.622788840285	2.75329019636343	0.244940102894801	1.83863581751149e-30	2.57425357881098e-29	sig	-
ENSG00000166747.13	AP1G1	28.2933596666667	57.470063	3504.09424415024	-0.409516472734307	0.0359453345879926	1.97942111900832e-30	2.7689042669183e-29	no sig	-
ENSG00000134461.16	ANKRD16	17.2849966666667	13.205786	601.226596804037	0.972373796697392	0.0864858827812891	1.98899658584745e-30	2.7798300997057e-29	no sig	-
ENSG00000171067.11	C11orf24	11.4245986666667	29.482041	782.567332795702	-0.751368508717117	0.066431514854296	2.04908236333167e-30	2.86126740291109e-29	no sig	-
ENSG00000168101.15	NUDT16L1	33.185464	27.450362	779.377217991378	0.865479276180196	0.0767764289215602	2.22658429689174e-30	3.10362205843732e-29	no sig	-
ENSG00000177352.10	CCDC71	9.98044866666667	27.0840923333333	567.873683170322	-0.819152919299445	0.0725783007422309	2.22543857964234e-30	3.10362205843732e-29	no sig	-
ENSG00000178105.12	DDX10	23.9992516666667	21.7835366666667	1344.40999675984	0.735260051616192	0.0650337750091378	2.24671995159634e-30	3.12892006698443e-29	no sig	-
ENSG00000160695.16	VPS11	7.93830966666667	6.79167633333333	530.049775811786	0.816204654781409	0.0723559436619395	2.40602730896944e-30	3.34782121409697e-29	no sig	-
ENSG00000022840.17	RNF10	59.6797906666667	66.515169	4358.81377257636	0.446040999125879	0.0392786893733356	2.66013239442973e-30	3.69812403748125e-29	no sig	-
ENSG00000164074.16	ABHD18	15.8906383333333	14.0162006666667	822.329513732066	0.774338571148577	0.0686379428439849	2.68206785963624e-30	3.72533076341539e-29	no sig	-
ENSG00000149503.13	INCENP	17.5293476666667	42.3034976666667	2954.48166594407	-0.651358132811986	0.0576099501728392	2.69338041221119e-30	3.73774756588004e-29	no sig	-
ENSG00000078140.14	UBE2K	45.1195093333333	92.945493	3230.51975680351	-0.431776879978254	0.0380195004864695	2.76544370959507e-30	3.83437534065423e-29	no sig	-
ENSG00000138867.17	GUCD1	17.5565853333333	40.2552433333333	1962.40831347788	-0.580278478381547	0.0512744883695673	2.79523250825328e-30	3.87226976583091e-29	no sig	-
ENSG00000263465.5	SRSF8	15.479293	35.5204916666667	1397.69926889775	-0.58358905687905	0.0515836126718903	2.89067080829131e-30	4.00096273298739e-29	no sig	-
ENSG00000131941.8	RHPN2	4.88560133333333	13.7310656666667	514.900456262261	-0.874897610972393	0.0778020964979382	2.93983520510804e-30	4.06443423055994e-29	no sig	-
ENSG00000274070.2	CASTOR2	1.51290733333333	4.55379533333333	566.729811429111	-0.957141669391485	0.0853459186007615	2.94168943104459e-30	4.06443423055994e-29	no sig	-
ENSG00000118655.8	DCLRE1B	8.090372	21.575682	752.100948199463	-0.792292410079787	0.0703181360449063	2.99926177612624e-30	4.14034813635096e-29	no sig	-
ENSG00000168096.15	ANKS3	10.0466003333333	8.037732	580.457528887978	0.910340834111715	0.0811221845575562	3.33247850010201e-30	4.59631075789026e-29	no sig	-
ENSG00000163312.11	HELQ	11.027713	9.41484933333333	643.171206647562	0.820059377043072	0.072893817577028	3.3545247953298e-30	4.62267017071214e-29	no sig	-
ENSG00000135049.16	AGTPBP1	30.7931706666667	35.0567636666667	2342.06861286718	0.418031390584696	0.0368751201918598	3.66134397359712e-30	5.04106896224897e-29	no sig	-
ENSG00000038274.18	MAT2B	35.1236686666667	80.7991156666667	1414.92113221895	-0.590663677116173	0.0523212267956898	3.74796582895497e-30	5.15582618094932e-29	no sig	-
ENSG00000185818.8	NAT8L	4.453978	11.489839	792.074919002553	-0.741836944950849	0.0659141516260873	3.95669924751216e-30	5.43821726418534e-29	no sig	-
ENSG00000076053.12	RBM7	11.7029226666667	34.7757686666667	668.749814883016	-0.948498609466959	0.0847614220600058	4.04003078177417e-30	5.54790975097864e-29	no sig	-
ENSG00000148943.12	LIN7C	19.1675373333333	44.753637	1404.78763795408	-0.608975314593704	0.0540824798072684	4.99871927262716e-30	6.85843443058801e-29	no sig	-
ENSG00000143393.17	PI4KB	32.614738	63.8854236666667	3701.01252371754	-0.36029361386329	0.0318293844402276	5.45404778199351e-30	7.47664983587291e-29	no sig	-
ENSG00000126016.17	AMOT	115.040040333333	236.302492333333	19880.5078992444	-0.425179727322065	0.0376680723822502	6.23191302395767e-30	8.53555322090063e-29	no sig	-
ENSG00000108861.9	DUSP3	18.5764346666667	38.786274	1913.3008372083	-0.450987752231662	0.0399943575639128	6.47699216000131e-30	8.86351898455088e-29	no sig	-
ENSG00000188234.15	AGAP4	13.887292	9.828562	609.843803365752	1.07404380718621	0.0968844557675396	6.81656623000914e-30	9.3201158584092e-29	sig	-
ENSG00000093009.11	CDC45	82.2065666666667	83.1485803333333	3130.06139404421	0.583727756576205	0.0519558739107087	7.04043429716959e-30	9.61785608106836e-29	no sig	-
ENSG00000108651.10	UTP6	45.4035416666667	51.8312776666667	3010.96773558586	0.41227390905247	0.0365470999202305	7.05695427097464e-30	9.63206990659632e-29	no sig	-
ENSG00000125952.20	MAX	31.0063476666667	81.8530213333333	1016.3057845885	-0.779001179992815	0.0696125682943813	7.41279150208814e-30	1.01089938484321e-28	no sig	-
ENSG00000110429.14	FBXO3	22.1102296666667	49.381122	1342.94377733434	-0.551157805409673	0.0490778016505649	8.06176638965932e-30	1.09845053982287e-28	no sig	-
ENSG00000132849.22	PATJ	4.48038333333333	3.92023466666667	848.153427793312	0.789034894623095	0.0705818954502308	8.2077756485109e-30	1.11737834260756e-28	no sig	-
ENSG00000112972.15	HMGCS1	31.4551896666667	75.5697893333333	2708.17361245795	-0.648359898331987	0.057871177844393	8.70028905198212e-30	1.18340460153515e-28	no sig	-
ENSG00000103197.18	TSC2	30.0711216666667	32.877069	4004.77530260426	0.477309515362944	0.0424883389888734	9.60146216826526e-30	1.30485444876916e-28	no sig	-
ENSG00000100906.12	NFKBIA	3.99594066666667	16.2851423333333	242.33407209832	-1.38460002479968	0.127560016279775	1.02609004197681e-29	1.39327105613593e-28	sig	RELA
ENSG00000154305.18	MIA3	34.1695816666667	40.1595973333333	4722.66352662623	0.37175651509846	0.033017921757316	1.03984394235605e-29	1.41073057158055e-28	no sig	-
ENSG00000066468.24	FGFR2	5.538755	15.291346	772.642319510598	-0.84573593017444	0.0759270126692378	1.08115451888885e-29	1.46551332418401e-28	no sig	-
ENSG00000172432.19	GTPBP2	9.16020266666667	24.6864643333333	1007.54856989683	-0.807853497304083	0.0724571046228857	1.08360029748853e-29	1.46756563076026e-28	no sig	-
ENSG00000035687.10	ADSS2	71.2426953333333	150.240944333333	3603.63841824641	-0.466708117697976	0.0416112719887739	1.21819146695567e-29	1.64843073848958e-28	no sig	-
ENSG00000147164.12	SNX12	36.6353713333333	83.8130486666667	1404.6656894727	-0.576455203504599	0.0515852252919063	1.41479009339638e-29	1.91282049451385e-28	no sig	-
ENSG00000065559.15	MAP2K4	15.987017	36.5191203333333	1553.13055801198	-0.580142856541233	0.0519209331116811	1.4217423527107e-29	1.92057150922352e-28	no sig	-
ENSG00000137135.18	ARHGEF39	10.0923913333333	24.5844906666667	1010.1211373579	-0.670280881496475	0.0600883104616559	1.43405401243638e-29	1.93554282346919e-28	no sig	-
ENSG00000078399.19	HOXA9	24.256365	61.2275233333333	1438.45277211309	-0.716384728588347	0.0642933361120529	1.48927906395882e-29	2.00835912126843e-28	no sig	-
ENSG00000110013.13	SIAE	11.368281	9.66886566666667	610.587942007349	0.828654791469472	0.0745555220839084	1.50034172780004e-29	2.02154683957044e-28	no sig	-
ENSG00000123684.13	LPGAT1	19.09909	39.888238	2961.9028499688	-0.451553049882635	0.0403228334785206	1.56094127645926e-29	2.10140051671025e-28	no sig	-
ENSG00000130023.16	ERMARD	28.9642223333333	26.3501386666667	660.054262530998	0.731531093991241	0.0657411918054968	1.70060640426681e-29	2.28746810193053e-28	no sig	-
ENSG00000162971.11	TYW5	7.65081033333333	6.85297566666667	547.278243514662	0.752605332457754	0.0676655978113169	1.70806497260373e-29	2.29554022043356e-28	no sig	-
ENSG00000154727.11	GABPA	24.9957783333333	55.7350736666667	2316.12415398621	-0.540928415028701	0.0484515247030672	1.74388726893672e-29	2.3416852832926e-28	no sig	-
ENSG00000203950.7	RTL8A	17.627172	54.5112566666667	616.646992339631	-1.00013542296764	0.0906448869537905	1.82092067737128e-29	2.44304272481048e-28	sig	-
ENSG00000129158.11	SERGEF	23.3045236666667	19.8610996666667	490.921858891571	0.824954928565461	0.0744210257317961	2.11429686203281e-29	2.83423743607479e-28	no sig	-
ENSG00000173621.9	LRFN4	8.10761266666667	21.4802463333333	803.39650666295	-0.791241026691226	0.0713666967326637	2.28862212673169e-29	3.06531353045501e-28	no sig	-
ENSG00000158773.14	USF1	19.4225696666667	45.41741	1082.65268285995	-0.606656113034172	0.0545442293486622	2.37799898058877e-29	3.18231622287627e-28	no sig	-
ENSG00000236104.3	ZBTB22	1.214273	6.280541	185.705486223845	-1.71268011236332	0.161930458408877	2.41125077012898e-29	3.22407562651117e-28	sig	-
ENSG00000130810.20	PPAN	27.2406756666667	56.0050973333333	2059.93667771249	-0.427272197251438	0.0382692348620262	2.47749266912574e-29	3.30983774651396e-28	no sig	-
ENSG00000121864.10	ZNF639	14.5065476666667	42.0017096666667	824.395733672646	-0.910183207697813	0.0824231005313806	2.48087286210696e-29	3.31154478398702e-28	no sig	-
ENSG00000146083.12	RNF44	7.97380066666667	20.739038	945.799769547946	-0.758726857639697	0.0684340850612504	2.49979237511549e-29	3.33397372569383e-28	no sig	-
ENSG00000163866.9	SMIM12	12.1292186666667	38.074687	714.588512676909	-1.02134308286541	0.0929020115849146	2.53751699767238e-29	3.38142387735513e-28	sig	-
ENSG00000087269.16	NOP14	75.898283	80.82938	5668.3783115184	0.512454934363944	0.0460197436069379	2.610965708612e-29	3.47635848489837e-28	no sig	-
ENSG00000038382.22	TRIO	12.051869	13.3491373333333	2755.70101593117	0.455753902640167	0.04089759237548	2.84781560522568e-29	3.78850874982346e-28	no sig	-
ENSG00000162607.13	USP1	63.436824	129.633107	5039.61270925395	-0.419663998327326	0.0376346350777988	2.97526009960503e-29	3.95471070285897e-28	no sig	-
ENSG00000158691.15	ZSCAN12	12.5896663333333	12.5528213333333	1142.78857303043	0.606343921601723	0.0546193088314624	3.01070070085877e-29	3.99844407582011e-28	no sig	-
ENSG00000073169.15	SELENOO	23.4462043333333	23.0823363333333	1139.87033149714	0.621340719007276	0.0559921406687653	3.05607898085551e-29	4.05529065100717e-28	no sig	-
ENSG00000152439.13	ZNF773	16.909639	9.83270266666667	445.906455569236	1.34468029872686	0.124715383237422	3.06822487486615e-29	4.06798064006875e-28	sig	-
ENSG00000113522.14	RAD50	29.3912073333333	31.247101	4315.47512582962	0.516464828597211	0.0464501961119902	3.11792978644266e-29	4.13040471541282e-28	no sig	-
ENSG00000175768.13	TOMM5	157.162225	370.822061666667	1647.87407000906	-0.62759656299859	0.0565756138354439	3.1474073442189e-29	4.16595067889008e-28	no sig	-
ENSG00000114648.12	KLHL18	7.355559	16.9433863333333	1086.88590901752	-0.591662618221251	0.0533072108695987	3.19082460997124e-29	4.21987224447162e-28	no sig	-
ENSG00000100106.22	TRIOBP	15.7990043333333	13.9510636666667	1371.8937743517	0.773204659530872	0.0699017599305199	3.20380363553488e-29	4.23348247175418e-28	no sig	-
ENSG00000136986.10	DERL1	21.6305956666667	51.2923226666667	1326.58630065547	-0.628068747089039	0.0566620938807727	3.46117760715162e-29	4.56974086255198e-28	no sig	-
ENSG00000185359.14	HGS	34.321007	39.303522	2828.14495828905	0.409205216147015	0.0367339422989252	3.50581427770783e-29	4.62479737756918e-28	no sig	-
ENSG00000010319.7	SEMA3G	3.83590166666667	3.35293	490.947349205709	0.788910746139582	0.0714011638634482	3.51853642845936e-29	4.63769600708481e-28	no sig	-
ENSG00000162601.12	MYSM1	48.5800153333333	46.77275	5096.54990308084	0.656864310152058	0.0593187782963836	3.67582096128674e-29	4.84095785628992e-28	no sig	-
ENSG00000151465.14	CDC123	112.189326	245.8964	3363.65950569979	-0.521466184539335	0.0469955385560405	3.95817870534177e-29	5.20846055036242e-28	no sig	-
ENSG00000021762.20	OSBPL5	3.94539966666667	3.05039433333333	363.046890182504	0.956675343530116	0.0871711123722101	4.31311587402061e-29	5.67077530314679e-28	no sig	-
ENSG00000111875.8	ASF1A	25.7020926666667	61.062862	899.880677259317	-0.636599884488064	0.0576704346589999	5.66507912498308e-29	7.44209018328678e-28	no sig	-
ENSG00000185222.10	TCEAL9	102.385487333333	229.338310666667	1855.89317053655	-0.549918087049872	0.049781386893846	6.35465826205104e-29	8.34101852379717e-28	no sig	-
ENSG00000204304.12	PBX2	25.3828573333333	51.5137946666667	2238.70981456652	-0.411692123551668	0.0371417933429206	6.46056692546283e-29	8.47297166052998e-28	no sig	-
ENSG00000105248.16	YJU2	9.31897166666667	24.5171053333333	562.824574966779	-0.780122262278825	0.0709550075939829	6.59539034250487e-29	8.64259511520751e-28	no sig	-
ENSG00000169221.14	TBC1D10B	19.500014	42.698449	2502.63329927313	-0.517683982795552	0.046884451541739	7.34053784820156e-29	9.611040037159e-28	no sig	-
ENSG00000099364.18	FBXL19	14.8660143333333	31.8333396666667	2212.27861488452	-0.485071878228101	0.0439004073164133	7.43929591478784e-29	9.73225497955343e-28	no sig	-
ENSG00000177971.9	IMP3	53.4668136666667	148.605411333333	1310.06587835573	-0.851778410244582	0.0777158248229847	7.72976250544473e-29	1.01038580268265e-27	no sig	-
ENSG00000105229.7	PIAS4	8.65223733333333	20.622874	918.800263245421	-0.636317294727988	0.0577955737134472	7.80518759745698e-29	1.01939892079225e-27	no sig	-
ENSG00000085224.23	ATRX	19.5122526666667	18.634331	3468.51880725787	0.668168753446666	0.0607304947159801	7.92450337494758e-29	1.03412471134051e-27	no sig	-
ENSG00000183798.5	EMILIN3	3.500774	10.658757	523.231970411991	-0.96841984216824	0.0887327054609848	7.97926115639388e-29	1.04040846419172e-27	no sig	-
ENSG00000162736.18	NCSTN	23.2555326666667	50.170953	1572.62447771151	-0.495457145081994	0.0448886955357338	8.22336352604831e-29	1.07134986682206e-27	no sig	-
ENSG00000144355.15	DLX1	4.04932733333333	13.2233713333333	422.102922209993	-1.06476555319189	0.0980462044906358	8.73439888500033e-29	1.13698774245984e-27	sig	-
ENSG00000143850.16	PLEKHA6	0.458339333333333	0.119973	113.319956318007	2.52139410147602	0.233772550462014	8.77142441428391e-29	1.1408646238595e-27	sig	-
ENSG00000125266.8	EFNB2	0.918825333333333	3.822043	286.584578085023	-1.37863585084623	0.129326482888136	8.84137961747656e-29	1.14901460688839e-27	sig	-
ENSG00000165650.12	PDZD8	17.0740136666667	36.2861476666667	3516.76931973971	-0.474594418887438	0.0430021529040221	8.87550000739871e-29	1.15249794407697e-27	no sig	-
ENSG00000103544.16	VPS35L	21.872972	23.5056233333333	1382.96805628536	0.497181507025218	0.0450924732001929	9.31025442904993e-29	1.20756777680795e-27	no sig	-
ENSG00000156976.17	EIF4A2	75.857093	170.723085666667	2849.50036811177	-0.557525399074279	0.0506358877764256	9.31493142544387e-29	1.20756777680795e-27	no sig	-
ENSG00000075568.17	TMEM131	15.9072756666667	16.2711993333333	2011.90905019121	0.570872227338539	0.0518703611149996	9.49152556555646e-29	1.22944917091348e-27	no sig	-
ENSG00000124789.12	NUP153	37.04556	75.2250586666667	5200.56180577688	-0.408783901870577	0.037003376865691	9.87746543068527e-29	1.27838913721219e-27	no sig	-
ENSG00000135821.19	GLUL	69.538036	132.987218333333	6102.15180187906	-0.326297269427107	0.0294687511049046	9.94152010745129e-29	1.28562301488067e-27	no sig	-
ENSG00000114867.22	EIF4G1	114.600335333333	237.632407333333	22580.5771962967	-0.438544081605278	0.0397384261697068	1.0102778082676e-28	1.30540490221681e-27	no sig	-
ENSG00000085185.16	BCORL1	2.77077433333333	7.635918	770.055103014102	-0.835125653075236	0.0763468615145599	1.03754958171781e-28	1.33954454603584e-27	no sig	-
ENSG00000048707.15	VPS13D	8.29096766666667	8.52733566666667	2526.18549328681	0.562092307198998	0.0511077736165653	1.0553070559806e-28	1.3613547451884e-27	no sig	-
ENSG00000275700.6	AATF	54.0060653333333	60.5105946666667	2721.75180834033	0.439439973947527	0.0398363210958237	1.06038002465104e-28	1.36677952277238e-27	no sig	-
ENSG00000198961.10	PJA2	22.3550753333333	48.209792	2105.53150990866	-0.494955526803795	0.0449597269329546	1.13167533135443e-28	1.4574830861949e-27	no sig	-
ENSG00000090857.14	PDPR	17.6296206666667	18.076864	2255.94366835868	0.565876268044919	0.0514931114968015	1.15256590236354e-28	1.48317528824576e-27	no sig	-
ENSG00000158966.16	CACHD1	16.4668383333333	16.908252	1824.58419285048	0.562689295854393	0.0512019030873421	1.15855683601224e-28	1.48966765094113e-27	no sig	-
ENSG00000214595.13	EML6	1.590752	0.994649333333333	228.403563051683	1.24684824190407	0.116261558673423	1.17655766467775e-28	1.51157910084333e-27	sig	-
ENSG00000125249.7	RAP2A	10.0328883333333	24.4032583333333	999.444693884019	-0.669972663083764	0.0611320340578753	1.2669194542139e-28	1.6263446066278e-27	no sig	-
ENSG00000150687.12	PRSS23	4.73578166666667	16.4925513333333	359.731717425671	-1.15798495296227	0.107564810218268	1.38329489125374e-28	1.7742897257441e-27	sig	-
ENSG00000143248.13	RGS5	5.40737633333333	3.19009833333333	339.643082723429	1.31284212150641	0.123120974188034	1.41016259328457e-28	1.80727998428195e-27	sig	-
ENSG00000185104.21	FAF1	22.0979466666667	22.9021223333333	2649.71684994769	0.54658483656851	0.0498019864065078	1.41767494872076e-28	1.81543074124396e-27	no sig	-
ENSG00000104368.19	PLAT	2.12367433333333	9.82434366666667	456.73913196652	-1.57522614417159	0.150346179616336	1.45928257953483e-28	1.86719414380611e-27	sig	-
ENSG00000089094.20	KDM2B	8.768317	20.58961	1568.58018597756	-0.615872124722059	0.0562166749202597	1.49217985461207e-28	1.90773740990217e-27	no sig	-
ENSG00000184900.16	SUMO3	125.283643	253.397515666667	4311.89374493799	-0.408504108496951	0.0371040908373775	1.50062401795483e-28	1.91697720249851e-27	no sig	-
ENSG00000136802.12	LRRC8A	3.64526866666667	10.718053	688.494338580408	-0.923717478898755	0.0849841979095613	1.59087458582421e-28	2.03062119945844e-27	no sig	-
ENSG00000154781.17	CCDC174	14.2743266666667	12.307471	878.827213354413	0.810274392120123	0.0742997044730064	1.61518148129116e-28	2.05997761229288e-27	no sig	-
ENSG00000188725.8	SMIM15	35.546726	81.5956996666667	1409.72023259271	-0.582332525699281	0.0531571274661695	1.6198765094819e-28	2.06429408582924e-27	no sig	-
ENSG00000108262.16	GIT1	5.96882766666667	15.1631333333333	954.003933266623	-0.723783495683259	0.0662473108803267	1.63264817313399e-28	2.07888774252493e-27	no sig	-
ENSG00000213516.10	RBMXL1	6.35568833333333	17.358528	719.529897413277	-0.823799050961795	0.0755789092775562	1.6475638477765e-28	2.09618563540611e-27	no sig	-
ENSG00000120738.8	EGR1	2.03935066666667	0.807106	138.264256939839	1.89064029277091	0.182423539841728	1.7748407061719e-28	2.25629668788648e-27	sig	RELA
ENSG00000180340.7	FZD2	1.32138566666667	6.11072433333333	171.925860377398	-1.55912397091215	0.148933281655121	1.78265261405105e-28	2.26440010676759e-27	sig	-
ENSG00000135776.5	ABCB10	55.6169296666667	60.7271806666667	2673.41668834746	0.476159171480325	0.0434110289287277	1.87546362071846e-28	2.38037288395943e-27	no sig	-
ENSG00000132676.16	DAP3	110.527001	123.729581333333	3350.94287277644	0.439851537397652	0.0400646744173112	1.89795779240278e-28	2.40698334848118e-27	no sig	-
ENSG00000069345.12	DNAJA2	33.5769333333333	73.3514263333333	2099.25434191471	-0.516363136610901	0.0471483083017597	1.99424244090683e-28	2.52705653151436e-27	no sig	-
ENSG00000205250.9	E2F4	23.3080836666667	51.119736	1397.09103578155	-0.518013846550357	0.0473424597609665	2.21743982827134e-28	2.80762819414002e-27	no sig	-
ENSG00000116044.17	NFE2L2	14.5292846666667	36.682504	992.457769399285	-0.719381554386565	0.0660549173124157	2.41864262392112e-28	3.05992288910695e-27	no sig	-
ENSG00000143387.14	CTSK	3.333538	1.241152	95.2931810966334	1.98499924726233	0.191719309146538	2.48550926606014e-28	3.14199489965596e-27	sig	-
ENSG00000232388.5	SMIM26	67.324793	187.069595333333	442.079389183887	-0.845062890399917	0.0778641314970864	2.56589427700351e-28	3.24101048573234e-27	no sig	-
ENSG00000111181.13	SLC6A12	0.837326666666667	0.0955743333333333	44.1089781232592	3.65484649311894	0.336639811801711	2.93913023232147e-28	3.70947438215509e-27	sig	-
ENSG00000152818.19	UTRN	15.9548506666667	15.8439946666667	4237.41239260025	0.612952812763665	0.0562693422839001	2.97722995891978e-28	3.75455156788995e-27	no sig	-
ENSG00000101146.13	RAE1	46.5949573333333	49.3301913333333	1197.80336381813	0.518125695807735	0.0474722875064212	3.00346287143302e-28	3.78460349503532e-27	no sig	-
ENSG00000187097.13	ENTPD5	14.3154316666667	14.7405306666667	1104.50209540459	0.558080507722871	0.051199437273712	3.1465617842717e-28	3.96175017298669e-27	no sig	-
ENSG00000143153.14	ATP1B1	4.65975633333333	17.485151	260.504971254447	-1.26269580728303	0.11887136852024	3.15095881948021e-28	3.96411760108888e-27	sig	-
ENSG00000114853.15	ZBTB47	3.286861	8.923255	1052.93777713369	-0.817741009258093	0.0754242186945406	3.16793872610582e-28	3.98229871308003e-27	no sig	-
ENSG00000152778.10	IFIT5	9.755773	28.564856	801.9249805133	-0.923806627079369	0.0855095620616222	3.25898950041714e-28	4.09348832703911e-27	no sig	-
ENSG00000170881.5	RNF139	7.01007733333333	20.178727	569.096706192632	-0.907387913009393	0.0840112149884349	3.59538519293228e-28	4.51242328078696e-27	no sig	-
ENSG00000182195.9	LDOC1	5.42946566666667	14.8519896666667	601.622724699331	-0.835171835081573	0.0771708880486082	3.70713042830559e-28	4.64896587390457e-27	no sig	-
ENSG00000106682.16	EIF4H	184.090713333333	330.171862	11357.2342425113	-0.234474262126892	0.0213670044656054	3.91080815680503e-28	4.90048840714686e-27	no sig	-
ENSG00000187713.7	TMEM203	18.697138	48.7040873333333	660.677464604995	-0.758504390761552	0.0699943770376401	3.96882196176244e-28	4.96923010490622e-27	no sig	-
ENSG00000112118.20	MCM3	78.077526	149.822624666667	7533.55888645969	-0.330362850303015	0.0301850335357829	4.06192047088922e-28	5.08175610301637e-27	no sig	-
ENSG00000165821.12	SALL2	8.38099066666667	21.3918736666667	1292.41357705312	-0.730688078219058	0.067422175596681	4.21370066699672e-28	5.26746025443375e-27	no sig	-
ENSG00000171004.19	HS6ST2	14.9118033333333	32.6737733333333	1584.52256259561	-0.521294277239941	0.0479114867674313	4.32013166119472e-28	5.39622472604901e-27	no sig	-
ENSG00000144036.16	EXOC6B	13.9984053333333	15.1879636666667	1772.76810352697	0.486907738078047	0.044727974803483	4.50463515794985e-28	5.62222728786593e-27	no sig	-
ENSG00000198925.12	ATG9A	19.2333276666667	45.562063	2439.5361558516	-0.625845100496356	0.0576678504543171	4.51452906101825e-28	5.6301145874979e-27	no sig	-
ENSG00000132436.12	FIGNL1	21.1778173333333	48.2493423333333	1836.64929793694	-0.572764885182057	0.052772662390508	5.05972337131813e-28	6.3050397801924e-27	no sig	-
ENSG00000162885.14	B3GALNT2	36.3785066666667	40.2109463333333	2448.9537583003	0.458867001857191	0.0421652239356167	5.12135091350475e-28	6.37679037459394e-27	no sig	-
ENSG00000049130.16	KITLG	5.48912266666667	15.6681073333333	566.464650375955	-0.889319231630887	0.0825392496968274	5.14034701956582e-28	6.39538751225761e-27	no sig	-
ENSG00000174106.3	LEMD3	12.1049843333333	29.5961253333333	1506.73154547459	-0.673006025013078	0.0621597903566312	5.38458794966808e-28	6.69397354342715e-27	no sig	-
ENSG00000235106.10	BRD3OS	7.21939066666667	19.681724	655.189275824852	-0.827216825173543	0.0766673763638236	5.42985630396241e-28	6.74492639145993e-27	no sig	-
ENSG00000164362.21	TERT	5.345395	4.17923833333333	464.164453831063	0.941796500161532	0.0876215938507082	5.48095986084117e-28	6.80304166809371e-27	no sig	-
ENSG00000131470.15	PSMC3IP	33.2189503333333	30.5755696666667	835.074329000147	0.71196534457268	0.0658298840100288	5.61414458146608e-28	6.96286545690332e-27	no sig	-
ENSG00000085465.13	OVGP1	4.60605633333333	2.66567433333333	227.434829519804	1.348634905743	0.12843917525682	6.11987820176315e-28	7.58412286042261e-27	sig	STAT1
ENSG00000139372.15	TDG	43.5090233333333	92.1858396666667	2281.02990925435	-0.470150848018268	0.04328255193964	6.15850056329484e-28	7.62598603557052e-27	no sig	-
ENSG00000099917.17	MED15	25.4056496666667	27.958207	2032.2361483799	0.46364373398943	0.0426861333016208	6.33831505750244e-28	7.84248236219331e-27	no sig	-
ENSG00000152061.24	RABGAP1L	15.9421276666667	13.85747	1815.05686588031	0.799127675103552	0.0741127531782381	6.39323240345007e-28	7.90422320147112e-27	no sig	-
ENSG00000177479.20	ARIH2	93.6963416666667	109.517946666667	6555.73832634031	0.379417193891263	0.0348521566574531	6.48669949337062e-28	8.01349048784946e-27	no sig	-
ENSG00000109654.16	TRIM2	5.416953	15.5746496666667	998.260920494333	-0.899398795787406	0.0837061426778562	6.82336051001058e-28	8.42278615933986e-27	no sig	-
ENSG00000108106.14	UBE2S	188.305090666667	401.10948	6152.31807486709	-0.480134419657082	0.0442524299712441	6.83440219600003e-28	8.42980963110388e-27	no sig	-
ENSG00000265972.6	TXNIP	3.74358366666667	12.0197113333333	442.465528674528	-1.04180330038034	0.0975307100914415	6.85064665473521e-28	8.44323438644243e-27	sig	STAT2
ENSG00000077157.22	PPP1R12B	7.54430633333333	4.300901	1536.74477943307	1.37953061146938	0.131897901681891	7.46905888180769e-28	9.1982131702387e-27	sig	-
ENSG00000197321.16	SVIL	3.13224333333333	2.67884666666667	530.930899863899	0.818278586833247	0.0760318733130966	7.51869080292813e-28	9.25210147163445e-27	no sig	-
ENSG00000214753.4	HNRNPUL2	50.507661	62.8268786666667	6629.03318032005	0.290863059969035	0.0267056074339691	8.28155582725802e-28	1.01828872626964e-26	no sig	-
ENSG00000128833.13	MYO5C	4.61609166666667	3.81141433333333	668.562087484832	0.868470117482214	0.0809117344554697	8.66359034196419e-28	1.06443222680404e-26	no sig	-
ENSG00000165898.14	ISCA2	22.0214853333333	59.719496	442.352163053431	-0.820165861787657	0.0763056359290483	8.68736477840037e-28	1.06652129871071e-26	no sig	-
ENSG00000204681.11	GABBR1	9.19217633333333	8.62076466666667	621.73944755288	0.690446752049586	0.0640578933496192	8.79138737476324e-28	1.07845126588704e-26	no sig	-
ENSG00000120075.6	HOXB5	8.68184666666667	24.0702183333333	600.152531553055	-0.846629125001765	0.0788915876648861	9.56221826405674e-28	1.17209727530862e-26	no sig	-
ENSG00000132763.15	MMACHC	9.50343366666667	24.3014423333333	910.803949655124	-0.73547557603727	0.0683669015027533	9.91744597199161e-28	1.21469433518538e-26	no sig	-
ENSG00000100429.18	HDAC10	9.629226	7.709844	570.23074186321	0.909984127526726	0.0850384723548155	1.05002498966871e-27	1.28507720375073e-26	no sig	-
ENSG00000101152.11	DNAJC5	13.255493	27.9773146666667	1610.5215369867	-0.46469861428661	0.0429813026444837	1.0913800648284e-27	1.33465274853355e-26	no sig	-
ENSG00000187240.17	DYNC2H1	25.1619116666667	20.937331	4944.03955875495	0.861216794597414	0.0803922079341888	1.11410333450722e-27	1.36138414443935e-26	no sig	-
ENSG00000104412.8	EMC2	12.2424856666667	29.393646	705.035261282911	-0.649745853302762	0.0603621418513638	1.12307296465079e-27	1.37128079583059e-26	no sig	-
ENSG00000158006.14	PAFAH2	1.99491666666667	7.056163	264.995788930001	-1.1797133563939	0.111749906751005	1.1290255975325e-27	1.37748119184619e-26	sig	RELA STAT1
ENSG00000102081.16	FMR1	22.004319	47.0364403333333	1980.24141710773	-0.485192227543887	0.0449317305233359	1.17947627890199e-27	1.43792034589669e-26	no sig	-
ENSG00000148343.19	MIGA2	11.8580556666667	11.7246273333333	1052.54968630745	0.616558229637678	0.0572720695765501	1.1914121704451e-27	1.45134826733803e-26	no sig	-
ENSG00000126254.12	RBM42	82.6640566666667	93.659139	2903.22634529539	0.423036736991108	0.0391512249736271	1.35064697842794e-27	1.64405259329354e-26	no sig	-
ENSG00000178809.12	TRIM73	10.7291823333333	6.34999833333333	340.26216743626	1.32278582037196	0.126754897299005	1.46741214204594e-27	1.78480375670777e-26	sig	-
ENSG00000068912.15	ERLEC1	10.6384596666667	27.927161	668.841397809177	-0.771035783511757	0.0719794982046554	1.4878059009682e-27	1.80821224893134e-26	no sig	-
ENSG00000135506.17	OS9	39.877089	44.508525	2369.65146762565	0.443683437364986	0.0411574188285975	1.65071201940223e-27	2.00465420336195e-26	no sig	-
ENSG00000164877.19	MICALL2	1.288933	0.549385333333333	131.674962714015	1.7740372006172	0.174764474333316	1.74646614583407e-27	2.11930572134303e-26	sig	-
ENSG00000213585.11	VDAC1	160.493203	305.529147666667	5912.42660646137	-0.320356391442515	0.029629750797095	1.7986259562244e-27	2.18092051089226e-26	no sig	-
ENSG00000124795.17	DEK	162.826914333333	321.37044	9379.91917286121	-0.370580644680499	0.0343288949108051	1.8194853044274e-27	2.20451638692585e-26	no sig	-
ENSG00000143878.10	RHOB	22.7057883333333	55.038277	1455.88286817992	-0.65893997741749	0.0614837731625508	1.82777409608733e-27	2.21285701671572e-26	no sig	-
ENSG00000153989.8	NUS1	70.277319	138.154134	4749.28068980675	-0.36660054248829	0.0339641759728596	1.87095943486635e-27	2.26340107976804e-26	no sig	-
ENSG00000196152.10	ZNF79	7.04292766666667	4.95596666666667	290.236242961721	1.08497812452752	0.102749361734767	1.98592173367825e-27	2.4006334019314e-26	sig	-
ENSG00000106701.13	FSD1L	10.2544286666667	7.31157	528.747929107501	1.06927424753377	0.101232417801454	2.10442812649613e-27	2.54193615187427e-26	sig	-
ENSG00000105325.15	FZR1	11.2984343333333	26.985994	1596.24827527798	-0.637053096708826	0.0595361557366371	2.30410969523175e-27	2.78099860609926e-26	no sig	-
ENSG00000105171.10	POP4	10.429958	24.9287453333333	808.555873087835	-0.642002638482712	0.0600539516104422	2.53442422365296e-27	3.05663981215603e-26	no sig	-
ENSG00000134759.14	ELP2	69.4390343333333	75.524375	3791.7663784702	0.482527852875579	0.0449871551823801	2.61358516623996e-27	3.14970007294917e-26	no sig	-
ENSG00000115884.11	SDC1	1.85702666666667	6.28894733333333	486.710626638046	-1.12478442515884	0.107026228541439	2.65588347429416e-27	3.19822787489353e-26	sig	-
ENSG00000163126.15	ANKRD23	3.44441933333333	1.89030733333333	185.66840297906	1.42857437245666	0.138670608099087	2.66252753714471e-27	3.2037793153221e-26	sig	-
ENSG00000169288.18	MRPL1	78.290521	79.736773	1060.92232577026	0.570688217341586	0.0533313544225407	2.67130632433406e-27	3.21188900111341e-26	no sig	-
ENSG00000084234.18	APLP2	102.354947666667	186.617479	9882.82324552928	-0.25769228026331	0.0238836841138372	2.77914050031699e-27	3.33899634023592e-26	no sig	-
ENSG00000197603.16	CPLANE1	7.98037433333333	5.840345	1556.53809400306	1.03695459446787	0.098269180897604	2.81382915813911e-27	3.37809627056777e-26	sig	-
ENSG00000126243.9	LRFN3	1.113146	4.547532	276.862233865155	-1.40133514104051	0.135850063805885	2.85200230625179e-27	3.42131670417151e-26	sig	-
ENSG00000184445.12	KNTC1	31.621501	37.2162583333333	3196.17389983295	0.370365420921288	0.0344546853181637	2.9901285879493e-27	3.5842857982336e-26	no sig	-
ENSG00000174437.18	ATP2A2	48.6682173333333	104.384698666667	8173.88140755925	-0.48533142307243	0.0453211711827504	3.11938022048116e-27	3.73637702302653e-26	no sig	-
ENSG00000149313.11	AASDHPPT	64.6334443333333	132.480592666667	2465.07268508618	-0.424354630033101	0.0395701146645258	3.24183967794995e-27	3.88010765709648e-26	no sig	-
ENSG00000198919.13	DZIP3	27.788523	31.259811	2332.54213715174	0.43470507022495	0.0405514035200013	3.27412660420025e-27	3.91577586505377e-26	no sig	-
ENSG00000146707.15	POMZP3	6.43861433333333	3.14976133333333	170.510003784199	1.5883003372111	0.156183356744506	3.33838354747288e-27	3.9895963016878e-26	sig	-
ENSG00000124406.17	ATP8A1	5.22781066666667	4.18248133333333	577.497643744613	0.911718006628545	0.086080749848979	3.37139929327696e-27	4.02599774589881e-26	no sig	-
ENSG00000156875.14	MFSD14A	13.894133	33.9393663333333	741.372802672465	-0.677403376811623	0.0635861442621497	3.49713389363585e-27	4.17298151201956e-26	no sig	-
ENSG00000067182.9	TNFRSF1A	6.213123	19.109406	441.269686353836	-0.988195849142596	0.0937304082422911	3.99490901531051e-27	4.76334685088235e-26	no sig	-
ENSG00000106299.8	WASL	7.62335733333333	18.577773	911.787351610583	-0.664083102931443	0.062399918105026	4.04955085328191e-27	4.8248468600638e-26	no sig	-
ENSG00000088986.11	DYNLL1	310.464649333333	703.788516666667	3300.80229712737	-0.569407521855071	0.053426262520476	4.25738062363047e-27	5.06863206370397e-26	no sig	-
ENSG00000198874.14	TYW1	10.440516	10.216572	812.289498241778	0.630656119952629	0.0592575678654456	4.34507615681115e-27	5.16913100800094e-26	no sig	-
ENSG00000185963.14	BICD2	8.17866633333333	19.0462716666667	1656.62985979298	-0.600320543648874	0.0563802001482301	4.40563247574203e-27	5.23721638682361e-26	no sig	-
ENSG00000161920.11	MED11	15.13105	61.29268	474.899546629931	-1.37648460341459	0.133753026512745	4.42775898014437e-27	5.25954990167828e-26	sig	-
ENSG00000011426.11	ANLN	24.951447	51.764656	3805.9961077422	-0.441011845545872	0.0412564030227932	4.44380133230664e-27	5.27462809232569e-26	no sig	-
ENSG00000139182.15	CLSTN3	1.84632966666667	6.93875866666667	382.241242698333	-1.26152930723096	0.121640624113949	4.54267775520295e-27	5.38793052125013e-26	sig	-
ENSG00000131165.16	CHMP1A	26.737025	57.905088	1742.08808970508	-0.500432271521907	0.0469239390132536	4.78082592709115e-27	5.66612409161872e-26	no sig	-
ENSG00000148459.16	PDSS1	48.3789503333333	45.4896993333333	983.719147444244	0.685560677155289	0.0645439211473696	4.82545187346063e-27	5.71471371871266e-26	no sig	-
ENSG00000138411.13	HECW2	1.966996	1.421918	352.821865952892	1.05078615785704	0.100132395856369	4.83547310088393e-27	5.72227924958849e-26	sig	-
ENSG00000178149.17	DALRD3	15.3436216666667	12.6217013333333	430.903979684615	0.8743799889849	0.0827290719707943	4.94545811522352e-27	5.84804134931574e-26	no sig	-
ENSG00000251369.10	ZNF550	16.991987	12.2685766666667	1381.50942892229	1.04869323712469	0.0999836096467081	5.17467389193898e-27	6.11450026045993e-26	sig	-
ENSG00000037757.14	MRI1	55.8900593333333	64.2329523333333	3104.42584039699	0.404097790911435	0.0378138122136718	5.22813160170979e-27	6.17303604636663e-26	no sig	-
ENSG00000165672.7	PRDX3	389.832847666667	757.579388	8623.49957653324	-0.350564105145032	0.032755295471605	5.32118817438901e-27	6.27820486403006e-26	no sig	-
ENSG00000108433.17	GOSR2	32.55499	31.8459473333333	1233.33818952622	0.632421286395715	0.0595350397791892	5.36049204944769e-27	6.3198435831475e-26	no sig	-
ENSG00000174238.16	PITPNA	46.0275073333333	53.388966	3163.6542623677	0.388733469595116	0.0363801387359246	5.59476098838181e-27	6.59110548451772e-26	no sig	-
ENSG00000119720.18	NRDE2	1.315602	3.95778	643.003167830301	-0.953017936429704	0.0905440005941215	5.68431766973127e-27	6.691605950369e-26	no sig	-
ENSG00000165494.12	PCF11	8.443114	20.1128166666667	1689.41332755541	-0.633336387212563	0.0596625749822028	5.78889741497356e-27	6.80962831839048e-26	no sig	-
ENSG00000196937.11	FAM3C	20.7116536666667	49.4450403333333	1420.057465914	-0.640554249811761	0.0603805769691742	6.12053245073113e-27	7.19436616652732e-26	no sig	-
ENSG00000010165.20	METTL13	18.845581	40.6283663333333	1601.29464901798	-0.492246957223187	0.0462604398858144	6.34350820996681e-27	7.45090214878354e-26	no sig	-
ENSG00000146918.20	NCAPG2	57.3717303333333	67.0418723333333	5242.77365194617	0.380487627378435	0.035641838098535	6.41839373282034e-27	7.53324289758966e-26	no sig	-
ENSG00000075413.19	MARK3	41.8727463333333	46.727051	2533.79742343705	0.446228889343711	0.0418980188849873	6.6541466984073e-27	7.80412990667263e-26	no sig	-
ENSG00000119844.17	AFTPH	5.717463	14.8881976666667	613.950612687586	-0.758349947208112	0.0717325287977104	6.90263478021556e-27	8.08953872196245e-26	no sig	-
ENSG00000164904.18	ALDH7A1	88.747393	99.7734373333333	2847.8705210629	0.432301180825457	0.0405941575245006	7.05877299840791e-27	8.26637423776379e-26	no sig	-
ENSG00000084731.15	KIF3C	1.477531	4.757215	349.90169534545	-1.04617440532531	0.100063087308641	7.47233159455483e-27	8.74418238824912e-26	sig	-
ENSG00000132522.16	GPS2	74.615491	81.1680193333333	2150.23268795468	0.479904168423679	0.0451600036216699	7.66604587402403e-27	8.96420850495565e-26	no sig	-
ENSG00000114742.14	WDR48	23.6053443333333	49.616373	2225.28305576543	-0.457254834952724	0.0430158573549292	7.98266435932009e-27	9.32751827326785e-26	no sig	-
ENSG00000064933.19	PMS1	36.7465073333333	36.7496826666667	1450.87884861288	0.599222346329663	0.0565729294710704	8.01907551917146e-27	9.36311775407485e-26	no sig	-
ENSG00000184277.13	TM2D3	36.4703323333333	88.2516793333333	760.836137831404	-0.655100093332355	0.0619257872503421	8.15289523518065e-27	9.51231502587633e-26	no sig	-
ENSG00000178307.10	TMEM11	24.5950596666667	62.240061	595.006374678987	-0.720554271060902	0.0682039745714497	8.1826337687083e-27	9.53994555817353e-26	no sig	-
ENSG00000114767.7	RRP9	49.3367503333333	48.3196723333333	1487.90472698515	0.628147830909448	0.0593519141018679	8.23111306235235e-27	9.58936847966804e-26	no sig	-
ENSG00000196876.18	SCN8A	2.11099266666667	1.462895	440.944102885029	1.11075554464099	0.106744322166727	8.63303446981667e-27	1.00501793003756e-25	sig	-
ENSG00000134294.14	SLC38A2	33.698735	174.987256	4179.99626558074	-1.70911556717476	0.170687782117997	8.76958991810107e-27	1.02016108419505e-25	sig	-
ENSG00000173894.11	CBX2	13.6825596666667	31.2719573333333	1768.98135697621	-0.57476927389237	0.0543242087605075	9.63146959500379e-27	1.11959614458232e-25	no sig	-
ENSG00000119953.14	SMNDC1	19.3213476666667	45.6475803333333	1226.41734078862	-0.624492185245408	0.0591101370366742	1.01139681409837e-26	1.1748164615681e-25	no sig	-
ENSG00000131089.17	ARHGEF9	10.742062	9.62510933333333	920.425843671223	0.750407131831864	0.0712176378278442	1.02331431741056e-26	1.18778362664213e-25	no sig	-
ENSG00000149218.5	ENDOD1	3.35629466666667	9.42913	504.705065012437	-0.858959040962255	0.0818225053859133	1.115526801019e-26	1.29386322848677e-25	no sig	-
ENSG00000257103.9	LSM14A	58.275876	116.296244	3467.93752800701	-0.387021659738567	0.036451190853243	1.16611868430948e-26	1.35154785846642e-25	no sig	-
ENSG00000134717.18	BTF3L4	70.1928853333333	162.033752333333	1820.1983235781	-0.593903849421202	0.0562626936347343	1.19354843330213e-26	1.38232215977513e-25	no sig	-
ENSG00000119862.13	LGALSL	5.36645733333333	15.201717	504.594215537414	-0.881924188181532	0.0841278909303336	1.19766456391356e-26	1.38607013565044e-25	no sig	-
ENSG00000117262.19	GPR89A	33.2128036666667	26.957796	885.350974708811	0.887503013972833	0.0848044578515815	1.41542033948488e-26	1.63687854384922e-25	no sig	-
ENSG00000174137.14	FAM53A	4.10038	1.916117	168.111284624977	1.6407479910648	0.164122392569549	1.42359818648368e-26	1.64512802900253e-25	sig	-
ENSG00000126705.15	AHDC1	1.35555566666667	4.71014933333333	402.65813482966	-1.14833976827918	0.111183202831301	1.53253009015997e-26	1.7697127162837e-25	sig	-
ENSG00000152402.11	GUCY1A2	1.02986366666667	0.615262	331.362089062753	1.30171269058194	0.127327037436526	1.56831172555277e-26	1.8097053471928e-25	sig	RELA
ENSG00000160714.10	UBE2Q1	23.4209276666667	52.4545883333333	2035.92489414469	-0.552102932098726	0.0523962664010385	1.61788461757149e-26	1.86554177242815e-25	no sig	-
ENSG00000120068.7	HOXB8	10.4010756666667	30.6524586666667	720.218710563668	-0.932393453642283	0.0893586391228867	1.63207770507555e-26	1.88053079243928e-25	no sig	-
ENSG00000138495.7	COX17	96.201202	265.277348666667	608.704911642698	-0.842098279049043	0.0804844983063481	1.71084517492552e-26	1.96984812501841e-25	no sig	-
ENSG00000107130.10	NCS1	7.38515766666667	19.1390726666667	1080.04320811044	-0.750817891244524	0.0715910006414627	1.72198726400967e-26	1.98122873596905e-25	no sig	-
ENSG00000182952.5	HMGN4	42.0258066666667	99.6583346666667	1660.50862188324	-0.6337496679615	0.0602928174226103	1.75315839196624e-26	2.01562027969782e-25	no sig	-
ENSG00000110048.12	OSBP	15.1467446666667	31.3796053333333	1885.19476896322	-0.437497256038013	0.0414198493829905	1.75544050147434e-26	2.01677194301403e-25	no sig	-
ENSG00000185800.12	DMWD	16.9680676666667	16.66239	1338.96556574333	0.6277871460535	0.0597236560665125	1.77017594311312e-26	2.03221875218474e-25	no sig	-
ENSG00000180917.18	CMTR2	6.91777566666667	17.6159616666667	721.230711539418	-0.731083329276769	0.0697029868812723	1.79021753058786e-26	2.053730249402e-25	no sig	-
ENSG00000101098.13	RIMS4	3.847666	9.76907566666667	616.539523935044	-0.723014061889845	0.0689269024550217	1.80541832998012e-26	2.06966114377852e-25	no sig	-
ENSG00000130935.10	NOL11	56.008074	109.725671666667	2831.83170311272	-0.360660271811676	0.0340782066496442	1.84666004566503e-26	2.11539944576508e-25	no sig	-
ENSG00000166681.14	BEX3	563.196993	687.879085333333	6387.8309648397	0.315745544841942	0.029814061184911	1.99399261723034e-26	2.28251291526127e-25	no sig	-
ENSG00000171790.16	SLFNL1	0.637102333333333	0.026036	42.6895940691321	5.22550673862533	0.503087731867115	2.14994889497859e-26	2.45924800615888e-25	sig	-
ENSG00000185883.12	ATP6V0C	104.889242333333	238.880946666667	2478.67414556363	-0.572498225716191	0.0545082747117593	2.20559481272084e-26	2.52106849747213e-25	no sig	-
ENSG00000213190.4	MLLT11	7.43950766666667	21.689621	709.775120500395	-0.917170854842577	0.0880932624283505	2.21548004946124e-26	2.53053127331864e-25	no sig	-
ENSG00000135249.8	RINT1	29.4355336666667	29.4675456666667	1342.91138376438	0.595428685974828	0.0567441133505883	2.31352613350568e-26	2.64060508180058e-25	no sig	-
ENSG00000204576.12	PRR3	20.182087	50.728745	758.709574292638	-0.711161831524976	0.0679605839376162	2.42355436784623e-26	2.76418572396423e-25	no sig	-
ENSG00000181904.9	C5orf24	37.3633533333333	78.6000373333333	2878.62183283938	-0.458971245694586	0.0436128318898888	2.46332538574247e-26	2.8075136143871e-25	no sig	-
ENSG00000140450.9	ARRDC4	3.850531	11.442338	390.439350746539	-0.947618842975629	0.0912195134528152	2.47088108007993e-26	2.81408878469551e-25	no sig	-
ENSG00000181924.7	COA4	72.8933276666667	179.644905666667	1321.76729296641	-0.685183979971373	0.0655111511800916	2.71773372618046e-26	3.09299305788067e-25	no sig	-
ENSG00000079785.16	DDX1	176.032232666667	201.319906	7626.3127685308	0.409342828128767	0.0388948880381316	2.90889952982743e-26	3.30816436782035e-25	no sig	-
ENSG00000100258.18	LMF2	32.647728	31.505592	1853.39595811295	0.647745575496434	0.0619250933036293	2.91674775478298e-26	3.31469652854162e-25	no sig	-
ENSG00000088930.8	XRN2	71.7950993333333	88.6181456666667	3969.26274920556	0.303273527771222	0.0287398034961328	3.11641465392807e-26	3.53905170973475e-25	no sig	-
ENSG00000055044.11	NOP58	175.733361333333	203.417689666667	6274.59962369712	0.393096903613885	0.0373600128338244	3.16462359228035e-26	3.59120938054811e-25	no sig	-
ENSG00000101337.16	TM9SF4	14.185562	32.0802986666667	1229.2288990007	-0.562729880479262	0.053762565271135	3.30850433944952e-26	3.75178199068894e-25	no sig	-
ENSG00000112242.16	E2F3	18.997507	39.538546	2138.68803053886	-0.444320565506523	0.0423415619936319	3.55994082201845e-26	4.03400200630306e-25	no sig	-
ENSG00000084090.14	STARD7	91.2476046666667	178.496546333333	6767.41468396985	-0.359115711687596	0.0341316200885032	3.58537490233194e-26	4.05990223484043e-25	no sig	-
ENSG00000091009.8	RBM27	12.93885	28.111734	1864.57461442165	-0.504751208390164	0.0481891989300257	3.59298745609058e-26	4.06559952736226e-25	no sig	-
ENSG00000178440.8	TIMM23B-AGAP6	15.957869	9.12282433333333	636.749889467538	1.36534117149395	0.135243707924219	3.61103391474572e-26	4.0830865176712e-25	sig	-
ENSG00000172985.11	SH3RF3	3.62421966666667	3.33118166666667	549.342562348137	0.719237532540401	0.0690126924310563	3.72104142944649e-26	4.2044564960697e-25	no sig	-
ENSG00000163050.18	COQ8A	37.5762546666667	73.462262	2942.02474026948	-0.356484931133489	0.0338990538508395	3.83305073959368e-26	4.32791270246165e-25	no sig	-
ENSG00000158077.5	NLRP14	1.10800066666667	0.249212	53.5371856892169	2.71283177163296	0.263414760153059	3.86707855721857e-26	4.36320589933737e-25	sig	-
ENSG00000161547.17	SRSF2	214.732696666667	451.993232333333	7845.43637069826	-0.462947082257438	0.0441830875432468	3.95079909207332e-26	4.45447648527178e-25	no sig	-
ENSG00000134987.13	WDR36	17.4367076666667	41.342274	2032.26428059557	-0.626780815576777	0.0600684789886832	4.00547484472033e-26	4.51289229464878e-25	no sig	-
ENSG00000173226.17	IQCB1	40.8418326666667	42.678388	1692.61107900826	0.537602245249636	0.0514234040256251	4.03515607109464e-26	4.54308386531892e-25	no sig	-
ENSG00000135801.11	TAF5L	25.611955	53.9305743333333	1905.47347367531	-0.461601591758063	0.0441038858125839	4.49031313124349e-26	5.05192300930116e-25	no sig	-
ENSG00000075218.19	GTSE1	25.130427	53.1170693333333	2085.32495473457	-0.466076504389993	0.0445420685274461	4.54234614785066e-26	5.10681614381126e-25	no sig	-
ENSG00000100056.12	ESS2	5.82326266666667	13.0640783333333	1137.20137543703	-0.550891510419386	0.0527697949065258	4.55580003386143e-26	5.11828861150866e-25	no sig	-
ENSG00000139718.12	SETD1B	2.833847	7.281469	1078.28296926718	-0.737263216548038	0.070939731987368	4.83079028613554e-26	5.42336263698652e-25	no sig	-
ENSG00000197444.10	OGDHL	7.15717766666667	5.94340233333333	627.669199801264	0.860834074343074	0.083145485667084	5.05673169792265e-26	5.67297585284756e-25	no sig	-
ENSG00000100714.18	MTHFD1	181.660568666667	240.012921	11967.4962636471	0.20544909446857	0.0195116677100193	5.15490785677311e-26	5.77900025993119e-25	no sig	-
ENSG00000107669.19	ATE1	30.4825726666667	34.0228973333333	1957.85607005422	0.444726120953994	0.042525402665243	5.19164008973304e-26	5.8160400464712e-25	no sig	-
ENSG00000161960.16	EIF4A1	689.335814666667	1487.03098333333	29811.1431725482	-0.499283332725179	0.0478276042486094	5.29228546457488e-26	5.92457628660404e-25	no sig	-
ENSG00000182325.11	FBXL6	15.433057	11.8038263333333	466.682187590058	0.965868846569356	0.0937224316937577	5.38149160573915e-26	6.02016152571004e-25	no sig	-
ENSG00000117713.21	ARID1A	10.377079	23.9905626666667	3251.07613892978	-0.589149378282169	0.0566281476170424	6.02491610035184e-26	6.73516348450261e-25	no sig	-
ENSG00000160781.17	PAQR6	7.410663	5.70995766666667	336.875590538896	0.962203595479872	0.0934542146167606	6.05098109997677e-26	6.75471320380823e-25	no sig	-
ENSG00000179886.6	TIGD5	1.14032566666667	4.24094333333333	382.323060537084	-1.24427792975369	0.122801674864928	6.04706620111898e-26	6.75471320380823e-25	sig	-
ENSG00000171126.8	KCNG3	5.74912133333333	4.056761	274.400858902018	1.08087228886014	0.105612304986507	6.13535994642136e-26	6.8440548524138e-25	sig	-
ENSG00000119414.12	PPP6C	42.713594	91.99919	2661.90277400818	-0.495052832126218	0.0474817347589012	6.15134572957512e-26	6.85703089784414e-25	no sig	-
ENSG00000083444.17	PLOD1	17.378211	35.7786846666667	1769.26673262559	-0.427707261626351	0.0409498142872982	6.33169723497392e-26	7.05308084498403e-25	no sig	-
ENSG00000101844.18	ATG4A	7.999398	22.6238313333333	549.623366782779	-0.873819907160201	0.0846345592534086	6.5062651154618e-26	7.24241567728896e-25	no sig	-
ENSG00000055955.17	ITIH4	3.34060566666667	1.94828866666667	176.587899291465	1.33883874407666	0.133123749040963	6.51300434551316e-26	7.24479741851538e-25	sig	-
ENSG00000143590.14	EFNA3	1.06189533333333	6.10701033333333	165.743276934658	-1.84442918083195	0.188533047545412	6.64276036264697e-26	7.38391802907921e-25	sig	-
ENSG00000167702.13	KIFC2	6.008783	4.842525	564.511646217718	0.898162009929562	0.0871270569791217	6.99627796582619e-26	7.77139451620086e-25	no sig	-
ENSG00000164187.7	LMBRD2	9.15160066666667	8.45552166666667	810.384020075292	0.710023269401765	0.0686446840665816	8.63516744201923e-26	9.58509671453452e-25	no sig	-
ENSG00000215012.9	RTL10	15.6691153333333	15.8404216666667	1977.8591220427	0.586412188499753	0.0565562822791588	8.76761666726061e-26	9.72526268493112e-25	no sig	-
ENSG00000165782.11	PIP4P1	9.995263	26.8984116666667	561.133228041938	-0.800372820107208	0.0775689415259922	8.88008916613325e-26	9.84308827978641e-25	no sig	-
ENSG00000173905.9	GOLIM4	12.9251303333333	30.3068356666667	1779.22173982686	-0.610683983607806	0.0589367435534356	8.90913503739485e-26	9.86833937932534e-25	no sig	-
ENSG00000169991.11	IFFO2	1.56134633333333	4.75620566666667	394.31064854095	-0.973448542308561	0.0949735022969778	9.26797878995494e-26	1.02586039297667e-24	no sig	-
ENSG00000215251.5	FASTKD5	10.458537	28.0457103333333	583.520721934844	-0.796831968514471	0.0773055247078555	1.00231600223109e-25	1.10867130274873e-24	no sig	-
ENSG00000177697.19	CD151	51.5025506666667	101.768763	2108.86047467516	-0.371271909757436	0.0356455051593225	1.05021586962625e-25	1.16083860789355e-24	no sig	-
ENSG00000163624.6	CDS1	5.44613966666667	14.5004283333333	655.541643687822	-0.797779759405691	0.0774956864479514	1.14474529807199e-25	1.26443781135567e-24	no sig	-
ENSG00000186318.18	BACE1	6.54996833333333	5.48833766666667	969.971226245178	0.847737075540537	0.0825114710262163	1.20570311975191e-25	1.33083600835406e-24	no sig	-
ENSG00000152147.11	GEMIN6	22.181775	60.3118216666667	801.146190301673	-0.822132976539434	0.0799614888238389	1.21474745431904e-25	1.33988005272963e-24	no sig	-
ENSG00000185418.16	TARS3	16.4993773333333	14.555754	873.731204224931	0.776187175449514	0.0754063468549739	1.23131098506461e-25	1.35719939298479e-24	no sig	-
ENSG00000177084.19	POLE	32.2261753333333	32.2474546666667	6333.94789177398	0.602481105043934	0.0583146072122755	1.24334020774451e-25	1.36950011274013e-24	no sig	-
ENSG00000163623.10	NKX6-1	1.758627	6.06483833333333	312.18845328882	-1.1461516706331	0.113188601033295	1.25129720304785e-25	1.37730134487817e-24	sig	-
ENSG00000167460.17	TPM4	59.2034663333333	118.990289	4523.78213598264	-0.396764208260356	0.0381941015787277	1.28064531615213e-25	1.4086204172285e-24	no sig	-
ENSG00000174579.5	MSL2	10.933355	25.105057	873.139476924823	-0.588923775628934	0.0570044604687855	1.28871364452238e-25	1.41650583495268e-24	no sig	-
ENSG00000130332.15	LSM7	146.929479333333	366.662327666667	1593.41783002466	-0.703820847374154	0.0683067835031112	1.32335393579428e-25	1.45356679516706e-24	no sig	-
ENSG00000156642.17	NPTN	22.7286353333333	58.7218826666667	1394.41002585792	-0.748787398223419	0.0727821491513514	1.3989258796481e-25	1.53550393939632e-24	no sig	-
ENSG00000185686.18	PRAME	29.8254093333333	63.0019526666667	2049.02194499886	-0.468401432739573	0.0452554783673322	1.48576713622711e-25	1.62968789433936e-24	no sig	-
ENSG00000197757.8	HOXC6	3.94968866666667	13.0600166666667	339.00605398438	-1.0802933518265	0.106454011778516	1.49484064848687e-25	1.63849930788564e-24	sig	STAT1
ENSG00000157954.15	WIPI2	21.3636133333333	46.201857	1639.36465360427	-0.502096075913115	0.0485980848207986	1.62097718875658e-25	1.77552237135639e-24	no sig	-
ENSG00000100664.11	EIF5	99.6674333333333	110.291778	7453.65057035383	0.457802245940156	0.0442547467707621	1.6292364410421e-25	1.78332892167158e-24	no sig	-
ENSG00000213185.7	FAM24B	32.440983	18.2118346666667	162.526550436134	1.38956029834894	0.139975347922063	1.6442645549529e-25	1.79852854201827e-24	sig	STAT1
ENSG00000184992.13	BRI3BP	12.0244583333333	29.2766513333333	1923.94007780111	-0.662930387255166	0.0644203621324964	1.66165345400862e-25	1.81628754712628e-24	no sig	-
ENSG00000142102.16	PGGHG	10.499501	8.63732733333333	867.415587841473	0.871498275046419	0.085170924052682	1.70705915202691e-25	1.8646247367251e-24	no sig	-
ENSG00000134825.16	TMEM258	112.779778666667	314.485165333333	933.503703210429	-0.856044541526285	0.0836250267586807	1.72549231939328e-25	1.88229291706338e-24	no sig	-
ENSG00000167992.14	VWCE	2.09203966666667	0.277908333333333	132.133168011929	3.4584020787686	0.337111300762951	1.72562438717511e-25	1.88229291706338e-24	sig	-
ENSG00000150593.18	PDCD4	50.6028696666667	99.3230316666667	3612.84549565017	-0.364116197482513	0.0351273164854038	1.82072205757464e-25	1.98465004351959e-24	no sig	-
ENSG00000068885.15	IFT80	27.169552	29.1196893333333	1470.34411292866	0.500580625316615	0.0485230154798909	1.90884643636038e-25	2.0786099394359e-24	no sig	-
ENSG00000163539.18	CLASP2	38.68254	42.1002726666667	3939.52774067696	0.482464605323177	0.0467425710377032	1.90956039766602e-25	2.0786099394359e-24	no sig	-
ENSG00000116688.18	MFN2	30.1884456666667	60.413878	4130.32256104973	-0.388011592942096	0.0374805507036136	1.92100978341561e-25	2.0896288051505e-24	no sig	-
ENSG00000167182.16	SP2	3.22060266666667	9.85088833333333	357.111744398927	-0.976499068401974	0.0959577674468444	1.94326515306714e-25	2.11237884237132e-24	no sig	-
ENSG00000073910.23	FRY	0.453202666666667	0.203247	126.184098426164	1.70641596566863	0.175899111553459	2.0132908489391e-25	2.18698925252688e-24	sig	-
ENSG00000072609.18	CHFR	12.8162003333333	12.327873	733.349071697452	0.653116723742336	0.0636045405763988	2.13959666157169e-25	2.32259042153107e-24	no sig	-
ENSG00000147162.15	OGT	109.380580666667	134.455505333333	8884.0757229273	0.310027472755476	0.0299112819239964	2.20532978892379e-25	2.39229679788834e-24	no sig	-
ENSG00000119541.10	VPS4B	10.434109	24.7792903333333	800.836922551297	-0.63392991253172	0.0617467227412626	2.27376191942631e-25	2.46483303461004e-24	no sig	-
ENSG00000100416.15	TRMU	37.2733246666667	39.936139	1342.82158084684	0.5023270012661	0.0487818043150191	2.3119534705271e-25	2.50451025545202e-24	no sig	-
ENSG00000124160.12	NCOA5	15.5177806666667	35.2719223333333	1154.18973835021	-0.573688688778364	0.055828530087278	2.37618387476039e-25	2.57232111418219e-24	no sig	-
ENSG00000163938.17	GNL3	162.565317333333	320.753875	7152.50822801399	-0.37109872949523	0.0359037679747045	2.4219428662153e-25	2.62005646193387e-24	no sig	-
ENSG00000196739.15	COL27A1	6.24421566666667	5.32279533333333	1169.64252488752	0.825120503149464	0.0808200249755646	2.5377488679377e-25	2.74345109257973e-24	no sig	-
ENSG00000120889.13	TNFRSF10B	14.699058	33.8508233333333	1524.24032157799	-0.587716810840094	0.0572516665974855	2.55780002263771e-25	2.76323101211019e-24	no sig	-
ENSG00000145996.11	CDKAL1	16.6779	16.069556	778.822023184826	0.65098415719332	0.0635066919024877	2.58341942327918e-25	2.78899515668749e-24	no sig	-
ENSG00000215375.7	MYL5	9.61606966666667	5.77242233333333	311.575082889955	1.28988009748039	0.12955346384396	2.59083256368163e-25	2.79508244592804e-24	sig	-
ENSG00000100109.17	TFIP11	10.8437716666667	23.607774	1182.01354217407	-0.510639237145801	0.0496979573549487	2.85054197679189e-25	3.07316130571178e-24	no sig	-
ENSG00000109099.16	PMP22	3.116379	12.0290023333333	391.00455268237	-1.30601911128797	0.13159741000078	3.17127164111651e-25	3.4166005211509e-24	sig	-
ENSG00000167005.14	NUDT21	78.5424503333333	151.502154333333	5156.30321121095	-0.338337572196814	0.0327835280337555	3.19475599711465e-25	3.43954898910136e-24	no sig	-
ENSG00000133131.15	MORC4	22.2690456666667	24.9417086666667	2009.0766188206	0.440837948388148	0.0428610875763535	3.20453923405814e-25	3.44772523740777e-24	no sig	-
ENSG00000165688.12	PMPCA	36.8816686666667	78.507868	2251.69751108599	-0.476716928113917	0.0464047841564614	3.2275041922603e-25	3.47006269844997e-24	no sig	-
ENSG00000162819.12	BROX	29.133571	59.5723836666667	1818.75725285285	-0.423009513665326	0.0411218445036914	3.35877633294622e-25	3.60873710915662e-24	no sig	-
ENSG00000185000.12	DGAT1	14.4084736666667	13.096942	782.404336575496	0.737527722828912	0.0722974077466675	3.52601804999449e-25	3.78584255660962e-24	no sig	-
ENSG00000131931.8	THAP1	5.31300133333333	18.309256	254.175462028729	-1.13790155509092	0.113476057096927	3.58165060415253e-25	3.84295495000044e-24	sig	-
ENSG00000127334.11	DYRK2	9.28812033333333	22.8252583333333	1670.31649977694	-0.676022921110175	0.0662014773976431	3.6576851344035e-25	3.92186511586041e-24	no sig	-
ENSG00000099250.18	NRP1	4.57763566666667	11.613236	760.331937093143	-0.71721368520868	0.0703657752090097	4.04748447631127e-25	4.33686584941352e-24	no sig	-
ENSG00000104164.12	BLOC1S6	25.8636096666667	58.365102	1342.396029807	-0.556679687413088	0.0544389030483262	4.16770117172759e-25	4.46264181889063e-24	no sig	-
ENSG00000155827.12	RNF20	25.48702	29.1242286666667	2250.57897139377	0.413663389714717	0.0402982990219563	4.34795960999917e-25	4.65249400931365e-24	no sig	-
ENSG00000088970.16	KIZ	17.4064373333333	16.5427676666667	647.582350836513	0.668722998018241	0.0655903880592839	4.38983584071617e-25	4.69411434671557e-24	no sig	-
ENSG00000100376.12	FAM118A	17.3335126666667	16.998985	913.577400133777	0.625251132647473	0.0612900492591282	4.54065613714608e-25	4.8520946279639e-24	no sig	-
ENSG00000136448.13	NMT1	28.5176253333333	61.3790156666667	2512.13930322983	-0.49146830336522	0.0480308055255378	4.69091637505592e-25	5.00926263210209e-24	no sig	-
ENSG00000181938.14	GINS3	17.126647	40.6659223333333	815.017385081552	-0.627319583799807	0.061519283562047	4.72853384609164e-25	5.04601196543288e-24	no sig	-
ENSG00000134955.12	SLC37A2	1.77278566666667	0.806286666666667	131.330117434333	1.68186148686739	0.174808297801544	4.89408654934138e-25	5.2191440242841e-24	sig	-
ENSG00000006007.12	GDE1	27.6880716666667	57.6714943333333	1808.55386170053	-0.449162533803134	0.0438610651479096	4.94824986796476e-25	5.27333448378301e-24	no sig	-
ENSG00000010322.16	NISCH	40.51461	38.3697163333333	3848.64086386748	0.679155606201684	0.0667116320628169	5.00316359372117e-25	5.3282508292564e-24	no sig	-
ENSG00000198142.5	SOWAHC	3.80930366666667	10.353987	739.527135297876	-0.814709982709065	0.080308302699727	5.08706730907869e-25	5.41394575576341e-24	no sig	-
ENSG00000171298.13	GAA	20.3775353333333	22.215437	1857.70019296672	0.478993497063502	0.046833905976446	5.13108741935415e-25	5.45710722094849e-24	no sig	-
ENSG00000106004.5	HOXA5	21.4217813333333	53.7727746666667	1236.55923526041	-0.708555064555723	0.0696795498473757	5.2780726650141e-25	5.60964389653421e-24	no sig	-
ENSG00000249115.9	HAUS5	21.616041	22.615428	1951.62338723457	0.536263369809145	0.0525383147995798	5.3368976750639e-25	5.66833953337367e-24	no sig	-
ENSG00000101945.17	SUV39H1	3.95264733333333	11.39805	395.771035870856	-0.891829798524425	0.0881921050222841	5.40867271151723e-25	5.74070107002074e-24	no sig	-
ENSG00000168806.8	LCMT2	6.594763	18.0049473333333	499.388992850486	-0.824133096265228	0.0813624088246739	5.79285735443312e-25	6.1443297097425e-24	no sig	-
ENSG00000143207.21	COP1	30.6945853333333	33.0729833333333	1334.61658226264	0.492337468571255	0.0482329837583283	6.04654986925743e-25	6.40909872077213e-24	no sig	-
ENSG00000018699.13	TTC27	40.257533	45.460542	1889.50659197131	0.427651455498206	0.0418291710648913	6.34146131410719e-25	6.71717264011448e-24	no sig	-
ENSG00000107560.12	RAB11FIP2	10.5776596666667	25.8919716666667	1454.69949360669	-0.668371544997722	0.0658181003627625	6.66568602191418e-25	7.05586159483671e-24	no sig	-
ENSG00000159658.15	EFCAB14	10.0036626666667	22.101798	1852.29306627385	-0.534921506471374	0.0525541131089367	7.18943924810928e-25	7.60516169220747e-24	no sig	-
ENSG00000137413.17	TAF8	9.84962933333333	25.8364413333333	769.50385955325	-0.766480170286211	0.0757270459411103	7.40664731093337e-25	7.82967126137662e-24	no sig	-
ENSG00000134049.6	IER3IP1	11.1053746666667	36.489674	794.204062237533	-1.1047784462179	0.110753777343205	7.46890545328559e-25	7.89018979173047e-24	sig	-
ENSG00000198169.9	ZNF251	12.4023433333333	10.9726256666667	642.464392978682	0.766812336559864	0.0757869434267981	7.67829403035041e-25	8.10595236407838e-24	no sig	-
ENSG00000167195.8	GOLGA6C	0.61438	0.0900303333333333	74.7161882929086	3.27188970981977	0.323663268972291	7.7127439001521e-25	8.13686732560588e-24	sig	-
ENSG00000188981.11	MSANTD1	1.521605	0.199665666666667	38.7702752198195	3.53730021991029	0.349915156533702	7.98655637784531e-25	8.4200970219171e-24	sig	-
ENSG00000167977.9	KCTD5	42.2434366666667	44.6612883333333	1602.66788219031	0.522730605906183	0.0514295765817264	8.63353899195412e-25	9.09611188376383e-24	no sig	-
ENSG00000091542.9	ALKBH5	43.8648486666667	96.793449	3492.40619849753	-0.528321014949169	0.0519916511305404	8.70527321990789e-25	9.16555872237762e-24	no sig	-
ENSG00000112033.14	PPARD	3.96337933333333	10.992487	616.483821663578	-0.839589054621853	0.0832892481797857	9.05030180780903e-25	9.52246518201737e-24	no sig	-
ENSG00000228474.6	OST4	230.316508333333	539.222877333333	1276.6962302968	-0.612872432931815	0.0604767980001956	9.33449910533279e-25	9.81493293779017e-24	no sig	-
ENSG00000145817.17	YIPF5	23.3346703333333	51.2317136666667	1130.6072883414	-0.524400692779336	0.0516475123822422	9.57440019010209e-25	1.00604654699332e-23	no sig	-
ENSG00000168758.11	SEMA4C	3.005612	8.26643366666667	408.035563226148	-0.831235778509674	0.0824965764505302	9.72939538028307e-25	1.02165137756559e-23	no sig	-
ENSG00000159202.18	UBE2Z	23.126952	46.8233136666667	2178.83002944425	-0.408338021849292	0.0400784824330791	9.76775922006634e-25	1.0249965054981e-23	no sig	-
ENSG00000162591.17	MEGF6	0.707927	0.284697666666667	70.707973085468	1.8654971640881	0.196200790037259	9.88052741728605e-25	1.03613972935867e-23	sig	-
ENSG00000181315.11	ZNF322	12.593317	28.9809306666667	1428.06092917305	-0.584134922260763	0.0576700817250977	1.05217782962877e-24	1.1026515631725e-23	no sig	-
ENSG00000134250.21	NOTCH2	13.0292256666667	33.7551933333333	4596.53897168642	-0.745384840355551	0.0738615949815108	1.06196597535753e-24	1.11216928709152e-23	no sig	-
ENSG00000160233.8	LRRC3	1.07122733333333	3.333731	349.141069537671	-0.999978085537211	0.100027179991005	1.07145118150576e-24	1.12135731294998e-23	no sig	-
ENSG00000003056.8	M6PR	40.0023893333333	79.816424	2302.92839444343	-0.386440717864201	0.0379381506453909	1.08248960454093e-24	1.13215762026057e-23	no sig	-
ENSG00000141252.21	VPS53	19.943241	19.8373696666667	2288.74158345424	0.608981405327585	0.0601776635845595	1.08986453970458e-24	1.13911455639594e-23	no sig	-
ENSG00000171793.17	CTPS1	103.959614333333	122.390330333333	5642.25462362549	0.368802649391282	0.0361904986678863	1.10033688523505e-24	1.14929749862979e-23	no sig	-
ENSG00000113580.15	NR3C1	10.937806	26.1791346666667	1573.23329250954	-0.640538432359051	0.0633470098970114	1.10302861356553e-24	1.15134550644603e-23	no sig	-
ENSG00000176903.5	PNMA1	33.624803	71.5776673333333	2217.15708496597	-0.476362968674169	0.0469272495647113	1.13544849369901e-24	1.18440061087769e-23	no sig	-
ENSG00000044115.21	CTNNA1	57.7294846666667	70.6881043333333	4568.47741660125	0.314055662075874	0.0307801707181149	1.1661796806866e-24	1.21565163140269e-23	no sig	-
ENSG00000104671.8	DCTN6	19.0486496666667	56.6320253333333	388.179219161287	-0.931220368772052	0.0929582174059805	1.20247339974951e-24	1.25265598673641e-23	no sig	-
ENSG00000113318.11	MSH3	16.301241	15.3750203333333	1139.33382833437	0.680353061936736	0.0674033500017295	1.21117777125662e-24	1.2608896943201e-23	no sig	-
ENSG00000154813.10	DPH3	18.3346016666667	41.0193513333333	1046.93042531448	-0.546908918328037	0.0540206316586503	1.2152997246216e-24	1.26434517585963e-23	no sig	-
ENSG00000182158.16	CREB3L2	9.85846766666667	21.835389	2350.05148735108	-0.531011323966813	0.052449947136588	1.2683517296063e-24	1.31866720085999e-23	no sig	-
ENSG00000142961.16	MOB3C	1.52042366666667	0.624492333333333	135.622015851769	1.82894545766068	0.192911480302409	1.29574331155453e-24	1.34625678761843e-23	sig	-
ENSG00000158062.21	UBXN11	17.0681216666667	17.1389626666667	653.473303466713	0.592055145890552	0.0585815594237955	1.29765078767092e-24	1.3473498718922e-23	no sig	-
ENSG00000133997.12	MED6	24.4571346666667	62.181451	718.6297686325	-0.727389772382616	0.072200678106257	1.32088560131836e-24	1.37057108737585e-23	no sig	-
ENSG00000070831.18	CDC42	114.642732333333	264.306766666667	4423.1324710721	-0.58862490111495	0.058252498612821	1.3325182436169e-24	1.38173106354245e-23	no sig	-
ENSG00000106125.14	MINDY4	4.85767666666667	3.56791866666667	286.671493701899	1.02552887243751	0.103018258673676	1.43557487158484e-24	1.48761446067979e-23	sig	-
ENSG00000196923.14	PDLIM7	46.963992	46.7718833333333	1448.47378783677	0.604823072001773	0.0599498272786989	1.50807146855854e-24	1.56171161744021e-23	no sig	-
ENSG00000162599.18	NFIA	12.3158273333333	10.7015646666667	1077.61068714303	0.796971999674219	0.0794171505863052	1.63548144050036e-24	1.69254061559272e-23	no sig	-
ENSG00000146872.19	TLK2	21.975212	23.6473366666667	1524.78283477372	0.496244520920096	0.0490982759818584	1.67104816450874e-24	1.72821271432548e-23	no sig	-
ENSG00000130147.16	SH3BP4	3.13335733333333	8.80686666666667	604.749172198252	-0.857834683756826	0.0856670999497663	1.67222189527473e-24	1.72829180265566e-23	no sig	-
ENSG00000163932.16	PRKCD	6.787722	18.64014	706.696020189409	-0.828191867660414	0.0826329562224583	1.68918401784071e-24	1.74467786655797e-23	no sig	-
ENSG00000131067.17	GGT7	15.6210023333333	16.057298	890.580327480533	0.564385660245728	0.0559546583542436	1.70372226954125e-24	1.75854059420342e-23	no sig	-
ENSG00000197050.11	ZNF420	10.8353106666667	9.145965	472.303996757997	0.833332804998794	0.0831729758064698	1.71674791223866e-24	1.77082490934323e-23	no sig	-
ENSG00000001167.15	NFYA	10.2206873333333	26.6486333333333	1191.61250574229	-0.757298034314881	0.0755210202953089	1.97166081025407e-24	2.03243648051779e-23	no sig	-
ENSG00000173482.17	PTPRM	2.96027666666667	2.37050566666667	422.385156544592	0.906993329732882	0.0909239491960974	2.03968821411888e-24	2.10118568087551e-23	no sig	-
ENSG00000153157.13	SYCP2L	11.011005	10.064825	551.060894138504	0.719453241073979	0.0717065368310931	2.0456449544651e-24	2.10594468482221e-23	no sig	-
ENSG00000105327.18	BBC3	2.81758966666667	11.271133	265.079240678818	-1.34269116158337	0.138303632260344	2.05172937530185e-24	2.11082883020114e-23	sig	RELA
ENSG00000169220.18	RGS14	1.33781666666667	5.97741566666667	176.906735222935	-1.48613579108617	0.154875696117835	2.09551119853907e-24	2.15446454883739e-23	sig	-
ENSG00000062650.20	WAPL	25.0997946666667	51.1172886666667	3650.47411071776	-0.412306327589344	0.0407726403446387	2.10123359666232e-24	2.15893870717732e-23	no sig	-
ENSG00000101639.19	CEP192	10.3230333333333	10.1488003333333	1431.19380394012	0.625086882231194	0.0622340687389037	2.26740214710849e-24	2.32815196995474e-23	no sig	-
ENSG00000105856.14	HBP1	3.730637	12.1908226666667	353.836276561039	-1.07987021189648	0.109316362597418	2.27869710081352e-24	2.33822527914748e-23	sig	-
ENSG00000131375.10	CAPN7	30.7106453333333	33.589336	2132.67087942953	0.473858648036226	0.0470051706071544	2.34231238035933e-24	2.40193764993749e-23	no sig	-
ENSG00000166685.13	COG1	13.1354933333333	11.979064	754.838670799344	0.727031717369143	0.0725788554805645	2.3658151999291e-24	2.42446032622532e-23	no sig	-
ENSG00000119688.21	ABCD4	29.661285	26.9765186666667	1143.20589796338	0.732532579020162	0.073172617765991	2.48296278364345e-24	2.54285739955579e-23	no sig	-
ENSG00000055208.20	TAB2	28.8803616666667	56.9924866666667	2502.92697462798	-0.369812227709039	0.0365762426212159	2.48552825251844e-24	2.54383076708369e-23	no sig	-
ENSG00000100591.8	AHSA1	124.375836	249.466541666667	4481.13779475962	-0.394858172442422	0.0390888820501034	2.49615043024478e-24	2.55304320953152e-23	no sig	-
ENSG00000137776.17	SLTM	20.7354193333333	22.252076	1885.08096646381	0.498838175552631	0.0495562524360061	2.51863721453017e-24	2.57437084789517e-23	no sig	-
ENSG00000198732.11	SMOC1	8.013952	20.355339	968.558721621628	-0.723272305993309	0.0722474424141486	2.53865494121659e-24	2.59314876647877e-23	no sig	-
ENSG00000182117.7	NOP10	127.236517666667	359.204035333333	1053.57396141179	-0.87225893082185	0.0875209656213547	2.55575026829138e-24	2.60891914943989e-23	no sig	-
ENSG00000243943.10	ZNF512	30.1559856666667	33.5292263333333	1907.90848886655	0.449946020868977	0.0446556263398916	2.67096523411743e-24	2.72476511674764e-23	no sig	-
ENSG00000142230.13	SAE1	138.541373333333	164.928139	6376.07815418273	0.351514872879115	0.0347910683716941	2.8509555789062e-24	2.90649846753085e-23	no sig	-
ENSG00000184304.17	PRKD1	5.544935	4.77757233333333	402.440879183486	0.803634827540261	0.0805406453435923	2.85758642732626e-24	2.91137411492987e-23	no sig	-
ENSG00000133704.10	IPO8	23.31221	47.373294	2906.13245983514	-0.412107619094181	0.0409010998270034	3.05389869304617e-24	3.10937028533744e-23	no sig	-
ENSG00000105835.13	NAMPT	37.2957583333333	76.3829513333333	2072.36131752768	-0.423180602660732	0.0420182246878541	3.06947916513774e-24	3.12321487920443e-23	no sig	-
ENSG00000104907.13	TRMT1	43.888877	49.0003806666667	2065.89213336443	0.443845554120538	0.0441064076311282	3.10774880427612e-24	3.16011306753733e-23	no sig	-
ENSG00000160796.18	NBEAL2	10.2378856666667	9.56861633333333	2237.23657231834	0.697540905420088	0.0697874939359917	3.16292899435333e-24	3.21414803806834e-23	no sig	-
ENSG00000181449.4	SOX2	2.07314233333333	7.48094033333333	207.689897569155	-1.20612588535543	0.123550105172126	3.23357166077306e-24	3.28381606891273e-23	sig	-
ENSG00000145425.10	RPS3A	3331.464632	3842.878605	35782.2360275793	0.39571873091267	0.0392934350425042	3.40130698048836e-24	3.45193210371599e-23	no sig	-
ENSG00000165806.21	CASP7	20.1955936666667	44.1456946666667	1519.08301871181	-0.514516101444243	0.0512915410315011	3.42369071843261e-24	3.47241162305422e-23	no sig	-
ENSG00000198064.15	NPIPB13	8.01279033333333	6.877927	819.883491602869	0.806865842051881	0.0810254770088658	3.45410348590731e-24	3.50100283182278e-23	no sig	-
ENSG00000172009.15	THOP1	53.8290513333333	64.2095096666667	4238.82622022416	0.35180533687397	0.0349071010453468	3.68409760848928e-24	3.73171842002024e-23	no sig	-
ENSG00000115310.19	RTN4	59.1517666666667	122.776154	3290.79967107642	-0.441905823480477	0.0439916171379953	3.74951939802792e-24	3.7955449896104e-23	no sig	-
ENSG00000115844.11	DLX2	9.744204	27.620784	833.294440199375	-0.875091749601258	0.0881532176141379	3.75259183459849e-24	3.79621541340789e-23	no sig	-
ENSG00000168883.20	USP39	62.6532803333333	69.7933013333333	2524.23854996052	0.445233327332543	0.0443444242590264	3.89506516848275e-24	3.93781588374658e-23	no sig	-
ENSG00000164916.11	FOXK1	3.73074	11.370633	1659.90291755025	-0.968558411862325	0.098000232420832	3.91023558768586e-24	3.9506171097909e-23	no sig	-
ENSG00000158882.15	TOMM40L	10.027536	23.7709666666667	816.030186746523	-0.624877327409415	0.0625495101907959	3.91621272436322e-24	3.95411965522084e-23	no sig	-
ENSG00000100568.11	VTI1B	17.400312	35.5263056666667	1880.19406420153	-0.414285802516554	0.0412362260917275	4.07118137420685e-24	4.10795501762538e-23	no sig	-
ENSG00000157350.13	ST3GAL2	2.84896533333333	7.23444533333333	664.781561042973	-0.718606627562086	0.0721471472718438	4.28042528407749e-24	4.31632385720259e-23	no sig	-
ENSG00000156531.18	PHF6	46.219007	94.716873	3309.27568409381	-0.422389281058635	0.0420775683976425	4.3035216526677e-24	4.33683746328656e-23	no sig	-
ENSG00000177606.8	JUN	50.326735	124.326493666667	6578.2070664801	-0.684078924440316	0.0686793787595946	4.62644537005017e-24	4.65928011660232e-23	no sig	-
ENSG00000174695.10	TMEM167A	41.1489373333333	89.2545876666667	3075.7990350504	-0.503943389308852	0.0503719766822342	4.63199789017324e-24	4.66189129508746e-23	no sig	-
ENSG00000176165.12	FOXG1	6.48848433333333	16.9870373333333	583.457499061228	-0.759990208476347	0.0764509487323334	4.69063575881893e-24	4.71789296533569e-23	no sig	-
ENSG00000113119.13	TMCO6	21.8850113333333	19.274779	579.910987768583	0.767826171949051	0.0772910462793212	4.91123900309341e-24	4.93662575224788e-23	no sig	-
ENSG00000117399.14	CDC20	102.387955333333	212.186966333333	3774.35286371931	-0.440614531190314	0.0439912307229885	5.06570292802818e-24	5.08864074103137e-23	no sig	-
ENSG00000277258.5	PCGF2	6.61259233333333	20.0871356666667	545.25094338766	-0.967832647684602	0.0982153346882169	5.23814077725325e-24	5.25850576051727e-23	no sig	-
ENSG00000139645.11	ANKRD52	21.0339806666667	48.5498736666667	7442.11135186821	-0.585961782909187	0.0587979257150762	5.48436349989284e-24	5.50217894820459e-23	no sig	-
ENSG00000198805.13	PNP	54.9519816666667	111.976399666667	2048.0942039364	-0.416713962280046	0.041619673266826	5.7080835316584e-24	5.72298050331963e-23	no sig	-
ENSG00000015479.20	MATR3	239.760531666667	269.113263333333	11959.7813818307	0.435845291193631	0.0435627710568876	5.75387775284735e-24	5.7652244583396e-23	no sig	-
ENSG00000171453.20	POLR1C	34.1915866666667	77.8767746666667	1028.45618469301	-0.576911664668497	0.0579479979259993	6.20097180719485e-24	6.20925028195334e-23	no sig	-
ENSG00000155096.15	AZIN1	55.9780286666667	105.387686	3592.96041454704	-0.302541983809465	0.0301275520976996	6.28069572694488e-24	6.28508503145545e-23	no sig	-
ENSG00000104979.9	C19orf53	52.0547803333333	122.778140333333	1239.80893389196	-0.624865953198478	0.0628793964448332	6.64671232900647e-24	6.64713434248768e-23	no sig	-
ENSG00000188747.9	NOXA1	4.58612633333333	2.00862866666667	172.434711728888	1.74007930880548	0.186769479181752	7.36943945219758e-24	7.36523101596218e-23	sig	-
ENSG00000076201.16	PTPN23	10.460039	11.6715796666667	1419.17004316936	0.446182677336247	0.0447366143542774	7.62533116586862e-24	7.61614401988564e-23	no sig	-
ENSG00000196313.13	POM121	19.189453	41.2066983333333	3826.41441230693	-0.486652258259869	0.0488611765651156	7.65550703057903e-24	7.64143797456593e-23	no sig	-
ENSG00000197943.12	PLCG2	5.90994666666667	4.96685066666667	566.974849602723	0.843430665769631	0.0855187342506366	7.9888498471834e-24	7.96911804578757e-23	no sig	-
ENSG00000119487.17	MAPKAP1	57.5135396666667	62.2635573333333	2825.5622325427	0.488546052604819	0.0491006802231175	8.41590804654403e-24	8.38980807855158e-23	no sig	-
ENSG00000128011.5	LRFN1	3.82274033333333	11.2319206666667	491.461894883798	-0.918593566312007	0.0934931070163482	8.69479008890532e-24	8.66234273816241e-23	no sig	-
ENSG00000154978.13	VOPP1	7.566496	18.6752013333333	750.861505966545	-0.685411145107343	0.0692559158432203	8.73086418635168e-24	8.69278393168302e-23	no sig	-
ENSG00000155970.12	MICU3	5.972158	4.47324266666667	252.883469027961	0.990222802231117	0.101152010052724	8.9255237920224e-24	8.88098074846145e-23	no sig	-
ENSG00000143315.8	PIGM	7.36578366666667	16.6652673333333	1026.49657695473	-0.563446298204063	0.0567844378442489	8.94515365771628e-24	8.89489364032128e-23	no sig	-
ENSG00000117625.14	RCOR3	17.8465176666667	17.890662	849.103349157407	0.59547599075665	0.0600796506241162	9.2389964073875e-24	9.18128911121518e-23	no sig	-
ENSG00000204178.11	MACO1	6.24864233333333	16.4760333333333	604.146277124471	-0.776727594313991	0.0787362764481238	9.57515326638252e-24	9.50934672754042e-23	no sig	-
ENSG00000095564.15	BTAF1	42.748799	46.144563	5204.65772282698	0.494554144966219	0.0498032862795999	1.00690979250256e-23	9.99359555243092e-23	no sig	-
ENSG00000176490.5	DIRAS1	3.78805866666667	10.3175216666667	518.944836712118	-0.816316912953975	0.0828979132020832	1.01582035638867e-23	1.00756841520642e-22	no sig	-
ENSG00000005893.16	LAMP2	30.29688	61.5489813333333	1974.80865924648	-0.411897988006476	0.0413754470299699	1.03463289344685e-23	1.02558229733678e-22	no sig	-
ENSG00000064961.19	HMG20B	116.485988	123.13954	4245.2443855508	0.518687107639161	0.0522983156446803	1.05939757708144e-23	1.04946988909495e-22	no sig	-
ENSG00000104093.14	DMXL2	12.8239856666667	12.2980253333333	2512.92998776226	0.660145143788916	0.0667987010244562	1.06426742988634e-23	1.05363144488622e-22	no sig	-
ENSG00000151491.14	EPS8	10.692295	10.8185583333333	793.574735946029	0.584040758714441	0.0590013567131329	1.07797510800602e-23	1.0665317792841e-22	no sig	-
ENSG00000241322.11	FBXW10B	2.69174233333333	1.43925666666667	181.922806396577	1.45002479377129	0.153452971954704	1.12014158040135e-23	1.10755492987455e-22	sig	-
ENSG00000112081.17	SRSF3	214.036213333333	469.997186	8875.40068057284	-0.522062647815714	0.0526775173126287	1.12883156762354e-23	1.1154470528004e-22	no sig	-
ENSG00000105821.15	DNAJC2	49.235582	48.672056	2264.08421237376	0.61405290916391	0.0621847893309682	1.27768454100125e-23	1.26174352384393e-22	no sig	-
ENSG00000130382.9	MLLT1	15.229241	29.7643403333333	2254.71419637223	-0.35566606557118	0.0357314232386573	1.27976698077764e-23	1.26300812745793e-22	no sig	-
ENSG00000122912.15	SLC25A16	9.33527833333333	9.26909366666667	822.813303665388	0.605391622204637	0.0612972697893763	1.28194438722438e-23	1.26436481172017e-22	no sig	-
ENSG00000181817.6	LSM10	28.4886066666667	71.220096	599.906963394393	-0.703288161523657	0.071370537510141	1.28341940288685e-23	1.26502747277039e-22	no sig	-
ENSG00000068028.18	RASSF1	29.3848106666667	27.7899176666667	1041.88116612893	0.673306263199565	0.0683299979491347	1.37777041005504e-23	1.35717709373214e-22	no sig	-
ENSG00000103995.14	CEP152	12.9133923333333	12.649182	1434.32737212594	0.630178050326592	0.0639064054574275	1.41179819537826e-23	1.38982708596268e-22	no sig	-
ENSG00000204438.11	GPANK1	6.53206233333333	17.0636196666667	455.99029433189	-0.756596687663099	0.0769974951442751	1.4842691733339e-23	1.46025757334056e-22	no sig	-
ENSG00000117877.11	POLR1G	8.91972	22.2292043333333	832.118889917668	-0.69970705651172	0.0711111399455111	1.49335849830795e-23	1.46828275323649e-22	no sig	-
ENSG00000156928.5	MALSU1	8.213033	22.8085586666667	495.316187179124	-0.840498177885801	0.0857787025006711	1.52304695519949e-23	1.49653852722066e-22	no sig	-
ENSG00000156218.13	ADAMTSL3	0.587979666666667	0.195062333333333	58.5677291690829	2.15212919622287	0.230656031711677	1.55657968050125e-23	1.52853407403835e-22	sig	-
ENSG00000143515.20	ATP8B2	16.150919	34.810421	2455.72561119047	-0.495995284075302	0.0501857719448799	1.60375773054693e-23	1.57388087313674e-22	no sig	-
ENSG00000162244.12	RPL29	1306.77606833333	2600.486509	22922.4457714418	-0.383934999923364	0.0387025098956956	1.62388377715805e-23	1.59263968704959e-22	no sig	-
ENSG00000139725.8	RHOF	1.756988	6.61672566666667	239.083066419593	-1.26484475994966	0.132413652636413	1.6587651574238e-23	1.62583758522603e-22	sig	RELA
ENSG00000185864.18	NPIPB4	12.061402	8.96140266666667	712.852396254125	1.00076648436153	0.102987702561701	1.72103559580234e-23	1.68582286501758e-22	sig	-
ENSG00000176597.12	B3GNT5	4.78577933333333	13.9664513333333	380.983949408242	-0.910723237049144	0.0933205733067387	1.72690915956267e-23	1.69052493301875e-22	no sig	-
ENSG00000165555.10	NOXRED1	1.87162633333333	0.471001666666667	46.5315353816232	2.53776422850063	0.264574427966182	1.73408066876345e-23	1.69548455999413e-22	sig	-
ENSG00000166226.13	CCT2	389.996630333333	470.412828333333	11020.601401076	0.33320832999101	0.0335512043731333	1.7341283894042e-23	1.69548455999413e-22	no sig	-
ENSG00000273136.8	NBPF26	7.28097233333333	5.15710733333333	688.5177417394	1.07715983398154	0.111380457601133	1.78851529508772e-23	1.7475747154421e-22	sig	-
ENSG00000198680.6	TUSC1	7.29131133333333	23.4979313333333	363.143577904757	-1.0522979292005	0.108709444759464	1.88777304024387e-23	1.843416810718e-22	sig	-
ENSG00000172766.19	NAA16	15.621111	15.4620973333333	924.977185581648	0.614564430236368	0.062497531076139	1.92338297211172e-23	1.87702634409738e-22	no sig	-
ENSG00000144029.14	MRPS5	39.709546	45.3999146666667	2084.9873574692	0.407869239816778	0.0412213849772179	1.92530505697606e-23	1.87773869674488e-22	no sig	-
ENSG00000120705.13	ETF1	74.3732843333333	145.816698666667	5520.65352681095	-0.362458833828883	0.0365828559344279	1.98177914303926e-23	1.93162149022348e-22	no sig	-
ENSG00000170965.10	PLAC1	8.316233	28.5821863333333	272.784252536712	-1.130074709661	0.117463967844912	2.12379324497384e-23	2.06876112563902e-22	sig	-
ENSG00000142920.17	AZIN2	4.560201	2.593439	162.489845144898	1.35273245399061	0.143048912903946	2.17647425420034e-23	2.11876674770763e-22	sig	-
ENSG00000172661.20	WASHC2C	23.881682	25.7981516666667	2722.41293616268	0.491823301672907	0.0499175521791821	2.20123880402045e-23	2.14155110575208e-22	no sig	-
ENSG00000012983.12	MAP4K5	29.839982	33.8099146666667	1965.02184863251	0.421497463797577	0.0427194227118763	2.42488938113811e-23	2.35768102730286e-22	no sig	-
ENSG00000125848.10	FLRT3	4.24850466666667	11.5254073333333	416.280282557132	-0.815881852414296	0.0836224756054418	2.48962685195962e-23	2.41913094048217e-22	no sig	-
ENSG00000260027.5	HOXB7	5.515548	18.000989	317.272784061691	-1.06173966054129	0.11014555065492	2.65652418129244e-23	2.57971099750538e-22	sig	-
ENSG00000134769.23	DTNA	24.9206986666667	27.4316673333333	1563.24465786818	0.466745807935382	0.0474440813701046	2.76700437963747e-23	2.68534109572827e-22	no sig	-
ENSG00000130202.10	NECTIN2	9.83925333333333	24.1150206666667	866.89503375817	-0.677497365140584	0.069257163708481	2.7695626897003e-23	2.68616883777521e-22	no sig	-
ENSG00000010379.16	SLC6A13	2.13897633333333	0.290892	40.574141778819	3.41248240254863	0.349877287402903	2.7749510559908e-23	2.68973871279453e-22	sig	-
ENSG00000138193.17	PLCE1	3.392248	3.19301733333333	790.90677797484	0.686044528145328	0.0701479100594488	2.7811176511735e-23	2.69405806418412e-22	no sig	-
ENSG00000213463.5	SYNJ2BP	13.943346	28.7315076666667	2222.20233580758	-0.429625046647024	0.0436357008612142	2.90243584162103e-23	2.80985045736773e-22	no sig	-
ENSG00000165716.11	DIPK1B	15.1809746666667	38.114665	1079.07705801134	-0.707856520651766	0.072448378706082	2.90449241762803e-23	2.81011425491763e-22	no sig	-
ENSG00000061676.15	NCKAP1	37.5206376666667	72.8600126666667	4381.44168689003	-0.347330694818634	0.035183199645878	2.98864278596818e-23	2.88975521926242e-22	no sig	-
ENSG00000108639.8	SYNGR2	23.6281953333333	58.439998	837.403877744263	-0.690776747938154	0.0707009134544406	3.02368504816513e-23	2.92184436770852e-22	no sig	-
ENSG00000158411.11	MITD1	40.736184	34.9381593333333	425.20957731925	0.80396172992099	0.0825486485321984	3.06685532520449e-23	2.96174360682379e-22	no sig	-
ENSG00000044446.12	PHKA2	7.02163033333333	6.81324066666667	692.099411139738	0.643138438116536	0.0657777425669781	3.13830466972095e-23	3.02888706205727e-22	no sig	-
ENSG00000253352.10	TUG1	37.6061843333333	78.4678463333333	5678.23215765758	-0.445903462203819	0.0453564170810842	3.1725154308212e-23	3.06003003985699e-22	no sig	-
ENSG00000152240.13	HAUS1	102.275085666667	108.058944333333	1251.18842344047	0.520178775305064	0.0530403310732824	3.175163615567e-23	3.06071004337795e-22	no sig	-
ENSG00000188486.4	H2AX	49.15406	120.950517333333	2433.94862895771	-0.681574518483655	0.0697819294584951	3.18636343719711e-23	3.06962755347349e-22	no sig	-
ENSG00000163125.16	RPRD2	11.389108	23.3951006666667	2180.71448366166	-0.426711071595228	0.043392556890347	3.30315978381199e-23	3.18019986276422e-22	no sig	-
ENSG00000176946.13	THAP4	16.984799	37.8586593333333	1163.79555315464	-0.543895388159488	0.0555312799788302	3.37363325095207e-23	3.24606581159108e-22	no sig	-
ENSG00000092108.22	SCFD1	74.278492	80.617419	2543.49516473996	0.481596007340326	0.0490920386402373	3.47248075872647e-23	3.33913580163008e-22	no sig	-
ENSG00000078061.14	ARAF	10.686977	25.352714	674.703465943163	-0.634783482978987	0.0649881425774949	3.5210579439628e-23	3.3837817983745e-22	no sig	-
ENSG00000113552.16	GNPDA1	34.974371	76.3607736666667	1762.08675532562	-0.513048005776336	0.0523693834764664	3.5977664483259e-23	3.45539142241349e-22	no sig	-
ENSG00000113732.9	ATP6V0E1	43.904609	121.166668666667	864.203647962488	-0.841377036228475	0.0866519235288531	3.63094205977323e-23	3.48512909101085e-22	no sig	-
ENSG00000123444.14	KBTBD4	4.698807	14.2776543333333	329.821404824912	-0.970021013308695	0.100465952421813	3.67111055708972e-23	3.52153851307674e-22	no sig	-
ENSG00000153922.11	CHD1	16.3325516666667	35.7449033333333	2947.13706981869	-0.513257653464379	0.0524164524765533	3.77032989142423e-23	3.61451406693993e-22	no sig	-
ENSG00000116198.14	CEP104	20.1678193333333	19.6923426666667	1680.84525644064	0.634688628157331	0.0650332647387694	3.81968870559443e-23	3.65960564487943e-22	no sig	-
ENSG00000137815.15	RTF1	14.5230273333333	29.1130906666667	1970.80642849583	-0.392299865892452	0.0399044292491602	3.8359177768616e-23	3.67292041965635e-22	no sig	-
ENSG00000051341.15	POLQ	14.0282216666667	13.2983603333333	2218.82923870539	0.67710742757279	0.0694767888070861	3.97367694593169e-23	3.80251431199089e-22	no sig	-
ENSG00000147130.14	ZMYM3	14.581131	29.8110556666667	2000.8423803992	-0.41879071261866	0.0426961749531612	4.35768132781096e-23	4.16744618059202e-22	no sig	-
ENSG00000070778.13	PTPN21	4.69217866666667	4.51969766666667	578.296078149481	0.651406526636735	0.0668740705178855	4.42121122810198e-23	4.22563701782975e-22	no sig	-
ENSG00000164061.5	BSN	2.13193533333333	1.35512233333333	768.48272543336	1.22116905336273	0.128808311259132	4.49397508688937e-23	4.29257741622768e-22	sig	-
ENSG00000090889.12	KIF4A	30.2284393333333	34.99579	2984.30474548738	0.393437419888069	0.0400897559666446	4.52551120979265e-23	4.32008042820873e-22	no sig	-
ENSG00000006062.18	MAP3K14	2.54825633333333	1.90432833333333	283.590641146458	1.00269328344778	0.104296704356823	4.6743167410637e-23	4.45942840632916e-22	sig	-
ENSG00000156650.14	KAT6B	5.86521533333333	14.159601	1565.32985277909	-0.649497900846299	0.0667457395857819	4.89232435867765e-23	4.66458843665446e-22	no sig	-
ENSG00000048991.17	R3HDM1	27.7372686666667	32.8848613333333	2517.55833870768	0.361497224095088	0.0368270658112158	4.96271239794973e-23	4.72883744586244e-22	no sig	-
ENSG00000135845.10	PIGC	19.449526	48.9725266666667	546.27437855941	-0.708742697014059	0.0729638698963681	5.07094026441711e-23	4.82904353717254e-22	no sig	-
ENSG00000141380.14	SS18	30.095425	61.5217516666667	2375.33773907238	-0.421299198164167	0.0430463206790955	5.344136426393e-23	5.08613249861729e-22	no sig	-
ENSG00000128159.12	TUBGCP6	27.223056	26.8037746666667	4465.72900419884	0.623985327136432	0.0641543488715009	5.42124545651867e-23	5.15640321169236e-22	no sig	-
ENSG00000106443.17	PHF14	21.6348146666667	25.168349	2002.00506253069	0.387027355066883	0.0395033192728336	5.4566252668473e-23	5.18692242475026e-22	no sig	-
ENSG00000066855.16	MTFR1	31.1561346666667	64.960748	1472.73411434112	-0.446283350768499	0.0456674648168793	5.66269588500928e-23	5.37956109075882e-22	no sig	-
ENSG00000136492.10	BRIP1	23.4854563333333	22.8142506666667	1977.54504874738	0.640534445405724	0.0659305902207388	5.81987546389524e-23	5.52554903145352e-22	no sig	-
ENSG00000140479.18	PCSK6	21.6180393333333	23.671648	1917.06547303108	0.473051650912656	0.0484659357925268	5.82653742720679e-23	5.52854162746592e-22	no sig	-
ENSG00000141084.12	RANBP10	12.034212	12.8437506666667	1295.08717093368	0.507600791911047	0.0520660475373192	5.84701029656831e-23	5.54462728363922e-22	no sig	-
ENSG00000164465.19	DCBLD1	7.21850833333333	16.9229703333333	702.622738545062	-0.615817923302014	0.06336510755569	5.96001487602206e-23	5.64838714273306e-22	no sig	-
ENSG00000174996.12	KLC2	18.1616006666667	38.490431	2232.64292071666	-0.467906851616583	0.0479586882658712	6.16638199274959e-23	5.84044995597107e-22	no sig	-
ENSG00000105612.10	DNASE2	10.512665	27.8942796666667	669.329358451074	-0.780843890137757	0.0807398930019262	6.39333877021665e-23	6.05177157269726e-22	no sig	-
ENSG00000146411.6	SLC2A12	1.43783733333333	5.534768	253.790844341034	-1.27764111945947	0.135946616607229	6.60583939995596e-23	6.24916374706945e-22	sig	-
ENSG00000196235.14	SUPT5H	40.23376	48.699105	4632.57560195608	0.331005359110651	0.0337902992728426	6.73675385136243e-23	6.36918426847597e-22	no sig	-
ENSG00000117425.14	PTCH2	1.60791733333333	0.950548333333333	163.709340816825	1.31620129656367	0.140543158405144	6.80927910412969e-23	6.43389053204239e-22	sig	-
ENSG00000137193.14	PIM1	2.044974	7.344827	206.382980842281	-1.19766111429842	0.126687154311716	6.81918236000762e-23	6.43938497317026e-22	sig	RELA
ENSG00000196850.6	PPTC7	11.220224	26.7470896666667	1095.5860493681	-0.63133815459001	0.0650832021836845	6.86964568402673e-23	6.48315093883194e-22	no sig	-
ENSG00000186472.20	PCLO	2.61092133333333	2.285252	868.669682749733	0.784530167744816	0.08119755556212	6.91506569183661e-23	6.52210776719273e-22	no sig	-
ENSG00000132780.17	NASP	149.936121666667	305.201800333333	6586.91891051127	-0.415290014421016	0.042538201925265	6.94337324956941e-23	6.54488761543793e-22	no sig	-
ENSG00000117143.14	UAP1	23.440501	49.617923	1756.14569440448	-0.470684928015417	0.0483246012746799	7.18069496179369e-23	6.76176631550297e-22	no sig	-
ENSG00000127481.15	UBR4	29.2107056666667	32.772068	9636.29906552845	0.437919634814536	0.0449089544689629	7.18204243910638e-23	6.76176631550297e-22	no sig	-
ENSG00000254470.3	AP5B1	4.06055233333333	9.88064633333333	1120.84609069732	-0.662869062293227	0.0684248513800145	7.26526192183912e-23	6.836029900292e-22	no sig	-
ENSG00000188895.12	MSL1	21.3572823333333	44.9862866666667	2204.60308681652	-0.459244086699651	0.0471380606379218	7.27923931077436e-23	6.84509244083624e-22	no sig	-
ENSG00000130741.11	EIF2S3	116.076860666667	218.242326	6473.86195708245	-0.301776352380407	0.030817144769994	7.66581263874792e-23	7.20430876330062e-22	no sig	-
ENSG00000254852.9	NPIPA2	8.06082333333333	4.50350966666667	143.06574545834	1.3895459916001	0.14954920128154	7.86321853795464e-23	7.38542368463467e-22	sig	-
ENSG00000104472.10	CHRAC1	19.5116046666667	46.80459	932.316385752499	-0.642451109802591	0.0664015425560366	8.576394014073e-23	8.05046377328152e-22	no sig	-
ENSG00000094804.12	CDC6	75.0677753333333	84.1647473333333	3631.56922959811	0.43577505418016	0.0448112724131302	9.40035210883117e-23	8.81863883658128e-22	no sig	-
ENSG00000152457.19	DCLRE1C	8.04234233333333	7.33356166666667	530.281079307122	0.72625072048622	0.0752970067964116	9.49421061118491e-23	8.90138757956985e-22	no sig	-
ENSG00000159289.6	GOLGA6A	0.814638	0.0482753333333333	62.1641311104617	4.53057044322549	0.472217624678031	9.50252583786718e-23	8.90388366878322e-22	sig	-
ENSG00000163820.16	FYCO1	3.7226	11.1566156666667	1940.564471053	-0.941678281641033	0.0984419113072178	9.94798996955213e-23	9.31574256899022e-22	no sig	-
ENSG00000157106.18	SMG1	107.172936333333	59.15228	14579.3733243043	1.41555412004459	0.153150497764446	1.02013545489088e-22	9.54732831252896e-22	sig	RELA
ENSG00000149782.13	PLCB3	12.977715	14.8847916666667	1781.54543569694	0.406495884537711	0.0418083786817857	1.0612028849255e-22	9.9257759147634e-22	no sig	-
ENSG00000085999.13	RAD54L	24.2614546666667	26.0658673333333	1479.52903891491	0.495918526766835	0.0511899403345574	1.10669987504546e-22	1.03451808497573e-21	no sig	-
ENSG00000132323.9	ILKAP	42.5464596666667	45.4621436666667	1108.86949450538	0.504557755636979	0.0521252548052124	1.16671286068955e-22	1.08997000407598e-21	no sig	-
ENSG00000039650.12	PNKP	20.5351916666667	21.6798406666667	930.165392418405	0.522658104313537	0.05403430946221	1.18451820826208e-22	1.10594820974132e-21	no sig	-
ENSG00000144857.15	BOC	3.410528	9.90324033333333	415.779656542971	-0.902031162130959	0.0943696498574469	1.26302395841594e-22	1.17854800764274e-21	no sig	-
ENSG00000146676.10	PURB	8.07647166666667	18.0826093333333	2218.04364978272	-0.545686968301832	0.0564964893739657	1.27277278413488e-22	1.1869416295387e-21	no sig	-
ENSG00000072274.14	TFRC	42.9479846666667	93.7468033333333	4601.96015304577	-0.509439864915762	0.0526982424280643	1.30048653977574e-22	1.21206884544425e-21	no sig	-
ENSG00000273604.2	EPOP	2.805503	9.77331933333333	505.793927353309	-1.15109111471894	0.122246808735361	1.32517018963226e-22	1.23434391820802e-21	sig	-
ENSG00000188566.15	NDOR1	17.5367916666667	16.3513616666667	1656.63642947406	0.699545714136263	0.0727493755012327	1.34494847343388e-22	1.25202620597264e-21	no sig	-
ENSG00000141570.11	CBX8	1.99691666666667	6.07578933333333	282.983926084456	-0.972447509892237	0.102208218147238	1.41648780492877e-22	1.31784402926362e-21	no sig	-
ENSG00000020129.16	NCDN	21.3328566666667	42.89353	2198.97327539138	-0.392929047028588	0.0405233653242386	1.44418230595691e-22	1.34281673560374e-21	no sig	-
ENSG00000177613.9	CSTF2T	4.188682	11.02757	440.427559615246	-0.77289849584985	0.0806075700368686	1.45991637284895e-22	1.35664559225627e-21	no sig	-
ENSG00000075702.19	WDR62	20.0091736666667	22.4225786666667	2345.7195368597	0.440370939247728	0.0455021509637875	1.46161721572972e-22	1.35742528095276e-21	no sig	-
ENSG00000115446.12	UNC50	28.811468	72.765745	595.756636001577	-0.710585955510674	0.0739974310140493	1.48669109096475e-22	1.37989813634565e-21	no sig	-
ENSG00000130766.5	SESN2	11.266525	36.6837376666667	1344.3814497185	-1.0604088386687	0.112154129696685	1.58249412647018e-22	1.46795435724569e-21	sig	-
ENSG00000107186.17	MPDZ	7.762831	7.74466966666667	1066.01129680609	0.603654869192242	0.0627604693961216	1.63071437070968e-22	1.51179411730713e-21	no sig	-
ENSG00000168005.9	SPINDOC	12.7087636666667	28.934565	948.341119984271	-0.573103684788808	0.0595464699516403	1.65527801910173e-22	1.53366376934537e-21	no sig	-
ENSG00000174804.4	FZD4	1.55873366666667	5.188696	283.366590095981	-1.07918915422758	0.114354718229129	1.68285737731529e-22	1.55830020870624e-21	sig	-
ENSG00000168214.22	RBPJ	22.5924726666667	49.656578	1936.79645416812	-0.519833212614548	0.0539575308673187	1.74006568195499e-22	1.61032752975752e-21	no sig	-
ENSG00000117724.14	CENPF	30.531636	73.9760186666667	11872.4626168485	-0.65184495692866	0.0679233624988337	1.80230770677158e-22	1.66694942392009e-21	no sig	-
ENSG00000152133.17	GPATCH11	10.860523	24.9629686666667	1075.68001168802	-0.58071913913017	0.0604059963758099	1.80530478946367e-22	1.66874153396962e-21	no sig	-
ENSG00000196547.15	MAN2A2	9.49198933333333	9.72851766666667	1263.26870267308	0.564685660733758	0.0587478699594714	1.90867855126753e-22	1.76326075431172e-21	no sig	-
ENSG00000119431.10	HDHD3	7.28034633333333	19.5071296666667	390.956102941075	-0.800261278832646	0.0837839006790004	1.92796764634541e-22	1.78003624839311e-21	no sig	-
ENSG00000107372.13	ZFAND5	30.4760656666667	65.3089773333333	1690.76241002314	-0.488473401435433	0.0507509011028258	2.09232431742116e-22	1.93065028258352e-21	no sig	-
ENSG00000092098.18	RNF31	12.6524543333333	13.3527423333333	919.33677484044	0.524362284140156	0.0545613607302252	2.16075293147283e-22	1.99262408803446e-21	no sig	-
ENSG00000145833.16	DDX46	93.6377226666667	101.951509	7513.65133691684	0.481384621596157	0.0500905705937897	2.46705594871514e-22	2.27376233166835e-21	no sig	-
ENSG00000214046.9	SMIM7	22.9240563333333	55.655205	576.023259018945	-0.665052448394837	0.0695731903282045	2.52071162637612e-22	2.32185548696201e-21	no sig	-
ENSG00000173207.13	CKS1B	175.509326	410.654028333333	2002.03058104329	-0.610399275706093	0.0637724871372309	2.52859262115972e-22	2.32775349946737e-21	no sig	-
ENSG00000125378.16	BMP4	0.991159666666667	6.80904566666667	94.8304809647513	-2.12848510534828	0.236149518399873	2.5469884358566e-22	2.34331862460148e-21	sig	RELA
ENSG00000103429.11	BFAR	18.5489746666667	43.3423096666667	981.818112273924	-0.605582193200917	0.063268793579211	2.55561528121666e-22	2.34988302944797e-21	no sig	-
ENSG00000171823.7	FBXL14	2.065627	7.18841266666667	210.255933345321	-1.15006414034546	0.123167744200565	2.81031081910393e-22	2.58256742775414e-21	sig	-
ENSG00000177508.12	IRX3	1.49472166666667	5.32222633333333	222.431262980483	-1.18556138643166	0.127306709857593	2.8128939618544e-22	2.58343398210896e-21	sig	-
ENSG00000142798.20	HSPG2	1.13624766666667	0.770768666666667	749.380408731786	1.13381519006226	0.121300538127481	2.84069358884679e-22	2.60744549638263e-21	sig	RELA
ENSG00000132549.20	VPS13B	11.7548433333333	8.22594166666667	2645.46805583817	1.09026639840307	0.116296273838095	2.84916307994932e-22	2.61369642820511e-21	sig	-
ENSG00000111665.12	CDCA3	36.1643363333333	83.1203146666667	1344.64934832859	-0.584313867849348	0.0610885631110094	2.86482320829697e-22	2.6265326166406e-21	no sig	-
ENSG00000173473.11	SMARCC1	101.300011666667	123.127945666667	13633.4482456702	0.325689931452657	0.0337505726997586	2.87677660437717e-22	2.6359574342958e-21	no sig	-
ENSG00000184602.6	SNN	4.593451	12.0520856666667	460.910055979269	-0.768768940618222	0.0807923436354048	2.98579791291522e-22	2.7342617980423e-21	no sig	-
ENSG00000082458.12	DLG3	7.933411	17.958158	1206.41139636346	-0.561846221979653	0.0587456510354181	3.06024094113824e-22	2.80080505891159e-21	no sig	-
ENSG00000105085.11	MED26	7.45118266666667	7.14396633333333	523.268754496566	0.64922395134427	0.0680350668591092	3.0636236699967e-22	2.80227273090116e-21	no sig	-
ENSG00000186174.13	BCL9L	1.10080433333333	3.363421	339.202640699015	-0.970963788682467	0.103002914202906	3.30118863048103e-22	3.01781904345367e-21	no sig	-
ENSG00000159399.10	HK2	11.8800106666667	27.3187393333333	1974.18471688158	-0.58121191193305	0.0608579614499133	3.32793270759703e-22	3.04050278871003e-21	no sig	-
ENSG00000254996.5	ANKHD1-EIF4EBP3	6.41170733333333	5.173757	954.186317543527	0.890721422297184	0.0941661674976794	3.42959793183183e-22	3.13157084198743e-21	no sig	-
ENSG00000138160.7	KIF11	50.8904756666667	101.595061333333	6232.81958440071	-0.385200004226407	0.0401200735275429	3.75527159496141e-22	3.42695729387237e-21	no sig	-
ENSG00000112473.19	SLC39A7	45.0023893333333	85.7989823333333	3173.38984923114	-0.319951723605197	0.0332558562246065	3.88859362244976e-22	3.54656850881333e-21	no sig	-
ENSG00000132475.10	H3-3B	169.577391333333	379.549768333333	5899.31440726792	-0.547353036966434	0.0573590637446976	3.91204621840803e-22	3.56589351771672e-21	no sig	-
ENSG00000146414.17	SHPRH	26.982297	25.8535336666667	2756.41306159426	0.6610375871335	0.0694794560390206	3.91932510624567e-22	3.57046210228314e-21	no sig	-
ENSG00000119638.14	NEK9	36.964755	42.9865283333333	4417.20383489035	0.387241774148529	0.0403646288088501	4.01268496123475e-22	3.65339889158431e-21	no sig	-
ENSG00000148411.8	NACC2	2.72730733333333	7.36172133333333	781.800126865686	-0.804602938178165	0.0849335759726885	4.03037544720367e-22	3.66738553835385e-21	no sig	-
ENSG00000114784.4	EIF1B	100.358730666667	220.788921333333	1188.04431552323	-0.525386222092291	0.0550451484879628	4.0756967101506e-22	3.70648376914446e-21	no sig	-
ENSG00000186017.16	ZNF566	9.21082966666667	8.72145766666667	559.458406284724	0.673906877737755	0.0709123820184659	4.22247875197575e-22	3.8377531922891e-21	no sig	-
ENSG00000114270.18	COL7A1	1.410006	0.969597	413.270103253912	1.11110915875988	0.119276552844443	4.40754907398952e-22	4.0036508341643e-21	sig	-
ENSG00000148840.11	PPRC1	24.411812	51.8322973333333	3677.63995485509	-0.473305370689989	0.0495608186941047	4.53984089041759e-22	4.12144287406153e-21	no sig	-
ENSG00000078668.14	VDAC3	145.609583666667	294.003928	3622.54965389521	-0.40303413959757	0.042100223414831	4.62061723087607e-22	4.19235841034153e-21	no sig	-
ENSG00000141699.11	RETREG3	9.03686833333333	20.5772736666667	911.838488288075	-0.569161794109338	0.0598145387287786	4.79858458133595e-22	4.35132445254016e-21	no sig	-
ENSG00000135205.15	CCDC146	1.654592	0.837864333333333	110.709396914631	1.52305588132737	0.169423944138187	4.8395372663101e-22	4.38593506798909e-21	sig	-
ENSG00000165792.18	METTL17	69.2332543333333	75.5905523333333	1669.46469600276	0.470896658195854	0.0493391548223651	4.84443373903815e-22	4.38784794845255e-21	no sig	-
ENSG00000075711.21	DLG1	22.9686886666667	25.4804496666667	1639.42013573258	0.453104081590918	0.0474485218825025	4.88357338463498e-22	4.42075657364285e-21	no sig	-
ENSG00000127415.13	IDUA	3.61236566666667	2.122763	185.309969945185	1.31454405686313	0.143577382825943	4.89036060442294e-22	4.42435783344433e-21	sig	-
ENSG00000064703.13	DDX20	23.0052446666667	47.3430236666667	1644.98910206991	-0.427858759427923	0.0447751047714088	5.01102206348319e-22	4.530918973704e-21	no sig	-
ENSG00000122873.12	CISD1	29.6317896666667	64.4489373333333	1084.84330815235	-0.514001098530744	0.0539631748863126	5.08890636362075e-22	4.59870132721689e-21	no sig	-
ENSG00000114942.14	EEF1B2	1164.96225533333	1340.72955966667	13611.5560878799	0.398704234965175	0.041686729696155	5.11483028039596e-22	4.61947773775899e-21	no sig	-
ENSG00000143799.14	PARP1	415.898166	521.821363333333	33683.088367276	0.279373815592783	0.0290991443060292	5.37067675872423e-22	4.84499024207705e-21	no sig	-
ENSG00000196372.13	ASB13	13.8973153333333	29.9342086666667	1169.40295359136	-0.491481712115756	0.0515907705620525	5.37060304365219e-22	4.84499024207705e-21	no sig	-
ENSG00000123091.5	RNF11	24.025939	52.0523483333333	1521.79010882393	-0.499252785382822	0.0524244265528471	5.41002293880476e-22	4.87769154602826e-21	no sig	-
ENSG00000155760.3	FZD7	4.22913466666667	10.9466176666667	481.913635602981	-0.742827415527524	0.0785280158690305	5.46388908936894e-22	4.92343919031179e-21	no sig	-
ENSG00000153395.10	LPCAT1	29.1029113333333	54.485799	2800.02992777319	-0.295570629971682	0.0308179169710408	5.62854853816201e-22	5.06891183674041e-21	no sig	-
ENSG00000173575.23	CHD2	31.420459	26.3687043333333	4518.59195855061	0.844398254574746	0.0895989622410967	5.66333871202839e-22	5.09732846018053e-21	no sig	-
ENSG00000130669.17	PAK4	11.637246	25.9299923333333	1185.44178135611	-0.547946632431217	0.057660641198269	5.71865088466469e-22	5.14417304879232e-21	no sig	-
ENSG00000176945.18	MUC20	0.850943	0.228215666666667	71.1386664478552	2.45004016609028	0.267572195412013	5.79110821474632e-22	5.20637816726423e-21	sig	-
ENSG00000126746.18	ZNF384	12.4050536666667	26.5150973333333	1023.83409928097	-0.481727922146203	0.050609988308984	5.98832268763109e-22	5.3806087080934e-21	no sig	-
ENSG00000185917.14	SETD4	20.4535716666667	21.3334026666667	923.104217655318	0.537285801961635	0.0565785211995061	6.27688025107739e-22	5.63666709433979e-21	no sig	-
ENSG00000077092.20	RARB	1.95806566666667	7.79210666666667	230.32560852112	-1.32725451730617	0.145564785333152	6.30373926435247e-22	5.65756109132853e-21	sig	-
ENSG00000140564.13	FURIN	7.58602733333333	17.6674416666667	1139.75227809118	-0.600712491444228	0.063375150928759	6.32107059099195e-22	5.66988512976732e-21	no sig	-
ENSG00000011258.16	MBTD1	20.1841906666667	20.6428436666667	1283.57549262471	0.56339406196125	0.0593913546885797	6.45302431763375e-22	5.78495082680986e-21	no sig	-
ENSG00000113312.12	TTC1	78.897571	88.4314573333333	1964.06331808466	0.436311497312971	0.0458246910081708	6.77966640179232e-22	6.07431885634988e-21	no sig	-
ENSG00000106080.11	FKBP14	7.08720366666667	16.1310426666667	924.436942091306	-0.570676046669127	0.0602101385995789	6.84246713540997e-22	6.12710061681879e-21	no sig	-
ENSG00000134697.13	GNL2	70.5320876666667	77.9856706666667	3352.72312498456	0.455684531261958	0.0479013538372495	6.87496898055023e-22	6.15270661435492e-21	no sig	-
ENSG00000131653.13	TRAF7	18.4602203333333	36.6654893333333	2214.45325181152	-0.377333188299963	0.0395500843227061	6.93646273958453e-22	6.2042149126176e-21	no sig	-
ENSG00000131143.10	COX4I1	529.102011666667	614.979652333333	5497.86314585774	0.384657298492347	0.0403328651744342	6.99455307752699e-22	6.25262233394595e-21	no sig	-
ENSG00000198791.12	CNOT7	40.6899193333333	96.5431333333333	2197.94502139955	-0.632035029903412	0.0668094674756789	7.0119913216796e-22	6.26465543436048e-21	no sig	-
ENSG00000163346.17	PBXIP1	4.839245	13.4769943333333	692.567934535292	-0.848785630394557	0.0902966807998459	7.02219008756008e-22	6.27021066151694e-21	no sig	-
ENSG00000025039.15	RRAGD	5.798451	13.800982	908.831550781875	-0.628852645607571	0.0664830380414058	7.15927548746427e-22	6.38899423246741e-21	no sig	-
ENSG00000144724.20	PTPRG	10.196023	10.3249196666667	1685.95066822115	0.582915097469097	0.0615533700076196	7.16472542164613e-22	6.39023726593138e-21	no sig	-
ENSG00000114812.13	VIPR1	1.97143233333333	0.939579666666667	104.886977500321	1.60522717302699	0.180601430262749	7.19144544812444e-22	6.41043900698404e-21	sig	-
ENSG00000174607.11	UGT8	6.52065333333333	16.2481363333333	651.718161877297	-0.697605806694829	0.0739089248126717	7.42413013795727e-22	6.61411050921748e-21	no sig	-
ENSG00000124571.18	XPO5	52.342446	62.923792	4920.64788940591	0.340750878191862	0.0356947474541234	7.47147817100422e-22	6.65252982880087e-21	no sig	-
ENSG00000139687.16	RB1	26.3516353333333	31.068188	1804.42660606718	0.369136095403654	0.0387103974969285	7.479947221555e-22	6.6563078354075e-21	no sig	-
ENSG00000065518.8	NDUFB4	239.220535666667	540.659122333333	1997.70284942254	-0.564003392122895	0.0596001652923842	8.03121523203005e-22	7.14283857254123e-21	no sig	-
ENSG00000141378.15	PTRH2	28.404109	67.8573673333333	718.029725713431	-0.6391018804528	0.067682885919292	8.16906717604785e-22	7.2613418222308e-21	no sig	-
ENSG00000150477.15	KIAA1328	11.208661	10.355501	603.429139001986	0.704618721555596	0.0747585142314909	8.30278158879692e-22	7.37603569120926e-21	no sig	-
ENSG00000198466.12	ZNF587	20.7941806666667	18.833217	1799.04597084853	0.739426094995809	0.0785367559290684	8.41039131625303e-22	7.46742241388396e-21	no sig	-
ENSG00000166813.17	KIF7	13.3990833333333	14.1481416666667	1538.85856731448	0.524814455075709	0.055436077518991	8.6062176898152e-22	7.63698787787488e-21	no sig	-
ENSG00000128606.13	LRRC17	2.780568	1.117563	84.8968959808135	1.83911114172047	0.20942469689689	8.67760424329924e-22	7.69599912366027e-21	sig	-
ENSG00000105397.15	TYK2	28.324841	31.1951836666667	3081.31912126077	0.460995758586932	0.048599700599083	8.78710140434577e-22	7.78872449183175e-21	no sig	-
ENSG00000158042.9	MRPL17	20.0929376666667	46.7363023333333	1137.07212977364	-0.601462469792211	0.0636890887509077	8.81311668213801e-22	7.80739037459819e-21	no sig	-
ENSG00000143632.15	ACTA1	1.89558733333333	0.575246666666667	60.2554649504112	2.26297628116815	0.252301977554733	8.92012542142663e-22	7.8977456724503e-21	sig	-
ENSG00000023191.17	RNH1	43.5413706666667	90.5821176666667	2666.01935228586	-0.442328755160535	0.0466097103115194	8.96690088220939e-22	7.93469976380225e-21	no sig	-
ENSG00000174483.20	BBS1	12.472782	13.232311	854.835773404886	0.516676239271648	0.0546027630652255	9.20486736846955e-22	8.1406999394028e-21	no sig	-
ENSG00000136936.11	XPA	29.6215873333333	28.4310463333333	661.972901628323	0.650796073475943	0.0690413495191423	9.30415187782596e-22	8.22388867719622e-21	no sig	-
ENSG00000141627.14	DYM	18.968602	19.2694466666667	1220.67318754308	0.575395435217252	0.0609298376650798	9.40400187311429e-22	8.30748365134174e-21	no sig	-
ENSG00000156110.15	ADK	71.4481126666667	80.264996	1875.40006044953	0.436389275126223	0.0460066208875289	9.57462672960897e-22	8.45347228800846e-21	no sig	-
ENSG00000182795.13	C1orf116	0.396635	0.064147	43.9984043236637	3.15149098854554	0.336353297037582	9.58171005774869e-22	8.45498684143415e-21	sig	-
ENSG00000143178.13	TBX19	2.27543866666667	0.931203666666667	103.031381781666	1.82856883105513	0.208505818518496	9.70863794789077e-22	8.56219240298027e-21	sig	-
ENSG00000129625.13	REEP5	62.5817696666667	132.797195666667	2299.77341819286	-0.471665831016138	0.0498185051282298	1.00681444984055e-21	8.87427778368132e-21	no sig	-
ENSG00000143368.10	SF3B4	56.6796546666667	120.926291666667	2197.93376133971	-0.481427608657342	0.0508749539725451	1.0206358822706e-21	8.99107146624397e-21	no sig	-
ENSG00000137601.18	NEK1	20.4565673333333	20.5106243333333	1818.59410939156	0.595600944692148	0.0631664870239956	1.02783433202767e-21	9.04942345654994e-21	no sig	-
ENSG00000048471.14	SNX29	4.41403566666667	4.09490266666667	817.335927896994	0.706527557583152	0.0751529958075047	1.03914134689576e-21	9.1438633267906e-21	no sig	-
ENSG00000032219.19	ARID4A	7.717637	7.03443366666667	869.214293293945	0.727333497320762	0.0774163661619831	1.04746294133621e-21	9.21194237241021e-21	no sig	-
ENSG00000104957.14	YJU2B	11.956926	11.7563106666667	579.477032635317	0.623436603881012	0.0661895914869763	1.06041228155563e-21	9.32062156628501e-21	no sig	-
ENSG00000115290.11	GRB14	4.92935633333333	3.42046866666667	173.797782705114	1.08962428735462	0.117995527798248	1.06945659202762e-21	9.39487494758899e-21	sig	STAT1
ENSG00000113328.19	CCNG1	135.911822333333	261.299913666667	5199.12207744207	-0.334666126993623	0.0351897419251762	1.07808389994899e-21	9.46538434119093e-21	no sig	-
ENSG00000144535.20	DIS3L2	10.828694	10.0939296666667	773.777150980735	0.696235439716842	0.0740884158352301	1.10382775127579e-21	9.68601164921728e-21	no sig	-
ENSG00000101391.21	CDK5RAP1	31.5101973333333	32.8554726666667	1132.45388013628	0.539363065995934	0.0571649375673618	1.11958442438468e-21	9.81880527198389e-21	no sig	-
ENSG00000070814.22	TCOF1	33.7368143333333	69.800401	7276.61371487578	-0.433471411081021	0.0458033387170682	1.18960336568078e-21	1.04270687884463e-20	no sig	-
ENSG00000008710.20	PKD1	21.1479473333333	18.2607523333333	6596.23705630865	0.805150841782358	0.0860277834884906	1.19040974135526e-21	1.04283336129514e-20	no sig	-
ENSG00000180998.12	GPR137C	5.03158566666667	3.784124	351.894305647913	0.979811229930099	0.105523056751152	1.20096060212728e-21	1.05149140878859e-20	no sig	-
ENSG00000166313.20	APBB1	11.284899	24.1700586666667	1193.30747465472	-0.485117009129857	0.0513819835925466	1.23966677220537e-21	1.08477729605593e-20	no sig	-
ENSG00000150779.12	TIMM8B	77.3607176666667	186.21014	1057.3648227941	-0.650621352886931	0.0692791979873796	1.2967717845726e-21	1.13411728921727e-20	no sig	-
ENSG00000138346.15	DNA2	34.5579203333333	40.1444673333333	2087.92874486151	0.387389953964879	0.0409074738665388	1.32045611420662e-21	1.15419002524242e-20	no sig	-
ENSG00000124334.18	IL9R	3.76136	2.39230266666667	144.899576846282	1.21401933340012	0.133034476887802	1.32324117329543e-21	1.15598290186225e-20	sig	-
ENSG00000164576.12	SAP30L	3.64914266666667	10.4487336666667	559.26820514951	-0.912971952537773	0.0981161470903594	1.34792576833068e-21	1.17689461069715e-20	no sig	-
ENSG00000196436.9	NPIPB15	8.96224733333333	5.927049	289.696143329461	1.15739485220971	0.126317029181382	1.37081563115445e-21	1.19621700866004e-20	sig	-
ENSG00000021574.13	SPAST	10.0274086666667	22.8872943333333	893.396549322157	-0.579733384734765	0.0616815297729963	1.42467488976773e-21	1.24184029821425e-20	no sig	-
ENSG00000166086.13	JAM3	15.575314	31.96821	1347.09676984083	-0.427237551945073	0.0452236172142995	1.42390344029794e-21	1.24184029821425e-20	no sig	-
ENSG00000176396.11	EID2	20.5595476666667	55.8549186666667	727.888859268028	-0.820428551984421	0.0879406551819924	1.50427045157338e-21	1.31049578997413e-20	no sig	-
ENSG00000100023.20	PPIL2	19.1345726666667	38.399387	2009.59479104238	-0.393066295058619	0.0415771063364902	1.50787928605387e-21	1.3129135784762e-20	no sig	-
ENSG00000180185.13	FAHD1	18.3870533333333	42.0485996666667	729.896272551089	-0.575563311254845	0.0612935183116563	1.561123699777e-21	1.35852261851864e-20	no sig	-
ENSG00000108774.15	RAB5C	37.0096336666667	78.5038606666667	1731.6258022465	-0.473061748292283	0.050224118121951	1.59500117313514e-21	1.38723707774995e-20	no sig	-
ENSG00000117791.16	MTARC2	14.3632813333333	12.2273416666667	420.355763732249	0.818180437110143	0.0877678203140414	1.62195242499225e-21	1.40989915265193e-20	no sig	-
ENSG00000124762.14	CDKN1A	4.04171333333333	13.247727	425.41098053537	-1.06396352538427	0.115607657780234	1.65864463226867e-21	1.44099898526552e-20	sig	RELA
ENSG00000151413.17	NUBPL	18.6799693333333	18.9399986666667	755.356051991257	0.575233109471755	0.0613357841791506	1.7483736913761e-21	1.51811653874669e-20	no sig	-
ENSG00000124587.14	PEX6	3.674947	3.05096833333333	367.617817021767	0.854242395876382	0.0918673050413078	1.79209501073033e-21	1.55522250765914e-20	no sig	-
ENSG00000074695.6	LMAN1	46.4522563333333	93.472466	4038.07728051113	-0.397076570259347	0.0420981972540893	1.82965347835441e-21	1.5862914165702e-20	no sig	-
ENSG00000111897.7	SERINC1	95.228963	176.449725666667	4344.76618207387	-0.280311352999108	0.0295896480837283	1.82991016691515e-21	1.5862914165702e-20	no sig	-
ENSG00000184160.8	ADRA2C	6.603324	19.034872	415.429390569576	-0.896060691585911	0.0966054923615234	1.90444862204225e-21	1.64999836335464e-20	no sig	-
ENSG00000156711.17	MAPK13	0.958815333333333	0.371590333333333	99.6658869468595	1.90450690670411	0.219050802787269	1.94775641271802e-21	1.68659215265099e-20	sig	-
ENSG00000165006.14	UBAP1	16.2826896666667	35.954666	1151.92297478588	-0.528831965008756	0.0564189409823414	2.07700534260345e-21	1.79752259073335e-20	no sig	-
ENSG00000087301.9	TXNDC16	12.9934333333333	12.552522	967.054948902499	0.643454830071176	0.0688726649536323	2.08806116682629e-21	1.80609837664365e-20	no sig	-
ENSG00000284194.3	SCO2	30.299147	73.8545943333333	731.837415838062	-0.670533913209038	0.0718470123457211	2.15604785157003e-21	1.86388088419756e-20	no sig	-
ENSG00000172006.12	ZNF554	6.21658466666667	4.16561633333333	317.707347959081	1.13566964920868	0.124431172413277	2.18934433772925e-21	1.89162713458987e-20	sig	-
ENSG00000155508.14	CNOT8	21.7504096666667	55.4988306666667	1201.80140925004	-0.728770018177463	0.0782382798763055	2.22962157795606e-21	1.92537113346414e-20	no sig	-
ENSG00000118557.16	PMFBP1	3.77709333333333	2.379656	228.400097003217	1.22270252875696	0.134929622740002	2.23984663175501e-21	1.93314105735743e-20	sig	-
ENSG00000152749.8	GPR180	10.109183	23.3168303333333	1629.04527686054	-0.587143106763226	0.062811309318858	2.26993385748076e-21	1.95803549776449e-20	no sig	-
ENSG00000114857.19	NKTR	64.100494	59.4944523333333	6871.743884914	0.705917064916793	0.0757669493970699	2.30743928119713e-21	1.98929809075731e-20	no sig	-
ENSG00000284770.2	TBCE	65.392011	64.62319	1893.29412657567	0.612334788656882	0.0655654548886321	2.31502039280554e-21	1.99474213386653e-20	no sig	-
ENSG00000177311.12	ZBTB38	2.674181	6.956312	587.242850720119	-0.747729650423076	0.0803583765757775	2.33096075877804e-21	2.00737905475741e-20	no sig	-
ENSG00000158163.15	DZIP1L	5.56694833333333	4.854056	419.055608121707	0.786162289878913	0.0846062049100416	2.37009886911614e-21	2.03996870423215e-20	no sig	-
ENSG00000102390.11	PBDC1	19.8963726666667	48.5493956666667	608.084575743541	-0.663588272848543	0.0711859594265959	2.42718184375292e-21	2.08795965160853e-20	no sig	-
ENSG00000137161.18	CNPY3	10.2564356666667	25.338205	591.790064160641	-0.683730639604382	0.0734011637996803	2.47468950226682e-21	2.12766563046969e-20	no sig	-
ENSG00000166105.16	GLB1L3	3.55009233333333	2.52356833333333	240.821765415721	1.05719375849132	0.115373839253282	2.497107846091e-21	2.1457689952962e-20	sig	-
ENSG00000162407.9	PLPP3	3.561348	10.845468	373.841938259695	-0.967602296298802	0.105048198882584	2.54599817135605e-21	2.1865876334258e-20	no sig	-
ENSG00000067191.16	CACNB1	2.651017	2.03210166666667	246.179099995905	0.956705442795324	0.103823364920784	2.58786992141376e-21	2.22133728240807e-20	no sig	-
ENSG00000162227.8	TAF6L	9.878031	23.1436343333333	624.061912799954	-0.613251487047513	0.0657564012383949	2.61588319520307e-21	2.2441599241636e-20	no sig	-
ENSG00000196118.12	CFAP119	15.6998176666667	12.265943	452.243290192347	0.936919678595899	0.101606745995969	2.66801427097844e-21	2.28763705945462e-20	no sig	-
ENSG00000160208.13	RRP1B	42.6155406666667	86.788439	5996.05070329951	-0.411384341107762	0.0438332339395163	2.71737909562294e-21	2.32869630767992e-20	no sig	-
ENSG00000166477.13	LEO1	9.33289433333333	22.1965043333333	681.80739782776	-0.628161388454245	0.0674545319032672	2.87676042268228e-21	2.46393982695316e-20	no sig	-
ENSG00000171421.13	MRPL36	54.7156716666667	133.669980333333	545.157651364213	-0.667153242149523	0.0717161684624436	2.88470315665027e-21	2.46939996849991e-20	no sig	-
ENSG00000165275.10	TRMT10B	9.36575666666667	7.41806166666667	352.451212235961	0.912633875527062	0.0989627535461053	2.93336186126551e-21	2.50968944469272e-20	no sig	-
ENSG00000144231.11	POLR2D	31.8081206666667	64.2837293333333	2361.45906324938	-0.40254281689787	0.0429191844295564	2.97202527992716e-21	2.54138817503435e-20	no sig	-
ENSG00000065485.20	PDIA5	13.9504043333333	13.6257603333333	509.769213185504	0.631545742255902	0.0678652952872132	3.03451481160902e-21	2.59341523590091e-20	no sig	-
ENSG00000196284.17	SUPT3H	16.7684803333333	13.0763086666667	482.968762188301	0.933857799536238	0.101419941197977	3.0574259527407e-21	2.61157896863442e-20	no sig	-
ENSG00000143479.18	DYRK3	6.11879466666667	14.5335473333333	902.175531130585	-0.633250868890064	0.0680598822622636	3.06720998750569e-21	2.61851623377789e-20	no sig	-
ENSG00000144233.12	AMMECR1L	10.1935813333333	23.251858	1162.95983728669	-0.567547332730907	0.0609058920732805	3.14296503608429e-21	2.68173576832956e-20	no sig	-
ENSG00000070614.15	NDST1	8.20920733333333	19.561487	2109.85135093561	-0.62911848517413	0.0676414525817426	3.20093018334537e-21	2.72971582663091e-20	no sig	-
ENSG00000138430.16	OLA1	153.704589333333	180.218873666667	3960.5711923486	0.372695949882718	0.0397418795108265	3.34273290156431e-21	2.84910097037551e-20	no sig	-
ENSG00000168301.13	KCTD6	7.60016833333333	23.537645	236.106495800698	-0.994503641957096	0.108528216225481	3.47012320941131e-21	2.9560795387473e-20	no sig	-
ENSG00000080298.16	RFX3	3.302419	2.4563	322.662629352155	1.00271572481066	0.109497128543818	3.52239254809523e-21	2.998984055408e-20	sig	-
ENSG00000140598.16	EFL1	10.448416	10.3941363333333	818.585453126288	0.603812689003127	0.0649501550430505	3.53227323962512e-21	3.00577178807862e-20	no sig	-
ENSG00000174840.9	PDE12	17.1803893333333	39.305155	2052.34221548141	-0.574123089940825	0.0617093277453434	3.55176935500657e-21	3.02072997358038e-20	no sig	-
ENSG00000024048.11	UBR2	12.8794876666667	14.5221786666667	1879.91588318811	0.432402525711835	0.0462620856869348	3.63089072519548e-21	3.08635508972229e-20	no sig	-
ENSG00000167470.14	MIDN	23.5485416666667	50.8277876666667	2655.76570732381	-0.495159921338358	0.0531310462621857	3.81319800209307e-21	3.23957290889794e-20	no sig	-
ENSG00000184465.16	WDR27	31.1534256666667	25.148068	1311.65233074781	0.895856998285761	0.0973920039609776	3.90740964859171e-21	3.31782260781498e-20	no sig	-
ENSG00000139531.13	SUOX	4.687951	13.5309396666667	362.894724820276	-0.893416956421662	0.0971305097807475	3.95837204562426e-21	3.35928437988296e-20	no sig	-
ENSG00000166130.15	IKBIP	21.0282496666667	47.8601193333333	1034.83840064647	-0.57642700977142	0.0620427466062753	3.98515529876784e-21	3.38019284388219e-20	no sig	-
ENSG00000188735.13	TMEM120B	15.315667	14.894166	1634.82737270624	0.640173673539171	0.0690282732725965	4.01062471752991e-21	3.39996501215359e-20	no sig	-
ENSG00000198807.13	PAX9	1.02369666666667	4.22703266666667	178.577368724613	-1.38294721385819	0.155940082770202	4.02204402332502e-21	3.40781147990276e-20	sig	-
ENSG00000140948.13	ZCCHC14	9.824158	20.4551606666667	2067.95985115629	-0.444368853377303	0.0476386958653975	4.16448098714771e-21	3.52659892626686e-20	no sig	-
ENSG00000100596.8	SPTLC2	8.83670433333333	19.496938	1708.31959430321	-0.522066711086401	0.0561494977464666	4.31917512030731e-21	3.65563284900378e-20	no sig	-
ENSG00000123080.12	CDKN2C	41.4293186666667	94.8583576666667	1361.43301333724	-0.584802428301473	0.0630282999410469	4.38475585054495e-21	3.70914551030792e-20	no sig	-
ENSG00000144426.19	NBEAL1	6.68842666666667	5.59687533333333	1532.4322925299	0.847519740819108	0.0920757332695298	4.41632324000193e-21	3.73384365825391e-20	no sig	-
ENSG00000109323.11	MANBA	6.943555	6.036404	469.231252452818	0.78871754569686	0.085523048410104	4.5148962136624e-21	3.81513574363715e-20	no sig	-
ENSG00000140694.18	PARN	33.8697076666667	37.70274	1681.08222799752	0.446606574987508	0.0479288008082322	4.53151847828177e-21	3.82712855503572e-20	no sig	-
ENSG00000105662.16	CRTC1	8.72887966666667	8.79206366666667	727.529946575249	0.589226630446901	0.063542281097991	4.56393553870545e-21	3.85244097910769e-20	no sig	-
ENSG00000087502.19	ERGIC2	16.7145336666667	37.9202853333333	1629.97824609529	-0.562271253092185	0.0606224294268805	4.79362372198332e-21	4.04415464622171e-20	no sig	-
ENSG00000110719.11	TCIRG1	3.83737666666667	2.90198866666667	245.695189152805	0.977500204623774	0.106988475083856	4.84260360230293e-21	4.08328957922235e-20	no sig	-
ENSG00000165115.15	KIF27	6.454528	4.86885333333333	362.285265306206	0.981646305644871	0.107487073932163	4.91599205760775e-21	4.14295296411876e-20	no sig	-
ENSG00000120727.13	PAIP2	79.898064	161.868980666667	2125.81785896969	-0.406823843339417	0.0436353231737447	4.96205364287316e-21	4.17953512988744e-20	no sig	-
ENSG00000134900.13	TPP2	15.7445706666667	15.5165386666667	1543.72370554066	0.619559046855283	0.0669978626914079	5.39478285939327e-21	4.54159405763246e-20	no sig	-
ENSG00000198886.2	MT-ND4	3963.492763	4230.28024033333	81429.9680668755	0.503616111091494	0.0542766997716648	5.45930799328631e-21	4.5934594125135e-20	no sig	-
ENSG00000159588.15	CCDC17	1.13145533333333	0.243787	35.4366567822485	2.7590115274028	0.303756937098386	5.52912353262026e-21	4.64971835356656e-20	sig	-
ENSG00000175224.17	ATG13	18.954362	40.655974	1796.36354721747	-0.49029793739013	0.0528307308597008	5.58968727985774e-21	4.69814110699249e-20	no sig	-
ENSG00000196517.13	SLC6A9	4.924039	17.6500573333333	480.589910033654	-1.18214302077785	0.131510272381147	5.724516658376e-21	4.80889930059095e-20	sig	-
ENSG00000150712.11	MTMR12	7.68661333333333	17.8617873333333	817.989214008923	-0.595496797133279	0.064442231854008	6.07617999591731e-21	5.10159440915211e-20	no sig	-
ENSG00000157890.19	MEGF11	1.398434	0.822909666666667	156.884891119856	1.318515229417	0.148555660566358	6.09459456769488e-21	5.11432919743005e-20	sig	-
ENSG00000198276.16	UCKL1	24.1450313333333	25.0189626666667	955.174195934236	0.5478280464178	0.0592325915780294	6.36607879214786e-21	5.33930282508631e-20	no sig	-
ENSG00000072840.13	EVC	6.340276	5.095063	957.875201285633	0.901532990542598	0.0986123519393841	6.4309945985043e-21	5.39087790958176e-20	no sig	-
ENSG00000174013.8	FBXO45	10.193641	22.7405666666667	901.867767621879	-0.543954493980798	0.0588693892503535	6.98088031821489e-21	5.84871520703206e-20	no sig	-
ENSG00000170876.8	TMEM43	26.6567993333333	52.0891316666667	1926.12713701246	-0.355012505066056	0.0381487774007275	7.01821539454256e-21	5.876869254622e-20	no sig	-
ENSG00000086504.18	MRPL28	62.2896366666667	131.207655	2033.47208438627	-0.462275788108299	0.0498915768385684	7.04054619912363e-21	5.89243587579152e-20	no sig	-
ENSG00000120063.10	GNA13	15.2353023333333	32.5382596666667	1593.4509362866	-0.480724203150678	0.0519404757695059	7.30093219050415e-21	6.10711539737816e-20	no sig	-
ENSG00000100347.15	SAMM50	80.2694046666667	93.5513626666667	2218.79882589965	0.380825504117772	0.040994840434774	7.47413833941171e-21	6.24868115626719e-20	no sig	-
ENSG00000020922.13	MRE11	34.6607163333333	37.1927386666667	2398.81018223151	0.500909972153827	0.0541908072995114	7.6564691815217e-21	6.39772127735535e-20	no sig	-
ENSG00000181722.17	ZBTB20	0.192037333333333	0.0693776666666667	133.279381459917	2.02564623186027	0.236252324897559	7.74849426384365e-21	6.47118415428427e-20	sig	-
ENSG00000067704.10	IARS2	98.537817	173.204111	6482.13510534273	-0.206591580945351	0.0221306265929891	8.21482167475075e-21	6.85700350816105e-20	no sig	-
ENSG00000166532.16	RIMKLB	25.0833706666667	26.138525	1349.8470819608	0.539759518139629	0.0585190260846304	8.22733479778865e-21	6.86381093220175e-20	no sig	-
ENSG00000118482.12	PHF3	13.5830563333333	28.4672526666667	2711.84083576784	-0.452030376966564	0.0488576904648384	8.27910409507595e-21	6.90334402337434e-20	no sig	-
ENSG00000106803.10	SEC61B	186.249324333333	470.630298666667	1320.76749771343	-0.716788536261441	0.0781084608518618	8.32377564908215e-21	6.93692011897846e-20	no sig	-
ENSG00000135124.16	P2RX4	9.55191233333333	8.08373666666667	354.869994047046	0.823523703579648	0.0900967028848726	8.66755280599609e-21	7.21959937848992e-20	no sig	-
ENSG00000112584.14	FAM120B	19.5740016666667	22.4208003333333	1538.08811847022	0.409042564697049	0.0441820533536201	9.08031835387715e-21	7.5594130228287e-20	no sig	-
ENSG00000073417.15	PDE8A	19.9195	21.3171706666667	1281.20773347586	0.501572196351372	0.0544377226972944	1.00878257301996e-20	8.39373180540799e-20	no sig	-
ENSG00000065809.14	FAM107B	15.434449	33.6757563333333	874.491782897593	-0.511569472958454	0.0555553375656236	1.02936575477529e-20	8.56047518662389e-20	no sig	-
ENSG00000204152.14	TIMM23B	22.9724526666667	18.5886533333333	699.91548498555	0.891331244927119	0.0980056940942498	1.03701558330529e-20	8.61954219136763e-20	no sig	-
ENSG00000175130.7	MARCKSL1	186.054538666667	368.282986666667	6645.91970184548	-0.375695813599309	0.0405892253851406	1.04262656577942e-20	8.661609197042e-20	no sig	-
ENSG00000157778.9	PSMG3	38.054204	86.3175893333333	1122.59915098726	-0.565563640953964	0.0615377382729449	1.04571310495479e-20	8.68267112079222e-20	no sig	-
ENSG00000106780.9	MEGF9	3.141316	8.38342766666667	623.789042745438	-0.790521660554302	0.0865828231944561	1.05387985905258e-20	8.74587021071507e-20	no sig	-
ENSG00000172732.12	MUS81	17.6271496666667	18.310611	899.620691346253	0.546537482342675	0.0594617911960763	1.09057201697202e-20	9.04560286431085e-20	no sig	-
ENSG00000177879.17	AP3S1	69.9106513333333	145.686812333333	1624.52164987076	-0.449014369573746	0.0487052348698719	1.13806520253838e-20	9.43456052904319e-20	no sig	-
ENSG00000083750.13	RRAGB	16.3268786666667	15.650362	487.28039585371	0.656288462768065	0.0716960052826849	1.18572155080489e-20	9.82446088728447e-20	no sig	-
ENSG00000056097.16	ZFR	52.999849	64.650273	3950.73200644527	0.320044951513734	0.0345569553191217	1.20215979713584e-20	9.95542532317908e-20	no sig	-
ENSG00000157557.13	ETS2	5.59409266666667	14.411372	469.762098416384	-0.742157460305131	0.0812882286574154	1.20581333467998e-20	9.98043396455298e-20	no sig	-
ENSG00000145375.9	SPATA5	7.68075166666667	7.578453	815.885649098173	0.618603905928152	0.0675247580271414	1.20702354518744e-20	9.98520370811308e-20	no sig	-
ENSG00000196187.12	TMEM63A	13.2710623333333	13.626578	1133.71759195633	0.561300628285406	0.0611812618443821	1.22818869722473e-20	1.01549607191531e-19	no sig	-
ENSG00000101849.18	TBL1X	10.4095023333333	21.6292116666667	1471.03668156993	-0.438853124902872	0.0476479770074656	1.27795833030771e-20	1.05553862929611e-19	no sig	-
ENSG00000169184.7	MN1	1.70346666666667	1.32878933333333	359.375302507329	0.935849910797587	0.103389081915712	1.27753900224377e-20	1.05553862929611e-19	no sig	-
ENSG00000185236.12	RAB11B	13.5738636666667	35.6693723333333	688.217927210031	-0.771662072027456	0.0846734758920812	1.29867915474083e-20	1.07209095211336e-19	no sig	-
ENSG00000184056.15	VPS33B	10.4722963333333	9.921744	511.320904818422	0.67275324122177	0.0736162662154862	1.31351819582902e-20	1.08377292312744e-19	no sig	-
ENSG00000109445.11	ZNF330	61.8093096666667	72.3474973333333	1746.71420866074	0.374637967190071	0.0406025958228963	1.37371717542099e-20	1.13284917434848e-19	no sig	-
ENSG00000183281.15	PLGLB1	3.08675166666667	0.740235333333333	48.9463396705497	2.62262444615911	0.294251190195201	1.37918158510283e-20	1.1367602902645e-19	sig	-
ENSG00000083168.11	KAT6A	9.057051	21.4187706666667	2496.64936989708	-0.617645859727663	0.0675529519900947	1.42904679138532e-20	1.17724456125054e-19	no sig	-
ENSG00000033100.17	CHPF2	5.49263333333333	14.197864	786.36457490367	-0.741202182426363	0.081425007374885	1.55099339681491e-20	1.27703591182602e-19	no sig	-
ENSG00000041982.16	TNC	1.366367	3.89128833333333	399.795629292241	-0.875190765672633	0.0966386563936481	1.56796945084533e-20	1.29033891432941e-19	no sig	-
ENSG00000101216.11	GMEB2	3.63406566666667	9.09503066666667	460.432798552943	-0.70404936824515	0.0772782730796208	1.58274209711803e-20	1.30181570609431e-19	no sig	-
ENSG00000135164.19	DMTF1	27.7679663333333	31.607495	2033.44307273745	0.416742859850551	0.0453273166010513	1.6061539580444e-20	1.32038261968463e-19	no sig	-
ENSG00000163755.9	HPS3	11.986845	12.0075636666667	791.880859020325	0.592477266846421	0.0648588120628903	1.63730372025979e-20	1.34528799675597e-19	no sig	-
ENSG00000168612.5	ZSWIM1	4.044329	11.655897	282.064872637846	-0.894789129402703	0.0989831011582347	1.69054534655883e-20	1.38830968475746e-19	no sig	-
ENSG00000027697.16	IFNGR1	33.5140486666667	74.8444236666667	1278.43399833304	-0.54486746300752	0.0595864739298334	1.69804933924895e-20	1.39374544775978e-19	no sig	-
ENSG00000103351.13	CLUAP1	12.374647	10.6816993333333	582.177866148358	0.795156705133295	0.0876055262517969	1.70293126234007e-20	1.39702449547492e-19	no sig	-
ENSG00000204842.18	ATXN2	21.4709026666667	24.840283	1788.43675661401	0.394242875089424	0.042870478613864	1.70691242667855e-20	1.39956156338437e-19	no sig	-
ENSG00000234719.9	NPIPB2	3.49941333333333	1.424224	69.0802109296654	1.82192003711433	0.215785130193989	1.73411729317698e-20	1.4211280689298e-19	sig	-
ENSG00000198830.11	HMGN2	422.728188666667	925.637976	12589.7875227941	-0.518555306903468	0.0566779979099441	1.74621614093522e-20	1.43029903462666e-19	no sig	-
ENSG00000188807.13	TMEM201	11.3999313333333	23.7023033333333	1295.26895048664	-0.442620481676406	0.0482505921007596	1.77866429987617e-20	1.45611961472711e-19	no sig	-
ENSG00000165841.11	CYP2C19	0.853385333333333	0.055818	34.0771096119182	4.3416623237203	0.479925299253995	1.78088200055665e-20	1.45717778653339e-19	sig	-
ENSG00000197694.18	SPTAN1	41.5084623333333	43.3111476666667	9416.5293753529	0.542424859716181	0.0593563180606256	1.80184749274491e-20	1.47356697083204e-19	no sig	-
ENSG00000226174.7	TEX22	1.43336933333333	0.506715	85.1066927653051	2.03070268458984	0.239546904316646	1.832136785479e-20	1.49756027545821e-19	sig	-
ENSG00000140470.15	ADAMTS17	1.85890666666667	1.23984666666667	201.098932392328	1.150342832211	0.129528850398183	1.86622815859224e-20	1.52463484055946e-19	sig	-
ENSG00000196912.13	ANKRD36B	12.5393023333333	8.06762433333333	1139.18741170416	1.20179000279593	0.135916162355456	1.88302663999357e-20	1.53756104751367e-19	sig	-
ENSG00000004534.15	RBM6	38.3188073333333	43.630937	3230.72732731653	0.415655999004371	0.0453003048758301	1.9149100233187e-20	1.56278485892709e-19	no sig	-
ENSG00000159184.8	HOXB13	3.86782266666667	10.3255313333333	351.481780219288	-0.788070611366597	0.0869501970639885	1.96018672168753e-20	1.59890735646299e-19	no sig	-
ENSG00000148690.12	FRA10AC1	36.7283936666667	41.2189623333333	1603.59741322004	0.433921603148085	0.0473412800572111	1.96597216779496e-20	1.60279646040054e-19	no sig	-
ENSG00000125835.20	SNRPB	305.789298333333	614.378700333333	6855.13635331735	-0.39690827592912	0.0432551452133437	2.03911714127804e-20	1.66156927533732e-19	no sig	-
ENSG00000107262.26	BAG1	42.3599636666667	41.5558096666667	1354.10508317273	0.619573587292893	0.0680717262157575	2.08352551916006e-20	1.69687747943589e-19	no sig	-
ENSG00000157881.16	PANK4	5.62251666666667	13.626725	551.204175226631	-0.65112379350757	0.071608318022413	2.10409923698056e-20	1.71274765280004e-19	no sig	-
ENSG00000185246.18	PRPF39	37.5847983333333	39.6283123333333	2043.85267921628	0.524540217837781	0.0574808159928538	2.13579358009363e-20	1.73764900206894e-19	no sig	-
ENSG00000182179.13	UBA7	0.598009666666667	0.119712666666667	39.8183857975295	2.87177743990488	0.320103841420575	2.16660660524874e-20	1.76180798344207e-19	sig	STAT2
ENSG00000012048.24	BRCA1	33.3982813333333	39.4637286666667	4121.85743015779	0.36447106413602	0.0397069028648028	2.22451890228933e-20	1.80796683333123e-19	no sig	-
ENSG00000127980.16	PEX1	14.5291966666667	15.4258143333333	1136.43681623508	0.513403399784163	0.0562885269726467	2.30118786824008e-20	1.86931460096181e-19	no sig	-
ENSG00000198551.10	ZNF627	7.14703566666667	5.12493466666667	294.828103677607	1.04680280448272	0.11729229972801	2.33399385173092e-20	1.89498645147494e-19	sig	-
ENSG00000174136.13	RGMB	3.840286	10.7504323333333	427.761435680634	-0.847181348393236	0.0938958446818591	2.36054913559169e-20	1.91555947628566e-19	no sig	-
ENSG00000148773.14	MKI67	23.197428	58.9346516666667	15412.0477876765	-0.714615928335486	0.0788399547049164	2.36412035234467e-20	1.91746960194547e-19	no sig	-
ENSG00000139684.15	ESD	101.338364333333	214.242857666667	1659.31205536116	-0.466089619911534	0.051039205284753	2.41036513272163e-20	1.95397124063296e-19	no sig	-
ENSG00000108679.13	LGALS3BP	6.596949	18.9999396666667	834.413203230046	-0.886730780887869	0.0985057883174556	2.4663448777531e-20	1.99832295110541e-19	no sig	-
ENSG00000155966.14	AFF2	0.802463666666667	0.22394	108.256207155744	2.39685164619366	0.275706092316131	2.48375634960259e-20	2.01139569473473e-19	sig	-
ENSG00000164902.14	PHAX	15.699887	33.836017	1376.8831858625	-0.490879268216694	0.0538347388108608	2.52605689186203e-20	2.04460031365462e-19	no sig	-
ENSG00000129028.9	THAP10	8.99099233333333	7.059682	258.896521682964	0.931362408808511	0.103728506109068	2.52920161350511e-20	2.04609422775136e-19	no sig	-
ENSG00000134986.14	NREP	18.8615186666667	42.5980513333333	753.254216162137	-0.562217634212644	0.0618105453001318	2.532291859138e-20	2.04754256023011e-19	no sig	-
ENSG00000179820.16	MYADM	1.403806	6.51536233333333	129.552284638077	-1.55278542018543	0.182312985133501	2.64881207869529e-20	2.14065875071983e-19	sig	RELA
ENSG00000139291.14	TMEM19	6.93363233333333	16.1555953333333	725.778284690728	-0.605368098338063	0.0666816886290927	2.6686960776383e-20	2.1556221496862e-19	no sig	-
ENSG00000176681.14	LRRC37A	4.991634	2.68577633333333	288.970476062876	1.4303308105811	0.166082506753836	2.7311862072487e-20	2.20496739878904e-19	sig	-
ENSG00000120458.13	MSANTD2	10.2672763333333	9.42832566666667	386.680021793636	0.713653923304124	0.0788723260160554	2.74120876558603e-20	2.21192516735377e-19	no sig	-
ENSG00000242616.4	GNG10	95.5482233333333	203.001555	1347.54587315114	-0.475319132379518	0.052148773057947	2.74391904122676e-20	2.21297843411995e-19	no sig	-
ENSG00000138768.15	USO1	65.187096	78.6517403333333	4336.54149336549	0.335335468892422	0.0365846863346927	2.7776878702586e-20	2.23906661435226e-19	no sig	-
ENSG00000149262.19	INTS4	25.6652096666667	27.1315933333333	1214.18122346472	0.520223601066496	0.0571787194465834	2.7809930727688e-20	2.24058423985582e-19	no sig	-
ENSG00000141258.13	SGSM2	14.3333856666667	16.394787	1995.93834047337	0.411110611905612	0.045004444814038	2.83641924660971e-20	2.28407155180724e-19	no sig	-
ENSG00000164251.5	F2RL1	2.239761	8.571341	236.235462203783	-1.27143285300853	0.145472522890624	2.86949025018605e-20	2.30952176447013e-19	sig	-
ENSG00000171488.15	LRRC8C	3.12728733333333	7.982824	455.656893614932	-0.726088611806503	0.0803244034393579	2.88115448530867e-20	2.31772544934101e-19	no sig	-
ENSG00000115421.13	PAPOLG	3.94989833333333	9.52257833333333	635.12144326827	-0.64700367118401	0.071436308197785	2.94928512151136e-20	2.37132159004214e-19	no sig	-
ENSG00000182704.8	TSKU	2.34136233333333	7.98825333333333	239.997105520397	-1.1138569421087	0.125801968886036	2.98311300491871e-20	2.39729657859565e-19	sig	RELA
ENSG00000109927.11	TECTA	0.84093	0.337131666666667	125.538683563113	1.85414844584164	0.2213645694782	3.05045398114344e-20	2.4501632155528e-19	sig	-
ENSG00000135597.19	REPS1	44.6434613333333	49.2208603333333	2162.49007903569	0.457248176453792	0.0501980970844753	3.07275818690656e-20	2.46682029571689e-19	no sig	-
ENSG00000144893.13	MED12L	5.72205333333333	4.82456	961.455349806809	0.834822174175107	0.0928206820746987	3.19468124050384e-20	2.56339399995803e-19	no sig	-
ENSG00000153561.13	RMND5A	28.311101	54.890917	3356.67951449222	-0.344409461251143	0.0376523844734182	3.20853349434912e-20	2.57319811962795e-19	no sig	-
ENSG00000100519.12	PSMC6	80.2770233333333	168.898496	2580.62359867872	-0.459976005564685	0.0505362420297109	3.24675085622117e-20	2.60252278556436e-19	no sig	-
ENSG00000162104.10	ADCY9	5.36262966666667	12.4962366666667	1639.7039637693	-0.596570974634676	0.0658806194819597	3.36983272920229e-20	2.69980851056283e-19	no sig	-
ENSG00000118985.16	ELL2	4.962713	12.0411823333333	726.75350830779	-0.6566679918934	0.0726660876647833	3.47332886699725e-20	2.78131179380141e-19	no sig	-
ENSG00000126883.19	NUP214	20.3832076666667	22.9391223333333	2805.16236802185	0.433745082452939	0.047643096997622	3.48158337622475e-20	2.78650506905061e-19	no sig	-
ENSG00000033050.9	ABCF2	24.9924823333333	49.323761	3150.54373263282	-0.368116848115515	0.0403425604198548	3.62917850213424e-20	2.90315848588707e-19	no sig	-
ENSG00000120656.14	TAF12	42.6384226666667	40.209068	931.936516501996	0.673634415163329	0.0746209320361231	3.63998788176315e-20	2.91032736678433e-19	no sig	-
ENSG00000213339.9	QTRT1	49.4349053333333	53.7809443333333	1352.19488908791	0.480205891609396	0.0528810860110126	3.68718683233273e-20	2.94656924383931e-19	no sig	-
ENSG00000106714.18	CNTNAP3	4.62671433333333	3.710893	643.738639794046	0.904914299230831	0.10120714774392	3.97333093073684e-20	3.17362756034665e-19	no sig	-
ENSG00000145907.16	G3BP1	162.875064666667	328.367634666667	8960.08379950707	-0.39834302026669	0.0437601332799819	3.9881958374601e-20	3.18388609406153e-19	no sig	-
ENSG00000135111.16	TBX3	9.46561066666667	21.1646933333333	1252.12336914136	-0.543969372578838	0.0601018860067738	4.01957086124572e-20	3.20730803624526e-19	no sig	-
ENSG00000204899.6	MZT1	116.314838666667	240.237384	2443.85375613951	-0.436051935532151	0.0479861748538754	4.03932544148826e-20	3.22143873563957e-19	no sig	-
ENSG00000119906.13	SLF2	14.8609263333333	30.6430816666667	2310.5049180452	-0.428795057872763	0.0471957735723896	4.20327704942786e-20	3.35049680189971e-19	no sig	-
ENSG00000119715.15	ESRRB	1.93172333333333	1.07111366666667	181.83472357811	1.38629919136757	0.161254150178812	4.32165017948777e-20	3.4431113797224e-19	sig	-
ENSG00000175106.17	TVP23C	9.295137	6.25196966666667	241.375837304774	1.13104140225837	0.128589296835788	4.51095852409544e-20	3.59211869125517e-19	sig	-
ENSG00000140299.14	BNIP2	17.025883	39.7330183333333	1241.03077489182	-0.600637258940664	0.0665771670230988	4.5396890744773e-20	3.61317042001476e-19	no sig	-
ENSG00000139517.9	LNX2	8.064798	7.97298666666667	503.607869031772	0.611123977555363	0.0677618028553831	4.54930940029529e-20	3.61899860424501e-19	no sig	-
ENSG00000089847.13	ANKRD24	1.34771466666667	0.751611333333333	186.666678196021	1.38282954468982	0.160935535427112	4.61335336128372e-20	3.66809332627864e-19	sig	-
ENSG00000121361.5	KCNJ8	1.833396	7.58416966666667	152.70955362862	-1.36971236859001	0.159241569568503	4.70183542536774e-20	3.73489767382019e-19	sig	-
ENSG00000166689.18	PLEKHA7	1.60695366666667	1.2213	206.246200787393	0.974301803440016	0.10961539811515	4.70211547659541e-20	3.73489767382019e-19	no sig	-
ENSG00000168356.13	SCN11A	0.931661333333333	0.346296666666667	58.4394087233923	1.97933469054423	0.237152935042352	4.7286045858871e-20	3.75404490082197e-19	sig	-
ENSG00000183943.6	PRKX	2.978592	7.361926	496.439909380413	-0.682216537680631	0.0758321112584403	4.73417688558117e-20	3.75657532114806e-19	no sig	-
ENSG00000196368.5	NUDT11	10.4491396666667	26.6627403333333	444.048713792771	-0.726439161193202	0.0808918366901321	4.92944594437219e-20	3.90955201761362e-19	no sig	-
ENSG00000184575.12	XPOT	71.926058	131.602573	8514.40912891104	-0.261692134704768	0.0286760100426535	5.06601264301068e-20	4.01584122496533e-19	no sig	-
ENSG00000240303.8	ACAD11	33.2440716666667	35.4932286666667	1667.28736100719	0.506540053853855	0.0560513055552442	5.07424527077107e-20	4.02034392655509e-19	no sig	-
ENSG00000154839.10	SKA1	13.0474523333333	31.5041723333333	615.441327927822	-0.647914146718303	0.0720425177335759	5.25764834467211e-20	4.16356053679892e-19	no sig	-
ENSG00000184206.13	GOLGA6L4	7.919608	8.17522366666667	783.458109438611	0.549823681888042	0.0609866467326942	5.46318516721688e-20	4.32415223963985e-19	no sig	-
ENSG00000158296.14	SLC13A3	14.280433	12.339942	538.771830038832	0.797589039937839	0.0891949229151027	5.74780032047181e-20	4.54714228265954e-19	no sig	-
ENSG00000171552.14	BCL2L1	5.31351966666667	15.4181403333333	452.852143783328	-0.898519500645858	0.100923874227069	5.7555147609741e-20	4.55095948795698e-19	no sig	-
ENSG00000184205.14	TSPYL2	6.552019	5.52535733333333	547.049115883803	0.828902801357694	0.0928176787235467	5.78771282430884e-20	4.57412266410881e-19	no sig	-
ENSG00000253276.5	CCDC71L	1.88983633333333	5.737863	395.951279353589	-0.956285753784397	0.107759577975478	5.80775246264388e-20	4.5876584272369e-19	no sig	-
ENSG00000143641.10	GALNT2	26.5663363333333	49.9117653333333	3090.62331475652	-0.297244851290408	0.0326662910253619	5.81927959137229e-20	4.59445979166441e-19	no sig	-
ENSG00000261794.2	GOLGA8H	2.57841766666667	2.060495	259.720123954989	0.904657634676607	0.101683471572706	5.93353169757556e-20	4.68231752347258e-19	no sig	-
ENSG00000157181.16	ODR4	23.2429293333333	23.93677	1355.91840655967	0.556865640338211	0.0618510369976211	5.98901133952068e-20	4.72373147765599e-19	no sig	-
ENSG00000137941.17	TTLL7	5.85197933333333	5.21521266666667	650.361070337096	0.757829692663405	0.0846900598299074	6.08234478721298e-20	4.79494558275233e-19	no sig	-
ENSG00000205269.6	TMEM170B	1.778312	5.05150333333333	358.371881779742	-0.86987892938074	0.0976405326676438	6.08572617079494e-20	4.79521125143527e-19	no sig	-
[truncated: 13,752 more rows]
