# Supplementary material for: The helicase domain of human Dicer prevents RNAi-independent activation of antiviral and inflammatory pathways
Source: EMBO J. 2024 Jan 29;43(5):7. doi: 10.1038/s44318-024-00035-2 (PMC10907635; doi:10.1038/s44318-024-00035-2)
Supplement: Supplementary file 10 — Source Data of EV and Appendix figures [file 44318_2024_35_MOESM10_ESM.zip › EMBOJ-2023-115792R2_SourceData_EV+Appendix/FigEV4/FigEV4B/Figure EV4B - vp-Salmon-N1-SINV-2-12hvsN1-mock-DESeq2-genelevel-230519.txt]

geneID	geneName	avgTPM_N1-SINV-2-12h	avgTPM_N1-mock	baseMean	log2FoldChange	lfcSE	pvalue	padj	avgTPM_WT-mock	sig	sigTargets
SINV-GFP_subgenomic_mRNA	SINV-GFP_subgenomic_mRNA	42636.2802586667	5.76508433333333	29407420.4463664	12.8681884206064	0.460701925786186	4.04647913661924e-172	5.55257867126892e-168	4.870685	sig	-
SINV-GFP_genomic_mRNA	SINV-GFP_genomic_mRNA	9417.77129033333	3.055333	27021758.3126388	11.612730415062	0.423799288539082	1.16647138752907e-165	8.00316018983698e-162	1.044489	sig	-
ENSG00000186480.13	INSIG1	117.169490666667	196.122453666667	2401.23470576559	-0.684410175071993	0.0434837768052675	2.92380153380478e-58	1.3373468215623e-54	77.297488	no sig	-
ENSG00000117318.9	ID3	165.810778666667	78.6866236666667	1329.45226545566	1.1096781248899	0.0718445222014523	1.28952379979684e-56	4.42371139520306e-53	105.673595666667	sig	-
ENSG00000044574.9	HSPA5	238.212542333333	318.977775	7373.77046560322	-0.36891598712452	0.0259919834075858	3.77031713359646e-48	1.03472583414421e-44	217.539248666667	no sig	-
ENSG00000204947.9	ZNF425	3.22136966666667	1.20575566666667	374.406536396641	1.44639638967959	0.103527758754591	8.99872890753764e-46	2.05800930115386e-42	0.779615	sig	-
ENSG00000170522.10	ELOVL6	15.8921563333333	23.9222866666667	1271.48396403737	-0.53344466835844	0.038833307360644	5.7540044591952e-45	1.12794927412967e-41	17.33969	no sig	-
ENSG00000099194.6	SCD	355.495789	486.152885	28653.5073076873	-0.397453786437558	0.0310482175118781	6.09340129366336e-40	1.04517065689561e-36	612.350796	no sig	-
ENSG00000067064.13	IDI1	135.698606333333	199.908435	2737.5885154919	-0.501146830047314	0.0395817941349935	7.26589940263544e-39	1.10780746225515e-35	153.240595666667	no sig	-
ENSG00000052802.13	MSMO1	81.0907423333333	124.672404666667	1040.86239178525	-0.560351525787279	0.0449387220943793	1.06303490681007e-37	1.45869649912478e-34	64.0574593333333	no sig	-
ENSG00000001630.18	CYP51A1	131.497801	166.160061666667	3378.87963487393	-0.284778644197364	0.0232698538119962	2.16873214564018e-36	2.70539477295223e-33	91.7275333333333	no sig	-
ENSG00000068366.21	ACSL4	71.645751	103.327724333333	3011.38016933929	-0.470367311975516	0.0399004670066243	2.57039298205832e-34	2.93924437498369e-31	53.4131253333333	no sig	-
ENSG00000186017.16	ZNF566	11.2208566666667	6.67869266666667	559.458406284724	0.767491703008046	0.0672627765717949	2.07735361765343e-33	2.19272664164926e-30	8.72145766666667	no sig	-
ENSG00000112245.13	PTP4A1	126.936561666667	172.172738	3521.72487928379	-0.384431019620583	0.0334770170164988	5.83557533061648e-33	5.71969747762281e-30	139.929676333333	no sig	-
ENSG00000104549.12	SQLE	84.914383	123.994665666667	2135.85614889271	-0.487157699103497	0.0429408830023105	5.05169179111774e-32	4.62128765051451e-29	86.6424663333333	no sig	-
ENSG00000134824.14	FADS2	30.5791933333333	46.543928	1446.74929703861	-0.543926073280995	0.0491017101819331	1.40067255781106e-30	1.20125180239271e-27	27.6580136666667	no sig	-
ENSG00000158805.12	ZNF276	31.4930053333333	24.5592983333333	2403.56895888024	0.392379467537866	0.0369387205622886	8.53299298169281e-29	6.88763115851698e-26	20.622347	no sig	-
ENSG00000100219.17	XBP1	66.541085	100.147645666667	2105.36301217867	-0.52670595322776	0.0504958285663332	1.40129751913187e-27	1.06825580875153e-24	106.978688333333	no sig	-
ENSG00000160051.12	IQCC	17.6735776666667	11.9602163333333	809.360591662723	0.588336086756638	0.0571554409569394	6.1514961835678e-27	4.44267529636407e-24	12.6547186666667	no sig	-
ENSG00000172201.12	ID4	35.515222	26.6790146666667	1140.3162350273	0.442748174683567	0.0434610364900398	1.00765155032544e-26	6.91349728678283e-24	41.6060156666667	no sig	-
ENSG00000172893.18	DHCR7	91.78379	121.296692333333	3036.57545630949	-0.344591730756361	0.0339184852125496	1.27481812735423e-26	8.33002587788318e-24	90.128742	no sig	-
ENSG00000013441.17	CLK1	52.508618	33.0378616666667	1012.21131326677	0.683029378496429	0.0675667301534801	1.5234515514362e-26	9.50218281309431e-24	30.3603793333333	no sig	-
ENSG00000068078.20	FGFR3	27.0874993333333	18.5221763333333	1815.38527380625	0.573499291378556	0.056304711721621	1.92253799212606e-26	1.14700288382408e-23	16.6929976666667	no sig	-
ENSG00000139190.17	VAMP1	16.5722103333333	11.6414016666667	629.368967207711	0.537750226896848	0.0536467753838885	9.46360513276974e-26	5.4108162346611e-23	9.58034566666667	no sig	-
ENSG00000103485.19	QPRT	29.4118416666667	51.417109	1246.35556472486	-0.724315598595755	0.0758495570950454	1.77356711404657e-24	9.73475517557883e-22	61.869287	no sig	-
ENSG00000113240.14	CLK4	25.5077336666667	16.7408406666667	476.526873217705	0.623213363595066	0.065348940655295	9.12807237530861e-24	4.81751573592249e-21	15.1197936666667	no sig	-
ENSG00000099860.9	GADD45B	11.2535843333333	6.055286	282.437032114911	0.904755894685888	0.100112059686427	1.63242454407323e-23	8.29634429398993e-21	5.05339733333333	no sig	-
ENSG00000117335.21	CD46	111.046120666667	144.967903333333	2973.30916137806	-0.326331942369095	0.0347484009882239	3.0868703537882e-23	1.51278696409577e-20	102.018904	no sig	-
ENSG00000102024.19	PLS3	451.248647666667	537.989320666667	17492.1296364112	-0.202561942742757	0.0208737638222712	3.23643713200711e-23	1.53139276984143e-20	540.640137	no sig	-
ENSG00000129173.13	E2F8	15.999587	11.517178	595.757124606928	0.496262752527973	0.0533464485635569	8.31742245454686e-23	3.80438903070973e-20	11.0282493333333	no sig	-
ENSG00000146834.15	MEPCE	63.711097	53.18505	2152.18359549963	0.293555970653772	0.0320492390887271	4.87393987271464e-22	2.1574259010771e-19	43.6469376666667	no sig	-
ENSG00000204388.7	HSPA1B	422.752659333333	687.891506	16247.4553686022	-0.62459021073423	0.0693112064154822	1.17363030042484e-21	5.03267343200929e-19	331.910654666667	no sig	-
ENSG00000170348.9	TMED10	119.868223	143.955086333333	4023.87008409498	-0.21186106052644	0.0227882095784803	1.25711866091665e-21	5.22732795912068e-19	126.658727	no sig	-
ENSG00000112972.15	HMGCS1	74.424781	108.808575	2708.17361245795	-0.480922667740965	0.053634475383973	1.64068534653215e-21	6.62161303679829e-19	75.5697893333333	no sig	-
ENSG00000253719.4	ATXN7L3B	46.2758496666667	56.0930696666667	2762.73006995771	-0.224234805113837	0.0244704652510826	3.08923393816793e-21	1.21115623141544e-18	50.7772556666667	no sig	-
ENSG00000072274.14	TFRC	90.8169523333333	129.786224333333	4601.96015304577	-0.449562107171082	0.0508106110405704	3.9009564547351e-21	1.48691456866319e-18	93.7468033333333	no sig	-
ENSG00000012660.14	ELOVL5	123.984726	160.852030333333	2570.57791295518	-0.315383403938428	0.0359475541652934	1.07206964642767e-20	3.97592964548121e-18	118.136405333333	no sig	-
ENSG00000115884.11	SDC1	13.6296743333333	20.085348	486.710626638046	-0.491042519410961	0.0564488594725506	1.87351564492205e-20	6.76536359990012e-18	6.28894733333333	no sig	-
ENSG00000181222.19	POLR2A	123.323611666667	93.5118796666667	15596.2588559171	0.425261118052291	0.0491880080418682	2.04334884057443e-20	7.1894443052211e-18	106.335521	no sig	-
ENSG00000243716.12	NPIPB5	48.492198	37.666211	4364.13547897491	0.39165326157492	0.0460249999817804	6.14397674128031e-20	2.10769122109621e-17	37.801694	no sig	-
ENSG00000183010.17	PYCR1	86.7460926666667	115.422152333333	3203.74756195025	-0.349863287071043	0.0412203636603524	8.64516762170076e-20	2.89339000256043e-17	130.516425666667	no sig	-
ENSG00000184575.12	XPOT	129.468090333333	157.551002666667	8514.40912891104	-0.228617040983272	0.0263410569793533	2.15688351156968e-19	7.04684655851409e-17	131.602573	no sig	-
ENSG00000157224.16	CLDN12	39.8788886666667	53.705699	966.501461810358	-0.366448821900301	0.0438444893909621	2.36470513793314e-19	7.54615904714384e-17	37.987969	no sig	-
ENSG00000239306.5	RBM14	109.011471	79.1321446666667	3454.89060429625	0.483955812359954	0.0576505624203069	2.43548077711859e-19	7.5953789144594e-17	86.4114676666667	no sig	-
ENSG00000196689.13	TRPV1	7.08840733333333	5.067395	732.117539946294	0.504572615963579	0.0603091576290107	3.46313678271851e-19	1.05602584294363e-16	6.359166	no sig	-
ENSG00000162231.14	NXF1	71.3008783333333	60.1832373333333	3180.07158397455	0.277117848185959	0.0327730021854014	3.86552916951063e-19	1.12857002689415e-16	56.576279	no sig	-
ENSG00000164099.3	PRSS12	9.53031466666667	14.1667296666667	540.521524478323	-0.500485122924804	0.0599262301830789	3.83490653439917e-19	1.12857002689415e-16	5.88686133333333	no sig	-
ENSG00000151247.13	EIF4E	143.292763	186.291223333333	2103.46784376792	-0.316786744958152	0.0381805611980909	6.50709623246304e-19	1.86021613545537e-16	165.403414666667	no sig	-
ENSG00000082458.12	DLG3	17.1722543333333	23.6958323333333	1206.41139636346	-0.398090796722705	0.0484380001333908	7.22430016080959e-19	2.023098914421e-16	17.958158	no sig	-
ENSG00000124762.14	CDKN1A	12.133727	21.588473	425.41098053537	-0.736148476225754	0.0916274837001238	9.45362717502992e-19	2.59445344191521e-16	13.247727	no sig	-
ENSG00000187634.13	SAMD11	18.2317526666667	12.395385	1076.36350776273	0.569213275359377	0.0692366384535732	1.34863521300301e-18	3.62862203780926e-16	13.735828	no sig	-
ENSG00000277149.5	TYW1B	2.66422933333333	1.31142766666667	216.888560223695	1.02664004632496	0.132155397221343	1.94086032351784e-18	5.12163179986764e-16	1.11158466666667	sig	-
ENSG00000075089.10	ACTR6	67.934502	91.2410143333333	1066.42311594859	-0.361262487474141	0.0447982869556676	2.80415885441856e-18	7.26012600006256e-16	72.48976	no sig	-
ENSG00000128641.19	MYO1B	26.1130276666667	34.226768	1952.36196038557	-0.327832402914583	0.0406233852555777	3.6585982687438e-18	9.29690471179673e-16	31.105693	no sig	-
ENSG00000154429.11	CCSAP	40.597231	50.6325253333333	1647.58089056374	-0.261002881328676	0.0318778763608602	5.70488099623579e-18	1.42331594600632e-15	38.850676	no sig	-
ENSG00000138413.14	IDH1	85.9705193333333	112.098726666667	1997.50247849637	-0.319738964015647	0.0398315585682962	5.83234436053029e-18	1.4291326663428e-15	76.9674296666667	no sig	-
ENSG00000118971.9	CCND2	26.86955	37.2878163333333	2097.05776750886	-0.404663600933181	0.0508549207655546	6.17297989201983e-18	1.48606368558414e-15	25.0643563333333	no sig	-
ENSG00000119138.5	KLF9	7.320925	11.828835	570.549866066333	-0.607215375870219	0.0758725498037856	6.86321929458537e-18	1.62374302000518e-15	15.8317503333333	no sig	-
ENSG00000168672.4	LRATD2	44.304841	62.302972	2652.21409498409	-0.423208378700888	0.0533680816570048	8.04019423733131e-18	1.86995839533322e-15	59.6913903333333	no sig	-
ENSG00000105708.9	ZNF14	5.91650633333333	3.39994533333333	277.329038161922	0.786905493145039	0.102905907915999	8.44734080882009e-18	1.93190684297716e-15	5.236894	no sig	-
ENSG00000122884.13	P4HA1	36.727498	48.726974	1565.94407363368	-0.344444859339031	0.0439071656095875	1.87542939936099e-17	4.21879380623468e-15	35.6990813333333	no sig	-
ENSG00000106829.20	TLE4	36.355968	45.38196	1899.17399871507	-0.261137663607694	0.0325152844510808	2.05995702595613e-17	4.48678258891587e-15	31.492094	no sig	-
ENSG00000136997.21	MYC	52.898768	79.1916863333333	1537.36515384543	-0.507004627619839	0.0644613226590949	2.04612110037485e-17	4.48678258891587e-15	114.341652666667	no sig	-
ENSG00000137955.16	RABGGTB	190.873994	247.079774333333	1613.00203118459	-0.309469626572922	0.0392540915008049	2.21259837403058e-17	4.74394920131995e-15	242.763300333333	no sig	-
ENSG00000182831.12	C16orf72	28.2346876666667	22.773141	1669.8617999812	0.337026306810288	0.0434176308112009	3.8968138790699e-17	8.22647385363034e-15	20.5443886666667	no sig	-
ENSG00000025039.15	RRAGD	20.798822	27.8409736666667	908.831550781875	-0.355665010843638	0.0459692746180638	4.01938989745151e-17	8.35667699588327e-15	13.800982	no sig	-
ENSG00000274523.5	RCC1L	54.2186263333333	44.4074803333333	1495.3069475876	0.316635026537095	0.040855422368537	5.67527099408466e-17	1.16232938180343e-14	36.949898	no sig	-
ENSG00000108349.17	CASC3	68.3983423333333	61.3656983333333	3950.94562023301	0.194655999203575	0.023963029561698	6.11489159520068e-17	1.23394915396094e-14	67.0584876666667	no sig	-
ENSG00000134986.14	NREP	41.8606506666667	55.8191633333333	753.254216162137	-0.349314100719608	0.0455690923937981	7.39006348533922e-17	1.46965871225833e-14	42.5980513333333	no sig	-
ENSG00000125386.16	FAM193A	11.394346	9.00173966666667	1383.36939301258	0.365760265656797	0.0479088053911808	8.42632722426274e-17	1.65180088816191e-14	8.963863	no sig	-
ENSG00000169504.15	CLIC4	119.886648333333	144.627437	4904.21454344221	-0.215899123533925	0.0269464733188874	8.67906494104956e-17	1.67738210029693e-14	136.286377333333	no sig	-
ENSG00000238083.9	LRRC37A2	7.12031733333333	4.88170766666667	1151.73612360257	0.554897654766428	0.0723490715420253	1.05750262980522e-16	2.01542376197045e-14	4.91816833333333	no sig	-
ENSG00000157514.18	TSC22D3	61.6123533333333	101.496608666667	2466.86011546624	-0.628948496106642	0.0829357695782049	1.49677892888504e-16	2.813534309885e-14	187.996872333333	no sig	-
ENSG00000005020.13	SKAP2	44.1788696666667	56.077615	1621.63403820849	-0.281687747665041	0.0365399600276576	1.59433452961991e-16	2.95641329938437e-14	29.1492836666667	no sig	-
ENSG00000186834.4	HEXIM1	43.6443953333333	34.6414436666667	2098.95181167807	0.356963351195123	0.047251661858255	1.64790095963787e-16	3.00395311194503e-14	33.7384306666667	no sig	-
ENSG00000204172.12	AGAP9	52.7189716666667	43.910743	2335.500141848	0.294066698890817	0.0383524023965648	1.66375482078285e-16	3.00395311194503e-14	44.2441643333333	no sig	-
ENSG00000177879.17	AP3S1	157.075972	202.602836333333	1624.52164987076	-0.303504098697558	0.039840277470082	2.01712029680675e-16	3.59466554711457e-14	145.686812333333	no sig	-
ENSG00000010295.20	IFFO1	21.7688433333333	17.115587	1168.57667095164	0.370152625156126	0.0494650580440447	2.6429921557717e-16	4.64963312326915e-14	15.3970766666667	no sig	-
ENSG00000143164.16	DCAF6	56.7703423333333	68.375571	2618.49005456056	-0.213443588902376	0.0271323727014903	2.9930423082375e-16	5.19880082957406e-14	47.6733156666667	no sig	-
ENSG00000114166.8	KAT2B	19.804094	25.4243033333333	928.710690230324	-0.297060791573345	0.0392955700973618	3.60676967232578e-16	6.18651168045679e-14	12.461748	no sig	-
ENSG00000019549.13	SNAI2	68.972264	99.9464723333333	1092.35052789352	-0.460362482815829	0.0619929945251344	4.66132462411069e-16	7.896629196549e-14	63.76114	no sig	-
ENSG00000116133.13	DHCR24	125.889458	154.963088	6901.31424180524	-0.241418143648549	0.0313771435269903	5.30816168327643e-16	8.88275544120965e-14	128.817118333333	no sig	-
ENSG00000186468.13	RPS23	2951.224041	3731.84218266667	17536.5274747601	-0.276731164569345	0.0368493248604067	8.43662049525749e-16	1.3947868245292e-13	4656.95093933333	no sig	-
ENSG00000197774.14	EME2	12.2134886666667	9.44369633333333	1732.08532046748	0.392806976551808	0.0539132274199518	1.09684448425884e-15	1.79177381107141e-13	7.614239	no sig	-
ENSG00000149948.14	HMGA2	25.119201	32.2671596666667	1344.71380253235	-0.297814299748197	0.0404478912593333	1.58822558120523e-15	2.56395663827037e-13	46.1177116666667	no sig	-
ENSG00000277586.4	NEFL	9.24597966666667	13.1546753333333	469.650658893761	-0.433865851673532	0.0599509324766613	1.67735929136678e-15	2.67636327862035e-13	9.19128933333333	no sig	-
ENSG00000120693.14	SMAD9	10.9528906666667	8.231868	500.985185746109	0.429347032644215	0.0595305699930382	1.98001429628518e-15	3.12296047972704e-13	6.76689766666667	no sig	-
ENSG00000152558.15	TMEM123	181.50277	216.451555333333	5123.39754706273	-0.200275484920924	0.0263584623308697	3.48838953724795e-15	5.43950923069505e-13	157.740241666667	no sig	-
ENSG00000072042.13	RDH11	94.8188606666667	112.351038666667	2565.85777377692	-0.191620213613986	0.0251377491874084	3.57673732692619e-15	5.51460557304284e-13	93.010291	no sig	-
ENSG00000177606.8	JUN	146.333904	217.213074333333	6578.2070664801	-0.489986941834542	0.0684950439027937	3.93322148173712e-15	5.99685168582186e-13	124.326493666667	no sig	-
ENSG00000215012.9	RTL10	19.304139	14.8493513333333	1977.8591220427	0.397308343771851	0.056230324139551	5.44087350280703e-15	8.2043589236833e-13	15.8404216666667	no sig	-
ENSG00000147852.17	VLDLR	1.456745	3.23513166666667	121.846185426045	-1.04168038009445	0.15515270618062	5.60494067841743e-15	8.35989086839609e-13	2.074854	sig	-
ENSG00000099783.12	HNRNPM	377.471331333333	339.571068666667	16582.2457506093	0.190645532068217	0.0252050617761023	5.77109456430887e-15	8.51515694746734e-13	346.428315333333	no sig	-
ENSG00000105976.16	MET	21.2289733333333	27.2025123333333	1312.28698562868	-0.292347191663736	0.0406810632575647	6.62386178655934e-15	9.66942887608163e-13	13.2089793333333	no sig	-
ENSG00000173334.4	TRIB1	7.76622666666667	13.278894	282.549570299417	-0.669426280274642	0.0962476311689327	8.82024557443149e-15	1.27401483970894e-12	7.826815	no sig	-
ENSG00000155368.18	DBI	391.173728	513.576353	1832.08260748583	-0.324660773365734	0.0459929498649504	9.34083790441309e-15	1.33515601796205e-12	439.950518333333	no sig	-
ENSG00000189241.8	TSPYL1	113.157988333333	135.938234666667	5955.66550425007	-0.209038148156529	0.0281091784063353	9.51335548562572e-15	1.34579653581192e-12	151.405189	no sig	-
ENSG00000128563.13	PRKRIP1	21.7477346666667	17.5267463333333	1517.65773642006	0.333741505180854	0.0476373916257929	1.21269454190362e-14	1.69801984734709e-12	14.267028	no sig	-
ENSG00000163624.6	CDS1	19.671028	26.748752	655.541643687822	-0.372216791994591	0.0534933037169729	1.24343317759567e-14	1.72347374373411e-12	14.5004283333333	no sig	-
ENSG00000143933.20	CALM2	847.689464	1000.91556466667	6184.61103601956	-0.18635812928066	0.0250619316512134	1.69126144218502e-14	2.32074895096629e-12	719.437495	no sig	-
ENSG00000198231.14	DDX42	65.779637	57.9396556666667	4202.38252768934	0.217418915723571	0.0296856591217502	1.76237709702075e-14	2.39438995300185e-12	55.2452113333333	no sig	-
ENSG00000131473.17	ACLY	313.416636	366.363364333333	18306.4197927432	-0.173026250868739	0.0232336526932409	2.08563603527754e-14	2.8057938898116e-12	253.672441333333	no sig	-
ENSG00000141424.13	SLC39A6	103.672044	125.354894333333	3437.2525952756	-0.216987843631772	0.0297650849270538	2.29612151780239e-14	3.05896888031887e-12	85.2164646666667	no sig	-
ENSG00000165684.6	SNAPC4	16.3947453333333	13.965828	1981.02093808628	0.260171603072067	0.0366779705052548	2.88567119894168e-14	3.80742117229594e-12	14.4443556666667	no sig	-
ENSG00000141682.12	PMAIP1	116.872006666667	155.220671666667	1297.30915477167	-0.339785670311102	0.0495625312596992	3.28085955432619e-14	4.28761474328229e-12	106.809749666667	no sig	-
ENSG00000105085.11	MED26	9.30104	7.04604833333333	523.268754496566	0.415814872765693	0.0612179839968237	3.75421827278929e-14	4.85994180558629e-12	7.14396633333333	no sig	-
ENSG00000110880.11	CORO1C	69.7666586666667	84.095804	3322.3468981525	-0.21300715867308	0.0295026657618139	4.29241536216837e-14	5.45375218515504e-12	77.7275293333333	no sig	-
ENSG00000166436.17	TRIM66	7.84868366666667	5.54802166666667	1343.4998760544	0.507475428246522	0.074398899244402	4.27164481603737e-14	5.45375218515504e-12	5.56043833333333	no sig	-
ENSG00000104936.20	DMPK	14.917943	11.8147396666667	812.968902428765	0.358533911208531	0.0528343712396542	4.50661408373533e-14	5.67337233550607e-12	9.14508333333333	no sig	-
ENSG00000138821.14	SLC39A8	58.0043083333333	73.9430536666667	1621.58785837678	-0.285147398818633	0.0411599630714548	5.02966269196785e-14	6.27427558719844e-12	37.2859856666667	no sig	-
ENSG00000143815.15	LBR	264.769927	307.278619	7636.34944029063	-0.163720010421934	0.0223448194230825	6.19994953987592e-14	7.66447816091688e-12	306.001953333333	no sig	-
ENSG00000105486.15	LIG1	36.3120063333333	30.86528	2411.90898000007	0.26304732064346	0.0377676711738176	6.71635835572012e-14	8.22873833546352e-12	23.684909	no sig	-
ENSG00000077092.20	RARB	5.958786	10.5787963333333	230.32560852112	-0.711360218258215	0.108750305361484	7.84503148242221e-14	9.52650637184049e-12	7.79210666666667	no sig	-
ENSG00000134970.14	TMED7	55.6680976666667	71.0701906666667	1345.60811072159	-0.286135454774951	0.0417669021261814	8.46333662088385e-14	1.0187184658927e-11	57.4575493333333	no sig	-
ENSG00000257335.8	MGAM	0.223898	0.0609613333333333	213.883551044238	1.80731849664914	0.259800759395497	1.57775404900404e-13	1.88260357047248e-11	0.135698	sig	-
ENSG00000197763.20	TXNRD3	26.70666	21.8282573333333	821.464676727637	0.314149573795678	0.0470869480314825	1.67777490401306e-13	1.98469200283338e-11	13.3613076666667	no sig	-
ENSG00000104267.10	CA2	148.742592333333	194.740682	1842.95404851141	-0.319059050937016	0.0479637878888367	1.77159753603687e-13	2.07776593072631e-11	163.547352666667	no sig	-
ENSG00000113328.19	CCNG1	242.127965	294.275396	5199.12207744207	-0.222735763829427	0.0319110187156607	1.85832622337788e-13	2.14285314598245e-11	261.299913666667	no sig	-
ENSG00000142657.21	PGD	148.527820666667	176.538010333333	4564.62964402509	-0.194478958615667	0.0274483014718003	1.848997697891e-13	2.14285314598245e-11	170.182581	no sig	-
ENSG00000162066.16	AMDHD2	14.8468763333333	11.7816753333333	907.278510949061	0.353296097551575	0.0536775413559262	1.89811893288795e-13	2.17049899975737e-11	11.4004226666667	no sig	-
ENSG00000146281.6	PM20D2	67.5307513333333	83.1961116666667	3094.91139760279	-0.23958037474314	0.0346855488490588	1.93311113770504e-13	2.19224388690815e-11	63.7329746666667	no sig	-
ENSG00000198799.12	LRIG2	10.9564656666667	8.746757	1446.51769912265	0.342996718048058	0.0523702650569003	2.59992418437152e-13	2.92427538179885e-11	9.00529633333333	no sig	-
ENSG00000121101.16	TEX14	0.791972333333333	0.327400666666667	269.483099902379	1.24244823106644	0.193723979680462	3.44692762662798e-13	3.84542608882838e-11	0.470979	sig	-
ENSG00000114251.15	WNT5A	17.0825903333333	22.482789	791.480101617336	-0.324457148237447	0.0497432346613871	3.92102648417098e-13	4.30434603326354e-11	15.098752	no sig	-
ENSG00000185658.14	BRWD1	37.9322103333333	49.2832753333333	3677.66777760102	-0.307958414661108	0.0469227372628641	3.91038974904789e-13	4.30434603326354e-11	31.2525533333333	no sig	-
ENSG00000120149.9	MSX2	16.543198	10.965355	254.92199977008	0.582479958778392	0.0899649625812038	4.25506039425543e-13	4.6339633912677e-11	10.0094026666667	no sig	-
ENSG00000182175.15	RGMA	10.476874	15.1244653333333	565.974672106057	-0.44665868596946	0.0695832012238157	4.87538195104742e-13	5.26771583718683e-11	21.145925	no sig	-
ENSG00000072041.18	SLC6A15	56.0572333333333	69.5685616666667	1843.79549373644	-0.248306739320064	0.036990083381997	5.8416612999061e-13	6.26244346541497e-11	50.848171	no sig	-
ENSG00000116017.11	ARID3A	4.89514933333333	7.01102566666667	648.197070149421	-0.437261335520418	0.0687305916108993	6.8651970845884e-13	7.30265382904822e-11	11.1694393333333	no sig	-
ENSG00000136811.17	ODF2	35.504312	30.722996	2186.8962151779	0.238264409444933	0.0354447775857921	7.26030671685091e-13	7.66353298220217e-11	30.188474	no sig	-
ENSG00000134755.18	DSC2	13.6374606666667	18.292855	708.002953218214	-0.348897484919688	0.0547628501992567	8.00989445752326e-13	8.39021158367437e-11	10.198375	no sig	-
ENSG00000101695.9	RNF125	16.883401	22.990634	894.693016786078	-0.3680560901383	0.0583708102452088	1.0621842543546e-12	1.10418881350408e-10	16.8583923333333	no sig	-
ENSG00000177697.19	CD151	86.0162363333333	102.796073333333	2108.86047467516	-0.200172241534654	0.0293848861863544	1.10564144129161e-12	1.14072269604538e-10	101.768763	no sig	-
ENSG00000133639.6	BTG1	18.9744366666667	25.2612303333333	765.143917282062	-0.339027204208714	0.0535308697063578	1.13547355337275e-12	1.16275881338663e-10	27.5082903333333	no sig	-
ENSG00000162298.19	SYVN1	23.1632496666667	29.3490623333333	893.048900490064	-0.274939696120089	0.0422990907559332	1.2177973211769e-12	1.23782332156959e-10	22.975054	no sig	-
ENSG00000144560.16	VGLL4	22.068585	28.9335346666667	880.229309758678	-0.318895180228522	0.0501468714409469	1.25914273518621e-12	1.27043798619303e-10	18.4422153333333	no sig	-
ENSG00000140983.15	RHOT2	60.2443456666667	53.8629823333333	3086.97347135016	0.197308254414748	0.0290173201895265	1.29543856090386e-12	1.29751882720604e-10	50.6918273333333	no sig	-
ENSG00000284906.3	ENSG00000284906	9.16585166666667	7.41419866666667	1254.03264651011	0.324816471776373	0.0512483546714727	1.32216647339697e-12	1.31469335854734e-10	7.01533833333333	no sig	-
ENSG00000149177.15	PTPRJ	3.56672466666667	5.25732533333333	402.961552837653	-0.46915146420597	0.0748185482491441	1.35003818950636e-12	1.33274993067671e-10	4.195086	no sig	-
ENSG00000155592.16	ZKSCAN2	6.491283	5.11596466666667	540.552286226355	0.358789445501776	0.057223305446959	1.42072108354354e-12	1.39250962202746e-10	5.25258766666667	no sig	-
ENSG00000137285.11	TUBB2B	48.0040283333333	61.0652686666667	1768.95196116151	-0.279866422873111	0.0433566285618458	1.45669782833486e-12	1.41764592910716e-10	69.348683	no sig	-
ENSG00000182389.20	CACNB4	9.08595433333333	12.883493	771.645290988805	-0.422985079047075	0.0681023603547949	1.74726084252151e-12	1.68844459725916e-10	7.89530666666667	no sig	-
ENSG00000143384.14	MCL1	133.733011666667	153.954473333333	4868.74749456433	-0.152035224680462	0.0220808773377139	1.86813104627938e-12	1.79262197321997e-10	114.139455	no sig	-
ENSG00000077943.8	ITGA8	15.1691213333333	21.465386	1029.47391613353	-0.418715044561631	0.0676524636042392	1.9962406914005e-12	1.90225102551373e-10	6.34452233333333	no sig	-
ENSG00000181104.7	F2R	22.841841	31.6347556666667	697.508480417823	-0.390726029847025	0.0631196482723905	2.02514092040522e-12	1.91648163515865e-10	22.2856476666667	no sig	-
ENSG00000092421.17	SEMA6A	9.095211	12.2998623333333	622.959941763832	-0.358668056644843	0.05784106218807	2.21370975493978e-12	2.08058392173176e-10	5.475564	no sig	-
ENSG00000109184.15	DCUN1D4	42.560911	54.8760496666667	1405.37726194029	-0.295970754246996	0.0467206206627324	2.24102944694138e-12	2.09193238577752e-10	44.71928	no sig	-
ENSG00000180694.14	TMEM64	38.7221256666667	51.5832016666667	986.678220338621	-0.338645903586203	0.0543910458503798	2.28010704959617e-12	2.11402898206477e-10	21.342964	no sig	-
ENSG00000150593.18	PDCD4	86.5436483333333	103.720077	3612.84549565017	-0.204215577678231	0.0305583282438166	2.42139459396404e-12	2.22995816230702e-10	99.3230316666667	no sig	-
ENSG00000164023.15	SGMS2	15.7627743333333	21.9058556666667	632.171342152197	-0.393619295180888	0.0639793285860869	2.55604263263219e-12	2.33826780033192e-10	7.76200833333333	no sig	-
ENSG00000166803.14	PCLAF	335.400080666667	422.066050666667	1971.10488321874	-0.265390224542592	0.041336091311863	2.62788598809679e-12	2.38806963765988e-10	375.866319666667	no sig	-
ENSG00000159873.10	CCDC117	92.1468466666667	111.005175	3322.20937183337	-0.210470654850217	0.0317482894666987	2.94973419036896e-12	2.66291135264756e-10	95.463513	no sig	-
ENSG00000087087.20	SRRT	88.57424	79.6748313333333	5346.03023632627	0.188144494517904	0.0280549263691601	3.07831986798592e-12	2.76083040709169e-10	60.0902293333333	no sig	-
ENSG00000131778.20	CHD1L	92.9711896666667	84.748864	4136.78677066792	0.171327780500258	0.0254049728952398	3.4582192356606e-12	3.06152802269256e-10	74.4226696666667	no sig	-
ENSG00000145685.14	LHFPL2	8.705317	11.9625793333333	469.929632105313	-0.37897632905575	0.0620085214203576	3.45406480560855e-12	3.06152802269256e-10	8.330026	no sig	-
ENSG00000152952.12	PLOD2	64.8434816666667	82.389056	2233.71209841722	-0.277659847633208	0.0438789804529168	3.53723912311359e-12	3.11140995175414e-10	59.2730603333333	no sig	-
ENSG00000109111.15	SUPT6H	44.7142983333333	38.7430853333333	6268.90241217999	0.235863432085197	0.0363183560897462	3.61045392534323e-12	3.15558272379362e-10	39.49336	no sig	-
ENSG00000131845.15	ZNF304	9.61599266666667	7.20011166666667	581.890823598249	0.424646314398683	0.069767322637687	3.80186926708238e-12	3.3018512710699e-10	8.345172	no sig	-
ENSG00000187772.8	LIN28B	42.4395563333333	54.391634	2332.60769951443	-0.288482979230971	0.0460124032152217	4.01484282875667e-12	3.46488511296849e-10	66.421647	no sig	-
ENSG00000110911.17	SLC11A2	28.7927816666667	35.7686573333333	917.110929419288	-0.248542712801532	0.0387366125004303	4.2450704592226e-12	3.63143877241653e-10	25.643307	no sig	-
ENSG00000155304.6	HSPA13	52.9220296666667	73.245061	1534.412641138	-0.388396783927682	0.0639582935669627	4.26076113073212e-12	3.63143877241653e-10	64.3924623333333	no sig	-
ENSG00000263956.8	NBPF11	13.018269	10.52209	1303.08279366681	0.323927930393465	0.0526256727999261	4.34365742817889e-12	3.67923871786857e-10	9.91927266666667	no sig	-
ENSG00000059769.20	DNAJC25	21.489031	16.8813903333333	735.186133974375	0.364566549497856	0.0602119367359882	5.33314525035962e-12	4.43523752275362e-10	15.931263	no sig	-
ENSG00000143748.18	NVL	55.5405456666667	48.496139	2736.66200340679	0.225963685781371	0.0348823840533586	5.31103727196972e-12	4.43523752275362e-10	47.4677833333333	no sig	-
ENSG00000150051.14	MKX	10.6423923333333	15.2097236666667	318.070179258341	-0.428786347783771	0.0710761991190071	5.31700749005727e-12	4.43523752275362e-10	6.84503733333333	no sig	-
ENSG00000110031.13	LPXN	6.08816566666667	3.54305933333333	156.440981882674	0.734959649245147	0.126977111790687	5.76897703547409e-12	4.7687893301672e-10	2.76410833333333	no sig	-
ENSG00000136295.15	TTYH3	38.180204	45.175423	2262.65386602328	-0.187247206841621	0.0283108692246481	5.88167560037251e-12	4.83283548433003e-10	26.078393	no sig	-
ENSG00000145730.21	PAM	41.8826956666667	52.0567446666667	1780.3206769631	-0.248784523558294	0.0391404185146196	6.24200805970233e-12	5.09838301162115e-10	28.0127003333333	no sig	-
ENSG00000174442.12	ZWILCH	63.0087883333333	74.6899606666667	2194.70124675393	-0.189660114538127	0.0288108677621819	6.84299678885543e-12	5.55618946370853e-10	58.592401	no sig	-
ENSG00000133706.19	LARS1	141.870071	165.112395	9607.72622762915	-0.166188751191179	0.0249709240284248	7.02561101153207e-12	5.6709079000143e-10	150.416095	no sig	-
ENSG00000198182.13	ZNF607	9.34931866666667	7.18680566666667	553.76886843945	0.390708072019772	0.0654774103888101	8.11539448864002e-12	6.51224813877885e-10	9.91260133333333	no sig	-
ENSG00000091986.16	CCDC80	2.91915966666667	4.51707566666667	327.505024018342	-0.528372191354995	0.088301388511532	8.90640444506943e-12	7.10544661600249e-10	3.49022433333333	no sig	-
ENSG00000008282.9	SYPL1	116.441292333333	144.999666333333	1240.55532551034	-0.251506981673413	0.0400388590498412	9.38932986776824e-12	7.44742106621479e-10	78.4541693333333	no sig	-
ENSG00000130164.14	LDLR	20.1680816666667	24.587352	1200.11054457914	-0.224130905985657	0.0350938475097195	1.0174047064336e-11	8.02346401246083e-10	16.034759	no sig	-
ENSG00000150093.20	ITGB1	139.211175333333	162.994257333333	5279.65787764906	-0.173899117400358	0.0264549254117788	1.04145566748936e-11	8.16620266816514e-10	115.575345666667	no sig	-
ENSG00000164294.14	GPX8	54.7691103333333	73.69961	915.332824842483	-0.351092540860432	0.0588894157421439	1.05437422260891e-11	8.22052447877243e-10	51.0315536666667	no sig	-
ENSG00000104765.16	BNIP3L	25.436558	35.4934356666667	754.899876823122	-0.398964074305122	0.067425487924325	1.07917697333204e-11	8.36636521359449e-10	28.385872	no sig	-
ENSG00000162433.15	AK4	46.4230556666667	62.7344836666667	2290.56657852171	-0.355024923584284	0.0597361465063518	1.14204762074916e-11	8.80403227635955e-10	38.5749836666667	no sig	-
ENSG00000109189.13	USP46	24.9931986666667	31.899141	1389.56896636379	-0.281625388368691	0.0460400944737539	1.24176071825797e-11	9.51924054521556e-10	29.3426683333333	no sig	-
ENSG00000080822.17	CLDND1	91.6479303333333	115.879137333333	1240.83521971198	-0.270069255269487	0.0438684649038511	1.28113263809962e-11	9.76650114444612e-10	94.175609	no sig	-
ENSG00000072803.18	FBXW11	50.2278543333333	62.541804	1984.05583806879	-0.250966892880044	0.0403414997524575	1.40394254156319e-11	1.0643590914547e-09	53.7511436666667	no sig	-
ENSG00000086102.19	NFX1	34.1923613333333	29.491527	2228.15655794504	0.24065867310142	0.0385215797875263	1.57708965255244e-11	1.18905627540245e-09	28.170307	no sig	-
ENSG00000165512.5	ZNF22	50.3048106666667	63.0045976666667	1150.41531751656	-0.258870925847948	0.0419934538770796	1.62477449209883e-11	1.21831451260001e-09	92.1235263333333	no sig	-
ENSG00000123983.15	ACSL3	73.795651	91.5753163333333	3026.43463884054	-0.245348087402274	0.0394525020589167	1.66159961923938e-11	1.2391559769132e-09	69.567909	no sig	-
ENSG00000141577.14	CEP131	12.055446	9.80307066666667	1277.37470158504	0.315421416126581	0.0529346509760169	1.6964117825631e-11	1.25827905299086e-09	9.476754	no sig	-
ENSG00000092621.13	PHGDH	307.129713	400.402704333333	10944.1207171879	-0.308053637258474	0.0516561876277575	1.86954383327536e-11	1.3718652663211e-09	361.236617666667	no sig	-
ENSG00000179981.11	TSHZ1	9.35029833333333	12.176867	653.654507620329	-0.306913791934323	0.0514360382368172	1.8694033917771e-11	1.3718652663211e-09	7.93374033333333	no sig	-
ENSG00000090857.14	PDPR	21.556275	17.7636003333333	2255.94366835868	0.29774295709413	0.0497355271683207	1.97480119192066e-11	1.4413947848689e-09	18.076864	no sig	-
ENSG00000107829.15	FBXW4	16.3634123333333	12.4494203333333	803.605490416376	0.400515824549696	0.0690183600221669	2.13218042225426e-11	1.54803067482397e-09	7.64577433333333	no sig	-
ENSG00000070087.15	PFN2	195.604877	246.250124	2832.95618036113	-0.263815342436743	0.043259600540964	2.16428582037e-11	1.56307000142721e-09	180.647742	no sig	-
ENSG00000077147.16	TM9SF3	127.731911333333	155.646735666667	5967.58683442935	-0.223515615782158	0.0356584074680328	2.22358485672023e-11	1.5974885551788e-09	136.308105	no sig	-
ENSG00000135862.6	LAMC1	53.547302	66.1334126666667	5614.40786081175	-0.239960867020954	0.0387535253966542	2.28781989313954e-11	1.63507627987817e-09	46.7214916666667	no sig	-
ENSG00000135486.19	HNRNPA1	1814.39137333333	2152.02186933333	43368.3526461107	-0.189714321523004	0.0296489807895951	2.31272352017782e-11	1.64431047377617e-09	2873.732944	no sig	-
ENSG00000113369.9	ARRDC3	7.695139	4.935142	415.848068699975	0.613647644144969	0.106675418443248	2.6284284379998e-11	1.859138918878e-09	4.42876233333333	no sig	-
ENSG00000133124.12	IRS4	317.960892333333	423.75464	35761.2000809062	-0.336000931364387	0.0575687691223973	2.66198043552881e-11	1.87321515570904e-09	309.06431	no sig	-
ENSG00000169919.17	GUSB	48.421946	39.784062	1520.99660253339	0.301836913520184	0.051029245297202	2.82847203338952e-11	1.98021904296791e-09	30.2406553333333	no sig	-
ENSG00000050405.14	LIMA1	40.0252893333333	49.398147	1967.19110858028	-0.239430499603564	0.0389164613201865	2.98093076011149e-11	2.07173391908016e-09	36.4432473333333	no sig	-
ENSG00000124788.19	ATXN1	10.8726096666667	14.655004	1502.98273959183	-0.349973298540856	0.0604239463118142	2.98938431699367e-11	2.07173391908016e-09	6.334104	no sig	-
ENSG00000066654.14	THUMPD1	40.1284706666667	49.3464616666667	1497.91540301295	-0.234769055392453	0.0380742733595792	3.1135741552034e-11	2.14695801797493e-09	34.823635	no sig	-
ENSG00000079459.13	FDFT1	115.398783333333	146.547945333333	2807.12771517816	-0.274449838510427	0.0458035077032405	3.21275041688532e-11	2.20426806102502e-09	118.458411666667	no sig	-
ENSG00000139146.14	SINHCAF	75.139552	90.595522	1856.43831551374	-0.210158675164779	0.0335404792974077	3.24707781882251e-11	2.21673640944689e-09	92.304211	no sig	-
ENSG00000219481.11	NBPF1	24.2384076666667	20.7188366666667	2551.27222813741	0.250829476392849	0.0412345304718962	3.36636746465289e-11	2.28679674999836e-09	14.9360006666667	no sig	-
ENSG00000160285.15	LSS	41.4651926666667	54.8163903333333	3309.7318438106	-0.324912492351236	0.0559606818364997	3.70859340827574e-11	2.50686299253003e-09	48.6080896666667	no sig	-
ENSG00000055130.18	CUL1	93.135113	107.523831333333	3129.0603360141	-0.154928894567262	0.0240926299720304	3.89115520987586e-11	2.61737410734885e-09	71.8220273333333	no sig	-
ENSG00000018236.15	CNTN1	7.31606	11.1025046666667	333.741448520304	-0.503042287146051	0.0879522439567152	3.92907246591279e-11	2.62998694523196e-09	1.42546566666667	no sig	-
ENSG00000129128.13	SPCS3	111.840229	135.659376	3482.12037933651	-0.216890340320597	0.0349777186120573	4.09694508292581e-11	2.72904273921884e-09	105.393050666667	no sig	-
ENSG00000123975.5	CKS2	401.545146333333	583.138154333333	1440.73856859057	-0.446198362410013	0.0786849306412919	4.63898783903681e-11	3.07517831532672e-09	569.816792	no sig	-
ENSG00000147883.12	CDKN2B	6.95234066666667	5.077794	282.500374650934	0.451202728363222	0.0796288143022707	4.79407565031964e-11	3.16270702277337e-09	4.02688633333333	no sig	-
ENSG00000141456.16	PELP1	50.088839	44.7610456666667	3625.65634139445	0.19484414246956	0.0310968537883487	4.8183894856998e-11	3.1635378240561e-09	48.8244163333333	no sig	-
ENSG00000174238.16	PITPNA	59.5511883333333	52.804438	3163.6542623677	0.205246497113855	0.0329887864543061	4.89596686359746e-11	3.19916463344211e-09	53.388966	no sig	-
ENSG00000128268.12	MGAT3	1.29444633333333	2.347442	130.087870778205	-0.718716622844575	0.132323139123735	5.13057834426894e-11	3.33657801137717e-09	1.912132	no sig	-
ENSG00000111203.13	ITFG2	14.325382	10.570418	486.638704966155	0.436347467962405	0.0772452692568987	5.19198643821391e-11	3.36058669364015e-09	11.0077746666667	no sig	-
ENSG00000143753.13	DEGS1	227.785839666667	275.566543	3600.80708966835	-0.213982805466291	0.0346552205358096	5.23058423711203e-11	3.36967497190851e-09	235.374522666667	no sig	-
ENSG00000177565.18	TBL1XR1	33.8686743333333	41.127126	2057.11921153825	-0.218594277750905	0.0357359100102544	6.63015964452139e-11	4.25135750664124e-09	31.040053	no sig	-
ENSG00000214756.8	CSKMT	3.698417	1.96771266666667	104.584551583538	0.839431451493483	0.162588710194424	6.67143869932071e-11	4.25792938753854e-09	2.048626	no sig	-
ENSG00000174483.20	BBS1	12.068872	9.85764566666667	854.835773404886	0.306182640300689	0.0533971707110209	7.75877783190363e-11	4.92897913932323e-09	13.232311	no sig	-
ENSG00000257743.9	MGAM2	0.144059666666667	0.0205	126.782577663257	2.64639831042702	0.441190786618674	8.89045660595107e-11	5.62188228326546e-09	0.026993	sig	-
ENSG00000172380.6	GNG12	59.0066906666667	72.616344	2156.88226305291	-0.234748109994821	0.0391683907380317	9.13105330138217e-11	5.74753731199844e-09	54.0904023333333	no sig	-
ENSG00000196305.19	IARS1	221.768974	250.878340666667	13789.7136178584	-0.128403269768517	0.0201846651132589	9.24924034153047e-11	5.79534593454252e-09	227.858563	no sig	-
ENSG00000112658.8	SRF	22.7201753333333	28.507258	1558.87939029798	-0.25905355054784	0.0442150827316124	1.06802947172908e-10	6.63144814980382e-09	31.5956823333333	no sig	-
ENSG00000132522.16	GPS2	84.4818123333333	72.0356383333333	2150.23268795468	0.253003185274333	0.0429825464055581	1.06380628473889e-10	6.63144814980382e-09	81.1680193333333	no sig	-
ENSG00000141994.16	DUS3L	52.9432	41.9377916666667	1642.04645221682	0.346115327019049	0.0620148461155408	1.07544352255803e-10	6.64740361105466e-09	41.9977796666667	no sig	-
ENSG00000063046.18	EIF4B	227.279286666667	285.039973333333	12509.1124998602	-0.257604281351443	0.0440115850477894	1.1492508936708e-10	7.07175818966401e-09	307.157164	no sig	-
ENSG00000114416.19	FXR1	88.379697	103.593862666667	2996.64551761525	-0.174563576221821	0.0281544127900633	1.16803984389382e-10	7.15528693656742e-09	86.441514	no sig	-
ENSG00000006062.18	MAP3K14	3.20469466666667	2.17444733333333	283.590641146458	0.541454040313044	0.0980300050754976	1.17791452927044e-10	7.18370807584401e-09	1.90432833333333	no sig	-
ENSG00000130544.12	ZNF557	6.37456366666667	5.054942	485.610774308242	0.343620841750555	0.0617094290304133	1.1893128574704e-10	7.18931763445325e-09	5.341088	no sig	-
ENSG00000244462.8	RBM12	66.120033	78.498857	3749.77058999045	-0.189908601316774	0.0309186871398789	1.18797761310348e-10	7.18931763445325e-09	90.5270776666667	no sig	-
ENSG00000077522.15	ACTN2	5.688812	4.13238566666667	710.189267037043	0.459092773467332	0.0835444426576615	1.26678044843077e-10	7.62401811989782e-09	4.044188	no sig	-
ENSG00000108344.15	PSMD3	129.069225	112.791098	4591.67212697831	0.222811771699931	0.0371972203546645	1.29590940574499e-10	7.76527024700119e-09	116.917376333333	no sig	-
ENSG00000128191.16	DGCR8	38.0473066666667	32.3407096666667	2178.02695621702	0.256362396918627	0.0439414364976483	1.33062658923854e-10	7.93863393805707e-09	30.974419	no sig	-
ENSG00000021645.20	NRXN3	9.559304	12.4769203333333	575.181339876618	-0.304968666344831	0.0540908866121258	1.39737518477024e-10	8.30077155212867e-09	11.9630963333333	no sig	-
ENSG00000197362.15	ZNF786	7.56928966666667	5.74239066666667	355.65501179379	0.401328929950179	0.0733157415406868	1.4246155066727e-10	8.42610947524261e-09	5.71402866666667	no sig	-
ENSG00000163659.13	TIPARP	13.3624433333333	9.57468533333333	451.411097605816	0.472030539449576	0.0864316620961028	1.55571691175832e-10	9.14584954516316e-09	7.032531	no sig	-
ENSG00000166167.18	BTRC	25.272399	30.5460026666667	1759.70764427598	-0.211470577560609	0.0351868185598161	1.5596332849207e-10	9.14584954516316e-09	21.295508	no sig	-
ENSG00000083817.9	ZNF416	6.94561366666667	4.96922933333333	266.361259076188	0.471284121949645	0.0864543200645621	1.64135926976947e-10	9.5841412339475e-09	7.29923366666667	no sig	-
ENSG00000102144.15	PGK1	274.717016333333	328.326519333333	10205.6771480013	-0.198131656716573	0.0327430858273099	1.71131449563102e-10	9.95027860552917e-09	311.546614333333	no sig	-
ENSG00000100697.17	DICER1	1147.02435966667	1869.124406	59998.8924176262	-0.582689957136806	0.107377459104549	1.77522410523967e-10	1.02783228574257e-08	336.46294	no sig	-
ENSG00000158691.15	ZSCAN12	16.76848	14.002092	1142.78857303043	0.277689475326168	0.0489199634435731	1.98625003187172e-10	1.14518163602285e-08	12.5528213333333	no sig	-
ENSG00000120889.13	TNFRSF10B	32.7006306666667	41.7538876666667	1524.24032157799	-0.278440966854055	0.0490975345289596	2.01223228311471e-10	1.15530758949373e-08	33.8508233333333	no sig	-
ENSG00000087303.19	NID2	6.85699133333333	9.43433466666667	495.80572704964	-0.374918504489482	0.0692055796929941	2.17212583806012e-10	1.24191294791087e-08	5.715087	no sig	-
ENSG00000113407.14	TARS1	195.640242333333	227.421760333333	7466.84637044722	-0.163477751205542	0.0266758669659004	2.30436783440846e-10	1.31205541177398e-08	214.795622	no sig	-
ENSG00000143801.18	PSEN2	12.921737	10.0866893333333	506.919661276589	0.362708412035349	0.0670654015876117	2.48223792492161e-10	1.4074904465196e-08	15.1752216666667	no sig	-
ENSG00000197050.11	ZNF420	8.496867	6.127693	472.303996757997	0.459544242688012	0.0855755113739854	2.50596668648884e-10	1.41509773135802e-08	9.145965	no sig	-
ENSG00000104408.11	EIF3E	679.520047	804.951819	10930.2462939063	-0.186927810388652	0.0310116370042598	2.59823718568944e-10	1.46118896155863e-08	985.401374333333	no sig	-
ENSG00000101665.10	SMAD7	7.99816033333333	5.24113566666667	253.654925140874	0.577871632409063	0.107934382157466	2.62929414729399e-10	1.47261935874156e-08	8.46861933333333	no sig	-
ENSG00000100726.15	TELO2	50.7374206666667	43.81827	3093.21983260895	0.236595911915572	0.0407806998328379	2.76373122230359e-10	1.53538136973481e-08	42.2409956666667	no sig	-
ENSG00000186470.14	BTN3A2	20.4743953333333	27.07431	786.991239575905	-0.322251833342201	0.0589137155609214	2.76036678736665e-10	1.53538136973481e-08	15.1084456666667	no sig	-
ENSG00000196586.17	MYO6	26.5242053333333	33.3797166666667	2259.46057191979	-0.260846799284744	0.0458521269454663	2.80217506196507e-10	1.55046154033406e-08	24.1750126666667	no sig	-
ENSG00000133835.18	HSD17B4	93.8479126666667	111.167190666667	3574.88721163932	-0.187091394829065	0.0311121757908977	2.82486270335736e-10	1.5532612365313e-08	98.2363453333333	no sig	-
ENSG00000196950.14	SLC39A10	25.0957486666667	32.816609	1292.31886803921	-0.308250623155122	0.0559859802385285	2.82987399163988e-10	1.5532612365313e-08	33.2328246666667	no sig	-
ENSG00000008130.15	NADK	47.33151	42.2360993333333	2278.21198136489	0.195672913301387	0.0328121412020922	3.11692072099597e-10	1.70399944755006e-08	41.2888323333333	no sig	-
ENSG00000116016.14	EPAS1	7.821631	10.2644123333333	532.655906285618	-0.30989658084112	0.0566886424802099	3.4381376395232e-10	1.87214780514037e-08	6.12038766666667	no sig	-
ENSG00000155380.13	SLC16A1	231.431309	274.600745333333	7016.31406077511	-0.189095743240508	0.0316611011556831	3.46162681900836e-10	1.87748787393014e-08	248.791001333333	no sig	-
ENSG00000087269.16	NOP14	93.5082816666667	79.4292753333333	5668.3783115184	0.25606659013387	0.045180031175148	3.59347451078893e-10	1.9337120485116e-08	80.82938	no sig	-
ENSG00000143742.14	SRP9	1591.610326	1851.62858366667	15209.4556236969	-0.163994042465277	0.0270825911325696	3.59331025265562e-10	1.9337120485116e-08	1838.55538466667	no sig	-
ENSG00000136628.18	EPRS1	186.278885666667	213.408134333333	14684.9125841473	-0.144454845302701	0.0236436352475896	3.63177938130139e-10	1.94669049493038e-08	194.116306333333	no sig	-
ENSG00000083444.17	PLOD1	35.03087	41.6994776666667	1769.26673262559	-0.192717160295564	0.0323939592200801	3.6562017435732e-10	1.95215565468138e-08	35.7786846666667	no sig	-
ENSG00000069956.14	MAPK6	28.0631806666667	34.8652916666667	1237.25754659923	-0.245701053098302	0.0430305344076613	3.7043213408326e-10	1.97018207127538e-08	27.4377423333333	no sig	-
ENSG00000111897.7	SERINC1	141.414365333333	163.404636333333	4344.76618207387	-0.155287021312508	0.0255766434006234	3.83017195538398e-10	2.0292517209181e-08	176.449725666667	no sig	-
ENSG00000174917.9	MICOS13	262.721259333333	324.792285	1485.09794855332	-0.238363761653698	0.0415456279570414	3.85157565918381e-10	2.03274312289693e-08	367.664889	no sig	-
ENSG00000136940.14	PDCL	21.872839	28.1471563333333	539.998261516412	-0.289047421063953	0.0524651958911738	4.04841977877586e-10	2.12844506530124e-08	25.9050466666667	no sig	-
ENSG00000114739.14	ACVR2B	17.765369	23.441154	2333.3531603733	-0.318586585556999	0.0589254964162805	4.17999800972153e-10	2.18923407211446e-08	20.468334	no sig	-
ENSG00000181418.8	DDN	15.7420426666667	13.119134	634.516938930441	0.278580364317426	0.0502923103131004	4.31209477162748e-10	2.24983134814724e-08	3.70857866666667	no sig	-
ENSG00000107798.18	LIPA	124.708024	149.924744333333	2950.61967845349	-0.205092457538206	0.0349568011883258	4.39397325029059e-10	2.28386745986695e-08	138.059973333333	no sig	-
ENSG00000160408.16	ST6GALNAC6	41.781574	49.2288003333333	1732.99826969572	-0.180271487433011	0.0302293079354719	4.48698361830526e-10	2.32341091359942e-08	38.986119	no sig	-
ENSG00000168101.15	NUDT16L1	34.836725	26.264586	779.377217991378	0.405950519153011	0.0771403178550049	4.5223915865225e-10	2.33294200564894e-08	27.450362	no sig	-
ENSG00000146592.17	CREB5	17.0477646666667	22.12001	1692.75432639679	-0.297443835620149	0.0546291198892523	4.91261088579238e-10	2.52475080804655e-08	13.1127266666667	no sig	-
ENSG00000160131.14	VMA21	77.188026	92.5116253333333	2267.66927230429	-0.200579868980562	0.0342939988417423	5.50342627008381e-10	2.81783639097351e-08	77.6617776666667	no sig	-
ENSG00000160752.15	FDPS	180.826816666667	222.212725333333	3671.03053809915	-0.230656784383415	0.040408559288854	5.6543403758393e-10	2.88434418725899e-08	210.813842666667	no sig	-
ENSG00000091844.8	RGS17	4.38483933333333	6.294788	285.576195342668	-0.422919164756394	0.0811433738292772	5.77658373653557e-10	2.93578822343486e-08	4.79055266666667	no sig	-
ENSG00000128272.18	ATF4	486.262965666667	687.050898	8964.1267189605	-0.403997680105278	0.077437628783494	5.80261173905193e-10	2.93813425399522e-08	725.037085	no sig	-
ENSG00000139163.16	ETNK1	66.8177056666667	83.1581266666667	3122.43214930494	-0.246415263968909	0.043801990204497	5.93762400746691e-10	2.99544399376695e-08	70.4134443333333	no sig	-
ENSG00000007541.17	PIGQ	29.839966	25.1255946666667	1682.83858974277	0.266017571379459	0.0480638224874392	5.9998743123093e-10	3.0157610004948e-08	28.9666083333333	no sig	-
ENSG00000112742.10	TTK	71.249645	84.005534	1657.13956224853	-0.180842521918167	0.0306750998826589	6.69168100562654e-10	3.35121338537253e-08	64.011692	no sig	-
ENSG00000117114.21	ADGRL2	24.140665	28.9452543333333	1437.32286254139	-0.200622042282869	0.0345002399464886	6.72321930212768e-10	3.35476419141076e-08	22.028266	no sig	-
ENSG00000150867.14	PIP4K2A	36.9313086666667	44.4542443333333	1498.62238908305	-0.205639460077832	0.035531520699917	6.95832098429016e-10	3.45949567197209e-08	29.182781	no sig	-
ENSG00000175166.17	PSMD2	148.644015666667	138.372485333333	6668.02846067572	0.14281026939016	0.0237881152829932	7.20296526465273e-10	3.55536292667499e-08	129.249264666667	no sig	-
ENSG00000185133.14	INPP5J	8.75998133333333	6.96696666666667	569.341930574136	0.338544455390384	0.0643661576375085	7.17920011623007e-10	3.55536292667499e-08	6.66382966666667	no sig	-
ENSG00000181704.12	YIPF6	33.724055	40.4688006666667	1655.39420321757	-0.202165786288245	0.0348896603513187	7.30665233850689e-10	3.59361589207855e-08	32.0511846666667	no sig	-
ENSG00000138604.10	GLCE	25.6714373333333	31.893241	1210.3415811785	-0.242916845690939	0.043429573159966	7.86664281637257e-10	3.85521688308087e-08	20.1698696666667	no sig	-
ENSG00000178695.6	KCTD12	26.5089413333333	33.795461	1189.38107792766	-0.275070640086599	0.0504975068143473	7.90551546889754e-10	3.86047983146662e-08	13.9492716666667	no sig	-
ENSG00000181744.9	DIPK2A	26.4062036666667	32.8753906666667	682.338743785307	-0.247386388424206	0.0444391639543848	8.11607486203476e-10	3.94924749137734e-08	24.5116836666667	no sig	-
ENSG00000149292.17	TTC12	13.7036943333333	10.956239	539.805954912087	0.329635781770124	0.0627280956256894	8.25640953993657e-10	4.00333751614875e-08	11.717456	no sig	-
ENSG00000186010.19	NDUFA13	280.869302666667	351.862446333333	2127.73679590339	-0.253868363087849	0.0459129617680574	8.46074522341637e-10	4.08796992801829e-08	368.416822333333	no sig	-
ENSG00000197226.13	TBC1D9B	56.7874366666667	66.5988646666667	5416.72308128884	-0.173521795157129	0.0295464714033462	9.00034718458641e-10	4.33343031813666e-08	56.995744	no sig	-
ENSG00000010319.7	SEMA3G	4.785754	3.81124266666667	490.947349205709	0.335644328827057	0.0643250085616481	9.346654726784e-10	4.48443343220035e-08	3.35293	no sig	-
ENSG00000150594.7	ADRA2A	0.235585333333333	0.0309626666666667	97.9078700871765	2.65982810712952	0.478670821541493	9.9248456573168e-10	4.74525198988505e-08	0.015696	sig	-
ENSG00000126432.14	PRDX5	216.971186	271.515421	2588.85353963704	-0.251890479435411	0.0457807965305491	1.0409397202413e-09	4.95964404206637e-08	243.792396	no sig	-
ENSG00000105705.16	SUGP1	18.6061133333333	15.4228043333333	1009.68334618057	0.283763809202483	0.053023550945017	1.10559737102861e-09	5.24948343434413e-08	15.6535596666667	no sig	-
ENSG00000141385.12	AFG3L2	65.229007	59.2360296666667	2527.745680034	0.173994128544801	0.029817379418389	1.11548263230979e-09	5.27815609674308e-08	45.338489	no sig	-
ENSG00000126945.9	HNRNPH2	173.333131666667	200.478126333333	4353.36883618378	-0.15660802052497	0.0265830979302596	1.12630274365553e-09	5.30969586299549e-08	203.04361	no sig	-
ENSG00000129167.10	TPH1	1.27159633333333	0.613904666666667	179.296458096083	0.973088104661726	0.212505928895808	1.12988718262256e-09	5.30969586299549e-08	1.35154733333333	no sig	-
ENSG00000221978.13	CCNL2	112.948438333333	95.4750446666667	3747.60735652119	0.260911797182501	0.0479157146777034	1.1344136837505e-09	5.31277289024723e-08	89.0634083333333	no sig	-
ENSG00000103363.16	ELOB	233.598533666667	301.707658333333	2279.78915531367	-0.290072546880319	0.0545420033624346	1.15993981281475e-09	5.37726152413649e-08	311.319844	no sig	-
ENSG00000166130.15	IKBIP	47.9218083333333	61.2581156666667	1034.83840064647	-0.278360682056219	0.0518803396355791	1.15761221861726e-09	5.37726152413649e-08	47.8601193333333	no sig	-
ENSG00000189266.13	PNRC2	143.018142	172.182638333333	2708.68820287889	-0.205452183282073	0.0360319891124508	1.15653357935479e-09	5.37726152413649e-08	144.129002333333	no sig	-
ENSG00000198729.5	PPP1R14C	24.3330343333333	32.1255166666667	457.390876193845	-0.315512780316355	0.0603890533248761	1.20454773754724e-09	5.56525389044554e-08	13.5144186666667	no sig	-
ENSG00000198393.8	ZNF26	2.524645	2.00274533333333	816.858975174913	0.339770920927738	0.0658462100892778	1.21667091911416e-09	5.602402131572e-08	2.74108866666667	no sig	-
ENSG00000109654.16	TRIM2	14.387031	20.2306196666667	998.260920494333	-0.396318473358068	0.0783248211587305	1.36601655318638e-09	6.26905656950617e-08	15.5746496666667	no sig	-
ENSG00000198948.12	MFAP3L	7.882631	10.5156093333333	373.987437893557	-0.330325362456915	0.0641647272543654	1.46288561755499e-09	6.69123881469651e-08	6.08169266666667	no sig	-
ENSG00000100038.20	TOP3B	26.6073026666667	23.3454256666667	1710.17694276466	0.216904417829098	0.0387290002214453	1.53511210969494e-09	6.99827520572555e-08	23.5934956666667	no sig	-
ENSG00000125629.16	INSIG2	10.9489426666667	15.7592576666667	322.253455959809	-0.423802726799266	0.0846139442765562	1.66787838087902e-09	7.53087400956028e-08	11.817618	no sig	-
ENSG00000197747.9	S100A10	243.842007	305.040394666667	1264.37732095477	-0.25065554317064	0.0462081994625226	1.66568766015675e-09	7.53087400956028e-08	153.697069666667	no sig	-
ENSG00000198551.10	ZNF627	7.274751	4.718326	294.828103677607	0.579009941176784	0.116363674582017	1.66840526082665e-09	7.53087400956028e-08	5.12493466666667	no sig	-
ENSG00000074695.6	LMAN1	95.0896153333333	115.278534333333	4038.07728051113	-0.213738708686273	0.038186077654906	1.70291683601934e-09	7.66145076192044e-08	93.472466	no sig	-
ENSG00000160298.18	C21orf58	26.4567903333333	22.366831	1388.67229664744	0.261460301613533	0.048746539813152	1.7644922376976e-09	7.91253676002827e-08	16.833178	no sig	-
ENSG00000103199.14	ZNF500	8.86693466666667	6.96178733333333	663.842461579872	0.350888369822014	0.0693839304947459	1.86830120749439e-09	8.3507586870482e-08	8.29317233333333	no sig	-
ENSG00000113638.14	TTC33	17.1755673333333	22.639737	753.136565885654	-0.314969946638516	0.0612356390490956	1.88626860425408e-09	8.40369408687485e-08	17.203736	no sig	-
ENSG00000162062.15	TEDC2	22.036097	17.683362	709.231615986144	0.323316524955473	0.0633029006698921	2.00971034217883e-09	8.92467485934559e-08	21.1055633333333	no sig	-
ENSG00000143320.9	CRABP2	20.6473446666667	30.778195	371.507367737825	-0.464429911370904	0.0935103172923477	2.02812254939693e-09	8.97738632994343e-08	28.162678	no sig	-
ENSG00000213903.9	LTB4R	12.8733583333333	10.0276263333333	902.844476781825	0.362514986348251	0.0724523576883742	2.23113911328858e-09	9.84427360532022e-08	12.8938256666667	no sig	-
ENSG00000058804.12	NDC1	90.069122	106.472225666667	3348.83608356951	-0.183297713220825	0.0322604748911703	2.24239612438138e-09	9.86223064703887e-08	95.3663653333333	no sig	-
ENSG00000111707.12	SUDS3	32.019992	38.859152	1834.10329061016	-0.215496099818184	0.0389720176697626	2.39148030281869e-09	1.04843107716543e-07	32.6496826666667	no sig	-
ENSG00000137200.13	CMTR1	48.1473366666667	44.1015136666667	3290.90626079285	0.162542309692796	0.0283347013721441	2.5302099961632e-09	1.10571788431055e-07	43.1656256666667	no sig	-
ENSG00000177666.17	PNPLA2	39.6147126666667	32.3755686666667	1353.04271970078	0.301152239598806	0.0586723454654961	2.55313338499681e-09	1.11219353361671e-07	34.8475153333333	no sig	-
ENSG00000167775.11	CD320	111.059732	95.333624	1945.9276272058	0.2416280081563	0.0448446156146092	2.59870198221165e-09	1.12846166455406e-07	97.647483	no sig	-
ENSG00000071794.16	HLTF	95.6641133333333	113.891521333333	5598.18199976684	-0.191499255574338	0.0341071255180557	2.72435092900068e-09	1.17799333392302e-07	96.8333816666667	no sig	-
ENSG00000109063.15	MYH3	1.60680533333333	1.21072166666667	511.488030452315	0.405301345998099	0.0823810449387505	2.72993645377875e-09	1.17799333392302e-07	2.35671766666667	no sig	-
ENSG00000185432.12	METTL7A	12.7350396666667	17.6275116666667	410.729249753321	-0.372407759612639	0.0752576858131048	2.75925493824351e-09	1.18691210854475e-07	14.1499413333333	no sig	-
ENSG00000090861.17	AARS1	114.514104	139.28166	6301.33283801929	-0.217016740753595	0.039497737026659	2.79967941248464e-09	1.20053752806607e-07	118.519458	no sig	-
ENSG00000166166.13	TRMT61A	16.4664243333333	13.9450996666667	1089.78282981655	0.257654664156653	0.0486812434444886	2.8766052024558e-09	1.22968151364793e-07	19.929815	no sig	-
ENSG00000110092.4	CCND1	3.59562	5.664866	135.993744266712	-0.52681306739343	0.107799387117109	2.9243543561529e-09	1.24621088432081e-07	0.384542666666667	no sig	-
ENSG00000196683.12	TOMM7	678.297748333333	853.247588666667	2196.357413034	-0.256592756091485	0.0484793679476797	2.95440412263643e-09	1.25124485712398e-07	750.514289333333	no sig	-
ENSG00000213190.4	MLLT11	31.2696576666667	42.1979103333333	709.775120500395	-0.342374916549644	0.0686401393368394	2.94573869361355e-09	1.25124485712398e-07	21.689621	no sig	-
ENSG00000143971.9	ETAA1	17.0140746666667	21.0864793333333	659.351173624862	-0.239603640454159	0.0445896495537391	2.97631755905263e-09	1.25664706293293e-07	17.9305126666667	no sig	-
ENSG00000166685.13	COG1	19.151354	15.1755656666667	754.838670799344	0.339589728058178	0.068077970194809	3.03871468636678e-09	1.27905653148236e-07	11.979064	no sig	-
ENSG00000116406.20	EDEM3	27.7882196666667	34.8315473333333	1811.11497066842	-0.253055588661209	0.0477191938753785	3.06370442110467e-09	1.28171195324385e-07	24.1694493333333	no sig	-
ENSG00000196776.17	CD47	41.345021	50.6885006666667	1547.72039587623	-0.226490161985837	0.0416891634707803	3.05925891114973e-09	1.28171195324385e-07	31.3061013333333	no sig	-
ENSG00000058673.17	ZC3H11A	75.140249	90.869967	5073.25456905327	-0.210320333865937	0.0382426646221008	3.25003889689052e-09	1.3475396590492e-07	92.0481236666667	no sig	-
ENSG00000167977.9	KCTD5	37.5753313333333	31.6755673333333	1602.66788219031	0.263406486850906	0.0502266836940863	3.23485321298743e-09	1.3475396590492e-07	44.6612883333333	no sig	-
ENSG00000196152.10	ZNF79	6.30227966666667	4.38252766666667	290.236242961721	0.500111135427565	0.102703750013342	3.25051470008224e-09	1.3475396590492e-07	4.95596666666667	no sig	-
ENSG00000149212.12	SESN3	29.985002	37.3241793333333	2127.90943084405	-0.244685357191282	0.0459132348226384	3.3119942769071e-09	1.36889112854576e-07	19.502686	no sig	-
ENSG00000198363.18	ASPH	81.4386706666667	93.0005046666667	3540.25011346315	-0.139622412768101	0.0242832578662203	3.48805692731654e-09	1.43733084554467e-07	77.56875	no sig	-
ENSG00000130254.12	SAFB2	56.9334083333333	49.3723713333333	4164.0290635182	0.228442675954193	0.0423329158380904	3.55390450983922e-09	1.46008017018005e-07	45.634115	no sig	-
ENSG00000165271.17	NOL6	27.341451	23.02618	1882.74325346161	0.263292687081601	0.0503876569346568	3.59664927564607e-09	1.47323048837061e-07	26.478447	no sig	-
ENSG00000005007.13	UPF1	44.719034	40.8770833333333	4012.00888856605	0.16569165659091	0.0292853856649956	3.76407552385936e-09	1.53722155769042e-07	41.9108	no sig	-
ENSG00000038427.16	VCAN	12.275167	18.4214746666667	1851.95099305059	-0.471304628211457	0.0975650339667141	3.94152373272885e-09	1.59593710436284e-07	16.4779706666667	no sig	-
ENSG00000082497.12	SERTAD4	5.617313	7.77032833333333	297.804061533395	-0.369683750689373	0.0757133594315213	3.94273923902494e-09	1.59593710436284e-07	6.31401433333333	no sig	-
ENSG00000155366.17	RHOC	47.795884	66.4858616666667	1019.54593629737	-0.379464484488763	0.0779018843165329	3.92170963950614e-09	1.59593710436284e-07	60.0994196666667	no sig	-
ENSG00000178913.9	TAF7	103.402954	122.768221	2994.05312324547	-0.187666168203666	0.0337514828365086	4.077242610888e-09	1.64552715019427e-07	161.192998	no sig	-
ENSG00000100162.15	CENPM	107.863915666667	89.9529923333333	1174.06856141167	0.276187332877052	0.0537051638727062	4.10935745880251e-09	1.65362472286475e-07	112.931927	no sig	-
ENSG00000113161.17	HMGCR	53.1485336666667	65.0470203333333	2134.05780742471	-0.224250142719246	0.0416103440198917	4.14195273219446e-09	1.66186770149627e-07	50.8933956666667	no sig	-
ENSG00000100263.14	RHBDD3	28.64763	23.0331266666667	912.879547362837	0.32097731919348	0.0645065054876362	4.17359389089189e-09	1.66968091460112e-07	25.785958	no sig	-
ENSG00000261236.8	BOP1	95.756405	88.5160083333333	4519.85701270504	0.151352232329279	0.0266218683817412	4.1977370975762e-09	1.67445780386455e-07	81.8064403333333	no sig	-
ENSG00000131480.9	AOC2	3.016049	1.93530533333333	235.580379809374	0.588422334087893	0.123726974554321	4.35630287854983e-09	1.73267211882495e-07	2.72753166666667	no sig	-
ENSG00000176783.15	RUFY1	38.362839	33.4303813333333	1743.61219830107	0.223039927170636	0.0414384810478296	4.44565142272424e-09	1.76309909891971e-07	27.8367396666667	no sig	-
ENSG00000105136.22	ZNF419	15.284602	10.5889023333333	457.70462197145	0.496413688785891	0.103502157350297	4.6057436566868e-09	1.82132606504485e-07	12.0213693333333	no sig	-
ENSG00000103168.17	TAF1C	24.175286	20.7977656666667	1821.65059296294	0.238129301115755	0.0449368807954014	4.66116152985852e-09	1.83794421013559e-07	22.0747413333333	no sig	-
ENSG00000146776.15	ATXN7L1	8.24031633333333	6.601667	502.33354238861	0.32364784360085	0.065598473461831	4.99236150127317e-09	1.96289926992752e-07	4.94243033333333	no sig	-
ENSG00000129968.17	ABHD17A	74.1393846666667	64.965656	2115.56096502638	0.215865372127805	0.0400361872205882	5.12317422856403e-09	2.00857705041016e-07	72.999513	no sig	-
ENSG00000109436.8	TBC1D9	12.465574	16.252475	939.716730263415	-0.299748867538272	0.0599093414978379	5.20897967801087e-09	2.03639940574545e-07	9.71518566666667	no sig	-
ENSG00000117500.13	TMED5	92.0393983333333	116.267327666667	3463.51915911034	-0.260884231534681	0.0505283935248771	5.34258794869043e-09	2.077465966428e-07	80.1446236666667	no sig	-
ENSG00000125459.18	MSTO1	53.7689383333333	47.0789066666667	1876.05086078869	0.216214633994634	0.0401704962075064	5.3443046651296e-09	2.077465966428e-07	47.1396466666667	no sig	-
ENSG00000162341.18	TPCN2	13.2390053333333	10.639275	997.183659932819	0.321892865308896	0.0653862871528194	5.42061214749262e-09	2.1011762680196e-07	9.48011133333333	no sig	-
ENSG00000213906.10	LTB4R2	14.8536703333333	10.575272	715.437064769746	0.466225426788865	0.0979841276595276	5.58464922954034e-09	2.15866356979585e-07	10.9749496666667	no sig	-
ENSG00000183091.21	NEB	0.206926333333333	0.116524666666667	576.808915198477	0.74506012637401	0.169330778678728	5.65421881728623e-09	2.17941546659555e-07	0.127307333333333	no sig	-
ENSG00000017260.20	ATP2C1	57.072039	65.9032213333333	2500.21273988303	-0.153487089150159	0.0272809382241779	5.6949829270032e-09	2.18897915194224e-07	45.110555	no sig	-
ENSG00000041982.16	TNC	3.68752533333333	5.141486	399.795629292241	-0.38285982854697	0.0800550526698716	6.00802066906659e-09	2.30285082740033e-07	3.89128833333333	no sig	-
ENSG00000005189.20	REXO5	14.224638	10.8735436666667	593.798556259597	0.379860638701798	0.079413854204088	6.08899083067468e-09	2.32738529745176e-07	10.1443083333333	no sig	-
ENSG00000277399.6	GPR179	0.125156	0.0410563333333333	84.5354529221007	1.52248931962712	0.315032966730226	6.16768495574516e-09	2.35091591563153e-07	0.0322546666666667	sig	-
ENSG00000182551.14	ADI1	154.761409333333	136.559008	3671.98322411599	0.20746429931513	0.0384748892503898	6.38322387607206e-09	2.42633235533132e-07	153.485356666667	no sig	-
ENSG00000081479.15	LRP2	3.50734166666667	6.72066666666667	783.988780319179	-0.755160952171573	0.173673721418209	6.50996881202592e-09	2.46767381322154e-07	6.705198	no sig	-
ENSG00000128918.15	ALDH1A2	23.0512006666667	28.4046736666667	1239.10899451859	-0.231155796046006	0.0438567401959462	6.57679132705912e-09	2.48613582892301e-07	32.6220326666667	no sig	-
ENSG00000124783.14	SSR1	195.804325333333	249.00871	4685.03620763959	-0.26871721466843	0.0528790539175393	6.78453382036004e-09	2.55762013964232e-07	188.726137333333	no sig	-
ENSG00000169925.17	BRD3	16.962684	20.5541506666667	1449.92710761786	-0.211358193670211	0.0394681462246671	7.06793061263077e-09	2.65715462647998e-07	21.8867136666667	no sig	-
ENSG00000110367.14	DDX6	76.442352	90.8733736666667	4379.8604693503	-0.189079465767621	0.0346686571067213	7.18412137121291e-09	2.69345665179736e-07	85.7746676666667	no sig	-
ENSG00000085840.13	ORC1	28.689125	25.5499133333333	1509.9364706723	0.197043750686391	0.0363703516604903	7.2344979207223e-09	2.70495314627116e-07	24.717677	no sig	-
ENSG00000132434.10	LANCL2	16.0007973333333	12.908173	698.492406781139	0.313242816176522	0.0640362475161268	7.30772960921411e-09	2.7249093939575e-07	8.51853833333333	no sig	-
ENSG00000024526.17	DEPDC1	127.943091333333	154.351980333333	4323.01146932505	-0.206773216766715	0.0385069510662676	7.35630947921536e-09	2.73559020796187e-07	108.7049	no sig	-
ENSG00000130066.17	SAT1	21.1242983333333	14.2468863333333	214.737850831405	0.533035508130072	0.114037827217018	7.67108485634739e-09	2.84493584861619e-07	8.611459	no sig	-
ENSG00000168826.16	ZBTB49	2.98435933333333	1.91382	111.476040264048	0.580857117450681	0.125362782671023	7.74018472065845e-09	2.86282519506402e-07	2.033283	no sig	-
ENSG00000144746.7	ARL6IP5	134.819100333333	162.819335	2115.98388414733	-0.207454612431755	0.0387446390151818	7.86379228146729e-09	2.9007246689864e-07	116.452345666667	no sig	-
ENSG00000135414.10	GDF11	7.68935766666667	10.2315663333333	966.26124430057	-0.322336114248292	0.0665683881273329	8.15308750748116e-09	2.9943215994202e-07	8.471856	no sig	-
ENSG00000152433.15	ZNF547	2.625658	1.42979	96.0467439912768	0.778777143931101	0.183042719966119	8.16117386811802e-09	2.9943215994202e-07	1.61997	no sig	-
ENSG00000132002.9	DNAJB1	58.571024	70.4947286666667	1599.10204764178	-0.203667593260126	0.0380059208740905	8.46635689614718e-09	3.09323669761824e-07	59.7684046666667	no sig	-
ENSG00000182158.16	CREB3L2	26.59931	32.913333	2350.05148735108	-0.235577315583207	0.0452906678350203	8.4758562768143e-09	3.09323669761824e-07	21.835389	no sig	-
ENSG00000130340.17	SNX9	34.9675593333333	41.8990186666667	1701.98195854764	-0.198381003610026	0.0369117236333347	8.88679503699169e-09	3.23460481425995e-07	40.2613463333333	no sig	-
ENSG00000127586.17	CHTF18	37.2289133333333	31.215588	3447.7943553461	0.267637655568125	0.0533723590237129	9.91146082607033e-09	3.59801760463855e-07	37.6930453333333	no sig	-
ENSG00000148634.16	HERC4	31.901794	38.278779	1580.70484681168	-0.199877653053966	0.0374150166480282	1.02195691048817e-08	3.70001987145983e-07	28.6294743333333	no sig	-
ENSG00000165675.19	ENOX2	14.0827406666667	11.9470623333333	633.60341885706	0.252035159988723	0.0495813430638394	1.02463748080071e-08	3.70001987145983e-07	9.972823	no sig	-
ENSG00000187741.16	FANCA	75.6862186666667	63.5166573333333	3847.97820884706	0.265490149429458	0.052962314223702	1.05393391119035e-08	3.79582181872809e-07	49.659757	no sig	-
ENSG00000205978.6	NYNRIN	1.608465	2.49110866666667	256.73985037598	-0.501718164136403	0.108741694597543	1.05987252253079e-08	3.80721747491294e-07	2.63498533333333	no sig	-
ENSG00000173933.21	RBM4	201.349581666667	178.659855333333	3049.12328659471	0.200904017284894	0.0377141598849828	1.08181780968504e-08	3.87590182362874e-07	163.116471666667	no sig	-
ENSG00000180626.10	ZNF594	11.1237396666667	8.46724366666667	1075.16921885655	0.383538912367458	0.0823459242010651	1.10780595880536e-08	3.95867535591854e-07	11.5998306666667	no sig	-
ENSG00000108433.17	GOSR2	35.798538	29.7450933333333	1233.33818952622	0.277540908153897	0.0561748381988882	1.15158700028008e-08	4.10443553710215e-07	31.8459473333333	no sig	-
ENSG00000109920.13	FNBP4	44.7581586666667	39.7864573333333	2712.43199407776	0.19765972700848	0.0370976994192794	1.16730580884927e-08	4.14968142720976e-07	34.224195	no sig	-
ENSG00000213585.11	VDAC1	330.108057	377.435601666667	5912.42660646137	-0.140630048409178	0.0254033532429124	1.1848857585322e-08	4.20129260428395e-07	305.529147666667	no sig	-
ENSG00000177084.19	POLE	44.428404	36.552715	6333.94789177398	0.288813888921332	0.0591264227833692	1.19969761085253e-08	4.24284809693772e-07	32.2474546666667	no sig	-
ENSG00000107679.15	PLEKHA1	57.3649006666667	68.4450313333333	1752.74024497104	-0.192688658864515	0.036149804272828	1.30427073508945e-08	4.60082340023069e-07	49.1368896666667	no sig	-
ENSG00000060656.20	PTPRU	41.193285	52.6747576666667	3664.95620348537	-0.273202907305721	0.0554334611723259	1.35544230482337e-08	4.75505828411021e-07	40.6685513333333	no sig	-
ENSG00000119396.11	RAB14	70.5700136666667	82.4786783333333	2065.51357068548	-0.168486212663688	0.0310749873436311	1.35839006512987e-08	4.75505828411021e-07	78.3914533333333	no sig	-
ENSG00000123562.18	MORF4L2	597.046854333333	683.056718333333	11293.6362922221	-0.141528173252676	0.0256875905876553	1.35615150801373e-08	4.75505828411021e-07	626.09413	no sig	-
ENSG00000184185.10	KCNJ12	4.49215333333333	6.14562133333333	382.932174640188	-0.353873025249948	0.0759592031432557	1.38616417045339e-08	4.83993505011741e-07	6.075162	no sig	-
ENSG00000128595.17	CALU	129.788532333333	152.972050666667	4198.73148573629	-0.178624169872351	0.0332119392402287	1.39188858575061e-08	4.84758760753042e-07	87.2136073333333	no sig	-
ENSG00000111885.7	MAN1A1	32.9631126666667	39.546361	1682.8991054505	-0.198482335316831	0.0375568822326829	1.44698941738328e-08	5.02673133805909e-07	27.4878996666667	no sig	-
ENSG00000204149.15	AGAP6	26.8346853333333	22.1344426666667	1059.193017256	0.285860814275714	0.0588526238137402	1.46919225838477e-08	5.09097378019086e-07	19.1557846666667	no sig	-
ENSG00000172731.15	LRRC20	18.3333403333333	22.4044513333333	814.588029793229	-0.219906400072946	0.0424872799392338	1.48461574425013e-08	5.13146026261971e-07	18.8853476666667	no sig	-
ENSG00000138735.16	PDE5A	13.781477	18.464545	782.2587882525	-0.32829169651651	0.0697691108974451	1.48926863246157e-08	5.13460908910493e-07	6.65448	no sig	-
ENSG00000166598.16	HSP90B1	365.493787333333	423.935088333333	13826.4168755892	-0.158736256664214	0.0292123359949227	1.54009242086751e-08	5.29652837071276e-07	358.579032	no sig	-
ENSG00000149485.19	FADS1	47.4107373333333	57.6569806666667	3368.53516408265	-0.214770356692207	0.0413495156313424	1.54561248242216e-08	5.30222362094921e-07	47.6003453333333	no sig	-
ENSG00000161638.11	ITGA5	10.62231	14.501824	651.518190950882	-0.351225631463762	0.0757022811790622	1.56374790003737e-08	5.35105952227251e-07	9.68061866666667	no sig	-
ENSG00000224531.6	SMIM13	36.2766743333333	42.5189493333333	1227.49208751208	-0.170859718756128	0.0317229052630192	1.57804192189577e-08	5.38654011250094e-07	30.0403343333333	no sig	-
ENSG00000113761.12	ZNF346	37.13692	31.479071	1781.58005857363	0.25387939618292	0.0509258741926879	1.62897162724985e-08	5.54658775908744e-07	32.5047213333333	no sig	-
ENSG00000106344.8	RBM28	41.248151	36.2164603333333	2879.10075515967	0.211793692015692	0.040776587811919	1.67268391987905e-08	5.68132889816345e-07	29.684091	no sig	-
ENSG00000136935.14	GOLGA1	17.283199	15.2616123333333	1136.20693948735	0.20456725817616	0.039169814964536	1.73374252787513e-08	5.87417653518579e-07	9.285528	no sig	-
ENSG00000124787.14	RPP40	80.5088093333333	65.8952723333333	627.76717324453	0.295193359867147	0.0616863953975916	1.74372103221346e-08	5.89343349853032e-07	53.0511803333333	no sig	-
ENSG00000115875.19	SRSF7	532.622025666667	470.727111333333	7443.50016477159	0.204719879231039	0.0392243866165883	1.7584611332168e-08	5.92864955036879e-07	440.275513333333	no sig	-
ENSG00000186166.9	CENATAC	19.2352146666667	14.8739076666667	412.837839650169	0.361929942952578	0.0788645278444743	1.80573125838411e-08	6.0730990998889e-07	13.7390366666667	no sig	-
ENSG00000170265.12	ZNF282	30.9538326666667	28.297273	1860.65525799975	0.165302389492868	0.0307192275051714	1.81734222241617e-08	6.09720537310382e-07	20.9923426666667	no sig	-
ENSG00000164941.14	INTS8	51.3711823333333	60.4061733333333	3239.79650057497	-0.174406942013552	0.0326270413573	1.8291773689082e-08	6.12194435516056e-07	61.389872	no sig	-
ENSG00000108091.11	CCDC6	45.956542	53.9073286666667	2636.21543059449	-0.171576840778068	0.0320733254906068	1.90046253060206e-08	6.32964729245666e-07	44.6912186666667	no sig	-
ENSG00000170142.12	UBE2E1	241.929657333333	284.284305666667	3418.69550310634	-0.174328656205107	0.0326509920726327	1.89686352359213e-08	6.32964729245666e-07	272.135909	no sig	-
ENSG00000126883.19	NUP214	31.06051	26.956529	2805.16236802185	0.225399604581254	0.0442132139113974	1.9321880887741e-08	6.41973001311335e-07	22.9391223333333	no sig	-
ENSG00000159921.20	GNE	26.5832983333333	32.656885	1371.83988531959	-0.226845034260369	0.0445739691435221	1.94647606035027e-08	6.45158079713199e-07	22.5013353333333	no sig	-
ENSG00000100934.15	SEC23A	89.6965416666667	102.647464333333	3651.51857089658	-0.14261809455275	0.0262155358556561	1.9691268183891e-08	6.51092968721331e-07	88.588425	no sig	-
ENSG00000137193.14	PIM1	5.74944433333333	8.11605666666667	206.382980842281	-0.392707421166225	0.0868586722379374	2.02906949248136e-08	6.69300278265124e-07	7.344827	no sig	-
ENSG00000120278.17	PLEKHG1	1.10767166666667	1.75043366666667	120.756543852563	-0.518388033179855	0.116363880833857	2.06831781097423e-08	6.80610479668786e-07	1.05077966666667	no sig	-
ENSG00000042832.12	TG	0.115516666666667	0.0184086666666667	79.4317571113887	2.38436876052956	0.487883742032557	2.11746655077759e-08	6.92725463840903e-07	0.00398866666666667	sig	-
ENSG00000117395.13	EBNA1BP2	170.377533666667	142.308796	3216.00934467345	0.269777850580353	0.0555584608916323	2.13037564306122e-08	6.92725463840903e-07	159.645616	no sig	-
ENSG00000133704.10	IPO8	52.325344	61.7894136666667	2906.13245983514	-0.180396718622997	0.0340792766414214	2.12881470470957e-08	6.92725463840903e-07	47.373294	no sig	-
ENSG00000164061.5	BSN	1.50393833333333	0.941716	768.48272543336	0.603841226027056	0.138516725735187	2.12271464375477e-08	6.92725463840903e-07	1.35512233333333	no sig	-
ENSG00000170017.12	ALCAM	26.6703506666667	33.6911523333333	1188.2777992524	-0.258564204839007	0.0526608879012404	2.12850537085988e-08	6.92725463840903e-07	18.3150406666667	no sig	-
ENSG00000175582.20	RAB6A	57.555403	69.3872656666667	2166.4024048209	-0.204478560228493	0.0394641449446468	2.16554259589549e-08	7.02495874725247e-07	63.7481506666667	no sig	-
ENSG00000196793.14	ZNF239	30.5043116666667	24.3908766666667	946.191069633802	0.321157609031512	0.069104927576708	2.20095504818395e-08	7.12299650263683e-07	38.2565963333333	no sig	-
ENSG00000170965.10	PLAC1	28.1946913333333	39.5117653333333	272.784252536712	-0.380523683018004	0.0842667013657897	2.23401893826595e-08	7.21299008726716e-07	28.5821863333333	no sig	-
ENSG00000152749.8	GPR180	24.395712	31.2485536666667	1629.04527686054	-0.274786059359217	0.0570166282714925	2.27652086223371e-08	7.33296227032183e-07	23.3168303333333	no sig	-
ENSG00000105298.14	CACTIN	21.6544386666667	19.2095993333333	1641.75630077068	0.200447361767077	0.0386484227183866	2.33690708943861e-08	7.50984521809758e-07	19.178163	no sig	-
ENSG00000144029.14	MRPS5	47.3268513333333	42.2687533333333	2084.9873574692	0.191677233974557	0.0366790229996754	2.35413146457709e-08	7.54752148526326e-07	45.3999146666667	no sig	-
ENSG00000100968.14	NFATC4	2.518636	4.51289766666667	168.351862842369	-0.659850220391449	0.15633514321045	2.4153367392396e-08	7.72569947222513e-07	2.82708733333333	no sig	-
ENSG00000160959.8	LRRC14	17.276033	15.1775353333333	1175.92883316344	0.211898102741203	0.0413567251558117	2.4220713849448e-08	7.72922408004942e-07	11.688023	no sig	-
ENSG00000164211.13	STARD4	31.230056	41.394586	922.100056382496	-0.31383702496251	0.0675305425839415	2.47158743414378e-08	7.86893799798631e-07	33.5437916666667	no sig	-
ENSG00000205208.5	C4orf46	35.2323483333333	43.8396366666667	666.873531259604	-0.241736200661244	0.048747619680311	2.56461965221533e-08	8.14622936752286e-07	43.413562	no sig	-
ENSG00000110925.7	CSRNP2	13.72567	11.48801	1035.54139896548	0.266761255768336	0.0552269111355577	2.60471332775761e-08	8.25447489226096e-07	10.7124626666667	no sig	-
ENSG00000133226.18	SRRM1	83.28012	78.1733036666667	4412.17776267802	0.130635322284941	0.0241205634805231	2.70106896018946e-08	8.54010789670962e-07	68.743288	no sig	-
ENSG00000130734.10	ATG4D	19.37168	16.2812373333333	623.55396674423	0.262756552622449	0.05435861710103	2.82205102752797e-08	8.86136938209127e-07	17.212924	no sig	-
ENSG00000130741.11	EIF2S3	172.997843333333	199.45328	6473.86195708245	-0.150719203702986	0.0281658403537983	2.81741716229123e-08	8.86136938209127e-07	218.242326	no sig	-
ENSG00000183723.13	CMTM4	32.6844566666667	39.5688896666667	2828.58988973182	-0.208701492398485	0.0408350224693924	2.81793463083876e-08	8.86136938209127e-07	26.9689463333333	no sig	-
ENSG00000119471.15	HSDL2	54.3520096666667	64.276816	1953.58039287303	-0.18245978387752	0.0348885533094306	2.86458837227179e-08	8.97440220189805e-07	65.0385273333333	no sig	-
ENSG00000106462.12	EZH2	74.5417163333333	65.1280896666667	2776.07887226191	0.21767195822312	0.0430068557235828	2.88035887615123e-08	9.00325387210641e-07	42.172803	no sig	-
ENSG00000171793.17	CTPS1	146.590696666667	132.686960333333	5642.25462362549	0.175714356931114	0.0335169703960092	3.11071070995531e-08	9.70117553681973e-07	122.390330333333	no sig	-
ENSG00000149136.9	SSRP1	281.186988666667	260.117791333333	15852.8903847539	0.149312053257864	0.0279790096235635	3.12752108144202e-08	9.7314839636162e-07	286.789086333333	no sig	-
ENSG00000268043.9	NBPF12	14.4606676666667	11.233837	2178.16837698657	0.353894085684836	0.0788473338060625	3.1590678355283e-08	9.80740471473288e-07	10.7039816666667	no sig	-
ENSG00000104341.17	LAPTM4B	228.219943	271.911181333333	5464.87855009955	-0.190087994679623	0.036750106657688	3.2523509429752e-08	1.00742121082406e-06	255.132363666667	no sig	-
ENSG00000167460.17	TPM4	147.093068	172.582855333333	4523.78213598264	-0.172175854831944	0.0328092605710049	3.26383392383427e-08	1.00870110592013e-06	118.990289	no sig	-
ENSG00000130147.16	SH3BP4	8.69953433333333	11.6802733333333	604.749172198252	-0.329538682781793	0.0726773192139652	3.38004937866793e-08	1.04227050728273e-06	8.80686666666667	no sig	-
ENSG00000188878.20	FBF1	14.872107	11.8685516666667	1720.10885201672	0.322621019737414	0.0708776015322988	3.42959545618737e-08	1.05517732847092e-06	10.053675	no sig	-
ENSG00000172650.15	AGAP5	9.27226933333333	6.85629	563.914719026098	0.41234010664956	0.0940086041343942	3.48610459097453e-08	1.07016391940386e-06	7.494059	no sig	-
ENSG00000172006.12	ZNF554	6.04405133333333	3.98562166666667	317.707347959081	0.542236002896597	0.126116299903449	3.68249131899512e-08	1.12792736337614e-06	4.16561633333333	no sig	-
ENSG00000145284.12	SCD5	26.2491403333333	34.0566796666667	758.718330670231	-0.288376796095488	0.0620373412600388	3.94985840460323e-08	1.20712599171415e-06	15.5335066666667	no sig	-
ENSG00000079931.15	MOXD1	36.0671883333333	44.3808966666667	1067.14313279439	-0.226335226243325	0.0456861669557932	3.9704797603893e-08	1.21073162826804e-06	26.0953976666667	no sig	-
ENSG00000174989.13	FBXW8	10.3087546666667	8.013956	884.81652295172	0.353034621811804	0.0795454705845735	4.04106720751326e-08	1.22952381865847e-06	6.18459133333333	no sig	-
ENSG00000285437.2	POLR2J3	172.519368	138.819158	2183.84019573025	0.31135507479285	0.0683801061436985	4.07092356698352e-08	1.2358675483661e-06	107.390559	no sig	-
ENSG00000063438.20	AHRR	9.96461033333333	7.97929466666667	637.028408877946	0.318485548821798	0.0703350822155398	4.09399256044549e-08	1.24012728287931e-06	4.52768633333333	no sig	-
ENSG00000147140.17	NONO	512.701507333333	483.733091333333	21722.9371957362	0.124531636705173	0.023265974723105	4.17153583612749e-08	1.26083292386215e-06	575.897604333333	no sig	-
ENSG00000104897.10	SF3A2	120.753882333333	106.972406333333	4062.3688258863	0.200492226172478	0.0395061916292016	4.20074659397356e-08	1.2613270188732e-06	114.706306333333	no sig	-
ENSG00000119729.12	RHOQ	28.9757096666667	35.1533756666667	1343.20471842435	-0.21011215934187	0.0417915106020661	4.19076217615671e-08	1.2613270188732e-06	30.8956403333333	no sig	-
ENSG00000205269.6	TMEM170B	5.14704066666667	6.91649766666667	358.371881779742	-0.327749885322052	0.0729288796001821	4.20042418567809e-08	1.2613270188732e-06	5.05150333333333	no sig	-
ENSG00000164053.22	ATRIP	27.074181	23.4459196666667	1461.73344824653	0.227037097161201	0.0459767705684735	4.22883829501728e-08	1.26698949965561e-06	20.664723	no sig	-
ENSG00000067167.8	TRAM1	162.268387333333	189.939156666667	3850.25899401382	-0.169137333169646	0.0324676139298351	4.27501891308489e-08	1.27803506591178e-06	175.549350666667	no sig	-
ENSG00000258947.8	TUBB3	3.40719133333333	2.118432	130.68707826041	0.609104651134907	0.146150410494985	4.33498042660888e-08	1.29314350899841e-06	2.21906733333333	no sig	-
ENSG00000154511.12	DIPK1A	11.7658513333333	17.210679	235.676232125733	-0.429560025267107	0.0996200640452818	4.59822322598861e-08	1.36869455763591e-06	10.390152	no sig	-
ENSG00000101290.14	CDS2	11.239015	14.888864	1203.14584102244	-0.311711840654334	0.0688892579344213	4.64052154505165e-08	1.37829516539391e-06	13.469159	no sig	-
ENSG00000198718.13	TOGARAM1	7.09847466666667	5.82812966666667	751.547173924671	0.289260832196168	0.0627431748713874	4.67224870819801e-08	1.38472131261108e-06	7.32416633333333	no sig	-
ENSG00000067704.10	IARS2	162.733522333333	180.023839333333	6482.13510534273	-0.097657840554533	0.0181315448635407	4.686901823515e-08	1.38607040565243e-06	173.204111	no sig	-
ENSG00000125304.10	TM9SF2	94.9196133333333	110.519164	2561.96895038466	-0.162686827251145	0.0312084261964505	4.77928418332803e-08	1.41035134545435e-06	91.498991	no sig	-
ENSG00000162496.9	DHRS3	7.002383	10.5250396666667	181.244994809046	-0.459502166326568	0.107319510254574	4.88162969531172e-08	1.43746186006582e-06	4.58690233333333	no sig	-
ENSG00000131171.13	SH3BGRL	108.001208666667	130.179201333333	1578.07680161379	-0.203583095413772	0.0404731246502362	4.90148022105961e-08	1.44021652234218e-06	115.82659	no sig	-
ENSG00000142875.20	PRKACB	18.523678	22.9025483333333	580.98380763715	-0.232151410154143	0.0475685406455619	4.94015074008907e-08	1.44847753110048e-06	12.2496266666667	no sig	-
ENSG00000139344.8	AMDHD1	1.114606	0.405817333333333	38.0343246809394	1.34128409078569	0.332347589880659	5.10608323888336e-08	1.49393761628907e-06	0.559453333333333	sig	-
ENSG00000143674.11	MAP3K21	50.2360176666667	59.9767393333333	2246.94407535531	-0.192604672549605	0.0380323893210649	5.40553720302919e-08	1.57818684042482e-06	51.0736296666667	no sig	-
ENSG00000254996.5	ANKHD1-EIF4EBP3	6.785999	4.970408	954.186317543527	0.422441430195084	0.0987477542752009	5.46765367250995e-08	1.59293298713761e-06	5.173757	no sig	-
ENSG00000168477.19	TNXB	0.124519333333333	0.0493693333333333	186.622788840285	1.2023015233191	0.311740273768565	5.53051800106274e-08	1.60783406802082e-06	0.058492	sig	-
ENSG00000139266.6	MARCHF9	8.704355	12.920985	312.651789649663	-0.442437371302272	0.103878501991928	5.59740169067044e-08	1.62383818180507e-06	11.5688603333333	no sig	-
ENSG00000129932.10	DOHH	23.611489	18.6390423333333	796.003446696549	0.332516651315506	0.0752609179208758	5.63936303733998e-08	1.6325599071388e-06	24.1808513333333	no sig	-
ENSG00000165152.9	PGAP4	15.1323296666667	19.298446	594.377282448655	-0.26872682052544	0.0576358532263434	5.71124775094761e-08	1.6498892976527e-06	15.435066	no sig	-
ENSG00000186265.10	BTLA	0.387036333333333	0.0706433333333333	74.2136314778053	2.22450182863211	0.487808177564174	5.85700501282335e-08	1.68844165516727e-06	0.120538	sig	-
ENSG00000184545.11	DUSP8	3.24891366666667	4.674338	260.275164855619	-0.405249791842	0.0948591941227111	6.00684836097674e-08	1.72800782409482e-06	4.01393533333333	no sig	-
ENSG00000275004.4	ZNF280B	13.9295996666667	12.0497146666667	708.34859705713	0.227924094083407	0.0468797493938422	6.07102239506244e-08	1.74281525742776e-06	10.207976	no sig	-
ENSG00000127022.16	CANX	494.933933333333	564.788547333333	25028.9332177632	-0.137836816062766	0.0262748500844607	6.17444944249598e-08	1.76880574634509e-06	461.915852666667	no sig	-
ENSG00000137876.11	RSL24D1	150.056911666667	181.530008333333	1994.12706502892	-0.207216881378229	0.04173279886172	6.22548122320248e-08	1.77621161769742e-06	203.470682666667	no sig	-
ENSG00000139117.14	CPNE8	14.5816286666667	19.0959513333333	474.008235426711	-0.298422409786003	0.0661250719837358	6.22618997312678e-08	1.77621161769742e-06	10.931204	no sig	-
ENSG00000165280.18	VCP	180.497752	167.353280333333	8154.22326794975	0.146339696119539	0.028044941766361	6.26083873994679e-08	1.7823906470861e-06	157.142951666667	no sig	-
ENSG00000170684.10	ZNF296	6.53281666666667	4.66898733333333	223.801800573496	0.45063413096102	0.106634351450969	6.32804419025918e-08	1.7977934239904e-06	5.52396	no sig	-
ENSG00000106305.10	AIMP2	161.511472666667	135.661585	1545.36791516933	0.26091750970796	0.0558068470264156	6.476732204957e-08	1.83244782095711e-06	112.623796	no sig	-
ENSG00000165806.21	CASP7	62.5969583333333	74.3862713333333	1519.08301871181	-0.186487815755739	0.0368704560002635	6.46849166902532e-08	1.83244782095711e-06	44.1456946666667	no sig	-
ENSG00000196365.12	LONP1	80.881582	94.3684966666667	5854.77055007948	-0.164560546657959	0.0319792492068141	6.58181685097227e-08	1.85834754792267e-06	86.4060676666667	no sig	-
ENSG00000213465.8	ARL2	126.044097666667	156.492261	1690.57781395431	-0.236431933476667	0.049323152418979	6.80440383179023e-08	1.91724906324077e-06	144.083154333333	no sig	-
ENSG00000066855.16	MTFR1	57.0053963333333	67.5426946666667	1472.73411434112	-0.182311330740962	0.0359939915642307	6.86859180417911e-08	1.93136919542922e-06	64.960748	no sig	-
ENSG00000196562.16	SULF2	7.22991266666667	9.45909166666667	501.531284185797	-0.296024811441155	0.0658967898201793	7.19607446549353e-08	2.01931561994892e-06	7.48851766666667	no sig	-
ENSG00000157214.14	STEAP2	12.8879266666667	16.5728463333333	472.755829554511	-0.276230666939174	0.0603489004719378	7.25849440190565e-08	2.03267469761121e-06	5.577486	no sig	-
ENSG00000147274.14	RBMX	422.397211666667	379.589426666667	10027.9431014092	0.183454249578912	0.036349021876964	7.34736745069808e-08	2.05337222318695e-06	383.287685666667	no sig	-
ENSG00000122042.10	UBL3	25.4888323333333	30.6821823333333	856.004343284198	-0.200458360647246	0.0403860744524133	7.47095699361307e-08	2.08248950042421e-06	24.352495	no sig	-
ENSG00000138459.9	SLC35A5	41.5092316666667	51.877925	996.162483397883	-0.244446134305079	0.0516636386811508	7.48190732917311e-08	2.08248950042421e-06	41.833002	no sig	-
ENSG00000173726.11	TOMM20	457.308278333333	519.306424333333	12762.936994482	-0.131437227948293	0.0251528413839191	7.57878475835621e-08	2.10518389583328e-06	490.301682	no sig	-
ENSG00000131368.9	MRPS25	108.510206	94.7034186666667	5829.96325469606	0.21708791491093	0.0445466617423526	7.65690532900374e-08	2.12258696817352e-06	103.708734666667	no sig	-
ENSG00000188483.8	IER5L	2.28913133333333	1.148652	89.4853821532703	0.855842191171985	0.237243547176876	7.6849176310259e-08	2.12605725268019e-06	1.30216233333333	no sig	-
ENSG00000124228.15	DDX27	40.884373	36.611677	2824.76674516535	0.187673924143354	0.0374300781696369	7.895716193591e-08	2.17998023357054e-06	55.84988	no sig	-
ENSG00000106299.8	WASL	24.4859776666667	29.7167426666667	911.787351610583	-0.209481365433425	0.0427760948673721	8.29531132933692e-08	2.28570807351729e-06	18.577773	no sig	-
ENSG00000166888.12	STAT6	15.6374226666667	19.3857396666667	1009.14975823786	-0.233452979506176	0.0490430127380689	8.68642819241757e-08	2.38868071455619e-06	12.2243493333333	no sig	-
ENSG00000127419.17	TMEM175	23.004882	17.9199246666667	688.34669689546	0.348339067592128	0.0813918991408073	8.85093794137406e-08	2.4290514086307e-06	15.624368	no sig	-
ENSG00000106688.12	SLC1A1	3.85598133333333	6.277762	121.355777424858	-0.539925464705548	0.132376454903601	8.87963570611777e-08	2.43206309699297e-06	1.52511366666667	no sig	-
ENSG00000232112.3	TMA7	790.600850666667	997.915086666667	3395.12516898173	-0.25466273018532	0.0548638978928361	8.91408311561625e-08	2.43663443251964e-06	1088.415598	no sig	-
ENSG00000135749.19	PCNX2	13.800572	10.6611056666667	1545.29659072902	0.355137837551332	0.0834160199838564	9.12771037280022e-08	2.4872456903758e-06	9.32556066666667	no sig	-
ENSG00000166483.12	WEE1	46.1762883333333	58.0146246666667	1265.94229234669	-0.249180239191805	0.053409526160347	9.13548919945638e-08	2.4872456903758e-06	40.241262	no sig	-
ENSG00000085491.17	SLC25A24	47.302735	56.5781823333333	1670.58894168316	-0.193987545934233	0.0391756771232494	9.32534986405959e-08	2.53390991751734e-06	45.6141266666667	no sig	-
ENSG00000163527.10	STT3B	143.092923	161.263275333333	5558.2118771079	-0.121904884947093	0.0233977237424339	9.37022794566905e-08	2.54107248755871e-06	121.744871333333	no sig	-
ENSG00000108828.16	VAT1	83.722114	97.3038236666667	3526.08658339883	-0.160136872696848	0.0314484420834816	9.5299433956091e-08	2.57928763855124e-06	86.702696	no sig	-
ENSG00000104859.15	CLASRP	25.6651213333333	21.866292	1706.65057724742	0.244269567462368	0.0521752410837144	9.58685363526716e-08	2.58958278706961e-06	24.1478786666667	no sig	-
ENSG00000170153.11	RNF150	6.77364266666667	9.71670833333333	886.150099786672	-0.400791413940701	0.0961142049851726	9.64723665863891e-08	2.60077370196155e-06	5.77632933333333	no sig	-
ENSG00000121406.9	ZNF549	7.924318	5.99420733333333	454.509643393106	0.379748213389748	0.0905797039218109	9.92736699038039e-08	2.67104568317647e-06	8.24029233333333	no sig	-
ENSG00000143110.12	C1orf162	1.140102	0.176631666666667	39.4769753586873	2.39175181309668	0.5480134527235	1.01025228169563e-07	2.7128535830582e-06	0.704887666666667	sig	-
ENSG00000166526.18	ZNF3	19.5028306666667	16.5945106666667	799.241760987664	0.245406341157071	0.0526301390443669	1.02001107443082e-07	2.73370936783978e-06	13.141109	no sig	-
ENSG00000109586.12	GALNT7	39.238773	48.0326986666667	1290.25738128463	-0.219757572050081	0.0457977060700074	1.03592131607102e-07	2.77093807000518e-06	24.6617153333333	no sig	-
ENSG00000163913.14	IFT122	12.2359616666667	10.2385236666667	810.350059612489	0.264759127878467	0.0583107092687045	1.12997900114408e-07	3.01664822056403e-06	9.229232	no sig	-
ENSG00000054282.16	SDCCAG8	14.68004	12.4620566666667	796.60657492746	0.249228034047613	0.0539408215586999	1.13442523526896e-07	3.02263749094381e-06	8.96215366666667	no sig	-
ENSG00000167508.12	MVD	26.761359	34.6692886666667	1077.02835368223	-0.282076987297522	0.0634262115901258	1.18301343105874e-07	3.14599036840853e-06	30.3649066666667	no sig	-
ENSG00000164244.21	PRRC1	50.802878	59.4842693333333	1840.21539318752	-0.169067632512667	0.0337185708009501	1.1953444803634e-07	3.17263384130493e-06	55.425375	no sig	-
ENSG00000167113.11	COQ4	80.4240343333333	67.5647533333333	964.809922802154	0.259393026437584	0.0569436559742427	1.1999382546392e-07	3.17867813323534e-06	85.2723286666667	no sig	-
ENSG00000023330.15	ALAS1	67.9659223333333	58.09068	2399.55769919162	0.239703568799988	0.051516097887457	1.2418137661858e-07	3.28326946042419e-06	53.008105	no sig	-
ENSG00000123684.13	LPGAT1	42.535591	49.8144426666667	2961.9028499688	-0.168956862337091	0.0337772803398692	1.27450419255342e-07	3.36044091868011e-06	39.888238	no sig	-
ENSG00000161996.19	WDR90	25.3099586666667	20.4744216666667	2338.39452986563	0.302295485405407	0.0695742747482445	1.27589980952655e-07	3.36044091868011e-06	19.5026396666667	no sig	-
ENSG00000177425.11	PAWR	31.5614023333333	37.313314	2564.86848700615	-0.180103247190872	0.0363703470285299	1.29343437661026e-07	3.40009703368697e-06	29.4403676666667	no sig	-
ENSG00000082898.19	XPO1	271.281266666667	305.888116	12886.1019162027	-0.122248782252825	0.023753219416035	1.30967037186959e-07	3.43576084587868e-06	266.994553	no sig	-
ENSG00000143155.13	TIPRL	78.8586643333333	92.904805	2322.29789517668	-0.176005481090491	0.0354346816642155	1.31200895149427e-07	3.43576084587868e-06	92.958635	no sig	-
ENSG00000204304.12	PBX2	37.0195243333333	42.9767203333333	2238.70981456652	-0.158368295476975	0.0314464207408538	1.31934291177974e-07	3.44838541627459e-06	51.5137946666667	no sig	-
ENSG00000188687.18	SLC4A5	0.448381333333333	0.238706666666667	244.602055579117	0.772398086986368	0.218177909987839	1.33320311346118e-07	3.47798728572516e-06	0.636675666666667	no sig	-
ENSG00000176809.11	LRRC37A3	3.38350766666667	2.34320333333333	253.672744027274	0.474735038923578	0.117785810207844	1.33643877570903e-07	3.47981269075508e-06	1.78905666666667	no sig	-
ENSG00000151292.19	CSNK1G3	31.794272	38.8904663333333	1093.84084877525	-0.219707828027949	0.0462970163396999	1.34550107593896e-07	3.4967738189459e-06	34.353464	no sig	-
ENSG00000049860.14	HEXB	84.953799	98.189425	1615.32799473947	-0.153471743596072	0.0304046550240376	1.36080493393462e-07	3.52688208302951e-06	70.359777	no sig	-
ENSG00000153113.24	CAST	55.252555	63.6703236666667	2880.27535338543	-0.1495602317301	0.0295528390192312	1.36222671914126e-07	3.52688208302951e-06	47.8513376666667	no sig	-
ENSG00000182899.17	RPL35A	1074.96083833333	1296.107165	7084.72430556433	-0.202360132534135	0.0418609326836557	1.36711421557778e-07	3.53287029494508e-06	1513.67718033333	no sig	-
ENSG00000126254.12	RBM42	97.499315	87.9796886666667	2903.22634529539	0.178200598651687	0.0360181504172594	1.38055976043553e-07	3.56090996855196e-06	93.659139	no sig	-
ENSG00000181016.9	LSMEM1	1.70260133333333	0.798274333333333	114.830571013572	0.929352564202635	0.271742660147031	1.39508028069359e-07	3.59161193464869e-06	0.730722333333333	no sig	-
ENSG00000135903.20	PAX3	7.94022033333333	5.801014	399.151336667267	0.414494656306555	0.101953649562378	1.41776771832404e-07	3.64318513686189e-06	5.597831	no sig	-
ENSG00000145703.17	IQGAP2	12.4559053333333	15.5156546666667	1102.95475319584	-0.238113574490837	0.0513987498748354	1.42795657834494e-07	3.66250844262604e-06	9.356948	no sig	-
ENSG00000123095.6	BHLHE41	1.65546466666667	2.88099166666667	75.2759150180504	-0.603597502269031	0.156764873147746	1.43254021766297e-07	3.66740986320359e-06	1.40342233333333	no sig	-
ENSG00000117143.14	UAP1	49.8389576666667	59.4633296666667	1756.14569440448	-0.190425239208555	0.0390128499289361	1.45377803779964e-07	3.71440414856306e-06	49.617923	no sig	-
ENSG00000248333.9	CDK11B	37.432303	34.181811	2623.80001212837	0.163646947916174	0.0327479627323335	1.45631061938998e-07	3.71440414856306e-06	30.5000086666667	no sig	-
ENSG00000185504.17	FAAP100	23.7872393333333	21.3109836666667	1427.83169029096	0.187014773861762	0.0381962066388452	1.46202813921726e-07	3.72206866907963e-06	24.1501823333333	no sig	-
ENSG00000215186.7	GOLGA6B	0.238744333333333	0.0903826666666667	110.771427354147	1.28687403510601	0.3541614231998	1.50123161182226e-07	3.80774494961647e-06	0.055603	sig	-
ENSG00000241399.7	CD302	17.781336	22.1100716666667	622.380785188936	-0.237332007837626	0.0512951630663972	1.4994135381198e-07	3.80774494961647e-06	18.6197876666667	no sig	-
ENSG00000198089.16	SFI1	12.9996783333333	10.8851913333333	1469.39918772297	0.262970938753417	0.058587698489392	1.50843251728352e-07	3.81895036940304e-06	9.65545333333333	no sig	-
ENSG00000143878.10	RHOB	38.6807703333333	48.8373586666667	1455.88286817992	-0.252745533761212	0.0556765006557245	1.52596653877233e-07	3.85622704328433e-06	55.038277	no sig	-
ENSG00000198961.10	PJA2	43.5167376666667	51.70301	2105.53150990866	-0.185387505032473	0.0378789773577088	1.53414990839799e-07	3.8697803387936e-06	48.209792	no sig	-
ENSG00000146109.5	ABT1	39.092414	48.066197	1352.38818103799	-0.224598541793229	0.0479237087820438	1.57521683545009e-07	3.96607805799013e-06	57.694586	no sig	-
ENSG00000104823.9	ECH1	71.702052	90.3492823333333	1497.71603582034	-0.250970311433448	0.0553033424364615	1.60722014679265e-07	4.03186011961403e-06	88.9880263333333	no sig	-
ENSG00000198189.11	HSD17B11	46.3708983333333	59.7331533333333	630.917274237788	-0.274623079800324	0.0621744271301445	1.60617256361346e-07	4.03186011961403e-06	43.240731	no sig	-
ENSG00000084234.18	APLP2	229.742667	255.691633333333	9882.82324552928	-0.10548162488072	0.0205291946170698	1.66656888784388e-07	4.1731128246339e-06	186.617479	no sig	-
ENSG00000174695.10	TMEM167A	88.123795	107.649890666667	3075.7990350504	-0.216552122062155	0.045951417900302	1.71821865868959e-07	4.29460772942414e-06	89.2545876666667	no sig	-
ENSG00000011143.19	MKS1	27.3503516666667	23.4552756666667	830.457097828053	0.234737276288255	0.0509226336010221	1.74273132829718e-07	4.34795623398072e-06	25.078717	no sig	-
ENSG00000111011.18	RSRC2	52.3365763333333	46.3065246666667	2049.07972446586	0.200324244698214	0.041804262111777	1.77398825215979e-07	4.40990340509722e-06	43.6740806666667	no sig	-
ENSG00000239474.7	KLHL41	3.89891033333333	6.68199333333333	109.747243482036	-0.583846375147175	0.152599850371701	1.77392920142045e-07	4.40990340509722e-06	5.282542	no sig	-
ENSG00000197976.12	AKAP17A	17.984601	15.1681206666667	1300.7177640608	0.25389000339151	0.0564432789443408	1.80240127083395e-07	4.47243223117243e-06	13.85374	no sig	-
ENSG00000116095.11	PLEKHA3	6.118802	7.62627833333333	570.355711034765	-0.239449160114799	0.0523345546225769	1.81328254103268e-07	4.49131101589357e-06	4.199728	no sig	-
ENSG00000168092.14	PAFAH1B2	99.944856	118.090947333333	3088.16142556748	-0.178726978758165	0.0365564545900487	1.83414806341785e-07	4.53480715787743e-06	92.8463276666667	no sig	-
ENSG00000167280.17	ENGASE	15.9973453333333	12.985726	1461.32323426528	0.297657041100562	0.0694986631258024	1.84785356616728e-07	4.56047601347975e-06	14.2404716666667	no sig	-
ENSG00000099622.14	CIRBP	382.337460666667	334.367198	6468.38090486466	0.213460833292282	0.0452900820462599	1.85882977652873e-07	4.57932893959197e-06	397.032947	no sig	-
ENSG00000166813.17	KIF7	13.184301	11.2260193333333	1538.85856731448	0.242788450382178	0.0533767197288473	1.88698351963508e-07	4.62378354579153e-06	14.1481416666667	no sig	-
ENSG00000169660.17	HEXD	11.6482706666667	8.64502266666667	555.465189768937	0.39985590641573	0.0995676871582919	1.88373282214197e-07	4.62378354579153e-06	10.6730903333333	no sig	-
ENSG00000235173.7	HGH1	22.100837	18.2963773333333	871.8151704091	0.274746279871748	0.0627027309782985	1.88606976459775e-07	4.62378354579153e-06	21.103166	no sig	-
ENSG00000150401.15	DCUN1D2	16.6857403333333	13.8684426666667	487.042501895844	0.26848854770926	0.060861731371456	1.89665964224803e-07	4.63920919980882e-06	7.046486	no sig	-
ENSG00000117569.19	PTBP2	21.539712	17.8905113333333	807.024883525225	0.269905844640307	0.0613446636875545	1.93684112285614e-07	4.72906296936513e-06	19.037919	no sig	-
ENSG00000125733.18	TRIP10	28.8579306666667	34.6638793333333	1010.4122105018	-0.197395566170705	0.0412619347508963	1.98613068679901e-07	4.84079667571155e-06	24.500071	no sig	-
ENSG00000167470.14	MIDN	60.1537603333333	52.14485	2655.76570732381	0.223035351113693	0.0480705039776256	2.05784068041138e-07	5.00668259159663e-06	50.8277876666667	no sig	-
ENSG00000106089.12	STX1A	7.26365966666667	5.50479666666667	298.710669558298	0.372443923944481	0.0923905410412821	2.12609954021679e-07	5.16359962669997e-06	5.06653566666667	no sig	-
ENSG00000137124.8	ALDH1B1	44.3862736666667	51.3944066666667	1577.61414269307	-0.155242457905644	0.0313734348143158	2.19858608917422e-07	5.33021171654569e-06	54.7336626666667	no sig	-
ENSG00000168461.13	RAB31	38.254311	44.9567663333333	1313.24844119445	-0.17154002482312	0.0351427811788361	2.23240106348163e-07	5.40264680654231e-06	29.8899526666667	no sig	-
ENSG00000156232.7	WHAMM	7.83285933333333	6.40910066666667	595.662728392867	0.285359798082459	0.0665311548036839	2.29223214719251e-07	5.53767773305908e-06	5.56749866666667	no sig	-
ENSG00000164109.14	MAD2L1	80.5966596666667	92.3676626666667	3341.15664912094	-0.142434328545091	0.0286075003720556	2.34593865299531e-07	5.65746400639747e-06	84.2283	no sig	-
ENSG00000009694.14	TENM1	12.136939	15.4869023333333	2616.39409143623	-0.263978799054655	0.0601780015030565	2.36574291401558e-07	5.69521478353014e-06	9.87857566666667	no sig	-
ENSG00000114812.13	VIPR1	3.30884633333333	2.096833	104.886977500321	0.565872594647592	0.150335406913548	2.45331438141312e-07	5.8956882559984e-06	0.939579666666667	no sig	-
ENSG00000009780.16	FAM76A	21.8124416666667	18.1686183333333	602.208315402098	0.266122867711923	0.0609352267627023	2.45763604193113e-07	5.89574856073059e-06	17.9671753333333	no sig	-
ENSG00000183287.15	CCBE1	0.909291333333333	1.767277	87.1719510917867	-0.725284060964175	0.211374854513174	2.49675440881102e-07	5.97913856853487e-06	0.984337	no sig	-
ENSG00000073792.16	IGF2BP2	16.5364766666667	19.9404506666667	1210.36445662939	-0.20177534627154	0.0428019986054214	2.50279806160416e-07	5.98316986085928e-06	23.9202993333333	no sig	-
ENSG00000278619.5	MRM1	13.6390076666667	10.675883	520.717973001534	0.335355350440958	0.0821610811875503	2.50759519501524e-07	5.9842123940868e-06	14.0169603333333	no sig	-
ENSG00000214087.9	ARL16	75.104006	62.4742906666667	987.751774919623	0.268647805289758	0.0617857231925365	2.53061183703034e-07	6.02865549092539e-06	63.67901	no sig	-
ENSG00000142192.21	APP	209.805704333333	237.878161	8802.6500908822	-0.129027068060023	0.0258126697452123	2.59579936781173e-07	6.17323378251517e-06	140.609183	no sig	-
ENSG00000136715.19	SAP130	22.510427	19.877389	1264.92370085915	0.202051829324174	0.0429898630984229	2.66211141258871e-07	6.30906611460143e-06	20.3292123333333	no sig	-
ENSG00000188529.15	SRSF10	286.622554333333	319.0352	6532.00916147995	-0.105088134666484	0.0208088989776157	2.65961041611386e-07	6.30906611460143e-06	278.996043333333	no sig	-
ENSG00000117593.12	DARS2	155.868149	176.011249	6075.16742890635	-0.123822784745817	0.0247726144946003	2.78943543537426e-07	6.58224453019206e-06	195.782061333333	no sig	-
ENSG00000185800.12	DMWD	20.7127883333333	17.5398303333333	1338.96556574333	0.248842488785094	0.0561518026856209	2.79176965207097e-07	6.58224453019206e-06	16.66239	no sig	-
ENSG00000205213.14	LGR4	18.1586063333333	23.421002	898.326577229674	-0.274520015758089	0.063875634362042	2.78471342939377e-07	6.58224453019206e-06	23.3684266666667	no sig	-
ENSG00000174744.14	BRMS1	45.2737376666667	39.47683	1278.83941968378	0.216390397886945	0.0469433208787543	2.83302181781203e-07	6.66804895094626e-06	49.2746333333333	no sig	-
ENSG00000186918.14	ZNF395	9.76869266666667	12.7434166666667	644.452649804379	-0.286809353001165	0.0677700904655806	2.8788057903652e-07	6.76420771496425e-06	10.5280796666667	no sig	-
ENSG00000160633.13	SAFB	105.03636	98.7970746666667	6634.41390713459	0.127583686471176	0.0256148581976207	2.90216229792873e-07	6.80743094909025e-06	100.056749333333	no sig	-
ENSG00000184009.13	ACTG1	1199.24936566667	1433.26049166667	29199.1056688756	-0.191029750241403	0.0403474803446129	2.95817042233134e-07	6.92696493775266e-06	1655.131428	no sig	-
ENSG00000069702.11	TGFBR3	7.41931233333333	9.72454166666667	524.097154714136	-0.292590702050472	0.0697362405331622	3.01888157189836e-07	7.05708567795389e-06	6.783225	no sig	-
ENSG00000132801.7	ZSWIM3	2.57236366666667	1.66636733333333	121.225961225636	0.537709714423294	0.143480813107469	3.03141500736604e-07	7.07433277739401e-06	2.668218	no sig	-
ENSG00000163291.14	PAQR3	19.0799376666667	23.179679	1401.96697401233	-0.209419928883403	0.0452184179577156	3.06547512293708e-07	7.1416722643366e-06	18.206639	no sig	-
ENSG00000105732.13	ZNF574	11.2247076666667	9.444489	494.108241271097	0.255245034520366	0.0584048469082958	3.15297810809298e-07	7.33307891512743e-06	10.9651173333333	no sig	-
ENSG00000104899.8	AMH	25.1019096666667	18.9950006666667	613.376917396225	0.375408777723465	0.0954661733970037	3.16311312703949e-07	7.34420276298408e-06	13.018313	no sig	-
ENSG00000186532.12	SMYD4	18.9569926666667	16.345573	1650.82676502862	0.228238861254801	0.0505113790819327	3.18440934698716e-07	7.38115963840503e-06	16.836368	no sig	-
ENSG00000185483.13	ROR1	3.055911	4.32223133333333	205.823888618577	-0.376433473582718	0.0958911299682265	3.22782212584445e-07	7.46916951278879e-06	2.42847666666667	no sig	-
ENSG00000143390.18	RFX5	63.4097366666667	74.060309	3051.91525260505	-0.164878200546653	0.0341405249953878	3.32168944083382e-07	7.67343813251207e-06	62.14463	no sig	-
ENSG00000109270.13	LAMTOR3	49.0919306666667	59.9466983333333	690.560189979719	-0.214164265460877	0.0466948548219827	3.35254830283273e-07	7.71873620997831e-06	50.6817123333333	no sig	-
ENSG00000184117.12	NIPSNAP1	72.194313	84.4535143333333	2352.80612020121	-0.166043855902834	0.034427251892379	3.34843753052253e-07	7.71873620997831e-06	58.8010293333333	no sig	-
ENSG00000122068.13	FYTTD1	27.923471	33.921272	1563.50175761851	-0.209191129381173	0.0454347490561986	3.5085626121461e-07	8.06440471756596e-06	28.5740483333333	no sig	-
ENSG00000131652.14	THOC6	56.1817756666667	47.2559306666667	1067.96372420254	0.254796849752392	0.0586346172532666	3.56965652829125e-07	8.19110817411581e-06	55.9309723333333	no sig	-
ENSG00000177628.16	GBA	69.2886966666667	63.3042876666667	1910.28309629772	0.16338977642346	0.0339111701782754	3.61888482127931e-07	8.29020659726121e-06	46.5388453333333	no sig	-
ENSG00000103449.13	SALL1	11.0223	13.9691563333333	747.616127635666	-0.255327678978947	0.0588699753469225	3.65961953187481e-07	8.35562382968156e-06	18.0202123333333	no sig	-
ENSG00000129691.16	ASH2L	40.834228	36.182606	1526.07977085976	0.197146276089318	0.0423077298820994	3.65578078459503e-07	8.35562382968156e-06	35.945985	no sig	-
ENSG00000204410.16	MSH5	11.5851336666667	9.10884433333333	773.988385523906	0.330541032007495	0.0824943231654834	3.70146801610922e-07	8.43713357426092e-06	11.36785	no sig	-
ENSG00000117519.16	CNN3	80.9238413333333	94.4948223333333	2157.32446883014	-0.164218270737962	0.0341649261655452	3.7691211796433e-07	8.57709466452162e-06	105.982180333333	no sig	-
ENSG00000141576.16	RNF157	7.95837233333333	10.0386246666667	595.698952958761	-0.249494024188741	0.0572994245547992	3.9167617845983e-07	8.8983121205725e-06	5.76658333333333	no sig	-
ENSG00000104852.15	SNRNP70	260.000343666667	234.023068	9841.59746816067	0.179830666037234	0.0380480397827224	4.00321074698142e-07	9.07967898678993e-06	209.687736333333	no sig	-
ENSG00000089234.16	BRAP	16.5800003333333	14.0421823333333	1016.43037235149	0.245635017723967	0.0562744264969127	4.11356562918178e-07	9.31457880587993e-06	16.0526773333333	no sig	-
ENSG00000124098.10	FAM210B	29.7732353333333	36.3785616666667	1080.64651799767	-0.21464324000238	0.0473571637097075	4.27020093445723e-07	9.65332738428701e-06	40.3182786666667	no sig	-
ENSG00000007545.16	CRAMP1	15.0146743333333	13.0618603333333	1721.07633363538	0.218003641116912	0.0483062796838857	4.28271280479816e-07	9.66568834003953e-06	12.338892	no sig	-
ENSG00000197930.13	ERO1A	98.2014813333333	117.711499	2591.35554946834	-0.193911048119351	0.0417820718815961	4.33385245946603e-07	9.76504490127963e-06	71.8400226666667	no sig	-
ENSG00000175782.11	SLC35E3	3.02688666666667	2.526325	663.878638154686	0.261743406460781	0.0613975273010691	4.37474987108346e-07	9.84103569360773e-06	2.42273766666667	no sig	-
ENSG00000174227.16	PIGG	33.910766	30.223975	1511.12886151482	0.191250132671688	0.0411173082955303	4.401495124304e-07	9.88499445101465e-06	25.9235356666667	no sig	-
ENSG00000102225.17	CDK16	77.5882846666667	88.179729	4121.29652546636	-0.131756049600582	0.0269719701525433	4.46167094211666e-07	1.00037661221773e-05	86.4266653333333	no sig	-
ENSG00000035862.12	TIMP2	10.3447223333333	13.2218476666667	472.304549332826	-0.262450070648094	0.0616950852788756	4.48083033990342e-07	1.00303350610367e-05	9.25041166666667	no sig	-
ENSG00000113300.13	CNOT6	62.160409	72.147878	3161.09517901199	-0.15740325708289	0.0328219889377868	4.54493448643943e-07	1.01572623815834e-05	54.3072333333333	no sig	-
ENSG00000138834.15	MAPK8IP3	11.5013686666667	9.61360833333333	2144.98006634328	0.26118967941534	0.0613644881278625	4.56865041613555e-07	1.01771138003591e-05	10.6337573333333	no sig	-
ENSG00000156136.10	DCK	53.3130963333333	65.1175616666667	803.698955835848	-0.215365245361946	0.0477088926735033	4.56404309322903e-07	1.01771138003591e-05	50.104691	no sig	-
ENSG00000076248.12	UNG	163.622649333333	150.932379333333	3555.56381663504	0.150978963340226	0.0313394385032166	4.58751766979872e-07	1.02025798160418e-05	141.272275	no sig	-
ENSG00000102996.5	MMP15	1.986371	2.875561	119.797065029056	-0.399510130183035	0.105144885503947	4.62223023613893e-07	1.02631461650968e-05	1.75312466666667	no sig	-
ENSG00000137834.15	SMAD6	7.32844966666667	5.484769	332.284583566036	0.383344175428314	0.100262451689836	4.68075749734109e-07	1.03595732868572e-05	6.03240233333333	no sig	-
ENSG00000173218.15	VANGL1	20.1784746666667	25.5346563333333	1229.38685895659	-0.25262959917412	0.0587840274004447	4.67887122482603e-07	1.03595732868572e-05	15.6902026666667	no sig	-
ENSG00000105974.13	CAV1	12.1683993333333	17.626024	180.829517769149	-0.399303216370609	0.105634266744281	5.00787730905853e-07	1.1065715367939e-05	4.75662433333333	no sig	-
ENSG00000152795.18	HNRNPDL	452.618779	534.874208333333	8529.43405616754	-0.17778106547174	0.0379359744301139	5.09137441701856e-07	1.12321285772233e-05	522.615497666667	no sig	-
ENSG00000167123.20	CERCAM	36.8313636666667	44.9810003333333	1943.35918633802	-0.213324004326144	0.0474170450157976	5.16902885751235e-07	1.13780446186786e-05	34.107444	no sig	-
ENSG00000186272.13	ZNF17	8.21050066666667	6.43107033333333	334.520334043221	0.331509311376422	0.0844496191603932	5.17409987032171e-07	1.13780446186786e-05	7.69067066666667	no sig	-
ENSG00000116191.19	RALGPS2	21.5849453333333	26.6069683333333	1736.54655380459	-0.224304230568456	0.0505809781133312	5.21599003518746e-07	1.14335168151505e-05	25.7460063333333	no sig	-
ENSG00000116299.17	ELAPOR1	0.209316	0.0552766666666667	99.6660078644083	1.7892712596927	0.509896948532941	5.21152194688967e-07	1.14335168151505e-05	0.0237733333333333	sig	-
ENSG00000226314.9	ZKSCAN8P1	7.76441066666667	5.76499633333333	252.296599857462	0.390347655848291	0.103194061233298	5.25563183550854e-07	1.15020382849838e-05	7.318456	no sig	-
ENSG00000090889.12	KIF4A	46.690726	42.5286553333333	2984.30474548738	0.165940423012039	0.0350749584836877	5.27971020264478e-07	1.15363349364159e-05	34.99579	no sig	-
ENSG00000090470.15	PDCD7	14.5103183333333	11.8100906666667	630.200830384041	0.289029799453769	0.0707735561604135	5.30372347298672e-07	1.15703805240578e-05	13.9698216666667	no sig	-
ENSG00000134255.16	CEPT1	51.6504516666667	61.7508266666667	1071.4910259417	-0.191755738793716	0.0416129680621783	5.34462406723595e-07	1.1633346532183e-05	55.6951176666667	no sig	-
ENSG00000177602.5	HASPIN	23.940977	20.7729183333333	931.118762582145	0.219448631593165	0.0492388620778062	5.34954209430657e-07	1.1633346532183e-05	22.931062	no sig	-
ENSG00000148672.10	GLUD1	136.871593333333	153.499614	5240.04921262892	-0.114537135521077	0.0234521947854371	5.62669658341174e-07	1.2216697866705e-05	152.020058	no sig	-
ENSG00000184916.9	JAG2	13.4282926666667	16.7625793333333	1081.52140435984	-0.237993987163591	0.0548715185818483	5.67657486620961e-07	1.23055229564184e-05	11.6426833333333	no sig	-
ENSG00000092098.18	RNF31	13.6575406666667	11.8554743333333	919.33677484044	0.220399563526804	0.0496631147307739	5.69243025970402e-07	1.23204302876433e-05	13.3527423333333	no sig	-
ENSG00000107816.17	LZTS2	17.5561626666667	22.7934696666667	1035.92333382626	-0.279144826376161	0.0680477469024737	6.00605364815216e-07	1.29787508913298e-05	17.8772366666667	no sig	-
ENSG00000108352.13	RAPGEFL1	3.915356	2.709314	310.435524235354	0.465772424929686	0.127696919770551	6.01979922797431e-07	1.29880007871484e-05	3.28269766666667	no sig	-
ENSG00000137817.17	PARP6	28.213989	24.9160246666667	1402.20337041789	0.198789589006676	0.0438768741238151	6.47163465204971e-07	1.39409373148236e-05	26.69452	no sig	-
ENSG00000138767.14	CNOT6L	22.254079	27.7799726666667	1068.43178521355	-0.237478339252657	0.055113641179317	6.53790423455746e-07	1.40616178536987e-05	20.078	no sig	-
ENSG00000167377.19	ZNF23	14.4681576666667	12.261763	747.827993416288	0.245243755950768	0.0575895596744412	6.71057414825905e-07	1.44104066451347e-05	12.5783646666667	no sig	-
ENSG00000101098.13	RIMS4	5.32746566666667	6.76793633333333	616.539523935044	-0.255948394719068	0.0609801368368305	6.74243165795668e-07	1.44561948766378e-05	9.76907566666667	no sig	-
ENSG00000156876.10	SASS6	32.2170946666667	39.4426386666667	1087.6585911235	-0.217534329805289	0.0492706878748328	6.81291073892347e-07	1.45845181216081e-05	30.52444	no sig	-
ENSG00000108819.11	PPP1R9B	24.620348	29.9858076666667	1732.63802861401	-0.210545842476836	0.0472702527488325	6.83604707466685e-07	1.46112520184702e-05	21.8368146666667	no sig	-
ENSG00000141404.17	GNAL	8.85767	11.3570043333333	638.827779357176	-0.265479354879817	0.0641240993832266	6.90609204595664e-07	1.47380085621488e-05	8.083486	no sig	-
ENSG00000166557.14	TMED3	115.528519	102.120529333333	2677.17706385009	0.199468204164073	0.0442309085906787	7.01450721146144e-07	1.49461285645456e-05	102.800978333333	no sig	-
ENSG00000134324.12	LPIN1	14.0121586666667	17.4780293333333	1052.9167123783	-0.235959217639351	0.0548925225500045	7.12233813551997e-07	1.51523602938923e-05	12.95093	no sig	-
ENSG00000104343.21	UBE2W	30.1669603333333	39.0073013333333	789.009099571359	-0.274980662252745	0.0673642016352485	7.17521245924764e-07	1.52412175488848e-05	28.9551486666667	no sig	-
ENSG00000115415.21	STAT1	38.8474956666667	35.294095	1838.75639280853	0.168981986860378	0.0363246266886138	7.26820023352716e-07	1.54148753639041e-05	26.952597	no sig	-
ENSG00000132205.11	EMILIN2	17.729227	15.1588703333333	1161.48193758973	0.234151505224519	0.0544229066659388	7.33646162276995e-07	1.54878348288691e-05	11.4024643333333	no sig	-
ENSG00000153936.18	HS2ST1	33.5949516666667	41.527606	1714.45806855191	-0.226403305200229	0.0520754460340857	7.3337417007328e-07	1.54878348288691e-05	33.3434	no sig	-
ENSG00000198642.7	KLHL9	36.2123503333333	42.363081	1756.53413692393	-0.166261386353923	0.0356608721791346	7.31845363083751e-07	1.54878348288691e-05	43.908016	no sig	-
ENSG00000160783.19	PMF1	122.846711	106.309799666667	1748.53551830455	0.222676524561392	0.0510088798318932	7.46075820784733e-07	1.57260405726699e-05	107.482124666667	no sig	-
ENSG00000056277.16	ZNF280C	13.3839333333333	11.286354	695.434296152598	0.249281327046221	0.0592562333855687	7.61933397047706e-07	1.60356596231421e-05	10.541612	no sig	-
ENSG00000226174.7	TEX22	1.17575433333333	0.587834333333333	85.1066927653051	0.817783041156378	0.277072472594589	7.6725534369121e-07	1.61229369466015e-05	0.506715	no sig	-
ENSG00000143590.14	EFNA3	6.70847066666667	10.04252	165.743276934658	-0.432822810851844	0.119483988356508	7.69771855268117e-07	1.61510847064054e-05	6.10701033333333	no sig	-
ENSG00000103479.17	RBL2	42.3529556666667	49.6742306666667	2669.70355163981	-0.169293527452123	0.036503453981119	7.73149804381497e-07	1.61971933064472e-05	40.9360786666667	no sig	-
ENSG00000043093.15	DCUN1D1	32.014967	38.6830553333333	857.367725064891	-0.202236148228467	0.0452226468761212	7.78990350120704e-07	1.62946731468846e-05	29.9059916666667	no sig	-
ENSG00000054598.9	FOXC1	91.561055	112.497100333333	3973.85227977115	-0.21964519597484	0.0502438191269839	7.85671816527398e-07	1.64094195835448e-05	87.0315716666667	no sig	-
ENSG00000122477.13	LRRC39	2.599453	1.43739933333333	121.689554212125	0.691793982168457	0.221373451872819	7.90987792378947e-07	1.64703102989741e-05	1.753001	no sig	-
ENSG00000156976.17	EIF4A2	141.865999333333	171.361634	2849.50036811177	-0.201538367633416	0.0450608538922774	7.90787208826321e-07	1.64703102989741e-05	170.723085666667	no sig	-
ENSG00000139263.12	LRIG3	12.7056893333333	16.248985	614.119128951085	-0.26184100908495	0.0634408705241411	7.95084779112941e-07	1.65305353621027e-05	16.1932483333333	no sig	-
ENSG00000175221.16	MED16	30.7973086666667	26.471351	1556.70060630459	0.229741010727061	0.053328137760472	8.02651533696143e-07	1.66626086919493e-05	28.8042306666667	no sig	-
ENSG00000204590.13	GNL1	13.3113086666667	15.6125683333333	1649.91388293109	-0.169468479289894	0.0366259287489087	8.10863675645775e-07	1.68076606604401e-05	13.371238	no sig	-
ENSG00000132326.12	PER2	2.96090733333333	2.016869	252.253396295068	0.476586260556857	0.13440508710519	8.26661866200002e-07	1.71092822443385e-05	2.59014633333333	no sig	-
ENSG00000139629.16	GALNT6	1.931175	2.83916066666667	223.741091971417	-0.407423569283489	0.111973754064449	8.32466698927063e-07	1.72034759678873e-05	2.92160666666667	no sig	-
ENSG00000111540.16	RAB5B	49.736731	59.8430673333333	1906.8340206729	-0.197510660381809	0.0440827569732354	8.43703151092964e-07	1.7409465623004e-05	44.9953476666667	no sig	-
ENSG00000074621.14	SLC24A1	8.004409	6.95574466666667	625.972382870566	0.215720814504653	0.0493012047203197	8.55055894784372e-07	1.76172327150618e-05	6.82356766666667	no sig	-
ENSG00000108176.15	DNAJC12	30.4484866666667	39.540298	301.52776162109	-0.27892379219752	0.0694412967599493	8.72849935801637e-07	1.79568917827137e-05	34.1523986666667	no sig	-
ENSG00000124767.7	GLO1	744.995639	858.692366	13758.8276505063	-0.148259166329712	0.0316451766122935	9.22237744160417e-07	1.89445304271995e-05	784.833268333333	no sig	-
ENSG00000136111.14	TBC1D4	40.4262256666667	46.9291313333333	3367.5961488027	-0.156481035010523	0.0336544244838347	9.42686767443935e-07	1.93356469699039e-05	30.830437	no sig	-
ENSG00000110321.19	EIF4G2	645.436769333333	593.268127333333	27746.1830986868	0.154706873696259	0.0332823325341026	9.80667984891743e-07	2.00585095257449e-05	536.487577	no sig	-
ENSG00000132388.13	UBE2G1	57.8923316666667	67.4755296666667	1820.74186283308	-0.16080467865524	0.0347779905117557	9.8213231553533e-07	2.00585095257449e-05	65.211846	no sig	-
ENSG00000169379.17	ARL13B	23.391088	20.575862	859.29143974436	0.20342437229547	0.046076875843523	9.82314414903115e-07	2.00585095257449e-05	17.8348046666667	no sig	-
ENSG00000035687.10	ADSS2	180.706875333333	210.785652	3603.63841824641	-0.16263564654116	0.0352473483616051	9.91767429291797e-07	2.02214452670758e-05	150.240944333333	no sig	-
ENSG00000185009.13	AP3M1	70.4639506666667	83.1816496666667	2680.9144423249	-0.175599785099361	0.038553249873155	1.00063752589935e-06	2.03720298670487e-05	80.8302723333333	no sig	-
ENSG00000069482.7	GAL	238.618336	195.064362	1442.29171968594	0.281952358162164	0.0710463648851035	1.00512767053451e-06	2.04331287334438e-05	176.181933	no sig	-
ENSG00000085377.15	PREP	21.9452286666667	26.1881993333333	1340.91997112034	-0.189117270530243	0.0421613616127342	1.01180052181399e-06	2.05383531957569e-05	22.1517693333333	no sig	-
ENSG00000146648.21	EGFR	4.480464	5.61071966666667	476.681596429477	-0.238984669357997	0.0569021513724662	1.01966943902318e-06	2.06675096636278e-05	1.83133333333333	no sig	-
ENSG00000103037.12	SETD6	32.5529286666667	28.224016	1297.41627808478	0.220682727720439	0.0512380922732219	1.02223745362047e-06	2.06890004993806e-05	26.0202296666667	no sig	-
ENSG00000107338.10	SHB	7.34212633333333	6.298524	882.850541277195	0.229198420928894	0.0538777358124876	1.0352725435226e-06	2.09219585305112e-05	6.66795866666667	no sig	-
ENSG00000158747.15	NBL1	18.912251	23.455885	586.408846700598	-0.230664005012556	0.0543482581626178	1.04086230462566e-06	2.10039890354019e-05	12.9370096666667	no sig	-
ENSG00000152359.15	POC5	16.549859	13.2462646666667	393.146081723378	0.305158424121098	0.0791824456054194	1.04679645529379e-06	2.10927180022635e-05	12.0085866666667	no sig	-
ENSG00000117625.14	RCOR3	24.0699013333333	20.790916	849.103349157407	0.223494428359681	0.0521726222645095	1.05340899638042e-06	2.11948361412494e-05	17.890662	no sig	-
ENSG00000154370.16	TRIM11	37.101649	32.68574	2042.06143150125	0.201951819943715	0.0458452831613728	1.0663364376362e-06	2.14235264966968e-05	35.712049	no sig	-
ENSG00000067082.15	KLF6	17.3812116666667	21.1738706666667	924.082143364904	-0.210272304304993	0.0482547646514644	1.06867036237079e-06	2.14390273573859e-05	21.7799786666667	no sig	-
ENSG00000105829.13	BET1	61.4685436666667	77.8287936666667	534.519330482423	-0.250239681181829	0.0607534995099716	1.09191118747966e-06	2.18131288845358e-05	58.2312793333333	no sig	-
ENSG00000111737.12	RAB35	50.598316	46.5260523333333	1470.71973320045	0.154383163577358	0.0333648385066665	1.09208712605131e-06	2.18131288845358e-05	43.2109893333333	no sig	-
ENSG00000181458.10	TMEM45A	32.4420436666667	42.5144906666667	350.016062318785	-0.286579981140131	0.0729746327627317	1.08934962312143e-06	2.18131288845358e-05	16.2274946666667	no sig	-
ENSG00000103197.18	TSC2	37.1739306666667	33.451996	4004.77530260426	0.17905479428241	0.0396305672217543	1.09969471943585e-06	2.18695810726068e-05	32.877069	no sig	-
ENSG00000131373.15	HACL1	45.1134896666667	39.4181436666667	1073.05311569191	0.211390096838259	0.0486475928788531	1.09684921197619e-06	2.18695810726068e-05	47.1335613333333	no sig	-
ENSG00000161618.10	ALDH16A1	30.8866683333333	26.6595466666667	1441.53570820913	0.224673039651835	0.0526508209716364	1.09912934105263e-06	2.18695810726068e-05	27.0860903333333	no sig	-
ENSG00000152332.16	UHMK1	111.404668333333	138.519328	6490.78088413509	-0.231712469287566	0.0548734646752001	1.11353578480692e-06	2.2112790215804e-05	64.4571513333333	no sig	-
ENSG00000153993.14	SEMA3D	3.879161	5.47132433333333	220.277107642123	-0.364212749076325	0.0998453048509293	1.117525610583e-06	2.21599514861559e-05	2.48647933333333	no sig	-
ENSG00000196876.18	SCN8A	3.36400166666667	2.519565	440.944102885029	0.374793483662268	0.103454386109366	1.12090118763454e-06	2.21948139923826e-05	1.462895	no sig	-
ENSG00000115310.19	RTN4	129.871180333333	152.962729333333	3290.79967107642	-0.173172102701215	0.0381553637639244	1.13817017566003e-06	2.25042811965518e-05	122.776154	no sig	-
ENSG00000213281.5	NRAS	97.85985	113.139782	3368.6088237227	-0.151213483203964	0.0326690315300143	1.14854169491039e-06	2.26766750180725e-05	111.010802666667	no sig	-
ENSG00000104313.20	EYA1	20.2988036666667	25.4920863333333	648.442186857589	-0.242152899363599	0.0582989754614132	1.15084481605821e-06	2.26895008131476e-05	16.149129	no sig	-
ENSG00000143061.18	IGSF3	9.01279833333333	11.7662906666667	828.80236561526	-0.282780338966598	0.0719218871679941	1.15397009064491e-06	2.27184757300279e-05	8.31708933333333	no sig	-
ENSG00000198945.8	L3MBTL3	9.71280533333333	12.6186336666667	491.778499775192	-0.277088041264779	0.0699970707529055	1.16179157454874e-06	2.28396905242948e-05	9.772762	no sig	-
ENSG00000143768.13	LEFTY2	0.200549	0	26.5360986311804	4.29438218783055	2.27476224942272	1.18842269439997e-06	2.33298086016544e-05	0.012849	sig	-
ENSG00000158270.12	COLEC12	1.55418866666667	2.40649566666667	127.208777811583	-0.458319073597228	0.13219389493269	1.1950593524843e-06	2.3426577763985e-05	1.18460233333333	no sig	-
ENSG00000167842.16	MIS12	63.3738033333333	74.041234	1602.20216509485	-0.164490961338951	0.0360584992368964	1.22454678508755e-06	2.39703723038107e-05	80.9974516666667	no sig	-
ENSG00000185917.14	SETD4	25.920976	22.5497206666667	923.104217655318	0.21491828889061	0.0499928255316726	1.23144049205474e-06	2.40709778233265e-05	21.3334026666667	no sig	-
ENSG00000204084.13	INPP5B	19.4756166666667	17.5597393333333	913.048314396667	0.175985402092275	0.0390541774612755	1.24501600372539e-06	2.43017206303268e-05	13.264806	no sig	-
ENSG00000129675.16	ARHGEF6	7.48224133333333	10.4692303333333	459.071737661124	-0.355443512393894	0.0976075677420953	1.25043401403743e-06	2.43382348093924e-05	4.52340066666667	no sig	-
ENSG00000186106.11	ANKRD46	41.138715	50.4507166666667	897.598367306106	-0.217797742896774	0.0509006996956219	1.24920842468193e-06	2.43382348093924e-05	45.6966133333333	no sig	-
ENSG00000139921.13	TMX1	111.854262	127.6102	2998.66158457726	-0.136029959611761	0.029173229987866	1.25415973920568e-06	2.4376175554363e-05	111.803199	no sig	-
ENSG00000152439.13	ZNF773	12.250254	8.446953	445.906455569236	0.461164859625024	0.133818360154184	1.26717265275192e-06	2.45942618685458e-05	9.83270266666667	no sig	-
ENSG00000171004.19	HS6ST2	41.882462	48.9293773333333	1584.52256259561	-0.162564833524113	0.0356313363127786	1.26906958671375e-06	2.45962893628335e-05	32.6737733333333	no sig	-
ENSG00000275395.7	FCGBP	0.536351	0.382862666666667	329.235095197574	0.426361267339822	0.121942153173412	1.27401372869969e-06	2.46572868620834e-05	0.168191666666667	no sig	-
ENSG00000183864.5	TOB2	26.536756	22.567431	1626.6160160983	0.238551086880513	0.057507594533243	1.29187621248054e-06	2.4967782236138e-05	24.3615563333333	no sig	-
ENSG00000008128.23	CDK11A	17.3410333333333	15.5243253333333	1458.99691383478	0.185318968024755	0.041637151213656	1.29967814448263e-06	2.50128800821749e-05	14.831224	no sig	-
ENSG00000037897.17	METTL1	32.1577843333333	25.682913	431.931246864372	0.306984076439036	0.0809073264481271	1.29803523292491e-06	2.50128800821749e-05	31.3642716666667	no sig	-
ENSG00000155545.20	MIER3	30.4614713333333	37.3510286666667	1197.6772063657	-0.216549256055186	0.0506259970344623	1.29880569863091e-06	2.50128800821749e-05	28.2531313333333	no sig	-
ENSG00000186472.20	PCLO	5.37435033333333	4.37964133333333	868.669682749733	0.283493371565859	0.0728871311277575	1.35717504295101e-06	2.60828514557055e-05	2.285252	no sig	-
ENSG00000151135.10	TMEM263	91.551568	111.744278	1898.97072874148	-0.211713745206047	0.0493451733914044	1.3898581043742e-06	2.66736124590529e-05	93.28009	no sig	-
ENSG00000205339.10	IPO7	177.294492333333	209.315774333333	8847.32901682097	-0.1755456080025	0.0391848416229941	1.41998359807322e-06	2.72137080066491e-05	158.749961666667	no sig	-
ENSG00000144504.16	ANKMY1	6.79205166666667	5.36706466666667	390.401634673632	0.31738741879702	0.0851349341329162	1.43817256681956e-06	2.75238548980446e-05	4.92625166666667	no sig	-
ENSG00000164171.11	ITGA2	5.45569866666667	7.04861233333333	408.301737259693	-0.270660324820164	0.0687134268721635	1.45138078024871e-06	2.77379485606864e-05	3.99292066666667	no sig	-
ENSG00000046604.14	DSG2	91.1078363333333	102.077141	5446.09855695431	-0.112798263469516	0.0240201557486618	1.45996693773367e-06	2.77566067753118e-05	75.3935916666667	no sig	-
ENSG00000115541.11	HSPE1	977.340527666667	1280.33360366667	3891.9142189742	-0.285418060086961	0.0738961249991951	1.46044819208389e-06	2.77566067753118e-05	1420.22547466667	no sig	-
ENSG00000125355.16	TMEM255A	6.594345	10.428768	180.721891372956	-0.479951589672983	0.142153391309818	1.45869439506019e-06	2.77566067753118e-05	2.69826666666667	no sig	-
ENSG00000136877.15	FPGS	32.097905	27.424168	1130.96819186694	0.234317637247283	0.0565268044737058	1.4586440601409e-06	2.77566067753118e-05	27.8754086666667	no sig	-
ENSG00000126016.17	AMOT	192.496908333333	224.88262	19880.5078992444	-0.163352107661181	0.0360711880710161	1.46427724010239e-06	2.77908883660927e-05	236.302492333333	no sig	-
ENSG00000137275.16	RIPK1	17.3571813333333	15.205029	909.716790155714	0.207164444726364	0.0481323670630601	1.47106972853679e-06	2.78812414571572e-05	12.4101716666667	no sig	-
ENSG00000144677.15	CTDSPL	27.999413	32.6653033333333	1251.08750971635	-0.162512618352432	0.0358690345044462	1.47437944317806e-06	2.79054271990198e-05	20.5313663333333	no sig	-
ENSG00000008735.14	MAPK8IP2	8.41934033333333	7.040502	938.6379136645	0.256349834142773	0.0638777167326159	1.47909433890175e-06	2.79452903364112e-05	7.94154233333333	no sig	-
ENSG00000145569.6	OTULINL	9.76014233333333	12.288898	507.355699622139	-0.243767807651425	0.0596634157792549	1.48055867035206e-06	2.79452903364112e-05	4.05416266666667	no sig	-
ENSG00000065559.15	MAP2K4	45.9540053333333	54.2458833333333	1553.13055801198	-0.175051868270029	0.0391391690078652	1.48538475122416e-06	2.79594644119314e-05	36.5191203333333	no sig	-
ENSG00000107742.14	SPOCK2	1.14896533333333	0.709069666666667	198.942914161767	0.564580993550845	0.176158938984186	1.48478171351106e-06	2.79594644119314e-05	0.768128666666667	no sig	-
ENSG00000108671.11	PSMD11	111.251894666667	103.539564333333	3829.92750481484	0.139312719445347	0.0302053861449724	1.51977350528287e-06	2.85675781362897e-05	111.409292666667	no sig	-
ENSG00000148840.11	PPRC1	55.1849093333333	48.7428483333333	3677.63995485509	0.198452272915288	0.045676721985111	1.52956184594765e-06	2.86730159154284e-05	51.8322973333333	no sig	-
ENSG00000174607.11	UGT8	25.4495786666667	30.7479976666667	651.718161877297	-0.200495943546237	0.0462672505487805	1.52855755762702e-06	2.86730159154284e-05	16.2481363333333	no sig	-
ENSG00000011243.19	AKAP8L	41.7330113333333	38.4311023333333	2186.24144848746	0.151111714428302	0.0330947986505862	1.54987462241643e-06	2.90141603939949e-05	35.35762	no sig	-
ENSG00000135506.17	OS9	38.1157113333333	34.5024273333333	2369.65146762565	0.171333006307973	0.0382524004522033	1.56287647363948e-06	2.9217698870955e-05	44.508525	no sig	-
ENSG00000073578.18	SDHA	111.270368333333	103.610920333333	3920.83146682353	0.139613389554935	0.0303593996422039	1.61310071532436e-06	3.0115602742423e-05	102.213700333333	no sig	-
ENSG00000197860.10	SGTB	17.2376596666667	21.1461063333333	916.130578194332	-0.216810471847604	0.0513353095076126	1.63648475468507e-06	3.05106573421039e-05	16.3691166666667	no sig	-
ENSG00000182324.7	KCNJ14	1.436603	0.927709333333333	121.217505515433	0.519128687772027	0.158738825564074	1.63978335120922e-06	3.05306745526363e-05	0.788386333333333	no sig	-
ENSG00000112541.19	PDE10A	2.48870666666667	3.40102466666667	302.397033903826	-0.328328715351943	0.0898218158285694	1.64291549965786e-06	3.05475426643701e-05	2.81243	no sig	-
ENSG00000162757.4	C1orf74	11.481374	9.95654433333333	548.295935952909	0.218145673113582	0.0517727361159661	1.65051632884576e-06	3.06473410885272e-05	8.65226166666667	no sig	-
ENSG00000167881.15	SRP68	86.0766846666667	80.5335083333333	3009.01832946123	0.132606178184915	0.0287317794074275	1.65946364362536e-06	3.07718379970638e-05	71.8229663333333	no sig	-
ENSG00000074755.15	ZZEF1	23.2002106666667	19.090581	3580.10059399316	0.272554218193956	0.0699568584129219	1.66476717300242e-06	3.08285224668545e-05	15.0783303333333	no sig	-
ENSG00000167552.15	TUBA1A	83.1005603333333	102.309583	1930.55322668561	-0.220051925261463	0.0524026824777868	1.67154005428979e-06	3.09122272573645e-05	104.288594	no sig	-
ENSG00000062194.16	GPBP1	66.2887176666667	76.5445753333333	2343.75387734603	-0.150060350492718	0.0329878427744371	1.71167044612033e-06	3.16117656280797e-05	67.9198973333333	no sig	-
ENSG00000104368.19	PLAT	15.0692983333333	22.677131	456.73913196652	-0.427800285307736	0.125503947798528	1.7374700263108e-06	3.20324911921829e-05	9.82434366666667	no sig	-
ENSG00000249709.8	ZNF564	3.968023	2.74424166666667	161.684947201206	0.452140817008686	0.134202243675144	1.73912009460547e-06	3.20324911921829e-05	3.079372	no sig	-
ENSG00000198920.11	KIAA0753	14.3395336666667	12.7655583333333	1093.82681665856	0.190299647473871	0.0436591016157443	1.75438941167198e-06	3.22704175696554e-05	12.6914623333333	no sig	-
ENSG00000176171.12	BNIP3	114.283591	148.666101333333	1609.6123650549	-0.27749750576547	0.0719571261756075	1.76289851208868e-06	3.23835252782876e-05	110.262361	no sig	-
ENSG00000157259.8	GATAD1	22.7143686666667	19.8501696666667	1228.39311418884	0.209448403010319	0.0493465621587128	1.80569320569323e-06	3.31252970167412e-05	17.0460613333333	no sig	-
ENSG00000173805.16	HAP1	1.38470733333333	0.872676333333333	150.961721466937	0.536136455590581	0.167472424645541	1.81738451397593e-06	3.32952607487019e-05	0.837728	no sig	-
ENSG00000112695.13	COX7A2	524.014378666667	625.553196666667	1779.04560886873	-0.186784896204071	0.0427574791193997	1.82648238544362e-06	3.34173217240764e-05	651.761647	no sig	-
ENSG00000120805.14	ARL1	90.5784606666667	109.187382333333	1710.9380330652	-0.197338394316233	0.0458163022704986	1.85995918836443e-06	3.39845006427918e-05	92.9068863333333	no sig	-
ENSG00000005486.17	RHBDD2	37.6827136666667	29.8695076666667	724.798688840577	0.311172954205938	0.0844131315364732	1.87667359858075e-06	3.4244302020911e-05	17.4901506666667	no sig	-
ENSG00000049130.16	KITLG	12.871735	16.536879	566.464650375955	-0.262881235631886	0.067088220177465	1.88594342149324e-06	3.43677498402791e-05	15.6681073333333	no sig	-
ENSG00000100380.15	ST13	249.827444333333	279.802995666667	9717.64483080862	-0.112918005869214	0.0243297570775834	1.90189423010212e-06	3.4612457062946e-05	272.510118333333	no sig	-
ENSG00000168000.16	BSCL2	35.3272486666667	29.3693576666667	840.44747607554	0.261253504782847	0.0665808562704081	1.91500524522142e-06	3.48049032780507e-05	33.973503	no sig	-
ENSG00000169682.18	SPNS1	67.719427	60.44912	1896.26145297682	0.186665238771005	0.0428388020624446	1.92548668343993e-06	3.49491114684693e-05	51.4523806666667	no sig	-
ENSG00000187498.16	COL4A1	13.8482816666667	18.0972346666667	1302.43492131913	-0.281480847981976	0.0738262094890612	1.9406612966297e-06	3.51780109806509e-05	6.342952	no sig	-
ENSG00000121417.14	ZNF211	11.6115336666667	8.70360566666667	574.763388900046	0.369603469103827	0.105872214728608	1.95426119524538e-06	3.53777996321334e-05	11.764329	no sig	-
ENSG00000167195.8	GOLGA6C	0.324503666666667	0.120820666666667	74.7161882929086	1.17400767923329	0.449667075830622	1.96349838526826e-06	3.54981881984863e-05	0.0900303333333333	sig	-
ENSG00000164542.13	KIAA0895	19.2562773333333	23.802934	645.591718989722	-0.222973019976514	0.0538089451045488	1.9697644800967e-06	3.55646160472197e-05	14.1001103333333	no sig	-
ENSG00000105397.15	TYK2	37.5180663333333	33.2707673333333	3081.31912126077	0.194744181431651	0.0452072026770252	1.97753301713655e-06	3.5611165434577e-05	31.1951836666667	no sig	-
ENSG00000197565.17	COL4A6	11.8263903333333	15.394187	1348.1182813743	-0.276949073345711	0.0722859028008322	1.97737063182962e-06	3.5611165434577e-05	7.523101	no sig	-
ENSG00000131507.11	NDFIP1	66.6534633333333	77.4849313333333	1929.22749031889	-0.157121150277666	0.0349937502249489	1.98051584938188e-06	3.56181369399976e-05	74.4032556666667	no sig	-
ENSG00000159259.8	CHAF1B	39.9993296666667	37.310222	2171.21546843772	0.136366583331208	0.0299060130135527	2.04123402099829e-06	3.66620592096054e-05	33.1074236666667	no sig	-
ENSG00000071967.12	CYBRD1	13.2268583333333	19.3286786666667	473.068817757295	-0.397843066129363	0.116449277593928	2.0528785841798e-06	3.67269881774645e-05	5.715006	no sig	-
ENSG00000213463.5	SYNJ2BP	29.7382693333333	34.6660536666667	2222.20233580758	-0.160539873634943	0.0359302342017774	2.05161826777535e-06	3.67269881774645e-05	28.7315076666667	no sig	-
ENSG00000221909.3	FAM200A	15.2637603333333	12.1366683333333	427.761954610074	0.305918700401685	0.0829953508664091	2.0498880201755e-06	3.67269881774645e-05	10.7076923333333	no sig	-
ENSG00000131711.15	MAP1B	8.88418966666667	11.9336276666667	1569.25691003501	-0.309566225949138	0.0843532339408196	2.05722616751347e-06	3.67568456648696e-05	8.274184	no sig	-
ENSG00000196517.13	SLC6A9	6.54962566666667	10.1781823333333	480.589910033654	-0.457781671292366	0.138496610870114	2.09486623151059e-06	3.73806949659146e-05	17.6500573333333	no sig	-
ENSG00000005206.17	SPPL2B	34.5014886666667	28.640169	2112.43742219097	0.26321041017998	0.0676491472623886	2.09834137048466e-06	3.73940782932345e-05	30.2886846666667	no sig	-
ENSG00000151893.15	CACUL1	30.9238453333333	36.4958203333333	3139.87767417695	-0.17440575556465	0.0396458142039228	2.10951099051505e-06	3.75443707027854e-05	30.0028593333333	no sig	-
ENSG00000166004.15	CEP295	17.5547403333333	15.7144253333333	2154.99832632331	0.183345367521969	0.0421156349637816	2.11931618177081e-06	3.76700215625118e-05	13.3186416666667	no sig	-
ENSG00000213339.9	QTRT1	47.0100123333333	41.0649656666667	1352.19488908791	0.210399138637751	0.0501770587318301	2.20457539507753e-06	3.91347782293064e-05	53.7809443333333	no sig	-
ENSG00000135535.17	CD164	286.183497333333	327.666777666667	5345.04146974339	-0.13983855149383	0.0308847611698012	2.24805548333452e-06	3.98550611657833e-05	245.217721666667	no sig	-
ENSG00000117407.17	ARTN	1.60868133333333	0.622341	57.1642472672593	1.14822360269901	0.450981930310263	2.26190326766171e-06	4.0048821469489e-05	0.258582333333333	sig	-
ENSG00000149294.17	NCAM1	26.801937	31.2675906666667	2132.14341719191	-0.161016449311183	0.0362373530371057	2.27773906926859e-06	4.02772364800303e-05	21.6670563333333	no sig	-
ENSG00000088538.13	DOCK3	8.49173666666667	7.20003266666667	1849.2995675769	0.240808035421572	0.0602050060901078	2.29504657629403e-06	4.05310542083741e-05	5.80221833333333	no sig	-
ENSG00000150347.17	ARID5B	6.61163533333333	8.202389	540.669020908187	-0.227675573914234	0.0558448237885679	2.32033726640406e-06	4.09250230971678e-05	5.84718833333333	no sig	-
ENSG00000147027.4	TMEM47	9.60930766666667	12.281925	320.178812761061	-0.25840394855289	0.0663987071817862	2.33821125318281e-06	4.11418126334555e-05	12.013599	no sig	-
ENSG00000170312.17	CDK1	326.857748333333	374.034182	3774.73780722995	-0.139086562029274	0.0307603152433614	2.34162335422888e-06	4.11418126334555e-05	311.558129	no sig	-
ENSG00000244187.8	TMEM141	43.4671783333333	54.962985	610.090583046434	-0.245682267509286	0.0619502574323465	2.34135146824506e-06	4.11418126334555e-05	58.2549663333333	no sig	-
ENSG00000110921.14	MVK	22.4647983333333	27.6563946666667	816.773284207086	-0.217996898935318	0.0527510834942419	2.35237230434009e-06	4.12778168288423e-05	20.2498093333333	no sig	-
ENSG00000149182.15	ARFGAP2	36.589792	31.8643496666667	1612.72309463928	0.21319912291467	0.051241576783001	2.36031652825478e-06	4.13643210737064e-05	35.13019	no sig	-
ENSG00000154639.19	CXADR	31.6457713333333	40.0053186666667	953.263257273129	-0.246427898571766	0.062248439386002	2.36657545858019e-06	4.14211077074456e-05	31.0116693333333	no sig	-
ENSG00000107959.17	PITRM1	90.902956	84.8286333333333	4288.05289328285	0.136003827000261	0.0300372461889886	2.38681408052385e-06	4.17221182330551e-05	81.3691613333333	no sig	-
ENSG00000186377.8	CYP4X1	17.483573	22.9834946666667	364.916082452269	-0.286762775409828	0.0769157122591134	2.45670635832422e-06	4.28892171105916e-05	4.73617633333333	no sig	-
ENSG00000205704.7	SMIM45	5.439837	3.843314	106.693328096235	0.430495742320142	0.130352288528632	2.48586352846777e-06	4.33430995395613e-05	2.71441966666667	no sig	-
ENSG00000175213.3	ZNF408	8.52516433333333	7.00547466666667	396.96100984007	0.273315972219671	0.0720658052802947	2.50212772783139e-06	4.35713155854091e-05	8.29113433333333	no sig	-
ENSG00000100201.23	DDX17	405.724581333333	462.436942	22743.6270921227	-0.134114386629318	0.0296600214856688	2.52815484682901e-06	4.39687462714672e-05	375.056496666667	no sig	-
ENSG00000099219.15	ERMP1	11.34865	14.403758	617.920851735823	-0.249908587909393	0.0637456115686107	2.54682566466236e-06	4.42269699044512e-05	8.94082433333333	no sig	-
ENSG00000164877.19	MICALL2	2.24134133333333	1.52193266666667	131.674962714015	0.464040752151589	0.143424914456561	2.54944856394264e-06	4.42269699044512e-05	0.549385333333333	no sig	-
ENSG00000153006.16	SREK1IP1	22.275615	27.5191303333333	1312.98791489479	-0.223162753407889	0.054778084415139	2.64125192585489e-06	4.57616905638646e-05	26.2799833333333	no sig	-
ENSG00000004777.19	ARHGAP33	4.47333966666667	3.58902566666667	354.653743312642	0.296823713615325	0.0810717991663917	2.65344620215647e-06	4.59149921639231e-05	3.29202066666667	no sig	-
ENSG00000180964.17	TCEAL8	196.082150333333	236.783510666667	1964.20717505397	-0.198618186355553	0.0471414577008134	2.72444515434199e-06	4.7084176836122e-05	209.164061	no sig	-
ENSG00000142686.8	C1orf216	11.2111296666667	9.21478733333333	414.94211583556	0.271338872923904	0.0718025385687783	2.75973533391688e-06	4.76340732729653e-05	7.29675033333333	no sig	-
ENSG00000149716.13	LTO1	29.2819883333333	22.990729	642.188601855366	0.318125662274066	0.0893547820510888	2.76992651524486e-06	4.77499141233543e-05	22.69499	no sig	-
ENSG00000100220.12	RTCB	147.515778666667	138.913033666667	4093.72066947961	0.124607728406394	0.027502999033951	2.77715888764894e-06	4.78145222789445e-05	140.963473333333	no sig	-
ENSG00000101246.20	ARFRP1	15.2923686666667	12.2733866666667	638.619873438181	0.29678026992429	0.0813366389744238	2.78979443128558e-06	4.79718786793242e-05	18.2865916666667	no sig	-
ENSG00000153179.13	RASSF3	21.4924186666667	26.2986543333333	802.453328063041	-0.210991926403774	0.0510335262463994	2.79737175225826e-06	4.80419714449159e-05	23.1050023333333	no sig	-
ENSG00000085832.17	EPS15	31.9574383333333	37.0533763333333	1622.65004992002	-0.154361487406256	0.0349188844515357	2.87320859806345e-06	4.92827104782833e-05	29.4508653333333	no sig	-
ENSG00000146221.10	TCTE1	0.282192	0.063392	31.4523227650307	1.7522303941768	0.680346549891398	2.92812045966489e-06	5.01606545243621e-05	0.0681703333333333	sig	-
ENSG00000148700.15	ADD3	48.4660663333333	56.0505256666667	2916.93618213928	-0.151354831389556	0.0341796685942017	2.93170419243102e-06	5.01606545243621e-05	53.637226	no sig	-
ENSG00000141002.20	TCF25	59.5712326666667	54.1867523333333	2426.68542632637	0.165872613612915	0.0380074721544382	2.96238888822122e-06	5.06225408769261e-05	44.907931	no sig	-
ENSG00000116489.13	CAPZA1	264.224751666667	303.133794	5272.22187192033	-0.141955420894644	0.0318444848198467	3.00941255500708e-06	5.1362138158964e-05	254.919095666667	no sig	-
ENSG00000126882.13	FAM78A	1.22127833333333	1.99089966666667	83.6078698666976	-0.492625221004969	0.157685235028493	3.04443429381709e-06	5.18953135152274e-05	1.98077833333333	no sig	-
ENSG00000156697.13	UTP14A	40.1737316666667	36.9026243333333	1870.45721210893	0.15470590355722	0.0351161305631727	3.05774771384112e-06	5.20575857683969e-05	32.1477393333333	no sig	-
ENSG00000113739.11	STC2	14.86483	21.6666893333333	1349.93745147268	-0.38995532575727	0.117464586393362	3.10133913230449e-06	5.27342943909322e-05	31.367761	no sig	-
ENSG00000142227.11	EMP3	52.0003883333333	71.4908856666667	260.260809642203	-0.331429043670185	0.0952685797158828	3.13830092831679e-06	5.32967392801522e-05	29.1978946666667	no sig	-
ENSG00000128973.13	CLN6	98.9030603333333	86.186408	2356.78091594996	0.210777627020099	0.051368728436375	3.21277983162024e-06	5.44941469091383e-05	95.2873533333333	no sig	-
ENSG00000129422.15	MTUS1	9.57683566666667	11.8854056666667	647.123062171203	-0.225581060669972	0.0562449546080386	3.23720814742782e-06	5.47730828594383e-05	8.46481233333333	no sig	-
ENSG00000130962.18	PRRG1	8.44067766666667	10.98805	307.597047927539	-0.276381964389806	0.0744499449071389	3.23489938773016e-06	5.47730828594383e-05	6.28424066666667	no sig	-
ENSG00000135525.19	MAP7	14.93518	17.9864216666667	829.799269328731	-0.196201884688398	0.0469430165238528	3.34801694130178e-06	5.65781877691416e-05	9.12478033333333	no sig	-
ENSG00000103005.13	USB1	58.2536776666667	52.7301043333333	1495.61898876638	0.170545402797213	0.0395554523865541	3.40160199875328e-06	5.74130167612454e-05	52.924766	no sig	-
ENSG00000182952.5	HMGN4	108.014898666667	131.887084666667	1660.50862188324	-0.20927427118101	0.0511495380024945	3.51079066081258e-06	5.91831319995949e-05	99.6583346666667	no sig	-
ENSG00000171310.11	CHST11	3.689446	5.14420966666667	295.320559723442	-0.342839406163165	0.100637421855825	3.57052695192434e-06	6.01162832322771e-05	3.40782866666667	no sig	-
ENSG00000141084.12	RANBP10	15.0540556666667	13.3709146666667	1295.08717093368	0.191244201870776	0.0456477816443959	3.62031103337609e-06	6.08052729498e-05	12.8437506666667	no sig	-
ENSG00000183023.18	SLC8A1	0.619137666666667	1.09179966666667	231.708574300128	-0.558981253068274	0.192479084654111	3.61742424005883e-06	6.08052729498e-05	4.14692933333333	no sig	-
ENSG00000153989.8	NUS1	112.811689333333	128.705859333333	4749.28068980675	-0.135024706791692	0.0304053370742084	3.63289323339803e-06	6.09420060497405e-05	138.154134	no sig	-
ENSG00000172059.11	KLF11	13.8992443333333	18.0953446666667	479.767403352458	-0.27337709185834	0.074025627362019	3.7222953202404e-06	6.23654900907677e-05	12.1845483333333	no sig	-
ENSG00000105357.20	MYH14	8.27901766666667	6.67441266666667	1257.58784661369	0.289295954534587	0.080160105433357	3.75052118761246e-06	6.27617704102661e-05	6.50647866666667	no sig	-
ENSG00000111331.14	OAS3	6.37512666666667	5.050471	253.138906965909	0.30619617313099	0.0867359283544145	3.76181608773341e-06	6.28741051837732e-05	0.245808666666667	no sig	-
ENSG00000265241.8	RBM8A	352.227042	312.833947333333	6896.77329840342	0.190734486323228	0.0456165380656158	3.79935277178917e-06	6.34242320370937e-05	341.146464333333	no sig	-
ENSG00000006634.8	DBF4	36.9641006666667	42.8714126666667	1112.5766176221	-0.154600909121229	0.035487784727887	3.82862208610749e-06	6.38351789375054e-05	30.5123466666667	no sig	-
ENSG00000065054.14	SLC9A3R2	36.3225316666667	46.747062	1120.84056355166	-0.262757499568194	0.0701760971349306	3.84021661145964e-06	6.39507916777297e-05	36.6848426666667	no sig	-
ENSG00000181220.18	ZNF746	18.834857	16.981415	1011.99246129049	0.174288917174431	0.0408830878743444	3.88819813747539e-06	6.46713392029544e-05	14.5872373333333	no sig	-
ENSG00000177733.7	HNRNPA0	75.388527	87.4088843333333	6551.01735832206	-0.15413191883812	0.0354029462945503	3.91152341740536e-06	6.49805379341844e-05	112.008292666667	no sig	-
ENSG00000131791.8	PRKAB2	27.7218566666667	32.618089	1806.88677280399	-0.169479482640082	0.0396081497782889	4.02302201311501e-06	6.67520049141042e-05	29.437202	no sig	-
ENSG00000103196.12	CRISPLD2	0.472635666666667	0.211303333333333	41.672462019376	0.875066734370589	0.375838594738971	4.04968391348017e-06	6.71132399284721e-05	0.159867333333333	no sig	-
ENSG00000049541.11	RFC2	111.859106666667	102.007314	2451.88047370675	0.161925910024119	0.0375585467047395	4.06998789637842e-06	6.73683641907173e-05	77.0915613333333	no sig	-
ENSG00000160877.7	NACC1	41.4450786666667	47.4313856666667	2585.1393276832	-0.138899082983996	0.0315915891962512	4.18656197696384e-06	6.9214461985419e-05	39.7923693333333	no sig	-
ENSG00000183943.6	PRKX	6.58633566666667	8.110239	496.439909380413	-0.217910620296972	0.0545344319346225	4.19786356265435e-06	6.93177903811588e-05	7.361926	no sig	-
ENSG00000148225.16	WDR31	1.70390733333333	1.18084866666667	186.394908949929	0.438419722762576	0.140113655713918	4.24344479271464e-06	6.99828669645392e-05	0.835464333333333	no sig	-
ENSG00000175309.15	PHYKPL	18.6022816666667	15.2877286666667	547.784832416458	0.270041611623618	0.0734260914930628	4.2483404883735e-06	6.99828669645392e-05	18.5697733333333	no sig	-
ENSG00000182685.8	BRICD5	3.11469433333333	1.32816566666667	44.0941853606752	0.918228111668187	0.401238939079303	4.30484494673399e-06	7.08286359221629e-05	1.098065	no sig	-
ENSG00000162409.12	PRKAA2	25.7525783333333	31.5643003333333	2354.50599090301	-0.212926068659569	0.0530360452400626	4.41198943278363e-06	7.2504573648691e-05	26.2623733333333	no sig	-
ENSG00000175467.15	SART1	32.337961	30.066171	2925.6198525796	0.140871803634196	0.0322201583911626	4.53480262853897e-06	7.44336862067126e-05	29.8747606666667	no sig	-
ENSG00000137571.11	SLCO5A1	21.155907	25.0559066666667	1286.14066509659	-0.177060911432426	0.0420269480507943	4.55366050611514e-06	7.46539181181743e-05	9.31289866666667	no sig	-
ENSG00000118276.12	B4GALT6	22.459936	26.8237783333333	791.762799140703	-0.186399868458885	0.0447934663128937	4.59302258420594e-06	7.52093745829045e-05	20.467983	no sig	-
ENSG00000146411.6	SLC2A12	4.14125733333333	5.914656	253.790844341034	-0.366276089940389	0.112080370323195	4.61230841220736e-06	7.54351561767693e-05	5.534768	no sig	-
ENSG00000139428.12	MMAB	55.059976	66.2643193333333	1379.54302274013	-0.193596719114256	0.0470127194401189	4.64974059744801e-06	7.59568339025971e-05	58.780923	no sig	-
ENSG00000164056.11	SPRY1	7.07274166666667	10.2451836666667	152.726368731018	-0.379570934335766	0.11751205399534	4.66549452901169e-06	7.61235623389993e-05	7.65859	no sig	-
ENSG00000057757.10	PITHD1	83.381453	74.1691763333333	1624.92377077474	0.188929059791754	0.0456033039505459	4.68072691069471e-06	7.62813950932931e-05	69.74266	no sig	-
ENSG00000050344.9	NFE2L3	9.2615	11.696449	383.068854463847	-0.242321560144711	0.0634944815050502	4.6863570715302e-06	7.62825524739472e-05	6.76823433333333	no sig	-
ENSG00000134602.16	STK26	52.890703	60.846269	1617.21651196677	-0.145158865430109	0.0333810669473911	4.69794776552512e-06	7.63806152115352e-05	51.1320776666667	no sig	-
ENSG00000168374.11	ARF4	305.21302	350.891046666667	3855.60324567999	-0.144119752637739	0.0331769723688706	4.88123244483665e-06	7.92665936189924e-05	333.549818	no sig	-
ENSG00000109099.16	PMP22	34.8236016666667	43.4058503333333	391.00455268237	-0.229594417625087	0.0591873987156445	5.01682527939111e-06	8.13721944253011e-05	12.0290023333333	no sig	-
ENSG00000102753.10	KPNA3	43.4173606666667	51.6577276666667	1500.48476117205	-0.181432445582365	0.0435495165310335	5.0525544904039e-06	8.18549618858587e-05	45.1417753333333	no sig	-
ENSG00000176454.15	LPCAT4	16.5547516666667	21.335572	459.416290299699	-0.262307027191246	0.0713377900008004	5.06024449823965e-06	8.1882871467977e-05	15.7556603333333	no sig	-
ENSG00000134461.16	ANKRD16	16.060737	12.7977796666667	601.226596804037	0.300485879831616	0.0864278652080757	5.08747420676377e-06	8.22265265785777e-05	13.205786	no sig	-
ENSG00000165650.12	PDZD8	36.9893786666667	43.13098	3516.76931973971	-0.15981299748415	0.037426908150656	5.09888340574694e-06	8.23139742278348e-05	36.2861476666667	no sig	-
ENSG00000198918.8	RPL39	4618.270857	5603.76012033333	14475.7656867807	-0.20210790093444	0.0499804608102366	5.14901838845389e-06	8.30256525574198e-05	6882.76218033333	no sig	-
ENSG00000135097.7	MSI1	5.61253366666667	7.42821466666667	331.89376949214	-0.288520756166926	0.0817443538329191	5.17407828886875e-06	8.33318101876256e-05	10.1810753333333	no sig	-
ENSG00000164096.13	C4orf3	40.577181	50.5558336666667	1026.7163920043	-0.229067939813931	0.0591283452485972	5.18929089004704e-06	8.34788389135118e-05	43.658734	no sig	-
ENSG00000122678.17	POLM	9.26279933333333	7.47099333333333	401.269397742936	0.285704013335487	0.0806707223599441	5.2163916169977e-06	8.38165407124619e-05	6.09359033333333	no sig	-
ENSG00000204899.6	MZT1	236.021658333333	279.233840666667	2443.85375613951	-0.175413078492109	0.0418722154130939	5.2385530127447e-06	8.40741806326114e-05	240.237384	no sig	-
ENSG00000278535.5	DHRS11	23.0061416666667	19.0170053333333	567.042807697809	0.262074579722775	0.0714333489362777	5.25218634281476e-06	8.41945105094675e-05	22.006103	no sig	-
ENSG00000139675.13	HNRNPA1L2	12.9061116666667	10.0460356666667	254.139208150609	0.320998569259793	0.0949988297969333	5.29479369082116e-06	8.47784819433466e-05	9.43152766666667	no sig	-
ENSG00000102054.18	RBBP7	303.132402	348.850913	8695.44850910665	-0.144728336961157	0.0334789777306573	5.31002014533696e-06	8.4923189317382e-05	343.640096666667	no sig	-
ENSG00000213341.11	CHUK	82.3922883333333	95.1275816666667	2917.09570301102	-0.149019553636134	0.0346265123474891	5.37367164340403e-06	8.584112024539e-05	76.536827	no sig	-
ENSG00000232040.4	ZBED9	7.25079666666667	6.16185666666667	530.389383212405	0.235219746652423	0.0614893324261411	5.40016440839356e-06	8.61640186185772e-05	6.28078466666667	no sig	-
ENSG00000074356.17	NCBP3	23.250198	21.014167	3648.44212179775	0.171412229021295	0.0408037917186422	5.43586929992866e-06	8.66329831981662e-05	19.85005	no sig	-
ENSG00000005893.16	LAMP2	62.3216583333333	71.468716	1974.80865924648	-0.141566537173577	0.0327040552540177	5.45595807796564e-06	8.68522700067802e-05	61.5489813333333	no sig	-
ENSG00000187626.9	ZKSCAN4	6.901078	5.77916433333333	435.405755491707	0.24839126950903	0.0664466699237655	5.51302757233758e-06	8.76590548639818e-05	5.29565866666667	no sig	-
ENSG00000123124.14	WWP1	30.6534623333333	35.6199456666667	1360.15500488031	-0.156882112691854	0.0368042239637632	5.57648785212241e-06	8.85654702625274e-05	29.728315	no sig	-
ENSG00000184432.11	COPB2	118.821246666667	133.647668333333	5418.06840872677	-0.117228464025909	0.0266424883782407	5.60863644953876e-06	8.89730744052842e-05	117.356208666667	no sig	-
ENSG00000068028.18	RASSF1	32.777173	27.640753	1041.88116612893	0.243234284663942	0.064610278689696	5.63205778703195e-06	8.91769403240791e-05	27.7899176666667	no sig	-
ENSG00000087191.13	PSMC5	186.475348	168.496044	3948.25306919151	0.171618361334712	0.040943365684441	5.63448529813268e-06	8.91769403240791e-05	168.390007	no sig	-
ENSG00000133313.15	CNDP2	22.7343896666667	19.8369423333333	1040.6916611693	0.2075344432209	0.052031244066284	5.64382521274851e-06	8.92218543425519e-05	23.1329733333333	no sig	-
ENSG00000111371.16	SLC38A1	81.921047	104.008079333333	5464.7829740807	-0.247202600505545	0.0661137443628251	5.65516661243439e-06	8.92982695694186e-05	99.795375	no sig	-
ENSG00000132323.9	ILKAP	46.20835	41.1538403333333	1108.86949450538	0.187555511505465	0.0456886957362501	5.68329002580722e-06	8.9639201993249e-05	45.4621436666667	no sig	-
ENSG00000116254.18	CHD5	0.477148	0.311128333333333	84.4998163683681	0.48571893838183	0.165792843544468	5.69943012365664e-06	8.97905627517984e-05	0.213796333333333	no sig	-
ENSG00000171962.18	DRC3	1.482504	0.833087	53.5348803687271	0.613296748127797	0.238089185865011	5.71905884339655e-06	8.99964741388618e-05	1.03065933333333	no sig	-
ENSG00000143147.15	GPR161	6.771	8.672634	518.909477664893	-0.256628271442764	0.0698195517788165	5.79652246419437e-06	9.11109750901204e-05	6.072622	no sig	-
ENSG00000075702.19	WDR62	30.564722	27.6932896666667	2345.7195368597	0.168715914166094	0.0401884232610033	5.82781381466084e-06	9.14980104860138e-05	22.4225786666667	no sig	-
ENSG00000071537.14	SEL1L	20.82719	24.652534	1347.99954554131	-0.175924304616886	0.0422772804151711	5.84657898203757e-06	9.16877220474508e-05	19.4992533333333	no sig	-
ENSG00000125249.7	RAP2A	22.3616386666667	26.993255	999.444693884019	-0.196493462163221	0.0485715936752268	5.88152212620201e-06	9.2025366722627e-05	24.4032583333333	no sig	-
ENSG00000130518.18	IQCN	0.103517	0.002093	24.1816402306228	2.77843701094564	2.3792541930065	5.87515122190562e-06	9.2025366722627e-05	0.002047	sig	-
ENSG00000205476.9	CCDC85C	23.7647543333333	27.6122743333333	1803.08893092889	-0.154707410557797	0.0363339083585305	5.93265938051723e-06	9.27197631201109e-05	33.184669	no sig	-
ENSG00000171970.14	ZNF57	7.00462233333333	5.09975866666667	222.088840463128	0.385126061592231	0.12241884636352	5.96362934569637e-06	9.30977495809392e-05	5.54594666666667	no sig	-
ENSG00000120686.12	UFM1	27.3059386666667	33.4181446666667	787.563825407842	-0.209773293681726	0.0530292944165586	6.10293251327998e-06	9.51641363036681e-05	32.1663293333333	no sig	-
ENSG00000132294.15	EFR3A	27.5582246666667	33.313458	1030.3759385464	-0.198222229010539	0.0492459101089234	6.13296900779329e-06	9.55239508796136e-05	13.4233583333333	no sig	-
ENSG00000139946.10	PELI2	5.11588366666667	6.68052266666667	466.837173373145	-0.272342517389416	0.0762935251056023	6.1505776812048e-06	9.56895997069073e-05	7.96275333333333	no sig	-
ENSG00000100226.16	GTPBP1	47.9136393333333	43.7197703333333	3676.06394223715	0.160842810716867	0.0381014875383254	6.18679485942072e-06	9.61440532966831e-05	39.8125556666667	no sig	-
ENSG00000101367.9	MAPRE1	114.114907	129.038811333333	3473.83318654091	-0.123518874521113	0.0283419833677454	6.25707918283224e-06	9.71262902113394e-05	186.066368333333	no sig	-
ENSG00000183336.9	BOLA2	314.576029	385.738651	955.182752697778	-0.21118546214827	0.053611816319032	6.30176092563866e-06	9.77093371995635e-05	338.854292666667	no sig	-
ENSG00000228474.6	OST4	357.532395	438.770227	1276.6962302968	-0.213113932087547	0.0542954063767221	6.35290092132509e-06	9.83910907928023e-05	539.222877333333	no sig	-
ENSG00000111725.11	PRKAB1	23.8384436666667	17.240073	651.52362576829	0.39177434966907	0.12609992659001	6.44302966230712e-06	9.96744678987354e-05	20.511437	no sig	-
ENSG00000196422.11	PPP1R26	5.62330633333333	7.63992533333333	481.389770899689	-0.312459009697527	0.0931263645962415	6.58043958360552e-06	0.00010168557653855	6.63348033333333	no sig	-
ENSG00000187231.14	SESTD1	11.452204	13.581836	1123.0875156058	-0.177305964585541	0.0430134719780151	6.70285521357266e-06	0.00010346071905584	9.22450566666667	no sig	-
ENSG00000091436.17	MAP3K20	22.992812	26.688428	1355.52788986691	-0.154639954855537	0.036562961886965	6.73482869941323e-06	0.0001037633865984	17.577093	no sig	-
ENSG00000102317.18	RBM3	245.715746	214.408216	4461.76241950689	0.207503591467991	0.0525888572920032	6.73758763002312e-06	0.0001037633865984	229.987901	no sig	-
ENSG00000167625.11	ZNF526	6.06578933333333	5.04019266666667	410.894444614328	0.25534005504427	0.0700904254769311	6.77888811379855e-06	0.00010428240212729	5.17001466666667	no sig	-
ENSG00000141232.5	TOB1	28.0577693333333	23.6911723333333	523.967078939256	0.237986228998278	0.0634595724724529	6.79066817741036e-06	0.00010434663911581	23.614443	no sig	-
ENSG00000142731.11	PLK4	33.1511463333333	40.406377	1115.50114450863	-0.206165592999659	0.0522148162940271	6.89556989778596e-06	0.00010584005608212	32.530065	no sig	-
ENSG00000156531.18	PHF6	78.0839983333333	90.851583	3309.27568409381	-0.157335454642461	0.0373636795514166	6.93768259652291e-06	0.00010636746434579	94.716873	no sig	-
ENSG00000105810.10	CDK6	24.9214536666667	31.2149406666667	2515.63640536621	-0.232764828635425	0.0616207162471988	6.95451850978523e-06	0.00010646168141375	20.2386603333333	no sig	-
ENSG00000143632.15	ACTA1	1.11729233333333	0.543679	60.2554649504112	0.761098899368201	0.34417868483758	6.95934471856425e-06	0.00010646168141375	0.575246666666667	no sig	-
ENSG00000086598.11	TMED2	220.234697333333	252.061949	4766.8353916642	-0.138495973780856	0.0323296188886157	7.00940739837055e-06	0.00010710811616975	227.063411666667	no sig	-
ENSG00000155850.9	SLC26A2	19.9816883333333	24.2259493333333	1460.70226509987	-0.200187398378665	0.0502892144493306	7.02026449369289e-06	0.00010715469341763	21.2640666666667	no sig	-
ENSG00000163605.15	PPP4R2	94.5983873333333	111.506155666667	3462.38231052097	-0.171212377673355	0.0413333127507347	7.03325939457735e-06	0.00010723376156932	92.8930793333333	no sig	-
ENSG00000084731.15	KIF3C	3.90965266666667	5.08551733333333	349.90169534545	-0.269817191917716	0.076059727775488	7.06694771301303e-06	0.00010752529103525	4.757215	no sig	-
ENSG00000117616.18	RSRP1	46.13656	40.2814143333333	1049.59142795427	0.208171666673834	0.0529714727380094	7.06805221642598e-06	0.00010752529103525	30.30414	no sig	-
ENSG00000275111.5	ZNF2	6.94927433333333	5.32351166666667	257.919296988534	0.335076108934504	0.103198837723037	7.08129730962909e-06	0.00010760748802074	5.50775166666667	no sig	-
ENSG00000178035.13	IMPDH2	492.284700666667	467.209005666667	14463.7341165054	0.114784884601292	0.0263585917405747	7.10718093628845e-06	0.00010788134602627	581.801515666667	no sig	-
ENSG00000143493.13	INTS7	62.4137776666667	57.579151	2172.3576654338	0.148145201759175	0.034908825668564	7.11750245774332e-06	0.0001079186394753	49.1166393333333	no sig	-
ENSG00000148200.17	NR6A1	7.36744133333333	10.1278176666667	853.21007958532	-0.323017443939277	0.0982826591303178	7.22471051559227e-06	0.00010942326456397	9.18283166666667	no sig	-
ENSG00000107960.12	STN1	16.544897	13.205506	469.275159488219	0.295778279284636	0.0869631230016076	7.34105652742541e-06	0.00011106281992208	11.811591	no sig	-
ENSG00000241489.8	ENSG00000241489	5.405647	4.141906	634.727718980189	0.334780096814237	0.103473558265676	7.40821044960235e-06	0.0001119553565963	6.37926633333333	no sig	-
ENSG00000166128.13	RAB8B	16.4827036666667	19.9250516666667	551.402395147893	-0.197347454948209	0.0495281416173452	7.41659887262523e-06	0.00011195882258543	14.031534	no sig	-
ENSG00000110811.20	P3H3	15.6698503333333	19.506729	805.525923177494	-0.226285938959731	0.0595235097247565	7.44717718659323e-06	0.00011229688500487	15.2447236666667	no sig	-
ENSG00000062485.19	CS	243.579795	230.448978	8129.54327659406	0.118496792037793	0.0273442930364706	7.47154963429362e-06	0.00011254072895914	256.857463333333	no sig	-
ENSG00000177595.19	PIDD1	13.2383493333333	10.9136196666667	952.846737750496	0.265130050659672	0.0745811725744019	7.6075961821286e-06	0.0001144642925561	8.20139433333333	no sig	-
ENSG00000099995.19	SF3A1	70.543017	66.2609856666667	5418.13743185646	0.127091349232449	0.0295482001621137	7.70212638857353e-06	0.00011575966955531	72.580897	no sig	-
ENSG00000166582.11	CENPV	101.740188333333	88.5800446666667	1343.84256332544	0.210006089177291	0.0538952462704834	7.7223951369064e-06	0.00011593731517355	102.820122666667	no sig	-
ENSG00000171790.16	SLFNL1	0.168039	0.041349	42.6895940691321	1.56794773070521	0.774099176861439	7.75876745820851e-06	0.00011635607329129	0.026036	sig	-
ENSG00000174243.11	DDX23	64.451818	59.875416	3253.44287875436	0.139958046347213	0.0329207209567172	7.90848398463166e-06	0.00011847185287894	54.5805166666667	no sig	-
ENSG00000127481.15	UBR4	41.885439	37.751282	9636.29906552845	0.17388959198751	0.0424233837048469	7.98215879496402e-06	0.00011939096060561	32.772068	no sig	-
ENSG00000132471.12	WBP2	51.5720726666667	62.811892	1262.82455673803	-0.204409836256264	0.0521017702125578	7.98723960326126e-06	0.00011939096060561	60.348463	no sig	-
ENSG00000165410.15	CFL2	119.434240666667	140.199542333333	2456.08057695996	-0.1664728822655	0.040260612054149	8.02586732692618e-06	0.00011983781442881	130.604723333333	no sig	-
ENSG00000153250.21	RBMS1	23.379905	27.60329	935.213278119541	-0.17351556953163	0.0423324962995048	8.0492111797048e-06	0.00012005573457381	26.478007	no sig	-
ENSG00000113758.14	DBN1	51.2789216666667	60.1619803333333	3916.74611681632	-0.165768235323749	0.040088032133593	8.13642438059186e-06	0.00012109329213718	79.2892253333333	no sig	-
ENSG00000205482.11	SPDYE18	0.895708333333333	0.473882	37.3473501567244	0.648941104647308	0.277256353389988	8.12835742627754e-06	0.00012109329213718	0.346833333333333	no sig	-
ENSG00000159251.8	ACTC1	0.252867	0	20.6073242803913	2.47937513666053	2.4169994665486	8.27129224651039e-06	0.00012296714215234	0.00770633333333333	sig	-
ENSG00000128590.5	DNAJB9	11.8337106666667	16.472416	208.493521700663	-0.3319666136482	0.103319290819618	8.32804355567238e-06	0.00012367685462222	8.052731	no sig	-
ENSG00000213689.14	TREX1	0.704207333333333	0.0812013333333333	14.9147441519001	2.11082947885744	1.28176183696166	8.45358562195919e-06	0.00012540551557245	0.386073	sig	-
ENSG00000075239.14	ACAT1	210.086881333333	236.524034666667	3775.47083767913	-0.118570629196051	0.0275421080484085	8.48451120028587e-06	0.00012572836143663	183.504820666667	no sig	-
ENSG00000106683.15	LIMK1	19.9653616666667	23.31005	944.38769126876	-0.159895653034591	0.0385061713472636	8.50423207720807e-06	0.0001257546549968	12.459437	no sig	-
ENSG00000119973.6	PRLHR	0.067083	0	37.8510512577768	2.43159994482319	2.35745744995515	8.50521717291527e-06	0.0001257546549968	0.00956766666666667	sig	-
ENSG00000136141.15	LRCH1	5.82751133333333	7.71412733333333	400.727468311183	-0.284439371995269	0.0832150129688807	8.51719086703423e-06	0.0001257546549968	5.133726	no sig	-
ENSG00000143869.7	GDF7	2.05227933333333	3.01168766666667	260.625108369503	-0.381895475005619	0.125229248584761	8.52294338631575e-06	0.0001257546549968	2.14366633333333	no sig	-
ENSG00000136810.13	TXN	1227.31950133333	1517.28043033333	5476.35001810867	-0.219272556881457	0.0575637987603978	8.64469101077289e-06	0.00012741401723934	1608.75604766667	no sig	-
ENSG00000164603.12	BMT2	12.2570803333333	15.8138203333333	314.214648467571	-0.261469116604005	0.0738498665471396	8.71582179080225e-06	0.00012832457791136	8.128521	no sig	-
ENSG00000076555.16	ACACB	3.82939966666667	2.96055066666667	748.051110645188	0.323341963066846	0.100075498163053	8.79132423173128e-06	0.00012929748243067	2.613212	no sig	-
ENSG00000136010.14	ALDH1L2	24.2378686666667	30.4171346666667	2114.69273109843	-0.233859930839748	0.063049373595817	8.84020982057832e-06	0.00012987725819911	18.025524	no sig	-
ENSG00000131470.15	PSMC3IP	32.8400446666667	28.0937363333333	835.074329000147	0.226694393879318	0.0604187452078533	8.96094163493209e-06	0.00013151020440057	30.5755696666667	no sig	-
ENSG00000275700.6	AATF	60.171801	55.3703506666667	2721.75180834033	0.150278348177331	0.0359466104991059	9.03246530618612e-06	0.00013241825740543	60.5105946666667	no sig	-
ENSG00000145362.21	ANK2	13.305181	15.3850126666667	1846.66618357982	-0.149582096438719	0.0357625600133183	9.0655780280795e-06	0.00013276185880609	9.20764833333333	no sig	-
ENSG00000269190.6	FBXO17	25.444195	22.6579843333333	823.072696071587	0.185917730530738	0.0464626904153538	9.12511819742328e-06	0.00013349133465356	22.8189253333333	no sig	-
ENSG00000061918.14	GUCY1B1	7.528047	10.1199003333333	293.755213814695	-0.298123920595307	0.089576899623595	9.21657178251032e-06	0.00013453396343905	10.7693326666667	no sig	-
ENSG00000151012.13	SLC7A11	30.782786	39.6177873333333	2316.94984414776	-0.257916506729702	0.0727160990227294	9.22242147410482e-06	0.00013453396343905	42.018457	no sig	-
ENSG00000170871.12	KIAA0232	10.0440923333333	12.480525	1038.28035623558	-0.224483751736622	0.0597194937484305	9.22580233174073e-06	0.00013453396343905	11.2938493333333	no sig	-
ENSG00000100505.14	TRIM9	5.71176833333333	7.085566	407.726584216778	-0.220574689846862	0.0582977120987066	9.25283257308462e-06	0.00013478489232257	3.87899966666667	no sig	-
ENSG00000164938.14	TP53INP1	3.04871033333333	4.16986666666667	176.785451119757	-0.316879867079563	0.097780519076448	9.3300515182751e-06	0.00013576560650452	3.92524333333333	no sig	-
ENSG00000056097.16	ZFR	67.6621863333333	63.2491053333333	3950.73200644527	0.132661893812086	0.0312966511152445	9.36906877464713e-06	0.00013590985032726	64.650273	no sig	-
ENSG00000064999.16	ANKS1A	14.431806	16.7482403333333	1489.77726945251	-0.153739000232223	0.0369769204268017	9.35887404389121e-06	0.00013590985032726	14.022633	no sig	-
ENSG00000149328.15	GLB1L2	21.737386	19.3878413333333	947.3877090222	0.183570033601268	0.0457967313047741	9.36975927292312e-06	0.00013590985032726	15.842401	no sig	-
ENSG00000178502.6	KLHL11	20.5962626666667	18.4460523333333	1388.28855092326	0.180388741156524	0.0448079298146448	9.37958229557796e-06	0.00013590985032726	19.619902	no sig	-
ENSG00000186638.17	KIF24	6.56173166666667	5.52402966666667	675.178334847088	0.241177838404755	0.0661729369322472	9.45754465918779e-06	0.00013689496604786	5.506176	no sig	-
ENSG00000169783.13	LINGO1	7.486182	10.3869156666667	293.433634358513	-0.328516149287277	0.103069450595012	9.55764576559656e-06	0.00013819811927873	5.969406	no sig	-
ENSG00000167136.7	ENDOG	41.4084853333333	32.7466286666667	606.717977084909	0.302854660427698	0.0919766336632838	9.6660886770365e-06	0.00013961901981715	29.5508376666667	no sig	-
ENSG00000165312.7	OTUD1	9.57160166666667	13.3909453333333	269.484012145402	-0.338067100381917	0.107398792948401	9.69683209872959e-06	0.00013991580447819	6.16009366666667	no sig	-
ENSG00000114316.13	USP4	22.6906916666667	20.6213536666667	1299.42388129121	0.165095989841509	0.0403099589833346	9.7621587504207e-06	0.0001407104436694	16.935079	no sig	-
ENSG00000064961.19	HMG20B	122.052637333333	107.713630666667	4245.2443855508	0.195475517244339	0.0498261816238416	9.98750984767871e-06	0.00014380756571862	123.13954	no sig	-
ENSG00000187860.11	CCDC157	4.19335766666667	3.20591866666667	194.654374339197	0.334524364366954	0.106153034931103	1.00192704784301e-05	0.00014411365776207	3.687396	no sig	-
ENSG00000178229.8	ZNF543	6.14495333333333	5.16047266666667	386.593439252587	0.24498591682933	0.0679571166125455	1.00304638067871e-05	0.00014412358571385	5.99678866666667	no sig	-
ENSG00000110427.17	KIAA1549L	1.57092066666667	2.057517	316.367649919098	-0.275101045172858	0.0803478215146157	1.00501468588431e-05	0.00014425535062452	1.25818266666667	no sig	-
ENSG00000100196.11	KDELR3	39.0279803333333	48.7548846666667	451.772619964798	-0.229607869289351	0.0620380945164897	1.01516025240279e-05	0.00014551104222585	20.9665696666667	no sig	-
ENSG00000115128.7	SF3B6	480.212181	567.951426333333	2768.45110048812	-0.173885515809316	0.0430225606548843	1.015883824897e-05	0.00014551104222585	717.163110333333	no sig	-
ENSG00000156508.19	EEF1A1	6868.33568033333	7939.892601	151532.801316989	-0.14914862261821	0.0359017225799769	1.03271966655977e-05	0.00014752402916268	8638.11528	no sig	-
ENSG00000162521.19	RBBP4	313.576751666667	356.526126	9440.7382142741	-0.13003069815491	0.0307726899324989	1.03316274614008e-05	0.00014752402916268	352.446115666667	no sig	-
ENSG00000182600.10	SNORC	2.57501333333333	1.56684933333333	167.524519525817	0.524717051650567	0.20186393975257	1.03173749601823e-05	0.00014752402916268	2.021123	no sig	-
ENSG00000156671.15	SAMD8	19.9373176666667	23.7059836666667	1498.24980078285	-0.179092740468817	0.0447154076041124	1.05278390436574e-05	0.00015016944631711	19.8445066666667	no sig	-
ENSG00000197223.12	C1D	64.3449753333333	77.020864	662.258630999736	-0.186139353310158	0.0469430927340363	1.05399124447405e-05	0.000150185543683	71.4595933333333	no sig	-
ENSG00000037749.13	MFAP3	29.8078086666667	36.2124383333333	1359.98837961295	-0.201069126285702	0.0518931037922477	1.05720669387051e-05	0.00015043314239123	30.478003	no sig	-
ENSG00000130803.15	ZNF317	19.8281976666667	17.6687213333333	1040.46161309444	0.185212472570944	0.0466573000955278	1.05792145756844e-05	0.00015043314239123	20.139209	no sig	-
ENSG00000140451.13	PIF1	8.85969433333333	7.28230866666667	359.968213291623	0.264449189615211	0.0762302478192985	1.06629554126586e-05	0.00015146695048913	10.166852	no sig	-
ENSG00000142408.7	CACNG8	1.712348	1.41136566666667	447.515133446431	0.26347956475926	0.0758390275055212	1.06880939837243e-05	0.0001516670378952	1.439377	no sig	-
ENSG00000179941.9	BBS10	21.7675	26.5087283333333	610.084410340918	-0.2046523274303	0.0532017666496712	1.08057375023887e-05	0.00015317802686753	26.7055073333333	no sig	-
ENSG00000063244.14	U2AF2	243.566129	231.300950333333	11024.882117403	0.113902008453141	0.0267556489425527	1.11377695267227e-05	0.00015755925097493	242.784708333333	no sig	-
ENSG00000100425.19	BRD1	24.2468966666667	21.6938233333333	1762.93394802343	0.181226044471684	0.0455347406633485	1.11270644971229e-05	0.00015755925097493	20.7173306666667	no sig	-
ENSG00000144815.17	NXPE3	19.103093	23.3558266666667	1068.82457445441	-0.206392842696622	0.0539631619525517	1.1287848213034e-05	0.00015951787145134	19.6971753333333	no sig	-
ENSG00000180628.15	PCGF5	26.2698263333333	30.8080276666667	1358.51555793619	-0.164793078531354	0.0405754376247005	1.1355075741128e-05	0.00016030282851827	22.1672456666667	no sig	-
ENSG00000197816.16	CCDC180	2.15505866666667	1.57111633333333	423.298807985155	0.375448607236873	0.125942188908133	1.13727450936476e-05	0.00016038726431144	1.323926	no sig	-
ENSG00000103226.19	NOMO3	32.8372963333333	27.931935	1684.43863710041	0.230373474252886	0.0628461458670818	1.14137176700244e-05	0.00016079982943334	21.1792986666667	no sig	-
ENSG00000127955.17	GNAI1	20.50369	25.287522	507.399400025274	-0.214938089843907	0.0570717965768127	1.1444634464247e-05	0.00016099074927309	14.6124756666667	no sig	-
ENSG00000242802.9	AP5Z1	6.364532	5.62543366666667	673.026464378137	0.19386398316532	0.049719472270279	1.14507339520871e-05	0.00016099074927309	4.520357	no sig	-
ENSG00000120992.18	LYPLA1	184.814599	206.416973	3472.60652237721	-0.108512250521559	0.0254669527559839	1.16630594151874e-05	0.00016380808730317	205.935143666667	no sig	-
ENSG00000162572.21	SCNN1D	6.62680566666667	5.43735633333333	715.97029875484	0.268809261548258	0.07865033860323	1.1728327152998e-05	0.00016455634477856	5.72756633333333	no sig	-
ENSG00000031003.11	FAM13B	33.1441356666667	29.7944663333333	2004.13583473425	0.175486645649847	0.0438955614762022	1.17717644844207e-05	0.00016499709116978	22.7517413333333	no sig	-
ENSG00000162600.12	OMA1	51.439043	63.4234196666667	977.80585276556	-0.214815317956857	0.0571668618321087	1.18644979605488e-05	0.00016612718470882	53.220009	no sig	-
ENSG00000125968.9	ID1	6.42397733333333	4.39537233333333	130.616937896691	0.42585994987163	0.150615159570202	1.19966709339423e-05	0.00016780664480688	12.9621696666667	no sig	-
ENSG00000105662.16	CRTC1	9.46854733333333	8.20236633333333	727.529946575249	0.212512321364699	0.0563884163656066	1.20496991458302e-05	0.00016837675323735	8.79206366666667	no sig	-
ENSG00000086065.14	CHMP5	75.5862643333333	89.3224036666667	1441.289279058	-0.17284489355333	0.0431924980551735	1.22783497334903e-05	0.00017136869264125	89.6380663333333	no sig	-
ENSG00000143977.14	SNRPG	647.187049333333	787.015624333333	2495.22823215546	-0.202049174746611	0.0527426392157564	1.22887912519307e-05	0.00017136869264125	776.219666	no sig	-
ENSG00000109475.17	RPL34	1065.986955	1342.46997933333	5768.61099222124	-0.235578411374854	0.0652232807626585	1.23053202420801e-05	0.00017142497904753	1813.41477133333	no sig	-
ENSG00000134247.10	PTGFRN	28.693972	34.8114913333333	1986.98442837775	-0.198941214243404	0.0516889335202328	1.2363953215923e-05	0.00017206710550597	20.1940013333333	no sig	-
ENSG00000163710.9	PCOLCE2	66.459353	76.926097	1053.97905092754	-0.15122295542654	0.0368642315480597	1.24431740122308e-05	0.00017299415784785	30.734269	no sig	-
ENSG00000118707.11	TGIF2	22.5533596666667	26.6004453333333	1072.49177991449	-0.170423960578095	0.0425163573048139	1.25860852329568e-05	0.00017480390846825	33.002116	no sig	-
ENSG00000168807.17	SNTB2	13.6281756666667	16.463484	1537.24294158738	-0.194888008423839	0.0504234889526523	1.28094707061911e-05	0.00017772654907012	12.1484843333333	no sig	-
ENSG00000158163.15	DZIP1L	5.59583333333333	4.56582633333333	419.055608121707	0.271113872198515	0.0802152189177582	1.28342888845307e-05	0.00017789102229649	4.854056	no sig	-
ENSG00000144228.9	SPOPL	18.6182873333333	23.2408103333333	825.895236554828	-0.227233124854291	0.062163958142141	1.28499629108678e-05	0.00017792854799488	11.9130106666667	no sig	-
ENSG00000139620.13	KANSL2	32.667906	29.0677123333333	1061.62624564247	0.185368743551425	0.0472780586176321	1.28662129953845e-05	0.0001779739664543	23.9301593333333	no sig	-
ENSG00000003436.16	TFPI	9.75257166666667	14.309923	172.915677230388	-0.377535463673083	0.128606768574168	1.29434575602315e-05	0.00017868221794919	4.846953	no sig	-
ENSG00000169972.12	PUSL1	57.9018086666667	52.715349	984.762054912982	0.1617462648696	0.0399857127983007	1.29391599585366e-05	0.00017868221794919	53.7371836666667	no sig	-
ENSG00000100997.20	ABHD12	28.955693	25.9981043333333	863.428977786555	0.17586822541933	0.0442778093388191	1.29888248801718e-05	0.00017912829648815	28.8031616666667	no sig	-
ENSG00000171517.6	LPAR3	10.876932	13.3742256666667	438.698849289044	-0.212064690747368	0.0565808233098076	1.32152901208834e-05	0.00018206848497867	8.82036566666667	no sig	-
ENSG00000100300.18	TSPO	210.020266333333	253.83902	1761.98797721428	-0.19517019059551	0.0506536921282385	1.33457483093107e-05	0.00018368140250788	167.122020666667	no sig	-
ENSG00000127564.17	PKMYT1	59.1182876666667	53.5513773333333	2264.6467923142	0.16736164918258	0.0417708829768116	1.3533490732921e-05	0.00018607871727168	57.9179783333333	no sig	-
ENSG00000106771.13	TMEM245	55.7583683333333	64.6769846666667	3695.40591315043	-0.15270091560188	0.0374937785000777	1.37227402884664e-05	0.0001884919341725	27.9663663333333	no sig	-
ENSG00000025800.14	KPNA6	57.6827566666667	64.7715593333333	4654.31477996352	-0.115163888922493	0.0273859989825025	1.37955700441546e-05	0.00018911998865172	51.8770563333333	no sig	-
ENSG00000134419.15	RPS15A	2282.466726	2708.007958	13410.7445472444	-0.17647910168604	0.0446340664627423	1.37960289054349e-05	0.00018911998865172	3137.00768633333	no sig	-
ENSG00000139182.15	CLSTN3	6.03520366666667	8.38223433333333	382.241242698333	-0.325971680749609	0.1054506856634	1.38510998839478e-05	0.000189685421764	6.93875866666667	no sig	-
ENSG00000100288.20	CHKB	24.2790253333333	20.0299806666667	739.718593890544	0.259721871046148	0.0758514508381101	1.39786871755172e-05	0.00019124181996256	22.2134736666667	no sig	-
ENSG00000123178.15	SPRYD7	18.7010616666667	23.1046216666667	524.963555199108	-0.216567310984552	0.0585130944189847	1.4128773779354e-05	0.00019310262330706	19.7749956666667	no sig	-
ENSG00000169981.11	ZNF35	14.921643	12.4573626666667	438.310345001473	0.247087222787095	0.0706038839313961	1.41689379108327e-05	0.00019345887165417	11.85249	no sig	-
ENSG00000121775.18	TMEM39B	29.4796086666667	24.9018573333333	563.944318026786	0.234837889014316	0.0656235731975837	1.42133898048981e-05	0.0001938728975177	24.2008933333333	no sig	-
ENSG00000170881.5	RNF139	25.221676	30.9285966666667	569.096706192632	-0.209937951222829	0.0560917341849824	1.42354977359143e-05	0.00019398162853248	20.178727	no sig	-
ENSG00000113812.14	ACTR8	38.7891593333333	34.5656493333333	1470.16804766361	0.184150783783823	0.0471875231105452	1.4258106127148e-05	0.00019409695662373	30.6802726666667	no sig	-
ENSG00000159556.10	ISL2	16.9810556666667	13.180894	427.185451076629	0.314779811803751	0.100758847961549	1.45372062917202e-05	0.00019770024255201	13.567931	no sig	-
ENSG00000102531.16	FNDC3A	37.5514096666667	43.7221583333333	2186.58244099203	-0.156860399817579	0.0388318255151986	1.45882743793715e-05	0.00019800227599776	33.2442686666667	no sig	-
ENSG00000196150.14	ZNF250	2.816822	2.240437	250.375087600164	0.2923604919735	0.0905440995587564	1.45849283435082e-05	0.00019800227599776	1.86276033333333	no sig	-
ENSG00000197818.12	SLC9A8	3.75868033333333	2.991986	557.033256180717	0.292752486129331	0.0908021803689955	1.47337492883933e-05	0.00019977915784123	4.55085933333333	no sig	-
ENSG00000113083.15	LOX	3.154092	4.90697333333333	147.56278323866	-0.425251700246404	0.154145139032954	1.47843197455493e-05	0.00020026696500338	2.64694966666667	no sig	-
ENSG00000080802.20	CNOT4	22.6211166666667	19.1731203333333	892.807246366063	0.23326446536209	0.065199021692555	1.48255656260326e-05	0.00020062762477359	15.0092633333333	no sig	-
ENSG00000145354.12	CISD2	78.7311743333333	99.0935363333333	1216.24372218555	-0.235201325316852	0.0659820599799102	1.48420687916726e-05	0.00020065307188111	79.619011	no sig	-
ENSG00000182446.14	NPLOC4	52.7198163333333	48.3601966666667	3201.16990815899	0.153896017623047	0.0380215125181464	1.49185617919548e-05	0.00020148868593425	44.1575666666667	no sig	-
ENSG00000165929.13	TC2N	18.0442233333333	22.2844186666667	562.08846611391	-0.216664584359287	0.0588047215452312	1.50283288806706e-05	0.00020277161150497	14.441477	no sig	-
ENSG00000162745.11	OLFML2B	0.651083666666667	1.34770566666667	36.3383825549927	-0.637982443812049	0.304022751462677	1.51132718146305e-05	0.00020371740259367	0.664765	no sig	-
ENSG00000055917.16	PUM2	48.055156	55.8361136666667	2527.05648425901	-0.154614251526478	0.0382872376528622	1.53062403739782e-05	0.00020611602591926	47.2540326666667	no sig	-
ENSG00000136636.13	KCTD3	71.5505863333333	79.8052756666667	2953.47538556734	-0.106777080662122	0.0254074927839863	1.53909076201963e-05	0.00020705297486699	58.5132886666667	no sig	-
ENSG00000100258.18	LMF2	39.961086	34.5801186666667	1853.39595811295	0.213824173436104	0.0578465477598552	1.54298208185589e-05	0.00020727168534431	31.505592	no sig	-
ENSG00000205903.7	ZNF316	11.0516683333333	9.92756566666667	1305.48022649065	0.175936751336004	0.0447749007832653	1.54373751947154e-05	0.00020727168534431	7.11598333333333	no sig	-
ENSG00000114767.7	RRP9	49.2417573333333	42.804591	1487.90472698515	0.208761774742744	0.0559994327739021	1.55347321157879e-05	0.00020837496978772	48.3196723333333	no sig	-
ENSG00000242110.9	AMACR	21.2859446666667	17.384382	491.327602876857	0.268181050039792	0.0802675325188504	1.57101974987869e-05	0.00021052278327964	15.1411583333333	no sig	-
ENSG00000115232.14	ITGA4	22.892468	28.883504	885.739556227715	-0.235956135279233	0.0666028863419466	1.58093329925778e-05	0.00021164455348697	3.6011	no sig	-
ENSG00000160233.8	LRRC3	5.24073433333333	6.42375833333333	349.141069537671	-0.208776613297335	0.0560772019396306	1.58264080245399e-05	0.0002116666383165	3.333731	no sig	-
ENSG00000104907.13	TRMT1	48.7296726666667	44.493419	2065.89213336443	0.159990429351229	0.0399489832937387	1.58547966630815e-05	0.00021174922423772	49.0003806666667	no sig	-
ENSG00000197363.11	ZNF517	2.01652466666667	1.36145033333333	121.863999111621	0.431917475937887	0.159050088863159	1.58634457452541e-05	0.00021174922423772	1.275109	no sig	-
ENSG00000052749.14	RRP12	42.4122203333333	37.954419	3052.83692980523	0.179616103617542	0.0460395945273102	1.59139743095437e-05	0.00021187583396605	39.181284	no sig	-
ENSG00000157856.12	DRC1	0.148788666666667	0.0195393333333333	37.3496537682654	1.71961910051351	1.15722816298102	1.59346932409972e-05	0.00021187583396605	0.009423	sig	-
ENSG00000166199.13	ALKBH3	29.602987	25.1412976666667	706.876132798055	0.232350236085976	0.0651796493660054	1.59213180056827e-05	0.00021187583396605	27.946339	no sig	-
ENSG00000170464.10	DNAJC18	6.05800266666667	7.845377	466.661802713855	-0.261863524189343	0.0775809622189345	1.59157470325762e-05	0.00021187583396605	7.150669	no sig	-
ENSG00000198130.16	HIBCH	35.6342566666667	42.7451886666667	990.635768440271	-0.188243704864057	0.0488936471958741	1.59747909196734e-05	0.00021220336979647	41.303272	no sig	-
ENSG00000163374.20	YY1AP1	59.4557243333333	54.5678653333333	2308.37487187094	0.152995021844471	0.0379441761960632	1.61927060039216e-05	0.00021489005008299	51.531466	no sig	-
ENSG00000159840.16	ZYX	40.918491	49.584422	1713.28871467266	-0.197632494727349	0.0522099857602128	1.64170916421514e-05	0.00021765732513391	42.8934296666667	no sig	-
ENSG00000173456.5	RNF26	41.8866563333333	49.2401123333333	1288.5273226271	-0.167365247517013	0.0422932835712712	1.65955262286421e-05	0.00021981062829095	52.021426	no sig	-
ENSG00000164631.19	ZNF12	16.4302823333333	14.5721016666667	804.196990804134	0.188321473987247	0.0490472508940873	1.66240694148293e-05	0.00021997635536189	11.2190046666667	no sig	-
ENSG00000167771.6	RCOR2	1.42358766666667	2.21933533333333	93.7714529417485	-0.424194203019397	0.155908853167604	1.66602146415546e-05	0.00022024225945222	1.32284033333333	no sig	-
ENSG00000159658.15	EFCAB14	37.0661626666667	43.13593	1852.29306627385	-0.155840297381674	0.0388509896636312	1.67432275164411e-05	0.00022112662943272	22.101798	no sig	-
ENSG00000150764.14	DIXDC1	9.727292	11.7518086666667	542.556887238509	-0.194353110063648	0.0511684255932624	1.69138356065268e-05	0.00022316505018534	6.94953266666667	no sig	-
ENSG00000132207.18	SLX1A	47.8291586666667	33.1022763333333	882.614170929001	0.412425742984797	0.150050184349476	1.69600032856072e-05	0.00022355923639299	44.586427	no sig	-
ENSG00000115828.17	QPCT	24.033342	30.1741236666667	288.078439826983	-0.231050372869628	0.0650563585615503	1.72768500631057e-05	0.00022751721359494	6.215799	no sig	-
ENSG00000157500.12	APPL1	58.159603	66.4657623333333	3113.6617582192	-0.135801897884714	0.0332347940533837	1.73148459378926e-05	0.00022779896065173	49.2048826666667	no sig	-
ENSG00000165209.19	STRBP	33.2245263333333	38.0291173333333	1934.6008205859	-0.137263354680843	0.0336471138322188	1.74040676169478e-05	0.00022875346344804	37.9803903333333	no sig	-
ENSG00000119899.13	SLC17A5	18.2012103333333	23.839877	490.42652016339	-0.269944207692011	0.0818327587250408	1.76158833018432e-05	0.00023131593365348	16.0727486666667	no sig	-
ENSG00000158615.10	PPP1R15B	44.975703	51.9855	2731.48028251131	-0.148494286541173	0.0368548357622725	1.78000468140495e-05	0.00023328771956293	54.7497973333333	no sig	-
ENSG00000179855.9	GIPC3	3.56987066666667	4.875141	249.704460244789	-0.309123908997176	0.100008398631236	1.77864418169103e-05	0.00023328771956293	2.979518	no sig	-
ENSG00000117425.14	PTCH2	1.507444	1.057812	163.709340816825	0.400061792024446	0.144540348421253	1.78308949661676e-05	0.00023346902741006	0.950548333333333	no sig	-
ENSG00000172466.16	ZNF24	100.191928333333	118.033601666667	6219.22209916367	-0.16887179574856	0.0430153778868335	1.82757913406131e-05	0.0002390661666119	121.523833333333	no sig	-
ENSG00000149313.11	AASDHPPT	117.457910666667	134.181253666667	2465.07268508618	-0.135148236966126	0.0331622851942371	1.83136181907447e-05	0.00023933282744133	132.480592666667	no sig	-
ENSG00000166912.17	MTMR10	9.04879733333333	7.57733133333333	471.365592639428	0.244469286034262	0.0710560043959292	1.87365019241617e-05	0.00024462633625437	7.04632966666667	no sig	-
ENSG00000188582.10	PAQR9	1.480828	2.15194433333333	117.822068472655	-0.361559170190726	0.125964319837525	1.87951589241088e-05	0.00024515890756332	1.02386633333333	no sig	-
ENSG00000176907.5	TCIM	1.12878766666667	2.409666	29.9625728997317	-0.651224835362552	0.332262440360638	1.92659912512204e-05	0.00025106166376946	4.42013266666667	no sig	-
ENSG00000005073.6	HOXA11	28.555626	34.0277943333333	727.541876697565	-0.181003617055561	0.0470997644031291	1.94804723580391e-05	0.00025361578908635	17.8121736666667	no sig	-
ENSG00000111145.8	ELK3	8.682101	10.961066	364.917876865898	-0.236335176959753	0.0678579368741103	1.95454712935347e-05	0.00025422081240747	7.09518433333333	no sig	-
ENSG00000146083.12	RNF44	13.7393643333333	17.010515	945.799769547946	-0.216608934842056	0.0599134190166502	1.95698041023807e-05	0.00025429626126218	20.739038	no sig	-
ENSG00000139350.12	NEDD1	40.2229513333333	47.004906	1209.6794594602	-0.159806366654086	0.0404618426414952	1.9997526562001e-05	0.00025960838172542	32.9918523333333	no sig	-
ENSG00000160961.12	ZNF333	5.42637366666667	4.24164	253.339626139075	0.306697528848159	0.0999837655203144	2.00331064240751e-05	0.00025982446725062	4.18308366666667	no sig	-
ENSG00000126821.8	SGPP1	28.9098053333333	35.364111	766.632319859252	-0.206128860269715	0.0560353069999786	2.00725992759092e-05	0.00026009084727481	25.8170256666667	no sig	-
ENSG00000198911.12	SREBF2	54.0124813333333	62.013618	4544.13338817071	-0.140115072238027	0.0347397486040653	2.02050720496134e-05	0.00026156037609886	53.310194	no sig	-
ENSG00000068912.15	ERLEC1	31.8104343333333	38.0604316666667	668.841397809177	-0.184476061350826	0.0483796880620226	2.02283266959498e-05	0.00026160058507001	27.927161	no sig	-
ENSG00000101974.15	ATP11C	28.1563376666667	34.1510303333333	1979.41314036909	-0.197509626452517	0.0529189842217124	2.02463067588074e-05	0.00026160058507001	26.1957126666667	no sig	-
ENSG00000163513.19	TGFBR2	6.54145733333333	8.991467	255.576989434506	-0.312319295079556	0.102799291320815	2.02656638266772e-05	0.00026160436409187	1.585873	no sig	-
ENSG00000121741.17	ZMYM2	15.320201	17.8221913333333	1222.03143940944	-0.155271111522759	0.039147800679241	2.0394371536665e-05	0.00026301838931026	18.3213506666667	no sig	-
ENSG00000164830.19	OXR1	30.4815703333333	35.899087	1090.79336455004	-0.168534033633246	0.043216615661273	2.04647533629262e-05	0.00026343090585935	33.3514726666667	no sig	-
ENSG00000213638.6	ADAT3	17.3485436666667	14.260652	330.736173745282	0.258539784265262	0.0777366514983594	2.04625483515751e-05	0.00026343090585935	14.3160666666667	no sig	-
ENSG00000140367.12	UBE2Q2	41.337666	48.6663833333333	1097.38050684312	-0.168258710903063	0.0431752742618131	2.08062613524651e-05	0.00026757593090771	36.757906	no sig	-
ENSG00000165434.8	PGM2L1	10.2932146666667	12.9952056666667	730.493722425722	-0.23553067493683	0.0678601094083908	2.08267198915089e-05	0.00026758824939258	6.21789833333333	no sig	-
ENSG00000239857.7	GET4	28.3335363333333	25.0117393333333	933.661001925595	0.192860000992086	0.0513833748833406	2.09140979759287e-05	0.00026845954389681	25.995399	no sig	-
ENSG00000123595.8	RAB9A	45.9177136666667	63.076864	608.201355519023	-0.312270727308892	0.103179849254624	2.10970878067418e-05	0.00027050540621548	38.959839	no sig	-
ENSG00000145391.14	SETD7	58.4278203333333	69.485787	3756.88480870304	-0.178068306100117	0.0463762070511131	2.11129055572646e-05	0.00027050540621548	52.0911133333333	no sig	-
ENSG00000140443.15	IGF1R	11.3922193333333	13.9946916666667	2221.18789757717	-0.20956439136867	0.057551978512636	2.12066059160348e-05	0.00027119948404457	13.325241	no sig	-
ENSG00000183798.5	EMILIN3	9.004917	11.5082366666667	523.231970411991	-0.247587119548502	0.0731190658934284	2.11920841561873e-05	0.00027119948404457	10.658757	no sig	-
ENSG00000166529.16	ZSCAN21	8.45127566666667	6.79776866666667	258.950648135733	0.281080795181913	0.0883709697543733	2.13230884899048e-05	0.00027218178628695	6.678207	no sig	-
ENSG00000180530.11	NRIP1	9.54585966666667	12.0336703333333	848.978984291404	-0.233311168817218	0.067056364722118	2.13223253560356e-05	0.00027218178628695	11.851197	no sig	-
ENSG00000112685.14	EXOC2	31.8333606666667	36.25978	1817.3089984733	-0.131267128898199	0.0323873280054688	2.13610504659125e-05	0.00027241295027253	27.3876023333333	no sig	-
ENSG00000147642.17	SYBU	11.7964456666667	15.3527716666667	386.860669517112	-0.261602796431626	0.0795207686832546	2.17382151343374e-05	0.00027645207421073	11.6797206666667	no sig	-
ENSG00000162783.11	IER5	17.1767906666667	15.056075	893.75690257728	0.199586781440621	0.0539317743951944	2.17181309110656e-05	0.00027645207421073	16.7646863333333	no sig	-
ENSG00000182022.18	CHST15	7.22659966666667	9.026854	395.469226556811	-0.222977081927825	0.0629116212647274	2.17262422273983e-05	0.00027645207421073	6.38245166666667	no sig	-
ENSG00000138161.14	CUZD1	2.95785966666667	1.821344	91.3284940758428	0.489325382640691	0.203118159352874	2.17905375317421e-05	0.00027686088519496	2.04594933333333	no sig	-
ENSG00000158526.8	TSR2	27.9166873333333	25.253477	1976.06400534445	0.1676566241959	0.0431215494047125	2.18634491396522e-05	0.00027753029518437	31.177868	no sig	-
ENSG00000165476.14	REEP3	53.6495273333333	62.9215366666667	1600.29756320106	-0.163583358753631	0.0418516976053816	2.18947026469458e-05	0.00027767015685895	32.1621766666667	no sig	-
ENSG00000134333.14	LDHA	892.985555666667	1051.75355633333	15935.9566435579	-0.168093311867596	0.0432728111200644	2.19696442977885e-05	0.00027836330475923	1070.21807166667	no sig	-
ENSG00000146373.17	RNF217	12.3089043333333	14.7443183333333	1156.728029645	-0.185573024798936	0.049054558695858	2.21902021350813e-05	0.00028089848127083	12.6972406666667	no sig	-
ENSG00000165804.16	ZNF219	7.48423666666667	6.20807366666667	321.219422652171	0.2503108271307	0.0746516923716893	2.23861754169532e-05	0.0002831180636603	4.50595866666667	no sig	-
ENSG00000126091.21	ST3GAL3	10.382755	7.97926433333333	373.673740178885	0.319490057614419	0.107617841518716	2.29880321234561e-05	0.00029039655323006	4.44106	no sig	-
ENSG00000214562.15	NUTM2D	2.252978	1.60640166666667	155.387829019076	0.383137042978374	0.140060104337222	2.30040120508005e-05	0.00029039655323006	2.11402366666667	no sig	-
ENSG00000138434.17	ITPRID2	33.923942	39.238431	1665.85211301033	-0.148618703787532	0.0374674951898834	2.30418174731347e-05	0.00029060645162348	26.1808946666667	no sig	-
ENSG00000138399.18	FASTKD1	39.2356763333333	46.1990616666667	1263.6014877414	-0.168825304442276	0.0436627332872794	2.32462100183593e-05	0.00029291505406053	39.364946	no sig	-
ENSG00000047849.22	MAP4	86.273928	98.4727936666667	8563.06001051229	-0.133745509675571	0.0332546330339329	2.34616158535881e-05	0.00029535806673663	80.905287	no sig	-
ENSG00000174498.14	IGDCC3	0.919262666666667	1.35642833333333	146.243145378873	-0.372251874018465	0.134684928562463	2.35034870548363e-05	0.00029561397742114	2.97511766666667	no sig	-
ENSG00000130713.17	EXOSC2	100.210388333333	94.4494843333333	2552.08261908354	0.122693290243202	0.0302414695949671	2.37237788595009e-05	0.00029811144094328	101.020045666667	no sig	-
ENSG00000156052.11	GNAQ	27.4295706666667	31.6814146666667	1961.72720789662	-0.146092153973	0.0368129900404958	2.39119603844104e-05	0.00030020120804655	27.418004	no sig	-
ENSG00000149639.15	SOGA1	2.933427	4.061641	686.835382681435	-0.31667255448033	0.1066926250862	2.40074323293971e-05	0.00030112430203289	1.891535	no sig	-
ENSG00000143416.21	SELENBP1	21.9368286666667	28.6729013333333	560.567417505411	-0.264740919058567	0.0816898405829028	2.41215337114849e-05	0.00030227916492145	13.7691263333333	no sig	-
ENSG00000153879.9	CEBPG	50.016608	61.8810426666667	1685.88581304254	-0.215630531103995	0.0605100249650361	2.43471460901651e-05	0.00030482804621281	49.1328766666667	no sig	-
ENSG00000105063.19	PPP6R1	52.6374423333333	50.2729436666667	4326.55404686515	0.106610110703057	0.0260217216671803	2.43941619671331e-05	0.00030513827758705	47.6752153333333	no sig	-
ENSG00000107779.14	BMPR1A	19.466924	23.3222056666667	1111.48233901283	-0.185398718718348	0.0493653232248128	2.47928594283493e-05	0.00030984300280128	20.1576553333333	no sig	-
ENSG00000125755.19	SYMPK	44.251003	42.4245566666667	3650.28451869418	0.101173460482875	0.024638266758632	2.48340644716367e-05	0.00031007555293885	40.5847276666667	no sig	-
ENSG00000112874.10	NUDT12	38.8947096666667	46.421086	999.154797863619	-0.182079230793459	0.0482460819581086	2.49492563569714e-05	0.00031123063248214	40.4506866666667	no sig	-
ENSG00000165389.7	SPTSSA	63.625396	76.2722896666667	1286.60290123734	-0.18606315546373	0.0496227388477588	2.4991298654229e-05	0.000311471934726	56.5032233333333	no sig	-
ENSG00000132768.14	DPH2	49.207166	45.7311933333333	1700.43835545254	0.13824591598427	0.0346572205388309	2.5074853809746e-05	0.00031222971322807	55.0454793333333	no sig	-
ENSG00000075234.17	TTC38	48.1832863333333	39.3709	1636.41378487288	0.263664816714837	0.0814790587459299	2.51028189759481e-05	0.00031229454396007	35.8481693333333	no sig	-
ENSG00000013523.11	ANGEL1	40.1392426666667	36.493115	2359.47065960545	0.161745675637929	0.0417070146433477	2.57147089320637e-05	0.00031932845762841	32.9665686666667	no sig	-
ENSG00000064115.11	TM7SF3	29.8613286666667	34.6419286666667	1585.82849852025	-0.151471807146836	0.0385718705048924	2.57380319295312e-05	0.00031932845762841	33.4215183333333	no sig	-
ENSG00000155330.10	C16orf87	12.6435013333333	15.100186	662.440848700771	-0.181594646465113	0.0481825560825383	2.57374277853191e-05	0.00031932845762841	15.2480806666667	no sig	-
ENSG00000048028.12	USP28	57.7836883333333	68.341468	2347.69771419298	-0.172035686168826	0.0450051505030783	2.58469278575717e-05	0.00032038983203396	40.0655323333333	no sig	-
ENSG00000040341.18	STAU2	20.753823	24.339086	874.731576615394	-0.164009688350865	0.0424333605151115	2.58722945694174e-05	0.00032041482498334	24.504228	no sig	-
ENSG00000160957.15	RECQL4	30.291245	27.903599	2709.5088984504	0.149006754473957	0.037859993937791	2.59800146274472e-05	0.00032145875628298	23.3155213333333	no sig	-
ENSG00000178386.13	ZNF223	8.40391833333333	5.84409533333333	192.790929417279	0.399216473512327	0.151193980604573	2.6171991319177e-05	0.00032354240079436	6.66971266666667	no sig	-
ENSG00000151239.14	TWF1	143.561423	162.308298333333	3377.96934721602	-0.122647659279315	0.0304060604244071	2.62154684437138e-05	0.00032378817100327	106.96333	no sig	-
ENSG00000136463.9	TACO1	46.4502533333333	41.7018116666667	878.812998186661	0.174385854987596	0.0458329166102305	2.63275690594941e-05	0.00032458841207042	42.315596	no sig	-
ENSG00000196363.10	WDR5	57.6350806666667	53.6726473333333	2532.91239767453	0.135598759749468	0.0340068804624887	2.63272283538051e-05	0.00032458841207042	62.4724543333333	no sig	-
ENSG00000121671.12	CRY2	7.20968533333333	6.02995833333333	681.139459624414	0.242944772743261	0.072422113535907	2.64640228643186e-05	0.00032597784716712	5.686442	no sig	-
ENSG00000189001.11	SBSN	0.484109333333333	0.141924666666667	26.5661977503544	1.095395916666	0.736575892287332	2.66273796527359e-05	0.00032769587766353	0.0499583333333333	sig	-
ENSG00000116819.9	TFAP2E	0.403880333333333	0.147233333333333	28.7020844252788	0.909519838407837	0.586407919846309	2.67745294863214e-05	0.00032921155341514	0.161250666666667	no sig	-
ENSG00000025796.14	SEC63	57.5064246666667	64.1995953333333	4711.60795550102	-0.107584962316169	0.026424224526521	2.69132467841493e-05	0.00033062092423643	58.553836	no sig	-
ENSG00000132141.14	CCT6B	2.65141466666667	1.49670033333333	57.1013639594492	0.535037224634167	0.249770497563707	2.697695037654e-05	0.00033081118236539	1.24741266666667	no sig	-
ENSG00000187961.15	KLHL17	15.678092	13.2157036666667	949.11356759688	0.236562541655783	0.06973461350253	2.69679406389804e-05	0.00033081118236539	11.7613166666667	no sig	-
ENSG00000067992.17	PDK3	10.5313286666667	12.7176986666667	855.405540189534	-0.191327378008025	0.0517652528884447	2.70789098503737e-05	0.00033176500086323	9.24963566666667	no sig	-
ENSG00000119844.17	AFTPH	15.070044	17.9941196666667	613.950612687586	-0.180825501654565	0.0480991470813403	2.71837238809915e-05	0.00033275205985278	14.8881976666667	no sig	-
ENSG00000120162.10	MOB3B	3.55005266666667	4.60404766666667	278.726849746501	-0.259080587035989	0.0799474111927206	2.72868149008245e-05	0.00033371628704912	3.54175433333333	no sig	-
ENSG00000118007.13	STAG1	51.0355043333333	45.4138223333333	3016.4156871407	0.184011743291896	0.0492227101535909	2.7394838694766e-05	0.00033473907085447	27.2548473333333	no sig	-
ENSG00000090376.11	IRAK3	0.387429	0.188338	37.5525579782143	0.639196852644993	0.351365877483472	2.7695169450432e-05	0.00033810775373561	0.143373	no sig	-
ENSG00000168066.21	SF1	168.591774333333	159.555559	7872.15730697592	0.117432442336772	0.0290915393365213	2.77242977693495e-05	0.00033816250132534	163.900221	no sig	-
ENSG00000115758.14	ODC1	190.246296666667	173.617863333333	5361.00079751716	0.158292335651392	0.0408382876709639	2.77813950253212e-05	0.00033855799514871	215.585266666667	no sig	-
ENSG00000007516.14	BAIAP3	0.701128333333333	0.447638	80.2627015648544	0.460175005006132	0.19125493810911	2.82207439516596e-05	0.00034360696406803	0.413188333333333	no sig	-
ENSG00000114999.8	TTL	15.4799306666667	17.4125496666667	2704.19174009116	-0.116901115596598	0.0290110312029221	2.87630237585142e-05	0.00034989912412618	14.613787	no sig	-
ENSG00000156026.15	MCU	27.6722496666667	32.6368543333333	1033.19004574812	-0.167432145011253	0.0438279126098497	2.88097050597601e-05	0.00035015657469444	25.5816473333333	no sig	-
ENSG00000100612.14	DHRS7	44.0389586666667	54.7704396666667	856.829575353136	-0.220130907347399	0.0632231395660725	2.93483860063589e-05	0.00035638809980465	41.634498	no sig	-
ENSG00000159588.15	CCDC17	0.400318666666667	0.153514	35.4366567822485	0.860832386114231	0.562156528407929	2.97202009806014e-05	0.00035994757092304	0.243787	no sig	-
ENSG00000167005.14	NUDT21	129.733819666667	146.073013	5156.30321121095	-0.117623895867145	0.029259817902232	2.96711261361478e-05	0.00035994757092304	151.502154333333	no sig	-
ENSG00000185875.13	THNSL1	20.2649063333333	17.8959013333333	605.633387923567	0.190557715036057	0.0518288632372091	2.97078162679926e-05	0.00035994757092304	12.4865656666667	no sig	-
ENSG00000125945.15	ZNF436	8.60847633333333	6.83554133333333	438.361919405786	0.287819113067602	0.0945410042768769	2.99152308055155e-05	0.00036199012091118	6.80820166666667	no sig	-
ENSG00000162704.16	ARPC5	216.181364	249.307147	3228.05654115297	-0.145415617161117	0.0371290260986417	2.99596950489523e-05	0.00036220875371077	216.561407	no sig	-
ENSG00000099250.18	NRP1	12.7887343333333	15.4309933333333	760.331937093143	-0.190920710306051	0.0520847937985328	3.0718201844325e-05	0.00037007477235103	11.613236	no sig	-
ENSG00000100234.12	TIMP3	22.3947853333333	25.9885093333333	1456.48714587399	-0.150204482471359	0.038615051705312	3.06527415303485e-05	0.00037007477235103	23.63049	no sig	-
ENSG00000117411.18	B4GALT2	48.368492	56.9259613333333	1494.78788004853	-0.166588682601271	0.0437382863260175	3.0689072695477e-05	0.00037007477235103	45.7779586666667	no sig	-
ENSG00000171928.14	TVP23B	83.3864063333333	98.1390746666667	1200.63600092722	-0.165782362866505	0.0434786771657838	3.06993747879046e-05	0.00037007477235103	69.9340983333333	no sig	-
ENSG00000144381.18	HSPD1	1203.67095066667	1361.18884266667	31673.8923592645	-0.122684544025557	0.0307095771220279	3.08219442591921e-05	0.00037099887642511	1361.53863433333	no sig	-
ENSG00000112276.14	BVES	16.5254543333333	19.7371413333333	926.272938757515	-0.183236237723526	0.0493646751361063	3.08970044029654e-05	0.00037157641929666	11.3091983333333	no sig	-
ENSG00000177432.8	NAP1L5	0.372981666666667	0.0602993333333333	14.7567361669306	1.39169554621988	1.1162462773356	3.11275202333446e-05	0.00037402086921362	0.0885183333333333	sig	-
ENSG00000136986.10	DERL1	47.936024	56.721075	1326.58630065547	-0.172623316783223	0.0457668021880627	3.1165066449191e-05	0.00037414439353963	51.2923226666667	no sig	-
ENSG00000108592.17	FTSJ3	52.631177	49.2984906666667	3411.48943731818	0.128875714036601	0.0324648490869992	3.13810961027039e-05	0.00037580132632164	51.865266	no sig	-
ENSG00000174669.12	SLC29A2	14.4465856666667	17.3736513333333	625.06319497887	-0.186343131335734	0.0505159323960383	3.13750043722597e-05	0.00037580132632164	20.0347843333333	no sig	-
ENSG00000187955.13	COL14A1	8.04685333333333	10.204885	876.361326041028	-0.237917060742082	0.0712250485490847	3.13852441309288e-05	0.00037580132632164	6.58020166666667	no sig	-
ENSG00000012232.10	EXTL3	10.993303	13.401604	902.154655625332	-0.201235711954506	0.0560339811694463	3.15275658504537e-05	0.00037717633705311	13.0053923333333	no sig	-
ENSG00000167967.16	E4F1	22.086631	20.1090836666667	1234.3960496529	0.161892952056534	0.0423162242254068	3.16140821510713e-05	0.00037788191226219	21.385039	no sig	-
ENSG00000136897.8	MRPL50	43.004284	51.7585143333333	1123.40253881799	-0.189109136780763	0.0515522599356626	3.17577155709144e-05	0.00037893858527311	51.0819006666667	no sig	-
ENSG00000174996.12	KLC2	41.1411646666667	47.943842	2232.64292071666	-0.155499859263142	0.0403216107560674	3.1737640261725e-05	0.00037893858527311	38.490431	no sig	-
ENSG00000137309.20	HMGA1	122.96561	146.784682	6048.53233624961	-0.180827626057366	0.048640100494834	3.1957350401176e-05	0.00038098936768456	249.432652	no sig	-
ENSG00000071462.12	BUD23	171.099881333333	154.210527666667	2042.14048236433	0.171076421413777	0.045372028453281	3.2399394309459e-05	0.00038493126845977	103.445005333333	no sig	-
ENSG00000121716.21	PILRB	36.0950853333333	32.0931596666667	1517.10712840982	0.184943209086871	0.0501254870880685	3.2331550374597e-05	0.00038493126845977	31.4395663333333	no sig	-
ENSG00000127184.13	COX7C	885.367632666667	1112.97895633333	4151.59851345516	-0.229064807407096	0.0675234120578097	3.24002051501993e-05	0.00038493126845977	1173.58975	no sig	-
ENSG00000182903.16	ZNF721	49.0697063333333	42.487638	2173.54631577462	0.209126159388695	0.0592335846672913	3.23994996616949e-05	0.00038493126845977	41.7839143333333	no sig	-
ENSG00000186871.7	ERCC6L	25.634538	29.897013	1196.63681368225	-0.157505246634716	0.0410147452971448	3.25808045337435e-05	0.00038674204135988	28.4145736666667	no sig	-
ENSG00000133703.14	KRAS	35.6350226666667	44.9423696666667	1644.39126539417	-0.232101658650362	0.0688881799147191	3.2640695902535e-05	0.00038711808917423	49.1637066666667	no sig	-
ENSG00000090621.15	PABPC4	176.065646333333	166.080594	6650.3598485078	0.121321462549784	0.0304684867053092	3.31625074914317e-05	0.00039262806539898	168.765924666667	no sig	-
ENSG00000174672.16	BRSK2	8.07790233333333	10.2770013333333	686.820741128802	-0.239917616086951	0.0724581927901468	3.31500000858274e-05	0.00039262806539898	13.2093226666667	no sig	-
ENSG00000134262.13	AP4B1	23.3225503333333	20.4514226666667	683.855271934546	0.197415928915394	0.0547975920447032	3.32231040922174e-05	0.00039300640892535	18.9243366666667	no sig	-
ENSG00000118689.15	FOXO3	23.87411	27.9824356666667	2327.18534550428	-0.16170236016778	0.042421887148589	3.3552841539171e-05	0.00039623698392739	23.2040916666667	no sig	-
ENSG00000134109.11	EDEM1	32.3622536666667	37.7246036666667	2031.66894452353	-0.15605022492601	0.0406410315264678	3.35828313881034e-05	0.00039623698392739	30.8009213333333	no sig	-
ENSG00000198901.14	PRC1	155.999208333333	172.7318	6168.54565622474	-0.0972395689463154	0.0240384360403943	3.35611716006818e-05	0.00039623698392739	128.778636666667	no sig	-
ENSG00000111640.15	GAPDH	2469.18504566667	2847.14351866667	47193.4669696776	-0.144644521888098	0.0371760894374842	3.37129484026786e-05	0.00039743047936559	2474.018045	no sig	-
ENSG00000106263.19	EIF3B	197.534693666667	184.956071	8840.67768703697	0.130036722700797	0.0329425427974051	3.38343886597568e-05	0.00039846880939182	142.843815333333	no sig	-
ENSG00000157107.14	FCHO2	20.9919756666667	24.6007263333333	882.172254485408	-0.16243802688774	0.0426829794141355	3.3859104485561e-05	0.00039846880939182	14.8018566666667	no sig	-
ENSG00000065833.9	ME1	37.2305443333333	42.9067136666667	1165.55471715543	-0.145073586298013	0.037319239770748	3.39303971194737e-05	0.0003989656463354	23.4750423333333	no sig	-
ENSG00000171817.17	ZNF540	4.21046833333333	2.93358433333333	104.500329250427	0.389498321258793	0.150888949313695	3.39952342304652e-05	0.00039938579119044	3.30781933333333	no sig	-
ENSG00000164040.18	PGRMC2	134.611057333333	160.227873666667	1802.07558362953	-0.177770587455144	0.0478036810932388	3.4130916670309e-05	0.00040063681655259	129.905631	no sig	-
ENSG00000198932.13	GPRASP1	1.292055	0.871587333333333	242.033276931334	0.415795230588871	0.167122153024482	3.42197436189268e-05	0.00040133617259736	0.664739333333333	no sig	-
ENSG00000176490.5	DIRAS1	10.6589873333333	13.1011226666667	518.944836712118	-0.209616957368079	0.0597097038317346	3.44240009390123e-05	0.00040338696915894	10.3175216666667	no sig	-
ENSG00000165527.8	ARF6	75.0362203333333	83.4065896666667	2627.21361788513	-0.101621992218101	0.0252302121798806	3.45575718404966e-05	0.00040460665596868	64.5626813333333	no sig	-
ENSG00000147174.12	GCNA	1.15265433333333	0.618996666666667	89.0843955757375	0.560597677301682	0.291130054516711	3.47570739323717e-05	0.0004065955400682	0.858102	no sig	-
ENSG00000146707.15	POMZP3	6.60740966666667	4.60037933333333	170.510003784199	0.392161764434325	0.152987786844104	3.48498640753051e-05	0.00040698709348198	3.14976133333333	no sig	-
ENSG00000213741.11	RPS29	1477.22132866667	1949.67997733333	4166.84057536535	-0.271796573662699	0.0879392138010601	3.4830662549586e-05	0.00040698709348198	3884.82982066667	no sig	-
ENSG00000154040.21	CABYR	22.3165706666667	18.5374003333333	369.307015008263	0.248419495270513	0.0767265872794403	3.50393124920913e-05	0.0004088515697419	14.0258153333333	no sig	-
ENSG00000134899.24	ERCC5	14.6423333333333	13.3518123333333	669.545493039173	0.158215808083386	0.0414437451703259	3.51552985590876e-05	0.00040985642041444	6.001713	no sig	-
ENSG00000066117.15	SMARCD1	66.599801	62.6914606666667	2600.56283399164	0.122735500755314	0.0309709232019719	3.52009505723438e-05	0.00041004027483336	64.851659	no sig	-
ENSG00000188283.12	ZNF383	8.06963433333333	6.717196	405.186958885085	0.245404654981605	0.0753775377191222	3.53168363647878e-05	0.00041104124562987	7.670501	no sig	-
ENSG00000176102.13	CSTF3	109.728683	130.919191	2287.44847304735	-0.179875222791934	0.048676745778975	3.55973422782681e-05	0.00041395485656135	99.359465	no sig	-
ENSG00000133134.12	BEX2	70.0198703333333	61.039609	604.003860092766	0.204463334460657	0.0578259807510355	3.5713562967258e-05	0.00041495470875251	62.9550396666667	no sig	-
ENSG00000116791.14	CRYZ	41.3035203333333	48.9653896666667	575.057824922523	-0.173632145590601	0.0465529214559738	3.58924835231358e-05	0.00041668076049447	28.7606686666667	no sig	-
ENSG00000154065.17	ANKRD29	17.3271563333333	23.1749836666667	237.553099290083	-0.281867106441049	0.093301221268905	3.6105061429941e-05	0.00041879429665397	8.63234133333333	no sig	-
ENSG00000154174.8	TOMM70	97.0782216666667	109.431108	3927.36912819631	-0.118735964020725	0.0299171353194085	3.62274654926024e-05	0.0004198591904472	101.849664	no sig	-
ENSG00000120756.13	PLS1	30.262251	35.785137	1078.26742130186	-0.171172590891818	0.0457659464301594	3.6390948668697e-05	0.00042139797268511	25.9451203333333	no sig	-
ENSG00000211450.11	SELENOH	83.613739	71.4740546666667	1240.50971140896	0.221397706237289	0.0648999351827956	3.66351493028305e-05	0.00042386805964033	82.5948816666667	no sig	-
ENSG00000173875.14	ZNF791	9.44580933333333	8.40801466666667	883.707223895563	0.182811598092446	0.0498860809734217	3.73901220382214e-05	0.00043223863067268	10.2987333333333	no sig	-
ENSG00000022840.17	RNF10	74.7898423333333	69.4275176666667	4358.81377257636	0.139054924869706	0.0357769320416767	3.76691819782201e-05	0.00043509807668782	66.515169	no sig	-
ENSG00000120727.13	PAIP2	148.300921	170.082259333333	2125.81785896969	-0.138747688152021	0.0356896836459575	3.77223622573457e-05	0.00043534588300697	161.868980666667	no sig	-
ENSG00000087589.17	CASS4	0.307967333333333	0.124520333333333	71.5812616824954	0.780467865110562	0.526241067570133	3.7834235668418e-05	0.00043627006877481	0.0500496666666667	no sig	-
ENSG00000104731.14	KLHDC4	25.4461036666667	23.234852	1350.24255739166	0.158090608363084	0.0416103913675259	3.78915851705176e-05	0.00043649698339885	23.69493	no sig	-
ENSG00000204859.13	ZBTB48	13.675983	11.8242113333333	726.269319045001	0.211461684940746	0.0609186535719169	3.79175341940992e-05	0.00043649698339885	12.4015783333333	no sig	-
ENSG00000142186.18	SCYL1	48.2275443333333	54.2456243333333	2009.12580181715	-0.115928435451796	0.0292460261334717	3.83272623185594e-05	0.0004408438336423	48.268316	no sig	-
ENSG00000070476.15	ZXDC	20.4306096666667	17.467495	987.62547058181	0.221751088535441	0.0653631966594151	3.88190806698565e-05	0.00044612001434157	18.850107	no sig	-
ENSG00000076924.12	XAB2	15.84141	13.8786533333333	1161.75847123871	0.199213057654659	0.0561407417307231	3.88509996456913e-05	0.00044612001434157	17.5907213333333	no sig	-
ENSG00000145214.14	DGKQ	5.968112	4.96339766666667	662.018368581328	0.246584387928494	0.0766644250390522	3.93288422173658e-05	0.00045122940878486	5.54612833333333	no sig	-
ENSG00000154122.14	ANKH	7.064284	8.81779366666667	703.202942225247	-0.221881994097339	0.0655120621493203	3.94833235255883e-05	0.0004526233629224	7.71088066666667	no sig	-
ENSG00000256043.5	CTSO	4.66424666666667	3.200399	69.4163293297764	0.398509321823279	0.160008858998728	4.00430996622358e-05	0.00045865727342671	1.05096266666667	no sig	-
ENSG00000278311.5	GGNBP2	38.6738173333333	35.121667	1613.98966394816	0.163190849697832	0.0434204370501163	4.01516938932877e-05	0.00045951755096221	36.8219703333333	no sig	-
ENSG00000114742.14	WDR48	49.385078	56.5033053333333	2225.28305576543	-0.135854683956398	0.0349839463738663	4.02140701215263e-05	0.00045984789183965	49.616373	no sig	-
ENSG00000061676.15	NCKAP1	79.3699553333333	89.5045966666667	4381.44168689003	-0.11929261688397	0.0302680246352188	4.03259146699313e-05	0.00046074288184912	72.8600126666667	no sig	-
ENSG00000101361.17	NOP56	190.408921	177.374318666667	6893.75271076448	0.135040444556222	0.0347584069776358	4.04429198282785e-05	0.0004613115094627	250.360112333333	no sig	-
ENSG00000132432.14	SEC61G	293.542910333333	355.969604666667	967.323533307097	-0.194231130170995	0.0543942306680186	4.04380073382002e-05	0.0004613115094627	276.354615333333	no sig	-
ENSG00000125356.7	NDUFA1	605.602845666667	738.097872333333	1798.3677804791	-0.199787355631572	0.0565451300950751	4.05045081511016e-05	0.00046163028309752	686.788229333333	no sig	-
ENSG00000065911.13	MTHFD2	254.424142	301.207771333333	6116.9793220505	-0.171812348554805	0.0463320497068999	4.05923184202903e-05	0.00046224713142176	300.90435	no sig	-
ENSG00000103995.14	CEP152	17.6674506666667	15.4107116666667	1434.32737212594	0.202049467148385	0.0574925700768776	4.1029348651283e-05	0.00046683641972877	12.649182	no sig	-
ENSG00000143515.20	ATP8B2	27.8046563333333	32.7094746666667	2455.72561119047	-0.165271814810086	0.0441775963596283	4.11372379737714e-05	0.00046767620503404	34.810421	no sig	-
ENSG00000143443.10	C1orf56	7.375803	5.85057633333333	189.798704315506	0.283714347560392	0.0955589297530338	4.13946571898232e-05	0.0004702131506281	5.043093	no sig	-
ENSG00000176974.21	SHMT1	77.270073	70.8837426666667	2449.71361688311	0.152050570267162	0.0399508576556714	4.14541732698363e-05	0.00047049972341496	66.4647076666667	no sig	-
ENSG00000198176.13	TFDP1	141.746108	133.380943666667	3198.56359181954	0.123552259259307	0.0315472506514101	4.21705263982429e-05	0.0004782346803609	60.9061216666667	no sig	-
ENSG00000168564.6	CDKN2AIP	17.5513893333333	15.1939246666667	487.332030230228	0.208515614459299	0.0602425840269371	4.23144929117565e-05	0.00047947107492578	14.3203833333333	no sig	-
ENSG00000101294.18	HM13	85.1048696666667	77.2219543333333	2550.35755089732	0.163041139155683	0.0435845954930157	4.31332889688578e-05	0.00048822293457635	119.987885666667	no sig	-
ENSG00000198142.5	SOWAHC	17.6597156666667	21.3838146666667	739.527135297876	-0.192898761878826	0.0541549719295617	4.31580250430778e-05	0.00048822293457635	10.353987	no sig	-
ENSG00000250673.3	REELD1	0.444939666666667	0.185688	53.3199728757725	0.733833977321765	0.499924842106176	4.32874357676975e-05	0.00048928352026717	0.314934333333333	no sig	-
ENSG00000133135.14	RNF128	24.71506	29.8671116666667	517.760804698939	-0.191890067274658	0.0538146730894766	4.36147443791058e-05	0.00049257738466674	15.0133063333333	no sig	-
ENSG00000115216.14	NRBP1	66.3955073333333	74.8976553333333	2116.92326956543	-0.12025032431261	0.0306937427715794	4.38587164861568e-05	0.00049492541745316	44.6304266666667	no sig	-
ENSG00000112851.16	ERBIN	40.8667073333333	47.4300953333333	2715.59256689724	-0.151279114121059	0.0398854623446528	4.42935850247733e-05	0.00049942199976166	36.2132773333333	no sig	-
ENSG00000003756.17	RBM5	93.0606853333333	86.19021	3251.99732373218	0.141949142759983	0.03703709902299	4.46365678853001e-05	0.00050287601356493	69.4083883333333	no sig	-
ENSG00000171858.18	RPS21	1087.67977733333	1335.24887066667	3927.94038529123	-0.206089810164081	0.0595169445587985	4.4728511666801e-05	0.00050349847177345	2343.98100066667	no sig	-
ENSG00000108582.12	CPD	38.5810623333333	46.0644226666667	3396.79356410983	-0.179912994492301	0.0495044185114236	4.48453239026399e-05	0.00050439961851805	33.317541	no sig	-
ENSG00000119862.13	LGALSL	14.95005	18.418857	504.594215537414	-0.209760434333378	0.0610787854240988	4.51844591755818e-05	0.00050779782867103	15.201717	no sig	-
ENSG00000116962.15	NID1	37.970135	44.1896446666667	3302.28747886784	-0.154245017122279	0.0408834520179065	4.53256859946515e-05	0.0005089681368401	40.3207596666667	no sig	-
ENSG00000141013.17	GAS8	10.0878146666667	8.145761	728.916550147699	0.269422317357638	0.0890516641853293	4.53986077469477e-05	0.00050937015167916	8.69179366666667	no sig	-
ENSG00000162408.11	NOL9	26.2314623333333	22.636544	1981.12980041307	0.210932074973458	0.0616000568631274	4.54780356095201e-05	0.00050984444823025	22.797467	no sig	-
ENSG00000169246.17	NPIPB3	49.253295	40.515517	1199.61549051645	0.25245977392884	0.0806100610507356	4.58093464909884e-05	0.00051313947146885	44.120292	no sig	-
ENSG00000103429.11	BFAR	38.3651426666667	45.9535143333333	981.818112273924	-0.183084472971285	0.0507521416776933	4.60820717870827e-05	0.00051577340054025	43.3423096666667	no sig	-
ENSG00000158296.14	SLC13A3	14.0156966666667	11.3252533333333	538.771830038832	0.266605963064907	0.08779846598975	4.63665113849939e-05	0.00051853404174807	12.339942	no sig	-
ENSG00000129351.18	ILF3	335.783781666667	318.191001	19585.8037050571	0.115469512998701	0.0294674858359029	4.6496607403872e-05	0.00051956551042014	306.715359	no sig	-
ENSG00000123091.5	RNF11	59.3705176666667	69.1951006666667	1521.79010882393	-0.154513848897547	0.0410647327159542	4.69173326547101e-05	0.00052360897087144	52.0523483333333	no sig	-
ENSG00000133265.11	HSPBP1	54.900719	48.193499	1537.34915278321	0.195501558978406	0.0555115284368372	4.69347787619792e-05	0.00052360897087144	59.206716	no sig	-
ENSG00000122873.12	CISD1	70.5351293333333	81.9018703333333	1084.84330815235	-0.151088976708422	0.0399994329213806	4.72638874764172e-05	0.00052662343947986	64.4489373333333	no sig	-
ENSG00000215251.5	FASTKD5	16.2392656666667	20.2283263333333	583.520721934844	-0.218860258884993	0.0651934463489581	4.72817429995042e-05	0.00052662343947986	28.0457103333333	no sig	-
ENSG00000108465.15	CDK5RAP3	55.2125893333333	50.531966	2241.68331406798	0.155255220461286	0.0413341698127238	4.7461847400592e-05	0.00052820070562118	61.072788	no sig	-
ENSG00000197444.10	OGDHL	8.65921666666667	7.193185	627.669199801264	0.245093494370463	0.0773518257027077	4.78866328003491e-05	0.00053249625225801	5.94340233333333	no sig	-
ENSG00000164308.17	ERAP2	6.61148766666667	8.586641	252.852346446506	-0.255845796631463	0.0826801811827827	4.81558415431157e-05	0.00053505624101589	0.918739333333333	no sig	-
ENSG00000130816.17	DNMT1	88.932546	81.719349	9855.65280693648	0.149920585853244	0.0396853340995691	4.82091959868635e-05	0.00053521568554348	76.6933173333333	no sig	-
ENSG00000241878.12	PISD	27.7234016666667	25.413379	873.447737806106	0.152653100926129	0.0405800607824668	4.87815150932345e-05	0.00054113173008032	23.0470766666667	no sig	-
ENSG00000143498.18	TAF1A	14.6334796666667	11.863008	341.419747409901	0.264738356133197	0.0873062501376369	4.88782115411499e-05	0.00054176641257484	14.7212266666667	no sig	-
ENSG00000154813.10	DPH3	29.049203	34.0653016666667	1046.93042531448	-0.16280750200123	0.0439084661100177	4.92306762968178e-05	0.0005452327200524	41.0193513333333	no sig	-
ENSG00000196371.4	FUT4	6.85531433333333	8.30925133333333	359.652133113201	-0.193670634393739	0.0550558252498031	4.9822678707394e-05	0.00055134419130875	5.70660933333333	no sig	-
ENSG00000166086.13	JAM3	32.2584036666667	36.5952856666667	1347.09676984083	-0.126898266034285	0.0328541963529257	5.01153198169099e-05	0.00055413571194813	31.96821	no sig	-
ENSG00000120471.16	TP53AIP1	0.227154	0.0408956666666667	30.6416825342966	1.15468146707701	1.03910927277793	5.04303881043446e-05	0.00055717051978085	0.0761306666666667	sig	-
ENSG00000105993.15	DNAJB6	214.967251666667	239.671875	4060.94336692451	-0.10478882727688	0.0266706019120713	5.04728214345118e-05	0.00055719071256988	147.799758	no sig	-
ENSG00000110719.11	TCIRG1	5.50417566666667	4.452665	245.695189152805	0.269071248095073	0.0898556687289293	5.05992013779454e-05	0.00055813684992618	2.90198866666667	no sig	-
ENSG00000156304.15	SCAF4	33.788576	31.367113	2065.87777400912	0.138060260242413	0.0361751130391665	5.07998132904427e-05	0.00055989962889273	30.0656313333333	no sig	-
ENSG00000141367.13	CLTC	161.586259666667	177.122763666667	11066.4756156731	-0.0838531620429639	0.0210957097722572	5.08806887568594e-05	0.00056034093990499	147.412884333333	no sig	-
ENSG00000111907.21	TPD52L1	40.0571686666667	50.9627346666667	792.189699901565	-0.236442511671077	0.0736448446213487	5.09227064928442e-05	0.00056035395228132	52.037734	no sig	-
ENSG00000108175.19	ZMIZ1	9.423749	11.368502	1176.99016607356	-0.188849031811001	0.0533009597670036	5.10229930440603e-05	0.00056100762063349	13.6154856666667	no sig	-
ENSG00000170631.15	ZNF16	5.832095	4.69400666666667	178.61385411568	0.267815255034992	0.0894273525266488	5.18568816784473e-05	0.00056971988021749	4.41138733333333	no sig	-
ENSG00000164144.16	ARFIP1	34.7173776666667	40.9758743333333	881.725272812988	-0.167687939231123	0.0457281970691327	5.19681876241396e-05	0.00057048597646275	33.1478393333333	no sig	-
ENSG00000116221.15	MRPL37	310.806287333333	285.689723333333	6151.0559598978	0.149240464362366	0.0397040222582562	5.25782488695644e-05	0.00057672160750452	305.328196666667	no sig	-
ENSG00000185477.5	GPRIN3	2.477401	3.71494433333333	397.091088482836	-0.368535833983839	0.147310403670323	5.28028942484095e-05	0.00057872309494942	3.72022233333333	no sig	-
ENSG00000164008.17	C1orf50	5.619128	4.797194	416.19482849211	0.220009699677548	0.0663508456586888	5.30460223341183e-05	0.00058092379766063	5.14485833333333	no sig	-
ENSG00000161958.11	FGF11	8.004177	10.3516696666667	257.755183864769	-0.251491260628084	0.0812909166383629	5.31499653981948e-05	0.0005815979467257	6.39293666666667	no sig	-
ENSG00000182325.11	FBXL6	11.544386	9.22706833333333	466.682187590058	0.279396539216782	0.0958122215148303	5.32519017488846e-05	0.00058224908031728	11.8038263333333	no sig	-
ENSG00000117010.17	ZNF684	11.9931553333333	9.47031433333333	210.914602421381	0.285770018001785	0.0992990154295878	5.34724447504508e-05	0.00058373022025909	9.630491	no sig	-
ENSG00000179348.13	GATA2	18.7518716666667	15.988241	1682.41032782458	0.221191510143	0.0669222563414489	5.34462292873304e-05	0.00058373022025909	31.1007076666667	no sig	-
ENSG00000135111.16	TBX3	26.3620663333333	23.645806	1252.12336914136	0.174331609378462	0.0481472599663738	5.35427797125271e-05	0.00058403340478163	21.1646933333333	no sig	-
ENSG00000179820.16	MYADM	4.39612066666667	6.311136	129.552284638077	-0.336306188548758	0.128023133064329	5.37339897530686e-05	0.00058518873602508	6.51536233333333	no sig	-
ENSG00000219607.4	PPP1R3G	0.526455666666667	1.12215433333333	26.2959004068758	-0.573732805771498	0.345948528296696	5.37055103878458e-05	0.00058518873602508	0.279618333333333	no sig	-
ENSG00000105372.8	RPS19	1245.51438566667	1479.86132733333	17050.3344646961	-0.174600340423241	0.0482650612029344	5.38797246665911e-05	0.00058631053281123	1912.250609	no sig	-
ENSG00000133112.17	TPT1	977.043498	1137.83449633333	14063.3014952311	-0.154351472039355	0.0414572244750445	5.49063969872813e-05	0.00059700917548294	1289.53029	no sig	-
ENSG00000182670.14	TTC3	82.5521446666667	98.3229053333333	7760.2853905775	-0.177034444978191	0.0492119603163533	5.49990253669993e-05	0.00059754285517495	82.898187	no sig	-
ENSG00000126461.15	SCAF1	22.055268	20.490014	1942.07513443418	0.137450262021103	0.0361869572644471	5.51403430313756e-05	0.00059860426192763	19.9872253333333	no sig	-
ENSG00000176476.9	SGF29	14.3996743333333	11.4442536666667	275.426370071019	0.28013941006095	0.0967311698982459	5.59793481148066e-05	0.00060723210658606	13.8202513333333	no sig	-
ENSG00000125995.16	ROMO1	227.598608	279.463905	854.009016911062	-0.204735267592243	0.060057172198318	5.60354500783182e-05	0.00060736054184414	454.580366	no sig	-
ENSG00000047315.17	POLR2B	120.920858333333	135.533855333333	5655.93675480342	-0.111780567966607	0.0287956336625426	5.65279858184611e-05	0.00061221548650428	124.292386333333	no sig	-
ENSG00000137575.12	SDCBP	166.715402333333	191.802924666667	3216.08912292282	-0.141829459480582	0.0375864106863203	5.65818797022523e-05	0.00061231589374945	172.244895	no sig	-
ENSG00000101413.12	RPRD1B	22.1801903333333	19.986397	1162.32727146259	0.170001720564136	0.0468608353259	5.73685930997038e-05	0.0006203402951254	30.1030096666667	no sig	-
ENSG00000153140.9	CETN3	101.041606666667	118.422685666667	1009.38091654398	-0.162123559985707	0.0441701811178502	5.76401088662684e-05	0.00062278549123065	104.814089666667	no sig	-
ENSG00000116678.20	LEPR	11.9729223333333	15.2263873333333	529.770318078878	-0.235239482031928	0.0739511039155141	5.79011381829627e-05	0.00062472816540642	8.20968833333333	no sig	-
ENSG00000125266.8	EFNB2	5.92479533333333	7.38030833333333	286.584578085023	-0.218438066577189	0.0661582038002868	5.79109624250815e-05	0.00062472816540642	3.822043	no sig	-
ENSG00000138443.17	ABI2	37.1295483333333	42.3803213333333	2189.822645418	-0.132846625680724	0.0349546359722165	5.87924811395923e-05	0.00063373953354083	30.4904386666667	no sig	-
ENSG00000172748.14	ZNF596	1.90150133333333	1.21422966666667	87.4600709829403	0.435474463700206	0.199158132251216	5.88858707050272e-05	0.0006342479731667	1.08766833333333	no sig	-
ENSG00000104290.11	FZD3	6.99787766666667	8.817454	717.575012554238	-0.227684540098064	0.0705166806424187	5.91559217273771e-05	0.00063665690819064	7.07579866666667	no sig	-
ENSG00000067225.21	PKM	604.512432	667.697256666667	24106.927039137	-0.0934631254370912	0.023855616104391	5.92765845139551e-05	0.00063696573898141	621.698563333333	no sig	-
ENSG00000140382.15	HMG20A	34.2971556666667	38.988974	1455.01285977188	-0.127804732131979	0.0334789855308156	5.92774558139679e-05	0.00063696573898141	37.101382	no sig	-
ENSG00000142892.15	PIGK	88.4200456666667	104.031316666667	3210.56820255831	-0.165066510446001	0.0452811288906601	5.96493111609748e-05	0.00064045997476595	85.26565	no sig	-
ENSG00000119787.14	ATL2	68.099509	77.5716746666667	2088.84578854007	-0.130499162143167	0.0342941113066141	5.97930412706625e-05	0.00064150126060674	65.2971283333333	no sig	-
ENSG00000119559.17	C19orf25	47.2954633333333	43.6518393333333	1145.83708474566	0.146135638469046	0.0390906065344251	6.02336313931002e-05	0.00064572335154384	46.3439803333333	no sig	-
ENSG00000160201.12	U2AF1	365.387559	332.143622666667	4719.0708495072	0.160243577714413	0.0437084709638515	6.08644987798189e-05	0.00065197708997398	352.967527	no sig	-
ENSG00000177485.7	ZBTB33	41.5612126666667	49.8554656666667	1831.76349830739	-0.183666715952595	0.0521317095748836	6.20697608499678e-05	0.00066436915630519	47.328123	no sig	-
ENSG00000014138.9	POLA2	52.6533913333333	49.9013823333333	3058.88113481123	0.114973097048216	0.0298814997132825	6.24609512451952e-05	0.00066751493223253	47.336626	no sig	-
ENSG00000177030.19	DEAF1	71.3100563333333	81.8810473333333	2247.79169108734	-0.139159670204877	0.037013276656576	6.24534371603929e-05	0.00066751493223253	70.38856	no sig	-
ENSG00000071626.17	DAZAP1	200.790850666667	188.213202333333	7194.49804781236	0.127353564190086	0.0334696380805012	6.27006003264667e-05	0.00066903393287696	204.681755666667	no sig	-
ENSG00000166200.15	COPS2	87.0050266666667	98.750692	1886.04078227397	-0.126777228492356	0.033299753791456	6.26972221259505e-05	0.00066903393287696	85.0047863333333	no sig	-
ENSG00000138386.17	NAB1	20.1632586666667	24.0808216666667	940.758924343406	-0.179228277537117	0.0505641165450932	6.36112365349045e-05	0.00067779481752786	20.502269	no sig	-
ENSG00000156273.16	BACH1	14.710442	17.795845	907.109775722681	-0.191344118453373	0.055212224364329	6.36547632869917e-05	0.00067779481752786	17.6635816666667	no sig	-
ENSG00000184470.21	TXNRD2	26.3298813333333	24.2151033333333	1018.36645816691	0.148170859996717	0.039887544371922	6.36698382009484e-05	0.00067779481752786	20.6110176666667	no sig	-
ENSG00000100883.13	SRP54	72.3991273333333	83.830351	1927.2939263871	-0.148380442711728	0.0399620819468483	6.38431405522891e-05	0.00067911284857248	77.286043	no sig	-
ENSG00000142541.18	RPL13A	1438.40622933333	1709.087182	32850.3381645888	-0.17417751872491	0.0487361292366676	6.40073883069285e-05	0.00068033259670617	2274.82443033333	no sig	-
ENSG00000173137.12	ADCK5	3.31960133333333	2.52685633333333	206.749556046981	0.310430166051149	0.115523598953277	6.42708715438089e-05	0.00068260441124159	2.59888033333333	no sig	-
ENSG00000214736.8	TOMM6	482.545031333333	601.178146	1833.96537245369	-0.217384702377979	0.0663044417474302	6.43668147739835e-05	0.00068309468857587	633.729787333333	no sig	-
ENSG00000148343.19	MIGA2	11.864574	10.5508466666667	1052.54968630745	0.18278861139533	0.0519562977270057	6.45277758957318e-05	0.00068390311062286	11.7246273333333	no sig	-
ENSG00000241973.11	PI4KA	49.2227046666667	45.4735633333333	6349.58195461877	0.144115647849675	0.0386391512755183	6.45426707664046e-05	0.00068390311062286	39.1538533333333	no sig	-
ENSG00000119950.21	MXI1	35.0107686666667	42.2149446666667	1092.58103611136	-0.188453039420606	0.0541820925102297	6.52321932050144e-05	0.00069067604564753	36.639758	no sig	-
ENSG00000272325.2	NUDT3	26.614304	30.3902113333333	2704.35391359105	-0.132924976106456	0.0352274258019016	6.54087185398879e-05	0.00069201113014983	24.0862896666667	no sig	-
ENSG00000142856.17	ITGB3BP	145.931714333333	170.325708666667	1137.90653992113	-0.156493505084276	0.0426839128698823	6.55440952852586e-05	0.00069290914907882	159.985688333333	no sig	-
ENSG00000170113.16	NIPA1	7.56419333333333	9.35217333333333	504.465736583766	-0.211277040249014	0.0637101635636397	6.5841150313659e-05	0.00069551367559971	7.194364	no sig	-
ENSG00000109762.17	SNX25	12.4601843333333	15.0055093333333	677.467546646761	-0.187343880059964	0.053799681042484	6.5999088894755e-05	0.00069615406419069	12.4885543333333	no sig	-
ENSG00000158864.13	NDUFS2	176.036768666667	163.906774666667	3448.88878735595	0.134785635664144	0.0358123451119221	6.60032384136489e-05	0.00069615406419069	163.409529666667	no sig	-
ENSG00000111670.16	GNPTAB	25.8514896666667	30.2488513333333	1280.28786712712	-0.159772443967321	0.0438451095497329	6.68511598549285e-05	0.00070455577229595	20.5059846666667	no sig	-
ENSG00000089248.7	ERP29	127.046229666667	149.305318666667	2910.06786894969	-0.163595500049471	0.0451608428149963	6.70570315661189e-05	0.00070618310602477	161.685456666667	no sig	-
ENSG00000076554.16	TPD52	29.911212	36.7493116666667	1148.0086742738	-0.203989108950435	0.0606661297093459	6.72241988907037e-05	0.00070740065734527	41.213979	no sig	-
ENSG00000163808.17	KIF15	23.4019233333333	20.7541243333333	1958.44665867763	0.184161606575508	0.0527030810203479	6.81268287746905e-05	0.00071634968923088	18.9558786666667	no sig	-
ENSG00000058262.11	SEC61A1	166.330598	183.426477	6204.05978497423	-0.0914199304858275	0.0235173592686703	6.84772607115522e-05	0.00071948313283607	142.313855666667	no sig	-
ENSG00000164924.18	YWHAZ	497.501905	568.443998333333	14262.4452938876	-0.133593337889479	0.0355661342054431	6.92576993066839e-05	0.00072712635798494	707.534936333333	no sig	-
ENSG00000139517.9	LNX2	7.72117866666667	6.719148	503.607869031772	0.201368410311921	0.0597246117420539	6.9482901778442e-05	0.00072893301085916	7.97298666666667	no sig	-
ENSG00000121297.8	TSHZ3	4.01033866666667	5.15679333333333	299.597422450877	-0.24420460090763	0.0798442258501764	7.03532485791631e-05	0.00073749982964345	6.20627133333333	no sig	-
ENSG00000144857.15	BOC	9.85155833333333	12.3628433333333	415.779656542971	-0.223446152352709	0.0696800537080298	7.06906676982378e-05	0.0007404712535536	9.90324033333333	no sig	-
ENSG00000163631.17	ALB	0.293546	0.0423813333333333	36.2383744937604	1.05587578903109	1.18461999996208	7.14473719675695e-05	0.00074782672626925	0.009701	sig	-
ENSG00000141756.19	FKBP10	62.699843	72.31587	3861.5914559049	-0.143398955440204	0.0386999685765773	7.18420036596566e-05	0.0007513841266904	88.3931336666667	no sig	-
ENSG00000122299.12	ZC3H7A	58.313252	53.9303843333333	2566.82227555471	0.14236200355885	0.0383945036641226	7.24418803812163e-05	0.00075708109869843	45.801336	no sig	-
ENSG00000138081.22	FBXO11	26.8218376666667	30.6785536666667	1610.6563079622	-0.135196876718171	0.0361925977180456	7.32427903510064e-05	0.00076486877412215	29.7809113333333	no sig	-
ENSG00000187164.20	SHTN1	43.8109763333333	51.3598766666667	2488.48653868565	-0.16043931084783	0.0443926134812417	7.3845184049408e-05	0.00077057309165473	29.3408546666667	no sig	-
ENSG00000101084.19	RAB5IF	125.312831333333	114.672461	1374.86231992472	0.153221735765595	0.0419624961305211	7.39147323878884e-05	0.00077071273391079	139.626282	no sig	-
ENSG00000171574.18	ZNF584	16.4464583333333	13.7993	460.728584571735	0.231478765848873	0.0739117266215475	7.46177080996314e-05	0.00077745192903807	13.2823813333333	no sig	-
ENSG00000122026.11	RPL21	1474.64520633333	1717.89478133333	10352.6516691646	-0.154128867621148	0.0423113038447282	7.5073478588987e-05	0.00078101461197731	2077.607485	no sig	-
ENSG00000239900.14	ADSL	181.611048333333	170.176548666667	3974.38148468456	0.128029358344546	0.0340751685434931	7.5030732495376e-05	0.00078101461197731	180.068434	no sig	-
ENSG00000126070.20	AGO3	15.7254286666667	12.9681986666667	1788.58443212971	0.246613740710078	0.0817045644634995	7.58395626707039e-05	0.00078838672649045	12.3596236666667	no sig	-
ENSG00000118513.20	MYB	3.46309433333333	4.97024566666667	145.105180718566	-0.328938904279989	0.129419154675609	7.59086290958102e-05	0.00078850734932074	2.333134	no sig	-
ENSG00000244486.9	SCARF2	11.3520096666667	9.34525533333333	508.100671244389	0.24827110635058	0.0825995629154111	7.60925036802152e-05	0.00078981946709524	7.53008433333333	no sig	-
ENSG00000168393.13	DTYMK	129.558650666667	115.811444666667	1940.44606930582	0.177179930904266	0.0505144899544969	7.63348970249071e-05	0.00079173655100209	129.549297333333	no sig	-
ENSG00000184481.17	FOXO4	14.0591743333333	17.2046686666667	1185.10664481216	-0.201140889095558	0.0601155642227323	7.64231779083365e-05	0.00079205351001374	27.601908	no sig	-
ENSG00000185267.10	CDNF	4.953615	3.31371	98.4335689690783	0.399935174688493	0.179561767931931	7.67572486514422e-05	0.00079491544603403	3.431619	no sig	-
ENSG00000122566.22	HNRNPA2B1	1308.22977566667	1487.569841	49178.2358713087	-0.128101748639625	0.0341581082704669	7.70457493581109e-05	0.00079730148770135	1095.45142966667	no sig	-
ENSG00000185252.19	ZNF74	23.0969613333333	20.7935773333333	1356.38940556687	0.17047727904817	0.0480886411944813	7.72622363115006e-05	0.00079893926651575	23.3848723333333	no sig	-
ENSG00000146067.17	FAM193B	16.6320656666667	15.2985333333333	1335.7695495788	0.148069796522292	0.0404103033774503	7.74933965657021e-05	0.00080072619553807	16.9043023333333	no sig	-
ENSG00000188352.13	FOCAD	35.398732	39.8703396666667	2514.76858924319	-0.117046663075112	0.0309217047000656	7.81221609064823e-05	0.00080661572005925	25.603868	no sig	-
ENSG00000109107.14	ALDOC	8.65467933333333	11.9847066666667	228.440983176786	-0.302184326865337	0.113471923764411	7.85123325324498e-05	0.00080975660089637	9.50009266666667	no sig	-
ENSG00000134489.7	HRH4	0.437168666666667	0.145660666666667	31.4892689774693	0.754686709044918	0.642866716977276	7.85443838939711e-05	0.00080975660089637	0.117696666666667	no sig	-
ENSG00000139842.15	CUL4A	52.1669316666667	48.7300723333333	1179.71557479131	0.130945275924112	0.0350827794139786	7.91773544559574e-05	0.00081505750776042	24.8286406666667	no sig	-
ENSG00000158290.19	CUL4B	53.5775263333333	60.618224	2546.52290271405	-0.121873015753822	0.0323634453196045	7.91677942189555e-05	0.00081505750776042	55.554503	no sig	-
ENSG00000168615.13	ADAM9	93.181164	105.539183	3293.83433617924	-0.123589301122831	0.0328855673563815	7.96697157899662e-05	0.00081951112449019	61.6743263333333	no sig	-
ENSG00000099864.18	PALM	4.585652	6.34253733333333	397.743394455336	-0.299559064162702	0.112287119083381	8.07406125942484e-05	0.00082742545632432	6.854739	no sig	-
ENSG00000135315.12	CEP162	6.46869266666667	5.60943766666667	600.957423354611	0.203258486497312	0.0613155200093564	8.0707472211521e-05	0.00082742545632432	4.89197733333333	no sig	-
ENSG00000143367.17	TUFT1	9.02756566666667	7.78280233333333	444.033188280681	0.207682501776223	0.0632526806854537	8.05846687210767e-05	0.00082742545632432	6.02917566666667	no sig	-
ENSG00000152492.15	CCDC50	18.303573	16.530094	934.634437393694	0.166062062521744	0.0466594760472573	8.06999006541037e-05	0.00082742545632432	17.9603716666667	no sig	-
ENSG00000258366.12	RTEL1	11.9326583333333	10.7218246666667	1671.99477125721	0.172886978014651	0.0491263629407955	8.05486926531483e-05	0.00082742545632432	13.3600573333333	no sig	-
ENSG00000125864.14	BFSP1	4.00714733333333	3.02132533333333	159.191376257958	0.317585146172731	0.123378903973537	8.08907971241095e-05	0.00082834590905748	2.86930133333333	no sig	-
ENSG00000054118.15	THRAP3	110.175411666667	105.453135333333	7434.27465719661	0.102441854411702	0.0268270574032026	8.11652371447229e-05	0.00083053645346747	97.1621163333333	no sig	-
ENSG00000100442.11	FKBP3	171.617571333333	195.375588666667	3010.08222033518	-0.129537347808168	0.0347207347384237	8.13929850572074e-05	0.00083224630473546	219.73815	no sig	-
ENSG00000049245.13	VAMP3	111.607248666667	126.081654333333	1990.69553874701	-0.120317084281578	0.0319699386603035	8.15965790342398e-05	0.00083370681869533	119.462293666667	no sig	-
ENSG00000077097.17	TOP2B	126.567947666667	143.677338666667	9617.72514072408	-0.126218640926734	0.0337271007044584	8.16840705519997e-05	0.00083397977389474	124.765662	no sig	-
ENSG00000026950.17	BTN3A1	12.4176026666667	15.4932203333333	395.231985402836	-0.216529801739101	0.0674008483804993	8.22063554596623e-05	0.0008386881855892	7.83403233333333	no sig	-
ENSG00000143178.13	TBX19	1.22606733333333	0.728188	103.031381781666	0.45670570932962	0.238420361158747	8.23238926670638e-05	0.00083926333965635	0.931203666666667	no sig	-
ENSG00000198695.2	MT-ND6	1721.046766	1408.385626	6720.99888128483	0.252395480086844	0.0855162230770361	8.25699481850503e-05	0.00084114686636619	1502.17175533333	no sig	-
ENSG00000142945.13	KIF2C	39.5797106666667	36.1810873333333	1757.68256336316	0.154467451176531	0.0427534141901913	8.34642708674222e-05	0.00084962665047683	42.924647	no sig	-
ENSG00000110046.13	ATG2A	17.2410156666667	15.3127493333333	1661.52689378625	0.182740009842322	0.0530798343724633	8.47866730091808e-05	0.00086244827800739	12.390128	no sig	-
ENSG00000143476.18	DTL	62.123184	68.9791593333333	2928.54657623698	-0.0998292015753139	0.0261748688195212	8.49964566204732e-05	0.00086394176129343	61.4308946666667	no sig	-
ENSG00000143337.19	TOR1AIP1	44.2970423333333	50.5009626666667	1572.99487237976	-0.131698117808604	0.035491540861791	8.52108341255797e-05	0.00086547969346499	41.221013	no sig	-
ENSG00000183779.7	ZNF703	142.200345	171.656450333333	4888.86908746996	-0.187951912598399	0.0552191415822762	8.60707377999481e-05	0.00087356705923882	127.808077666667	no sig	-
ENSG00000140534.14	TICRR	26.8883583333333	23.797839	2898.10984396774	0.185222769540976	0.0541470741255096	8.64862634484299e-05	0.00087713562974083	21.45271	no sig	-
ENSG00000131931.8	THAP1	17.559033	22.2420413333333	254.175462028729	-0.227126997019616	0.0728546832570454	8.6851993881175e-05	0.00087970346275325	18.309256	no sig	-
ENSG00000158710.15	TAGLN2	677.042531333333	767.678064666667	9306.40466619239	-0.124553983425366	0.0333682004806268	8.68676717701983e-05	0.00087970346275325	546.907319666667	no sig	-
ENSG00000135070.15	ISCA1	85.3590456666667	99.433376	1211.84922346539	-0.153498979790012	0.0425547284505196	8.69393910603089e-05	0.00087978047502179	79.5242773333333	no sig	-
ENSG00000149480.7	MTA2	151.313733	145.366517333333	7414.20433588228	0.0977695700368008	0.0256405779458502	8.70895501238765e-05	0.00088065055770068	154.285780666667	no sig	-
ENSG00000211456.13	SACM1L	59.6300083333333	67.6671173333333	1834.47829750406	-0.125853314286961	0.0337742656428825	8.74412344470351e-05	0.00088355568415479	57.7464633333333	no sig	-
ENSG00000196182.11	STK40	18.9502133333333	21.9493823333333	1211.77316174495	-0.147443060537215	0.0405624009620142	8.76000986498808e-05	0.00088450960535221	25.114072	no sig	-
ENSG00000214194.9	SMIM30	241.721273666667	284.778712333333	1192.10507236807	-0.16531428339065	0.0466954200043656	8.78591573446744e-05	0.00088647305667913	206.481235333333	no sig	-
ENSG00000145349.19	CAMK2D	16.1033263333333	19.7850596666667	973.613859841421	-0.203436658906862	0.0618599499867023	8.79274995682944e-05	0.00088651076346519	14.1014626666667	no sig	-
ENSG00000055211.14	GINM1	60.235422	69.4466573333333	1078.84691264976	-0.142831284233188	0.0390844901968003	8.82663520552593e-05	0.00088927377599285	58.4155213333333	no sig	-
ENSG00000156482.11	RPL30	1958.22384133333	2379.38872033333	10785.0433509269	-0.19384726639171	0.0577899694723338	8.87575167847627e-05	0.00089356613743251	3257.775068	no sig	-
ENSG00000076513.17	ANKRD13A	21.626681	20.033361	1314.10688544567	0.14077012765537	0.0384642425998799	8.95877545325823e-05	0.00090126331942528	19.135836	no sig	-
ENSG00000148334.16	PTGES2	52.3589523333333	47.4973476666667	1512.33964278209	0.162338875120872	0.0457426483711015	9.05408772514128e-05	0.00090951597067927	58.1909096666667	no sig	-
ENSG00000170876.8	TMEM43	52.0566376666667	58.226846	1926.12713701246	-0.109706332764257	0.0290923458891784	9.05030759938353e-05	0.00090951597067927	52.0891316666667	no sig	-
ENSG00000172765.19	TMCC1	8.51106133333333	10.1754686666667	557.938844649161	-0.179514959556668	0.0521070380214915	9.06069328026945e-05	0.00090951597067927	5.248043	no sig	-
ENSG00000186300.12	ZNF555	3.936707	3.052179	186.287608864228	0.292843380391744	0.109849496410256	9.07271491187742e-05	0.00091005697383612	3.760075	no sig	-
ENSG00000106733.21	NMRK1	10.5475726666667	13.9520626666667	177.651370883742	-0.264294830176255	0.0930706500204128	9.10502573394307e-05	0.00091263084821889	7.40497133333333	no sig	-
ENSG00000164253.14	WDR41	64.88114	75.1017646666667	2092.09974101872	-0.146507475089618	0.0403758512491439	9.12717965981767e-05	0.00091408134568624	57.9313186666667	no sig	-
ENSG00000198563.14	DDX39B	401.538600666667	374.763405333333	9496.90957244645	0.132045697093924	0.0357707879715844	9.13281974155255e-05	0.00091408134568624	438.686294666667	no sig	-
ENSG00000087502.19	ERGIC2	43.5151006666667	51.8508136666667	1629.97824609529	-0.175942630820403	0.050776678991218	9.15393700446922e-05	0.00091552713976185	37.9202853333333	no sig	-
ENSG00000033867.17	SLC4A7	26.9029593333333	32.658832	1786.75010033996	-0.193017137249822	0.0576069865975054	9.17551984276738e-05	0.0009170173582116	22.607637	no sig	-
ENSG00000141933.9	TPGS1	25.4917983333333	20.3410936666667	355.425494209131	0.272846176190329	0.0981336931783306	9.22058508080928e-05	0.00092085057117077	15.254159	no sig	-
ENSG00000198208.12	RPS6KL1	3.39784733333333	2.738991	331.093036330973	0.262348777085129	0.0921972388160182	9.3069145222423e-05	0.00092879622599424	4.35668866666667	no sig	-
ENSG00000197653.16	DNAH10	0.205253666666667	0.135179	152.522622304248	0.400297391527917	0.187261093857323	9.37469309731139e-05	0.00093488036832345	0.091138	no sig	-
ENSG00000116922.15	C1orf109	49.005687	45.5475726666667	1214.74981141197	0.137913303999772	0.0376794722739992	9.38189436295282e-05	0.00093491905917529	52.0617253333333	no sig	-
ENSG00000211445.13	GPX3	14.040006	11.6987913333333	325.744209490277	0.234561519090064	0.0772065753662407	9.40394503875586e-05	0.00093643638477364	11.7856596666667	no sig	-
ENSG00000124334.18	IL9R	3.17274633333333	2.33082533333333	144.899576846282	0.334418527311474	0.137357059624846	9.53814610435746e-05	0.00094911124614933	2.39230266666667	no sig	-
ENSG00000153982.11	GDPD1	11.186021	14.8264476666667	394.664058127772	-0.264073625492098	0.0935512095003742	9.63530897119761e-05	0.00095808485291864	13.640335	no sig	-
ENSG00000168610.16	STAT3	23.469108	21.408424	1449.47509116658	0.155948924608328	0.0437526266724841	9.7273154569172e-05	0.00096653311151207	20.052629	no sig	-
ENSG00000140521.17	POLG	51.9164986666667	48.5815136666667	3755.34508329164	0.129013654255748	0.0349988150543259	9.75721993505971e-05	0.00096880298081685	43.7380686666667	no sig	-
ENSG00000005249.13	PRKAR2B	20.3902033333333	24.5567616666667	658.551721200585	-0.184722234771323	0.0545517135659003	9.88526762129394e-05	0.00097928828379109	14.4590486666667	no sig	-
ENSG00000126458.4	RRAS	3.18124066666667	5.12538166666667	52.7356312960398	-0.396353714317237	0.185821175911921	9.87937758302833e-05	0.00097928828379109	4.45037933333333	no sig	-
ENSG00000128989.11	ARPP19	109.069677666667	126.236060333333	3151.22227764725	-0.147100541242212	0.0408105251861033	9.89136832338185e-05	0.00097928828379109	103.478136666667	no sig	-
ENSG00000197782.15	ZNF780A	13.6226206666667	10.9650296666667	657.466302130879	0.263437394954209	0.0934645985921931	9.88689344452897e-05	0.00097928828379109	10.916798	no sig	-
ENSG00000158077.5	NLRP14	0.700471	0.381795	53.5371856892169	0.481908892747772	0.28929979029963	0.00010017827120154	0.0009910931776695	0.249212	no sig	-
ENSG00000171033.13	PKIA	17.168896	21.488224	468.822797913278	-0.218966429020077	0.0698732829845063	0.00010049383711279	0.00099349887093789	23.9151093333333	no sig	-
ENSG00000096060.15	FKBP5	56.2824596666667	52.6165003333333	2690.47811934927	0.129902525530433	0.0353577725644874	0.00010095626405817	0.00099735194773666	39.4290946666667	no sig	-
ENSG00000167904.16	TMEM68	29.2648253333333	35.502751	440.314770756457	-0.190868449313371	0.0571977831129417	0.00010131193147033	0.00100014555657261	34.494489	no sig	-
ENSG00000099246.18	RAB18	136.350440333333	168.761029	1712.31084654325	-0.208532962055632	0.0650106135835976	0.00010185072623599	0.00100474167175439	113.295112666667	no sig	-
ENSG00000204977.10	TRIM13	14.9200453333333	12.609018	344.361020773186	0.223646934366778	0.0722793745357592	0.0001019582744328	0.00100508005874059	16.7808243333333	no sig	-
ENSG00000175868.14	CALCB	6.42224533333333	9.87082333333333	75.9008216557131	-0.365318622543394	0.161382405039761	0.00010254659465178	0.00101015389218359	7.559997	no sig	-
ENSG00000163960.12	UBXN7	20.730803	25.676229	2455.54869470288	-0.209700119460611	0.0656199525419189	0.00010298223085398	0.00101371748334172	21.8841186666667	no sig	-
ENSG00000142002.19	DPP9	40.3398853333333	38.240547	2997.12855466668	0.113924521024281	0.0305916751872041	0.00010348795585635	0.00101796539803653	34.815515	no sig	-
ENSG00000103343.13	ZNF174	14.157668	12.1827016666667	358.608139775445	0.20883187519571	0.0652772856463698	0.0001040101773489	0.00102236937935649	14.142952	no sig	-
ENSG00000020577.14	SAMD4A	6.15519566666667	7.614926	791.770974671968	-0.207928061141926	0.0648808426829553	0.00010439259683524	0.00102539385381049	4.99275166666667	no sig	-
ENSG00000115170.16	ACVR1	4.64450733333333	6.183637	187.706144984936	-0.26623989910204	0.0959028458348422	0.00010630675928598	0.00104344874887144	4.601312	no sig	-
ENSG00000166503.9	HDGFL3	11.3570263333333	12.9817366666667	1646.3111152876	-0.133959335375433	0.0367837622742217	0.00010726995839866	0.00105215037108395	13.1519853333333	no sig	-
ENSG00000212123.4	PRR22	14.939547	11.4730823333333	300.426064413344	0.297398073919865	0.115224653523878	0.00010788640555605	0.00105744089788581	14.420537	no sig	-
ENSG00000135124.16	P2RX4	11.4243083333333	9.544164	354.869994047046	0.234457933190882	0.0782818604152791	0.00010811733075699	0.00105894790338864	8.08373666666667	no sig	-
ENSG00000108854.16	SMURF2	16.477279	19.3878186666667	1302.81638104943	-0.163459452730455	0.0467853974056318	0.00010825764599449	0.0010595659189276	17.6950986666667	no sig	-
ENSG00000142751.15	GPN2	20.861336	18.571305	1249.27717219048	0.179418265405405	0.052845107143604	0.00010839925076282	0.00106019566569312	17.2720306666667	no sig	-
ENSG00000023839.12	ABCC2	1.02527666666667	0.654225	188.554163355487	0.410928604908913	0.204151268091859	0.00010872059684582	0.00106258121789059	0.619342333333333	no sig	-
ENSG00000127947.16	PTPN12	17.5097773333333	21.7381933333333	680.033663513432	-0.2115684442507	0.0668516514181648	0.00010892468350252	0.00106381815446377	14.1889643333333	no sig	-
ENSG00000175193.14	PARL	59.545843	52.5668713333333	820.252369137953	0.186959797188215	0.0559683038924536	0.00010993509152449	0.00107292270689834	42.4076706666667	no sig	-
ENSG00000108576.10	SLC6A4	0.0875073333333333	0.015996	17.6137299660993	0.858366107969051	0.992604851840315	0.00011074871998847	0.00108009519238231	0.0263896666666667	no sig	-
ENSG00000135069.14	PSAT1	260.496711	315.143836666667	6341.56569881913	-0.188859013733442	0.0568030064842514	0.00011089074130019	0.00108071218190435	394.382657333333	no sig	-
ENSG00000113119.13	TMCO6	18.564085	15.727147	579.910987768583	0.222936105806811	0.0726571511718064	0.00011276038978526	0.00109815334892366	19.274779	no sig	-
ENSG00000110700.7	RPS13	2082.18054966667	2487.14335233333	10541.0416966888	-0.177097894610703	0.0521173878521652	0.00011316511941168	0.00110131331104053	2842.942676	no sig	-
ENSG00000028310.18	BRD9	22.7059486666667	20.666857	1196.49494706797	0.158334747613632	0.0451299083605299	0.00011399602706052	0.00110861338293725	18.597824	no sig	-
ENSG00000117682.18	DHDDS	23.4385193333333	19.0612	742.463538135877	0.254569390114864	0.0899443899207069	0.00011476183370365	0.00111527045473193	18.406817	no sig	-
ENSG00000106080.11	FKBP14	22.7667616666667	26.252564	924.436942091306	-0.143136249325809	0.0399534385105845	0.00011522710758216	0.00111747309649989	16.1310426666667	no sig	-
ENSG00000138678.11	GPAT3	5.06397533333333	6.82029433333333	139.773419485672	-0.275843292219314	0.102655141297994	0.00011523279635237	0.00111747309649989	4.02567	no sig	-
ENSG00000198915.12	RASGEF1A	12.9754766666667	15.504162	537.754916217513	-0.177608768155338	0.0523931474352274	0.00011510113516625	0.00111747309649989	13.5739043333333	no sig	-
ENSG00000135269.18	TES	34.2135646666667	40.8436886666667	882.286088845147	-0.175551832146932	0.0515930929360264	0.00011533470036835	0.00111767143958655	27.8849376666667	no sig	-
ENSG00000157827.20	FMNL2	21.1728336666667	25.1398823333333	1798.40823767454	-0.171600483894077	0.0500860164129331	0.00011592151803827	0.00112256532852589	21.519306	no sig	-
ENSG00000198824.8	CHAMP1	29.7184356666667	27.4653476666667	815.513734578644	0.143236432065904	0.0400302887724072	0.0001169259239814	0.00113149332078475	14.08578	no sig	-
ENSG00000147100.11	SLC16A2	8.82748966666667	10.7854913333333	567.275917428385	-0.198151850712361	0.0611625295654104	0.00011817678915255	0.00114279203717502	9.03011333333333	no sig	-
ENSG00000111012.10	CYP27B1	4.88041366666667	3.58388966666667	132.121315928494	0.32791650078398	0.137383296115607	0.00011834132048709	0.00114357718290418	2.49831433333333	no sig	-
ENSG00000066468.24	FGFR2	13.942935	16.9950586666667	772.642319510598	-0.194708463220149	0.059678952327556	0.0001190301348599	0.00114942400460778	15.291346	no sig	-
ENSG00000172292.15	CERS6	34.5441956666667	40.803072	2527.87291869854	-0.166589544942054	0.0483086042435843	0.00011935540449152	0.00115175447287817	30.287108	no sig	-
ENSG00000105701.16	FKBP8	103.883060333333	120.935470333333	4062.62843982896	-0.151917905947016	0.0430427099637427	0.00011961087499457	0.00115340859218241	126.266489333333	no sig	-
ENSG00000106803.10	SEC61B	297.992496333333	374.599685	1320.76749771343	-0.221191553952546	0.0722293578618979	0.00011992119922689	0.00115558897176366	470.630298666667	no sig	-
ENSG00000181027.11	FKRP	15.1615253333333	13.4166346666667	763.533037518945	0.184102683979718	0.0552216872383666	0.00012033447449987	0.00115875765549984	20.241232	no sig	-
ENSG00000139496.18	NUP58	31.6173593333333	36.1932286666667	1315.14790744242	-0.134612997461739	0.0373280035134629	0.00012153027439811	0.0011694519111437	31.5301533333333	no sig	-
ENSG00000075618.18	FSCN1	27.7583633333333	33.1583106666667	1297.55824983011	-0.176670126168625	0.0522845966328246	0.00012218130640057	0.00117414416346456	22.5201156666667	no sig	-
ENSG00000181638.20	ZFP41	8.281216	6.97047833333333	635.035469465528	0.226538470037316	0.0751161256952341	0.00012218902969154	0.00117414416346456	7.10427566666667	no sig	-
ENSG00000251349.3	MSANTD3-TMEFF1	9.38347333333333	15.3829353333333	212.823161310888	-0.396082138751234	0.194723537917174	0.00012229079967855	0.00117429975730522	14.4781193333333	no sig	-
ENSG00000078070.14	MCCC1	12.8211296666667	11.219468	513.401229869201	0.193977921740452	0.0595158931620905	0.00012253680559006	0.00117583919322155	8.629647	no sig	-
ENSG00000086189.11	DIMT1	105.007945	95.3076726666667	1198.73917741016	0.160296581244118	0.0461017502653609	0.00012281476954386	0.00117768292640176	86.5356533333333	no sig	-
ENSG00000198382.9	UVRAG	7.44931666666667	6.05763466666667	583.396412368348	0.253346230163225	0.0899845323485417	0.0001232310978957	0.0011808499478526	5.53814866666667	no sig	-
ENSG00000113319.13	RASGRF2	2.24373866666667	3.019207	208.108178889626	-0.273421013099003	0.102100355914802	0.00012388957027733	0.00118633125146241	1.62918266666667	no sig	-
ENSG00000111716.14	LDHB	1547.79478833333	1766.41141466667	21589.9831024314	-0.131442238905185	0.0363772641902246	0.00012434016968139	0.00118981576594709	1679.18898	no sig	-
ENSG00000037474.15	NSUN2	105.36068	99.9877796666667	4600.26071846469	0.112655081449653	0.0306116477144903	0.00012473769684025	0.0011919572952939	98.885891	no sig	-
ENSG00000289346.1	ENSG00000289346	14.7084646666667	12.5494416666667	935.077313575045	0.215349805954067	0.0695891348494187	0.00012472178230613	0.0011919572952939	7.867081	no sig	-
ENSG00000013364.19	MVP	0.493117666666667	0.272243	57.446632609572	0.459918158536542	0.280062229932532	0.00012553793460829	0.00119876933799234	0.177765666666667	no sig	-
ENSG00000100296.14	THOC5	56.1933326666667	53.3842006666667	2795.65542590585	0.111061283832142	0.0301668276296849	0.00012647181494884	0.00120684717992212	51.8869116666667	no sig	-
ENSG00000057252.13	SOAT1	30.4786666666667	35.7770023333333	1666.93791665847	-0.16087590462525	0.0464322160807765	0.00012686875236904	0.00120975083078707	31.843916	no sig	-
ENSG00000213977.8	TAX1BP3	66.0870853333333	57.9495933333333	1091.16645933681	0.192475492348696	0.0590493338695059	0.00012695242649274	0.00120975083078707	67.410252	no sig	-
ENSG00000014824.14	SLC30A9	51.2316816666667	58.0307753333333	3295.47028108075	-0.123614126290824	0.0339892071606033	0.00012756403964461	0.00121358041670886	48.1552733333333	no sig	-
ENSG00000111962.8	UST	10.0901833333333	12.29718	684.180835063981	-0.195130279294403	0.0602467596741139	0.00012761962842959	0.00121358041670886	12.269626	no sig	-
ENSG00000174839.13	DENND6A	53.2907846666667	61.2405296666667	1887.86113466863	-0.138911846031304	0.038860824793173	0.0001276027944907	0.00121358041670886	40.1450343333333	no sig	-
ENSG00000169180.12	XPO6	79.9303513333333	76.933637	4725.12363849858	0.0958081735239963	0.0257645872347955	0.00012921990552964	0.00122794705240839	69.9199986666667	no sig	-
ENSG00000137819.14	PAQR5	6.46401533333333	8.03932066666667	345.749552335669	-0.2120218263894	0.0682144163681174	0.00012954833296647	0.00123021607264076	4.53974	no sig	-
ENSG00000118402.6	ELOVL4	27.739415	33.345868	685.242894584548	-0.184277903257622	0.0556595303774069	0.00012974276876888	0.0012312104239603	28.594879	no sig	-
ENSG00000164347.18	GFM2	61.1818253333333	70.0864813333333	1998.66792783792	-0.13592209914066	0.0379355456813529	0.00012989369681287	0.00123179081386747	59.5569153333333	no sig	-
ENSG00000119820.11	YIPF4	19.119897	21.9499166666667	2149.88892584247	-0.137784618473937	0.038550477438007	0.00013024187941828	0.00123338790157189	15.9448406666667	no sig	-
ENSG00000187486.7	KCNJ11	1.01517133333333	1.57854666666667	58.1640479223539	-0.369263463217216	0.172192016285986	0.00013019327657718	0.00123338790157189	2.24921	no sig	-
ENSG00000174231.17	PRPF8	183.778803	170.235853333333	19842.442561942	0.1395890334158	0.0391479457128539	0.00013043868112212	0.0012343997119709	166.034079333333	no sig	-
ENSG00000102893.18	PHKB	27.1439506666667	31.0237643333333	1614.87660350535	-0.132472970687823	0.0368431502762912	0.00013084862203063	0.00123742576947237	22.9523326666667	no sig	-
ENSG00000254901.8	BORCS8	24.3838233333333	20.890051	383.42560442794	0.210982332583812	0.0678044074868515	0.00013142527806755	0.00124202318570449	26.7925993333333	no sig	-
ENSG00000171488.15	LRRC8C	8.83104366666667	10.5436953333333	455.656893614932	-0.176362506412317	0.0525325903304852	0.00013277369128928	0.00125390267850761	7.982824	no sig	-
ENSG00000121281.13	ADCY7	1.39906066666667	2.00180533333333	157.74560850141	-0.316698391255753	0.131900103715776	0.00013308087126669	0.00125593928165168	1.10285566666667	no sig	-
ENSG00000072134.16	EPN2	16.945098	19.924976	1410.58435192148	-0.161840223048534	0.0469727543665073	0.00013333130107712	0.00125743787861186	19.1127903333333	no sig	-
ENSG00000146476.11	ARMT1	67.314575	80.1017636666667	1829.38209764993	-0.172514513887834	0.0510440014181448	0.00013381848988045	0.00126116574048045	100.161179666667	no sig	-
ENSG00000136193.17	SCRN1	47.334583	53.1648146666667	3083.98168137635	-0.113029827773083	0.0308781032783529	0.00013394810253447	0.00126152083938097	33.1325906666667	no sig	-
ENSG00000110422.12	HIPK3	27.459294	32.685332	1639.96684510681	-0.173606257554165	0.051482730492361	0.00013411963765275	0.00126227000539851	19.6344486666667	no sig	-
ENSG00000159882.13	ZNF230	5.633571	4.65431833333333	210.801369782297	0.241112522690338	0.0838768109452325	0.00013480427770916	0.00126784393332771	5.87804166666667	no sig	-
ENSG00000142459.9	EVI5L	7.348716	6.43207866666667	571.577380414009	0.191810670255627	0.0591088602459811	0.00013547913415157	0.00127331827316984	4.90625866666667	no sig	-
ENSG00000197417.9	SHPK	20.514449	18.3079606666667	1000.33397549525	0.176078669901816	0.0525255656291882	0.00013595489886753	0.00127691521030821	14.9151993333333	no sig	-
ENSG00000167693.17	NXN	22.435835	26.5534173333333	1065.77152327243	-0.167996662872591	0.0493679292874219	0.00013615129542187	0.00127788514075169	25.6077746666667	no sig	-
ENSG00000165678.22	GHITM	284.761653	319.762575	6014.63818377861	-0.112951506361813	0.0309069601471289	0.00013718791367195	0.00128673448489855	309.332564333333	no sig	-
ENSG00000081087.16	OSTM1	37.5018266666667	43.0267566666667	1085.91727815513	-0.137536274613081	0.0386287691687437	0.00013763416304579	0.00128911924812236	22.8130316666667	no sig	-
ENSG00000108679.13	LGALS3BP	47.89992	60.17908	834.413203230046	-0.219258767447573	0.0722732541523489	0.00013767984139464	0.00128911924812236	18.9999396666667	no sig	-
ENSG00000162337.12	LRP5	12.89816	15.511485	1333.75776970976	-0.182403178937064	0.0551695066510446	0.0001377240065404	0.00128911924812236	10.5471743333333	no sig	-
ENSG00000144567.11	RETREG2	29.6126503333333	33.9198193333333	1392.52697743562	-0.13540379356838	0.0379368626696812	0.00013793416470158	0.0012902062767792	23.807799	no sig	-
ENSG00000111880.16	RNGTT	22.4289923333333	26.098451	1115.54653531181	-0.150708004812935	0.043128011486059	0.0001391453827132	0.00130064914277284	19.9683516666667	no sig	-
ENSG00000110675.13	ELMOD1	5.951031	7.90359	189.644043318287	-0.261741978362388	0.096460522571286	0.00014028764569359	0.00131043367883423	5.288853	no sig	-
ENSG00000103044.11	HAS3	1.88489266666667	1.398056	224.119248885114	0.315037018582834	0.131944498133399	0.00014129955533516	0.00131853539376884	1.02799433333333	no sig	-
ENSG00000160050.16	CCDC28B	44.6544993333333	55.2113366666667	584.005758419456	-0.205511803233951	0.0656431261804878	0.00014134714795466	0.00131853539376884	44.90698	no sig	-
ENSG00000186523.15	FAM86B1	8.75167766666667	6.35667366666667	207.183486905916	0.328889897419228	0.142130747931091	0.00014156853875357	0.00131970345704927	6.12875966666667	no sig	-
ENSG00000196652.12	ZKSCAN5	11.109686	10.0917753333333	695.9609660854	0.158436099599723	0.0459604112128658	0.00014198960206332	0.00132273002003591	7.78612166666667	no sig	-
ENSG00000107863.20	ARHGAP21	30.24851	34.8511433333333	2787.45670772431	-0.141481551318351	0.0400518524205398	0.00014289616521407	0.00133027217033076	29.888251	no sig	-
ENSG00000175691.9	ZNF77	7.827842	6.37573366666667	247.238973746787	0.250011798309214	0.0896343804056856	0.00014324501960415	0.00133261570102248	6.805217	no sig	-
ENSG00000082068.9	WDR70	30.1157526666667	27.0315553333333	1172.46526201871	0.171065667370126	0.0507976845764212	0.00014417742719945	0.00134038120327296	28.756714	no sig	-
ENSG00000138621.12	PPCDC	29.4814106666667	24.010901	566.72142590518	0.252677036157845	0.0913342265314704	0.00014476378210955	0.00134492120386409	28.5924876666667	no sig	-
ENSG00000154743.19	TSEN2	36.0564173333333	33.024188	1262.59099182952	0.151011798877099	0.043390100227929	0.00014564040655923	0.00135214997212839	32.4950746666667	no sig	-
ENSG00000101871.17	MID1	31.7588056666667	37.773926	2164.49406226131	-0.172579569149566	0.0514445151479364	0.00014584392502513	0.00135312396159224	46.0234703333333	no sig	-
ENSG00000147251.16	DOCK11	7.81281133333333	9.36025833333333	731.736817023486	-0.177825195971816	0.0535825572212796	0.00014670600258701	0.00135969361121165	7.34826933333333	no sig	-
ENSG00000244754.9	N4BP2L2	45.591149	52.6682466666667	1514.14142225143	-0.144062659475926	0.0410081261170558	0.00014675019954849	0.00135969361121165	50.3869476666667	no sig	-
ENSG00000162694.14	EXTL2	26.3716296666667	30.888812	716.298510366867	-0.157384919565253	0.0457022807727003	0.00014686386227465	0.00135982855474547	32.8506116666667	no sig	-
ENSG00000102178.13	UBL4A	50.928736	58.824437	1464.50588565697	-0.143180823934044	0.040717124710084	0.00014716657436916	0.00136171256472942	54.805528	no sig	-
ENSG00000146409.12	SLC18B1	68.7776493333333	78.9647203333333	1514.08066012699	-0.137856404654965	0.0389554751100294	0.00014838476660407	0.00137205914241318	75.301142	no sig	-
ENSG00000065485.20	PDIA5	19.5674553333333	17.4931563333333	509.769213185504	0.17468665729736	0.0523794320932983	0.00014893475521065	0.0013762173138051	13.6257603333333	no sig	-
ENSG00000113615.13	SEC24A	25.3813553333333	29.697719	1379.44127964876	-0.15717175668426	0.0457037814438183	0.00015003786493562	0.00138454578523646	23.1652143333333	no sig	-
ENSG00000198742.10	SMURF1	13.7975176666667	12.4879533333333	855.601713400229	0.162386934294077	0.0476316929919576	0.00014998322291888	0.00138454578523646	8.867198	no sig	-
ENSG00000163156.12	SCNM1	54.4588033333333	46.6882073333333	768.461068219822	0.210151966567082	0.0683092602032841	0.00015019001765541	0.00138501842894323	50.2336603333333	no sig	-
ENSG00000188729.7	OSTN	2.151656	3.22843533333333	99.6028103760375	-0.344183988034023	0.155769578773814	0.00015097786947727	0.00139134877432317	5.932446	no sig	-
ENSG00000164323.15	CFAP97	31.3348423333333	37.148194	1136.60601749446	-0.169445643689131	0.0503709789717181	0.0001513051085291	0.00139342865720563	19.518058	no sig	-
ENSG00000165801.10	ARHGEF40	1.42806533333333	1.96959633333333	207.806825818518	-0.289374079257397	0.115405112264345	0.00015183206120124	0.00139734375841948	1.82079033333333	no sig	-
ENSG00000105887.11	MTPN	213.585158333333	237.089083	5885.11930665461	-0.09926314118368	0.0270661276799897	0.0001523726310999	0.00140037153932075	180.383059	no sig	-
ENSG00000143570.19	SLC39A1	79.9658666666667	89.768452	2763.32515596926	-0.112578149820957	0.031028271768675	0.00015246721175814	0.00140037153932075	111.034896	no sig	-
ENSG00000150687.12	PRSS23	9.20272366666667	12.025435	359.731717425671	-0.249816852453742	0.0901942923120961	0.00015243947113514	0.00140037153932075	16.4925513333333	no sig	-
ENSG00000119900.9	OGFRL1	20.461592	24.4109303333333	1239.13047564395	-0.175033715508745	0.052668504286052	0.00015387120060654	0.00141232148142009	16.860786	no sig	-
ENSG00000165617.15	DACT1	1.96701433333333	2.79496433333333	113.178289529964	-0.309234008829052	0.129887949776911	0.00015669678434562	0.00143729496977989	2.13372466666667	no sig	-
ENSG00000182117.7	NOP10	295.401603	376.665121333333	1053.57396141179	-0.230653345745914	0.0794579711337038	0.00015745572706467	0.00144329157433635	359.204035333333	no sig	-
ENSG00000110400.11	NECTIN1	9.694159	11.610261	735.540132779834	-0.178700279597494	0.0543087292429338	0.00015839677840866	0.00145094832665133	7.70986366666667	no sig	-
ENSG00000145022.5	TCTA	29.9808946666667	26.726474	813.039964161592	0.176079407357232	0.0532444272642933	0.00015893126642965	0.00145487314072562	31.6876386666667	no sig	-
ENSG00000115966.18	ATF2	39.781482	46.3455126666667	1433.17094256246	-0.152559159142158	0.0442584818275955	0.00015951531875781	0.00145924613599651	42.6238526666667	no sig	-
ENSG00000067365.15	METTL22	8.91741666666667	7.00565633333333	515.506321867371	0.27456991281581	0.106463069722808	0.00016133730849732	0.00147493041119273	9.25692	no sig	-
ENSG00000086062.13	B4GALT1	19.065376	22.190513	795.703822147256	-0.152299055272909	0.0442376123583444	0.0001627825747843	0.0014871521246273	21.4090876666667	no sig	-
ENSG00000104221.13	BRF2	10.839831	8.82713266666667	397.795200487642	0.250388813904086	0.0912991580823281	0.00016319774053818	0.00148995302439455	10.034047	no sig	-
ENSG00000197858.11	GPAA1	47.0036933333333	42.208671	1544.50710197209	0.170075967890385	0.0509603752128587	0.00016366126143655	0.00149319137595242	45.7928766666667	no sig	-
ENSG00000157404.17	KIT	3.14859966666667	4.22109966666667	171.125253693245	-0.267658917252411	0.102177293893767	0.00016386224822607	0.00149403174096887	3.47241333333333	no sig	-
ENSG00000134030.14	CTIF	6.59810066666667	8.070346	855.463155888201	-0.196930397610385	0.0626871615971767	0.00016847546236028	0.00153507323672494	7.53163466666667	no sig	-
ENSG00000165288.11	BRWD3	14.5020566666667	18.0734783333333	2061.08490719053	-0.21164987380251	0.0699732569476781	0.00017058215186724	0.00155323708554895	14.4394076666667	no sig	-
ENSG00000136161.13	RCBTB2	3.492406	2.609736	111.621008694834	0.307115566808429	0.130220427605025	0.00017163068506806	0.00156174818335812	2.124492	no sig	-
ENSG00000255302.5	EID1	179.76387	208.247213	2688.30426484134	-0.146658717581233	0.0424318996159798	0.00017222287260679	0.00156609824911233	193.29176	no sig	-
ENSG00000100916.14	BRMS1L	46.1613646666667	53.389799	1082.05580798347	-0.144230748741967	0.0416088467755001	0.00017349856987461	0.00157665389127118	43.434853	no sig	-
ENSG00000170633.17	RNF34	49.5319083333333	45.096569	1169.06888992509	0.155931314127455	0.0458441351680302	0.0001758256397745	0.0015967435003215	42.4805083333333	no sig	-
ENSG00000131370.16	SH3BP5	23.4296356666667	26.6894893333333	1317.94551731605	-0.129307446902559	0.0366491553203632	0.00017671108766593	0.00160266328152805	24.638113	no sig	-
ENSG00000213185.7	FAM24B	20.1933483333333	14.6885516666667	162.526550436134	0.328649167254665	0.147514758277372	0.00017661609889371	0.00160266328152805	18.2118346666667	no sig	-
ENSG00000172667.11	ZMAT3	11.826181	14.279801	714.103218733633	-0.185192147435218	0.0576503334140307	0.00017705216519221	0.00160469604410011	10.720845	no sig	-
ENSG00000137942.18	FNBP1L	23.3107996666667	26.9566593333333	1263.36165369326	-0.144365702132723	0.0417444611306964	0.00017819046697857	0.00161394692269308	16.4446703333333	no sig	-
ENSG00000109906.15	ZBTB16	0.385966333333333	0.620496666666667	56.9240759655526	-0.37256938086723	0.188384064818128	0.00017912730442553	0.00161987836551643	0.266371666666667	no sig	-
ENSG00000171824.14	EXOSC10	86.413655	81.685045	3499.94514934787	0.117238992133801	0.0328394869218836	0.00017919948687173	0.00161987836551643	73.1744986666667	no sig	-
ENSG00000198252.12	STYX	50.5113146666667	58.3487726666667	1476.70946816798	-0.14339076173593	0.0414234154319906	0.00017916165695911	0.00161987836551643	25.229773	no sig	-
ENSG00000111364.16	DDX55	44.4641616666667	41.2505556666667	1559.53070240029	0.13728097129905	0.0393447198533241	0.00017985954578859	0.00162477464602441	38.7055353333333	no sig	-
ENSG00000156298.13	TSPAN7	15.2521966666667	20.4530666666667	301.993012556351	-0.264343588423576	0.101343605611233	0.00018046189284822	0.00162914348267328	20.981182	no sig	-
ENSG00000085644.14	ZNF213	6.74188166666667	5.739945	379.895777047104	0.214174192574642	0.0717147895008468	0.00018074610589111	0.0016306364661656	5.743686	no sig	-
ENSG00000196372.13	ASB13	40.812394	46.251826	1169.40295359136	-0.122908232534853	0.0346663165259578	0.00018196029560426	0.0016405119423664	29.9342086666667	no sig	-
ENSG00000100600.15	LGMN	55.2616016666667	51.1121693333333	1501.96822623563	0.140262081663175	0.0404402251403179	0.00018455080923562	0.00165983819862536	53.6415773333333	no sig	-
ENSG00000123933.17	MXD4	23.1722036666667	26.986455	1373.70782457998	-0.152141590794198	0.0446368606916816	0.00018458774895075	0.00165983819862536	26.1581186666667	no sig	-
ENSG00000129625.13	REEP5	156.910565666667	180.786736	2299.77341819286	-0.14086460933872	0.0406465346388381	0.00018450985396808	0.00165983819862536	132.797195666667	no sig	-
ENSG00000185787.15	MORF4L1	715.539787	785.960162666667	10811.1403107242	-0.0860423333628399	0.0235715854130904	0.0001843574684664	0.00165983819862536	592.313167	no sig	-
ENSG00000090924.15	PLEKHG2	6.14682966666667	7.738443	681.775342036676	-0.219167358529751	0.0745675235363234	0.00018527949456279	0.00166496740300631	7.34980366666667	no sig	-
ENSG00000170248.15	PDCD6IP	81.626974	90.4539623333333	4947.38552962125	-0.0966606255854618	0.0266815010499416	0.00018580685613132	0.00166861366481284	79.9019936666667	no sig	-
ENSG00000002016.18	RAD52	16.1784153333333	13.3499843333333	513.463618915266	0.239361578810312	0.0861557309642181	0.0001872368744667	0.00167925777217782	15.7541523333333	no sig	-
ENSG00000177119.17	ANO6	16.6206586666667	19.399206	1314.25469476739	-0.153843901784342	0.0453114700487378	0.00018716968611967	0.00167925777217782	15.3753833333333	no sig	-
ENSG00000124785.9	NRN1	39.0222183333333	48.71202	698.634926747517	-0.212083592581072	0.0709188621597267	0.00018783350121524	0.00168350836294945	43.0808676666667	no sig	-
ENSG00000105879.13	CBLL1	26.8863063333333	24.864061	882.063725825692	0.140879784541834	0.0407146010084086	0.00018812497107034	0.00168502013905175	20.5628513333333	no sig	-
ENSG00000156140.10	ADAMTS3	5.93328566666667	7.33882733333333	460.369461549779	-0.204995050847669	0.0673311679728001	0.00018863109482145	0.00168845132624914	5.29698666666667	no sig	-
ENSG00000179240.13	GVQW3	5.84871866666667	4.64197533333333	528.996556417787	0.265615238732965	0.10280753786092	0.00018879300715146	0.00168879898574473	5.68343833333333	no sig	-
ENSG00000228253.1	MT-ATP8	21248.356224	18638.0036183333	15285.5630977283	0.189717345341299	0.0600414494335871	0.00018901017357479	0.00168964013146147	17189.6947186667	no sig	-
ENSG00000167283.9	ATP5MG	284.781710333333	335.098012333333	2669.57683263473	-0.161168083714761	0.0481061181703092	0.00018925492717927	0.00169072663460543	372.976393666667	no sig	-
ENSG00000175215.11	CTDSP2	13.8865486666667	17.341306	1021.72156407564	-0.212769334195521	0.0714050597495015	0.00019098582706155	0.00170507971303749	25.192292	no sig	-
ENSG00000144821.11	MYH15	0.638434	0.421598666666667	227.985764217415	0.371184492622373	0.190395889639785	0.0001924940240529	0.00171742717688812	0.436239333333333	no sig	-
ENSG00000070159.14	PTPN3	12.0821876666667	13.9849773333333	789.619636613233	-0.144583665495902	0.0420848583971137	0.00019270702903223	0.00171821043039661	5.18074466666667	no sig	-
ENSG00000103061.13	SLC7A6OS	10.967917	9.76035666666667	850.032999493717	0.177286044227171	0.0546962713659005	0.00019323614418798	0.00172180933152437	9.80762366666667	no sig	-
ENSG00000168936.11	TMEM129	23.8816876666667	21.314176	1050.38182130251	0.175348336854209	0.0538847533617546	0.00019340695306337	0.00172221298503284	21.404849	no sig	-
ENSG00000109079.10	TNFAIP1	20.478772	23.647864	905.942510472694	-0.143648118749566	0.0417791874200985	0.00019401556108667	0.0017253930844014	19.0392823333333	no sig	-
ENSG00000182199.11	SHMT2	190.326798666667	209.674326333333	6718.15587625191	-0.0895647319525314	0.0246794150620141	0.00019391714539811	0.0017253930844014	216.363896666667	no sig	-
ENSG00000197442.11	MAP3K5	12.8616813333333	14.9807886666667	866.511686442572	-0.15131912772175	0.0445347118076548	0.00019474058722512	0.00173071913076633	8.75890633333333	no sig	-
ENSG00000197579.8	TOPORS	21.545573	25.0885336666667	1004.02020006429	-0.151830953906525	0.0447282443495561	0.00019508819606583	0.0017326862306896	21.675132	no sig	-
ENSG00000114857.19	NKTR	82.2935236666667	69.908977	6871.743884914	0.215368743470684	0.0729581454579685	0.00019532914493619	0.00173370409237679	59.4944523333333	no sig	-
ENSG00000119866.22	BCL11A	8.299847	10.428035	377.782799367851	-0.217032195573087	0.0738812178997932	0.00019605435098788	0.00173789263840808	11.6456203333333	no sig	-
ENSG00000173930.9	SLCO4C1	1.43499033333333	2.17811766666667	97.8877385832553	-0.340302112503995	0.160496958457552	0.00019593481426538	0.00173789263840808	1.396154	no sig	-
ENSG00000111850.11	SMIM8	12.7086453333333	16.1674683333333	261.403566627487	-0.225831248656268	0.0787938337602413	0.00019718590545018	0.00174679470276789	19.4228083333333	no sig	-
ENSG00000040531.16	CTNS	24.8642476666667	22.139626	791.632499279861	0.176666507244191	0.0545417349709833	0.00019742790098643	0.00174781010150699	22.0049623333333	no sig	-
ENSG00000204435.15	CSNK2B	187.043172333333	167.458497666667	1988.19100833713	0.171561311758963	0.0524421396091217	0.00019858467842985	0.00175691744514149	184.639624333333	no sig	-
ENSG00000189043.10	NDUFA4	97.7353146666667	120.676041	1671.39127203071	-0.203512556860705	0.0669562787071373	0.00019877451135322	0.00175746381751861	106.616244666667	no sig	-
ENSG00000105221.18	AKT2	41.6636716666667	48.124959	3000.63356991029	-0.143149487710716	0.0416948825364063	0.0001992878682179	0.00176086807964335	48.6076753333333	no sig	-
ENSG00000091129.22	NRCAM	1.98117866666667	2.90162833333333	194.576649303224	-0.32176302681935	0.145195943889263	0.00019979036477535	0.00176190448936213	1.99451	no sig	-
ENSG00000176894.10	PXMP2	57.9042183333333	49.7727143333333	703.895141812014	0.206047243664733	0.0682691240200902	0.0001997402220536	0.00176190448936213	68.790356	no sig	-
ENSG00000178149.17	DALRD3	13.455825	11.3757626666667	430.903979684615	0.219936511085314	0.0756160977050434	0.00019966292325798	0.00176190448936213	12.6217013333333	no sig	-
ENSG00000108924.14	HLF	1.778466	1.13779233333333	106.120105789815	0.381468661047112	0.205454098565821	0.00020239457760447	0.00178372408085335	1.05361733333333	no sig	-
ENSG00000138685.17	FGF2	11.938604	14.3476763333333	572.098249964324	-0.18148273066243	0.056769088670731	0.0002033543294029	0.00179103216178862	7.693603	no sig	-
ENSG00000131149.19	GSE1	8.548895	10.0544756666667	1265.73617727408	-0.160904409272504	0.0483121089332445	0.00020380482531747	0.00179384850096628	10.2222553333333	no sig	-
ENSG00000010818.10	HIVEP2	2.99464866666667	4.08370833333333	565.777690102935	-0.27493835308212	0.110363320935289	0.00020465941715236	0.00180021571933634	3.854013	no sig	-
ENSG00000143486.16	EIF2D	64.833409	61.4214693333333	2282.83679187153	0.114212986047739	0.0322205885322562	0.00020488654677231	0.0018010590613771	71.66198	no sig	-
ENSG00000104219.13	ZDHHC2	9.281054	11.704762	517.622031072504	-0.21977319309933	0.0757692821146542	0.0002053901025211	0.00180432969705157	10.750177	no sig	-
ENSG00000178199.14	ZC3H12D	0.115892	0.0364646666666667	84.931904869163	0.574310771477479	0.634926427279239	0.00020570179327118	0.0018059117129029	0.056883	no sig	-
ENSG00000163629.13	PTPN13	32.02316	37.234824	4427.63910340586	-0.150002135542475	0.044267417906439	0.00020629993415721	0.00181000492103916	32.3430276666667	no sig	-
ENSG00000124571.18	XPO5	66.7657953333333	63.20656	4920.64788940591	0.11503065095305	0.0325337362968884	0.00020969116704208	0.00183858287166228	62.923792	no sig	-
ENSG00000152684.11	PELO	12.401776	14.587879	537.747599006167	-0.160530093657534	0.0483155110077873	0.00021113830703859	0.0018500893034378	14.910881	no sig	-
ENSG00000006125.18	AP2B1	166.355451666667	204.142827	9371.11464494248	-0.197622589415296	0.0645558423433087	0.00021428849693812	0.00187540306682357	108.918351666667	no sig	-
ENSG00000165323.16	FAT3	0.716087333333333	1.13919033333333	82.9018204347742	-0.361775313210267	0.185263918446781	0.00021430053991979	0.00187540306682357	0.383364333333333	no sig	-
ENSG00000130540.14	SULT4A1	9.177394	7.40477533333333	322.463608511799	0.254727532086648	0.0974398850974445	0.00021548908441112	0.00188460243230684	5.45207666666667	no sig	-
ENSG00000074590.14	NUAK1	8.16778333333333	9.93697066666667	583.236206985222	-0.190806767380612	0.061336005661629	0.00021577882115998	0.00188593438468614	7.84293366666667	no sig	-
ENSG00000153130.18	SCOC	198.119229333333	225.089944333333	2674.48282373475	-0.125395382424828	0.0359352243477671	0.00021606056624258	0.00188719483767078	198.742202	no sig	-
ENSG00000085365.18	SCAMP1	51.865736	64.42441	1808.84241096036	-0.207350543575003	0.0695548371647826	0.00021709746124901	0.00189504539647522	46.5730876666667	no sig	-
ENSG00000122707.12	RECK	11.6952153333333	14.102082	471.819087591552	-0.183124651985426	0.0578955639712783	0.00021873106576153	0.00190809134417019	5.63449733333333	no sig	-
ENSG00000173692.14	PSMD1	122.805233333333	118.551641333333	5559.79803302795	0.0915535462319021	0.0254862328307912	0.00021922418138384	0.00191117802855723	106.965869333333	no sig	-
ENSG00000125430.9	HS3ST3B1	10.4535676666667	9.10012433333333	511.793880929896	0.195309274981014	0.0636389003781259	0.00022118399410893	0.00192703921724625	7.53464733333333	no sig	-
ENSG00000104044.16	OCA2	3.89167966666667	3.03397566666667	137.687980033496	0.274435976061628	0.111296366707427	0.00022133173637199	0.00192710284676174	1.99042533333333	no sig	-
ENSG00000150938.10	CRIM1	15.146763	17.4876493333333	1024.36642482111	-0.142286213973085	0.0417524789530426	0.00022161197580504	0.00192831929739809	11.583979	no sig	-
ENSG00000100722.20	ZC3H14	77.4367513333333	73.9194943333333	3332.59356189365	0.104842981332651	0.0295080614426893	0.00022202429505635	0.00193068274826572	73.7839273333333	no sig	-
ENSG00000010322.16	NISCH	47.3023066666667	41.298047	3848.64086386748	0.193102451571891	0.0626456502434525	0.00022357654226648	0.0019406764822147	38.3697163333333	no sig	-
ENSG00000099866.16	MADCAM1	1.64324733333333	1.05000633333333	50.7265150814394	0.378256386342246	0.207779750255943	0.00022373926503889	0.0019406764822147	0.784014333333333	no sig	-
ENSG00000185988.15	PLK5	0.667472	0.317479	42.8174056122912	0.457708017959867	0.373560022390441	0.00022366437249073	0.0019406764822147	0.331235	no sig	-
ENSG00000203867.8	RBM20	10.0640283333333	8.80566366666667	1332.79763976024	0.19119446554957	0.0617307541499423	0.00022331913140478	0.0019406764822147	8.306234	no sig	-
ENSG00000136936.11	XPA	35.8854376666667	31.7420146666667	661.972901628323	0.181704088233497	0.0573929937858536	0.00022396373038709	0.00194139627818804	28.4310463333333	no sig	-
ENSG00000242485.6	MRPL20	336.990314	310.727581	1921.24572200212	0.143981788142688	0.0423942989877387	0.00022414715045793	0.00194175959506549	263.531557333333	no sig	-
ENSG00000156162.16	DPY19L4	22.3037736666667	26.378533	1170.16871487906	-0.16552634887977	0.0505629003057697	0.0002247914434748	0.00194611242104814	20.3173383333333	no sig	-
ENSG00000174444.15	RPL4	1196.715717	1333.33112133333	49248.0891299786	-0.103236929039372	0.02904843798102	0.00022521510503487	0.00194855086462077	1482.33471433333	no sig	-
ENSG00000149806.11	FAU	1058.48004333333	1228.467889	4979.09016187869	-0.147542367004065	0.0437050466391209	0.00022587647640241	0.00195304159369495	1367.04380633333	no sig	-
ENSG00000168566.13	SNRNP48	66.8737586666667	77.64331	2980.38636101798	-0.148165523785862	0.0439872505227156	0.00022926298337198	0.00198107472155567	82.0103253333333	no sig	-
ENSG00000072518.22	MARK2	26.0212933333333	29.933415	1475.95341915585	-0.138244524553816	0.0404533084202699	0.00022955388156338	0.00198234006470285	26.153469	no sig	-
ENSG00000156411.10	ATP5MJ	270.94947	338.753822	1386.92477843355	-0.212057861458538	0.0725308650371303	0.0002307752204623	0.00199163369508408	389.148540333333	no sig	-
ENSG00000100426.7	ZBED4	17.0930206666667	19.6596676666667	1763.87147504081	-0.138772524833689	0.040660871894567	0.00023118456162565	0.00199391235363116	22.1356946666667	no sig	-
ENSG00000130193.8	THEM6	12.2883973333333	15.0190306666667	442.1658135789	-0.194335359964903	0.0634775893772834	0.00023194943243885	0.0019992525828681	14.8563296666667	no sig	-
ENSG00000143157.12	POGK	33.785125	38.0650963333333	2308.23490797643	-0.116680859569392	0.0333203444993745	0.00023283500895791	0.00200436762416595	35.2139963333333	no sig	-
ENSG00000153561.13	RMND5A	51.9142353333333	58.325566	3356.67951449222	-0.11291724447753	0.0321262101212427	0.0002327953442249	0.00200436762416595	54.890917	no sig	-
ENSG00000078304.20	PPP2R5C	122.553959666667	140.223302333333	3179.90737840202	-0.133251549017457	0.0387907745524522	0.00023368005795762	0.00200914273175494	139.861731333333	no sig	-
ENSG00000165898.14	ISCA2	45.6920443333333	54.2719816666667	442.352163053431	-0.168709689048583	0.0520410584657858	0.0002336825389798	0.00200914273175494	59.719496	no sig	-
ENSG00000170989.10	S1PR1	2.38702533333333	3.79891633333333	59.8818373877402	-0.357118378371718	0.184500702820279	0.00023473629408383	0.00201693890257884	1.71982633333333	no sig	-
ENSG00000205189.12	ZBTB10	20.7610896666667	25.6131396666667	1857.97750697666	-0.201315397246187	0.0671391720178595	0.00023841935789068	0.00204730314704382	24.746025	no sig	-
ENSG00000106144.20	CASP2	72.1062206666667	63.476749	2306.91513636179	0.185324749354914	0.0593980136691062	0.00023877589184252	0.00204908241892625	40.397336	no sig	-
ENSG00000008394.13	MGST1	96.1515926666667	116.011269333333	568.704704263002	-0.184120339015584	0.0588724474541659	0.0002398726936307	0.00205720818875032	77.9850896666667	no sig	-
ENSG00000183751.16	TBL3	17.816605	16.7918643333333	2432.39507277157	0.120013699484023	0.0344722991882282	0.00024002687083888	0.00205724467311125	20.7724633333333	no sig	-
ENSG00000164983.8	TMEM65	16.474108	18.8848256666667	1349.11189474629	-0.134936639829296	0.0394671096101263	0.00024106862759913	0.00206488371280609	16.4787576666667	no sig	-
ENSG00000139684.15	ESD	170.352249	197.108919666667	1659.31205536116	-0.144291074563849	0.0427681545259606	0.00024137514769457	0.00206621944894884	214.242857666667	no sig	-
ENSG00000049239.13	H6PD	6.76042	5.79187133333333	837.648252057091	0.207807619320809	0.0706902465191095	0.00024378152418931	0.00208551750307094	4.00457	no sig	-
ENSG00000007923.17	DNAJC11	52.412794	49.3653483333333	2476.66012667382	0.120368608481532	0.0346362349614158	0.00024438755262023	0.00208939937511205	48.8464993333333	no sig	-
ENSG00000116885.18	OSCP1	8.432737	6.40314666666667	117.487483766713	0.289823904545349	0.124563290165148	0.00024481452194024	0.00209134077505339	5.47317433333333	no sig	-
ENSG00000185896.11	LAMP1	72.2803363333333	66.2414556666667	1962.89966513943	0.149265075382545	0.0446408422158676	0.00024491944508896	0.00209134077505339	31.1853023333333	no sig	-
ENSG00000114853.15	ZBTB47	12.7017723333333	15.29692	1052.93777713369	-0.18119074612134	0.0576766372809896	0.00024550000632913	0.00209411482803585	8.923255	no sig	-
ENSG00000197619.15	ZNF615	7.19374966666667	5.683102	366.605041170231	0.264535722924077	0.105979364206523	0.00024554953784504	0.00209411482803585	8.334298	no sig	-
ENSG00000059145.19	UNKL	30.9073136666667	28.1591943333333	1398.48841962922	0.154924479069006	0.0468054708746344	0.00024691334520553	0.00210410097496685	20.5420193333333	no sig	-
ENSG00000127554.13	GFER	18.262054	16.1045493333333	905.950416264034	0.183242499482133	0.0586423318136627	0.00024702715862641	0.00210410097496685	20.2347973333333	no sig	-
ENSG00000005801.18	ZNF195	31.3810783333333	26.2846506666667	930.259177155081	0.224862064317226	0.0804071129650168	0.00024795579048999	0.00211070059373681	34.621956	no sig	-
ENSG00000162813.18	BPNT1	65.5783703333333	76.1385906666667	1671.16132758046	-0.14809541273653	0.0442589371175864	0.00024821435083162	0.00211159164421053	70.1713313333333	no sig	-
ENSG00000157800.18	SLC37A3	62.5309533333333	69.9846643333333	1509.27276919555	-0.108650963588619	0.0309468689454481	0.00024873331191099	0.00211469548081952	27.8733486666667	no sig	-
ENSG00000091127.14	PUS7	59.054726	55.2804646666667	2305.52096594689	0.126996713098244	0.0368738781518666	0.00024907025480296	0.00211624893895128	41.6974866666667	no sig	-
ENSG00000105339.11	DENND3	2.43910066666667	1.92802866666667	243.111910451885	0.266089719999235	0.107327361782925	0.00024946122611564	0.00211825924799435	2.09268	no sig	-
ENSG00000111266.9	DUSP16	14.275217	17.011231	1140.27996511177	-0.171374655842279	0.0534862792702402	0.00025000962781988	0.00212160303830824	14.8598596666667	no sig	-
ENSG00000069869.17	NEDD4	8.63438566666667	10.5433673333333	521.524009431378	-0.192500529731551	0.0630845038419208	0.00025026159884697	0.00212202779345882	7.412236	no sig	-
ENSG00000152484.14	USP12	14.3723526666667	18.540811	555.861644742047	-0.235599975107151	0.0870216201707996	0.00025036896936378	0.00212202779345882	15.9443816666667	no sig	-
ENSG00000144320.14	LNPK	34.637265	38.9038433333333	2218.95583452237	-0.112953711804794	0.0323205114676083	0.00025056757766391	0.00212240018561991	26.5872	no sig	-
ENSG00000029993.15	HMGB3	137.038143666667	125.439956666667	2824.1922467613	0.149879453419401	0.0449643219528465	0.00025103838873393	0.00212507635423015	146.183728666667	no sig	-
ENSG00000135249.8	RINT1	42.7920323333333	38.8836883333333	1342.91138376438	0.157196447033504	0.0477911908910912	0.0002534173116546	0.00214389170809152	29.4675456666667	no sig	-
ENSG00000204160.12	ZDHHC18	10.647528	12.528658	836.053780238253	-0.161055559723273	0.049326292108842	0.00025429160268126	0.00214996264448076	13.0278736666667	no sig	-
ENSG00000112144.16	CILK1	13.716619	15.8225176666667	773.695016856853	-0.140521390275327	0.0416171822322571	0.00025542571601178	0.00215822147482368	11.5975096666667	no sig	-
ENSG00000168385.18	SEPTIN2	323.583813666667	355.289677	12566.8616381417	-0.0854372218937111	0.0239744330263309	0.00025792201090242	0.00217738030609992	323.231086666667	no sig	-
ENSG00000225828.2	FAM229A	9.54122533333333	6.552174	149.143536651527	0.34266486613902	0.173059382113639	0.00025801052162355	0.00217738030609992	6.61000766666667	no sig	-
ENSG00000188001.10	TPRG1	0.383547	0.158198333333333	34.1333584547203	0.477372483110509	0.470048949486253	0.00025862792882361	0.00218124919441772	0.284299666666667	no sig	-
ENSG00000188315.8	C3orf62	5.13039166666667	4.08830233333333	314.683270093562	0.256735031812308	0.10146843396254	0.00026107460028075	0.00220053173529021	3.995984	no sig	-
ENSG00000242612.7	DECR2	33.0084366666667	24.837077	450.994895846748	0.296150405082737	0.131214344867266	0.00026381253523831	0.00222224408136291	19.2562053333333	no sig	-
ENSG00000180104.16	EXOC3	20.1575253333333	17.867635	1032.52721237654	0.180159941571479	0.0576375422819244	0.00026463493853301	0.00222780406536808	15.8445506666667	no sig	-
ENSG00000167384.11	ZNF180	17.610015	15.413865	518.920074366683	0.188483256687485	0.0615139745235852	0.00026486546317621	0.00222837761232617	16.8870233333333	no sig	-
ENSG00000119048.9	UBE2B	36.275684	44.195719	556.851558985865	-0.190639700577354	0.0625594972551676	0.00026516685908826	0.00222954634828995	42.0393813333333	no sig	-
ENSG00000167131.17	CCDC103	6.22012333333333	4.556668	112.077631268479	0.310794753199304	0.143833523784407	0.00026699165631417	0.00224273472300301	5.68465866666667	no sig	-
ENSG00000188234.15	AGAP4	11.6044756666667	9.44312633333333	609.843803365752	0.244662120391969	0.0936157349451599	0.00026706227498811	0.00224273472300301	9.828562	no sig	-
ENSG00000100239.16	PPP6R2	46.291169	43.7330796666667	3451.8892946075	0.117769020490005	0.0340351331588453	0.00026738480752299	0.00224313978131437	34.367953	no sig	-
ENSG00000197345.13	MRPL21	154.315980333333	134.728892	1002.93065992351	0.191231163793449	0.06290296653623	0.00026743744951394	0.00224313978131437	165.495195	no sig	-
ENSG00000171867.18	PRNP	34.0458563333333	40.9454	863.135708140568	-0.17977197505603	0.0575443426962163	0.0002684827473223	0.00225053161805542	42.279556	no sig	-
ENSG00000112309.11	B3GAT2	5.304783	6.60011766666667	272.192129981837	-0.206212727309117	0.0706306630137004	0.0002693828137339	0.0022566977839174	3.25718833333333	no sig	-
ENSG00000269343.9	ZNF587B	18.2391266666667	15.729062	1183.08689643139	0.202089333600605	0.0684522690447278	0.0002697156207545	0.00225810722879397	18.544432	no sig	-
ENSG00000181090.21	EHMT1	22.998056	21.3032386666667	1798.64800639087	0.138434492669962	0.0410781707145088	0.00027084049283512	0.00226614222114856	19.552337	no sig	-
ENSG00000160271.16	RALGDS	17.143351	19.9077026666667	1189.85943654847	-0.148338084414388	0.0446997978805388	0.00027200571754573	0.00227311964443518	20.1859476666667	no sig	-
ENSG00000197885.11	NKIRAS1	35.0345673333333	41.995922	656.240260992243	-0.176969869618225	0.0563579989584306	0.00027189332587068	0.00227311964443518	20.0421386666667	no sig	-
ENSG00000046651.16	OFD1	16.9615393333333	15.0714433333333	1068.78739449477	0.17781159623767	0.0567480710674378	0.00027259921105998	0.0022753080134824	14.3171746666667	no sig	-
ENSG00000128271.22	ADORA2A	2.27253133333333	3.199797	116.215519941653	-0.289441502551322	0.126556280229009	0.00027259172937656	0.0022753080134824	2.99301333333333	no sig	-
ENSG00000136944.19	LMX1B	3.34458666666667	4.116083	362.422756247779	-0.198088711905708	0.0664722884006756	0.00027305893486153	0.00227637588345686	3.091254	no sig	-
ENSG00000163312.11	HELQ	12.4340356666667	10.88959	643.171206647562	0.189270646398035	0.0620840855544769	0.00027291745605802	0.00227637588345686	9.41484933333333	no sig	-
ENSG00000102967.12	DHODH	7.21656166666667	6.09062433333333	396.527797453889	0.218374046179456	0.0775934180077701	0.0002745793847684	0.00228627325108737	5.68293866666667	no sig	-
ENSG00000112378.12	PERP	64.177889	74.1204546666667	2580.62361853621	-0.142569405767649	0.0426095093102326	0.00027448538867259	0.00228627325108737	69.9314896666667	no sig	-
ENSG00000078140.14	UBE2K	81.6744503333333	91.8296466666667	3230.51975680351	-0.114017854922765	0.0329122592383345	0.00027656615240148	0.00230141949257319	92.945493	no sig	-
ENSG00000168785.8	TSPAN5	7.872778	9.84315166666667	283.809084752119	-0.21145176987595	0.0737349867714519	0.00027708921445592	0.00230437466712981	7.58229666666667	no sig	-
ENSG00000159111.13	MRPL10	40.9144573333333	37.3604843333333	893.73668150901	0.151822526263921	0.0460993332109657	0.00027773540704477	0.00230834963989602	45.9701066666667	no sig	-
ENSG00000001497.18	LAS1L	78.7657346666667	74.8497076666667	3615.33457602829	0.110433804053249	0.0317845347552981	0.0002785518513719	0.00231373396157708	80.8803933333333	no sig	-
ENSG00000127511.10	SIN3B	28.9882526666667	26.4580903333333	2362.02675067964	0.153279960448374	0.0466942321160199	0.00028013995793673	0.00232551754555829	24.846558	no sig	-
ENSG00000100376.12	FAM118A	18.5054383333333	16.577777	913.577400133777	0.170634915369878	0.0537590780917592	0.00028066492584719	0.00232846681528124	16.998985	no sig	-
ENSG00000163719.20	MTMR14	24.648031	22.5349593333333	958.964155499452	0.151420897636954	0.045998869492754	0.00028137265104251	0.00233292780519965	24.0708556666667	no sig	-
ENSG00000220201.7	ZGLP1	2.59734266666667	1.70357566666667	76.5323629516058	0.358139785625556	0.195766688912745	0.00028175659826675	0.0023347005081017	1.82002833333333	no sig	-
ENSG00000100596.8	SPTLC2	19.5968096666667	22.8786523333333	1708.31959430321	-0.152831295081987	0.046585216981779	0.00028449134378896	0.00235593857542077	19.496938	no sig	-
ENSG00000153814.13	JAZF1	11.163215	14.230983	305.285250977669	-0.223939804195849	0.0813101140123458	0.00028657345795965	0.00237174969247429	6.055772	no sig	-
ENSG00000136717.15	BIN1	6.20267733333333	7.64640733333333	368.286347353566	-0.199113936284478	0.0673797577603494	0.0002874816495984	0.00237783194441787	8.852291	no sig	-
ENSG00000196923.14	PDLIM7	39.3456056666667	35.0516233333333	1448.47378783677	0.174435214232911	0.0555563316568029	0.00028834125442609	0.00238350523688845	46.7718833333333	no sig	-
ENSG00000107554.17	DNMBP	7.06358233333333	6.35534	602.640148652656	0.164672923069306	0.0514003583546214	0.00028966091100285	0.00239153250347841	5.192884	no sig	-
ENSG00000126215.14	XRCC3	33.059418	30.7627813333333	1773.32179913259	0.134088078828818	0.039771932706321	0.00028955778592772	0.00239153250347841	30.0174383333333	no sig	-
ENSG00000102870.6	ZNF629	21.2739406666667	19.3219253333333	2050.22476064173	0.15721961129772	0.0484021957478412	0.00029129311767613	0.00240356233358505	16.440149	no sig	-
ENSG00000067057.19	PFKP	72.207291	82.6832826666667	2904.79690318234	-0.132729989928949	0.0393243391971091	0.00029192605458725	0.00240733733235959	52.4497403333333	no sig	-
ENSG00000155096.15	AZIN1	122.130780333333	133.819642666667	3592.96041454704	-0.0823228598665307	0.0232796006170828	0.00029341430069304	0.00241815677724324	105.387686	no sig	-
ENSG00000105699.17	LSR	19.7686193333333	17.5460546666667	707.522521637602	0.177813256032249	0.0572079649980335	0.00029565462563663	0.00243515772688231	10.0107063333333	no sig	-
ENSG00000068697.7	LAPTM4A	278.432410666667	313.616109333333	2342.24136469478	-0.116213473333136	0.0338086885822311	0.0002965770119733	0.00244128959705923	242.994435666667	no sig	-
ENSG00000150768.17	DLAT	88.7221103333333	98.9093066666667	2987.61604603139	-0.103589545977268	0.0297863071684301	0.00029785707987964	0.00244888846621237	90.7948606666667	no sig	-
ENSG00000160087.21	UBE2J2	51.5755153333333	47.2042116666667	1326.64063154713	0.149343899021174	0.0454359899449519	0.00029771863799158	0.00244888846621237	52.584435	no sig	-
ENSG00000198885.10	ITPRIPL1	11.5250913333333	13.935418	393.298836260885	-0.184143895549261	0.060194963857903	0.00029825829652891	0.00245071876944301	15.747805	no sig	-
ENSG00000196503.5	ARL9	0.444538	0.0914713333333333	15.4084328930716	0.540871742857456	0.812933328870383	0.00029949541731779	0.00245941120073898	0.146309666666667	no sig	-
ENSG00000166750.10	SLFN5	2.677143	1.94134633333333	330.99119443132	0.312849057229458	0.149122434203249	0.00029998102691455	0.00246192562878083	0.966724666666667	no sig	-
ENSG00000109790.18	KLHL5	14.5235616666667	17.427037	591.756379280839	-0.179148580151975	0.0579268039334879	0.0003013062071467	0.00247132323638202	13.5454256666667	no sig	-
ENSG00000086712.13	TXLNG	40.2802686666667	45.6210213333333	2290.93095092047	-0.121257892730079	0.0355194191106654	0.00030170158991051	0.00247308794310157	39.267014	no sig	-
ENSG00000134644.16	PUM1	67.080246	77.8414786666667	3729.77949797364	-0.146723691667204	0.0445096151616262	0.00030251758899419	0.00247534070135862	73.9974066666667	no sig	-
ENSG00000139154.16	AEBP2	40.9357733333333	48.3429063333333	1283.09329837978	-0.163665293270563	0.0511906070859076	0.00030245881445052	0.00247534070135862	43.9325563333333	no sig	-
ENSG00000204438.11	GPANK1	13.4143243333333	16.0357553333333	455.99029433189	-0.175850783760617	0.0564497053005091	0.00030237347565773	0.00247534070135862	17.0636196666667	no sig	-
ENSG00000157349.17	DDX19B	31.9060176666667	28.1326356666667	942.414446608417	0.183699519391195	0.060110025851471	0.00030433665165226	0.00248874108103244	27.0959276666667	no sig	-
ENSG00000125870.11	SNRPB2	68.5959806666667	82.2085113333333	1482.06520465892	-0.176447772548643	0.0567676774457541	0.00030501143982466	0.00249277366127105	126.109993	no sig	-
ENSG00000213799.13	ZNF845	4.33578933333333	3.676659	358.505450754476	0.212673441622788	0.0753074442378228	0.00030602840238026	0.00249959627229881	7.99868066666667	no sig	-
ENSG00000180667.11	YOD1	45.94272	54.502332	2468.88556353549	-0.167518715863019	0.052877533616468	0.00030655059562246	0.00250237196498002	44.1491903333333	no sig	-
ENSG00000113296.14	THBS4	0.972040333333333	0.607724333333333	61.2286460437662	0.369610404772831	0.219696200103588	0.00030767294463328	0.00251004051501659	0.963525666666667	no sig	-
ENSG00000168214.22	RBPJ	49.067482	57.0253233333333	1936.79645416812	-0.148829815380481	0.0453775183701388	0.00030802037494482	0.00251138180926491	49.656578	no sig	-
ENSG00000205085.13	GARIN1A	0.495216333333333	0.214117666666667	53.7144273385562	0.444767155723602	0.434615753830141	0.00030852781093411	0.00251402530976126	0.250236666666667	no sig	-
ENSG00000091409.16	ITGA6	6.248088	7.78115266666667	355.38182610645	-0.206820630153707	0.0720943292619059	0.00030909138837567	0.00251712286723506	4.802714	no sig	-
ENSG00000206557.6	TRIM71	3.6435	4.695909	356.172794557311	-0.231937732857812	0.0871828598776931	0.00031073490648291	0.00252900616059229	3.80227233333333	no sig	-
ENSG00000112787.14	FBRSL1	34.7860393333333	32.3180783333333	2619.7929262685	0.135142567808813	0.0404049366031972	0.0003127802409525	0.00254414372634867	36.8187213333333	no sig	-
ENSG00000188566.15	NDOR1	17.269569	14.9289636666667	1656.63642947406	0.199089726593179	0.0680130553962595	0.00031306662239876	0.00254496456904968	16.3513616666667	no sig	-
ENSG00000165424.7	ZCCHC24	10.06795	12.3143493333333	705.751401712499	-0.191741448087497	0.0642345318905211	0.00031353589828753	0.00254727033528806	12.0705663333333	no sig	-
ENSG00000005194.15	CIAPIN1	87.04805	82.2786733333333	1827.98515064198	0.116659581299122	0.0341160162822781	0.00031458118705964	0.0025542503247529	80.0990396666667	no sig	-
ENSG00000224578.5	HNRNPA1L3	9.08265666666667	13.0850276666667	236.917034894222	-0.300319947605754	0.139344428761423	0.00031656416521724	0.00256883115027263	15.030431	no sig	-
ENSG00000162512.16	SDC3	14.8562383333333	17.556929	1065.49945771843	-0.163419701097736	0.0513280040016426	0.00031778749597302	0.00257723405422094	8.141096	no sig	-
ENSG00000162396.6	PARS2	9.292834	7.803036	290.626498615908	0.219641704674743	0.0797820432520771	0.00031822068333932	0.00257922280967647	8.69168566666667	no sig	-
ENSG00000152104.12	PTPN14	9.81294766666667	12.6544676666667	1779.40445128731	-0.231646993412542	0.0872978505513983	0.00031882450727534	0.00258259143378529	9.69740466666667	no sig	-
ENSG00000176105.14	YES1	38.6398036666667	43.7475336666667	1803.40980984921	-0.122074421011954	0.035961208447331	0.00031960723209144	0.00258740438864822	37.9281156666667	no sig	-
ENSG00000198756.12	COLGALT2	8.058722	9.97584966666667	455.827706190638	-0.200721553665424	0.0691003824753166	0.00032193655098408	0.00260472485412947	5.84882766666667	no sig	-
ENSG00000100280.17	AP1B1	64.3734153333333	60.6575013333333	4787.56401634	0.11980850983862	0.0352353328833562	0.00032322835098612	0.00261363549335981	58.9147046666667	no sig	-
ENSG00000173575.23	CHD2	32.1496466666667	26.5498793333333	4518.59195855061	0.231546394165004	0.0874204147591503	0.00032392033535859	0.0026176883638343	26.3687043333333	no sig	-
ENSG00000077254.14	USP33	73.4130386666667	83.503126	3646.13692451415	-0.125958252050927	0.0373271807751341	0.00032478513411268	0.00262313220146804	70.1219556666667	no sig	-
ENSG00000141696.13	P3H4	34.3526503333333	40.0431116666667	1412.95468272796	-0.15063855105452	0.0463013183723392	0.00032567449612551	0.00262876790343196	41.4472543333333	no sig	-
ENSG00000163956.13	LRPAP1	26.1865613333333	25.019516	3212.16138258452	0.104484719740529	0.0302867938168123	0.00032669411257248	0.00263544774410326	22.5072543333333	no sig	-
ENSG00000174173.7	TRMT10C	121.928656666667	148.402185333333	1943.37852547848	-0.18872184620628	0.0630450716458466	0.0003284511465922	0.00264806500207887	142.11945	no sig	-
ENSG00000150961.15	SEC24D	17.7717486666667	21.450519	682.131745695888	-0.181368115831061	0.0594845608378308	0.00032868759782355	0.00264841527735457	12.0590806666667	no sig	-
ENSG00000160679.13	CHTOP	166.391062666667	186.085604666667	3641.07752591526	-0.107598056710591	0.0312949093861513	0.00032893681739956	0.00264886796265072	190.518326333333	no sig	-
ENSG00000154814.14	OXNAD1	23.7284896666667	20.43258	736.435664310912	0.201545930613216	0.0697562634643183	0.00033052363998358	0.00266008527146905	17.7896043333333	no sig	-
ENSG00000147180.17	ZNF711	33.7230603333333	38.5984403333333	1590.28373265031	-0.133211605969541	0.0399220183295661	0.00033180279325169	0.00266881472977709	37.3335486666667	no sig	-
ENSG00000161091.14	MFSD12	48.567892	43.335863	1617.46466685008	0.172527198319507	0.0555074889440897	0.00033341704136284	0.00267985915871355	42.027582	no sig	-
ENSG00000167615.17	LENG8	56.8540233333333	51.420321	5394.69467926894	0.16076966956554	0.0504613309883602	0.00033356649490473	0.00267985915871355	58.8042606666667	no sig	-
ENSG00000088247.19	KHSRP	213.089041333333	206.986392	13373.3342155947	0.0838772941801205	0.02398753819431	0.00033578570967798	0.00269453304573178	220.447832333333	no sig	-
ENSG00000185963.14	BICD2	23.502072	27.2705156666667	1656.62985979298	-0.146516557502724	0.0448431893406215	0.00033562621332132	0.00269453304573178	19.0462716666667	no sig	-
ENSG00000133687.16	TMTC1	7.879657	9.52622966666667	633.5892040402	-0.182588976408311	0.0602093907094984	0.00033633404044414	0.00269735575860581	5.73745766666667	no sig	-
ENSG00000112218.9	GPR63	9.25683466666667	11.0313263333333	484.233679603848	-0.171239512981791	0.055001087162736	0.000337450097134	0.00270472560331356	7.71430566666667	no sig	-
ENSG00000266967.7	AARSD1	46.420663	41.8149116666667	1031.92156781204	0.164415878104581	0.0520508380660586	0.00033791668727553	0.00270688428651191	39.9842093333333	no sig	-
ENSG00000204764.14	RANBP17	8.57818933333333	7.63685366666667	752.312395958119	0.17544927984444	0.056949834148521	0.00034073211361019	0.0027278448442002	6.97925233333333	no sig	-
ENSG00000137563.13	GGH	138.835199333333	162.176523666667	1418.42818505433	-0.152192845127353	0.0471312661757255	0.00034317216156977	0.00274577749332972	148.085898333333	no sig	-
ENSG00000103047.8	TANGO6	14.2756566666667	13.1072316666667	905.15921420543	0.145160478112216	0.044431016699923	0.00034430808764156	0.00275015235533322	10.0959556666667	no sig	-
ENSG00000106701.13	FSD1L	8.24772033333333	6.66604333333333	528.747929107501	0.245658833845751	0.0977722403074296	0.00034432019723527	0.00275015235533322	7.31157	no sig	-
ENSG00000106976.21	DNM1	9.111989	11.0221776666667	932.109926703796	-0.18348270373931	0.0607870729042729	0.00034418802004801	0.00275015235533322	10.260563	no sig	-
ENSG00000070423.18	RNF126	84.6357846666667	77.412399	2119.38399935394	0.150290249922347	0.0464049021769019	0.00034468199714826	0.0027512107520011	81.4820173333333	no sig	-
ENSG00000166260.13	COX11	124.114230666667	115.355011333333	2391.46912490071	0.134532132121892	0.0405257490128569	0.00034485370160631	0.0027512107520011	103.511775666667	no sig	-
ENSG00000168496.4	FEN1	135.968748666667	150.952768333333	3207.2613429291	-0.0986847311996348	0.0285928804210858	0.00034581144640674	0.00275724849947321	124.083495333333	no sig	-
ENSG00000174547.13	MRPL11	114.610582666667	106.687849333333	1761.65427050442	0.132033024268374	0.0396574707710212	0.00034705129752893	0.00276552723849714	125.357352	no sig	-
ENSG00000027697.16	IFNGR1	59.1529166666667	69.5317226666667	1278.43399833304	-0.159101961787245	0.0499774482677975	0.00034816665150232	0.00277280487052516	74.8444236666667	no sig	-
ENSG00000156299.15	TIAM1	23.928093	22.9089646666667	2086.33554849928	0.102342182127266	0.0297631802201748	0.00034858961920191	0.00277456308276605	15.5121973333333	no sig	-
ENSG00000103723.17	AP3B2	0.733343333333333	0.423329333333333	62.6864757579432	0.380378965599527	0.258543620509209	0.00034888767919109	0.00277532564281749	0.625436	no sig	-
ENSG00000136271.11	DDX56	109.033820333333	100.532561333333	2527.54677759549	0.142258620878735	0.0434031881476358	0.00034986535737553	0.00278149040203192	79.2403076666667	no sig	-
ENSG00000144455.14	SUMF1	15.0681513333333	13.17792	310.140715181763	0.188426207799116	0.0633570672985739	0.00035114413771344	0.00279004045032074	7.895194	no sig	-
ENSG00000178773.15	CPNE7	9.820086	8.709794	606.282771783349	0.180481804279744	0.0594860070009905	0.00035171873252934	0.00279298868505071	7.08751766666667	no sig	-
ENSG00000085552.18	IGSF9	1.37004933333333	0.895409333333333	75.3681593682391	0.34710198753356	0.194987621771042	0.00035274207138985	0.00279949491244164	0.723108333333333	no sig	-
ENSG00000197702.14	PARVA	5.05368933333333	4.46847566666667	453.010344707312	0.179360881585434	0.0589861355707694	0.00035348497037249	0.00280376922742854	3.14623766666667	no sig	-
ENSG00000049656.14	CLPTM1L	101.075239333333	95.9670433333333	2969.98774739832	0.111332384069707	0.0327014297960811	0.00035533064545579	0.00281678054127353	80.1202333333333	no sig	-
ENSG00000214753.4	HNRNPUL2	71.3385293333333	69.3207196666667	6629.03318032005	0.0828104630884269	0.0237763468807611	0.00035652365479013	0.00282460599944009	62.8268786666667	no sig	-
ENSG00000163083.6	INHBB	2.20994366666667	3.17885933333333	75.7484876707321	-0.296979266843345	0.139705683003402	0.00035718194768922	0.00282818850905453	0.641388666666667	no sig	-
ENSG00000154640.15	BTG3	110.003037	126.992941666667	1257.5533092912	-0.141636701561558	0.0432575948472277	0.0003578083042172	0.0028315141582863	55.5211823333333	no sig	-
ENSG00000165810.17	BTNL9	11.228301	9.71726866666667	542.923556377225	0.198142316124708	0.0685724639871328	0.00035872472471047	0.00283713007059203	10.8567786666667	no sig	-
ENSG00000027847.14	B4GALT7	17.1560483333333	14.8421113333333	506.680035793616	0.198229136004011	0.0686657652640255	0.00036082066970612	0.00285042097277343	18.187619	no sig	-
ENSG00000177951.18	BET1L	54.7639323333333	47.2878483333333	1250.75785787123	0.198541622041655	0.0688320442938775	0.0003607017500953	0.00285042097277343	47.482497	no sig	-
ENSG00000156374.16	PCGF6	80.7910563333333	74.1971736666667	1936.62443188239	0.145973499591255	0.0449349068337878	0.0003613734414701	0.00285314520359771	68.8164283333333	no sig	-
ENSG00000175970.11	UNC119B	42.7629233333333	40.905748	2554.65210801922	0.102283625493781	0.0298365381607428	0.00036228597352362	0.00285870507687822	43.8788256666667	no sig	-
ENSG00000070010.19	UFD1	95.7882633333333	87.861909	1676.35551387354	0.147429036077838	0.0455366161459194	0.00036511130059085	0.00287744770749218	89.4457696666667	no sig	-
ENSG00000160685.14	ZBTB7B	5.08380866666667	6.35821133333333	355.062464811934	-0.209005887326343	0.0748147764774667	0.00036529032986819	0.00287744770749218	6.302194	no sig	-
ENSG00000196449.4	YRDC	31.1908696666667	38.5136766666667	586.662207178693	-0.19819057003973	0.0687366342827666	0.00036498006632053	0.00287744770749218	41.7548053333333	no sig	-
ENSG00000100092.24	SH3BP1	9.283174	11.653127	493.943219295645	-0.210921750656217	0.0759703645356681	0.00036660625612001	0.00288615665317203	7.674168	no sig	-
ENSG00000143641.10	GALNT2	45.618267	50.4368666666667	3090.62331475652	-0.0928965894484414	0.0269193812788531	0.00036687849359085	0.00288664374372345	49.9117653333333	no sig	-
ENSG00000161082.13	CELF5	1.331479	0.937422	62.8570482297292	0.321056160038713	0.164637705781676	0.00036712663656808	0.00288694080629646	0.956246666666667	no sig	-
ENSG00000174371.17	EXO1	79.4583846666667	74.7657106666667	3658.2403904278	0.121158837798979	0.0360705180741361	0.00036761241434859	0.00288910512582553	68.1415963333333	no sig	-
ENSG00000168140.5	VASN	1.30401066666667	0.858055	55.9140887613995	0.344944390333948	0.195530894305501	0.00037241412329565	0.00292516691463249	0.843604666666667	no sig	-
ENSG00000116991.12	SIPA1L2	4.77647466666667	5.757239	548.315599848112	-0.178860186377711	0.0590825025659912	0.00037298954667578	0.00292801061755444	5.34933366666667	no sig	-
ENSG00000112237.13	CCNC	155.894524	176.763188	2404.18205471241	-0.122734255549272	0.0366563486992296	0.00037342694063649	0.00292865202852477	165.352894333333	no sig	-
ENSG00000117322.19	CR2	4.13595733333333	5.72617533333333	141.923628287105	-0.274050744785078	0.120919329682273	0.0003734981088703	0.00292865202852477	0.942613333333333	no sig	-
ENSG00000175274.19	TP53I11	18.7401036666667	22.6052133333333	913.457710467619	-0.18107782040138	0.0601601478450703	0.00037394454991333	0.00293047807761898	14.8780753333333	no sig	-
ENSG00000101189.7	MRGBP	15.7731323333333	19.1340526666667	678.044726206997	-0.184607981165284	0.0618959005017441	0.00037457051886521	0.0029337081391943	23.8431643333333	no sig	-
ENSG00000055483.20	USP36	21.96397	18.626664	1975.82659035189	0.211684480145029	0.0766541860846043	0.00037555957522758	0.00293977666358978	18.4894	no sig	-
ENSG00000168772.12	CXXC4	0.565271333333333	0.950079	66.2306323200038	-0.353306795254317	0.209610635750079	0.0003760608475191	0.00294202220618995	2.83579666666667	no sig	-
ENSG00000103202.13	NME4	243.475911666667	282.797922333333	3786.54055741497	-0.146874355873827	0.0454648777371167	0.00037784764221914	0.00295431643676983	278.295509333333	no sig	-
ENSG00000170748.7	RBMXL2	0.424484666666667	0.140268333333333	26.0672738139214	0.452328242546073	0.561910734689049	0.00037861915573291	0.00295866290146186	0.124636666666667	no sig	-
ENSG00000196663.16	TECPR2	6.00245966666667	5.13148333333333	874.162110397864	0.206529410721161	0.0737547855314926	0.0003805162294626	0.00297179493493784	4.06513833333333	no sig	-
ENSG00000076201.16	PTPN23	13.1625486666667	12.323093	1419.17004316936	0.126742927897074	0.038112372085431	0.00038156702938002	0.00297661329002425	11.6715796666667	no sig	-
ENSG00000165792.18	METTL17	75.295552	69.37251	1669.46469600276	0.142322795586217	0.0437645513816052	0.000381456666649	0.00297661329002425	75.5905523333333	no sig	-
ENSG00000149218.5	ENDOD1	11.312921	13.362738	504.705065012437	-0.161769591752076	0.0515514957815956	0.00038247706061607	0.0029820171737351	9.42913	no sig	-
ENSG00000158717.11	RNF166	19.522642	17.721844	706.577803460972	0.156831888617169	0.0495152963803569	0.00038463912457637	0.00299717096390518	22.1561083333333	no sig	-
ENSG00000124613.9	ZNF391	12.0636943333333	10.7671083333333	515.386104829982	0.171648755751611	0.0559375922075339	0.00038594777520389	0.00300566139123033	11.4757026666667	no sig	-
ENSG00000061936.10	SFSWAP	28.4340173333333	26.5496706666667	1557.05829235403	0.128683178927236	0.0388397659863698	0.00038686763331847	0.00300780365136954	28.126887	no sig	-
ENSG00000163638.13	ADAMTS9	2.200309	3.09102266666667	256.129273235938	-0.281743283307039	0.128234224901407	0.00038677134607045	0.00300780365136954	2.04244033333333	no sig	-
ENSG00000179409.11	GEMIN4	66.7893253333333	74.3078023333333	2953.44468347537	-0.100568094719668	0.0294479152689962	0.00038688044342422	0.00300780365136954	71.7103136666667	no sig	-
ENSG00000114796.16	KLHL24	6.056018	7.66623066666667	428.290668645431	-0.216526230271488	0.0800633665837148	0.00039326707473292	0.00305572525452162	8.16655866666667	no sig	-
ENSG00000240694.9	PNMA2	5.96823666666667	8.04242766666667	374.923460625647	-0.257660060974965	0.108886041587177	0.00039487210216386	0.00306646009388369	5.64040266666667	no sig	-
ENSG00000196118.12	CFAP119	20.897244	17.2279903333333	452.243290192347	0.231255047954771	0.0897710248690724	0.00039789118511664	0.0030881577161598	12.265943	no sig	-
ENSG00000188613.7	NANOS1	5.15613733333333	4.04694266666667	171.741647116417	0.261874776865393	0.112363008931179	0.00039835678035853	0.00308837452675052	3.01779966666667	no sig	-
ENSG00000205710.4	C17orf107	0.368783	0.172636	33.318406700545	0.399357832261826	0.364485532589365	0.00039836925465299	0.00308837452675052	0.160637666666667	no sig	-
ENSG00000171720.10	HDAC3	80.6656593333333	75.8865493333333	2168.09002884697	0.121300019327474	0.0363778953702946	0.0004000671684563	0.00309978638371392	80.3020723333333	no sig	-
ENSG00000157916.20	RER1	97.0601083333333	90.8689553333333	2058.20695012394	0.126307498784517	0.0381453662962867	0.00040374180619261	0.00312649270009876	85.653223	no sig	-
ENSG00000159915.13	ZNF233	3.39923933333333	2.66851933333333	163.909241518835	0.260284787258151	0.111381737730807	0.00040427656244928	0.00312868193639728	2.55587066666667	no sig	-
ENSG00000204599.16	TRIM39	10.648842	9.437509	635.617406418302	0.176221598577323	0.0583360439591519	0.00040448052435277	0.00312868193639728	11.2217363333333	no sig	-
ENSG00000102393.14	GLA	110.404396333333	124.419709	1675.67632483198	-0.115558263612452	0.0344677917608922	0.00040541482552504	0.00313414210470685	111.043462333333	no sig	-
ENSG00000196975.16	ANXA4	17.1911176666667	20.6571196666667	427.096848010195	-0.177041740679878	0.0587847572293084	0.00040836639115947	0.00315518221818145	11.5584673333333	no sig	-
ENSG00000180902.18	D2HGDH	17.173557	15.2399486666667	1123.71597567474	0.177544732416035	0.0590334264783184	0.0004089282460611	0.00315774529682073	15.1304726666667	no sig	-
ENSG00000206527.10	HACD2	56.5942286666667	64.2299776666667	1975.6648620194	-0.123361834276473	0.0371636665690796	0.00040958763853114	0.00316105825417567	53.944922	no sig	-
ENSG00000155363.19	MOV10	25.0664683333333	29.285894	1618.84351948462	-0.151522964921608	0.0476544748858216	0.00041027382861208	0.00316457418561834	23.1400586666667	no sig	-
ENSG00000170100.14	ZNF778	8.21329333333333	6.64169766666667	657.726272768298	0.242559660686298	0.0983801502558081	0.0004164179460535	0.00321016126727315	6.28916566666667	no sig	-
ENSG00000106537.8	TSPAN13	33.753919	41.1342946666667	348.832648865233	-0.18766367759991	0.0642235462714355	0.00041881733418127	0.00322684528895868	20.408886	no sig	-
ENSG00000058091.17	CDK14	9.76236433333333	11.5689793333333	521.257641648677	-0.164778792345952	0.0533365836645889	0.0004198550234602	0.00323302504597135	5.024094	no sig	-
ENSG00000105856.14	HBP1	15.5271096666667	19.0914596666667	353.836276561039	-0.194868957020665	0.0680824263967582	0.00042098616405421	0.00323991707411776	12.1908226666667	no sig	-
ENSG00000165983.15	PTER	42.3942523333333	47.7693206666667	1262.57519681308	-0.11652774198603	0.0349245147026074	0.00042372711549078	0.00325918356432992	38.5835273333333	no sig	-
ENSG00000100014.20	SPECC1L	31.865041	29.0764386666667	3828.15555591877	0.151534140289805	0.047822391411949	0.00042531410995446	0.00326955754442302	29.9679086666667	no sig	-
ENSG00000249471.8	ZNF324B	9.337256	8.098634	371.8373815193	0.193844576406907	0.0676311152966806	0.00042651269084157	0.00327693569077723	7.86977333333333	no sig	-
ENSG00000072133.12	RPS6KA6	9.52637333333333	11.17336	731.255017902519	-0.15511209930026	0.0493060243986799	0.0004272591373112	0.00328083373373496	7.40369866666667	no sig	-
ENSG00000152700.14	SAR1B	73.2500576666667	84.2603376666667	1814.05040507993	-0.137905955791342	0.0425514617143513	0.0004276940838776	0.00328233681150362	66.61265	no sig	-
ENSG00000188153.14	COL4A5	21.9762366666667	25.883359	2224.23252271593	-0.159775372903574	0.0512859002333928	0.00042917523739136	0.00329186283257927	15.6109923333333	no sig	-
ENSG00000105771.14	SMG9	19.9846123333333	18.1970753333333	1178.47074765049	0.154036733279928	0.0489055825062013	0.00043113617561502	0.003305056202117	20.170985	no sig	-
ENSG00000204128.6	C2orf72	3.79478133333333	4.866037	153.645471382259	-0.224880512023496	0.0865276864406356	0.00043254549419521	0.00331400852671506	1.930947	no sig	-
ENSG00000153815.18	CMIP	8.42609333333333	10.2048743333333	653.299943846583	-0.182814960343734	0.0620067696007586	0.0004338949959507	0.00332193036761966	9.73669166666667	no sig	-
ENSG00000174137.14	FAM53A	2.60391766666667	1.829288	168.111284624977	0.314808975784675	0.164769768530424	0.00043406363133231	0.00332193036761966	1.916117	no sig	-
ENSG00000102241.12	HTATSF1	98.6518916666667	95.243131	4940.05811607175	0.0904162188189877	0.0265163125216421	0.00043610474182285	0.0033356907844444	96.3321096666667	no sig	-
ENSG00000172009.15	THOP1	61.1278193333333	58.2612686666667	4238.82622022416	0.107047948597719	0.0318454499256366	0.00043639258901317	0.00333603292837815	64.2095096666667	no sig	-
ENSG00000179091.5	CYC1	199.878262666667	188.372883	3232.84490805015	0.119590320206135	0.0360700379530059	0.00043784991992791	0.00334530991160959	187.186758666667	no sig	-
ENSG00000164111.15	ANXA5	261.209106333333	293.018043666667	5085.78122944478	-0.110538253944592	0.0330134183133917	0.00043868128589815	0.00334861062627345	245.910668	no sig	-
ENSG00000187650.4	VMAC	3.09190266666667	2.21499733333333	78.9901967481532	0.305494386615978	0.154830118131029	0.00043876999752511	0.00334861062627345	2.027153	no sig	-
ENSG00000037757.14	MRI1	59.32115	56.1473346666667	3104.42584039699	0.114657635333248	0.0344017005038452	0.00043983429746187	0.00335486727613777	64.2329523333333	no sig	-
ENSG00000198924.8	DCLRE1A	32.8289953333333	37.6645403333333	1483.17259418031	-0.13484639616794	0.0415226834871392	0.00044009256323662	0.00335497230707384	34.5858323333333	no sig	-
ENSG00000166716.10	ZNF592	15.1786926666667	13.7405623333333	1713.8014275164	0.158747558472806	0.0510004644286543	0.00044226480120239	0.0033696599678508	15.778541	no sig	-
ENSG00000120306.11	CYSTM1	36.4203873333333	46.3905943333333	322.579636086698	-0.21957194677448	0.0833042820007089	0.00044268385254629	0.00336986675327902	55.2495336666667	no sig	-
ENSG00000165304.8	MELK	71.8874673333333	81.8288016666667	1902.35799563562	-0.126153295589134	0.0383988741556812	0.00044278310422402	0.00336986675327902	58.2206326666667	no sig	-
ENSG00000136699.20	SMPD4	84.864881	82.6771076666667	4295.59040137733	0.0803076530209773	0.0234212108773251	0.00044357443635159	0.0033740179687453	67.4983086666667	no sig	-
ENSG00000133884.10	DPF2	46.5994436666667	42.821483	2099.87703832854	0.144645966995545	0.0452865913810639	0.00044500932532854	0.00338305704274695	48.0082026666667	no sig	-
ENSG00000106780.9	MEGF9	9.689839	11.7869533333333	623.789042745438	-0.186165213169672	0.063964895350029	0.00044942639368322	0.00341448150883166	8.38342766666667	no sig	-
ENSG00000197448.14	GSTK1	106.290091333333	98.177295	1265.51997361011	0.140287801810425	0.0436504618797411	0.00044988941611774	0.00341448150883166	75.6589026666667	no sig	-
ENSG00000228570.8	NUTM2E	2.44999933333333	2.031213	265.967458941242	0.223215630188998	0.0858930285537083	0.00044972908913297	0.00341448150883166	1.96509566666667	no sig	-
ENSG00000105877.19	DNAH11	1.055201	1.491311	218.978350452306	-0.281248892528746	0.131803899524329	0.00045251739828852	0.0034325283246629	0.41282	no sig	-
ENSG00000186399.11	GOLGA8R	1.83363833333333	1.33903033333333	126.734715573531	0.29654503591916	0.146669780563972	0.00045364182095464	0.0034391563906849	0.652065333333333	no sig	-
ENSG00000013288.9	MAN2B2	7.980555	7.03377833333333	564.149676273861	0.181761595351779	0.0618428380374411	0.00045737535226904	0.00346554642950623	4.77657533333333	no sig	-
ENSG00000132170.24	PPARG	16.9817886666667	20.805161	415.470909215703	-0.191201532171302	0.0668310063847417	0.00046157411018751	0.00349543043045979	15.0326033333333	no sig	-
ENSG00000141971.13	MVB12A	40.031428	47.8748886666667	897.029268845293	-0.17129571913355	0.0568344628292909	0.00046199159933611	0.00349666228686714	52.3507266666667	no sig	-
ENSG00000118503.17	TNFAIP3	2.00457066666667	2.80427566666667	157.093639498104	-0.273454560788835	0.125362278063477	0.00046341874409405	0.00350359890163009	3.333722	no sig	-
ENSG00000125351.14	UPF3B	53.7251936666667	48.5681406666667	2699.47648606926	0.158813550708535	0.0512642161148943	0.00046318365941418	0.00350359890163009	51.4554943333333	no sig	-
ENSG00000196418.13	ZNF124	13.1441436666667	10.6324353333333	291.360205296474	0.241967075572324	0.0996249548691153	0.00046380925596504	0.00350462038014998	12.323895	no sig	-
ENSG00000082212.13	ME2	51.7695686666667	59.226711	1651.29401710329	-0.131325704553771	0.0404319741080221	0.00046497231158074	0.003510211052239	54.9999893333333	no sig	-
ENSG00000168575.10	SLC20A2	16.6274326666667	15.146745	592.042821287875	0.152243714343405	0.048526378926866	0.00046506075593721	0.003510211052239	10.6742666666667	no sig	-
ENSG00000185418.16	TARS3	15.885227	13.7602816666667	873.731204224931	0.193373938377763	0.0681521753092045	0.00046946190362263	0.0035414822658108	14.555754	no sig	-
ENSG00000087095.13	NLK	13.990872	16.7039093333333	497.493965035957	-0.170565484469403	0.0566289954036163	0.00047246527230951	0.00356089319902894	14.3987903333333	no sig	-
ENSG00000175536.7	LIPT2	7.91443	6.318174	158.129408305344	0.247366951855735	0.104063089578556	0.00047255403843694	0.00356089319902894	4.84959666666667	no sig	-
ENSG00000082146.13	STRADB	60.1146126666667	69.808443	1249.34779704626	-0.145764325942252	0.045990973856427	0.00047321719763198	0.00356393325241829	53.2834026666667	no sig	-
ENSG00000137073.24	UBAP2	37.811117	36.205638	2447.29296093554	0.100893829543554	0.0300515648628278	0.00047445118014899	0.00357126664509299	31.9076676666667	no sig	-
ENSG00000181404.18	WASHC1	39.4809593333333	36.8466816666667	2129.50417803908	0.129887227721596	0.039987853593269	0.00047543066502403	0.00357667740430913	46.9687976666667	no sig	-
ENSG00000163932.16	PRKCD	16.3172176666667	19.8990546666667	706.696020189409	-0.18743597319918	0.0650945014305393	0.00047824051141519	0.00359584454665168	18.64014	no sig	-
ENSG00000169359.16	SLC33A1	31.769155	37.5787093333333	1198.93878526803	-0.163115137470934	0.0533197474427751	0.00047910921485731	0.00360040342074045	33.616186	no sig	-
ENSG00000125503.13	PPP1R12C	23.960642	22.51027	1900.14177068595	0.121772498582145	0.0371201862739769	0.00047984687855844	0.00360397310759663	20.5353573333333	no sig	-
ENSG00000175155.11	YPEL2	2.98565	3.90933066666667	196.143379581769	-0.23520454305232	0.0951570495891898	0.0004803739119572	0.00360595777892603	3.57939333333333	no sig	-
ENSG00000137871.21	ZNF280D	14.5445	17.33871	561.101934724658	-0.169706727583912	0.0563517082264238	0.00048220491802018	0.00361772328325473	12.668214	no sig	-
ENSG00000104059.5	FAM189A1	1.40836066666667	2.01614933333333	123.100204898305	-0.284937155445625	0.137324046192422	0.00048630480524727	0.00364648881836235	1.44375833333333	no sig	-
ENSG00000105202.9	FBL	454.27733	420.771754	8851.53060581156	0.136739764963452	0.0426227078218138	0.0004874330569995	0.00365295270789037	506.359145666667	no sig	-
ENSG00000111144.10	LTA4H	110.680622	124.694171666667	3078.04364045319	-0.115336864923351	0.0349447465745065	0.0004884178277146	0.00365833484274004	139.080363333333	no sig	-
ENSG00000160584.17	SIK3	13.5028693333333	12.0420376666667	1569.2043765883	0.171098824990029	0.0570903064017409	0.00048914608558097	0.00366179082724615	10.850986	no sig	-
ENSG00000160695.16	VPS11	8.78723966666667	7.781929	530.049775811786	0.177958918744423	0.0604207996335918	0.0004903384397277	0.00366871541436397	6.79167633333333	no sig	-
ENSG00000130023.16	ERMARD	23.389981	20.7558983333333	660.054262530998	0.175290248996436	0.0591475392602019	0.00049307926354896	0.00368721180077324	26.3501386666667	no sig	-
ENSG00000100325.15	ASCC2	40.684922	38.4793806666667	2212.87418046947	0.11475618310213	0.0347784795725563	0.00049370021121755	0.00368839270729925	35.8799556666667	no sig	-
ENSG00000261787.2	TCF24	13.165131	16.5257753333333	323.371970267615	-0.208267050339479	0.0773204485695726	0.00049377477068275	0.00368839270729925	17.5224093333333	no sig	-
ENSG00000063322.15	MED29	30.337936	27.605696	1638.99155103468	0.153510704741119	0.0493619275200657	0.00049603507600574	0.00370124704347515	31.039711	no sig	-
ENSG00000115827.14	DCAF17	24.800057	22.5221076666667	1317.41844293236	0.155088997110293	0.050023448777199	0.00049580934977698	0.00370124704347515	19.856404	no sig	-
ENSG00000143702.16	CEP170	49.7159556666667	55.5578633333333	4277.03774533666	-0.10641970036751	0.0319871245165053	0.00049685481189291	0.00370534876564924	55.5185016666667	no sig	-
ENSG00000162601.12	MYSM1	52.4345803333333	46.980169	5096.54990308084	0.166807561081841	0.0551941921888128	0.00049718901563061	0.00370582708988775	46.77275	no sig	-
ENSG00000169071.15	ROR2	3.06066166666667	3.94694433333333	175.228260455509	-0.225688487825905	0.0889333283584943	0.0005001771669898	0.00372607550783614	2.24065333333333	no sig	-
ENSG00000096654.16	ZNF184	12.8431953333333	11.332574	462.801045119367	0.178943528750385	0.0610674514841319	0.00050166839857203	0.00373515668215161	10.6666323333333	no sig	-
ENSG00000198689.13	SLC9A6	19.5017583333333	22.9666393333333	761.007346573728	-0.158947552364828	0.0517422727491242	0.00050214218990214	0.00373665679492257	14.263361	no sig	-
ENSG00000131941.8	RHPN2	13.3987776666667	15.825311	514.900456262261	-0.160774412076033	0.0525579807343231	0.00050371293892592	0.00374428437049922	13.7310656666667	no sig	-
ENSG00000170835.17	CEL	0.541973	0.300872	49.7752203680826	0.36140338396476	0.279469154412432	0.00050349388500377	0.00374428437049922	0.519581333333333	no sig	-
ENSG00000164175.15	SLC45A2	0.232824666666667	0.0369846666666667	20.4826724059007	0.409676903658525	0.76147046770033	0.00050423502752234	0.00374613592185255	0.142383	no sig	-
ENSG00000075218.19	GTSE1	58.1317026666667	54.7723316666667	2085.32495473457	0.118919335861948	0.0362900878767679	0.00050551235327489	0.00375216212936276	53.1170693333333	no sig	-
ENSG00000143363.17	PRUNE1	37.074168	42.3063576666667	1018.23574346966	-0.129737379487865	0.0401560266056104	0.00050559304599852	0.00375216212936276	38.551653	no sig	-
ENSG00000134709.13	HOOK1	19.385289	22.1876866666667	1375.83835925908	-0.132598060330101	0.0412296969811607	0.00050801545584813	0.00376810166764764	22.7901693333333	no sig	-
ENSG00000128708.13	HAT1	172.516097666667	197.796400333333	2957.25817416921	-0.133753163455199	0.0416737859505326	0.00050977016871404	0.00377907415186068	186.56377	no sig	-
ENSG00000154727.11	GABPA	53.4248283333333	61.1538336666667	2316.12415398621	-0.132365319085584	0.041159555661279	0.00051022020654693	0.00378036807464205	55.7350736666667	no sig	-
ENSG00000056736.10	IL17RB	32.9949486666667	29.989806	765.177573384108	0.155185479250118	0.0502382623999698	0.00051327191693364	0.00380092673727117	17.9875326666667	no sig	-
ENSG00000128923.11	MINDY2	8.22737533333333	9.69204533333333	858.463046932161	-0.158788569989361	0.0518148916794467	0.00051578859682516	0.00381750330401019	9.12010166666667	no sig	-
ENSG00000163785.13	RYK	47.3056813333333	53.9023036666667	1640.79484750613	-0.12793240383336	0.0395795152411937	0.00051729112819837	0.00382656003295852	49.1037406666667	no sig	-
ENSG00000111785.21	RIC8B	11.849099	10.4846516666667	562.426027703888	0.177223097014853	0.0604377650893881	0.00051878681522002	0.00383555640002648	8.515232	no sig	-
ENSG00000125648.15	SLC25A23	30.027543	35.6178933333333	1698.89106764084	-0.164685130274069	0.0544910664384158	0.00052053294420537	0.00384639367818318	40.060197	no sig	-
ENSG00000256294.8	ZNF225	6.41831066666667	5.48215733333333	329.963983214913	0.203546503976633	0.0750127251101976	0.00052323627888247	0.00386428860001361	6.588758	no sig	-
ENSG00000115041.14	KCNIP3	6.020864	4.917706	176.001075245767	0.233122036205377	0.0949632801216117	0.00052531280177238	0.00387545283114016	2.94157266666667	no sig	-
ENSG00000140553.18	UNC45A	54.5798553333333	61.156493	3079.28404465753	-0.10879184342829	0.0329356287994291	0.00052529578525169	0.00387545283114016	50.216863	no sig	-
ENSG00000173598.14	NUDT4	45.2004163333333	51.324098	1579.77546784504	-0.12361855184399	0.0381022916199197	0.00052925233868221	0.00390241837259397	48.1669803333333	no sig	-
ENSG00000168096.15	ANKS3	9.74581266666667	8.39135	580.457528887978	0.198681663525193	0.0722834670801221	0.00053301942067269	0.0039259755719113	8.037732	no sig	-
ENSG00000284024.4	ENSG00000284024	35.566045	32.7899263333333	1845.64814945933	0.140649772463415	0.0444894243632795	0.00053280237458253	0.0039259755719113	32.6362673333333	no sig	-
ENSG00000173915.16	ATP5MK	888.341073666667	1055.273407	2126.04657180064	-0.165514044429397	0.055017246461663	0.00053389236221576	0.00393029559781368	974.925180666667	no sig	-
ENSG00000118263.15	KLF7	3.56168866666667	4.54373433333333	364.204171669492	-0.218946192084936	0.0851500569265285	0.00053464053370842	0.00393169108084621	5.12475233333333	no sig	-
ENSG00000133619.18	KRBA1	9.92541666666667	11.531948	872.354303215519	-0.145388174076682	0.0463829887320275	0.00053465497426461	0.00393169108084621	9.42786966666667	no sig	-
ENSG00000204152.14	TIMM23B	25.8481253333333	21.315752	699.91548498555	0.227209856159582	0.0909624505284388	0.00053644659282338	0.00394275315839445	18.5886533333333	no sig	-
ENSG00000243147.8	MRPL33	310.787369666667	369.860758666667	967.17907167967	-0.166561331746041	0.0555494721804544	0.00053831605126557	0.00395437519029237	307.628831333333	no sig	-
ENSG00000117676.14	RPS6KA1	21.2969836666667	24.2060923333333	932.246300877394	-0.124949291267922	0.0386486087002154	0.00053974240481121	0.00396273155635072	15.476172	no sig	-
ENSG00000167981.7	ZNF597	2.80352666666667	2.22712966666667	190.243714031555	0.250337448752793	0.108951036844043	0.00054174261577115	0.00397528993241268	2.150299	no sig	-
ENSG00000230778.2	ANKRD63	4.204812	3.31132466666667	163.822673906929	0.254845294529087	0.112789492217735	0.00054355477709886	0.00398645571958881	1.380499	no sig	-
ENSG00000120437.9	ACAT2	166.399158	193.477492666667	3239.24173066663	-0.146862787910931	0.0470650401926292	0.00054477736460007	0.00399328792577043	189.122052	no sig	-
ENSG00000117020.19	AKT3	31.7872376666667	41.5550373333333	2387.5759163959	-0.23396796908468	0.0961717593384556	0.00054556106699391	0.00399689746998955	27.3087873333333	no sig	-
ENSG00000130508.11	PXDN	11.8805586666667	13.7491643333333	1006.03329102112	-0.142304581622401	0.0452557688734116	0.000547259540432	0.00400720139477478	5.61022166666667	no sig	-
ENSG00000131408.15	NR1H2	24.3777166666667	28.5924216666667	642.687232278202	-0.154676559286338	0.0503882784068937	0.00055165541446054	0.00403723498518807	14.7812983333333	no sig	-
ENSG00000112796.10	ENPP5	6.15500866666667	8.222625	128.955106152232	-0.246487527492555	0.106159715010438	0.00055212164322939	0.0040384931707856	2.302762	no sig	-
ENSG00000198837.10	DENND4B	22.6529973333333	26.2165326666667	2278.16738958657	-0.141807288548761	0.0451061503023876	0.00055322064297438	0.00404437595252768	22.440652	no sig	-
ENSG00000102901.13	CENPT	44.191395	41.1333066666667	1853.31442604722	0.132467666781651	0.0415258746503068	0.00055588360127685	0.00406167985980881	44.1785776666667	no sig	-
ENSG00000108384.16	RAD51C	84.9266723333333	103.214440333333	1002.97628601198	-0.184236896005484	0.0645895758164369	0.0005587469121235	0.00407505413949836	104.252327	no sig	-
ENSG00000137040.10	RANBP6	25.988546	29.9195843333333	962.603549399149	-0.137630550316351	0.043514095472567	0.00055864992766986	0.00407505413949836	25.9139576666667	no sig	-
ENSG00000171150.9	SOCS5	11.664139	14.2782803333333	485.474493794844	-0.189707995559093	0.0675736752310173	0.0005591988736828	0.00407505413949836	11.3159266666667	no sig	-
ENSG00000177548.13	RABEP2	12.500182	10.849826	485.73896796576	0.191953069855348	0.0688232351545237	0.0005586275693211	0.00407505413949836	6.95361766666667	no sig	-
ENSG00000204560.10	DHX16	37.3920336666667	34.6837743333333	2238.36847730107	0.134957683199367	0.0424907440816969	0.00055904431926294	0.00407505413949836	34.3776506666667	no sig	-
ENSG00000132676.16	DAP3	139.182889333333	131.423063333333	3350.94287277644	0.116965053395797	0.035936682031147	0.00056035452055014	0.00408130824362477	123.729581333333	no sig	-
ENSG00000047056.17	WDR37	19.9318453333333	18.6181013333333	1146.02755005479	0.128589444422302	0.0401164424462359	0.00056103920747747	0.00408184515983915	12.1924333333333	no sig	-
ENSG00000100106.22	TRIOBP	22.055029	19.490314	1371.8937743517	0.178719152379823	0.0617431933026827	0.00056133873031121	0.00408184515983915	13.9510636666667	no sig	-
ENSG00000132199.20	ENOSF1	25.266026	22.917761	1139.24726297058	0.156348111904752	0.0512028774382601	0.00056161810681943	0.00408184515983915	15.843013	no sig	-
ENSG00000164414.19	SLC35A1	22.0207476666667	27.273846	392.371533993145	-0.197678228873185	0.0721758502775702	0.00056137487677127	0.00408184515983915	24.8768196666667	no sig	-
ENSG00000091136.15	LAMB1	19.085521	23.0607093333333	1483.08798710219	-0.179455801280763	0.0621292660551228	0.00056198123834839	0.00408232215596438	12.7609236666667	no sig	-
ENSG00000175183.10	CSRP2	212.627887	198.336625666667	1701.42030816509	0.129772675604479	0.0405665715454239	0.00056286055979204	0.00408654634998226	166.517198	no sig	-
ENSG00000070718.12	AP3M2	25.1522216666667	23.064372	861.627203061515	0.145236838698785	0.0465580703638747	0.00056320157746711	0.00408685988683438	22.0730876666667	no sig	-
ENSG00000171791.14	BCL2	2.28368	3.054517	213.930440100794	-0.246329373476754	0.106434117284245	0.00056415337441159	0.00409160285606546	2.93534333333333	no sig	-
ENSG00000183283.16	DAZAP2	157.692776	184.366999	2216.95896351479	-0.151639083763784	0.049213952894023	0.00056456837132738	0.00409244965206253	148.468697333333	no sig	-
ENSG00000185163.10	DDX51	14.554863	13.0414463333333	1587.47839863857	0.16746322181783	0.0562720414490109	0.00056578920169659	0.00409913380447764	15.263203	no sig	-
ENSG00000123485.12	HJURP	32.316833	29.861366	1194.30570339224	0.138907731910262	0.0440980297752682	0.00057045163333367	0.00413073209108424	25.1834063333333	no sig	-
ENSG00000172613.8	RAD9A	15.2334576666667	13.4576813333333	560.064672927231	0.178602398242121	0.0618488545125532	0.00057443392208108	0.00415737461961849	15.4136156666667	no sig	-
ENSG00000103067.14	ESRP2	14.2423213333333	16.6377076666667	590.331633420795	-0.15097262349699	0.0490523120786894	0.00057829483645012	0.00418311109423756	8.27922466666667	no sig	-
ENSG00000070371.16	CLTCL1	10.6505633333333	9.80503733333333	1115.96229518936	0.14396215295172	0.0461792527372441	0.00058030916357077	0.00419547014885045	9.44719733333333	no sig	-
ENSG00000107130.10	NCS1	16.3623476666667	19.553334	1080.04320811044	-0.170245770251496	0.0577792089880129	0.00058223684171605	0.00420719006952485	19.1390726666667	no sig	-
ENSG00000188976.11	NOC2L	125.958929666667	119.024816	7006.64452265797	0.115918440897259	0.0357272598302905	0.00058853725760118	0.00424824210878668	130.427764666667	no sig	-
ENSG00000214456.8	PLIN5	1.486406	0.825827	47.7748259768913	0.349250526751148	0.274942758639264	0.00058853020439255	0.00424824210878668	0.547411666666667	no sig	-
ENSG00000115944.15	COX7A2L	75.7368206666667	87.8097326666667	1585.95418359482	-0.144077313674374	0.0463009304631636	0.00058997330707061	0.00425413227515658	93.688101	no sig	-
ENSG00000132646.11	PCNA	343.614413	394.944672	3800.87746999852	-0.135327693281709	0.042848875035243	0.00058978298109075	0.00425413227515658	499.477333333333	no sig	-
ENSG00000123080.12	CDKN2C	121.294662333333	110.601866333333	1361.43301333724	0.151437892314467	0.0493740214608243	0.00059294954950155	0.00427334754110309	94.8583576666667	no sig	-
ENSG00000196453.8	ZNF777	13.5586926666667	12.074393	741.36315487638	0.172016034368276	0.0587741116581263	0.00059414005511886	0.00427967970411601	11.7833096666667	no sig	-
ENSG00000102309.15	PIN4	97.788908	111.687700666667	1296.48058608099	-0.129602225453121	0.0407146659335986	0.00059521845300556	0.00428519811759832	127.048672666667	no sig	-
ENSG00000138138.14	ATAD1	76.29793	85.92283	2154.33999002431	-0.114378230553096	0.035228137771498	0.00059589143517246	0.00428554626490382	64.5839313333333	no sig	-
ENSG00000196440.12	ARMCX4	2.64272033333333	2.160783	329.488876334104	0.229993024471574	0.0945451220298037	0.00059588447685167	0.00428554626490382	2.22730466666667	no sig	-
ENSG00000159399.10	HK2	26.9315443333333	31.7136013333333	1974.18471688158	-0.158109846848054	0.0523017913602914	0.00059650285138951	0.00428769624241327	27.3187393333333	no sig	-
ENSG00000106125.14	MINDY4	6.402203	5.345417	286.671493701899	0.216802691919067	0.0851104148145001	0.00059892796742309	0.00430287411988465	3.56791866666667	no sig	-
ENSG00000176597.12	B3GNT5	12.3119076666667	15.0410746666667	380.983949408242	-0.187965163974759	0.067192951716582	0.00060003951809224	0.00430860401217257	13.9664513333333	no sig	-
ENSG00000070081.18	NUCB2	41.011417	47.1575506666667	1141.34076882734	-0.137006446792528	0.0435806921132174	0.00060161186033958	0.00431763490982203	37.1030973333333	no sig	-
ENSG00000213015.9	ZNF580	48.0414393333333	41.125571	741.20433937504	0.201025584945923	0.074896201121682	0.00060327066494313	0.00432727656265012	30.4391993333333	no sig	-
ENSG00000132254.13	ARFIP2	74.1235743333333	70.8207586666667	2146.10515397042	0.102905373020804	0.0313954215604191	0.00061450742738923	0.004403274631141	66.9111613333333	no sig	-
ENSG00000184992.13	BRI3BP	29.0859566666667	34.48186	1923.94007780111	-0.163176929997611	0.0547675081997234	0.00061424693926537	0.004403274631141	29.2766513333333	no sig	-
ENSG00000100167.21	SEPTIN3	18.3098643333333	21.5783096666667	1169.28438501673	-0.158855181647715	0.0528294701442783	0.00061774895094663	0.00442188372712035	18.0153773333333	no sig	-
ENSG00000115657.14	ABCB6	10.4103526666667	9.18397666666667	541.30488789307	0.17878396144459	0.062470799751902	0.00061750151757627	0.00442188372712035	9.34440866666667	no sig	-
ENSG00000160345.13	PIERCE1	14.7191326666667	10.959745	127.969985548148	0.279650287549745	0.139507288625056	0.00061849607628693	0.00442492344046369	12.033455	no sig	-
ENSG00000140598.16	EFL1	13.094005	11.812545	818.585453126288	0.160757812371201	0.0537081819488828	0.00061969226158754	0.00443117103361346	10.3941363333333	no sig	-
ENSG00000147606.9	SLC26A7	2.25680633333333	3.22933433333333	146.615418541755	-0.280056425387401	0.140160963420367	0.00062269026386598	0.0044502894795672	1.62280566666667	no sig	-
ENSG00000100601.10	ALKBH1	15.9106816666667	14.164047	446.624884138787	0.171066217998027	0.0586296397249728	0.00062365536709036	0.00445397121389514	13.640145	no sig	-
ENSG00000114670.14	NEK11	2.888343	2.24807033333333	131.686018733784	0.255701443674461	0.116534216308731	0.00062385458920758	0.00445397121389514	2.041107	no sig	-
ENSG00000126249.8	PDCD2L	59.2534923333333	52.3817403333333	670.659721673617	0.177108382878041	0.0617191548383719	0.00062749547425451	0.00447763541223114	51.3843743333333	no sig	-
ENSG00000077380.16	DYNC1I2	59.2058663333333	65.947557	1953.25590289771	-0.101648647202827	0.0310336088031207	0.00062803724454048	0.00447917207358862	63.5772653333333	no sig	-
ENSG00000115423.19	DNAH6	1.46073366666667	1.22841333333333	380.102652312698	0.213484583612067	0.0834533895635474	0.00062924859184571	0.00448548009210744	0.611899333333333	no sig	-
ENSG00000154359.13	LONRF1	13.9859676666667	17.3380246666667	402.372794110405	-0.197263774578485	0.0730299276616399	0.00062996001565206	0.00448821979998842	9.78835566666667	no sig	-
ENSG00000108590.11	MED31	39.4570573333333	58.3606453333333	302.98173751018	-0.292827987420518	0.155072085757293	0.00063116583226834	0.00449447719272764	53.178056	no sig	-
ENSG00000138175.9	ARL3	16.3278466666667	19.0103733333333	836.939727600999	-0.148077664837235	0.0482711485506064	0.00063164251118074	0.00449553866100735	16.1029283333333	no sig	-
ENSG00000120137.7	PANK3	68.5590346666667	82.064395	5447.18660212854	-0.171452824162109	0.0589221993890081	0.00063318357345788	0.00450204169258128	65.6836876666667	no sig	-
ENSG00000138768.15	USO1	74.190415	83.1025573333333	4336.54149336549	-0.108233293445626	0.033288586897612	0.00063321239372408	0.00450204169258128	78.6517403333333	no sig	-
ENSG00000181192.12	DHTKD1	40.921226	39.0007253333333	2786.99342064461	0.106535278759608	0.0327293375753415	0.00063789800165631	0.00453300692839352	26.7763056666667	no sig	-
ENSG00000151414.15	NEK7	60.9215953333333	68.685781	1676.44286686316	-0.116115555244725	0.0360604345966982	0.0006384023732848	0.00453424294317496	52.4394233333333	no sig	-
ENSG00000164251.5	F2RL1	10.713438	13.8322963333333	236.235462203783	-0.224406810630769	0.091497597448322	0.00064215860517894	0.0045585620177266	8.571341	no sig	-
ENSG00000168916.16	ZNF608	7.97542366666667	9.55035533333333	571.121549114266	-0.171891379530816	0.0593119993191269	0.00064939771288614	0.00460756743341449	6.53852266666667	no sig	-
ENSG00000187555.17	USP7	64.5608393333333	70.820303	4196.44160157945	-0.0839907124307503	0.0253457814083798	0.00065054278121502	0.00461330648260078	67.852611	no sig	-
ENSG00000174282.12	ZBTB4	16.9368453333333	19.9853843333333	1471.65522059752	-0.1594198856446	0.053423571856591	0.00065556924921784	0.00464655022611947	10.9340873333333	no sig	-
ENSG00000133863.9	TEX15	11.549758	14.4184053333333	1331.0984990132	-0.202203905797653	0.0765273256636921	0.00065743356689187	0.00465602442899885	8.968231	no sig	-
ENSG00000151148.14	UBE3B	18.216362	16.3338623333333	1016.94866792597	0.164519719748667	0.0558101262671182	0.00065758456080744	0.00465602442899885	14.665823	no sig	-
ENSG00000187531.14	SIRT7	11.856454	10.341945	398.09300514172	0.187647927435279	0.0678029142011023	0.00065839914796252	0.00465938788465281	10.605982	no sig	-
ENSG00000029363.17	BCLAF1	286.878263666667	264.837527	15476.3846992165	0.138934071972344	0.0447443498713304	0.00066082152940694	0.004674120116764	251.538197333333	no sig	-
ENSG00000100105.18	PATZ1	36.9453823333333	35.518963	1725.78449454922	0.0959221493222032	0.0292873974037155	0.00066743887465676	0.00471606397427403	41.842805	no sig	-
ENSG00000233276.8	GPX1	410.925323	380.924997666667	4487.56428977319	0.135259590275816	0.0433362324179586	0.00066740295687399	0.00471606397427403	327.044815	no sig	-
ENSG00000100504.17	PYGL	151.760761666667	148.500139	7296.45313830492	0.074338464734172	0.022353848271176	0.00067244020830906	0.00474651468025567	158.100728	no sig	-
ENSG00000173960.14	UBXN2A	33.0352523333333	30.7068766666667	1670.17702120414	0.132510160630873	0.0422991126726707	0.000672291702965	0.00474651468025567	26.6239866666667	no sig	-
ENSG00000129159.9	KCNC1	1.34234666666667	1.082212	208.909737818032	0.238653987996992	0.103611258539834	0.00067981228677675	0.00479608442115711	1.34115033333333	no sig	-
ENSG00000148483.9	TMEM236	0.258334	0.127244	60.2168154751636	0.344195983647421	0.329410872583285	0.0006827141042441	0.00481408167442834	0.272773666666667	no sig	-
ENSG00000077150.21	NFKB2	5.39712966666667	6.75047	382.341658520436	-0.202284609116475	0.0770553259548518	0.00068710051948896	0.00484252353796996	5.33693433333333	no sig	-
ENSG00000138031.15	ADCY3	26.8005143333333	30.8836243333333	2199.06446209831	-0.137329126060922	0.0442907571243045	0.00068925308008756	0.00485520059802952	21.273104	no sig	-
ENSG00000113716.13	HMGXB3	28.5393043333333	27.231719	2334.96026842032	0.104172703022384	0.0321665518362644	0.00069387488695088	0.00488413136008981	23.9362656666667	no sig	-
ENSG00000166165.14	CKB	1210.61353866667	1127.895129	30399.7275832667	0.130216536658125	0.0415475611767808	0.00069407201225587	0.00488413136008981	1121.859708	no sig	-
ENSG00000109756.10	RAPGEF2	10.9595626666667	12.944333	1218.30353310768	-0.16022169998692	0.0541443035913265	0.00069616093082179	0.00489631998602598	9.36724833333333	no sig	-
ENSG00000278129.2	ZNF8	6.76965533333333	6.05034666666667	821.203130351507	0.167618717605464	0.0576719677390667	0.00069672109264363	0.00489774940228278	8.59039266666667	no sig	-
ENSG00000154781.17	CCDC174	14.498391	12.694507	878.827213354413	0.183564243821997	0.0660181360976234	0.00069904963420175	0.00491160219176471	12.307471	no sig	-
ENSG00000064489.23	BORCS8-MEF2B	0	0.179585666666667	6.41699396370232	-0.19993528348787	0.782086818265445	0.00070094219098624	0.0049223790914602	0.0938733333333333	no sig	-
ENSG00000158792.16	SPATA2L	5.67888366666667	7.14458233333333	270.042802955531	-0.205589962774087	0.0794455837767425	0.00070157023685641	0.00492426945787399	7.157748	no sig	-
ENSG00000106948.17	AKNA	1.26442733333333	0.900009333333333	84.079119317748	0.29454308029732	0.162206965203996	0.00070229410892679	0.00492495128098213	1.110197	no sig	-
ENSG00000135372.10	NAT10	65.124481	62.325467	3536.98833990586	0.101008820155448	0.0311258261071052	0.00070238519580833	0.00492495128098213	61.802036	no sig	-
ENSG00000143436.11	MRPL9	136.94312	124.688972	2065.8058230622	0.151930645526141	0.0504692095007796	0.00070309554917567	0.00492741426240483	137.833007333333	no sig	-
ENSG00000092445.12	TYRO3	13.2007256666667	15.4768383333333	1076.5940658404	-0.153704771591913	0.0512609362827709	0.00070450960412448	0.00493480387330074	11.656018	no sig	-
ENSG00000180376.17	CCDC66	27.741526	25.490466	1457.30173589396	0.143000064863411	0.0467007733421644	0.00070659365066945	0.00494687656861543	23.996732	no sig	-
ENSG00000197043.15	ANXA6	55.4297763333333	60.830529	2995.08849300356	-0.084075603119832	0.0255571437932871	0.00070757464223267	0.00495121837874388	60.2260183333333	no sig	-
ENSG00000143387.14	CTSK	2.42863933333333	1.688965	95.2931810966334	0.300989141650966	0.171786101811927	0.00070838043926861	0.00495203687386402	1.241152	no sig	-
ENSG00000179456.12	ZBTB18	37.4269023333333	43.5567903333333	1324.17666453754	-0.147197961878669	0.0484698419121411	0.00070841337876367	0.00495203687386402	44.1815766666667	no sig	-
ENSG00000134056.12	MRPS36	76.7019213333333	92.492624	704.336694896811	-0.175839730458095	0.0619608694359473	0.00070911454276275	0.00495441433594221	90.3267366666667	no sig	-
ENSG00000145777.15	TSLP	2.13924033333333	3.39656466666667	39.4672871943105	-0.310762529600107	0.188393576561629	0.00071273492958807	0.00497685361197125	1.826521	no sig	-
ENSG00000146587.18	RBAK	17.2224596666667	14.8455313333333	1196.80662190865	0.194416261007589	0.0725157813038501	0.00071305161063514	0.00497685361197125	11.979282	no sig	-
ENSG00000168438.15	CDC40	32.9969696666667	37.7607986666667	1604.39908961707	-0.130947542639648	0.0419534241385826	0.00071587059157524	0.00499398894641361	44.1619713333333	no sig	-
ENSG00000163444.12	TMEM183A	75.6609866666667	84.8940953333333	2803.33971565794	-0.110225778770212	0.034361960213025	0.00071771084565666	0.00500174109908619	90.372746	no sig	-
ENSG00000185222.10	TCEAL9	246.218548	280.281717333333	1855.89317053655	-0.125675476161965	0.0399575928721532	0.00071754951496459	0.00500174109908619	229.338310666667	no sig	-
ENSG00000138346.15	DNA2	45.3872796666667	42.984731	2087.92874486151	0.112704474991337	0.0352489765187622	0.00072081199414865	0.00501878939951988	40.1444673333333	no sig	-
ENSG00000146072.6	TNFRSF21	11.0778683333333	12.9160846666667	457.287520885113	-0.149260942095972	0.0494413819295007	0.00072088863915272	0.00501878939951988	9.947515	no sig	-
ENSG00000198712.1	MT-CO2	11183.9886126667	12915.4025293333	79426.4239390147	-0.139341964417775	0.0453146042140776	0.00072340360786877	0.00503374457767513	11035.1415886667	no sig	-
ENSG00000131374.15	TBC1D5	17.406633	20.4943923333333	1417.9624874652	-0.156427638468045	0.0526410257060229	0.00072485536195901	0.00503873620911932	12.6212256666667	no sig	-
ENSG00000170961.7	HAS2	0.427045333333333	0.837086333333333	17.644562519489	-0.334655930117327	0.278727468030581	0.00072460663525044	0.00503873620911932	0.677480333333333	no sig	-
ENSG00000167193.8	CRK	76.2052653333333	83.756686	3047.1044357459	-0.0859270956143131	0.0262182326615533	0.00072722780955186	0.00505266835578263	79.569436	no sig	-
ENSG00000179933.6	C14orf119	60.2317703333333	72.9642153333333	889.269559315198	-0.180019996181279	0.0644031548253002	0.00072840770067528	0.0050557463169784	75.1685476666667	no sig	-
ENSG00000182923.20	CEP63	17.3088016666667	15.4615926666667	759.647817669712	0.167406348244254	0.0578612078654561	0.00072819032478418	0.0050557463169784	12.8809516666667	no sig	-
ENSG00000137338.6	PGBD1	14.114	12.372564	567.565633713618	0.181370657402763	0.0651563300645765	0.00072955632419969	0.0050608437558474	11.51823	no sig	-
ENSG00000185591.10	SP1	39.504234	45.7858506666667	3139.64958494787	-0.143057251546373	0.0468793526148528	0.00072987974003949	0.0050608437558474	44.172368	no sig	-
ENSG00000161533.12	ACOX1	14.173049	12.9574643333333	846.929530265783	0.148909833478535	0.0493606183804015	0.00073076212480238	0.00506440296794862	12.0782573333333	no sig	-
ENSG00000280987.4	MATR3	103.518903666667	124.539776	5786.49920228416	-0.174442717031121	0.0614782050035669	0.00073313581418949	0.00507828856249785	130.984158333333	no sig	-
ENSG00000070366.14	SMG6	11.477471	10.7960866666667	1558.45484440365	0.120786419940439	0.0382269550260661	0.00073415886123392	0.00508280922999591	12.2273326666667	no sig	-
ENSG00000173890.17	GPR160	15.7188333333333	20.161728	207.115164465199	-0.21895111167277	0.0894215846700345	0.00073497930718848	0.00508592337531036	12.0389236666667	no sig	-
ENSG00000141101.13	NOB1	97.735826	94.057969	2451.23584121404	0.0949152667344171	0.0292138033115949	0.00073846375012477	0.00510745946532874	90.174179	no sig	-
ENSG00000183963.19	SMTN	35.343171	33.6257036666667	2296.58450029598	0.108263063768244	0.033774776306812	0.00074094486385072	0.00512203799584867	29.6242503333333	no sig	-
ENSG00000153214.11	TMEM87B	7.045657	8.61985833333333	369.356490112605	-0.185997945216369	0.0679052168913459	0.00074205807026918	0.00512715047343086	6.69397833333333	no sig	-
ENSG00000075975.17	MKRN2	51.744135	48.0770443333333	1832.64405767821	0.132464563511073	0.0426963950682776	0.0007429906071618	0.00513101012152705	48.4756353333333	no sig	-
ENSG00000092964.18	DPYSL2	14.750325	17.1238543333333	781.46709152642	-0.143628481887412	0.0472392403034022	0.00074850530889693	0.00516649388766785	15.2086986666667	no sig	-
ENSG00000067248.11	DHX29	29.6720286666667	27.8601473333333	1907.48544095349	0.122132269702999	0.0388030416499116	0.00075020274065055	0.00517300603377229	21.7331086666667	no sig	-
ENSG00000163349.22	HIPK1	36.6095643333333	42.404834	2915.88991295623	-0.142469065175064	0.0467670093670888	0.00075017488541748	0.00517300603377229	34.439957	no sig	-
ENSG00000162695.12	SLC30A7	20.7080266666667	24.2046583333333	1200.76812120387	-0.15070822425158	0.0502885808044863	0.00075126212310944	0.00517770911768346	16.5240513333333	no sig	-
ENSG00000130783.14	CCDC62	1.11583333333333	0.743656666666667	92.0387970383634	0.308936280580102	0.189767602952874	0.00075376927476813	0.00518977520741009	0.612634666666667	no sig	-
ENSG00000172673.12	THEMIS	0.0452613333333333	0	30.1569160953209	0.226113753051125	0.734773050123384	0.00075343969068484	0.00518977520741009	0	no sig	-
ENSG00000241484.10	ARHGAP8	17.771629	21.0956463333333	504.684833398223	-0.162672735618487	0.0558022932398978	0.00075565296561658	0.00520013540330529	17.7955633333333	no sig	-
ENSG00000101391.21	CDK5RAP1	26.6473683333333	24.1841366666667	1132.45388013628	0.153864098951749	0.0518005008920101	0.00076650715356708	0.00527218604573813	32.8554726666667	no sig	-
ENSG00000136732.16	GYPC	1.476143	2.68338233333333	30.5103410678551	-0.325773786601959	0.244665164940121	0.00076989757553912	0.00529285297171736	2.255358	no sig	-
ENSG00000101057.16	MYBL2	95.1968553333333	91.2264636666667	6368.9771487003	0.0995069537148992	0.0308741330446001	0.0007704583177583	0.00529345003576013	136.380610333333	no sig	-
ENSG00000138078.16	PREPL	55.2518986666667	61.7648403333333	3038.89300941649	-0.106241390960629	0.0331911776562977	0.00077075595186188	0.00529345003576013	63.6648733333333	no sig	-
ENSG00000185088.14	RPS27L	88.6185693333333	115.406469	759.927237232912	-0.226952362503389	0.0963362105465164	0.0007716423300078	0.00529688646941826	143.087756666667	no sig	-
[truncated: 11,723 more rows]
