# Supplementary material for: The helicase domain of human Dicer prevents RNAi-independent activation of antiviral and inflammatory pathways
Source: EMBO J. 2024 Jan 29;43(5):7. doi: 10.1038/s44318-024-00035-2 (PMC10907635; doi:10.1038/s44318-024-00035-2)
Supplement: Supplementary file 10 — Source Data of EV and Appendix figures [file 44318_2024_35_MOESM10_ESM.zip › EMBOJ-2023-115792R2_SourceData_EV+Appendix/Appendix figure S3/Appendix_FigS3A/IPAGO-N1-SINV-Rep3-2mmMax-onlyViral-stats.txt]

ReadName	ReadFirstBase	ReadLength	Ref	Strand	Mismatch	AlignmentNb	AlignmentType	MismatchNb
K00201:573:HTMWWBBXY:4:1101:12743:1314	T	21	SINV-GFP	+	1:C>N	1	onlyViral	1
K00201:573:HTMWWBBXY:4:1101:1387:1437	T	20	SINV-GFP	+	-	1	onlyViral	0
K00201:573:HTMWWBBXY:4:1101:14783:1508	A	32	SINV-GFP	+	-	1	onlyViral	0
K00201:573:HTMWWBBXY:4:1101:9313:1560	A	20	SINV-GFP	+	-	1	onlyViral	0
K00201:573:HTMWWBBXY:4:1101:12347:1578	T	20	SINV-GFP	+	-	1	onlyViral	0
K00201:573:HTMWWBBXY:4:1101:19948:1595	T	21	SINV-GFP	-	20:T>G	1	onlyViral	1
K00201:573:HTMWWBBXY:4:1101:9709:1683	T	23	SINV-GFP	+	-	1	onlyViral	0
K00201:573:HTMWWBBXY:4:1101:17848:1683	T	20	SINV-GFP	+	-	1	onlyViral	0
K00201:573:HTMWWBBXY:4:1101:26453:1683	T	20	SINV-GFP	+	3:G>T	1	onlyViral	1
K00201:573:HTMWWBBXY:4:1101:30157:1806	A	21	SINV-GFP	+	-	1	onlyViral	0
K00201:573:HTMWWBBXY:4:1101:14803:1859	A	25	SINV-GFP	+	-	1	onlyViral	0
K00201:573:HTMWWBBXY:4:1101:6340:1894	C	23	SINV-GFP	+	-	1	onlyViral	0
K00201:573:HTMWWBBXY:4:1101:17289:2017	T	22	SINV-GFP	+	-	1	onlyViral	0
K00201:573:HTMWWBBXY:4:1101:31365:2070	T	20	SINV-GFP	+	-	1	onlyViral	0
K00201:573:HTMWWBBXY:4:1101:3102:2088	T	24	SINV-GFP	+	23:G>T	1	onlyViral	1
K00201:573:HTMWWBBXY:4:1101:8014:2123	T	20	SINV-GFP	+	12:G>T	1	onlyViral	1
K00201:573:HTMWWBBXY:4:1101:11495:2141	A	21	SINV-GFP	+	19:A>T,20:A>T	1	onlyViral	2
K00201:573:HTMWWBBXY:4:1101:6076:2176	C	22	SINV-GFP	-	-	1	onlyViral	0
K00201:573:HTMWWBBXY:4:1101:20770:2281	A	21	SINV-GFP	+	20:A>T	1	onlyViral	1
K00201:573:HTMWWBBXY:4:1101:12905:2369	T	22	SINV-GFP	+	21:A>T	1	onlyViral	1
K00201:573:HTMWWBBXY:4:1101:9952:2527	T	23	SINV-GFP	+	-	1	onlyViral	0
K00201:573:HTMWWBBXY:4:1101:23805:2545	A	21	SINV-GFP	-	-	1	onlyViral	0
K00201:573:HTMWWBBXY:4:1101:30929:2615	T	28	SINV-GFP	+	-	1	onlyViral	0
K00201:573:HTMWWBBXY:4:1101:30543:2686	T	21	SINV-GFP	+	-	1	onlyViral	0
K00201:573:HTMWWBBXY:4:1101:3315:2703	T	22	SINV-GFP	+	-	1	onlyViral	0
K00201:573:HTMWWBBXY:4:1101:2229:2756	T	25	SINV-GFP	+	-	1	onlyViral	0
K00201:573:HTMWWBBXY:4:1101:15666:2826	C	20	SINV-GFP	+	-	1	onlyViral	0
K00201:573:HTMWWBBXY:4:1101:26534:2844	T	22	SINV-GFP	-	-	1	onlyViral	0
K00201:573:HTMWWBBXY:4:1101:1235:2861	A	22	SINV-GFP	+	-	1	onlyViral	0
K00201:573:HTMWWBBXY:4:1101:5386:2879	C	21	SINV-GFP	-	-	1	onlyViral	0
K00201:573:HTMWWBBXY:4:1101:20892:2914	A	22	SINV-GFP	+	-	1	onlyViral	0
K00201:573:HTMWWBBXY:4:1101:24048:3072	C	20	SINV-GFP	+	-	1	onlyViral	0
K00201:573:HTMWWBBXY:4:1101:15544:3108	A	24	SINV-GFP	+	-	1	onlyViral	0
K00201:573:HTMWWBBXY:4:1101:27864:3108	C	26	SINV-GFP	+	-	1	onlyViral	0
K00201:573:HTMWWBBXY:4:1101:9414:3143	A	21	SINV-GFP	+	-	1	onlyViral	0
K00201:573:HTMWWBBXY:4:1101:4990:3248	T	20	SINV-GFP	+	-	1	onlyViral	0
K00201:573:HTMWWBBXY:4:1101:18294:3301	T	21	SINV-GFP	+	-	1	onlyViral	0
K00201:573:HTMWWBBXY:4:1101:10307:3354	A	22	SINV-GFP	+	17:A>G	1	onlyViral	1
K00201:573:HTMWWBBXY:4:1101:29214:3407	C	22	SINV-GFP	+	-	1	onlyViral	0
K00201:573:HTMWWBBXY:4:1101:15879:3547	T	21	SINV-GFP	+	-	1	onlyViral	0
K00201:573:HTMWWBBXY:4:1101:15422:3565	A	22	SINV-GFP	+	-	1	onlyViral	0
K00201:573:HTMWWBBXY:4:1101:22029:3582	A	22	SINV-GFP	+	-	1	onlyViral	0
K00201:573:HTMWWBBXY:4:1101:21450:3635	T	22	SINV-GFP	-	-	1	onlyViral	0
K00201:573:HTMWWBBXY:4:1101:6492:3705	A	23	SINV-GFP	+	-	1	onlyViral	0
K00201:573:HTMWWBBXY:4:1101:26940:3723	A	23	SINV-GFP	+	-	1	onlyViral	0
K00201:573:HTMWWBBXY:4:1101:20415:3741	T	22	SINV-GFP	-	-	1	onlyViral	0
K00201:573:HTMWWBBXY:4:1101:30645:3741	T	27	SINV-GFP	+	-	1	onlyViral	0
K00201:573:HTMWWBBXY:4:1101:14438:3793	T	21	SINV-GFP	+	-	1	onlyViral	0
K00201:573:HTMWWBBXY:4:1101:24708:3793	C	22	SINV-GFP	+	19:A>T,21:C>T	1	onlyViral	2
K00201:573:HTMWWBBXY:4:1101:12855:3864	T	32	SINV-GFP	+	-	1	onlyViral	0
K00201:573:HTMWWBBXY:4:1101:11485:3881	T	23	SINV-GFP	-	22:C>A	1	onlyViral	1
K00201:573:HTMWWBBXY:4:1101:22181:3916	T	21	SINV-GFP	+	20:A>T	1	onlyViral	1
K00201:573:HTMWWBBXY:4:1101:17289:3987	T	21	SINV-GFP	+	-	1	onlyViral	0
K00201:573:HTMWWBBXY:4:1101:24860:4022	A	21	SINV-GFP	+	-	1	onlyViral	0
K00201:573:HTMWWBBXY:4:1101:12581:4057	A	22	SINV-GFP	+	-	1	onlyViral	0
K00201:573:HTMWWBBXY:4:1101:19380:4092	A	26	SINV-GFP	+	-	1	onlyViral	0
K00201:573:HTMWWBBXY:4:1101:27844:4127	T	21	SINV-GFP	+	20:A>T	1	onlyViral	1
K00201:573:HTMWWBBXY:4:1101:7862:4145	C	21	SINV-GFP	+	-	1	onlyViral	0
K00201:573:HTMWWBBXY:4:1101:21805:4180	T	28	SINV-GFP	+	-	1	onlyViral	0
K00201:573:HTMWWBBXY:4:1101:15970:4198	T	25	SINV-GFP	+	-	1	onlyViral	0
K00201:573:HTMWWBBXY:4:1101:25469:4198	T	20	SINV-GFP	+	-	1	onlyViral	0
K00201:573:HTMWWBBXY:4:1101:28625:4215	T	24	SINV-GFP	+	-	1	onlyViral	0
K00201:573:HTMWWBBXY:4:1101:7162:4338	A	22	SINV-GFP	+	-	1	onlyViral	0
K00201:573:HTMWWBBXY:4:1101:21501:4391	T	24	SINV-GFP	+	-	1	onlyViral	0
K00201:573:HTMWWBBXY:4:1101:15514:4497	T	22	SINV-GFP	-	-	1	onlyViral	0
K00201:573:HTMWWBBXY:4:1101:25215:4532	T	24	SINV-GFP	+	-	1	onlyViral	0
K00201:573:HTMWWBBXY:4:1101:11972:4620	A	23	SINV-GFP	+	-	1	onlyViral	0
K00201:573:HTMWWBBXY:4:1101:18385:4620	A	22	SINV-GFP	+	-	1	onlyViral	0
K00201:573:HTMWWBBXY:4:1101:6167:4690	T	20	SINV-GFP	-	-	1	onlyViral	0
K00201:573:HTMWWBBXY:4:1101:11140:4760	A	25	SINV-GFP	+	-	1	onlyViral	0
K00201:573:HTMWWBBXY:4:1101:8389:5059	C	26	SINV-GFP	+	25:A>T	1	onlyViral	1
K00201:573:HTMWWBBXY:4:1101:17005:5183	T	20	SINV-GFP	+	-	1	onlyViral	0
K00201:573:HTMWWBBXY:4:1101:2057:5270	A	22	SINV-GFP	+	21:T>G	1	onlyViral	1
K00201:573:HTMWWBBXY:4:1101:4909:5323	C	21	SINV-GFP	+	-	1	onlyViral	0
K00201:573:HTMWWBBXY:4:1101:16122:5446	C	23	SINV-GFP	+	-	1	onlyViral	0
K00201:573:HTMWWBBXY:4:1101:30218:5464	A	21	SINV-GFP	+	-	1	onlyViral	0
K00201:573:HTMWWBBXY:4:1101:23287:5552	C	22	SINV-GFP	+	-	1	onlyViral	0
K00201:573:HTMWWBBXY:4:1101:13859:5605	T	20	SINV-GFP	+	-	1	onlyViral	0
K00201:573:HTMWWBBXY:4:1101:10764:5622	T	29	SINV-GFP	+	-	1	onlyViral	0
K00201:573:HTMWWBBXY:4:1101:2564:5939	T	21	SINV-GFP	+	-	1	onlyViral	0
K00201:573:HTMWWBBXY:4:1101:10033:5939	T	21	SINV-GFP	+	-	1	onlyViral	0
K00201:573:HTMWWBBXY:4:1101:8044:6044	A	22	SINV-GFP	+	-	1	onlyViral	0
K00201:573:HTMWWBBXY:4:1101:4553:6150	A	25	SINV-GFP	+	-	1	onlyViral	0
K00201:573:HTMWWBBXY:4:1101:23206:6150	C	27	SINV-GFP	+	-	1	onlyViral	0
K00201:573:HTMWWBBXY:4:1101:3731:6167	T	21	SINV-GFP	+	-	1	onlyViral	0
K00201:573:HTMWWBBXY:4:1101:28300:6185	A	29	SINV-GFP	+	-	1	onlyViral	0
K00201:573:HTMWWBBXY:4:1101:30888:6273	C	22	SINV-GFP	-	-	1	onlyViral	0
K00201:573:HTMWWBBXY:4:1101:1753:6396	C	25	SINV-GFP	+	-	1	onlyViral	0
K00201:573:HTMWWBBXY:4:1101:21014:6607	A	22	SINV-GFP	+	-	1	onlyViral	0
K00201:573:HTMWWBBXY:4:1101:11911:6660	T	22	SINV-GFP	-	-	1	onlyViral	0
K00201:573:HTMWWBBXY:4:1101:28371:6660	T	23	SINV-GFP	+	-	1	onlyViral	0
K00201:573:HTMWWBBXY:4:1101:18436:6853	A	20	SINV-GFP	+	-	1	onlyViral	0
K00201:573:HTMWWBBXY:4:1101:19948:6941	T	22	SINV-GFP	+	21:G>A	1	onlyViral	1
K00201:573:HTMWWBBXY:4:1101:20912:6958	A	29	SINV-GFP	+	-	1	onlyViral	0
K00201:573:HTMWWBBXY:4:1101:15240:6976	T	22	SINV-GFP	+	-	1	onlyViral	0
K00201:573:HTMWWBBXY:4:1101:16914:6994	T	21	SINV-GFP	+	-	1	onlyViral	0
K00201:573:HTMWWBBXY:4:1101:11698:7029	A	22	SINV-GFP	+	-	1	onlyViral	0
K00201:573:HTMWWBBXY:4:1101:13585:7029	T	23	SINV-GFP	+	-	1	onlyViral	0
K00201:573:HTMWWBBXY:4:1101:30046:7099	T	18	SINV-GFP	+	-	1	onlyViral	0
K00201:573:HTMWWBBXY:4:1101:2960:7152	T	21	SINV-GFP	+	20:A>T	1	onlyViral	1
K00201:573:HTMWWBBXY:4:1101:17279:7275	C	22	SINV-GFP	+	-	1	onlyViral	0
K00201:573:HTMWWBBXY:4:1101:11667:7328	T	21	SINV-GFP	+	-	1	onlyViral	0
K00201:573:HTMWWBBXY:4:1101:13301:7345	A	27	SINV-GFP	+	-	1	onlyViral	0
K00201:573:HTMWWBBXY:4:1101:15919:7556	C	22	SINV-GFP	+	-	1	onlyViral	0
K00201:573:HTMWWBBXY:4:1101:9800:7644	A	22	SINV-GFP	+	-	1	onlyViral	0
K00201:573:HTMWWBBXY:4:1101:30076:7644	A	20	SINV-GFP	+	-	1	onlyViral	0
K00201:573:HTMWWBBXY:4:1101:8349:7662	A	22	SINV-GFP	+	-	1	onlyViral	0
K00201:573:HTMWWBBXY:4:1101:25317:7662	T	25	SINV-GFP	+	-	1	onlyViral	0
K00201:573:HTMWWBBXY:4:1101:3194:7732	A	18	SINV-GFP	+	-	1	onlyViral	0
K00201:573:HTMWWBBXY:4:1101:3001:7785	T	20	SINV-GFP	+	-	1	onlyViral	0
K00201:573:HTMWWBBXY:4:1101:18294:7802	T	22	SINV-GFP	-	-	1	onlyViral	0
K00201:573:HTMWWBBXY:4:1101:31446:7838	C	21	SINV-GFP	+	14:A>G	1	onlyViral	1
K00201:573:HTMWWBBXY:4:1101:16488:7943	A	27	SINV-GFP	+	-	1	onlyViral	0
K00201:573:HTMWWBBXY:4:1101:30868:7996	T	21	SINV-GFP	+	20:A>T	1	onlyViral	1
K00201:573:HTMWWBBXY:4:1101:7192:8013	A	28	SINV-GFP	+	-	1	onlyViral	0
K00201:573:HTMWWBBXY:4:1101:29437:8049	A	25	SINV-GFP	+	-	1	onlyViral	0
K00201:573:HTMWWBBXY:4:1101:6603:8119	T	30	SINV-GFP	+	-	1	onlyViral	0
K00201:573:HTMWWBBXY:4:1101:31324:8154	T	26	SINV-GFP	+	25:C>T	1	onlyViral	1
K00201:573:HTMWWBBXY:4:1101:14478:8224	A	24	SINV-GFP	-	22:A>T,23:A>T	1	onlyViral	2
K00201:573:HTMWWBBXY:4:1101:15351:8224	T	23	SINV-GFP	+	-	1	onlyViral	0
K00201:573:HTMWWBBXY:4:1101:9069:8277	T	21	SINV-GFP	+	-	1	onlyViral	0
K00201:573:HTMWWBBXY:4:1101:22729:8277	T	22	SINV-GFP	+	-	1	onlyViral	0
K00201:573:HTMWWBBXY:4:1101:14560:8330	A	27	SINV-GFP	+	-	1	onlyViral	0
K00201:573:HTMWWBBXY:4:1101:15514:8330	C	22	SINV-GFP	+	-	1	onlyViral	0
K00201:573:HTMWWBBXY:4:1101:15442:8523	T	21	SINV-GFP	+	-	1	onlyViral	0
K00201:573:HTMWWBBXY:4:1101:3011:8576	A	22	SINV-GFP	+	-	1	onlyViral	0
K00201:573:HTMWWBBXY:4:1101:23155:8629	T	21	SINV-GFP	+	20:A>T	1	onlyViral	1
K00201:573:HTMWWBBXY:4:1101:10724:8682	G	22	SINV-GFP	+	-	1	onlyViral	0
K00201:573:HTMWWBBXY:4:1101:6431:8910	T	30	SINV-GFP	+	-	1	onlyViral	0
K00201:573:HTMWWBBXY:4:1101:10165:9051	A	22	SINV-GFP	+	-	1	onlyViral	0
K00201:573:HTMWWBBXY:4:1101:17655:9051	G	32	SINV-GFP	+	30:A>C	1	onlyViral	1
K00201:573:HTMWWBBXY:4:1101:5396:9156	A	25	SINV-GFP	+	-	1	onlyViral	0
K00201:573:HTMWWBBXY:4:1101:12571:9174	T	26	SINV-GFP	+	-	1	onlyViral	0
K00201:573:HTMWWBBXY:4:1101:13291:9192	G	26	SINV-GFP	+	-	1	onlyViral	0
K00201:573:HTMWWBBXY:4:1101:14610:9192	A	22	SINV-GFP	+	19:A>T	1	onlyViral	1
K00201:573:HTMWWBBXY:4:1101:30685:9227	T	21	SINV-GFP	-	20:T>A	1	onlyViral	1
K00201:573:HTMWWBBXY:4:1101:5558:9262	C	22	SINV-GFP	+	-	1	onlyViral	0
K00201:573:HTMWWBBXY:4:1101:9628:9420	A	20	SINV-GFP	+	-	1	onlyViral	0
K00201:573:HTMWWBBXY:4:1101:30665:9438	T	22	SINV-GFP	+	-	1	onlyViral	0
K00201:573:HTMWWBBXY:4:1101:9861:9473	A	22	SINV-GFP	+	-	1	onlyViral	0
K00201:573:HTMWWBBXY:4:1101:1884:9543	A	29	SINV-GFP	+	-	1	onlyViral	0
K00201:573:HTMWWBBXY:4:1101:9688:9596	A	21	SINV-GFP	+	-	1	onlyViral	0
K00201:573:HTMWWBBXY:4:1101:21714:9684	T	21	SINV-GFP	+	-	1	onlyViral	0
K00201:573:HTMWWBBXY:4:1101:19806:9719	A	22	SINV-GFP	-	-	1	onlyViral	0
K00201:573:HTMWWBBXY:4:1101:14468:9754	T	20	SINV-GFP	+	-	1	onlyViral	0
K00201:573:HTMWWBBXY:4:1101:30117:9754	C	22	SINV-GFP	+	-	1	onlyViral	0
K00201:573:HTMWWBBXY:4:1101:23033:9825	A	23	SINV-GFP	+	-	1	onlyViral	0
K00201:573:HTMWWBBXY:4:1101:19258:9860	A	28	SINV-GFP	+	-	1	onlyViral	0
K00201:573:HTMWWBBXY:4:1101:9952:10018	A	26	SINV-GFP	+	-	1	onlyViral	0
K00201:573:HTMWWBBXY:4:1101:10206:10036	T	21	SINV-GFP	-	-	1	onlyViral	0
K00201:573:HTMWWBBXY:4:1101:23845:10036	C	22	SINV-GFP	-	21:A>G	1	onlyViral	1
K00201:573:HTMWWBBXY:4:1101:28544:10088	A	24	SINV-GFP	+	-	1	onlyViral	0
K00201:573:HTMWWBBXY:4:1101:11606:10141	A	21	SINV-GFP	+	20:G>C	1	onlyViral	1
K00201:573:HTMWWBBXY:4:1101:2483:10159	C	20	SINV-GFP	+	0:T>C	1	onlyViral	1
K00201:573:HTMWWBBXY:4:1101:17959:10247	G	24	SINV-GFP	+	-	1	onlyViral	0
K00201:573:HTMWWBBXY:4:1101:5406:10299	C	24	SINV-GFP	+	-	1	onlyViral	0
K00201:573:HTMWWBBXY:4:1101:15899:10299	A	23	SINV-GFP	+	-	1	onlyViral	0
K00201:573:HTMWWBBXY:4:1101:20517:10352	T	24	SINV-GFP	-	16:T>C,17:T>C	1	onlyViral	2
K00201:573:HTMWWBBXY:4:1101:10916:10422	T	22	SINV-GFP	-	-	1	onlyViral	0
K00201:573:HTMWWBBXY:4:1101:21481:10475	T	23	SINV-GFP	+	-	1	onlyViral	0
K00201:573:HTMWWBBXY:4:1101:12550:10581	T	20	SINV-GFP	+	-	1	onlyViral	0
K00201:573:HTMWWBBXY:4:1101:15595:10581	T	20	SINV-GFP	+	-	1	onlyViral	0
K00201:573:HTMWWBBXY:4:1101:12926:10598	T	26	SINV-GFP	+	-	1	onlyViral	0
K00201:573:HTMWWBBXY:4:1101:9770:10721	T	21	SINV-GFP	+	-	1	onlyViral	0
K00201:573:HTMWWBBXY:4:1101:23805:10739	T	30	SINV-GFP	+	-	1	onlyViral	0
K00201:573:HTMWWBBXY:4:1101:20577:10950	C	23	SINV-GFP	+	-	1	onlyViral	0
K00201:573:HTMWWBBXY:4:1101:2656:11126	G	22	SINV-GFP	+	-	1	onlyViral	0
K00201:573:HTMWWBBXY:4:1101:26677:11143	A	24	SINV-GFP	+	-	1	onlyViral	0
K00201:573:HTMWWBBXY:4:1101:8927:11442	T	21	SINV-GFP	+	-	1	onlyViral	0
K00201:573:HTMWWBBXY:4:1101:24190:11442	T	21	SINV-GFP	+	-	1	onlyViral	0
K00201:573:HTMWWBBXY:4:1101:20161:11460	T	23	SINV-GFP	+	-	1	onlyViral	0
K00201:573:HTMWWBBXY:4:1101:7476:11495	T	19	SINV-GFP	+	-	1	onlyViral	0
K00201:573:HTMWWBBXY:4:1101:16407:11495	G	30	SINV-GFP	+	29:G>T	1	onlyViral	1
K00201:573:HTMWWBBXY:4:1101:20912:11495	T	19	SINV-GFP	+	-	1	onlyViral	0
K00201:573:HTMWWBBXY:4:1101:31527:11495	T	21	SINV-GFP	+	-	1	onlyViral	0
K00201:573:HTMWWBBXY:4:1101:2595:11513	A	22	SINV-GFP	+	-	1	onlyViral	0
K00201:573:HTMWWBBXY:4:1101:11424:11513	A	22	SINV-GFP	+	-	1	onlyViral	0
K00201:573:HTMWWBBXY:4:1101:21075:11530	A	21	SINV-GFP	-	-	1	onlyViral	0
K00201:573:HTMWWBBXY:4:1101:3589:11548	T	21	SINV-GFP	+	-	1	onlyViral	0
K00201:573:HTMWWBBXY:4:1101:23368:11706	C	20	SINV-GFP	+	-	1	onlyViral	0
K00201:573:HTMWWBBXY:4:1101:8806:11759	A	24	SINV-GFP	+	-	1	onlyViral	0
K00201:573:HTMWWBBXY:4:1101:21734:11759	A	22	SINV-GFP	+	-	1	onlyViral	0
K00201:573:HTMWWBBXY:4:1101:26737:11847	T	22	SINV-GFP	+	-	1	onlyViral	0
K00201:573:HTMWWBBXY:4:1101:3691:11899	T	22	SINV-GFP	-	-	1	onlyViral	0
K00201:573:HTMWWBBXY:4:1101:23287:12058	A	28	SINV-GFP	+	-	1	onlyViral	0
K00201:573:HTMWWBBXY:4:1101:12885:12075	A	22	SINV-GFP	+	-	1	onlyViral	0
K00201:573:HTMWWBBXY:4:1101:27417:12146	A	22	SINV-GFP	+	-	1	onlyViral	0
K00201:573:HTMWWBBXY:4:1101:11972:12251	C	20	SINV-GFP	+	-	1	onlyViral	0
K00201:573:HTMWWBBXY:4:1101:20912:12445	G	23	SINV-GFP	+	22:C>T	1	onlyViral	1
K00201:573:HTMWWBBXY:4:1101:31274:12532	A	22	SINV-GFP	+	-	1	onlyViral	0
K00201:573:HTMWWBBXY:4:1101:20517:12638	A	23	SINV-GFP	+	-	1	onlyViral	0
K00201:573:HTMWWBBXY:4:1101:20344:12691	A	22	SINV-GFP	+	-	1	onlyViral	0
K00201:573:HTMWWBBXY:4:1101:19360:12743	A	22	SINV-GFP	+	-	1	onlyViral	0
K00201:573:HTMWWBBXY:4:1101:7517:12761	T	21	SINV-GFP	+	-	1	onlyViral	0
K00201:573:HTMWWBBXY:4:1101:28970:12796	T	22	SINV-GFP	+	-	1	onlyViral	0
K00201:573:HTMWWBBXY:4:1101:15585:12919	A	32	SINV-GFP	+	-	1	onlyViral	0
K00201:573:HTMWWBBXY:4:1101:16843:12919	A	22	SINV-GFP	+	-	1	onlyViral	0
K00201:573:HTMWWBBXY:4:1101:30513:13007	C	24	SINV-GFP	+	-	1	onlyViral	0
K00201:573:HTMWWBBXY:4:1101:2605:13042	A	22	SINV-GFP	+	-	1	onlyViral	0
K00201:573:HTMWWBBXY:4:1101:6045:13095	A	31	SINV-GFP	+	-	1	onlyViral	0
K00201:573:HTMWWBBXY:4:1101:12266:13183	T	21	SINV-GFP	+	-	1	onlyViral	0
K00201:573:HTMWWBBXY:4:1101:8389:13218	T	21	SINV-GFP	-	20:C>A	1	onlyViral	1
K00201:573:HTMWWBBXY:4:1101:20486:13253	T	23	SINV-GFP	+	-	1	onlyViral	0
K00201:573:HTMWWBBXY:4:1101:25611:13341	A	24	SINV-GFP	+	-	1	onlyViral	0
K00201:573:HTMWWBBXY:4:1101:21227:13377	T	21	SINV-GFP	+	20:A>T	1	onlyViral	1
K00201:573:HTMWWBBXY:4:1101:23003:13535	G	20	SINV-GFP	+	-	1	onlyViral	0
K00201:573:HTMWWBBXY:4:1101:19218:13693	C	23	SINV-GFP	-	0:C>G	1	onlyViral	1
K00201:573:HTMWWBBXY:4:1101:19055:13799	A	24	SINV-GFP	+	-	1	onlyViral	0
K00201:573:HTMWWBBXY:4:1101:13271:13834	T	22	SINV-GFP	-	-	1	onlyViral	0
K00201:573:HTMWWBBXY:4:1101:5467:13851	A	21	SINV-GFP	+	-	1	onlyViral	0
K00201:573:HTMWWBBXY:4:1101:17827:13922	T	20	SINV-GFP	+	-	1	onlyViral	0
K00201:573:HTMWWBBXY:4:1101:9414:13939	A	22	SINV-GFP	+	-	1	onlyViral	0
K00201:573:HTMWWBBXY:4:1101:24190:14080	A	22	SINV-GFP	-	-	1	onlyViral	0
K00201:573:HTMWWBBXY:4:1101:31639:14115	T	24	SINV-GFP	+	23:C>T	1	onlyViral	1
K00201:573:HTMWWBBXY:4:1101:19045:14168	A	24	SINV-GFP	+	-	1	onlyViral	0
K00201:573:HTMWWBBXY:4:1101:17208:14256	A	24	SINV-GFP	+	-	1	onlyViral	0
K00201:573:HTMWWBBXY:4:1101:17229:14291	A	24	SINV-GFP	+	-	1	onlyViral	0
K00201:573:HTMWWBBXY:4:1101:7659:14344	A	22	SINV-GFP	-	9:A>C	1	onlyViral	1
K00201:573:HTMWWBBXY:4:1101:17259:14379	T	20	SINV-GFP	+	-	1	onlyViral	0
K00201:573:HTMWWBBXY:4:1101:25804:14379	A	22	SINV-GFP	+	-	1	onlyViral	0
K00201:573:HTMWWBBXY:4:1101:25692:14467	A	22	SINV-GFP	+	-	1	onlyViral	0
K00201:573:HTMWWBBXY:4:1101:26626:14467	T	21	SINV-GFP	+	-	1	onlyViral	0
K00201:573:HTMWWBBXY:4:1101:31355:14537	A	24	SINV-GFP	+	-	1	onlyViral	0
K00201:573:HTMWWBBXY:4:1101:20344:14555	A	23	SINV-GFP	+	-	1	onlyViral	0
K00201:573:HTMWWBBXY:4:1101:26697:14555	A	22	SINV-GFP	+	-	1	onlyViral	0
K00201:573:HTMWWBBXY:4:1101:27062:14555	C	21	SINV-GFP	+	-	1	onlyViral	0
K00201:573:HTMWWBBXY:4:1101:15960:14590	A	22	SINV-GFP	+	-	1	onlyViral	0
K00201:573:HTMWWBBXY:4:1101:2727:14695	A	32	SINV-GFP	+	-	1	onlyViral	0
K00201:573:HTMWWBBXY:4:1101:31446:14695	T	23	SINV-GFP	-	-	1	onlyViral	0
K00201:573:HTMWWBBXY:4:1101:10064:14818	T	22	SINV-GFP	+	-	1	onlyViral	0
K00201:573:HTMWWBBXY:4:1101:11880:14836	A	22	SINV-GFP	+	-	1	onlyViral	0
K00201:573:HTMWWBBXY:4:1101:9800:14854	T	22	SINV-GFP	+	-	1	onlyViral	0
K00201:573:HTMWWBBXY:4:1101:1610:14871	T	23	SINV-GFP	-	-	1	onlyViral	0
K00201:573:HTMWWBBXY:4:1101:12591:14941	C	20	SINV-GFP	+	-	1	onlyViral	0
K00201:573:HTMWWBBXY:4:1101:1428:14977	A	22	SINV-GFP	-	-	1	onlyViral	0
K00201:573:HTMWWBBXY:4:1101:26007:15012	A	27	SINV-GFP	+	26:A>G	1	onlyViral	1
K00201:573:HTMWWBBXY:4:1101:3660:15188	C	23	SINV-GFP	+	-	1	onlyViral	0
K00201:573:HTMWWBBXY:4:1101:31142:15258	A	21	SINV-GFP	+	-	1	onlyViral	0
K00201:573:HTMWWBBXY:4:1101:2869:15293	A	22	SINV-GFP	+	-	1	onlyViral	0
K00201:573:HTMWWBBXY:4:1101:10906:15363	A	22	SINV-GFP	-	-	1	onlyViral	0
K00201:573:HTMWWBBXY:4:1101:11383:15381	A	24	SINV-GFP	+	-	1	onlyViral	0
K00201:573:HTMWWBBXY:4:1101:15950:15451	T	20	SINV-GFP	+	-	1	onlyViral	0
K00201:573:HTMWWBBXY:4:1101:1205:15469	T	22	SINV-GFP	-	-	1	onlyViral	0
K00201:573:HTMWWBBXY:4:1101:15006:15469	A	29	SINV-GFP	+	-	1	onlyViral	0
K00201:573:HTMWWBBXY:4:1101:4665:15487	T	21	SINV-GFP	+	-	1	onlyViral	0
K00201:573:HTMWWBBXY:4:1101:25956:15487	A	22	SINV-GFP	-	-	1	onlyViral	0
K00201:573:HTMWWBBXY:4:1101:12713:15504	A	29	SINV-GFP	+	-	1	onlyViral	0
K00201:573:HTMWWBBXY:4:1101:2767:15539	T	23	SINV-GFP	-	22:C>T	1	onlyViral	1
K00201:573:HTMWWBBXY:4:1101:20446:15750	A	24	SINV-GFP	+	-	1	onlyViral	0
K00201:573:HTMWWBBXY:4:1101:6522:15821	T	28	SINV-GFP	+	-	1	onlyViral	0
K00201:573:HTMWWBBXY:4:1101:30919:15961	A	22	SINV-GFP	+	-	1	onlyViral	0
K00201:573:HTMWWBBXY:4:1101:1864:15979	A	18	SINV-GFP	+	-	1	onlyViral	0
K00201:573:HTMWWBBXY:4:1101:20425:15996	A	24	SINV-GFP	+	-	1	onlyViral	0
K00201:573:HTMWWBBXY:4:1101:23876:16102	A	26	SINV-GFP	-	-	1	onlyViral	0
K00201:573:HTMWWBBXY:4:1101:6340:16172	C	22	SINV-GFP	+	-	1	onlyViral	0
K00201:573:HTMWWBBXY:4:1101:7019:16260	G	23	SINV-GFP	-	-	1	onlyViral	0
K00201:573:HTMWWBBXY:4:1101:25266:16260	T	21	SINV-GFP	+	-	1	onlyViral	0
K00201:573:HTMWWBBXY:4:1101:2290:16506	A	32	SINV-GFP	+	-	1	onlyViral	0
K00201:573:HTMWWBBXY:4:1101:4665:16577	T	21	SINV-GFP	+	-	1	onlyViral	0
K00201:573:HTMWWBBXY:4:1101:6279:16735	A	22	SINV-GFP	+	21:A>T	1	onlyViral	1
K00201:573:HTMWWBBXY:4:1101:5010:16753	A	22	SINV-GFP	+	-	1	onlyViral	0
K00201:573:HTMWWBBXY:4:1101:31162:16770	A	27	SINV-GFP	+	-	1	onlyViral	0
K00201:573:HTMWWBBXY:4:1101:31588:16911	A	21	SINV-GFP	+	-	1	onlyViral	0
K00201:573:HTMWWBBXY:4:1101:12865:16928	T	25	SINV-GFP	+	-	1	onlyViral	0
K00201:573:HTMWWBBXY:4:1101:10521:17016	T	27	SINV-GFP	+	26:T>G	1	onlyViral	1
K00201:573:HTMWWBBXY:4:1101:30452:17016	A	26	SINV-GFP	+	-	1	onlyViral	0
K00201:573:HTMWWBBXY:4:1101:6086:17034	T	28	SINV-GFP	+	-	1	onlyViral	0
K00201:573:HTMWWBBXY:4:1101:6664:17192	C	20	SINV-GFP	+	-	1	onlyViral	0
K00201:573:HTMWWBBXY:4:1101:7953:17245	A	22	SINV-GFP	+	-	1	onlyViral	0
K00201:573:HTMWWBBXY:4:1101:22891:17245	A	22	SINV-GFP	+	-	1	onlyViral	0
K00201:573:HTMWWBBXY:4:1101:14681:17333	T	19	SINV-GFP	+	-	1	onlyViral	0
K00201:573:HTMWWBBXY:4:1101:5518:17350	A	22	SINV-GFP	+	-	1	onlyViral	0
K00201:573:HTMWWBBXY:4:1101:8846:17350	A	25	SINV-GFP	+	-	1	onlyViral	0
K00201:573:HTMWWBBXY:4:1101:4777:17368	A	27	SINV-GFP	+	-	1	onlyViral	0
K00201:573:HTMWWBBXY:4:1101:18335:17474	C	23	SINV-GFP	-	-	1	onlyViral	0
K00201:573:HTMWWBBXY:4:1101:27732:17474	A	23	SINV-GFP	+	-	1	onlyViral	0
K00201:573:HTMWWBBXY:4:1101:17127:17526	A	23	SINV-GFP	+	-	1	onlyViral	0
K00201:573:HTMWWBBXY:4:1101:8217:17597	A	22	SINV-GFP	+	-	1	onlyViral	0
K00201:573:HTMWWBBXY:4:1101:27803:17667	T	21	SINV-GFP	+	-	1	onlyViral	0
K00201:573:HTMWWBBXY:4:1101:8775:17720	A	31	SINV-GFP	+	-	1	onlyViral	0
K00201:573:HTMWWBBXY:4:1101:5852:17860	A	27	SINV-GFP	+	-	1	onlyViral	0
K00201:573:HTMWWBBXY:4:1101:27945:17878	T	24	SINV-GFP	+	-	1	onlyViral	0
K00201:573:HTMWWBBXY:4:1101:11617:18107	T	23	SINV-GFP	+	-	1	onlyViral	0
K00201:573:HTMWWBBXY:4:1101:23246:18212	T	20	SINV-GFP	-	-	1	onlyViral	0
K00201:573:HTMWWBBXY:4:1101:11799:18318	A	24	SINV-GFP	+	-	1	onlyViral	0
K00201:573:HTMWWBBXY:4:1101:3031:18353	A	21	SINV-GFP	+	-	1	onlyViral	0
K00201:573:HTMWWBBXY:4:1101:23632:18388	G	22	SINV-GFP	+	-	1	onlyViral	0
K00201:573:HTMWWBBXY:4:1101:11150:18458	A	22	SINV-GFP	+	-	1	onlyViral	0
K00201:573:HTMWWBBXY:4:1101:13535:18476	C	21	SINV-GFP	+	-	1	onlyViral	0
K00201:573:HTMWWBBXY:4:1101:4736:18529	T	22	SINV-GFP	-	-	1	onlyViral	0
K00201:573:HTMWWBBXY:4:1101:6471:18616	A	23	SINV-GFP	+	-	1	onlyViral	0
K00201:573:HTMWWBBXY:4:1101:22790:18687	A	26	SINV-GFP	+	-	1	onlyViral	0
K00201:573:HTMWWBBXY:4:1101:30178:18722	G	22	SINV-GFP	+	-	1	onlyViral	0
K00201:573:HTMWWBBXY:4:1101:31142:18740	C	20	SINV-GFP	+	-	1	onlyViral	0
K00201:573:HTMWWBBXY:4:1101:19106:18880	T	21	SINV-GFP	-	-	1	onlyViral	0
K00201:573:HTMWWBBXY:4:1101:28818:18898	A	20	SINV-GFP	-	-	1	onlyViral	0
K00201:573:HTMWWBBXY:4:1101:28879:18933	C	19	SINV-GFP	+	-	1	onlyViral	0
K00201:573:HTMWWBBXY:4:1101:24129:18968	T	21	SINV-GFP	+	-	1	onlyViral	0
K00201:573:HTMWWBBXY:4:1101:10399:18986	A	22	SINV-GFP	+	-	1	onlyViral	0
K00201:573:HTMWWBBXY:4:1101:21065:19003	G	27	SINV-GFP	+	-	1	onlyViral	0
K00201:573:HTMWWBBXY:4:1101:27955:19056	A	22	SINV-GFP	+	-	1	onlyViral	0
K00201:573:HTMWWBBXY:4:1101:8694:19232	T	24	SINV-GFP	+	-	1	onlyViral	0
K00201:573:HTMWWBBXY:4:1101:13281:19267	T	32	SINV-GFP	+	-	1	onlyViral	0
K00201:573:HTMWWBBXY:4:1101:21227:19285	T	29	SINV-GFP	+	-	1	onlyViral	0
K00201:573:HTMWWBBXY:4:1101:26585:19285	A	28	SINV-GFP	+	-	1	onlyViral	0
K00201:573:HTMWWBBXY:4:1101:28361:19302	A	24	SINV-GFP	+	-	1	onlyViral	0
K00201:573:HTMWWBBXY:4:1101:1073:19355	N	27	SINV-GFP	+	0:G>N	1	onlyViral	1
K00201:573:HTMWWBBXY:4:1101:30645:19355	G	22	SINV-GFP	+	-	1	onlyViral	0
K00201:573:HTMWWBBXY:4:1101:16488:19373	T	28	SINV-GFP	+	-	1	onlyViral	0
K00201:573:HTMWWBBXY:4:1101:11738:19513	A	20	SINV-GFP	+	-	1	onlyViral	0
K00201:573:HTMWWBBXY:4:1101:3549:19566	T	21	SINV-GFP	+	-	1	onlyViral	0
K00201:573:HTMWWBBXY:4:1101:13220:19795	T	22	SINV-GFP	+	-	1	onlyViral	0
K00201:573:HTMWWBBXY:4:1101:22912:19812	C	20	SINV-GFP	+	-	1	onlyViral	0
K00201:573:HTMWWBBXY:4:1101:18030:19830	A	22	SINV-GFP	+	-	1	onlyViral	0
K00201:573:HTMWWBBXY:4:1101:28554:19882	A	22	SINV-GFP	+	-	1	onlyViral	0
K00201:573:HTMWWBBXY:4:1101:15229:19900	A	22	SINV-GFP	+	-	1	onlyViral	0
K00201:573:HTMWWBBXY:4:1101:31487:19970	C	32	SINV-GFP	+	-	1	onlyViral	0
K00201:573:HTMWWBBXY:4:1101:23175:20058	A	22	SINV-GFP	+	-	1	onlyViral	0
K00201:573:HTMWWBBXY:4:1101:2493:20093	C	20	SINV-GFP	+	-	1	onlyViral	0
K00201:573:HTMWWBBXY:4:1101:11312:20111	C	23	SINV-GFP	+	-	1	onlyViral	0
K00201:573:HTMWWBBXY:4:1101:17492:20129	A	23	SINV-GFP	+	-	1	onlyViral	0
K00201:573:HTMWWBBXY:4:1101:14600:20146	A	25	SINV-GFP	+	-	1	onlyViral	0
K00201:573:HTMWWBBXY:4:1101:13646:20181	A	22	SINV-GFP	+	-	1	onlyViral	0
K00201:573:HTMWWBBXY:4:1101:27986:20304	A	19	SINV-GFP	+	18:G>T	1	onlyViral	1
K00201:573:HTMWWBBXY:4:1101:30259:20410	T	20	SINV-GFP	+	-	1	onlyViral	0
K00201:573:HTMWWBBXY:4:1101:15067:20463	T	22	SINV-GFP	+	21:T>A	1	onlyViral	1
K00201:573:HTMWWBBXY:4:1101:21927:20498	A	22	SINV-GFP	+	21:T>G	1	onlyViral	1
K00201:573:HTMWWBBXY:4:1101:14813:20515	A	25	SINV-GFP	+	-	1	onlyViral	0
K00201:573:HTMWWBBXY:4:1101:3143:20551	A	22	SINV-GFP	+	-	1	onlyViral	0
K00201:573:HTMWWBBXY:4:1101:18507:20551	A	22	SINV-GFP	+	-	1	onlyViral	0
K00201:573:HTMWWBBXY:4:1101:1834:20568	T	21	SINV-GFP	+	-	1	onlyViral	0
K00201:573:HTMWWBBXY:4:1101:2361:20568	A	22	SINV-GFP	+	-	1	onlyViral	0
K00201:573:HTMWWBBXY:4:1101:30817:20568	A	21	SINV-GFP	+	19:A>T,20:A>T	1	onlyViral	2
K00201:573:HTMWWBBXY:4:1101:2676:20621	A	25	SINV-GFP	+	24:C>G	1	onlyViral	1
K00201:573:HTMWWBBXY:4:1101:12154:20621	A	23	SINV-GFP	+	-	1	onlyViral	0
K00201:573:HTMWWBBXY:4:1101:3112:20709	A	22	SINV-GFP	-	-	1	onlyViral	0
K00201:573:HTMWWBBXY:4:1101:22820:20709	C	23	SINV-GFP	+	-	1	onlyViral	0
K00201:573:HTMWWBBXY:4:1101:28351:20762	A	22	SINV-GFP	+	-	1	onlyViral	0
K00201:573:HTMWWBBXY:4:1101:12824:20797	A	22	SINV-GFP	+	-	1	onlyViral	0
K00201:573:HTMWWBBXY:4:1101:15108:20814	A	20	SINV-GFP	+	-	1	onlyViral	0
K00201:573:HTMWWBBXY:4:1101:22181:20867	A	22	SINV-GFP	+	-	1	onlyViral	0
K00201:573:HTMWWBBXY:4:1101:10713:20902	A	22	SINV-GFP	+	-	1	onlyViral	0
K00201:573:HTMWWBBXY:4:1101:25489:20937	T	23	SINV-GFP	-	-	1	onlyViral	0
K00201:573:HTMWWBBXY:4:1101:12784:20973	A	22	SINV-GFP	+	-	1	onlyViral	0
K00201:573:HTMWWBBXY:4:1101:16264:21096	T	21	SINV-GFP	+	-	1	onlyViral	0
K00201:573:HTMWWBBXY:4:1101:14123:21149	G	22	SINV-GFP	+	-	1	onlyViral	0
K00201:573:HTMWWBBXY:4:1101:7202:21219	A	21	SINV-GFP	+	-	1	onlyViral	0
K00201:573:HTMWWBBXY:4:1101:12905:21254	T	19	SINV-GFP	+	18:A>T	1	onlyViral	1
K00201:573:HTMWWBBXY:4:1101:9628:21412	A	22	SINV-GFP	+	-	1	onlyViral	0
K00201:573:HTMWWBBXY:4:1101:4939:21553	G	26	SINV-GFP	+	-	1	onlyViral	0
K00201:573:HTMWWBBXY:4:1101:13667:21623	A	32	SINV-GFP	+	29:A>T,30:A>T	1	onlyViral	2
K00201:573:HTMWWBBXY:4:1101:22810:21641	A	32	SINV-GFP	+	-	1	onlyViral	0
K00201:573:HTMWWBBXY:4:1101:3356:21658	G	20	SINV-GFP	+	-	1	onlyViral	0
K00201:573:HTMWWBBXY:4:1101:29315:21764	T	22	SINV-GFP	-	21:A>G	1	onlyViral	1
K00201:573:HTMWWBBXY:4:1101:19461:21782	T	22	SINV-GFP	+	-	1	onlyViral	0
K00201:573:HTMWWBBXY:4:1101:21166:21922	C	23	SINV-GFP	+	-	1	onlyViral	0
K00201:573:HTMWWBBXY:4:1101:15016:22028	T	22	SINV-GFP	+	-	1	onlyViral	0
K00201:573:HTMWWBBXY:4:1101:16488:22045	T	21	SINV-GFP	+	20:A>T	1	onlyViral	1
K00201:573:HTMWWBBXY:4:1101:25581:22080	T	21	SINV-GFP	+	-	1	onlyViral	0
K00201:573:HTMWWBBXY:4:1101:27570:22080	T	21	SINV-GFP	+	-	1	onlyViral	0
K00201:573:HTMWWBBXY:4:1101:27702:22204	T	22	SINV-GFP	+	-	1	onlyViral	0
K00201:573:HTMWWBBXY:4:1101:31000:22327	T	24	SINV-GFP	+	-	1	onlyViral	0
K00201:573:HTMWWBBXY:4:1101:25195:22397	T	22	SINV-GFP	+	-	1	onlyViral	0
K00201:573:HTMWWBBXY:4:1101:22841:22432	A	23	SINV-GFP	+	-	1	onlyViral	0
K00201:573:HTMWWBBXY:4:1101:15788:22450	A	22	SINV-GFP	+	-	1	onlyViral	0
K00201:573:HTMWWBBXY:4:1101:7943:22467	A	21	SINV-GFP	+	-	1	onlyViral	0
K00201:573:HTMWWBBXY:4:1101:17777:22485	C	21	SINV-GFP	+	-	1	onlyViral	0
K00201:573:HTMWWBBXY:4:1101:4817:22713	A	23	SINV-GFP	+	-	1	onlyViral	0
K00201:573:HTMWWBBXY:4:1101:20435:22801	T	21	SINV-GFP	+	-	1	onlyViral	0
K00201:573:HTMWWBBXY:4:1101:9384:22819	T	28	SINV-GFP	+	-	1	onlyViral	0
K00201:573:HTMWWBBXY:4:1101:25560:22819	T	31	SINV-GFP	+	-	1	onlyViral	0
K00201:573:HTMWWBBXY:4:1101:20557:23012	A	20	SINV-GFP	+	-	1	onlyViral	0
K00201:573:HTMWWBBXY:4:1101:27174:23012	A	22	SINV-GFP	+	-	1	onlyViral	0
K00201:573:HTMWWBBXY:4:1101:24982:23118	T	22	SINV-GFP	+	-	1	onlyViral	0
K00201:573:HTMWWBBXY:4:1101:15940:23241	A	25	SINV-GFP	+	11:A>T	1	onlyViral	1
K00201:573:HTMWWBBXY:4:1101:19492:23241	T	23	SINV-GFP	+	22:G>T	1	onlyViral	1
K00201:573:HTMWWBBXY:4:1101:4533:23452	T	20	SINV-GFP	+	-	1	onlyViral	0
K00201:573:HTMWWBBXY:4:1101:27915:23452	T	20	SINV-GFP	+	-	1	onlyViral	0
K00201:573:HTMWWBBXY:4:1101:6888:23487	T	21	SINV-GFP	+	-	1	onlyViral	0
K00201:573:HTMWWBBXY:4:1101:7618:23487	T	26	SINV-GFP	+	-	1	onlyViral	0
K00201:573:HTMWWBBXY:4:1101:21136:23593	A	27	SINV-GFP	+	26:A>T	1	onlyViral	1
K00201:573:HTMWWBBXY:4:1101:1225:23733	T	26	SINV-GFP	+	-	1	onlyViral	0
K00201:573:HTMWWBBXY:4:1101:16650:23839	A	25	SINV-GFP	+	11:A>T	1	onlyViral	1
K00201:573:HTMWWBBXY:4:1101:28970:23839	G	25	SINV-GFP	+	-	1	onlyViral	0
K00201:573:HTMWWBBXY:4:1101:4036:23856	C	25	SINV-GFP	+	-	1	onlyViral	0
K00201:573:HTMWWBBXY:4:1101:6918:23856	A	32	SINV-GFP	+	-	1	onlyViral	0
K00201:573:HTMWWBBXY:4:1101:7669:23927	T	26	SINV-GFP	+	-	1	onlyViral	0
K00201:573:HTMWWBBXY:4:1101:26737:23944	A	21	SINV-GFP	+	-	1	onlyViral	0
K00201:573:HTMWWBBXY:4:1101:12692:23979	A	21	SINV-GFP	+	-	1	onlyViral	0
K00201:573:HTMWWBBXY:4:1101:22942:23979	A	28	SINV-GFP	+	-	1	onlyViral	0
K00201:573:HTMWWBBXY:4:1101:6096:24015	A	22	SINV-GFP	+	-	1	onlyViral	0
K00201:573:HTMWWBBXY:4:1101:7395:24015	A	23	SINV-GFP	+	-	1	onlyViral	0
K00201:573:HTMWWBBXY:4:1101:6766:24050	T	21	SINV-GFP	+	20:A>T	1	onlyViral	1
K00201:573:HTMWWBBXY:4:1101:15919:24050	T	22	SINV-GFP	+	21:T>C	1	onlyViral	1
K00201:573:HTMWWBBXY:4:1101:10663:24120	T	28	SINV-GFP	+	-	1	onlyViral	0
K00201:573:HTMWWBBXY:4:1101:30959:24190	A	23	SINV-GFP	+	22:A>G	1	onlyViral	1
K00201:573:HTMWWBBXY:4:1101:8247:24226	T	22	SINV-GFP	-	1:T>C	1	onlyViral	1
K00201:573:HTMWWBBXY:4:1101:9597:24243	A	22	SINV-GFP	+	-	1	onlyViral	0
K00201:573:HTMWWBBXY:4:1101:27823:24314	T	24	SINV-GFP	+	-	1	onlyViral	0
K00201:573:HTMWWBBXY:4:1101:4746:24349	A	21	SINV-GFP	+	-	1	onlyViral	0
K00201:573:HTMWWBBXY:4:1101:5000:24401	G	19	SINV-GFP	+	-	1	onlyViral	0
K00201:573:HTMWWBBXY:4:1101:28392:24454	A	28	SINV-GFP	+	27:A>T	1	onlyViral	1
K00201:573:HTMWWBBXY:4:1101:12418:24560	C	21	SINV-GFP	+	-	1	onlyViral	0
K00201:573:HTMWWBBXY:4:1101:13017:24577	T	21	SINV-GFP	+	20:A>T	1	onlyViral	1
K00201:573:HTMWWBBXY:4:1101:4127:24612	A	22	SINV-GFP	+	-	1	onlyViral	0
K00201:573:HTMWWBBXY:4:1101:10876:24736	A	23	SINV-GFP	+	-	1	onlyViral	0
K00201:573:HTMWWBBXY:4:1101:18791:24736	A	24	SINV-GFP	+	-	1	onlyViral	0
K00201:573:HTMWWBBXY:4:1101:21105:24806	A	27	SINV-GFP	+	-	1	onlyViral	0
K00201:573:HTMWWBBXY:4:1101:24282:24859	T	21	SINV-GFP	+	20:A>T	1	onlyViral	1
K00201:573:HTMWWBBXY:4:1101:8014:24876	T	21	SINV-GFP	+	-	1	onlyViral	0
K00201:573:HTMWWBBXY:4:1101:19380:24876	A	22	SINV-GFP	+	-	1	onlyViral	0
K00201:573:HTMWWBBXY:4:1101:14722:24894	T	22	SINV-GFP	+	-	1	onlyViral	0
K00201:573:HTMWWBBXY:4:1101:7425:24982	A	24	SINV-GFP	+	-	1	onlyViral	0
K00201:573:HTMWWBBXY:4:1101:16011:25122	A	22	SINV-GFP	+	-	1	onlyViral	0
K00201:573:HTMWWBBXY:4:1101:5792:25175	A	26	SINV-GFP	+	-	1	onlyViral	0
K00201:573:HTMWWBBXY:4:1101:27468:25246	A	18	SINV-GFP	+	-	1	onlyViral	0
K00201:573:HTMWWBBXY:4:1101:14367:25263	G	21	SINV-GFP	+	-	1	onlyViral	0
K00201:573:HTMWWBBXY:4:1101:6837:25369	A	22	SINV-GFP	+	-	1	onlyViral	0
K00201:573:HTMWWBBXY:4:1101:15432:25386	A	23	SINV-GFP	+	22:T>A	1	onlyViral	1
K00201:573:HTMWWBBXY:4:1101:27022:25386	T	21	SINV-GFP	-	-	1	onlyViral	0
K00201:573:HTMWWBBXY:4:1101:13677:25474	G	22	SINV-GFP	+	-	1	onlyViral	0
K00201:573:HTMWWBBXY:4:1101:6502:25492	A	20	SINV-GFP	+	-	1	onlyViral	0
K00201:573:HTMWWBBXY:4:1101:19644:25615	A	27	SINV-GFP	+	-	1	onlyViral	0
K00201:573:HTMWWBBXY:4:1101:25012:25632	T	20	SINV-GFP	+	-	1	onlyViral	0
K00201:573:HTMWWBBXY:4:1101:17746:25668	T	21	SINV-GFP	+	20:T>C	1	onlyViral	1
K00201:573:HTMWWBBXY:4:1101:18913:25755	A	29	SINV-GFP	+	26:C>T,28:C>T	1	onlyViral	2
K00201:573:HTMWWBBXY:4:1101:27478:25791	C	26	SINV-GFP	+	-	1	onlyViral	0
K00201:573:HTMWWBBXY:4:1101:29589:25826	C	21	SINV-GFP	+	-	1	onlyViral	0
K00201:573:HTMWWBBXY:4:1101:24962:25861	T	20	SINV-GFP	-	-	1	onlyViral	0
K00201:573:HTMWWBBXY:4:1101:19684:25896	T	20	SINV-GFP	+	19:T>G	1	onlyViral	1
K00201:573:HTMWWBBXY:4:1101:5000:25984	G	22	SINV-GFP	-	-	1	onlyViral	0
K00201:573:HTMWWBBXY:4:1101:15676:26019	C	24	SINV-GFP	+	-	1	onlyViral	0
K00201:573:HTMWWBBXY:4:1101:1519:26248	T	21	SINV-GFP	+	20:A>T	1	onlyViral	1
K00201:573:HTMWWBBXY:4:1101:2158:26265	G	21	SINV-GFP	+	-	1	onlyViral	0
K00201:573:HTMWWBBXY:4:1101:6380:26265	A	29	SINV-GFP	+	-	1	onlyViral	0
K00201:573:HTMWWBBXY:4:1101:17766:26336	T	21	SINV-GFP	+	20:T>C	1	onlyViral	1
K00201:573:HTMWWBBXY:4:1101:24342:26441	T	20	SINV-GFP	+	-	1	onlyViral	0
K00201:573:HTMWWBBXY:4:1101:27570:26512	T	21	SINV-GFP	-	-	1	onlyViral	0
K00201:573:HTMWWBBXY:4:1101:7811:26529	T	22	SINV-GFP	-	1:T>C	1	onlyViral	1
K00201:573:HTMWWBBXY:4:1101:1539:26599	A	25	SINV-GFP	+	-	1	onlyViral	0
K00201:573:HTMWWBBXY:4:1101:1915:26617	A	23	SINV-GFP	+	-	1	onlyViral	0
K00201:573:HTMWWBBXY:4:1101:21623:26652	T	22	SINV-GFP	+	-	1	onlyViral	0
K00201:573:HTMWWBBXY:4:1101:13545:26723	C	20	SINV-GFP	+	-	1	onlyViral	0
K00201:573:HTMWWBBXY:4:1101:18030:26828	C	20	SINV-GFP	+	-	1	onlyViral	0
K00201:573:HTMWWBBXY:4:1101:16812:26898	A	18	SINV-GFP	+	-	1	onlyViral	0
K00201:573:HTMWWBBXY:4:1101:16944:26916	A	21	SINV-GFP	+	-	1	onlyViral	0
K00201:573:HTMWWBBXY:4:1101:7141:27057	A	22	SINV-GFP	+	-	1	onlyViral	0
K00201:573:HTMWWBBXY:4:1101:16985:27232	A	25	SINV-GFP	+	-	1	onlyViral	0
K00201:573:HTMWWBBXY:4:1101:30442:27232	T	22	SINV-GFP	+	21:C>A	1	onlyViral	1
K00201:573:HTMWWBBXY:4:1101:4056:27268	A	22	SINV-GFP	+	-	1	onlyViral	0
K00201:573:HTMWWBBXY:4:1101:24819:27268	T	21	SINV-GFP	+	-	1	onlyViral	0
K00201:573:HTMWWBBXY:4:1101:10825:27285	T	28	SINV-GFP	+	-	1	onlyViral	0
K00201:573:HTMWWBBXY:4:1101:16264:27285	T	21	SINV-GFP	-	-	1	onlyViral	0
K00201:573:HTMWWBBXY:4:1101:25763:27285	C	27	SINV-GFP	+	26:G>T	1	onlyViral	1
K00201:573:HTMWWBBXY:4:1101:991:27479	N	21	SINV-GFP	+	0:C>N	1	onlyViral	1
K00201:573:HTMWWBBXY:4:1101:15270:27602	A	24	SINV-GFP	+	23:T>G	1	onlyViral	1
K00201:573:HTMWWBBXY:4:1101:26291:27602	C	27	SINV-GFP	+	26:G>T	1	onlyViral	1
K00201:573:HTMWWBBXY:4:1101:12642:27619	T	21	SINV-GFP	+	-	1	onlyViral	0
K00201:573:HTMWWBBXY:4:1101:26839:27637	A	26	SINV-GFP	+	-	1	onlyViral	0
K00201:573:HTMWWBBXY:4:1101:3488:27654	G	20	SINV-GFP	+	-	1	onlyViral	0
K00201:573:HTMWWBBXY:4:1101:17442:27813	T	30	SINV-GFP	+	-	1	onlyViral	0
K00201:573:HTMWWBBXY:4:1101:16407:27918	A	18	SINV-GFP	+	-	1	onlyViral	0
K00201:573:HTMWWBBXY:4:1101:17898:28006	T	30	SINV-GFP	+	-	1	onlyViral	0
K00201:573:HTMWWBBXY:4:1101:3001:28112	A	23	SINV-GFP	+	-	1	onlyViral	0
K00201:573:HTMWWBBXY:4:1101:1651:28164	C	23	SINV-GFP	+	-	1	onlyViral	0
K00201:573:HTMWWBBXY:4:1101:22201:28182	A	28	SINV-GFP	+	-	1	onlyViral	0
K00201:573:HTMWWBBXY:4:1101:1387:28305	C	23	SINV-GFP	+	-	1	onlyViral	0
K00201:573:HTMWWBBXY:4:1101:4198:28323	T	22	SINV-GFP	-	-	1	onlyViral	0
K00201:573:HTMWWBBXY:4:1101:10754:28393	A	22	SINV-GFP	+	15:A>G	1	onlyViral	1
K00201:573:HTMWWBBXY:4:1101:7852:28428	A	24	SINV-GFP	+	-	1	onlyViral	0
K00201:573:HTMWWBBXY:4:1101:16011:28498	A	21	SINV-GFP	+	20:T>C	1	onlyViral	1
K00201:573:HTMWWBBXY:4:1101:31588:28551	T	24	SINV-GFP	+	-	1	onlyViral	0
K00201:573:HTMWWBBXY:4:1101:6015:28657	T	22	SINV-GFP	-	-	1	onlyViral	0
K00201:573:HTMWWBBXY:4:1101:21125:28745	T	21	SINV-GFP	+	20:A>T	1	onlyViral	1
K00201:573:HTMWWBBXY:4:1101:3985:28762	T	20	SINV-GFP	+	-	1	onlyViral	0
K00201:573:HTMWWBBXY:4:1101:3447:28815	A	22	SINV-GFP	-	-	1	onlyViral	0
K00201:573:HTMWWBBXY:4:1101:8186:28868	T	20	SINV-GFP	+	-	1	onlyViral	0
K00201:573:HTMWWBBXY:4:1101:26788:28885	A	25	SINV-GFP	+	-	1	onlyViral	0
K00201:573:HTMWWBBXY:4:1101:13880:28956	T	23	SINV-GFP	-	-	1	onlyViral	0
K00201:573:HTMWWBBXY:4:1101:19086:29008	A	24	SINV-GFP	+	-	1	onlyViral	0
K00201:573:HTMWWBBXY:4:1101:1925:29096	G	20	SINV-GFP	+	-	1	onlyViral	0
K00201:573:HTMWWBBXY:4:1101:15615:29114	A	21	SINV-GFP	+	20:T>C	1	onlyViral	1
K00201:573:HTMWWBBXY:4:1101:19086:29114	C	21	SINV-GFP	+	-	1	onlyViral	0
K00201:573:HTMWWBBXY:4:1101:24434:29307	G	27	SINV-GFP	+	-	1	onlyViral	0
K00201:573:HTMWWBBXY:4:1101:12510:29325	T	23	SINV-GFP	+	22:A>T	1	onlyViral	1
K00201:573:HTMWWBBXY:4:1101:21633:29343	G	24	SINV-GFP	+	-	1	onlyViral	0
K00201:573:HTMWWBBXY:4:1101:13565:29360	T	21	SINV-GFP	+	-	1	onlyViral	0
K00201:573:HTMWWBBXY:4:1101:17056:29395	A	24	SINV-GFP	+	23:T>G	1	onlyViral	1
K00201:573:HTMWWBBXY:4:1101:2737:29448	T	23	SINV-GFP	+	-	1	onlyViral	0
K00201:573:HTMWWBBXY:4:1101:11099:29448	A	22	SINV-GFP	+	-	1	onlyViral	0
K00201:573:HTMWWBBXY:4:1101:25043:29448	A	21	SINV-GFP	+	-	1	onlyViral	0
K00201:573:HTMWWBBXY:4:1101:30117:29483	A	24	SINV-GFP	-	22:G>A	1	onlyViral	1
K00201:573:HTMWWBBXY:4:1101:30157:29624	T	21	SINV-GFP	+	-	1	onlyViral	0
K00201:573:HTMWWBBXY:4:1101:3630:29694	A	20	SINV-GFP	+	-	1	onlyViral	0
K00201:573:HTMWWBBXY:4:1101:8988:29729	A	22	SINV-GFP	+	-	1	onlyViral	0
K00201:573:HTMWWBBXY:4:1101:28270:29729	A	20	SINV-GFP	+	-	1	onlyViral	0
K00201:573:HTMWWBBXY:4:1101:6421:29782	A	22	SINV-GFP	+	-	1	onlyViral	0
K00201:573:HTMWWBBXY:4:1101:20060:29852	T	24	SINV-GFP	+	23:C>T	1	onlyViral	1
K00201:573:HTMWWBBXY:4:1101:31010:29905	A	23	SINV-GFP	+	-	1	onlyViral	0
K00201:573:HTMWWBBXY:4:1101:24292:29976	A	21	SINV-GFP	+	-	1	onlyViral	0
K00201:573:HTMWWBBXY:4:1101:6938:30116	A	22	SINV-GFP	+	-	1	onlyViral	0
K00201:573:HTMWWBBXY:4:1101:19360:30116	A	21	SINV-GFP	-	-	1	onlyViral	0
K00201:573:HTMWWBBXY:4:1101:22546:30187	T	26	SINV-GFP	+	25:C>T	1	onlyViral	1
K00201:573:HTMWWBBXY:4:1101:23480:30187	A	22	SINV-GFP	+	-	1	onlyViral	0
K00201:573:HTMWWBBXY:4:1101:16782:30257	T	29	SINV-GFP	+	-	1	onlyViral	0
K00201:573:HTMWWBBXY:4:1101:31497:30327	A	29	SINV-GFP	+	27:G>T	1	onlyViral	1
K00201:573:HTMWWBBXY:4:1101:11698:30415	A	22	SINV-GFP	+	-	1	onlyViral	0
K00201:573:HTMWWBBXY:4:1101:12094:30433	A	32	SINV-GFP	+	-	1	onlyViral	0
K00201:573:HTMWWBBXY:4:1101:19664:30573	T	28	SINV-GFP	+	-	1	onlyViral	0
K00201:573:HTMWWBBXY:4:1101:12865:30609	T	21	SINV-GFP	+	-	1	onlyViral	0
K00201:573:HTMWWBBXY:4:1101:3884:30767	A	22	SINV-GFP	-	-	1	onlyViral	0
K00201:573:HTMWWBBXY:4:1101:15919:30872	G	21	SINV-GFP	+	-	1	onlyViral	0
K00201:573:HTMWWBBXY:4:1101:1783:30925	A	28	SINV-GFP	+	-	1	onlyViral	0
K00201:573:HTMWWBBXY:4:1101:21968:31013	T	21	SINV-GFP	+	-	1	onlyViral	0
K00201:573:HTMWWBBXY:4:1101:22962:31048	T	29	SINV-GFP	+	-	1	onlyViral	0
K00201:573:HTMWWBBXY:4:1101:21775:31101	T	21	SINV-GFP	+	20:A>T	1	onlyViral	1
K00201:573:HTMWWBBXY:4:1101:30107:31118	A	23	SINV-GFP	+	-	1	onlyViral	0
K00201:573:HTMWWBBXY:4:1101:31649:31154	T	21	SINV-GFP	+	-	1	onlyViral	0
K00201:573:HTMWWBBXY:4:1101:5030:31242	T	22	SINV-GFP	-	-	1	onlyViral	0
K00201:573:HTMWWBBXY:4:1101:7527:31382	T	21	SINV-GFP	+	20:A>G	1	onlyViral	1
K00201:573:HTMWWBBXY:4:1101:22161:31382	T	21	SINV-GFP	+	20:A>T	1	onlyViral	1
K00201:573:HTMWWBBXY:4:1101:22364:31453	T	24	SINV-GFP	+	-	1	onlyViral	0
K00201:573:HTMWWBBXY:4:1101:8146:31470	A	22	SINV-GFP	+	-	1	onlyViral	0
K00201:573:HTMWWBBXY:4:1101:30320:31488	T	22	SINV-GFP	+	-	1	onlyViral	0
K00201:573:HTMWWBBXY:4:1101:4949:31523	C	21	SINV-GFP	+	-	1	onlyViral	0
K00201:573:HTMWWBBXY:4:1101:15361:31523	C	23	SINV-GFP	+	-	1	onlyViral	0
K00201:573:HTMWWBBXY:4:1101:4188:31540	A	24	SINV-GFP	+	-	1	onlyViral	0
K00201:573:HTMWWBBXY:4:1101:19786:31558	A	25	SINV-GFP	+	-	1	onlyViral	0
K00201:573:HTMWWBBXY:4:1101:27093:31875	A	22	SINV-GFP	+	21:T>C	1	onlyViral	1
K00201:573:HTMWWBBXY:4:1101:25682:31962	A	22	SINV-GFP	+	-	1	onlyViral	0
K00201:573:HTMWWBBXY:4:1101:23713:31998	A	24	SINV-GFP	+	-	1	onlyViral	0
K00201:573:HTMWWBBXY:4:1101:25631:32121	A	22	SINV-GFP	+	21:T>G	1	onlyViral	1
K00201:573:HTMWWBBXY:4:1101:8501:32191	A	22	SINV-GFP	+	-	1	onlyViral	0
K00201:573:HTMWWBBXY:4:1101:19502:32191	T	20	SINV-GFP	+	-	1	onlyViral	0
K00201:573:HTMWWBBXY:4:1101:23581:32191	T	21	SINV-GFP	+	20:A>G	1	onlyViral	1
K00201:573:HTMWWBBXY:4:1101:4543:32226	T	22	SINV-GFP	+	-	1	onlyViral	0
K00201:573:HTMWWBBXY:4:1101:2341:32314	A	21	SINV-GFP	+	-	1	onlyViral	0
K00201:573:HTMWWBBXY:4:1101:17218:32349	T	22	SINV-GFP	-	21:T>C	1	onlyViral	1
K00201:573:HTMWWBBXY:4:1101:24545:32420	A	23	SINV-GFP	-	21:T>G,22:A>G	1	onlyViral	2
K00201:573:HTMWWBBXY:4:1101:11048:32455	T	24	SINV-GFP	+	-	1	onlyViral	0
K00201:573:HTMWWBBXY:4:1101:15179:32578	T	20	SINV-GFP	+	-	1	onlyViral	0
K00201:573:HTMWWBBXY:4:1101:8958:32595	T	21	SINV-GFP	+	-	1	onlyViral	0
K00201:573:HTMWWBBXY:4:1101:11373:32736	T	23	SINV-GFP	-	-	1	onlyViral	0
K00201:573:HTMWWBBXY:4:1101:29295:32771	T	23	SINV-GFP	-	-	1	onlyViral	0
K00201:573:HTMWWBBXY:4:1101:9861:32789	A	22	SINV-GFP	+	-	1	onlyViral	0
K00201:573:HTMWWBBXY:4:1101:27570:32947	A	24	SINV-GFP	+	-	1	onlyViral	0
K00201:573:HTMWWBBXY:4:1101:28270:32965	A	24	SINV-GFP	+	-	1	onlyViral	0
K00201:573:HTMWWBBXY:4:1101:2432:33070	T	21	SINV-GFP	+	-	1	onlyViral	0
K00201:573:HTMWWBBXY:4:1101:5609:33123	C	32	SINV-GFP	+	-	1	onlyViral	0
K00201:573:HTMWWBBXY:4:1101:19816:33193	A	23	SINV-GFP	+	22:A>T	1	onlyViral	1
K00201:573:HTMWWBBXY:4:1101:8816:33299	T	20	SINV-GFP	+	-	1	onlyViral	0
K00201:573:HTMWWBBXY:4:1101:27641:33387	A	22	SINV-GFP	+	-	1	onlyViral	0
K00201:573:HTMWWBBXY:4:1101:25428:33492	C	21	SINV-GFP	+	15:A>T	1	onlyViral	1
K00201:573:HTMWWBBXY:4:1101:28513:33492	T	28	SINV-GFP	+	-	1	onlyViral	0
K00201:573:HTMWWBBXY:4:1101:12215:33563	A	22	SINV-GFP	+	17:A>G	1	onlyViral	1
K00201:573:HTMWWBBXY:4:1101:1225:33580	T	20	SINV-GFP	+	-	1	onlyViral	0
K00201:573:HTMWWBBXY:4:1101:18456:33580	T	21	SINV-GFP	+	20:A>T	1	onlyViral	1
K00201:573:HTMWWBBXY:4:1101:21582:33651	T	24	SINV-GFP	+	-	1	onlyViral	0
K00201:573:HTMWWBBXY:4:1101:29924:33651	A	32	SINV-GFP	+	-	1	onlyViral	0
K00201:573:HTMWWBBXY:4:1101:28889:33686	A	21	SINV-GFP	+	20:T>C	1	onlyViral	1
K00201:573:HTMWWBBXY:4:1101:27539:33703	A	23	SINV-GFP	+	22:A>T	1	onlyViral	1
K00201:573:HTMWWBBXY:4:1101:28128:33738	T	20	SINV-GFP	+	-	1	onlyViral	0
K00201:573:HTMWWBBXY:4:1101:19116:33774	T	21	SINV-GFP	+	20:A>T	1	onlyViral	1
K00201:573:HTMWWBBXY:4:1101:23916:33791	C	21	SINV-GFP	+	-	1	onlyViral	0
K00201:573:HTMWWBBXY:4:1101:15747:33809	T	28	SINV-GFP	+	-	1	onlyViral	0
K00201:573:HTMWWBBXY:4:1101:1458:33844	T	26	SINV-GFP	+	-	1	onlyViral	0
K00201:573:HTMWWBBXY:4:1101:29620:33932	T	21	SINV-GFP	+	-	1	onlyViral	0
K00201:573:HTMWWBBXY:4:1101:25976:33949	A	22	SINV-GFP	+	-	1	onlyViral	0
K00201:573:HTMWWBBXY:4:1101:29630:34020	A	24	SINV-GFP	+	22:A>C	1	onlyViral	1
K00201:573:HTMWWBBXY:4:1101:22516:34073	C	19	SINV-GFP	+	-	1	onlyViral	0
K00201:573:HTMWWBBXY:4:1101:22820:34073	A	23	SINV-GFP	+	22:T>G	1	onlyViral	1
K00201:573:HTMWWBBXY:4:1101:10977:34196	A	21	SINV-GFP	+	-	1	onlyViral	0
K00201:573:HTMWWBBXY:4:1101:22567:34371	A	22	SINV-GFP	+	-	1	onlyViral	0
K00201:573:HTMWWBBXY:4:1101:30766:34407	A	18	SINV-GFP	+	-	1	onlyViral	0
K00201:573:HTMWWBBXY:4:1101:3356:34424	T	19	SINV-GFP	+	-	1	onlyViral	0
K00201:573:HTMWWBBXY:4:1101:2859:34442	T	23	SINV-GFP	+	22:C>T	1	onlyViral	1
K00201:573:HTMWWBBXY:4:1101:13403:34459	A	22	SINV-GFP	+	-	1	onlyViral	0
K00201:573:HTMWWBBXY:4:1101:3102:34547	C	20	SINV-GFP	+	-	1	onlyViral	0
K00201:573:HTMWWBBXY:4:1101:17472:34547	A	21	SINV-GFP	+	-	1	onlyViral	0
K00201:573:HTMWWBBXY:4:1101:26555:34565	T	23	SINV-GFP	+	-	1	onlyViral	0
K00201:573:HTMWWBBXY:4:1101:16366:34741	C	22	SINV-GFP	+	-	1	onlyViral	0
K00201:573:HTMWWBBXY:4:1101:21876:35004	T	24	SINV-GFP	+	-	1	onlyViral	0
K00201:573:HTMWWBBXY:4:1101:3589:35075	G	21	SINV-GFP	+	20:T>G	1	onlyViral	1
K00201:573:HTMWWBBXY:4:1101:9414:35180	T	22	SINV-GFP	-	1:T>C	1	onlyViral	1
K00201:573:HTMWWBBXY:4:1101:11962:35198	C	24	SINV-GFP	+	-	1	onlyViral	0
K00201:573:HTMWWBBXY:4:1101:23764:35286	A	24	SINV-GFP	+	-	1	onlyViral	0
K00201:573:HTMWWBBXY:4:1101:22100:35321	C	22	SINV-GFP	-	-	1	onlyViral	0
K00201:573:HTMWWBBXY:4:1101:19624:35391	A	22	SINV-GFP	+	19:A>T	1	onlyViral	1
K00201:573:HTMWWBBXY:4:1101:5589:35409	A	21	SINV-GFP	+	-	1	onlyViral	0
K00201:573:HTMWWBBXY:4:1101:27346:35409	A	24	SINV-GFP	+	-	1	onlyViral	0
K00201:573:HTMWWBBXY:4:1101:4807:35532	T	24	SINV-GFP	+	-	1	onlyViral	0
K00201:573:HTMWWBBXY:4:1101:26321:35532	T	20	SINV-GFP	+	-	1	onlyViral	0
K00201:573:HTMWWBBXY:4:1101:23663:35567	C	23	SINV-GFP	+	-	1	onlyViral	0
K00201:573:HTMWWBBXY:4:1101:30168:35725	T	25	SINV-GFP	+	-	1	onlyViral	0
K00201:573:HTMWWBBXY:4:1101:23175:35813	G	22	SINV-GFP	-	-	1	onlyViral	0
K00201:573:HTMWWBBXY:4:1101:22800:35901	C	22	SINV-GFP	+	-	1	onlyViral	0
K00201:573:HTMWWBBXY:4:1101:13210:35989	G	22	SINV-GFP	+	-	1	onlyViral	0
K00201:573:HTMWWBBXY:4:1101:19197:36024	T	28	SINV-GFP	+	-	1	onlyViral	0
K00201:573:HTMWWBBXY:4:1101:1773:36042	T	21	SINV-GFP	+	-	1	onlyViral	0
K00201:573:HTMWWBBXY:4:1101:2027:36059	A	28	SINV-GFP	+	-	1	onlyViral	0
K00201:573:HTMWWBBXY:4:1101:13606:36077	G	18	SINV-GFP	+	-	1	onlyViral	0
K00201:573:HTMWWBBXY:4:1101:1387:36112	C	22	SINV-GFP	+	-	1	onlyViral	0
K00201:573:HTMWWBBXY:4:1101:23571:36147	A	22	SINV-GFP	+	-	1	onlyViral	0
K00201:573:HTMWWBBXY:4:1101:11606:36235	A	22	SINV-GFP	-	21:C>G	1	onlyViral	1
K00201:573:HTMWWBBXY:4:1101:8075:36270	T	21	SINV-GFP	+	20:A>T	1	onlyViral	1
K00201:573:HTMWWBBXY:4:1101:26129:36394	C	25	SINV-GFP	+	-	1	onlyViral	0
K00201:573:HTMWWBBXY:4:1101:2280:36429	T	20	SINV-GFP	+	-	1	onlyViral	0
K00201:573:HTMWWBBXY:4:1101:13494:36517	T	21	SINV-GFP	+	-	1	onlyViral	0
K00201:573:HTMWWBBXY:4:1101:7699:36534	T	20	SINV-GFP	+	-	1	onlyViral	0
K00201:573:HTMWWBBXY:4:1101:7649:36552	T	20	SINV-GFP	+	-	1	onlyViral	0
K00201:573:HTMWWBBXY:4:1101:26332:36605	A	21	SINV-GFP	-	-	1	onlyViral	0
K00201:573:HTMWWBBXY:4:1101:18933:36728	C	31	SINV-GFP	+	-	1	onlyViral	0
K00201:573:HTMWWBBXY:4:1101:11789:36833	C	21	SINV-GFP	+	-	1	onlyViral	0
K00201:573:HTMWWBBXY:4:1101:13727:36851	C	24	SINV-GFP	+	-	1	onlyViral	0
K00201:573:HTMWWBBXY:4:1101:23693:36921	C	24	SINV-GFP	+	-	1	onlyViral	0
K00201:573:HTMWWBBXY:4:1101:3995:36974	A	24	SINV-GFP	+	-	1	onlyViral	0
K00201:573:HTMWWBBXY:4:1101:22019:37009	A	22	SINV-GFP	+	-	1	onlyViral	0
K00201:573:HTMWWBBXY:4:1101:25266:37220	T	28	SINV-GFP	+	25:A>T,26:G>A	1	onlyViral	2
K00201:573:HTMWWBBXY:4:1101:1225:37238	T	21	SINV-GFP	+	-	1	onlyViral	0
K00201:573:HTMWWBBXY:4:1101:22912:37396	A	24	SINV-GFP	+	-	1	onlyViral	0
K00201:573:HTMWWBBXY:4:1101:6796:37642	T	26	SINV-GFP	+	-	1	onlyViral	0
K00201:573:HTMWWBBXY:4:1101:19674:37730	A	26	SINV-GFP	-	-	1	onlyViral	0
K00201:573:HTMWWBBXY:4:1101:20841:37888	A	21	SINV-GFP	+	-	1	onlyViral	0
K00201:573:HTMWWBBXY:4:1101:9049:37923	A	25	SINV-GFP	+	-	1	onlyViral	0
K00201:573:HTMWWBBXY:4:1101:11180:37959	T	21	SINV-GFP	+	-	1	onlyViral	0
K00201:573:HTMWWBBXY:4:1101:4553:37976	T	18	SINV-GFP	+	-	1	onlyViral	0
K00201:573:HTMWWBBXY:4:1101:16630:38082	A	22	SINV-GFP	+	-	1	onlyViral	0
K00201:573:HTMWWBBXY:4:1101:12621:38240	A	29	SINV-GFP	+	-	1	onlyViral	0
K00201:573:HTMWWBBXY:4:1101:14661:38293	A	22	SINV-GFP	+	-	1	onlyViral	0
K00201:573:HTMWWBBXY:4:1101:27306:38293	A	23	SINV-GFP	+	-	1	onlyViral	0
K00201:573:HTMWWBBXY:4:1101:2717:38310	A	25	SINV-GFP	+	-	1	onlyViral	0
K00201:573:HTMWWBBXY:4:1101:4706:38345	A	20	SINV-GFP	+	-	1	onlyViral	0
K00201:573:HTMWWBBXY:4:1101:18254:38363	T	24	SINV-GFP	+	23:C>T	1	onlyViral	1
K00201:573:HTMWWBBXY:4:1101:11343:38381	T	32	SINV-GFP	+	-	1	onlyViral	0
K00201:573:HTMWWBBXY:4:1101:21369:38416	T	24	SINV-GFP	+	-	1	onlyViral	0
K00201:573:HTMWWBBXY:4:1101:28879:38486	A	21	SINV-GFP	+	-	1	onlyViral	0
K00201:573:HTMWWBBXY:4:1101:3498:38539	T	21	SINV-GFP	-	-	1	onlyViral	0
K00201:573:HTMWWBBXY:4:1101:18639:38539	A	29	SINV-GFP	+	-	1	onlyViral	0
K00201:573:HTMWWBBXY:4:1101:21927:38574	A	22	SINV-GFP	+	-	1	onlyViral	0
K00201:573:HTMWWBBXY:4:1101:8521:38592	A	22	SINV-GFP	+	-	1	onlyViral	0
K00201:573:HTMWWBBXY:4:1101:15483:38592	A	22	SINV-GFP	+	-	1	onlyViral	0
K00201:573:HTMWWBBXY:4:1101:14996:38627	T	26	SINV-GFP	+	25:C>T	1	onlyViral	1
K00201:573:HTMWWBBXY:4:1101:19583:38803	T	21	SINV-GFP	+	-	1	onlyViral	0
K00201:573:HTMWWBBXY:4:1101:11241:38873	T	21	SINV-GFP	+	-	1	onlyViral	0
K00201:573:HTMWWBBXY:4:1101:13829:38961	G	21	SINV-GFP	+	-	1	onlyViral	0
K00201:573:HTMWWBBXY:4:1101:25723:38996	A	29	SINV-GFP	+	-	1	onlyViral	0
K00201:573:HTMWWBBXY:4:1101:14631:39049	T	24	SINV-GFP	+	-	1	onlyViral	0
K00201:573:HTMWWBBXY:4:1101:12936:39101	T	21	SINV-GFP	-	-	1	onlyViral	0
K00201:573:HTMWWBBXY:4:1101:30929:39295	T	21	SINV-GFP	+	-	1	onlyViral	0
K00201:573:HTMWWBBXY:4:1101:29366:39541	A	22	SINV-GFP	+	-	1	onlyViral	0
K00201:573:HTMWWBBXY:4:1101:29356:39559	T	21	SINV-GFP	-	20:T>A	1	onlyViral	1
K00201:573:HTMWWBBXY:4:1101:12571:39629	T	20	SINV-GFP	+	-	1	onlyViral	0
K00201:573:HTMWWBBXY:4:1101:4574:39664	T	21	SINV-GFP	+	-	1	onlyViral	0
K00201:573:HTMWWBBXY:4:1101:8268:39805	T	21	SINV-GFP	-	-	1	onlyViral	0
K00201:573:HTMWWBBXY:4:1101:28036:39875	T	21	SINV-GFP	+	-	1	onlyViral	0
K00201:573:HTMWWBBXY:4:1101:10297:39981	T	21	SINV-GFP	+	-	1	onlyViral	0
K00201:573:HTMWWBBXY:4:1101:4726:40209	T	21	SINV-GFP	+	-	1	onlyViral	0
K00201:573:HTMWWBBXY:4:1101:9303:40297	G	22	SINV-GFP	+	0:A>G	1	onlyViral	1
K00201:573:HTMWWBBXY:4:1101:19116:40350	A	22	SINV-GFP	+	-	1	onlyViral	0
K00201:573:HTMWWBBXY:4:1101:16569:40438	A	25	SINV-GFP	+	-	1	onlyViral	0
K00201:573:HTMWWBBXY:4:1101:28858:40631	C	24	SINV-GFP	+	-	1	onlyViral	0
K00201:573:HTMWWBBXY:4:1101:25814:40702	C	21	SINV-GFP	+	15:A>T	1	onlyViral	1
K00201:573:HTMWWBBXY:4:1101:19512:40789	T	21	SINV-GFP	+	6:G>C,20:A>G	1	onlyViral	2
K00201:573:HTMWWBBXY:4:1101:29904:40789	A	22	SINV-GFP	+	-	1	onlyViral	0
K00201:573:HTMWWBBXY:4:1101:6066:40807	C	21	SINV-GFP	+	-	1	onlyViral	0
K00201:573:HTMWWBBXY:4:1101:6461:41000	T	28	SINV-GFP	+	-	1	onlyViral	0
K00201:573:HTMWWBBXY:4:1101:19431:41106	A	24	SINV-GFP	+	-	1	onlyViral	0
K00201:573:HTMWWBBXY:4:1101:29721:41106	C	23	SINV-GFP	+	11:A>G	1	onlyViral	1
K00201:573:HTMWWBBXY:4:1101:31375:41124	G	23	SINV-GFP	+	12:A>C	1	onlyViral	1
K00201:573:HTMWWBBXY:4:1101:18010:41211	T	21	SINV-GFP	+	-	1	onlyViral	0
K00201:573:HTMWWBBXY:4:1101:14083:41440	G	22	SINV-GFP	+	-	1	onlyViral	0
K00201:573:HTMWWBBXY:4:1101:30208:41458	T	21	SINV-GFP	+	20:A>T	1	onlyViral	1
K00201:573:HTMWWBBXY:4:1101:27316:41510	A	22	SINV-GFP	+	-	1	onlyViral	0
K00201:573:HTMWWBBXY:4:1101:17117:41598	A	24	SINV-GFP	+	-	1	onlyViral	0
K00201:573:HTMWWBBXY:4:1101:18040:41686	G	21	SINV-GFP	+	-	1	onlyViral	0
K00201:573:HTMWWBBXY:4:1101:13768:41704	A	23	SINV-GFP	+	-	1	onlyViral	0
K00201:573:HTMWWBBXY:4:1101:9719:41792	T	22	SINV-GFP	+	-	1	onlyViral	0
K00201:573:HTMWWBBXY:4:1101:14692:42003	T	24	SINV-GFP	+	-	1	onlyViral	0
K00201:573:HTMWWBBXY:4:1101:26687:42073	T	21	SINV-GFP	+	20:A>T	1	onlyViral	1
K00201:573:HTMWWBBXY:4:1101:22729:42108	G	23	SINV-GFP	-	22:T>C	1	onlyViral	1
K00201:573:HTMWWBBXY:4:1101:2158:42231	G	20	SINV-GFP	+	-	1	onlyViral	0
K00201:573:HTMWWBBXY:4:1101:29924:42302	T	25	SINV-GFP	+	-	1	onlyViral	0
K00201:573:HTMWWBBXY:4:1101:6400:42372	C	28	SINV-GFP	+	-	1	onlyViral	0
K00201:573:HTMWWBBXY:4:1101:7588:42390	A	22	SINV-GFP	+	21:A>C	1	onlyViral	1
K00201:573:HTMWWBBXY:4:1101:7314:42407	A	25	SINV-GFP	+	-	1	onlyViral	0
K00201:573:HTMWWBBXY:4:1101:31406:42407	T	21	SINV-GFP	+	20:A>T	1	onlyViral	1
K00201:573:HTMWWBBXY:4:1101:9414:42425	A	26	SINV-GFP	+	-	1	onlyViral	0
K00201:573:HTMWWBBXY:4:1101:22536:42478	T	24	SINV-GFP	+	-	1	onlyViral	0
K00201:573:HTMWWBBXY:4:1101:13027:42495	A	21	SINV-GFP	+	-	1	onlyViral	0
K00201:573:HTMWWBBXY:4:1101:12773:42513	A	22	SINV-GFP	-	-	1	onlyViral	0
K00201:573:HTMWWBBXY:4:1101:24809:42583	A	22	SINV-GFP	+	-	1	onlyViral	0
K00201:573:HTMWWBBXY:4:1101:10937:42671	A	28	SINV-GFP	+	27:A>T	1	onlyViral	1
K00201:573:HTMWWBBXY:4:1101:12631:42724	C	21	SINV-GFP	+	-	1	onlyViral	0
K00201:573:HTMWWBBXY:4:1101:26078:42776	C	25	SINV-GFP	+	-	1	onlyViral	0
K00201:573:HTMWWBBXY:4:1101:27884:42812	A	23	SINV-GFP	+	-	1	onlyViral	0
K00201:573:HTMWWBBXY:4:1101:3346:42882	A	29	SINV-GFP	+	-	1	onlyViral	0
K00201:573:HTMWWBBXY:4:1101:6664:42900	C	22	SINV-GFP	-	-	1	onlyViral	0
K00201:573:HTMWWBBXY:4:1101:3457:42970	A	22	SINV-GFP	+	-	1	onlyViral	0
K00201:573:HTMWWBBXY:4:1101:29203:43023	A	22	SINV-GFP	+	-	1	onlyViral	0
K00201:573:HTMWWBBXY:4:1101:20801:43093	A	22	SINV-GFP	+	-	1	onlyViral	0
K00201:573:HTMWWBBXY:4:1101:12591:43111	A	22	SINV-GFP	+	-	1	onlyViral	0
K00201:573:HTMWWBBXY:4:1101:29883:43111	T	28	SINV-GFP	+	-	1	onlyViral	0
K00201:573:HTMWWBBXY:4:1101:23703:43128	T	22	SINV-GFP	-	21:A>G	1	onlyViral	1
K00201:573:HTMWWBBXY:4:1101:28777:43128	A	22	SINV-GFP	+	-	1	onlyViral	0
K00201:573:HTMWWBBXY:4:1101:24190:43269	A	29	SINV-GFP	+	-	1	onlyViral	0
K00201:573:HTMWWBBXY:4:1101:24698:43269	G	24	SINV-GFP	+	-	1	onlyViral	0
K00201:573:HTMWWBBXY:4:1101:16264:43286	T	21	SINV-GFP	+	-	1	onlyViral	0
K00201:573:HTMWWBBXY:4:1101:8714:43322	T	23	SINV-GFP	+	-	1	onlyViral	0
K00201:573:HTMWWBBXY:4:1101:29995:43339	G	22	SINV-GFP	+	21:C>T	1	onlyViral	1
K00201:573:HTMWWBBXY:4:1101:26250:43392	T	22	SINV-GFP	+	-	1	onlyViral	0
K00201:573:HTMWWBBXY:4:1101:6664:43427	A	24	SINV-GFP	+	-	1	onlyViral	0
K00201:573:HTMWWBBXY:4:1101:25662:43427	A	22	SINV-GFP	+	-	1	onlyViral	0
K00201:573:HTMWWBBXY:4:1101:3549:43480	A	20	SINV-GFP	+	-	1	onlyViral	0
K00201:573:HTMWWBBXY:4:1101:23165:43603	T	20	SINV-GFP	+	-	1	onlyViral	0
K00201:573:HTMWWBBXY:4:1101:24596:43656	T	22	SINV-GFP	+	-	1	onlyViral	0
K00201:573:HTMWWBBXY:4:1101:12753:43673	T	21	SINV-GFP	-	-	1	onlyViral	0
K00201:573:HTMWWBBXY:4:1101:15371:43708	C	22	SINV-GFP	+	-	1	onlyViral	0
K00201:573:HTMWWBBXY:4:1101:18345:43726	A	22	SINV-GFP	+	21:A>G	1	onlyViral	1
K00201:573:HTMWWBBXY:4:1101:1702:43761	T	21	SINV-GFP	+	-	1	onlyViral	0
K00201:573:HTMWWBBXY:4:1101:17229:43761	C	24	SINV-GFP	+	0:A>C	1	onlyViral	1
K00201:573:HTMWWBBXY:4:1101:24972:43779	T	21	SINV-GFP	+	-	1	onlyViral	0
K00201:573:HTMWWBBXY:4:1101:9029:43867	A	32	SINV-GFP	+	-	1	onlyViral	0
K00201:573:HTMWWBBXY:4:1101:7476:43884	T	20	SINV-GFP	+	-	1	onlyViral	0
K00201:573:HTMWWBBXY:4:1101:25357:43884	T	22	SINV-GFP	-	-	1	onlyViral	0
K00201:573:HTMWWBBXY:4:1101:20273:43972	A	22	SINV-GFP	+	-	1	onlyViral	0
K00201:573:HTMWWBBXY:4:1101:20882:44042	A	20	SINV-GFP	+	-	1	onlyViral	0
K00201:573:HTMWWBBXY:4:1101:22526:44042	A	23	SINV-GFP	+	-	1	onlyViral	0
K00201:573:HTMWWBBXY:4:1101:26930:44042	A	23	SINV-GFP	+	-	1	onlyViral	0
K00201:573:HTMWWBBXY:4:1101:6187:44078	T	22	SINV-GFP	-	-	1	onlyViral	0
K00201:573:HTMWWBBXY:4:1101:25804:44236	G	21	SINV-GFP	+	-	1	onlyViral	0
K00201:573:HTMWWBBXY:4:1101:13088:44324	G	21	SINV-GFP	+	-	1	onlyViral	0
K00201:573:HTMWWBBXY:4:1101:13707:44377	C	21	SINV-GFP	-	-	1	onlyViral	0
K00201:573:HTMWWBBXY:4:1101:3924:44447	C	22	SINV-GFP	+	-	1	onlyViral	0
K00201:573:HTMWWBBXY:4:1101:3376:44728	T	23	SINV-GFP	+	22:A>T	1	onlyViral	1
K00201:573:HTMWWBBXY:4:1101:21846:44763	T	21	SINV-GFP	+	-	1	onlyViral	0
K00201:573:HTMWWBBXY:4:1101:19329:44834	A	29	SINV-GFP	+	-	1	onlyViral	0
K00201:573:HTMWWBBXY:4:1101:15605:44851	C	22	SINV-GFP	+	-	1	onlyViral	0
K00201:573:HTMWWBBXY:4:1101:5568:44869	A	26	SINV-GFP	+	-	1	onlyViral	0
K00201:573:HTMWWBBXY:4:1101:20101:44869	C	26	SINV-GFP	+	-	1	onlyViral	0
K00201:573:HTMWWBBXY:4:1101:18883:44904	A	26	SINV-GFP	+	-	1	onlyViral	0
K00201:573:HTMWWBBXY:4:1101:2737:45027	T	23	SINV-GFP	+	-	1	onlyViral	0
K00201:573:HTMWWBBXY:4:1101:29812:45097	A	24	SINV-GFP	+	-	1	onlyViral	0
K00201:573:HTMWWBBXY:4:1101:14407:45168	T	20	SINV-GFP	+	-	1	onlyViral	0
K00201:573:HTMWWBBXY:4:1101:5974:45185	C	18	SINV-GFP	+	-	1	onlyViral	0
K00201:573:HTMWWBBXY:4:1101:19735:45256	T	23	SINV-GFP	-	22:C>A	1	onlyViral	1
K00201:573:HTMWWBBXY:4:1101:15980:45432	C	31	SINV-GFP	+	-	1	onlyViral	0
K00201:573:HTMWWBBXY:4:1101:4290:45502	A	22	SINV-GFP	+	-	1	onlyViral	0
K00201:573:HTMWWBBXY:4:1101:15311:45502	G	20	SINV-GFP	+	-	1	onlyViral	0
K00201:573:HTMWWBBXY:4:1101:8572:45537	T	21	SINV-GFP	+	20:A>T	1	onlyViral	1
K00201:573:HTMWWBBXY:4:1101:15706:45555	G	20	SINV-GFP	+	-	1	onlyViral	0
K00201:573:HTMWWBBXY:4:1101:22830:45590	C	23	SINV-GFP	+	-	1	onlyViral	0
K00201:573:HTMWWBBXY:4:1101:25276:45607	C	22	SINV-GFP	+	-	1	onlyViral	0
K00201:573:HTMWWBBXY:4:1101:8460:45625	G	26	SINV-GFP	+	-	1	onlyViral	0
K00201:573:HTMWWBBXY:4:1101:17675:45625	C	23	SINV-GFP	+	-	1	onlyViral	0
K00201:573:HTMWWBBXY:4:1101:25946:45678	A	26	SINV-GFP	+	-	1	onlyViral	0
K00201:573:HTMWWBBXY:4:1101:22485:45731	G	23	SINV-GFP	+	-	1	onlyViral	0
K00201:573:HTMWWBBXY:4:1101:15240:45766	A	22	SINV-GFP	+	-	1	onlyViral	0
K00201:573:HTMWWBBXY:4:1101:24403:45818	A	22	SINV-GFP	+	-	1	onlyViral	0
K00201:573:HTMWWBBXY:4:1101:11058:45906	T	21	SINV-GFP	+	-	1	onlyViral	0
K00201:573:HTMWWBBXY:4:1101:20567:46029	T	22	SINV-GFP	+	-	1	onlyViral	0
K00201:573:HTMWWBBXY:4:1101:2960:46223	A	25	SINV-GFP	+	24:C>A	1	onlyViral	1
K00201:573:HTMWWBBXY:4:1101:10612:46293	T	21	SINV-GFP	+	-	1	onlyViral	0
K00201:573:HTMWWBBXY:4:1101:1955:46346	T	23	SINV-GFP	+	22:A>T	1	onlyViral	1
K00201:573:HTMWWBBXY:4:1101:5112:46364	A	23	SINV-GFP	+	0:G>A	1	onlyViral	1
K00201:573:HTMWWBBXY:4:1101:7578:46416	C	21	SINV-GFP	+	-	1	onlyViral	0
K00201:573:HTMWWBBXY:4:1101:15838:46487	T	20	SINV-GFP	-	19:T>G	1	onlyViral	1
K00201:573:HTMWWBBXY:4:1101:26037:46504	C	27	SINV-GFP	+	-	1	onlyViral	0
K00201:573:HTMWWBBXY:4:1101:2991:46522	A	22	SINV-GFP	+	-	1	onlyViral	0
K00201:573:HTMWWBBXY:4:1101:15118:46539	T	22	SINV-GFP	+	21:G>A	1	onlyViral	1
K00201:573:HTMWWBBXY:4:1101:1052:46610	N	21	SINV-GFP	+	0:T>N,20:A>T	1	onlyViral	2
K00201:573:HTMWWBBXY:4:1101:13037:46803	T	27	SINV-GFP	+	-	1	onlyViral	0
K00201:573:HTMWWBBXY:4:1101:31020:46873	T	21	SINV-GFP	+	-	1	onlyViral	0
K00201:573:HTMWWBBXY:4:1101:18294:47014	A	26	SINV-GFP	+	-	1	onlyViral	0
K00201:573:HTMWWBBXY:4:1101:13250:47172	T	28	SINV-GFP	+	-	1	onlyViral	0
K00201:573:HTMWWBBXY:4:1101:4523:47243	C	20	SINV-GFP	+	-	1	onlyViral	0
K00201:573:HTMWWBBXY:4:1101:11221:47243	C	22	SINV-GFP	-	21:A>G	1	onlyViral	1
K00201:573:HTMWWBBXY:4:1101:6847:47260	A	24	SINV-GFP	+	23:T>G	1	onlyViral	1
K00201:573:HTMWWBBXY:4:1101:23023:47260	T	20	SINV-GFP	+	-	1	onlyViral	0
K00201:573:HTMWWBBXY:4:1101:5660:47278	T	21	SINV-GFP;SINV-GFP	+;+	-;-	2	onlyViral	0
K00201:573:HTMWWBBXY:4:1101:31182:47295	T	21	SINV-GFP	+	-	1	onlyViral	0
K00201:573:HTMWWBBXY:4:1101:17300:47471	T	22	SINV-GFP	+	-	1	onlyViral	0
K00201:573:HTMWWBBXY:4:1101:23663:47489	A	23	SINV-GFP	+	-	1	onlyViral	0
K00201:573:HTMWWBBXY:4:1101:24282:47542	A	21	SINV-GFP	+	-	1	onlyViral	0
K00201:573:HTMWWBBXY:4:1101:30878:47612	T	28	SINV-GFP	+	-	1	onlyViral	0
K00201:573:HTMWWBBXY:4:1101:16285:47682	T	21	SINV-GFP	+	-	1	onlyViral	0
K00201:573:HTMWWBBXY:4:1101:3254:47964	A	24	SINV-GFP	+	-	1	onlyViral	0
K00201:573:HTMWWBBXY:4:1101:8542:48052	A	20	SINV-GFP	+	-	1	onlyViral	0
K00201:573:HTMWWBBXY:4:1101:16528:48069	C	23	SINV-GFP	+	-	1	onlyViral	0
K00201:573:HTMWWBBXY:4:1101:21633:48122	T	20	SINV-GFP	+	-	1	onlyViral	0
K00201:573:HTMWWBBXY:4:1101:2483:48315	A	22	SINV-GFP	+	21:A>T	1	onlyViral	1
K00201:573:HTMWWBBXY:4:1101:3336:48315	A	22	SINV-GFP	+	-	1	onlyViral	0
K00201:573:HTMWWBBXY:4:1101:13311:48333	A	22	SINV-GFP	+	-	1	onlyViral	0
K00201:573:HTMWWBBXY:4:1101:8816:48456	T	26	SINV-GFP	+	-	1	onlyViral	0
K00201:573:HTMWWBBXY:4:1101:28615:48474	C	21	SINV-GFP	+	-	1	onlyViral	0
K00201:573:HTMWWBBXY:4:1101:24139:48526	A	21	SINV-GFP	+	-	1	onlyViral	0
K00201:573:HTMWWBBXY:4:1101:24677:48544	G	25	SINV-GFP	+	-	1	onlyViral	0
K00201:573:HTMWWBBXY:4:1101:21866:48597	A	29	SINV-GFP	+	-	1	onlyViral	0
K00201:573:HTMWWBBXY:4:1101:25236:48632	A	22	SINV-GFP	+	-	1	onlyViral	0
K00201:573:HTMWWBBXY:4:1101:17594:48685	T	24	SINV-GFP	+	-	1	onlyViral	0
K00201:573:HTMWWBBXY:4:1101:2585:48702	C	28	SINV-GFP	+	-	1	onlyViral	0
K00201:573:HTMWWBBXY:4:1101:2788:48702	C	19	SINV-GFP	+	-	1	onlyViral	0
K00201:573:HTMWWBBXY:4:1101:31730:48772	A	21	SINV-GFP	+	-	1	onlyViral	0
K00201:573:HTMWWBBXY:4:1101:29214:48843	A	32	SINV-GFP	+	29:A>T,30:A>T	1	onlyViral	2
K00201:573:HTMWWBBXY:4:1101:20009:48860	T	24	SINV-GFP	+	-	1	onlyViral	0
K00201:573:HTMWWBBXY:4:1101:21257:48983	T	22	SINV-GFP	+	-	1	onlyViral	0
K00201:573:HTMWWBBXY:4:1101:31050:49071	N	21	SINV-GFP	+	0:T>N	1	onlyViral	1
K00201:573:HTMWWBBXY:4:1102:2432:1420	T	23	SINV-GFP	+	-	1	onlyViral	0
K00201:573:HTMWWBBXY:4:1102:24342:1578	T	24	SINV-GFP	+	-	1	onlyViral	0
K00201:573:HTMWWBBXY:4:1102:9323:1613	A	21	SINV-GFP	+	-	1	onlyViral	0
K00201:573:HTMWWBBXY:4:1102:11393:1683	T	23	SINV-GFP	+	-	1	onlyViral	0
K00201:573:HTMWWBBXY:4:1102:15189:1683	A	21	SINV-GFP	+	-	1	onlyViral	0
K00201:573:HTMWWBBXY:4:1102:3254:1754	A	21	SINV-GFP	+	-	1	onlyViral	0
K00201:573:HTMWWBBXY:4:1102:3407:1771	A	21	SINV-GFP	+	-	1	onlyViral	0
K00201:573:HTMWWBBXY:4:1102:10947:1789	C	22	SINV-GFP	+	-	1	onlyViral	0
K00201:573:HTMWWBBXY:4:1102:4239:1912	A	22	SINV-GFP	+	-	1	onlyViral	0
K00201:573:HTMWWBBXY:4:1102:6502:1965	T	21	SINV-GFP	+	-	1	onlyViral	0
K00201:573:HTMWWBBXY:4:1102:3275:2035	T	21	SINV-GFP	+	20:A>T	1	onlyViral	1
K00201:573:HTMWWBBXY:4:1102:4208:2035	A	22	SINV-GFP	+	-	1	onlyViral	0
K00201:573:HTMWWBBXY:4:1102:17837:2123	T	21	SINV-GFP	+	-	1	onlyViral	0
K00201:573:HTMWWBBXY:4:1102:6553:2299	A	26	SINV-GFP	+	-	1	onlyViral	0
K00201:573:HTMWWBBXY:4:1102:10977:2299	A	23	SINV-GFP	+	-	1	onlyViral	0
K00201:573:HTMWWBBXY:4:1102:21450:2299	A	23	SINV-GFP	+	-	1	onlyViral	0
K00201:573:HTMWWBBXY:4:1102:16944:2334	T	22	SINV-GFP	+	-	1	onlyViral	0
K00201:573:HTMWWBBXY:4:1102:5852:2352	T	22	SINV-GFP	-	-	1	onlyViral	0
K00201:573:HTMWWBBXY:4:1102:7923:2352	A	21	SINV-GFP	+	20:A>G	1	onlyViral	1
K00201:573:HTMWWBBXY:4:1102:31132:2510	C	22	SINV-GFP	-	-	1	onlyViral	0
K00201:573:HTMWWBBXY:4:1102:1519:2545	C	21	SINV-GFP	+	-	1	onlyViral	0
K00201:573:HTMWWBBXY:4:1102:4746:2580	T	22	SINV-GFP	-	-	1	onlyViral	0
K00201:573:HTMWWBBXY:4:1102:24170:2650	A	23	SINV-GFP	+	-	1	onlyViral	0
K00201:573:HTMWWBBXY:4:1102:13261:2738	C	28	SINV-GFP	+	27:G>T	1	onlyViral	1
K00201:573:HTMWWBBXY:4:1102:28026:2756	A	22	SINV-GFP	+	-	1	onlyViral	0
K00201:573:HTMWWBBXY:4:1102:24759:2826	A	22	SINV-GFP	+	-	1	onlyViral	0
K00201:573:HTMWWBBXY:4:1102:6583:2844	A	22	SINV-GFP	+	-	1	onlyViral	0
K00201:573:HTMWWBBXY:4:1102:27661:2861	A	22	SINV-GFP	+	-	1	onlyViral	0
K00201:573:HTMWWBBXY:4:1102:22820:2879	A	20	SINV-GFP	+	-	1	onlyViral	0
K00201:573:HTMWWBBXY:4:1102:6228:2897	T	22	SINV-GFP	-	-	1	onlyViral	0
K00201:573:HTMWWBBXY:4:1102:18446:2932	T	21	SINV-GFP	+	-	1	onlyViral	0
K00201:573:HTMWWBBXY:4:1102:30137:2932	A	28	SINV-GFP	+	-	1	onlyViral	0
K00201:573:HTMWWBBXY:4:1102:10247:3002	T	22	SINV-GFP	-	-	1	onlyViral	0
K00201:573:HTMWWBBXY:4:1102:22871:3108	A	21	SINV-GFP	-	6:A>C	1	onlyViral	1
K00201:573:HTMWWBBXY:4:1102:2128:3213	C	28	SINV-GFP	+	-	1	onlyViral	0
K00201:573:HTMWWBBXY:4:1102:22201:3213	A	28	SINV-GFP	+	-	1	onlyViral	0
K00201:573:HTMWWBBXY:4:1102:10379:3231	T	21	SINV-GFP	-	-	1	onlyViral	0
K00201:573:HTMWWBBXY:4:1102:27214:3248	A	25	SINV-GFP	+	-	1	onlyViral	0
K00201:573:HTMWWBBXY:4:1102:20994:3407	C	24	SINV-GFP	+	-	1	onlyViral	0
K00201:573:HTMWWBBXY:4:1102:23236:3424	A	22	SINV-GFP	+	-	1	onlyViral	0
K00201:573:HTMWWBBXY:4:1102:8532:3442	A	21	SINV-GFP	+	-	1	onlyViral	0
K00201:573:HTMWWBBXY:4:1102:23145:3547	T	20	SINV-GFP	-	-	1	onlyViral	0
K00201:573:HTMWWBBXY:4:1102:19786:3565	C	21	SINV-GFP	+	-	1	onlyViral	0
K00201:573:HTMWWBBXY:4:1102:15605:3600	T	21	SINV-GFP	+	-	1	onlyViral	0
K00201:573:HTMWWBBXY:4:1102:25804:3758	T	20	SINV-GFP	+	-	1	onlyViral	0
K00201:573:HTMWWBBXY:4:1102:1550:4040	T	22	SINV-GFP	+	-	1	onlyViral	0
K00201:573:HTMWWBBXY:4:1102:28463:4040	A	22	SINV-GFP	+	21:A>C	1	onlyViral	1
K00201:573:HTMWWBBXY:4:1102:16214:4198	T	20	SINV-GFP	+	-	1	onlyViral	0
K00201:573:HTMWWBBXY:4:1102:5081:4251	T	22	SINV-GFP	-	-	1	onlyViral	0
K00201:573:HTMWWBBXY:4:1102:25814:4268	A	22	SINV-GFP	+	21:C>G	1	onlyViral	1
K00201:573:HTMWWBBXY:4:1102:25895:4268	T	25	SINV-GFP	+	-	1	onlyViral	0
K00201:573:HTMWWBBXY:4:1102:17706:4321	C	22	SINV-GFP	+	-	1	onlyViral	0
K00201:573:HTMWWBBXY:4:1102:9161:4426	A	21	SINV-GFP	+	-	1	onlyViral	0
K00201:573:HTMWWBBXY:4:1102:26606:4479	G	20	SINV-GFP	+	-	1	onlyViral	0
K00201:573:HTMWWBBXY:4:1102:16163:4532	A	21	SINV-GFP	-	-	1	onlyViral	0
K00201:573:HTMWWBBXY:4:1102:21866:4602	T	22	SINV-GFP	+	21:A>T	1	onlyViral	1
K00201:573:HTMWWBBXY:4:1102:22841:4637	A	24	SINV-GFP	+	-	1	onlyViral	0
K00201:573:HTMWWBBXY:4:1102:3062:4655	C	21	SINV-GFP	+	-	1	onlyViral	0
K00201:573:HTMWWBBXY:4:1102:29132:4673	T	22	SINV-GFP	+	-	1	onlyViral	0
K00201:573:HTMWWBBXY:4:1102:4685:4690	T	28	SINV-GFP	+	-	1	onlyViral	0
K00201:573:HTMWWBBXY:4:1102:11698:4778	A	24	SINV-GFP	+	-	1	onlyViral	0
K00201:573:HTMWWBBXY:4:1102:7547:4796	T	21	SINV-GFP	+	-	1	onlyViral	0
K00201:573:HTMWWBBXY:4:1102:21501:4813	A	24	SINV-GFP	+	-	1	onlyViral	0
K00201:573:HTMWWBBXY:4:1102:11596:4919	A	24	SINV-GFP	+	-	1	onlyViral	0
K00201:573:HTMWWBBXY:4:1102:17178:4954	C	20	SINV-GFP	+	-	1	onlyViral	0
K00201:573:HTMWWBBXY:4:1102:13941:4971	T	20	SINV-GFP	-	-	1	onlyViral	0
K00201:573:HTMWWBBXY:4:1102:22922:5024	T	26	SINV-GFP	+	-	1	onlyViral	0
K00201:573:HTMWWBBXY:4:1102:16447:5059	A	29	SINV-GFP	+	-	1	onlyViral	0
K00201:573:HTMWWBBXY:4:1102:23084:5095	A	24	SINV-GFP	+	-	1	onlyViral	0
K00201:573:HTMWWBBXY:4:1102:12439:5147	T	27	SINV-GFP	+	-	1	onlyViral	0
K00201:573:HTMWWBBXY:4:1102:20760:5147	A	28	SINV-GFP	+	-	1	onlyViral	0
K00201:573:HTMWWBBXY:4:1102:15919:5165	G	26	SINV-GFP	+	-	1	onlyViral	0
K00201:573:HTMWWBBXY:4:1102:17350:5218	C	20	SINV-GFP	+	-	1	onlyViral	0
K00201:573:HTMWWBBXY:4:1102:17036:5341	A	22	SINV-GFP	+	21:G>T	1	onlyViral	1
K00201:573:HTMWWBBXY:4:1102:19674:5411	A	22	SINV-GFP	+	-	1	onlyViral	0
K00201:573:HTMWWBBXY:4:1102:20151:5429	A	22	SINV-GFP	+	-	1	onlyViral	0
K00201:573:HTMWWBBXY:4:1102:19877:5481	A	24	SINV-GFP	+	-	1	onlyViral	0
K00201:573:HTMWWBBXY:4:1102:21440:5481	T	20	SINV-GFP	+	-	1	onlyViral	0
K00201:573:HTMWWBBXY:4:1102:3325:5499	T	21	SINV-GFP	+	-	1	onlyViral	0
K00201:573:HTMWWBBXY:4:1102:5406:5552	T	28	SINV-GFP	+	25:A>T,26:G>A	1	onlyViral	2
K00201:573:HTMWWBBXY:4:1102:7831:5605	G	21	SINV-GFP	+	-	1	onlyViral	0
K00201:573:HTMWWBBXY:4:1102:9902:5780	T	23	SINV-GFP	-	-	1	onlyViral	0
K00201:573:HTMWWBBXY:4:1102:1377:5816	A	22	SINV-GFP	+	-	1	onlyViral	0
K00201:573:HTMWWBBXY:4:1102:20872:5903	T	27	SINV-GFP	+	-	1	onlyViral	0
K00201:573:HTMWWBBXY:4:1102:17888:6044	A	22	SINV-GFP	-	-	1	onlyViral	0
K00201:573:HTMWWBBXY:4:1102:31294:6167	T	20	SINV-GFP	+	-	1	onlyViral	0
K00201:573:HTMWWBBXY:4:1102:24779:6413	A	21	SINV-GFP	+	20:C>T	1	onlyViral	1
K00201:573:HTMWWBBXY:4:1102:22993:6449	A	20	SINV-GFP	+	-	1	onlyViral	0
K00201:573:HTMWWBBXY:4:1102:7872:6519	A	27	SINV-GFP	+	26:C>T	1	onlyViral	1
K00201:573:HTMWWBBXY:4:1102:21947:6642	A	22	SINV-GFP	+	-	1	onlyViral	0
K00201:573:HTMWWBBXY:4:1102:16681:6871	A	25	SINV-GFP	+	-	1	onlyViral	0
K00201:573:HTMWWBBXY:4:1102:25692:6906	C	20	SINV-GFP	+	-	1	onlyViral	0
K00201:573:HTMWWBBXY:4:1102:5264:6923	T	21	SINV-GFP	+	-	1	onlyViral	0
K00201:573:HTMWWBBXY:4:1102:12733:6923	A	22	SINV-GFP	+	-	1	onlyViral	0
K00201:573:HTMWWBBXY:4:1102:25175:6923	T	23	SINV-GFP	+	-	1	onlyViral	0
K00201:573:HTMWWBBXY:4:1102:18933:6976	A	22	SINV-GFP	+	-	1	onlyViral	0
K00201:573:HTMWWBBXY:4:1102:5355:7046	T	24	SINV-GFP	+	-	1	onlyViral	0
K00201:573:HTMWWBBXY:4:1102:4208:7134	A	32	SINV-GFP	+	-	1	onlyViral	0
K00201:573:HTMWWBBXY:4:1102:31284:7169	A	22	SINV-GFP	+	-	1	onlyViral	0
K00201:573:HTMWWBBXY:4:1102:24221:7205	A	22	SINV-GFP	+	21:A>G	1	onlyViral	1
K00201:573:HTMWWBBXY:4:1102:30898:7205	A	21	SINV-GFP	+	-	1	onlyViral	0
K00201:573:HTMWWBBXY:4:1102:6208:7257	A	22	SINV-GFP	+	-	1	onlyViral	0
K00201:573:HTMWWBBXY:4:1102:5132:7293	T	28	SINV-GFP	+	-	1	onlyViral	0
K00201:573:HTMWWBBXY:4:1102:19421:7328	A	29	SINV-GFP	+	-	1	onlyViral	0
K00201:573:HTMWWBBXY:4:1102:19177:7363	A	21	SINV-GFP	+	-	1	onlyViral	0
K00201:573:HTMWWBBXY:4:1102:4696:7556	T	21	SINV-GFP	+	-	1	onlyViral	0
K00201:573:HTMWWBBXY:4:1102:21968:7556	C	24	SINV-GFP	+	-	1	onlyViral	0
K00201:573:HTMWWBBXY:4:1102:1986:7609	A	21	SINV-GFP	+	-	1	onlyViral	0
K00201:573:HTMWWBBXY:4:1102:22120:7644	A	24	SINV-GFP	+	-	1	onlyViral	0
K00201:573:HTMWWBBXY:4:1102:9100:7662	A	22	SINV-GFP	+	-	1	onlyViral	0
K00201:573:HTMWWBBXY:4:1102:14296:7697	T	21	SINV-GFP	-	-	1	onlyViral	0
K00201:573:HTMWWBBXY:4:1102:1306:7767	C	22	SINV-GFP	+	-	1	onlyViral	0
K00201:573:HTMWWBBXY:4:1102:17746:7802	A	32	SINV-GFP	+	-	1	onlyViral	0
K00201:573:HTMWWBBXY:4:1102:27011:7820	A	26	SINV-GFP	+	-	1	onlyViral	0
K00201:573:HTMWWBBXY:4:1102:13271:7890	A	26	SINV-GFP	+	-	1	onlyViral	0
K00201:573:HTMWWBBXY:4:1102:15625:7996	T	18	SINV-GFP	+	-	1	onlyViral	0
K00201:573:HTMWWBBXY:4:1102:10236:8013	A	24	SINV-GFP	+	-	1	onlyViral	0
K00201:573:HTMWWBBXY:4:1102:16305:8154	T	21	SINV-GFP	+	-	1	onlyViral	0
K00201:573:HTMWWBBXY:4:1102:11769:8207	T	26	SINV-GFP	+	25:T>G	1	onlyViral	1
K00201:573:HTMWWBBXY:4:1102:28889:8295	A	22	SINV-GFP	+	-	1	onlyViral	0
K00201:573:HTMWWBBXY:4:1102:29031:8295	G	22	SINV-GFP	+	-	1	onlyViral	0
K00201:573:HTMWWBBXY:4:1102:8826:8383	C	21	SINV-GFP	+	-	1	onlyViral	0
K00201:573:HTMWWBBXY:4:1102:10368:8453	A	22	SINV-GFP	+	-	1	onlyViral	0
K00201:573:HTMWWBBXY:4:1102:7162:8559	C	22	SINV-GFP	-	-	1	onlyViral	0
K00201:573:HTMWWBBXY:4:1102:13179:8576	A	26	SINV-GFP	+	-	1	onlyViral	0
K00201:573:HTMWWBBXY:4:1102:15138:8770	T	28	SINV-GFP	+	-	1	onlyViral	0
K00201:573:HTMWWBBXY:4:1102:30076:8770	T	18	SINV-GFP	+	-	1	onlyViral	0
K00201:573:HTMWWBBXY:4:1102:13240:8857	T	22	SINV-GFP	+	-	1	onlyViral	0
K00201:573:HTMWWBBXY:4:1102:25540:8857	A	29	SINV-GFP	+	-	1	onlyViral	0
K00201:573:HTMWWBBXY:4:1102:21197:8893	T	20	SINV-GFP	+	-	1	onlyViral	0
K00201:573:HTMWWBBXY:4:1102:31446:8928	T	21	SINV-GFP	+	-	1	onlyViral	0
K00201:573:HTMWWBBXY:4:1102:16285:9033	A	27	SINV-GFP	+	26:C>T	1	onlyViral	1
K00201:573:HTMWWBBXY:4:1102:8308:9139	T	20	SINV-GFP	+	-	1	onlyViral	0
K00201:573:HTMWWBBXY:4:1102:18741:9174	A	19	SINV-GFP	+	18:G>T	1	onlyViral	1
K00201:573:HTMWWBBXY:4:1102:1773:9280	T	23	SINV-GFP	+	-	1	onlyViral	0
K00201:573:HTMWWBBXY:4:1102:7080:9332	T	21	SINV-GFP	+	-	1	onlyViral	0
K00201:573:HTMWWBBXY:4:1102:28280:9350	T	30	SINV-GFP	+	-	1	onlyViral	0
K00201:573:HTMWWBBXY:4:1102:3244:9403	A	23	SINV-GFP	+	-	1	onlyViral	0
K00201:573:HTMWWBBXY:4:1102:26677:9420	T	21	SINV-GFP	+	-	1	onlyViral	0
K00201:573:HTMWWBBXY:4:1102:3305:9508	A	22	SINV-GFP	+	-	1	onlyViral	0
K00201:573:HTMWWBBXY:4:1102:5051:9543	T	26	SINV-GFP	+	12:C>A	1	onlyViral	1
K00201:573:HTMWWBBXY:4:1102:11332:9596	T	21	SINV-GFP	+	-	1	onlyViral	0
K00201:573:HTMWWBBXY:4:1102:25236:9666	G	19	SINV-GFP	+	-	1	onlyViral	0
K00201:573:HTMWWBBXY:4:1102:26321:9719	A	30	SINV-GFP	+	-	1	onlyViral	0
K00201:573:HTMWWBBXY:4:1102:3386:9789	A	21	SINV-GFP	+	-	1	onlyViral	0
K00201:573:HTMWWBBXY:4:1102:24251:9860	C	21	SINV-GFP	+	-	1	onlyViral	0
K00201:573:HTMWWBBXY:4:1102:7425:9930	A	25	SINV-GFP	+	-	1	onlyViral	0
K00201:573:HTMWWBBXY:4:1102:9952:10053	T	23	SINV-GFP	-	-	1	onlyViral	0
K00201:573:HTMWWBBXY:4:1102:20760:10106	G	22	SINV-GFP	+	-	1	onlyViral	0
K00201:573:HTMWWBBXY:4:1102:10003:10282	G	23	SINV-GFP	+	-	1	onlyViral	0
K00201:573:HTMWWBBXY:4:1102:14448:10282	T	21	SINV-GFP	-	-	1	onlyViral	0
K00201:573:HTMWWBBXY:4:1102:21176:10299	T	20	SINV-GFP	+	-	1	onlyViral	0
K00201:573:HTMWWBBXY:4:1102:27894:10299	T	19	SINV-GFP	+	-	1	onlyViral	0
K00201:573:HTMWWBBXY:4:1102:18314:10440	A	23	SINV-GFP	+	-	1	onlyViral	0
K00201:573:HTMWWBBXY:4:1102:15118:10458	A	23	SINV-GFP	+	-	1	onlyViral	0
K00201:573:HTMWWBBXY:4:1102:31132:10458	A	28	SINV-GFP	+	-	1	onlyViral	0
K00201:573:HTMWWBBXY:4:1102:12733:10510	A	26	SINV-GFP	+	-	1	onlyViral	0
K00201:573:HTMWWBBXY:4:1102:13078:10510	T	21	SINV-GFP	+	-	1	onlyViral	0
K00201:573:HTMWWBBXY:4:1102:23389:10546	A	22	SINV-GFP	+	-	1	onlyViral	0
K00201:573:HTMWWBBXY:4:1102:5233:10563	T	20	SINV-GFP	+	-	1	onlyViral	0
K00201:573:HTMWWBBXY:4:1102:5670:10721	A	24	SINV-GFP	+	23:T>A	1	onlyViral	1
K00201:573:HTMWWBBXY:4:1102:2554:10880	C	26	SINV-GFP	+	-	1	onlyViral	0
K00201:573:HTMWWBBXY:4:1102:12002:10897	A	22	SINV-GFP	+	-	1	onlyViral	0
K00201:573:HTMWWBBXY:4:1102:9952:11003	T	23	SINV-GFP	-	-	1	onlyViral	0
K00201:573:HTMWWBBXY:4:1102:20101:11038	T	21	SINV-GFP	+	-	1	onlyViral	0
K00201:573:HTMWWBBXY:4:1102:12662:11091	A	22	SINV-GFP	+	-	1	onlyViral	0
K00201:573:HTMWWBBXY:4:1102:17574:11126	A	21	SINV-GFP	+	-	1	onlyViral	0
K00201:573:HTMWWBBXY:4:1102:20425:11319	A	24	SINV-GFP	+	-	1	onlyViral	0
K00201:573:HTMWWBBXY:4:1102:9628:11390	C	21	SINV-GFP	+	-	1	onlyViral	0
K00201:573:HTMWWBBXY:4:1102:12418:11407	A	22	SINV-GFP	+	-	1	onlyViral	0
K00201:573:HTMWWBBXY:4:1102:28513:11407	G	22	SINV-GFP	+	-	1	onlyViral	0
K00201:573:HTMWWBBXY:4:1102:21298:11495	C	22	SINV-GFP	+	-	1	onlyViral	0
K00201:573:HTMWWBBXY:4:1102:4990:11548	G	25	SINV-GFP	+	-	1	onlyViral	0
K00201:573:HTMWWBBXY:4:1102:20699:11583	A	24	SINV-GFP	+	-	1	onlyViral	0
K00201:573:HTMWWBBXY:4:1102:25936:11583	C	32	SINV-GFP	+	-	1	onlyViral	0
K00201:573:HTMWWBBXY:4:1102:17533:11829	A	20	SINV-GFP	+	-	1	onlyViral	0
K00201:573:HTMWWBBXY:4:1102:6492:11899	A	24	SINV-GFP	+	-	1	onlyViral	0
K00201:573:HTMWWBBXY:4:1102:2564:12023	T	23	SINV-GFP	+	-	1	onlyViral	0
K00201:573:HTMWWBBXY:4:1102:2960:12040	T	20	SINV-GFP	+	-	1	onlyViral	0
K00201:573:HTMWWBBXY:4:1102:12368:12163	T	27	SINV-GFP	+	-	1	onlyViral	0
K00201:573:HTMWWBBXY:4:1102:2341:12198	T	22	SINV-GFP	+	-	1	onlyViral	0
K00201:573:HTMWWBBXY:4:1102:19136:12251	T	21	SINV-GFP	+	-	1	onlyViral	0
K00201:573:HTMWWBBXY:4:1102:27499:12321	C	24	SINV-GFP	+	-	1	onlyViral	0
K00201:573:HTMWWBBXY:4:1102:6289:12357	A	23	SINV-GFP	+	22:A>T	1	onlyViral	1
K00201:573:HTMWWBBXY:4:1102:15970:12462	T	22	SINV-GFP	-	21:A>G	1	onlyViral	1
K00201:573:HTMWWBBXY:4:1102:22617:12480	G	23	SINV-GFP	+	-	1	onlyViral	0
K00201:573:HTMWWBBXY:4:1102:20019:12550	T	22	SINV-GFP	+	-	1	onlyViral	0
K00201:573:HTMWWBBXY:4:1102:4543:12638	G	23	SINV-GFP	-	-	1	onlyViral	0
K00201:573:HTMWWBBXY:4:1102:22120:12673	T	23	SINV-GFP	+	-	1	onlyViral	0
K00201:573:HTMWWBBXY:4:1102:4533:12691	G	23	SINV-GFP	-	-	1	onlyViral	0
K00201:573:HTMWWBBXY:4:1102:30685:12708	T	20	SINV-GFP	+	-	1	onlyViral	0
K00201:573:HTMWWBBXY:4:1102:15371:12761	A	21	SINV-GFP	+	-	1	onlyViral	0
K00201:573:HTMWWBBXY:4:1102:20415:12814	A	21	SINV-GFP	+	-	1	onlyViral	0
K00201:573:HTMWWBBXY:4:1102:4635:12902	C	20	SINV-GFP	+	-	1	onlyViral	0
K00201:573:HTMWWBBXY:4:1102:12662:12954	T	27	SINV-GFP	+	-	1	onlyViral	0
K00201:573:HTMWWBBXY:4:1102:19238:12954	A	24	SINV-GFP	+	23:G>T	1	onlyViral	1
K00201:573:HTMWWBBXY:4:1102:19258:13060	G	21	SINV-GFP	+	15:A>G	1	onlyViral	1
K00201:573:HTMWWBBXY:4:1102:24048:13130	A	22	SINV-GFP	+	-	1	onlyViral	0
K00201:573:HTMWWBBXY:4:1102:13981:13201	G	21	SINV-GFP	+	-	1	onlyViral	0
K00201:573:HTMWWBBXY:4:1102:18030:13218	C	20	SINV-GFP	+	-	1	onlyViral	0
K00201:573:HTMWWBBXY:4:1102:9303:13253	A	21	SINV-GFP	-	-	1	onlyViral	0
K00201:573:HTMWWBBXY:4:1102:13616:13271	T	21	SINV-GFP	+	20:A>T	1	onlyViral	1
K00201:573:HTMWWBBXY:4:1102:3589:13306	C	22	SINV-GFP	+	-	1	onlyViral	0
K00201:573:HTMWWBBXY:4:1102:8176:13306	A	21	SINV-GFP	+	-	1	onlyViral	0
K00201:573:HTMWWBBXY:4:1102:12794:13394	T	22	SINV-GFP	+	-	1	onlyViral	0
K00201:573:HTMWWBBXY:4:1102:2138:13429	T	23	SINV-GFP	-	22:T>G	1	onlyViral	1
K00201:573:HTMWWBBXY:4:1102:6624:13570	C	20	SINV-GFP	+	-	1	onlyViral	0
K00201:573:HTMWWBBXY:4:1102:14742:13570	A	24	SINV-GFP	+	-	1	onlyViral	0
K00201:573:HTMWWBBXY:4:1102:12347:13640	A	29	SINV-GFP	+	-	1	onlyViral	0
K00201:573:HTMWWBBXY:4:1102:4726:13658	C	19	SINV-GFP	+	-	1	onlyViral	0
K00201:573:HTMWWBBXY:4:1102:14093:13675	A	23	SINV-GFP	+	-	1	onlyViral	0
K00201:573:HTMWWBBXY:4:1102:5822:13728	C	20	SINV-GFP	+	-	1	onlyViral	0
K00201:573:HTMWWBBXY:4:1102:7649:13763	T	21	SINV-GFP	+	-	1	onlyViral	0
K00201:573:HTMWWBBXY:4:1102:26250:13886	T	24	SINV-GFP	+	-	1	onlyViral	0
K00201:573:HTMWWBBXY:4:1102:13220:13957	T	22	SINV-GFP	+	-	1	onlyViral	0
K00201:573:HTMWWBBXY:4:1102:14336:13957	T	20	SINV-GFP	+	-	1	onlyViral	0
K00201:573:HTMWWBBXY:4:1102:9059:14062	C	23	SINV-GFP	+	-	1	onlyViral	0
K00201:573:HTMWWBBXY:4:1102:29985:14062	T	22	SINV-GFP	+	-	1	onlyViral	0
K00201:573:HTMWWBBXY:4:1102:15097:14150	T	21	SINV-GFP	+	-	1	onlyViral	0
K00201:573:HTMWWBBXY:4:1102:18852:14185	A	21	SINV-GFP	+	-	1	onlyViral	0
K00201:573:HTMWWBBXY:4:1102:7162:14291	A	22	SINV-GFP	+	-	1	onlyViral	0
K00201:573:HTMWWBBXY:4:1102:9678:14291	T	26	SINV-GFP	+	-	1	onlyViral	0
K00201:573:HTMWWBBXY:4:1102:14093:14379	A	22	SINV-GFP	+	-	1	onlyViral	0
K00201:573:HTMWWBBXY:4:1102:3346:14396	A	22	SINV-GFP	+	-	1	onlyViral	0
K00201:573:HTMWWBBXY:4:1102:5589:14414	T	21	SINV-GFP	+	-	1	onlyViral	0
K00201:573:HTMWWBBXY:4:1102:18467:14572	A	22	SINV-GFP	+	-	1	onlyViral	0
K00201:573:HTMWWBBXY:4:1102:15869:14643	T	27	SINV-GFP	+	26:A>G	1	onlyViral	1
K00201:573:HTMWWBBXY:4:1102:8866:14748	A	22	SINV-GFP	+	-	1	onlyViral	0
K00201:573:HTMWWBBXY:4:1102:16498:14818	A	23	SINV-GFP	+	11:A>G,12:A>G	1	onlyViral	2
K00201:573:HTMWWBBXY:4:1102:2757:14854	G	25	SINV-GFP	+	24:A>T	1	onlyViral	1
K00201:573:HTMWWBBXY:4:1102:12885:14994	A	26	SINV-GFP	+	-	1	onlyViral	0
K00201:573:HTMWWBBXY:4:1102:10206:15029	A	22	SINV-GFP	+	-	1	onlyViral	0
K00201:573:HTMWWBBXY:4:1102:17523:15117	C	24	SINV-GFP	+	-	1	onlyViral	0
K00201:573:HTMWWBBXY:4:1102:16051:15240	G	30	SINV-GFP	+	-	1	onlyViral	0
K00201:573:HTMWWBBXY:4:1102:30513:15399	A	21	SINV-GFP	+	-	1	onlyViral	0
K00201:573:HTMWWBBXY:4:1102:14651:15416	T	20	SINV-GFP	+	-	1	onlyViral	0
K00201:573:HTMWWBBXY:4:1102:3407:15522	A	21	SINV-GFP	+	-	1	onlyViral	0
K00201:573:HTMWWBBXY:4:1102:1174:15627	N	22	SINV-GFP	+	0:C>N,21:A>C	1	onlyViral	2
K00201:573:HTMWWBBXY:4:1102:9739:15627	T	21	SINV-GFP	+	-	1	onlyViral	0
K00201:573:HTMWWBBXY:4:1102:22841:15785	A	28	SINV-GFP	+	-	1	onlyViral	0
K00201:573:HTMWWBBXY:4:1102:14742:15821	G	22	SINV-GFP	+	-	1	onlyViral	0
K00201:573:HTMWWBBXY:4:1102:21998:16120	C	25	SINV-GFP	+	-	1	onlyViral	0
K00201:573:HTMWWBBXY:4:1102:27123:16172	T	22	SINV-GFP	-	-	1	onlyViral	0
K00201:573:HTMWWBBXY:4:1102:11596:16207	T	22	SINV-GFP	+	-	1	onlyViral	0
K00201:573:HTMWWBBXY:4:1102:24251:16225	T	23	SINV-GFP	+	-	1	onlyViral	0
K00201:573:HTMWWBBXY:4:1102:7486:16260	T	21	SINV-GFP	+	-	1	onlyViral	0
K00201:573:HTMWWBBXY:4:1102:8318:16295	A	23	SINV-GFP	+	-	1	onlyViral	0
K00201:573:HTMWWBBXY:4:1102:30868:16295	A	32	SINV-GFP	+	-	1	onlyViral	0
K00201:573:HTMWWBBXY:4:1102:15605:16436	A	23	SINV-GFP	+	-	1	onlyViral	0
K00201:573:HTMWWBBXY:4:1102:25114:16629	G	23	SINV-GFP	-	22:T>A	1	onlyViral	1
K00201:573:HTMWWBBXY:4:1102:17553:16788	T	25	SINV-GFP	+	-	1	onlyViral	0
K00201:573:HTMWWBBXY:4:1102:2006:16858	T	21	SINV-GFP	+	-	1	onlyViral	0
K00201:573:HTMWWBBXY:4:1102:5274:17069	A	25	SINV-GFP	+	-	1	onlyViral	0
K00201:573:HTMWWBBXY:4:1102:14428:17139	A	21	SINV-GFP	+	20:T>C	1	onlyViral	1
K00201:573:HTMWWBBXY:4:1102:23683:17139	C	22	SINV-GFP	+	21:A>C	1	onlyViral	1
K00201:573:HTMWWBBXY:4:1102:5954:17157	T	20	SINV-GFP	+	-	1	onlyViral	0
K00201:573:HTMWWBBXY:4:1102:8998:17227	A	22	SINV-GFP	+	-	1	onlyViral	0
K00201:573:HTMWWBBXY:4:1102:13149:17245	T	21	SINV-GFP	+	-	1	onlyViral	0
K00201:573:HTMWWBBXY:4:1102:17097:17263	A	22	SINV-GFP	+	-	1	onlyViral	0
K00201:573:HTMWWBBXY:4:1102:20050:17315	T	22	SINV-GFP;SINV-GFP	+;+	-;-	2	onlyViral	0
K00201:573:HTMWWBBXY:4:1102:23094:17315	A	22	SINV-GFP	+	-	1	onlyViral	0
K00201:573:HTMWWBBXY:4:1102:3752:17350	A	24	SINV-GFP	+	-	1	onlyViral	0
K00201:573:HTMWWBBXY:4:1102:7253:17403	A	22	SINV-GFP	+	-	1	onlyViral	0
K00201:573:HTMWWBBXY:4:1102:16640:17421	C	18	SINV-GFP	+	-	1	onlyViral	0
K00201:573:HTMWWBBXY:4:1102:18862:17438	T	30	SINV-GFP	+	-	1	onlyViral	0
K00201:573:HTMWWBBXY:4:1102:2656:17456	T	23	SINV-GFP	-	22:A>G	1	onlyViral	1
K00201:573:HTMWWBBXY:4:1102:10379:17474	A	22	SINV-GFP	+	-	1	onlyViral	0
K00201:573:HTMWWBBXY:4:1102:13798:17491	T	22	SINV-GFP	+	-	1	onlyViral	0
K00201:573:HTMWWBBXY:4:1102:14864:17544	C	21	SINV-GFP	+	20:T>C	1	onlyViral	1
K00201:573:HTMWWBBXY:4:1102:8684:17561	T	20	SINV-GFP	+	-	1	onlyViral	0
K00201:573:HTMWWBBXY:4:1102:9323:17579	A	21	SINV-GFP	+	19:A>T,20:A>T	1	onlyViral	2
K00201:573:HTMWWBBXY:4:1102:1813:17649	A	22	SINV-GFP	+	-	1	onlyViral	0
K00201:573:HTMWWBBXY:4:1102:1245:17755	T	21	SINV-GFP	+	20:A>T	1	onlyViral	1
K00201:573:HTMWWBBXY:4:1102:14489:17772	C	28	SINV-GFP	+	-	1	onlyViral	0
K00201:573:HTMWWBBXY:4:1102:14012:17790	A	22	SINV-GFP	+	-	1	onlyViral	0
K00201:573:HTMWWBBXY:4:1102:1073:17808	N	20	SINV-GFP	+	0:A>N	1	onlyViral	1
K00201:573:HTMWWBBXY:4:1102:19715:17825	A	22	SINV-GFP	+	-	1	onlyViral	0
K00201:573:HTMWWBBXY:4:1102:4635:17896	A	22	SINV-GFP	+	-	1	onlyViral	0
K00201:573:HTMWWBBXY:4:1102:21856:17913	A	23	SINV-GFP	-	22:A>C	1	onlyViral	1
K00201:573:HTMWWBBXY:4:1102:6959:17948	A	22	SINV-GFP	+	-	1	onlyViral	0
K00201:573:HTMWWBBXY:4:1102:28960:17948	T	21	SINV-GFP	+	20:A>T	1	onlyViral	1
K00201:573:HTMWWBBXY:4:1102:27052:18054	G	22	SINV-GFP	+	-	1	onlyViral	0
K00201:573:HTMWWBBXY:4:1102:8816:18071	C	24	SINV-GFP	+	-	1	onlyViral	0
K00201:573:HTMWWBBXY:4:1102:6248:18159	A	23	SINV-GFP	+	-	1	onlyViral	0
K00201:573:HTMWWBBXY:4:1102:20131:18194	T	20	SINV-GFP	+	-	1	onlyViral	0
K00201:573:HTMWWBBXY:4:1102:6035:18247	T	21	SINV-GFP	+	20:A>T	1	onlyViral	1
K00201:573:HTMWWBBXY:4:1102:4543:18265	A	25	SINV-GFP	+	-	1	onlyViral	0
K00201:573:HTMWWBBXY:4:1102:2189:18335	A	22	SINV-GFP	+	-	1	onlyViral	0
K00201:573:HTMWWBBXY:4:1102:20344:18458	C	21	SINV-GFP	+	-	1	onlyViral	0
K00201:573:HTMWWBBXY:4:1102:14093:18599	G	22	SINV-GFP	+	-	1	onlyViral	0
K00201:573:HTMWWBBXY:4:1102:15158:18652	T	23	SINV-GFP	+	-	1	onlyViral	0
K00201:573:HTMWWBBXY:4:1102:1499:18687	A	21	SINV-GFP	+	-	1	onlyViral	0
K00201:573:HTMWWBBXY:4:1102:13951:18775	G	19	SINV-GFP	+	-	1	onlyViral	0
K00201:573:HTMWWBBXY:4:1102:16843:18792	A	22	SINV-GFP	+	-	1	onlyViral	0
K00201:573:HTMWWBBXY:4:1102:4107:18810	A	22	SINV-GFP	+	-	1	onlyViral	0
K00201:573:HTMWWBBXY:4:1102:3863:18845	C	21	SINV-GFP	+	20:T>C	1	onlyViral	1
K00201:573:HTMWWBBXY:4:1102:30533:18951	A	22	SINV-GFP	+	-	1	onlyViral	0
K00201:573:HTMWWBBXY:4:1102:27813:18986	T	23	SINV-GFP	+	-	1	onlyViral	0
K00201:573:HTMWWBBXY:4:1102:19664:19003	C	23	SINV-GFP	+	-	1	onlyViral	0
K00201:573:HTMWWBBXY:4:1102:6116:19091	A	22	SINV-GFP	+	-	1	onlyViral	0
K00201:573:HTMWWBBXY:4:1102:19278:19109	A	22	SINV-GFP	+	-	1	onlyViral	0
K00201:573:HTMWWBBXY:4:1102:8156:19144	A	28	SINV-GFP	+	-	1	onlyViral	0
K00201:573:HTMWWBBXY:4:1102:12540:19144	A	22	SINV-GFP	+	-	1	onlyViral	0
K00201:573:HTMWWBBXY:4:1102:20405:19232	T	22	SINV-GFP	+	-	1	onlyViral	0
K00201:573:HTMWWBBXY:4:1102:2788:19302	G	19	SINV-GFP	+	-	1	onlyViral	0
K00201:573:HTMWWBBXY:4:1102:8349:19337	T	29	SINV-GFP	+	-	1	onlyViral	0
K00201:573:HTMWWBBXY:4:1102:12225:19337	A	22	SINV-GFP	+	-	1	onlyViral	0
K00201:573:HTMWWBBXY:4:1102:18000:19355	T	22	SINV-GFP	+	-	1	onlyViral	0
K00201:573:HTMWWBBXY:4:1102:26362:19566	T	21	SINV-GFP	+	-	1	onlyViral	0
K00201:573:HTMWWBBXY:4:1102:9293:19671	A	26	SINV-GFP	+	-	1	onlyViral	0
K00201:573:HTMWWBBXY:4:1102:1326:19689	T	23	SINV-GFP	+	-	1	onlyViral	0
K00201:573:HTMWWBBXY:4:1102:22191:19724	A	22	SINV-GFP	+	-	1	onlyViral	0
K00201:573:HTMWWBBXY:4:1102:28929:19724	A	26	SINV-GFP	+	-	1	onlyViral	0
K00201:573:HTMWWBBXY:4:1102:27488:19900	T	20	SINV-GFP	+	-	1	onlyViral	0
K00201:573:HTMWWBBXY:4:1102:13017:19935	A	26	SINV-GFP	+	-	1	onlyViral	0
K00201:573:HTMWWBBXY:4:1102:16772:19935	C	21	SINV-GFP	+	-	1	onlyViral	0
K00201:573:HTMWWBBXY:4:1102:6989:19970	A	22	SINV-GFP	+	-	1	onlyViral	0
K00201:573:HTMWWBBXY:4:1102:19086:19970	A	24	SINV-GFP	+	-	1	onlyViral	0
K00201:573:HTMWWBBXY:4:1102:26007:20006	A	22	SINV-GFP	+	-	1	onlyViral	0
K00201:573:HTMWWBBXY:4:1102:9506:20041	T	20	SINV-GFP	+	-	1	onlyViral	0
K00201:573:HTMWWBBXY:4:1102:3376:20076	T	21	SINV-GFP	+	20:A>G	1	onlyViral	1
K00201:573:HTMWWBBXY:4:1102:5061:20111	A	21	SINV-GFP	+	-	1	onlyViral	0
K00201:573:HTMWWBBXY:4:1102:16467:20217	A	31	SINV-GFP	+	-	1	onlyViral	0
K00201:573:HTMWWBBXY:4:1102:3336:20252	A	25	SINV-GFP	+	21:A>G,24:A>G	1	onlyViral	2
K00201:573:HTMWWBBXY:4:1102:24058:20252	C	25	SINV-GFP	+	-	1	onlyViral	0
K00201:573:HTMWWBBXY:4:1102:2828:20287	T	26	SINV-GFP	+	-	1	onlyViral	0
K00201:573:HTMWWBBXY:4:1102:3853:20304	A	22	SINV-GFP	+	-	1	onlyViral	0
K00201:573:HTMWWBBXY:4:1102:30685:20304	T	20	SINV-GFP	+	-	1	onlyViral	0
K00201:573:HTMWWBBXY:4:1102:28848:20357	T	31	SINV-GFP	+	30:G>T	1	onlyViral	1
K00201:573:HTMWWBBXY:4:1102:19441:20375	C	25	SINV-GFP	+	-	1	onlyViral	0
K00201:573:HTMWWBBXY:4:1102:26880:20498	A	22	SINV-GFP	+	-	1	onlyViral	0
K00201:573:HTMWWBBXY:4:1102:7852:20515	T	20	SINV-GFP	+	-	1	onlyViral	0
K00201:573:HTMWWBBXY:4:1102:22353:20568	T	28	SINV-GFP	+	-	1	onlyViral	0
K00201:573:HTMWWBBXY:4:1102:16447:20603	T	22	SINV-GFP	+	-	1	onlyViral	0
K00201:573:HTMWWBBXY:4:1102:4868:20621	T	22	SINV-GFP	-	-	1	onlyViral	0
K00201:573:HTMWWBBXY:4:1102:14996:20621	A	27	SINV-GFP	+	-	1	onlyViral	0
K00201:573:HTMWWBBXY:4:1102:19634:20674	T	22	SINV-GFP	+	-	1	onlyViral	0
K00201:573:HTMWWBBXY:4:1102:18193:20814	A	22	SINV-GFP	+	-	1	onlyViral	0
K00201:573:HTMWWBBXY:4:1102:10460:20885	T	20	SINV-GFP	+	-	1	onlyViral	0
K00201:573:HTMWWBBXY:4:1102:11738:20990	A	26	SINV-GFP	+	-	1	onlyViral	0
K00201:573:HTMWWBBXY:4:1102:16812:21061	A	30	SINV-GFP	+	-	1	onlyViral	0
K00201:573:HTMWWBBXY:4:1102:6654:21113	T	22	SINV-GFP	+	-	1	onlyViral	0
K00201:573:HTMWWBBXY:4:1102:30239:21184	A	32	SINV-GFP	+	-	1	onlyViral	0
K00201:573:HTMWWBBXY:4:1102:7841:21201	T	22	SINV-GFP	-	-	1	onlyViral	0
K00201:573:HTMWWBBXY:4:1102:5497:21254	G	21	SINV-GFP	+	20:A>T	1	onlyViral	1
K00201:573:HTMWWBBXY:4:1102:21430:21500	A	22	SINV-GFP	+	-	1	onlyViral	0
K00201:573:HTMWWBBXY:4:1102:7253:21658	G	21	SINV-GFP	+	-	1	onlyViral	0
K00201:573:HTMWWBBXY:4:1102:15199:21676	T	22	SINV-GFP	+	-	1	onlyViral	0
K00201:573:HTMWWBBXY:4:1102:15696:21694	A	22	SINV-GFP	+	-	1	onlyViral	0
K00201:573:HTMWWBBXY:4:1102:6005:21746	C	21	SINV-GFP	+	-	1	onlyViral	0
K00201:573:HTMWWBBXY:4:1102:25834:21782	A	22	SINV-GFP	+	-	1	onlyViral	0
K00201:573:HTMWWBBXY:4:1102:27925:21782	C	20	SINV-GFP	+	-	1	onlyViral	0
K00201:573:HTMWWBBXY:4:1102:24119:21905	G	18	SINV-GFP	+	-	1	onlyViral	0
K00201:573:HTMWWBBXY:4:1102:25682:21905	T	21	SINV-GFP	+	-	1	onlyViral	0
K00201:573:HTMWWBBXY:4:1102:1062:22045	N	21	SINV-GFP	+	0:A>N	1	onlyViral	1
K00201:573:HTMWWBBXY:4:1102:18365:22063	C	23	SINV-GFP	+	-	1	onlyViral	0
K00201:573:HTMWWBBXY:4:1102:12662:22133	A	28	SINV-GFP	+	-	1	onlyViral	0
K00201:573:HTMWWBBXY:4:1102:17848:22151	A	32	SINV-GFP	+	-	1	onlyViral	0
K00201:573:HTMWWBBXY:4:1102:2361:22397	C	19	SINV-GFP	+	-	1	onlyViral	0
K00201:573:HTMWWBBXY:4:1102:25479:22397	T	21	SINV-GFP	+	-	1	onlyViral	0
K00201:573:HTMWWBBXY:4:1102:14245:22415	A	18	SINV-GFP	+	-	1	onlyViral	0
K00201:573:HTMWWBBXY:4:1102:2351:22450	G	23	SINV-GFP	+	22:C>T	1	onlyViral	1
K00201:573:HTMWWBBXY:4:1102:27986:22450	T	22	SINV-GFP	+	20:T>C,21:T>C	1	onlyViral	2
K00201:573:HTMWWBBXY:4:1102:8592:22502	A	25	SINV-GFP	+	-	1	onlyViral	0
K00201:573:HTMWWBBXY:4:1102:10226:22555	C	21	SINV-GFP	+	-	1	onlyViral	0
K00201:573:HTMWWBBXY:4:1102:7740:22573	G	23	SINV-GFP	+	-	1	onlyViral	0
K00201:573:HTMWWBBXY:4:1102:3031:22643	A	22	SINV-GFP	+	-	1	onlyViral	0
K00201:573:HTMWWBBXY:4:1102:25682:22713	A	19	SINV-GFP	+	-	1	onlyViral	0
K00201:573:HTMWWBBXY:4:1102:24901:22731	C	24	SINV-GFP	+	-	1	onlyViral	0
K00201:573:HTMWWBBXY:4:1102:2057:22749	T	27	SINV-GFP	+	-	1	onlyViral	0
K00201:573:HTMWWBBXY:4:1102:1742:22801	G	22	SINV-GFP	+	-	1	onlyViral	0
K00201:573:HTMWWBBXY:4:1102:25611:22801	T	21	SINV-GFP	+	20:A>T	1	onlyViral	1
K00201:573:HTMWWBBXY:4:1102:8552:22924	C	21	SINV-GFP	+	-	1	onlyViral	0
K00201:573:HTMWWBBXY:4:1102:28260:22924	T	21	SINV-GFP	+	-	1	onlyViral	0
K00201:573:HTMWWBBXY:4:1102:5446:23065	T	21	SINV-GFP	+	-	1	onlyViral	0
K00201:573:HTMWWBBXY:4:1102:4290:23171	A	30	SINV-GFP	+	-	1	onlyViral	0
K00201:573:HTMWWBBXY:4:1102:20314:23223	A	29	SINV-GFP	+	-	1	onlyViral	0
K00201:573:HTMWWBBXY:4:1102:1753:23241	A	25	SINV-GFP	+	-	1	onlyViral	0
K00201:573:HTMWWBBXY:4:1102:5233:23294	T	25	SINV-GFP	+	-	1	onlyViral	0
K00201:573:HTMWWBBXY:4:1102:5000:23311	T	22	SINV-GFP	-	21:A>C	1	onlyViral	1
K00201:573:HTMWWBBXY:4:1102:24008:23364	C	23	SINV-GFP	+	22:T>G	1	onlyViral	1
K00201:573:HTMWWBBXY:4:1102:16193:23470	T	21	SINV-GFP	+	-	1	onlyViral	0
K00201:573:HTMWWBBXY:4:1102:19116:23575	A	25	SINV-GFP	+	-	1	onlyViral	0
K00201:573:HTMWWBBXY:4:1102:3112:23628	G	22	SINV-GFP	+	-	1	onlyViral	0
K00201:573:HTMWWBBXY:4:1102:7537:23663	A	21	SINV-GFP	+	-	1	onlyViral	0
K00201:573:HTMWWBBXY:4:1102:8694:23698	G	30	SINV-GFP	+	-	1	onlyViral	0
K00201:573:HTMWWBBXY:4:1102:5213:23821	T	22	SINV-GFP	+	-	1	onlyViral	0
K00201:573:HTMWWBBXY:4:1102:13809:23839	A	29	SINV-GFP	+	-	1	onlyViral	0
K00201:573:HTMWWBBXY:4:1102:6228:23927	T	21	SINV-GFP	+	-	1	onlyViral	0
K00201:573:HTMWWBBXY:4:1102:8136:23927	A	23	SINV-GFP	+	22:A>G	1	onlyViral	1
K00201:573:HTMWWBBXY:4:1102:20649:23944	T	22	SINV-GFP	+	-	1	onlyViral	0
K00201:573:HTMWWBBXY:4:1102:5051:24103	T	24	SINV-GFP	+	23:C>A	1	onlyViral	1
K00201:573:HTMWWBBXY:4:1102:12997:24120	A	23	SINV-GFP	+	-	1	onlyViral	0
K00201:573:HTMWWBBXY:4:1102:22617:24331	C	23	SINV-GFP	+	-	1	onlyViral	0
K00201:573:HTMWWBBXY:4:1102:14042:24525	A	23	SINV-GFP	+	22:C>A	1	onlyViral	1
K00201:573:HTMWWBBXY:4:1102:3640:24577	A	21	SINV-GFP	+	-	1	onlyViral	0
K00201:573:HTMWWBBXY:4:1102:11840:24612	A	30	SINV-GFP	+	-	1	onlyViral	0
K00201:573:HTMWWBBXY:4:1102:4462:24911	T	20	SINV-GFP	+	-	1	onlyViral	0
K00201:573:HTMWWBBXY:4:1102:16752:24999	C	21	SINV-GFP	+	-	1	onlyViral	0
K00201:573:HTMWWBBXY:4:1102:18771:25017	T	21	SINV-GFP	+	20:A>T	1	onlyViral	1
K00201:573:HTMWWBBXY:4:1102:29873:25052	C	21	SINV-GFP	+	11:G>A	1	onlyViral	1
K00201:573:HTMWWBBXY:4:1102:9019:25070	T	24	SINV-GFP	+	-	1	onlyViral	0
K00201:573:HTMWWBBXY:4:1102:11393:25140	T	22	SINV-GFP	+	-	1	onlyViral	0
K00201:573:HTMWWBBXY:4:1102:7172:25246	A	20	SINV-GFP	+	-	1	onlyViral	0
K00201:573:HTMWWBBXY:4:1102:31132:25263	A	20	SINV-GFP	+	-	1	onlyViral	0
K00201:573:HTMWWBBXY:4:1102:29518:25281	A	32	SINV-GFP	+	-	1	onlyViral	0
K00201:573:HTMWWBBXY:4:1102:15696:25351	A	24	SINV-GFP	+	-	1	onlyViral	0
K00201:573:HTMWWBBXY:4:1102:13575:25369	A	27	SINV-GFP	+	-	1	onlyViral	0
K00201:573:HTMWWBBXY:4:1102:20182:25386	T	21	SINV-GFP	+	5:T>G	1	onlyViral	1
K00201:573:HTMWWBBXY:4:1102:1205:25562	N	22	SINV-GFP	-	0:A>N,21:C>A	1	onlyViral	2
K00201:573:HTMWWBBXY:4:1102:7588:25615	A	22	SINV-GFP	+	-	1	onlyViral	0
K00201:573:HTMWWBBXY:4:1102:13149:25615	A	26	SINV-GFP	+	-	1	onlyViral	0
K00201:573:HTMWWBBXY:4:1102:10581:25773	A	23	SINV-GFP	+	-	1	onlyViral	0
K00201:573:HTMWWBBXY:4:1102:30066:25773	A	22	SINV-GFP	+	-	1	onlyViral	0
K00201:573:HTMWWBBXY:4:1102:20324:25843	A	23	SINV-GFP	+	22:A>T	1	onlyViral	1
K00201:573:HTMWWBBXY:4:1102:15777:25949	T	21	SINV-GFP	+	-	1	onlyViral	0
K00201:573:HTMWWBBXY:4:1102:6390:25966	C	20	SINV-GFP	+	-	1	onlyViral	0
K00201:573:HTMWWBBXY:4:1102:23287:26019	C	26	SINV-GFP	+	25:A>T	1	onlyViral	1
K00201:573:HTMWWBBXY:4:1102:13179:26090	A	22	SINV-GFP	+	-	1	onlyViral	0
K00201:573:HTMWWBBXY:4:1102:27773:26090	T	24	SINV-GFP	+	23:A>T	1	onlyViral	1
K00201:573:HTMWWBBXY:4:1102:24221:26230	T	22	SINV-GFP	-	-	1	onlyViral	0
K00201:573:HTMWWBBXY:4:1102:8349:26265	T	28	SINV-GFP	+	27:A>T	1	onlyViral	1
K00201:573:HTMWWBBXY:4:1102:12692:26336	G	26	SINV-GFP	+	-	1	onlyViral	0
K00201:573:HTMWWBBXY:4:1102:5528:26406	A	22	SINV-GFP	+	-	1	onlyViral	0
K00201:573:HTMWWBBXY:4:1102:3752:26459	G	22	SINV-GFP	+	-	1	onlyViral	0
K00201:573:HTMWWBBXY:4:1102:12743:26564	A	23	SINV-GFP	+	-	1	onlyViral	0
K00201:573:HTMWWBBXY:4:1102:10247:26599	A	22	SINV-GFP	+	-	1	onlyViral	0
K00201:573:HTMWWBBXY:4:1102:9962:26740	T	24	SINV-GFP	+	-	1	onlyViral	0
K00201:573:HTMWWBBXY:4:1102:29082:26846	T	21	SINV-GFP	+	-	1	onlyViral	0
K00201:573:HTMWWBBXY:4:1102:21075:26863	C	28	SINV-GFP	+	-	1	onlyViral	0
K00201:573:HTMWWBBXY:4:1102:26007:26863	A	21	SINV-GFP	+	20:A>T	1	onlyViral	1
K00201:573:HTMWWBBXY:4:1102:18040:26881	A	27	SINV-GFP	+	26:A>T	1	onlyViral	1
K00201:573:HTMWWBBXY:4:1102:22871:26986	A	25	SINV-GFP	+	24:C>A	1	onlyViral	1
K00201:573:HTMWWBBXY:4:1102:2859:27057	A	26	SINV-GFP	+	-	1	onlyViral	0
K00201:573:HTMWWBBXY:4:1102:4219:27057	T	28	SINV-GFP	+	-	1	onlyViral	0
K00201:573:HTMWWBBXY:4:1102:28706:27074	T	20	SINV-GFP	+	-	1	onlyViral	0
K00201:573:HTMWWBBXY:4:1102:14732:27092	A	24	SINV-GFP	+	23:A>T	1	onlyViral	1
K00201:573:HTMWWBBXY:4:1102:28584:27109	A	20	SINV-GFP	-	-	1	onlyViral	0
K00201:573:HTMWWBBXY:4:1102:26342:27268	G	20	SINV-GFP	+	-	1	onlyViral	0
K00201:573:HTMWWBBXY:4:1102:6512:27303	C	25	SINV-GFP	+	-	1	onlyViral	0
K00201:573:HTMWWBBXY:4:1102:3823:27320	T	21	SINV-GFP	+	-	1	onlyViral	0
K00201:573:HTMWWBBXY:4:1102:2280:27356	A	22	SINV-GFP	+	-	1	onlyViral	0
K00201:573:HTMWWBBXY:4:1102:25134:27426	A	22	SINV-GFP	+	-	1	onlyViral	0
K00201:573:HTMWWBBXY:4:1102:3224:27479	A	22	SINV-GFP	+	-	1	onlyViral	0
K00201:573:HTMWWBBXY:4:1102:7243:27479	T	23	SINV-GFP	+	-	1	onlyViral	0
K00201:573:HTMWWBBXY:4:1102:14418:27567	T	28	SINV-GFP	+	-	1	onlyViral	0
K00201:573:HTMWWBBXY:4:1102:29122:27584	A	20	SINV-GFP	-	-	1	onlyViral	0
K00201:573:HTMWWBBXY:4:1102:4939:27637	C	24	SINV-GFP	+	-	1	onlyViral	0
K00201:573:HTMWWBBXY:4:1102:4584:27690	A	22	SINV-GFP	+	-	1	onlyViral	0
K00201:573:HTMWWBBXY:4:1102:23348:27778	T	21	SINV-GFP	+	-	1	onlyViral	0
K00201:573:HTMWWBBXY:4:1102:25093:27778	T	22	SINV-GFP	+	-	1	onlyViral	0
K00201:573:HTMWWBBXY:4:1102:6197:27883	A	20	SINV-GFP	+	-	1	onlyViral	0
K00201:573:HTMWWBBXY:4:1102:26717:27883	C	24	SINV-GFP	+	-	1	onlyViral	0
K00201:573:HTMWWBBXY:4:1102:19035:27901	G	20	SINV-GFP	+	-	1	onlyViral	0
K00201:573:HTMWWBBXY:4:1102:13748:27953	A	19	SINV-GFP	+	-	1	onlyViral	0
K00201:573:HTMWWBBXY:4:1102:21694:28041	A	22	SINV-GFP	+	-	1	onlyViral	0
K00201:573:HTMWWBBXY:4:1102:29234:28094	A	20	SINV-GFP	-	-	1	onlyViral	0
K00201:573:HTMWWBBXY:4:1102:24119:28129	A	21	SINV-GFP	+	-	1	onlyViral	0
K00201:573:HTMWWBBXY:4:1102:11941:28164	A	26	SINV-GFP	+	-	1	onlyViral	0
K00201:573:HTMWWBBXY:4:1102:2666:28235	A	22	SINV-GFP	+	-	1	onlyViral	0
K00201:573:HTMWWBBXY:4:1102:8410:28235	T	21	SINV-GFP	+	20:A>T	1	onlyViral	1
K00201:573:HTMWWBBXY:4:1102:6888:28270	T	20	SINV-GFP	+	-	1	onlyViral	0
K00201:573:HTMWWBBXY:4:1102:12885:28287	A	27	SINV-GFP	+	26:C>T	1	onlyViral	1
K00201:573:HTMWWBBXY:4:1102:17817:28358	A	23	SINV-GFP	+	-	1	onlyViral	0
K00201:573:HTMWWBBXY:4:1102:1915:28375	A	26	SINV-GFP	+	25:A>T	1	onlyViral	1
K00201:573:HTMWWBBXY:4:1102:28655:28428	A	25	SINV-GFP	+	-	1	onlyViral	0
K00201:573:HTMWWBBXY:4:1102:15331:28446	A	23	SINV-GFP	+	-	1	onlyViral	0
K00201:573:HTMWWBBXY:4:1102:17574:28463	T	20	SINV-GFP	+	-	1	onlyViral	0
K00201:573:HTMWWBBXY:4:1102:4919:28516	T	21	SINV-GFP	+	20:A>T	1	onlyViral	1
K00201:573:HTMWWBBXY:4:1102:19451:28657	A	19	SINV-GFP	+	-	1	onlyViral	0
K00201:573:HTMWWBBXY:4:1102:7182:28745	T	20	SINV-GFP	+	-	1	onlyViral	0
K00201:573:HTMWWBBXY:4:1102:15463:28745	C	22	SINV-GFP	+	-	1	onlyViral	0
K00201:573:HTMWWBBXY:4:1102:6542:28868	T	28	SINV-GFP	+	-	1	onlyViral	0
K00201:573:HTMWWBBXY:4:1102:21115:28903	A	22	SINV-GFP	+	-	1	onlyViral	0
K00201:573:HTMWWBBXY:4:1102:28645:28903	A	26	SINV-GFP	+	-	1	onlyViral	0
K00201:573:HTMWWBBXY:4:1102:7527:28956	T	22	SINV-GFP	+	-	1	onlyViral	0
K00201:573:HTMWWBBXY:4:1102:11576:28973	A	27	SINV-GFP	+	-	1	onlyViral	0
K00201:573:HTMWWBBXY:4:1102:27752:29008	A	20	SINV-GFP	-	-	1	onlyViral	0
K00201:573:HTMWWBBXY:4:1102:4878:29044	T	21	SINV-GFP	+	-	1	onlyViral	0
K00201:573:HTMWWBBXY:4:1102:20608:29044	A	23	SINV-GFP	+	-	1	onlyViral	0
K00201:573:HTMWWBBXY:4:1102:5457:29096	A	21	SINV-GFP	+	-	1	onlyViral	0
K00201:573:HTMWWBBXY:4:1102:10490:29202	T	21	SINV-GFP	+	-	1	onlyViral	0
K00201:573:HTMWWBBXY:4:1102:19502:29202	T	21	SINV-GFP	-	19:A>G,20:A>G	1	onlyViral	2
K00201:573:HTMWWBBXY:4:1102:17442:29219	A	23	SINV-GFP	+	-	1	onlyViral	0
K00201:573:HTMWWBBXY:4:1102:15747:29237	A	23	SINV-GFP	+	-	1	onlyViral	0
K00201:573:HTMWWBBXY:4:1102:25114:29360	A	25	SINV-GFP	+	-	1	onlyViral	0
K00201:573:HTMWWBBXY:4:1102:4777:29395	T	22	SINV-GFP	+	-	1	onlyViral	0
K00201:573:HTMWWBBXY:4:1102:11779:29395	A	22	SINV-GFP	+	-	1	onlyViral	0
K00201:573:HTMWWBBXY:4:1102:2889:29430	T	27	SINV-GFP	+	26:C>G	1	onlyViral	1
K00201:573:HTMWWBBXY:4:1102:19725:29518	G	24	SINV-GFP	+	-	1	onlyViral	0
K00201:573:HTMWWBBXY:4:1102:18903:29536	T	21	SINV-GFP	+	-	1	onlyViral	0
K00201:573:HTMWWBBXY:4:1102:21379:29641	T	19	SINV-GFP	-	-	1	onlyViral	0
K00201:573:HTMWWBBXY:4:1102:28077:29641	A	20	SINV-GFP	-	-	1	onlyViral	0
K00201:573:HTMWWBBXY:4:1102:28006:29694	T	20	SINV-GFP	+	-	1	onlyViral	0
K00201:573:HTMWWBBXY:4:1102:14874:29835	C	21	SINV-GFP	+	-	1	onlyViral	0
K00201:573:HTMWWBBXY:4:1102:13423:29888	T	21	SINV-GFP	+	-	1	onlyViral	0
K00201:573:HTMWWBBXY:4:1102:7344:29940	A	28	SINV-GFP	+	-	1	onlyViral	0
K00201:573:HTMWWBBXY:4:1102:24982:30116	T	21	SINV-GFP	+	-	1	onlyViral	0
K00201:573:HTMWWBBXY:4:1102:12713:30134	A	23	SINV-GFP	+	-	1	onlyViral	0
K00201:573:HTMWWBBXY:4:1102:23033:30292	A	22	SINV-GFP	+	-	1	onlyViral	0
K00201:573:HTMWWBBXY:4:1102:16569:30345	T	20	SINV-GFP	+	-	1	onlyViral	0
K00201:573:HTMWWBBXY:4:1102:6187:30433	A	24	SINV-GFP	+	-	1	onlyViral	0
K00201:573:HTMWWBBXY:4:1102:19715:30450	A	24	SINV-GFP	+	-	1	onlyViral	0
K00201:573:HTMWWBBXY:4:1102:9719:30468	A	24	SINV-GFP	+	-	1	onlyViral	0
K00201:573:HTMWWBBXY:4:1102:20628:30521	A	23	SINV-GFP	+	-	1	onlyViral	0
K00201:573:HTMWWBBXY:4:1102:14346:30538	T	19	SINV-GFP	+	-	1	onlyViral	0
K00201:573:HTMWWBBXY:4:1102:13453:30573	T	26	SINV-GFP	+	-	1	onlyViral	0
K00201:573:HTMWWBBXY:4:1102:15706:30644	A	23	SINV-GFP	+	-	1	onlyViral	0
K00201:573:HTMWWBBXY:4:1102:30543:30644	T	23	SINV-GFP	+	-	1	onlyViral	0
K00201:573:HTMWWBBXY:4:1102:20466:30732	A	23	SINV-GFP	+	-	1	onlyViral	0
K00201:573:HTMWWBBXY:4:1102:27245:30837	G	26	SINV-GFP	+	-	1	onlyViral	0
K00201:573:HTMWWBBXY:4:1102:1002:30872	N	22	SINV-GFP	+	0:T>N	1	onlyViral	1
K00201:573:HTMWWBBXY:4:1102:5244:30872	A	27	SINV-GFP	+	-	1	onlyViral	0
K00201:573:HTMWWBBXY:4:1102:3325:30890	A	21	SINV-GFP	+	-	1	onlyViral	0
K00201:573:HTMWWBBXY:4:1102:8765:30890	A	22	SINV-GFP	+	-	1	onlyViral	0
K00201:573:HTMWWBBXY:4:1102:27488:30907	T	22	SINV-GFP	+	-	1	onlyViral	0
K00201:573:HTMWWBBXY:4:1102:23470:31083	A	26	SINV-GFP	+	-	1	onlyViral	0
K00201:573:HTMWWBBXY:4:1102:30705:31101	A	21	SINV-GFP	+	-	1	onlyViral	0
K00201:573:HTMWWBBXY:4:1102:20517:31136	A	29	SINV-GFP	+	-	1	onlyViral	0
K00201:573:HTMWWBBXY:4:1102:19654:31154	A	23	SINV-GFP	+	-	1	onlyViral	0
K00201:573:HTMWWBBXY:4:1102:14458:31189	A	22	SINV-GFP	+	21:C>G	1	onlyViral	1
K00201:573:HTMWWBBXY:4:1102:2879:31206	A	23	SINV-GFP	+	22:A>T	1	onlyViral	1
K00201:573:HTMWWBBXY:4:1102:18649:31242	T	21	SINV-GFP	+	20:A>T	1	onlyViral	1
K00201:573:HTMWWBBXY:4:1102:19441:31277	C	21	SINV-GFP	+	-	1	onlyViral	0
K00201:573:HTMWWBBXY:4:1102:7141:31382	A	26	SINV-GFP	+	-	1	onlyViral	0
K00201:573:HTMWWBBXY:4:1102:16660:31382	A	22	SINV-GFP	+	21:A>C	1	onlyViral	1
K00201:573:HTMWWBBXY:4:1102:7364:31417	A	26	SINV-GFP	+	-	1	onlyViral	0
K00201:573:HTMWWBBXY:4:1102:28209:31453	C	21	SINV-GFP	+	-	1	onlyViral	0
K00201:573:HTMWWBBXY:4:1102:6959:31488	T	24	SINV-GFP;SINV-GFP	+;+	-;-	2	onlyViral	0
K00201:573:HTMWWBBXY:4:1102:19705:31664	A	22	SINV-GFP	+	-	1	onlyViral	0
K00201:573:HTMWWBBXY:4:1102:3945:31681	T	23	SINV-GFP	+	-	1	onlyViral	0
K00201:573:HTMWWBBXY:4:1102:16934:31716	T	24	SINV-GFP	+	-	1	onlyViral	0
K00201:573:HTMWWBBXY:4:1102:28513:31734	A	25	SINV-GFP	+	-	1	onlyViral	0
K00201:573:HTMWWBBXY:4:1102:5375:31804	G	22	SINV-GFP	+	-	1	onlyViral	0
K00201:573:HTMWWBBXY:4:1102:22495:31857	A	22	SINV-GFP	+	-	1	onlyViral	0
K00201:573:HTMWWBBXY:4:1102:18568:31945	C	21	SINV-GFP	+	-	1	onlyViral	0
K00201:573:HTMWWBBXY:4:1102:26362:32050	A	28	SINV-GFP	+	-	1	onlyViral	0
K00201:573:HTMWWBBXY:4:1102:8146:32103	A	26	SINV-GFP	+	-	1	onlyViral	0
K00201:573:HTMWWBBXY:4:1102:25692:32121	A	25	SINV-GFP	+	24:A>T	1	onlyViral	1
K00201:573:HTMWWBBXY:4:1102:2585:32138	T	20	SINV-GFP	+	-	1	onlyViral	0
K00201:573:HTMWWBBXY:4:1102:23064:32138	A	22	SINV-GFP	+	-	1	onlyViral	0
K00201:573:HTMWWBBXY:4:1102:25357:32138	C	23	SINV-GFP	+	-	1	onlyViral	0
K00201:573:HTMWWBBXY:4:1102:24951:32244	A	23	SINV-GFP	+	-	1	onlyViral	0
K00201:573:HTMWWBBXY:4:1102:21207:32332	T	22	SINV-GFP	-	-	1	onlyViral	0
K00201:573:HTMWWBBXY:4:1102:7456:32420	T	21	SINV-GFP	+	-	1	onlyViral	0
K00201:573:HTMWWBBXY:4:1102:7720:32420	C	21	SINV-GFP	+	-	1	onlyViral	0
K00201:573:HTMWWBBXY:4:1102:3163:32437	A	22	SINV-GFP	-	-	1	onlyViral	0
K00201:573:HTMWWBBXY:4:1102:9465:32455	A	31	SINV-GFP	+	-	1	onlyViral	0
K00201:573:HTMWWBBXY:4:1102:29305:32472	A	20	SINV-GFP	-	-	1	onlyViral	0
K00201:573:HTMWWBBXY:4:1102:2158:32490	A	19	SINV-GFP	+	-	1	onlyViral	0
K00201:573:HTMWWBBXY:4:1102:2047:32578	T	21	SINV-GFP	+	-	1	onlyViral	0
K00201:573:HTMWWBBXY:4:1102:2372:32648	T	21	SINV-GFP	+	-	1	onlyViral	0
K00201:573:HTMWWBBXY:4:1102:18436:32771	C	27	SINV-GFP	+	26:A>T	1	onlyViral	1
K00201:573:HTMWWBBXY:4:1102:13859:32789	T	21	SINV-GFP	+	-	1	onlyViral	0
K00201:573:HTMWWBBXY:4:1102:5720:32894	A	22	SINV-GFP	+	-	1	onlyViral	0
K00201:573:HTMWWBBXY:4:1102:1732:32912	A	21	SINV-GFP	+	-	1	onlyViral	0
K00201:573:HTMWWBBXY:4:1102:3397:32947	T	22	SINV-GFP	+	-	1	onlyViral	0
K00201:573:HTMWWBBXY:4:1102:16528:32947	A	27	SINV-GFP	+	-	1	onlyViral	0
K00201:573:HTMWWBBXY:4:1102:12601:33281	T	21	SINV-GFP	+	20:A>T	1	onlyViral	1
K00201:573:HTMWWBBXY:4:1102:7009:33404	A	29	SINV-GFP	+	-	1	onlyViral	0
K00201:573:HTMWWBBXY:4:1102:20151:33422	T	20	SINV-GFP	+	-	1	onlyViral	0
K00201:573:HTMWWBBXY:4:1102:28899:33422	A	27	SINV-GFP	+	-	1	onlyViral	0
K00201:573:HTMWWBBXY:4:1102:28483:33510	T	21	SINV-GFP	+	20:A>T	1	onlyViral	1
K00201:573:HTMWWBBXY:4:1102:31710:33510	A	23	SINV-GFP	+	-	1	onlyViral	0
K00201:573:HTMWWBBXY:4:1102:28737:33563	T	23	SINV-GFP	+	21:T>C,22:G>C	1	onlyViral	2
K00201:573:HTMWWBBXY:4:1102:31619:33563	C	21	SINV-GFP	+	-	1	onlyViral	0
K00201:573:HTMWWBBXY:4:1102:7375:33615	T	21	SINV-GFP	+	20:A>T	1	onlyViral	1
K00201:573:HTMWWBBXY:4:1102:6695:33668	A	27	SINV-GFP	+	-	1	onlyViral	0
K00201:573:HTMWWBBXY:4:1102:29437:33756	A	29	SINV-GFP	+	28:C>T	1	onlyViral	1
K00201:573:HTMWWBBXY:4:1102:7243:33774	A	24	SINV-GFP	+	-	1	onlyViral	0
K00201:573:HTMWWBBXY:4:1102:6766:33862	A	21	SINV-GFP	+	-	1	onlyViral	0
K00201:573:HTMWWBBXY:4:1102:27986:33879	C	24	SINV-GFP	+	-	1	onlyViral	0
K00201:573:HTMWWBBXY:4:1102:20232:33949	A	21	SINV-GFP	+	-	1	onlyViral	0
K00201:573:HTMWWBBXY:4:1102:21572:34055	A	23	SINV-GFP	+	-	1	onlyViral	0
K00201:573:HTMWWBBXY:4:1102:13250:34125	T	21	SINV-GFP	+	-	1	onlyViral	0
K00201:573:HTMWWBBXY:4:1102:28006:34125	A	23	SINV-GFP	+	-	1	onlyViral	0
K00201:573:HTMWWBBXY:4:1102:19715:34143	C	21	SINV-GFP	+	20:T>C	1	onlyViral	1
K00201:573:HTMWWBBXY:4:1102:21207:34160	T	22	SINV-GFP	-	-	1	onlyViral	0
K00201:573:HTMWWBBXY:4:1102:23317:34160	C	27	SINV-GFP	+	26:G>T	1	onlyViral	1
K00201:573:HTMWWBBXY:4:1102:26910:34160	T	20	SINV-GFP	+	-	1	onlyViral	0
K00201:573:HTMWWBBXY:4:1102:14225:34231	T	21	SINV-GFP	-	20:A>C	1	onlyViral	1
K00201:573:HTMWWBBXY:4:1102:16275:34266	T	24	SINV-GFP	+	23:A>T	1	onlyViral	1
K00201:573:HTMWWBBXY:4:1102:31598:34336	A	18	SINV-GFP	+	-	1	onlyViral	0
K00201:573:HTMWWBBXY:4:1102:26534:34389	A	21	SINV-GFP	+	-	1	onlyViral	0
K00201:573:HTMWWBBXY:4:1102:6167:34407	T	23	SINV-GFP	+	-	1	onlyViral	0
K00201:573:HTMWWBBXY:4:1102:27620:34442	A	21	SINV-GFP	+	-	1	onlyViral	0
K00201:573:HTMWWBBXY:4:1102:3640:34741	C	22	SINV-GFP	+	-	1	onlyViral	0
K00201:573:HTMWWBBXY:4:1102:19593:34741	T	21	SINV-GFP	+	-	1	onlyViral	0
K00201:573:HTMWWBBXY:4:1102:1732:34811	A	26	SINV-GFP	+	-	1	onlyViral	0
K00201:573:HTMWWBBXY:4:1102:7090:34811	A	29	SINV-GFP	+	-	1	onlyViral	0
K00201:573:HTMWWBBXY:4:1102:14346:34829	T	21	SINV-GFP	+	-	1	onlyViral	0
K00201:573:HTMWWBBXY:4:1102:27570:34846	G	22	SINV-GFP	+	-	1	onlyViral	0
K00201:573:HTMWWBBXY:4:1102:24383:34917	A	22	SINV-GFP	+	-	1	onlyViral	0
K00201:573:HTMWWBBXY:4:1102:26900:34917	C	22	SINV-GFP	+	21:A>T	1	onlyViral	1
K00201:573:HTMWWBBXY:4:1102:20283:35339	T	20	SINV-GFP	+	-	1	onlyViral	0
K00201:573:HTMWWBBXY:4:1102:30097:35356	T	22	SINV-GFP	+	-	1	onlyViral	0
K00201:573:HTMWWBBXY:4:1102:3173:35374	T	20	SINV-GFP	+	-	1	onlyViral	0
K00201:573:HTMWWBBXY:4:1102:24282:35374	T	30	SINV-GFP	+	-	1	onlyViral	0
K00201:573:HTMWWBBXY:4:1102:10125:35391	A	22	SINV-GFP;SINV-GFP	-;-	0:A>T,1:A>T;0:A>T,1:A>T	2	onlyViral	2
K00201:573:HTMWWBBXY:4:1102:18040:35391	A	31	SINV-GFP	+	-	1	onlyViral	0
K00201:573:HTMWWBBXY:4:1102:28737:35391	C	21	SINV-GFP	+	-	1	onlyViral	0
K00201:573:HTMWWBBXY:4:1102:24190:35462	T	20	SINV-GFP	+	-	1	onlyViral	0
K00201:573:HTMWWBBXY:4:1102:4198:35532	T	21	SINV-GFP	+	20:A>T	1	onlyViral	1
K00201:573:HTMWWBBXY:4:1102:11373:35550	A	29	SINV-GFP	+	28:C>T	1	onlyViral	1
K00201:573:HTMWWBBXY:4:1102:10257:35655	T	24	SINV-GFP	+	-	1	onlyViral	0
K00201:573:HTMWWBBXY:4:1102:30107:35690	T	22	SINV-GFP	+	-	1	onlyViral	0
K00201:573:HTMWWBBXY:4:1102:27529:35796	T	27	SINV-GFP	+	-	1	onlyViral	0
K00201:573:HTMWWBBXY:4:1102:1336:35813	T	23	SINV-GFP	-	22:C>A	1	onlyViral	1
K00201:573:HTMWWBBXY:4:1102:31335:35813	A	28	SINV-GFP	+	-	1	onlyViral	0
K00201:573:HTMWWBBXY:4:1102:15930:35919	T	21	SINV-GFP	-	-	1	onlyViral	0
K00201:573:HTMWWBBXY:4:1102:16478:36059	G	22	SINV-GFP	+	0:A>G,21:T>G	1	onlyViral	2
K00201:573:HTMWWBBXY:4:1102:14803:36112	T	21	SINV-GFP	+	-	1	onlyViral	0
K00201:573:HTMWWBBXY:4:1102:22079:36200	A	32	SINV-GFP	+	-	1	onlyViral	0
K00201:573:HTMWWBBXY:4:1102:4137:36235	T	22	SINV-GFP	-	-	1	onlyViral	0
K00201:573:HTMWWBBXY:4:1102:1854:36288	T	21	SINV-GFP	+	20:A>T	1	onlyViral	1
K00201:573:HTMWWBBXY:4:1102:1458:36376	T	21	SINV-GFP	+	-	1	onlyViral	0
K00201:573:HTMWWBBXY:4:1102:7628:36376	A	22	SINV-GFP	+	-	1	onlyViral	0
K00201:573:HTMWWBBXY:4:1102:2980:36411	T	21	SINV-GFP	+	-	1	onlyViral	0
K00201:573:HTMWWBBXY:4:1102:13058:36464	T	21	SINV-GFP	+	-	1	onlyViral	0
K00201:573:HTMWWBBXY:4:1102:5578:36552	A	31	SINV-GFP	+	-	1	onlyViral	0
K00201:573:HTMWWBBXY:4:1102:14580:36569	T	22	SINV-GFP	-	-	1	onlyViral	0
K00201:573:HTMWWBBXY:4:1102:29538:36569	C	32	SINV-GFP	+	-	1	onlyViral	0
K00201:573:HTMWWBBXY:4:1102:5639:36657	T	21	SINV-GFP	+	20:A>T	1	onlyViral	1
K00201:573:HTMWWBBXY:4:1102:6522:36675	G	22	SINV-GFP	+	-	1	onlyViral	0
K00201:573:HTMWWBBXY:4:1102:7405:36939	C	24	SINV-GFP	+	23:T>G	1	onlyViral	1
K00201:573:HTMWWBBXY:4:1102:21328:36939	A	25	SINV-GFP	+	-	1	onlyViral	0
K00201:573:HTMWWBBXY:4:1102:29934:36939	C	28	SINV-GFP	+	-	1	onlyViral	0
K00201:573:HTMWWBBXY:4:1102:28899:36974	T	20	SINV-GFP	+	-	1	onlyViral	0
K00201:573:HTMWWBBXY:4:1102:19837:36991	A	31	SINV-GFP	+	-	1	onlyViral	0
K00201:573:HTMWWBBXY:4:1102:20547:37097	A	21	SINV-GFP	+	-	1	onlyViral	0
K00201:573:HTMWWBBXY:4:1102:24139:37132	T	22	SINV-GFP	+	-	1	onlyViral	0
K00201:573:HTMWWBBXY:4:1102:29325:37255	T	22	SINV-GFP	+	-	1	onlyViral	0
K00201:573:HTMWWBBXY:4:1102:1367:37273	G	26	SINV-GFP	+	-	1	onlyViral	0
K00201:573:HTMWWBBXY:4:1102:18944:37273	A	26	SINV-GFP	+	-	1	onlyViral	0
K00201:573:HTMWWBBXY:4:1102:18720:37343	A	25	SINV-GFP	+	-	1	onlyViral	0
K00201:573:HTMWWBBXY:4:1102:22150:37378	A	22	SINV-GFP	+	-	1	onlyViral	0
K00201:573:HTMWWBBXY:4:1102:3224:37431	A	23	SINV-GFP	+	-	1	onlyViral	0
K00201:573:HTMWWBBXY:4:1102:19207:37554	T	19	SINV-GFP	+	-	1	onlyViral	0
K00201:573:HTMWWBBXY:4:1102:1570:37695	A	22	SINV-GFP	+	-	1	onlyViral	0
K00201:573:HTMWWBBXY:4:1102:10703:37765	C	24	SINV-GFP	+	-	1	onlyViral	0
K00201:573:HTMWWBBXY:4:1102:25682:37765	T	22	SINV-GFP	+	-	1	onlyViral	0
K00201:573:HTMWWBBXY:4:1102:13413:37818	T	31	SINV-GFP;SINV-GFP	+;+	30:A>G;30:T>G	2	onlyViral	1
K00201:573:HTMWWBBXY:4:1102:17056:37906	A	25	SINV-GFP	+	-	1	onlyViral	0
K00201:573:HTMWWBBXY:4:1102:9739:37923	A	22	SINV-GFP	+	-	1	onlyViral	0
K00201:573:HTMWWBBXY:4:1102:25205:37959	T	22	SINV-GFP	-	21:A>G	1	onlyViral	1
K00201:573:HTMWWBBXY:4:1102:4736:38011	A	29	SINV-GFP	+	-	1	onlyViral	0
K00201:573:HTMWWBBXY:4:1102:29082:38029	A	22	SINV-GFP	-	2:C>A	1	onlyViral	1
K00201:573:HTMWWBBXY:4:1102:19938:38046	A	22	SINV-GFP	+	-	1	onlyViral	0
K00201:573:HTMWWBBXY:4:1102:26372:38152	T	20	SINV-GFP	+	-	1	onlyViral	0
K00201:573:HTMWWBBXY:4:1102:10683:38328	T	20	SINV-GFP	+	-	1	onlyViral	0
K00201:573:HTMWWBBXY:4:1102:17929:38328	C	20	SINV-GFP	+	-	1	onlyViral	0
K00201:573:HTMWWBBXY:4:1102:15290:38398	A	21	SINV-GFP	+	-	1	onlyViral	0
K00201:573:HTMWWBBXY:4:1102:26829:38451	T	21	SINV-GFP	+	-	1	onlyViral	0
K00201:573:HTMWWBBXY:4:1102:12418:38486	T	22	SINV-GFP	+	21:A>T	1	onlyViral	1
K00201:573:HTMWWBBXY:4:1102:12439:38521	T	21	SINV-GFP	+	-	1	onlyViral	0
K00201:573:HTMWWBBXY:4:1102:22810:38521	G	30	SINV-GFP	+	29:G>T	1	onlyViral	1
K00201:573:HTMWWBBXY:4:1102:14072:38539	T	22	SINV-GFP	+	-	1	onlyViral	0
K00201:573:HTMWWBBXY:4:1102:10764:38679	A	21	SINV-GFP	+	-	1	onlyViral	0
K00201:573:HTMWWBBXY:4:1102:24353:38697	T	20	SINV-GFP	+	-	1	onlyViral	0
K00201:573:HTMWWBBXY:4:1102:24647:38715	A	22	SINV-GFP	+	-	1	onlyViral	0
K00201:573:HTMWWBBXY:4:1102:7111:38750	T	21	SINV-GFP	+	-	1	onlyViral	0
K00201:573:HTMWWBBXY:4:1102:13900:38838	A	29	SINV-GFP	+	-	1	onlyViral	0
K00201:573:HTMWWBBXY:4:1102:7060:38908	A	29	SINV-GFP	+	21:A>T	1	onlyViral	1
K00201:573:HTMWWBBXY:4:1102:8471:38926	T	24	SINV-GFP	+	23:T>G	1	onlyViral	1
K00201:573:HTMWWBBXY:4:1102:7953:39014	A	30	SINV-GFP	+	-	1	onlyViral	0
K00201:573:HTMWWBBXY:4:1102:6309:39049	A	22	SINV-GFP	+	-	1	onlyViral	0
K00201:573:HTMWWBBXY:4:1102:10419:39066	A	21	SINV-GFP	+	-	1	onlyViral	0
K00201:573:HTMWWBBXY:4:1102:22100:39154	T	21	SINV-GFP	+	20:A>T	1	onlyViral	1
K00201:573:HTMWWBBXY:4:1102:26880:39172	T	22	SINV-GFP	-	21:A>G	1	onlyViral	1
K00201:573:HTMWWBBXY:4:1102:14154:39277	T	24	SINV-GFP	+	-	1	onlyViral	0
K00201:573:HTMWWBBXY:4:1102:15919:39277	T	26	SINV-GFP	+	-	1	onlyViral	0
K00201:573:HTMWWBBXY:4:1102:17401:39277	A	22	SINV-GFP	+	-	1	onlyViral	0
K00201:573:HTMWWBBXY:4:1102:10987:39383	A	23	SINV-GFP	+	22:T>G	1	onlyViral	1
K00201:573:HTMWWBBXY:4:1102:10581:39453	C	22	SINV-GFP	+	-	1	onlyViral	0
K00201:573:HTMWWBBXY:4:1102:15067:39523	T	22	SINV-GFP	-	-	1	onlyViral	0
K00201:573:HTMWWBBXY:4:1102:3447:39541	G	23	SINV-GFP	+	-	1	onlyViral	0
K00201:573:HTMWWBBXY:4:1102:9211:39611	A	23	SINV-GFP	+	-	1	onlyViral	0
K00201:573:HTMWWBBXY:4:1102:25733:39611	A	22	SINV-GFP	+	-	1	onlyViral	0
K00201:573:HTMWWBBXY:4:1102:14306:39682	T	26	SINV-GFP	+	25:C>T	1	onlyViral	1
K00201:573:HTMWWBBXY:4:1102:24099:39840	T	21	SINV-GFP	+	-	1	onlyViral	0
K00201:573:HTMWWBBXY:4:1102:19867:39963	A	22	SINV-GFP	+	21:A>C	1	onlyViral	1
K00201:573:HTMWWBBXY:4:1102:26920:40086	C	20	SINV-GFP	+	-	1	onlyViral	0
K00201:573:HTMWWBBXY:4:1102:22506:40174	A	22	SINV-GFP	+	-	1	onlyViral	0
K00201:573:HTMWWBBXY:4:1102:1205:40192	N	23	SINV-GFP	+	0:C>N	1	onlyViral	1
K00201:573:HTMWWBBXY:4:1102:29538:40332	A	20	SINV-GFP	+	19:T>C	1	onlyViral	1
K00201:573:HTMWWBBXY:4:1102:29325:40491	T	21	SINV-GFP	-	-	1	onlyViral	0
K00201:573:HTMWWBBXY:4:1102:16863:40631	T	22	SINV-GFP	+	-	1	onlyViral	0
K00201:573:HTMWWBBXY:4:1102:9891:40684	A	21	SINV-GFP	+	-	1	onlyViral	0
K00201:573:HTMWWBBXY:4:1102:31467:40719	T	23	SINV-GFP	+	-	1	onlyViral	0
K00201:573:HTMWWBBXY:4:1102:3447:40737	T	20	SINV-GFP	+	-	1	onlyViral	0
K00201:573:HTMWWBBXY:4:1102:20405:40754	A	22	SINV-GFP	+	21:A>G	1	onlyViral	1
K00201:573:HTMWWBBXY:4:1102:30969:40842	T	22	SINV-GFP	+	-	1	onlyViral	0
K00201:573:HTMWWBBXY:4:1102:24261:41141	G	21	SINV-GFP	-	0:T>C	1	onlyViral	1
K00201:573:HTMWWBBXY:4:1102:18436:41176	T	21	SINV-GFP	+	-	1	onlyViral	0
K00201:573:HTMWWBBXY:4:1102:22719:41176	A	21	SINV-GFP	+	-	1	onlyViral	0
K00201:573:HTMWWBBXY:4:1102:28422:41211	T	21	SINV-GFP	+	-	1	onlyViral	0
K00201:573:HTMWWBBXY:4:1102:11546:41229	T	21	SINV-GFP	+	20:A>T	1	onlyViral	1
K00201:573:HTMWWBBXY:4:1102:5041:41247	T	23	SINV-GFP	+	-	1	onlyViral	0
K00201:573:HTMWWBBXY:4:1102:20111:41264	A	24	SINV-GFP	+	-	1	onlyViral	0
K00201:573:HTMWWBBXY:4:1102:31294:41370	A	23	SINV-GFP	+	-	1	onlyViral	0
K00201:573:HTMWWBBXY:4:1102:30594:41387	A	32	SINV-GFP	+	-	1	onlyViral	0
K00201:573:HTMWWBBXY:4:1102:3731:41440	A	23	SINV-GFP	+	-	1	onlyViral	0
K00201:573:HTMWWBBXY:4:1102:21795:41546	A	21	SINV-GFP	+	-	1	onlyViral	0
K00201:573:HTMWWBBXY:4:1102:21795:41616	C	24	SINV-GFP	+	-	1	onlyViral	0
K00201:573:HTMWWBBXY:4:1102:23064:41634	A	22	SINV-GFP	-	21:G>T	1	onlyViral	1
K00201:573:HTMWWBBXY:4:1102:9567:41704	C	23	SINV-GFP	+	-	1	onlyViral	0
K00201:573:HTMWWBBXY:4:1102:30675:41704	T	20	SINV-GFP	+	-	1	onlyViral	0
K00201:573:HTMWWBBXY:4:1102:21836:41792	C	24	SINV-GFP	+	-	1	onlyViral	0
K00201:573:HTMWWBBXY:4:1102:24261:41915	T	22	SINV-GFP	+	-	1	onlyViral	0
K00201:573:HTMWWBBXY:4:1102:4300:41968	T	23	SINV-GFP	+	-	1	onlyViral	0
K00201:573:HTMWWBBXY:4:1102:14834:41968	T	21	SINV-GFP	+	20:A>T	1	onlyViral	1
K00201:573:HTMWWBBXY:4:1102:10612:42108	A	22	SINV-GFP	+	-	1	onlyViral	0
K00201:573:HTMWWBBXY:4:1102:15625:42108	T	25	SINV-GFP	+	-	1	onlyViral	0
K00201:573:HTMWWBBXY:4:1102:16721:42143	G	26	SINV-GFP	+	-	1	onlyViral	0
K00201:573:HTMWWBBXY:4:1102:20811:42161	A	22	SINV-GFP	+	-	1	onlyViral	0
K00201:573:HTMWWBBXY:4:1102:7567:42249	A	23	SINV-GFP	+	-	1	onlyViral	0
K00201:573:HTMWWBBXY:4:1102:14793:42284	T	22	SINV-GFP	+	-	1	onlyViral	0
K00201:573:HTMWWBBXY:4:1102:24180:42302	A	23	SINV-GFP	+	-	1	onlyViral	0
K00201:573:HTMWWBBXY:4:1102:30929:42354	A	22	SINV-GFP	+	-	1	onlyViral	0
K00201:573:HTMWWBBXY:4:1102:3133:42548	C	21	SINV-GFP	+	15:A>T	1	onlyViral	1
K00201:573:HTMWWBBXY:4:1102:6908:42548	A	22	SINV-GFP	+	-	1	onlyViral	0
K00201:573:HTMWWBBXY:4:1102:8745:42565	G	22	SINV-GFP	+	-	1	onlyViral	0
K00201:573:HTMWWBBXY:4:1102:14570:42741	T	28	SINV-GFP	+	-	1	onlyViral	0
K00201:573:HTMWWBBXY:4:1102:28970:42829	A	22	SINV-GFP	+	-	1	onlyViral	0
K00201:573:HTMWWBBXY:4:1102:4858:42864	A	23	SINV-GFP	+	22:A>T	1	onlyViral	1
K00201:573:HTMWWBBXY:4:1102:23906:42952	T	22	SINV-GFP	+	-	1	onlyViral	0
K00201:573:HTMWWBBXY:4:1102:29792:42987	T	20	SINV-GFP	+	-	1	onlyViral	0
K00201:573:HTMWWBBXY:4:1102:14702:43040	A	21	SINV-GFP	+	-	1	onlyViral	0
K00201:573:HTMWWBBXY:4:1102:14093:43181	C	25	SINV-GFP	+	-	1	onlyViral	0
K00201:573:HTMWWBBXY:4:1102:30979:43181	T	20	SINV-GFP	+	-	1	onlyViral	0
K00201:573:HTMWWBBXY:4:1102:16721:43269	T	26	SINV-GFP	+	-	1	onlyViral	0
K00201:573:HTMWWBBXY:4:1102:30858:43357	A	29	SINV-GFP	+	27:A>G,28:T>G	1	onlyViral	2
K00201:573:HTMWWBBXY:4:1102:17756:43374	T	21	SINV-GFP	+	-	1	onlyViral	0
K00201:573:HTMWWBBXY:4:1102:22150:43392	A	21	SINV-GFP	+	-	1	onlyViral	0
K00201:573:HTMWWBBXY:4:1102:15473:43427	T	21	SINV-GFP	+	20:A>G	1	onlyViral	1
K00201:573:HTMWWBBXY:4:1102:31436:43550	C	21	SINV-GFP	+	-	1	onlyViral	0
K00201:573:HTMWWBBXY:4:1102:13220:43568	T	21	SINV-GFP	-	-	1	onlyViral	0
K00201:573:HTMWWBBXY:4:1102:22435:43568	T	21	SINV-GFP	+	-	1	onlyViral	0
K00201:573:HTMWWBBXY:4:1102:2463:43603	A	24	SINV-GFP	+	-	1	onlyViral	0
K00201:573:HTMWWBBXY:4:1102:9191:43726	T	24	SINV-GFP	+	23:C>T	1	onlyViral	1
K00201:573:HTMWWBBXY:4:1102:14154:43779	C	23	SINV-GFP	-	22:T>A	1	onlyViral	1
K00201:573:HTMWWBBXY:4:1102:10419:43849	T	21	SINV-GFP	+	20:A>T	1	onlyViral	1
K00201:573:HTMWWBBXY:4:1102:13849:43849	T	22	SINV-GFP	+	-	1	onlyViral	0
K00201:573:HTMWWBBXY:4:1102:23997:43884	T	21	SINV-GFP	+	20:A>T	1	onlyViral	1
K00201:573:HTMWWBBXY:4:1102:3315:43955	C	22	SINV-GFP	-	-	1	onlyViral	0
K00201:573:HTMWWBBXY:4:1102:12560:43972	T	18	SINV-GFP	+	-	1	onlyViral	0
K00201:573:HTMWWBBXY:4:1102:26271:43990	C	25	SINV-GFP	+	-	1	onlyViral	0
K00201:573:HTMWWBBXY:4:1102:30695:43990	A	22	SINV-GFP	+	-	1	onlyViral	0
K00201:573:HTMWWBBXY:4:1102:17381:44025	C	23	SINV-GFP	+	-	1	onlyViral	0
K00201:573:HTMWWBBXY:4:1102:29508:44113	A	22	SINV-GFP	+	-	1	onlyViral	0
K00201:573:HTMWWBBXY:4:1102:30817:44271	T	21	SINV-GFP	+	-	1	onlyViral	0
K00201:573:HTMWWBBXY:4:1102:14692:44289	T	27	SINV-GFP	+	-	1	onlyViral	0
K00201:573:HTMWWBBXY:4:1102:27103:44341	C	22	SINV-GFP	-	-	1	onlyViral	0
K00201:573:HTMWWBBXY:4:1102:29305:44394	A	20	SINV-GFP	+	-	1	onlyViral	0
K00201:573:HTMWWBBXY:4:1102:16934:44447	C	23	SINV-GFP	+	-	1	onlyViral	0
K00201:573:HTMWWBBXY:4:1102:25357:44482	T	21	SINV-GFP	+	-	1	onlyViral	0
K00201:573:HTMWWBBXY:4:1102:13139:44552	T	27	SINV-GFP	+	-	1	onlyViral	0
K00201:573:HTMWWBBXY:4:1102:15585:44570	T	21	SINV-GFP	+	-	1	onlyViral	0
K00201:573:HTMWWBBXY:4:1102:3112:44588	C	19	SINV-GFP;SINV-GFP	+;+	-;-	2	onlyViral	0
K00201:573:HTMWWBBXY:4:1102:23754:44658	A	22	SINV-GFP	+	-	1	onlyViral	0
K00201:573:HTMWWBBXY:4:1102:12855:44728	A	24	SINV-GFP	+	-	1	onlyViral	0
K00201:573:HTMWWBBXY:4:1102:16721:44851	T	22	SINV-GFP	+	-	1	onlyViral	0
K00201:573:HTMWWBBXY:4:1102:3589:44922	A	28	SINV-GFP	+	-	1	onlyViral	0
K00201:573:HTMWWBBXY:4:1102:12987:44922	A	22	SINV-GFP	+	-	1	onlyViral	0
K00201:573:HTMWWBBXY:4:1102:8268:45045	A	26	SINV-GFP	+	-	1	onlyViral	0
K00201:573:HTMWWBBXY:4:1102:19015:45238	T	25	SINV-GFP	+	24:A>T	1	onlyViral	1
K00201:573:HTMWWBBXY:4:1102:28716:45273	T	26	SINV-GFP	+	25:C>T	1	onlyViral	1
K00201:573:HTMWWBBXY:4:1102:15422:45344	C	22	SINV-GFP	+	-	1	onlyViral	0
K00201:573:HTMWWBBXY:4:1102:24596:45520	T	22	SINV-GFP	+	-	1	onlyViral	0
K00201:573:HTMWWBBXY:4:1102:3244:45555	G	22	SINV-GFP	+	-	1	onlyViral	0
K00201:573:HTMWWBBXY:4:1102:7547:45660	T	24	SINV-GFP	+	23:G>T	1	onlyViral	1
K00201:573:HTMWWBBXY:4:1102:18426:45695	C	23	SINV-GFP	+	-	1	onlyViral	0
K00201:573:HTMWWBBXY:4:1102:12053:45766	C	22	SINV-GFP	+	-	1	onlyViral	0
K00201:573:HTMWWBBXY:4:1102:24556:45766	A	22	SINV-GFP	-	-	1	onlyViral	0
K00201:573:HTMWWBBXY:4:1102:22171:45783	A	22	SINV-GFP	+	20:T>C	1	onlyViral	1
K00201:573:HTMWWBBXY:4:1102:6695:45836	A	29	SINV-GFP	+	-	1	onlyViral	0
K00201:573:HTMWWBBXY:4:1102:28077:45854	T	24	SINV-GFP	+	-	1	onlyViral	0
K00201:573:HTMWWBBXY:4:1102:28452:45871	A	21	SINV-GFP	+	-	1	onlyViral	0
K00201:573:HTMWWBBXY:4:1102:5619:46047	T	22	SINV-GFP	-	-	1	onlyViral	0
K00201:573:HTMWWBBXY:4:1102:27904:46188	A	26	SINV-GFP	+	-	1	onlyViral	0
K00201:573:HTMWWBBXY:4:1102:27559:46223	T	23	SINV-GFP	-	-	1	onlyViral	0
K00201:573:HTMWWBBXY:4:1102:6279:46240	A	26	SINV-GFP	+	25:T>C	1	onlyViral	1
K00201:573:HTMWWBBXY:4:1102:30198:46258	A	20	SINV-GFP	+	-	1	onlyViral	0
K00201:573:HTMWWBBXY:4:1102:8633:46346	A	22	SINV-GFP	+	-	1	onlyViral	0
K00201:573:HTMWWBBXY:4:1102:24139:46487	A	23	SINV-GFP	+	-	1	onlyViral	0
K00201:573:HTMWWBBXY:4:1102:17736:46504	A	21	SINV-GFP	+	-	1	onlyViral	0
K00201:573:HTMWWBBXY:4:1102:1905:46539	A	22	SINV-GFP	+	-	1	onlyViral	0
K00201:573:HTMWWBBXY:4:1102:13798:46575	A	27	SINV-GFP	+	-	1	onlyViral	0
K00201:573:HTMWWBBXY:4:1102:4269:46627	T	19	SINV-GFP	+	-	1	onlyViral	0
K00201:573:HTMWWBBXY:4:1102:19004:46662	A	24	SINV-GFP	+	-	1	onlyViral	0
K00201:573:HTMWWBBXY:4:1102:12773:46768	T	22	SINV-GFP	+	-	1	onlyViral	0
K00201:573:HTMWWBBXY:4:1102:9648:46803	T	21	SINV-GFP	+	-	1	onlyViral	0
K00201:573:HTMWWBBXY:4:1102:26951:46856	T	22	SINV-GFP	+	-	1	onlyViral	0
K00201:573:HTMWWBBXY:4:1102:7212:46873	A	21	SINV-GFP	+	20:A>T	1	onlyViral	1
K00201:573:HTMWWBBXY:4:1102:30634:46873	T	20	SINV-GFP	+	-	1	onlyViral	0
K00201:573:HTMWWBBXY:4:1102:14052:47120	A	27	SINV-GFP	+	-	1	onlyViral	0
K00201:573:HTMWWBBXY:4:1102:2027:47172	A	22	SINV-GFP	+	-	1	onlyViral	0
K00201:573:HTMWWBBXY:4:1102:20080:47190	A	22	SINV-GFP	+	-	1	onlyViral	0
K00201:573:HTMWWBBXY:4:1102:24028:47208	A	22	SINV-GFP	+	-	1	onlyViral	0
K00201:573:HTMWWBBXY:4:1102:13464:47225	A	23	SINV-GFP	+	-	1	onlyViral	0
K00201:573:HTMWWBBXY:4:1102:18345:47313	G	24	SINV-GFP	+	-	1	onlyViral	0
K00201:573:HTMWWBBXY:4:1102:30563:47348	T	24	SINV-GFP	+	-	1	onlyViral	0
K00201:573:HTMWWBBXY:4:1102:1144:47366	N	24	SINV-GFP	+	0:A>N	1	onlyViral	1
K00201:573:HTMWWBBXY:4:1102:19695:47577	T	21	SINV-GFP	+	-	1	onlyViral	0
K00201:573:HTMWWBBXY:4:1102:17432:47630	A	30	SINV-GFP	+	-	1	onlyViral	0
K00201:573:HTMWWBBXY:4:1102:5406:47964	C	25	SINV-GFP	+	-	1	onlyViral	0
K00201:573:HTMWWBBXY:4:1102:24373:48052	T	18	SINV-GFP	+	-	1	onlyViral	0
K00201:573:HTMWWBBXY:4:1102:23104:48069	T	23	SINV-GFP	+	-	1	onlyViral	0
K00201:573:HTMWWBBXY:4:1102:11677:48104	C	21	SINV-GFP	+	-	1	onlyViral	0
K00201:573:HTMWWBBXY:4:1102:19664:48122	A	29	SINV-GFP	+	-	1	onlyViral	0
K00201:573:HTMWWBBXY:4:1102:7852:48157	G	24	SINV-GFP	+	-	1	onlyViral	0
K00201:573:HTMWWBBXY:4:1102:20141:48280	T	21	SINV-GFP	+	20:A>T	1	onlyViral	1
K00201:573:HTMWWBBXY:4:1102:13738:48298	A	26	SINV-GFP	+	-	1	onlyViral	0
K00201:573:HTMWWBBXY:4:1102:12185:48421	A	24	SINV-GFP	+	-	1	onlyViral	0
K00201:573:HTMWWBBXY:4:1102:19816:48561	T	21	SINV-GFP	+	-	1	onlyViral	0
K00201:573:HTMWWBBXY:4:1102:30553:49054	N	22	SINV-GFP	+	0:A>N	1	onlyViral	1
K00201:573:HTMWWBBXY:4:1102:29447:49071	N	22	SINV-GFP	+	0:A>N	1	onlyViral	1
K00201:573:HTMWWBBXY:4:1103:6258:1261	A	21	SINV-GFP	+	1:T>N	1	onlyViral	1
K00201:573:HTMWWBBXY:4:1103:12154:1279	C	22	SINV-GFP	+	1:A>N	1	onlyViral	1
K00201:573:HTMWWBBXY:4:1103:9323:1332	C	28	SINV-GFP	+	27:G>T	1	onlyViral	1
K00201:573:HTMWWBBXY:4:1103:29234:1472	C	23	SINV-GFP	+	-	1	onlyViral	0
K00201:573:HTMWWBBXY:4:1103:29650:1560	A	26	SINV-GFP	+	-	1	onlyViral	0
K00201:573:HTMWWBBXY:4:1103:30046:1578	C	20	SINV-GFP	+	-	1	onlyViral	0
K00201:573:HTMWWBBXY:4:1103:12773:1613	C	22	SINV-GFP	+	-	1	onlyViral	0
K00201:573:HTMWWBBXY:4:1103:26504:1701	C	20	SINV-GFP	+	-	1	onlyViral	0
K00201:573:HTMWWBBXY:4:1103:28097:1719	C	23	SINV-GFP	+	-	1	onlyViral	0
K00201:573:HTMWWBBXY:4:1103:17980:1736	T	21	SINV-GFP	+	-	1	onlyViral	0
K00201:573:HTMWWBBXY:4:1103:20760:1842	A	22	SINV-GFP	+	-	1	onlyViral	0
K00201:573:HTMWWBBXY:4:1103:27965:1877	A	22	SINV-GFP	+	-	1	onlyViral	0
K00201:573:HTMWWBBXY:4:1103:5112:1912	A	21	SINV-GFP	+	-	1	onlyViral	0
K00201:573:HTMWWBBXY:4:1103:12104:1930	T	21	SINV-GFP	+	-	1	onlyViral	0
K00201:573:HTMWWBBXY:4:1103:26149:2035	A	21	SINV-GFP	+	-	1	onlyViral	0
K00201:573:HTMWWBBXY:4:1103:26474:2105	A	22	SINV-GFP	+	-	1	onlyViral	0
K00201:573:HTMWWBBXY:4:1103:13616:2193	A	21	SINV-GFP	+	20:T>C	1	onlyViral	1
K00201:573:HTMWWBBXY:4:1103:15514:2211	T	22	SINV-GFP	-	21:T>A	1	onlyViral	1
K00201:573:HTMWWBBXY:4:1103:3853:2228	T	23	SINV-GFP	+	21:A>C,22:G>C	1	onlyViral	2
K00201:573:HTMWWBBXY:4:1103:15990:2264	C	27	SINV-GFP	+	26:A>T	1	onlyViral	1
K00201:573:HTMWWBBXY:4:1103:5335:2299	A	22	SINV-GFP	+	-	1	onlyViral	0
K00201:573:HTMWWBBXY:4:1103:13514:2299	A	26	SINV-GFP	+	-	1	onlyViral	0
K00201:573:HTMWWBBXY:4:1103:23693:2316	T	22	SINV-GFP	+	-	1	onlyViral	0
K00201:573:HTMWWBBXY:4:1103:12976:2457	A	23	SINV-GFP	+	-	1	onlyViral	0
K00201:573:HTMWWBBXY:4:1103:12317:2510	A	24	SINV-GFP	+	-	1	onlyViral	0
K00201:573:HTMWWBBXY:4:1103:23967:2510	T	20	SINV-GFP	+	-	1	onlyViral	0
K00201:573:HTMWWBBXY:4:1103:5710:2598	C	22	SINV-GFP	-	-	1	onlyViral	0
K00201:573:HTMWWBBXY:4:1103:13271:2615	C	26	SINV-GFP	+	-	1	onlyViral	0
K00201:573:HTMWWBBXY:4:1103:9678:2686	A	22	SINV-GFP	+	-	1	onlyViral	0
K00201:573:HTMWWBBXY:4:1103:23236:2686	C	22	SINV-GFP	+	21:A>T	1	onlyViral	1
K00201:573:HTMWWBBXY:4:1103:2189:2721	C	23	SINV-GFP	+	-	1	onlyViral	0
K00201:573:HTMWWBBXY:4:1103:13098:2844	A	25	SINV-GFP	+	-	1	onlyViral	0
K00201:573:HTMWWBBXY:4:1103:11911:3002	A	23	SINV-GFP	+	-	1	onlyViral	0
K00201:573:HTMWWBBXY:4:1103:28351:3072	A	20	SINV-GFP	+	-	1	onlyViral	0
K00201:573:HTMWWBBXY:4:1103:4411:3125	C	23	SINV-GFP	+	-	1	onlyViral	0
K00201:573:HTMWWBBXY:4:1103:25550:3143	A	22	SINV-GFP	+	-	1	onlyViral	0
K00201:573:HTMWWBBXY:4:1103:30330:3196	T	20	SINV-GFP	+	-	1	onlyViral	0
K00201:573:HTMWWBBXY:4:1103:28737:3248	A	22	SINV-GFP	+	-	1	onlyViral	0
K00201:573:HTMWWBBXY:4:1103:16924:3283	A	22	SINV-GFP	-	-	1	onlyViral	0
K00201:573:HTMWWBBXY:4:1103:21146:3319	T	21	SINV-GFP	+	-	1	onlyViral	0
K00201:573:HTMWWBBXY:4:1103:5132:3424	G	23	SINV-GFP	+	19:A>C,22:G>T	1	onlyViral	2
K00201:573:HTMWWBBXY:4:1103:12236:3459	T	21	SINV-GFP	+	20:A>G	1	onlyViral	1
K00201:573:HTMWWBBXY:4:1103:19979:3477	A	24	SINV-GFP	+	23:T>G	1	onlyViral	1
K00201:573:HTMWWBBXY:4:1103:6796:3600	C	30	SINV-GFP	+	-	1	onlyViral	0
K00201:573:HTMWWBBXY:4:1103:18487:3600	A	22	SINV-GFP	+	-	1	onlyViral	0
K00201:573:HTMWWBBXY:4:1103:15534:3618	C	21	SINV-GFP	+	-	1	onlyViral	0
K00201:573:HTMWWBBXY:4:1103:20324:3723	A	22	SINV-GFP	+	14:A>G	1	onlyViral	1
K00201:573:HTMWWBBXY:4:1103:13108:3811	T	22	SINV-GFP	-	21:T>C	1	onlyViral	1
K00201:573:HTMWWBBXY:4:1103:15493:3864	A	22	SINV-GFP	+	-	1	onlyViral	0
K00201:573:HTMWWBBXY:4:1103:23571:3899	A	27	SINV-GFP	+	-	1	onlyViral	0
K00201:573:HTMWWBBXY:4:1103:24901:4022	A	26	SINV-GFP	+	-	1	onlyViral	0
K00201:573:HTMWWBBXY:4:1103:21389:4198	A	22	SINV-GFP	+	21:C>G	1	onlyViral	1
K00201:573:HTMWWBBXY:4:1103:13677:4268	G	21	SINV-GFP	+	-	1	onlyViral	0
K00201:573:HTMWWBBXY:4:1103:21755:4338	G	23	SINV-GFP	+	-	1	onlyViral	0
K00201:573:HTMWWBBXY:4:1103:17097:4391	A	22	SINV-GFP	+	-	1	onlyViral	0
K00201:573:HTMWWBBXY:4:1103:6015:4426	A	22	SINV-GFP	+	-	1	onlyViral	0
K00201:573:HTMWWBBXY:4:1103:15209:4426	T	21	SINV-GFP	+	-	1	onlyViral	0
K00201:573:HTMWWBBXY:4:1103:26910:4444	A	26	SINV-GFP	+	-	1	onlyViral	0
K00201:573:HTMWWBBXY:4:1103:28148:4444	T	24	SINV-GFP	+	-	1	onlyViral	0
K00201:573:HTMWWBBXY:4:1103:15757:4462	C	22	SINV-GFP	+	-	1	onlyViral	0
K00201:573:HTMWWBBXY:4:1103:20395:4479	A	27	SINV-GFP	+	-	1	onlyViral	0
K00201:573:HTMWWBBXY:4:1103:18000:4549	A	22	SINV-GFP	-	-	1	onlyViral	0
K00201:573:HTMWWBBXY:4:1103:22384:4585	A	23	SINV-GFP	+	-	1	onlyViral	0
K00201:573:HTMWWBBXY:4:1103:26474:4602	A	24	SINV-GFP	+	-	1	onlyViral	0
K00201:573:HTMWWBBXY:4:1103:2767:4743	A	25	SINV-GFP	+	-	1	onlyViral	0
K00201:573:HTMWWBBXY:4:1103:29437:4743	A	23	SINV-GFP	+	-	1	onlyViral	0
K00201:573:HTMWWBBXY:4:1103:30269:4743	T	23	SINV-GFP	+	22:G>T	1	onlyViral	1
K00201:573:HTMWWBBXY:4:1103:29000:4760	A	27	SINV-GFP	+	7:G>T	1	onlyViral	1
K00201:573:HTMWWBBXY:4:1103:28889:4778	T	22	SINV-GFP	-	21:G>A	1	onlyViral	1
K00201:573:HTMWWBBXY:4:1103:14955:4936	C	20	SINV-GFP	+	-	1	onlyViral	0
K00201:573:HTMWWBBXY:4:1103:27093:4936	A	25	SINV-GFP	+	-	1	onlyViral	0
K00201:573:HTMWWBBXY:4:1103:28148:4936	C	26	SINV-GFP	+	25:A>T	1	onlyViral	1
K00201:573:HTMWWBBXY:4:1103:10693:4971	C	20	SINV-GFP	+	19:T>C	1	onlyViral	1
K00201:573:HTMWWBBXY:4:1103:3072:5130	T	20	SINV-GFP	-	19:T>G	1	onlyViral	1
K00201:573:HTMWWBBXY:4:1103:19025:5130	A	23	SINV-GFP	+	-	1	onlyViral	0
K00201:573:HTMWWBBXY:4:1103:1621:5218	T	23	SINV-GFP	+	-	1	onlyViral	0
K00201:573:HTMWWBBXY:4:1103:9151:5218	A	22	SINV-GFP	+	-	1	onlyViral	0
K00201:573:HTMWWBBXY:4:1103:14519:5235	T	23	SINV-GFP	-	22:A>G	1	onlyViral	1
K00201:573:HTMWWBBXY:4:1103:13535:5253	A	27	SINV-GFP	+	25:A>C	1	onlyViral	1
K00201:573:HTMWWBBXY:4:1103:29620:5270	T	21	SINV-GFP	-	20:T>A	1	onlyViral	1
K00201:573:HTMWWBBXY:4:1103:25936:5358	A	24	SINV-GFP	+	-	1	onlyViral	0
K00201:573:HTMWWBBXY:4:1103:12652:5411	A	25	SINV-GFP	+	-	1	onlyViral	0
K00201:573:HTMWWBBXY:4:1103:29214:5446	T	21	SINV-GFP	+	-	1	onlyViral	0
K00201:573:HTMWWBBXY:4:1103:14489:5464	G	26	SINV-GFP	+	-	1	onlyViral	0
K00201:573:HTMWWBBXY:4:1103:24759:5640	A	25	SINV-GFP	+	-	1	onlyViral	0
K00201:573:HTMWWBBXY:4:1103:13667:5657	A	23	SINV-GFP	+	-	1	onlyViral	0
K00201:573:HTMWWBBXY:4:1103:20192:5675	T	29	SINV-GFP	+	-	1	onlyViral	0
K00201:573:HTMWWBBXY:4:1103:11048:5763	A	22	SINV-GFP	+	-	1	onlyViral	0
K00201:573:HTMWWBBXY:4:1103:17645:5798	C	22	SINV-GFP	+	-	1	onlyViral	0
K00201:573:HTMWWBBXY:4:1103:13271:5816	T	23	SINV-GFP	-	22:C>T	1	onlyViral	1
K00201:573:HTMWWBBXY:4:1103:21643:5833	A	29	SINV-GFP	+	-	1	onlyViral	0
K00201:573:HTMWWBBXY:4:1103:17929:5903	T	23	SINV-GFP	+	-	1	onlyViral	0
K00201:573:HTMWWBBXY:4:1103:31832:5939	A	22	SINV-GFP;SINV-GFP	-;-	0:A>T,21:A>G;0:A>T,21:A>G	2	onlyViral	2
K00201:573:HTMWWBBXY:4:1103:28838:5991	A	21	SINV-GFP	+	-	1	onlyViral	0
K00201:573:HTMWWBBXY:4:1103:30462:6167	G	21	SINV-GFP	+	-	1	onlyViral	0
K00201:573:HTMWWBBXY:4:1103:24424:6220	T	26	SINV-GFP	+	-	1	onlyViral	0
K00201:573:HTMWWBBXY:4:1103:31588:6325	C	20	SINV-GFP	+	-	1	onlyViral	0
K00201:573:HTMWWBBXY:4:1103:13565:6361	A	24	SINV-GFP	+	-	1	onlyViral	0
K00201:573:HTMWWBBXY:4:1103:22759:6361	A	24	SINV-GFP	+	-	1	onlyViral	0
K00201:573:HTMWWBBXY:4:1103:29965:6361	A	27	SINV-GFP	+	-	1	onlyViral	0
K00201:573:HTMWWBBXY:4:1103:17350:6449	A	23	SINV-GFP	+	-	1	onlyViral	0
K00201:573:HTMWWBBXY:4:1103:3772:6730	G	21	SINV-GFP	+	-	1	onlyViral	0
K00201:573:HTMWWBBXY:4:1103:9841:6730	A	25	SINV-GFP	+	24:C>A	1	onlyViral	1
K00201:573:HTMWWBBXY:4:1103:12510:6853	A	24	SINV-GFP	+	-	1	onlyViral	0
K00201:573:HTMWWBBXY:4:1103:23135:6906	A	26	SINV-GFP	+	-	1	onlyViral	0
K00201:573:HTMWWBBXY:4:1103:23520:6976	A	27	SINV-GFP	+	-	1	onlyViral	0
K00201:573:HTMWWBBXY:4:1103:28006:7011	C	22	SINV-GFP	+	-	1	onlyViral	0
K00201:573:HTMWWBBXY:4:1103:5446:7310	A	29	SINV-GFP	+	-	1	onlyViral	0
K00201:573:HTMWWBBXY:4:1103:1458:7398	T	22	SINV-GFP	+	-	1	onlyViral	0
K00201:573:HTMWWBBXY:4:1103:29711:7398	A	22	SINV-GFP	+	-	1	onlyViral	0
K00201:573:HTMWWBBXY:4:1103:13595:7433	T	25	SINV-GFP	+	-	1	onlyViral	0
K00201:573:HTMWWBBXY:4:1103:24292:7468	G	24	SINV-GFP	+	-	1	onlyViral	0
K00201:573:HTMWWBBXY:4:1103:9759:7539	A	22	SINV-GFP	+	-	1	onlyViral	0
K00201:573:HTMWWBBXY:4:1103:30604:7539	A	22	SINV-GFP	+	-	1	onlyViral	0
K00201:573:HTMWWBBXY:4:1103:18771:7574	T	26	SINV-GFP	+	-	1	onlyViral	0
K00201:573:HTMWWBBXY:4:1103:12063:7591	A	21	SINV-GFP	+	-	1	onlyViral	0
K00201:573:HTMWWBBXY:4:1103:16833:7697	G	21	SINV-GFP	+	-	1	onlyViral	0
K00201:573:HTMWWBBXY:4:1103:5213:7715	T	21	SINV-GFP	+	-	1	onlyViral	0
K00201:573:HTMWWBBXY:4:1103:28138:7767	T	23	SINV-GFP	-	-	1	onlyViral	0
K00201:573:HTMWWBBXY:4:1103:28270:8101	A	21	SINV-GFP	+	20:A>T	1	onlyViral	1
K00201:573:HTMWWBBXY:4:1103:1803:8172	T	25	SINV-GFP	+	-	1	onlyViral	0
K00201:573:HTMWWBBXY:4:1103:9658:8277	A	22	SINV-GFP	+	-	1	onlyViral	0
K00201:573:HTMWWBBXY:4:1103:18000:8277	A	22	SINV-GFP	+	-	1	onlyViral	0
K00201:573:HTMWWBBXY:4:1103:29965:8330	T	23	SINV-GFP	+	-	1	onlyViral	0
K00201:573:HTMWWBBXY:4:1103:4827:8348	A	22	SINV-GFP	+	-	1	onlyViral	0
K00201:573:HTMWWBBXY:4:1103:20577:8383	T	21	SINV-GFP	+	-	1	onlyViral	0
K00201:573:HTMWWBBXY:4:1103:25997:8383	A	29	SINV-GFP	+	-	1	onlyViral	0
K00201:573:HTMWWBBXY:4:1103:28777:8418	T	20	SINV-GFP	+	-	1	onlyViral	0
K00201:573:HTMWWBBXY:4:1103:9841:8453	A	23	SINV-GFP	+	-	1	onlyViral	0
K00201:573:HTMWWBBXY:4:1103:31071:8559	A	23	SINV-GFP	+	-	1	onlyViral	0
K00201:573:HTMWWBBXY:4:1103:25276:8576	A	27	SINV-GFP	+	26:A>T	1	onlyViral	1
K00201:573:HTMWWBBXY:4:1103:4279:8594	C	22	SINV-GFP	+	-	1	onlyViral	0
K00201:573:HTMWWBBXY:4:1103:4249:8611	A	22	SINV-GFP	+	-	1	onlyViral	0
K00201:573:HTMWWBBXY:4:1103:2930:8646	A	23	SINV-GFP	+	-	1	onlyViral	0
K00201:573:HTMWWBBXY:4:1103:23023:8646	A	23	SINV-GFP	+	22:C>A	1	onlyViral	1
K00201:573:HTMWWBBXY:4:1103:6268:8699	A	24	SINV-GFP	+	23:A>T	1	onlyViral	1
K00201:573:HTMWWBBXY:4:1103:22181:8770	A	22	SINV-GFP	+	-	1	onlyViral	0
K00201:573:HTMWWBBXY:4:1103:21460:8787	T	30	SINV-GFP	+	-	1	onlyViral	0
K00201:573:HTMWWBBXY:4:1103:23612:8787	T	20	SINV-GFP	+	-	1	onlyViral	0
K00201:573:HTMWWBBXY:4:1103:28128:8875	A	26	SINV-GFP	+	-	1	onlyViral	0
K00201:573:HTMWWBBXY:4:1103:12297:8945	T	22	SINV-GFP	-	-	1	onlyViral	0
K00201:573:HTMWWBBXY:4:1103:7263:9016	A	21	SINV-GFP	+	20:C>T	1	onlyViral	1
K00201:573:HTMWWBBXY:4:1103:23744:9016	T	20	SINV-GFP	+	-	1	onlyViral	0
K00201:573:HTMWWBBXY:4:1103:24799:9016	A	28	SINV-GFP	+	-	1	onlyViral	0
K00201:573:HTMWWBBXY:4:1103:22465:9086	C	20	SINV-GFP	+	-	1	onlyViral	0
K00201:573:HTMWWBBXY:4:1103:26453:9104	A	22	SINV-GFP	+	-	1	onlyViral	0
K00201:573:HTMWWBBXY:4:1103:30320:9192	C	21	SINV-GFP	+	-	1	onlyViral	0
K00201:573:HTMWWBBXY:4:1103:16549:9280	T	20	SINV-GFP	-	-	1	onlyViral	0
K00201:573:HTMWWBBXY:4:1103:7446:9297	A	22	SINV-GFP	+	-	1	onlyViral	0
K00201:573:HTMWWBBXY:4:1103:24474:9403	G	22	SINV-GFP	+	21:C>T	1	onlyViral	1
K00201:573:HTMWWBBXY:4:1103:30868:9403	C	21	SINV-GFP	+	-	1	onlyViral	0
K00201:573:HTMWWBBXY:4:1103:26524:9473	T	22	SINV-GFP	+	21:T>A	1	onlyViral	1
K00201:573:HTMWWBBXY:4:1103:8278:9543	A	21	SINV-GFP	+	19:T>A	1	onlyViral	1
K00201:573:HTMWWBBXY:4:1103:15585:9578	T	20	SINV-GFP	+	-	1	onlyViral	0
K00201:573:HTMWWBBXY:4:1103:24809:9596	T	25	SINV-GFP	+	-	1	onlyViral	0
K00201:573:HTMWWBBXY:4:1103:23693:9631	T	23	SINV-GFP	+	21:T>C	1	onlyViral	1
K00201:573:HTMWWBBXY:4:1103:1499:9684	A	22	SINV-GFP	+	-	1	onlyViral	0
K00201:573:HTMWWBBXY:4:1103:13606:9807	A	23	SINV-GFP	+	-	1	onlyViral	0
K00201:573:HTMWWBBXY:4:1103:26037:9860	A	20	SINV-GFP	+	-	1	onlyViral	0
K00201:573:HTMWWBBXY:4:1103:9952:9877	A	25	SINV-GFP	+	24:A>T	1	onlyViral	1
K00201:573:HTMWWBBXY:4:1103:16802:9895	A	31	SINV-GFP	+	-	1	onlyViral	0
K00201:573:HTMWWBBXY:4:1103:7405:9930	A	22	SINV-GFP	+	-	1	onlyViral	0
K00201:573:HTMWWBBXY:4:1103:28655:9965	C	20	SINV-GFP	+	-	1	onlyViral	0
K00201:573:HTMWWBBXY:4:1103:28676:10036	T	24	SINV-GFP	+	23:A>T	1	onlyViral	1
K00201:573:HTMWWBBXY:4:1103:13362:10124	A	25	SINV-GFP	+	-	1	onlyViral	0
K00201:573:HTMWWBBXY:4:1103:19776:10229	T	20	SINV-GFP	-	19:T>G	1	onlyViral	1
K00201:573:HTMWWBBXY:4:1103:7892:10352	T	22	SINV-GFP	+	-	1	onlyViral	0
K00201:573:HTMWWBBXY:4:1103:8521:10422	T	22	SINV-GFP;SINV-GFP	+;+	-;-	2	onlyViral	0
K00201:573:HTMWWBBXY:4:1103:17259:10440	G	22	SINV-GFP	+	-	1	onlyViral	0
K00201:573:HTMWWBBXY:4:1103:21724:10440	T	22	SINV-GFP	+	-	1	onlyViral	0
K00201:573:HTMWWBBXY:4:1103:5396:10563	T	29	SINV-GFP	+	-	1	onlyViral	0
K00201:573:HTMWWBBXY:4:1103:7862:10616	A	26	SINV-GFP	+	25:T>G	1	onlyViral	1
K00201:573:HTMWWBBXY:4:1103:16863:10739	G	24	SINV-GFP	+	-	1	onlyViral	0
K00201:573:HTMWWBBXY:4:1103:12956:10968	T	21	SINV-GFP	+	-	1	onlyViral	0
K00201:573:HTMWWBBXY:4:1103:27630:11003	A	22	SINV-GFP	+	-	1	onlyViral	0
K00201:573:HTMWWBBXY:4:1103:14894:11020	C	23	SINV-GFP	+	-	1	onlyViral	0
K00201:573:HTMWWBBXY:4:1103:19116:11091	C	20	SINV-GFP	+	-	1	onlyViral	0
K00201:573:HTMWWBBXY:4:1103:31852:11108	G	22	SINV-GFP	+	-	1	onlyViral	0
K00201:573:HTMWWBBXY:4:1103:3782:11214	A	29	SINV-GFP	+	26:A>T,27:G>T	1	onlyViral	2
K00201:573:HTMWWBBXY:4:1103:9506:11214	A	22	SINV-GFP	+	-	1	onlyViral	0
K00201:573:HTMWWBBXY:4:1103:23246:11249	C	22	SINV-GFP	+	-	1	onlyViral	0
K00201:573:HTMWWBBXY:4:1103:11586:11266	A	21	SINV-GFP	+	-	1	onlyViral	0
K00201:573:HTMWWBBXY:4:1103:17980:11266	G	21	SINV-GFP	-	-	1	onlyViral	0
K00201:573:HTMWWBBXY:4:1103:21531:11302	A	22	SINV-GFP	+	-	1	onlyViral	0
K00201:573:HTMWWBBXY:4:1103:9891:11319	A	21	SINV-GFP	+	-	1	onlyViral	0
K00201:573:HTMWWBBXY:4:1103:6096:11425	A	19	SINV-GFP	+	-	1	onlyViral	0
K00201:573:HTMWWBBXY:4:1103:31081:11460	G	22	SINV-GFP	+	-	1	onlyViral	0
K00201:573:HTMWWBBXY:4:1103:16011:11477	A	25	SINV-GFP	+	-	1	onlyViral	0
K00201:573:HTMWWBBXY:4:1103:14113:11495	T	20	SINV-GFP	+	-	1	onlyViral	0
K00201:573:HTMWWBBXY:4:1103:8745:11513	A	22	SINV-GFP	+	-	1	onlyViral	0
K00201:573:HTMWWBBXY:4:1103:30310:11530	C	22	SINV-GFP	-	-	1	onlyViral	0
K00201:573:HTMWWBBXY:4:1103:3447:11548	T	22	SINV-GFP	+	-	1	onlyViral	0
K00201:573:HTMWWBBXY:4:1103:30787:11653	C	23	SINV-GFP	-	-	1	onlyViral	0
K00201:573:HTMWWBBXY:4:1103:7781:11706	A	22	SINV-GFP	+	-	1	onlyViral	0
K00201:573:HTMWWBBXY:4:1103:13809:11741	A	21	SINV-GFP	-	-	1	onlyViral	0
K00201:573:HTMWWBBXY:4:1103:8552:11776	A	24	SINV-GFP	+	-	1	onlyViral	0
K00201:573:HTMWWBBXY:4:1103:28726:11812	A	22	SINV-GFP	+	-	1	onlyViral	0
K00201:573:HTMWWBBXY:4:1103:9871:11882	G	24	SINV-GFP	+	-	1	onlyViral	0
K00201:573:HTMWWBBXY:4:1103:8785:12040	A	22	SINV-GFP	+	-	1	onlyViral	0
K00201:573:HTMWWBBXY:4:1103:27133:12075	G	29	SINV-GFP	+	-	1	onlyViral	0
K00201:573:HTMWWBBXY:4:1103:23845:12146	A	31	SINV-GFP	+	-	1	onlyViral	0
K00201:573:HTMWWBBXY:4:1103:17137:12269	A	24	SINV-GFP	+	-	1	onlyViral	0
K00201:573:HTMWWBBXY:4:1103:20131:12321	A	23	SINV-GFP	+	-	1	onlyViral	0
K00201:573:HTMWWBBXY:4:1103:25885:12374	G	21	SINV-GFP	+	-	1	onlyViral	0
K00201:573:HTMWWBBXY:4:1103:3275:12409	C	21	SINV-GFP	+	-	1	onlyViral	0
K00201:573:HTMWWBBXY:4:1103:1773:12445	A	27	SINV-GFP	+	-	1	onlyViral	0
K00201:573:HTMWWBBXY:4:1103:27630:12480	A	22	SINV-GFP	+	-	1	onlyViral	0
K00201:573:HTMWWBBXY:4:1103:29173:12620	A	21	SINV-GFP	+	-	1	onlyViral	0
K00201:573:HTMWWBBXY:4:1103:13798:12673	T	20	SINV-GFP	+	-	1	onlyViral	0
K00201:573:HTMWWBBXY:4:1103:3407:12814	T	20	SINV-GFP	+	-	1	onlyViral	0
K00201:573:HTMWWBBXY:4:1103:29112:12867	C	20	SINV-GFP	+	-	1	onlyViral	0
K00201:573:HTMWWBBXY:4:1103:22465:13095	A	21	SINV-GFP	+	-	1	onlyViral	0
K00201:573:HTMWWBBXY:4:1103:24850:13148	G	26	SINV-GFP	+	0:T>G	1	onlyViral	1
K00201:573:HTMWWBBXY:4:1103:30523:13236	T	21	SINV-GFP	+	-	1	onlyViral	0
K00201:573:HTMWWBBXY:4:1103:3163:13271	A	22	SINV-GFP	+	-	1	onlyViral	0
K00201:573:HTMWWBBXY:4:1103:14245:13377	T	20	SINV-GFP	+	-	1	onlyViral	0
K00201:573:HTMWWBBXY:4:1103:30827:13377	T	21	SINV-GFP	+	-	1	onlyViral	0
K00201:573:HTMWWBBXY:4:1103:4543:13447	C	20	SINV-GFP	+	-	1	onlyViral	0
K00201:573:HTMWWBBXY:4:1103:1976:13464	C	22	SINV-GFP	-	-	1	onlyViral	0
K00201:573:HTMWWBBXY:4:1103:24068:13517	A	22	SINV-GFP	+	-	1	onlyViral	0
K00201:573:HTMWWBBXY:4:1103:11393:13535	T	22	SINV-GFP	-	-	1	onlyViral	0
K00201:573:HTMWWBBXY:4:1103:26382:13869	A	22	SINV-GFP	+	-	1	onlyViral	0
K00201:573:HTMWWBBXY:4:1103:3640:13922	T	23	SINV-GFP	-	22:C>T	1	onlyViral	1
K00201:573:HTMWWBBXY:4:1103:27722:13939	T	23	SINV-GFP	+	-	1	onlyViral	0
K00201:573:HTMWWBBXY:4:1103:15666:14045	A	23	SINV-GFP	+	-	1	onlyViral	0
K00201:573:HTMWWBBXY:4:1103:28300:14097	C	23	SINV-GFP	+	-	1	onlyViral	0
K00201:573:HTMWWBBXY:4:1103:11982:14133	A	22	SINV-GFP	+	-	1	onlyViral	0
K00201:573:HTMWWBBXY:4:1103:26930:14291	A	22	SINV-GFP	+	21:A>C	1	onlyViral	1
K00201:573:HTMWWBBXY:4:1103:16610:14379	A	20	SINV-GFP	+	-	1	onlyViral	0
K00201:573:HTMWWBBXY:4:1103:25926:14379	A	22	SINV-GFP	-	-	1	onlyViral	0
K00201:573:HTMWWBBXY:4:1103:29548:14467	T	21	SINV-GFP	+	20:A>T	1	onlyViral	1
K00201:573:HTMWWBBXY:4:1103:19847:14502	C	21	SINV-GFP	+	-	1	onlyViral	0
K00201:573:HTMWWBBXY:4:1103:28260:14660	C	22	SINV-GFP	+	-	1	onlyViral	0
K00201:573:HTMWWBBXY:4:1103:5822:14818	T	29	SINV-GFP	+	-	1	onlyViral	0
K00201:573:HTMWWBBXY:4:1103:1255:14854	N	23	SINV-GFP	+	0:A>N	1	onlyViral	1
K00201:573:HTMWWBBXY:4:1103:3295:14906	A	31	SINV-GFP	+	-	1	onlyViral	0
K00201:573:HTMWWBBXY:4:1103:27844:14924	G	21	SINV-GFP	+	-	1	onlyViral	0
K00201:573:HTMWWBBXY:4:1103:18233:15012	A	23	SINV-GFP	+	-	1	onlyViral	0
K00201:573:HTMWWBBXY:4:1103:22719:15012	A	22	SINV-GFP	-	-	1	onlyViral	0
K00201:573:HTMWWBBXY:4:1103:26737:15012	A	22	SINV-GFP	+	21:A>C	1	onlyViral	1
K00201:573:HTMWWBBXY:4:1103:20446:15047	T	22	SINV-GFP	+	21:T>A	1	onlyViral	1
K00201:573:HTMWWBBXY:4:1103:2250:15135	G	23	SINV-GFP	+	-	1	onlyViral	0
K00201:573:HTMWWBBXY:4:1103:31375:15135	A	21	SINV-GFP	+	19:A>T,20:A>T	1	onlyViral	2
K00201:573:HTMWWBBXY:4:1103:28808:15223	A	20	SINV-GFP	+	-	1	onlyViral	0
K00201:573:HTMWWBBXY:4:1103:31010:15381	A	22	SINV-GFP	+	-	1	onlyViral	0
K00201:573:HTMWWBBXY:4:1103:11911:15416	A	21	SINV-GFP	+	-	1	onlyViral	0
K00201:573:HTMWWBBXY:4:1103:17229:15627	A	22	SINV-GFP	+	-	1	onlyViral	0
K00201:573:HTMWWBBXY:4:1103:2240:15715	G	22	SINV-GFP	+	-	1	onlyViral	0
K00201:573:HTMWWBBXY:4:1103:16498:15733	A	22	SINV-GFP	+	-	1	onlyViral	0
K00201:573:HTMWWBBXY:4:1103:6563:15821	T	22	SINV-GFP	+	-	1	onlyViral	0
K00201:573:HTMWWBBXY:4:1103:20405:15821	C	20	SINV-GFP	+	-	1	onlyViral	0
K00201:573:HTMWWBBXY:4:1103:10977:15873	T	22	SINV-GFP	+	-	1	onlyViral	0
K00201:573:HTMWWBBXY:4:1103:24464:15926	C	28	SINV-GFP	+	27:G>T	1	onlyViral	1
K00201:573:HTMWWBBXY:4:1103:16285:15961	T	28	SINV-GFP	+	-	1	onlyViral	0
K00201:573:HTMWWBBXY:4:1103:20303:15961	A	21	SINV-GFP	-	-	1	onlyViral	0
K00201:573:HTMWWBBXY:4:1103:5670:15996	A	22	SINV-GFP	+	-	1	onlyViral	0
K00201:573:HTMWWBBXY:4:1103:20994:16032	A	26	SINV-GFP	+	-	1	onlyViral	0
K00201:573:HTMWWBBXY:4:1103:10226:16049	A	22	SINV-GFP	+	-	1	onlyViral	0
K00201:573:HTMWWBBXY:4:1103:5061:16067	A	25	SINV-GFP	+	-	1	onlyViral	0
K00201:573:HTMWWBBXY:4:1103:11901:16102	T	21	SINV-GFP	+	20:A>T	1	onlyViral	1
K00201:573:HTMWWBBXY:4:1103:30513:16137	A	27	SINV-GFP	+	-	1	onlyViral	0
K00201:573:HTMWWBBXY:4:1103:22851:16190	A	21	SINV-GFP	-	-	1	onlyViral	0
K00201:573:HTMWWBBXY:4:1103:2037:16207	G	27	SINV-GFP	+	-	1	onlyViral	0
K00201:573:HTMWWBBXY:4:1103:25398:16207	G	22	SINV-GFP	+	-	1	onlyViral	0
K00201:573:HTMWWBBXY:4:1103:3244:16225	A	30	SINV-GFP	+	-	1	onlyViral	0
K00201:573:HTMWWBBXY:4:1103:29823:16243	T	22	SINV-GFP	+	-	1	onlyViral	0
K00201:573:HTMWWBBXY:4:1103:28341:16278	C	22	SINV-GFP	+	-	1	onlyViral	0
K00201:573:HTMWWBBXY:4:1103:9993:16489	T	22	SINV-GFP	+	-	1	onlyViral	0
K00201:573:HTMWWBBXY:4:1103:11931:16506	A	22	SINV-GFP	+	-	1	onlyViral	0
K00201:573:HTMWWBBXY:4:1103:20151:16506	A	22	SINV-GFP	+	-	1	onlyViral	0
K00201:573:HTMWWBBXY:4:1103:5751:16559	G	23	SINV-GFP	+	-	1	onlyViral	0
K00201:573:HTMWWBBXY:4:1103:15270:16594	T	26	SINV-GFP	+	25:C>T	1	onlyViral	1
K00201:573:HTMWWBBXY:4:1103:5375:16647	C	24	SINV-GFP	+	-	1	onlyViral	0
K00201:573:HTMWWBBXY:4:1103:23754:16770	C	25	SINV-GFP	+	-	1	onlyViral	0
K00201:573:HTMWWBBXY:4:1103:18730:16823	T	23	SINV-GFP	+	-	1	onlyViral	0
K00201:573:HTMWWBBXY:4:1103:25124:16823	A	22	SINV-GFP	+	-	1	onlyViral	0
K00201:573:HTMWWBBXY:4:1103:17066:17175	G	24	SINV-GFP	+	-	1	onlyViral	0
K00201:573:HTMWWBBXY:4:1103:14022:17245	T	21	SINV-GFP	+	-	1	onlyViral	0
K00201:573:HTMWWBBXY:4:1103:10571:17315	A	25	SINV-GFP	+	11:A>T	1	onlyViral	1
K00201:573:HTMWWBBXY:4:1103:19847:17315	T	20	SINV-GFP	+	-	1	onlyViral	0
K00201:573:HTMWWBBXY:4:1103:10581:17368	A	25	SINV-GFP	+	11:A>T	1	onlyViral	1
K00201:573:HTMWWBBXY:4:1103:29609:17386	C	19	SINV-GFP	+	18:T>G	1	onlyViral	1
K00201:573:HTMWWBBXY:4:1103:5934:17438	C	22	SINV-GFP	-	-	1	onlyViral	0
K00201:573:HTMWWBBXY:4:1103:2585:17474	A	28	SINV-GFP	+	27:A>T	1	onlyViral	1
K00201:573:HTMWWBBXY:4:1103:19837:17474	A	22	SINV-GFP	+	-	1	onlyViral	0
K00201:573:HTMWWBBXY:4:1103:11769:17491	T	20	SINV-GFP	+	-	1	onlyViral	0
K00201:573:HTMWWBBXY:4:1103:7537:17509	C	23	SINV-GFP	+	-	1	onlyViral	0
K00201:573:HTMWWBBXY:4:1103:25175:17509	C	23	SINV-GFP	-	22:T>A	1	onlyViral	1
K00201:573:HTMWWBBXY:4:1103:22567:17597	A	24	SINV-GFP	+	-	1	onlyViral	0
K00201:573:HTMWWBBXY:4:1103:21988:17720	A	22	SINV-GFP	+	-	1	onlyViral	0
K00201:573:HTMWWBBXY:4:1103:24211:17808	T	21	SINV-GFP	+	-	1	onlyViral	0
K00201:573:HTMWWBBXY:4:1103:7172:17860	A	22	SINV-GFP	+	-	1	onlyViral	0
K00201:573:HTMWWBBXY:4:1103:16082:17896	A	22	SINV-GFP	+	-	1	onlyViral	0
K00201:573:HTMWWBBXY:4:1103:9414:17913	C	19	SINV-GFP	+	-	1	onlyViral	0
K00201:573:HTMWWBBXY:4:1103:2016:17931	T	20	SINV-GFP	+	-	1	onlyViral	0
K00201:573:HTMWWBBXY:4:1103:1813:17966	A	21	SINV-GFP	+	-	1	onlyViral	0
K00201:573:HTMWWBBXY:4:1103:14397:17966	T	22	SINV-GFP	+	-	1	onlyViral	0
K00201:573:HTMWWBBXY:4:1103:17462:17966	T	21	SINV-GFP	+	20:A>T	1	onlyViral	1
K00201:573:HTMWWBBXY:4:1103:20628:18036	A	27	SINV-GFP	+	-	1	onlyViral	0
K00201:573:HTMWWBBXY:4:1103:2199:18071	A	22	SINV-GFP	+	-	1	onlyViral	0
K00201:573:HTMWWBBXY:4:1103:16873:18142	T	21	SINV-GFP	+	-	1	onlyViral	0
K00201:573:HTMWWBBXY:4:1103:24505:18177	A	23	SINV-GFP	+	-	1	onlyViral	0
K00201:573:HTMWWBBXY:4:1103:31467:18177	A	26	SINV-GFP	+	-	1	onlyViral	0
K00201:573:HTMWWBBXY:4:1103:25083:18300	T	21	SINV-GFP	+	20:A>T	1	onlyViral	1
K00201:573:HTMWWBBXY:4:1103:23997:18318	A	24	SINV-GFP	+	-	1	onlyViral	0
K00201:573:HTMWWBBXY:4:1103:22374:18564	C	32	SINV-GFP	+	5:G>A	1	onlyViral	1
K00201:573:HTMWWBBXY:4:1103:31050:18581	T	21	SINV-GFP	+	-	1	onlyViral	0
K00201:573:HTMWWBBXY:4:1103:19147:18775	T	21	SINV-GFP	+	-	1	onlyViral	0
K00201:573:HTMWWBBXY:4:1103:13007:18863	C	22	SINV-GFP	-	-	1	onlyViral	0
K00201:573:HTMWWBBXY:4:1103:18507:18898	A	24	SINV-GFP	+	23:G>T	1	onlyViral	1
K00201:573:HTMWWBBXY:4:1103:8298:18933	G	26	SINV-GFP	+	-	1	onlyViral	0
K00201:573:HTMWWBBXY:4:1103:30817:19056	C	20	SINV-GFP	+	-	1	onlyViral	0
K00201:573:HTMWWBBXY:4:1103:9577:19074	A	23	SINV-GFP	+	-	1	onlyViral	0
K00201:573:HTMWWBBXY:4:1103:17462:19091	T	21	SINV-GFP	+	20:A>T	1	onlyViral	1
K00201:573:HTMWWBBXY:4:1103:4848:19109	A	21	SINV-GFP	+	-	1	onlyViral	0
K00201:573:HTMWWBBXY:4:1103:13210:19179	C	24	SINV-GFP	+	-	1	onlyViral	0
K00201:573:HTMWWBBXY:4:1103:26971:19355	T	22	SINV-GFP	+	-	1	onlyViral	0
K00201:573:HTMWWBBXY:4:1103:16934:19478	A	22	SINV-GFP	+	-	1	onlyViral	0
K00201:573:HTMWWBBXY:4:1103:26869:19531	T	22	SINV-GFP	+	-	1	onlyViral	0
K00201:573:HTMWWBBXY:4:1103:8755:19689	T	21	SINV-GFP	+	-	1	onlyViral	0
K00201:573:HTMWWBBXY:4:1103:30097:19742	T	24	SINV-GFP	+	23:A>G	1	onlyViral	1
K00201:573:HTMWWBBXY:4:1103:1915:19865	T	21	SINV-GFP	+	-	1	onlyViral	0
K00201:573:HTMWWBBXY:4:1103:9211:19953	A	26	SINV-GFP	+	25:A>G	1	onlyViral	1
K00201:573:HTMWWBBXY:4:1103:22820:19970	A	22	SINV-GFP	-	-	1	onlyViral	0
K00201:573:HTMWWBBXY:4:1103:8369:20111	A	20	SINV-GFP	+	-	1	onlyViral	0
K00201:573:HTMWWBBXY:4:1103:3863:20146	T	20	SINV-GFP	+	-	1	onlyViral	0
K00201:573:HTMWWBBXY:4:1103:20070:20164	C	20	SINV-GFP	+	-	1	onlyViral	0
K00201:573:HTMWWBBXY:4:1103:15006:20181	A	26	SINV-GFP	+	-	1	onlyViral	0
K00201:573:HTMWWBBXY:4:1103:25530:20340	A	22	SINV-GFP	+	-	1	onlyViral	0
K00201:573:HTMWWBBXY:4:1103:11647:20375	T	20	SINV-GFP	+	-	1	onlyViral	0
K00201:573:HTMWWBBXY:4:1103:23977:20533	T	22	SINV-GFP	+	20:T>C,21:T>C	1	onlyViral	2
K00201:573:HTMWWBBXY:4:1103:26666:20551	A	22	SINV-GFP	-	-	1	onlyViral	0
K00201:573:HTMWWBBXY:4:1103:21653:20691	A	22	SINV-GFP	+	-	1	onlyViral	0
K00201:573:HTMWWBBXY:4:1103:23683:20726	A	26	SINV-GFP	+	-	1	onlyViral	0
K00201:573:HTMWWBBXY:4:1103:26210:20779	A	25	SINV-GFP	+	-	1	onlyViral	0
K00201:573:HTMWWBBXY:4:1103:20709:20814	T	21	SINV-GFP	+	20:A>T	1	onlyViral	1
K00201:573:HTMWWBBXY:4:1103:3194:20885	T	21	SINV-GFP	+	20:A>T	1	onlyViral	1
K00201:573:HTMWWBBXY:4:1103:10176:21096	T	21	SINV-GFP	+	20:A>T	1	onlyViral	1
K00201:573:HTMWWBBXY:4:1103:3528:21113	A	22	SINV-GFP	+	-	1	onlyViral	0
K00201:573:HTMWWBBXY:4:1103:19035:21113	A	22	SINV-GFP	+	-	1	onlyViral	0
K00201:573:HTMWWBBXY:4:1103:21481:21236	A	23	SINV-GFP	+	-	1	onlyViral	0
K00201:573:HTMWWBBXY:4:1103:26423:21289	T	29	SINV-GFP	+	-	1	onlyViral	0
K00201:573:HTMWWBBXY:4:1103:20517:21324	A	27	SINV-GFP	+	26:A>T	1	onlyViral	1
K00201:573:HTMWWBBXY:4:1103:9628:21377	T	22	SINV-GFP	-	-	1	onlyViral	0
K00201:573:HTMWWBBXY:4:1103:12834:21518	C	24	SINV-GFP	+	-	1	onlyViral	0
K00201:573:HTMWWBBXY:4:1103:10632:21676	T	21	SINV-GFP	+	20:A>T	1	onlyViral	1
K00201:573:HTMWWBBXY:4:1103:22221:21676	C	23	SINV-GFP	+	-	1	onlyViral	0
K00201:573:HTMWWBBXY:4:1103:25073:21694	A	24	SINV-GFP	+	-	1	onlyViral	0
K00201:573:HTMWWBBXY:4:1103:16214:21746	C	23	SINV-GFP	-	-	1	onlyViral	0
K00201:573:HTMWWBBXY:4:1103:4411:21799	A	19	SINV-GFP	+	-	1	onlyViral	0
K00201:573:HTMWWBBXY:4:1103:14844:21799	A	22	SINV-GFP	+	-	1	onlyViral	0
K00201:573:HTMWWBBXY:4:1103:10977:21922	T	21	SINV-GFP	+	-	1	onlyViral	0
K00201:573:HTMWWBBXY:4:1103:15848:21922	T	20	SINV-GFP	+	-	1	onlyViral	0
K00201:573:HTMWWBBXY:4:1103:20253:21957	T	23	SINV-GFP	+	22:C>T	1	onlyViral	1
K00201:573:HTMWWBBXY:4:1103:2158:21975	T	30	SINV-GFP	+	-	1	onlyViral	0
K00201:573:HTMWWBBXY:4:1103:22039:22063	A	22	SINV-GFP	+	-	1	onlyViral	0
K00201:573:HTMWWBBXY:4:1103:25672:22098	A	23	SINV-GFP	+	-	1	onlyViral	0
K00201:573:HTMWWBBXY:4:1103:20517:22168	T	20	SINV-GFP	+	-	1	onlyViral	0
K00201:573:HTMWWBBXY:4:1103:27265:22221	A	22	SINV-GFP	+	-	1	onlyViral	0
K00201:573:HTMWWBBXY:4:1103:12845:22274	T	21	SINV-GFP	-	-	1	onlyViral	0
K00201:573:HTMWWBBXY:4:1103:21430:22344	C	22	SINV-GFP	-	21:G>T	1	onlyViral	1
K00201:573:HTMWWBBXY:4:1103:14052:22362	T	23	SINV-GFP	+	-	1	onlyViral	0
K00201:573:HTMWWBBXY:4:1103:5761:22379	C	23	SINV-GFP	+	-	1	onlyViral	0
K00201:573:HTMWWBBXY:4:1103:16528:22432	A	21	SINV-GFP	+	-	1	onlyViral	0
K00201:573:HTMWWBBXY:4:1103:12144:22467	T	21	SINV-GFP	+	-	1	onlyViral	0
K00201:573:HTMWWBBXY:4:1103:2128:22485	A	24	SINV-GFP	+	-	1	onlyViral	0
K00201:573:HTMWWBBXY:4:1103:4137:22520	T	22	SINV-GFP	-	-	1	onlyViral	0
K00201:573:HTMWWBBXY:4:1103:12053:22520	T	22	SINV-GFP	-	-	1	onlyViral	0
K00201:573:HTMWWBBXY:4:1103:28554:22520	A	22	SINV-GFP	+	-	1	onlyViral	0
K00201:573:HTMWWBBXY:4:1103:3366:22590	A	21	SINV-GFP	+	-	1	onlyViral	0
K00201:573:HTMWWBBXY:4:1103:20740:22590	A	21	SINV-GFP	-	20:T>G	1	onlyViral	1
K00201:573:HTMWWBBXY:4:1103:17503:22608	A	23	SINV-GFP	+	-	1	onlyViral	0
K00201:573:HTMWWBBXY:4:1103:7253:22643	T	21	SINV-GFP	+	-	1	onlyViral	0
K00201:573:HTMWWBBXY:4:1103:13321:22678	T	27	SINV-GFP	+	-	1	onlyViral	0
K00201:573:HTMWWBBXY:4:1103:24058:22678	G	22	SINV-GFP	+	-	1	onlyViral	0
K00201:573:HTMWWBBXY:4:1103:15138:22766	A	23	SINV-GFP	-	-	1	onlyViral	0
[truncated: 88,450 more rows]
