# Supplementary material for: The helicase domain of human Dicer prevents RNAi-independent activation of antiviral and inflammatory pathways
Source: EMBO J. 2024 Jan 29;43(5):7. doi: 10.1038/s44318-024-00035-2 (PMC10907635; doi:10.1038/s44318-024-00035-2)
Supplement: Supplementary file 10 — Source Data of EV and Appendix figures [file 44318_2024_35_MOESM10_ESM.zip › EMBOJ-2023-115792R2_SourceData_EV+Appendix/Appendix figure S3/Appendix_FigS3A/IPAGO-N1-SINV-Rep2-2mmMax-onlyViral-stats.txt]

ReadName	ReadFirstBase	ReadLength	Ref	Strand	Mismatch	AlignmentNb	AlignmentType	MismatchNb
K00201:573:HTMWWBBXY:4:1101:18152:1261	T	18	SINV-GFP	+	1:T>N	1	onlyViral	1
K00201:573:HTMWWBBXY:4:1101:9861:1279	A	22	SINV-GFP	+	1:T>N	1	onlyViral	1
K00201:573:HTMWWBBXY:4:1101:4970:1314	T	21	SINV-GFP	+	1:C>N	1	onlyViral	1
K00201:573:HTMWWBBXY:4:1101:20963:1349	T	30	SINV-GFP	+	-	1	onlyViral	0
K00201:573:HTMWWBBXY:4:1101:27356:1349	A	22	SINV-GFP	-	-	1	onlyViral	0
K00201:573:HTMWWBBXY:4:1101:13981:1384	A	26	SINV-GFP	+	-	1	onlyViral	0
K00201:573:HTMWWBBXY:4:1101:19045:1402	T	23	SINV-GFP	+	-	1	onlyViral	0
K00201:573:HTMWWBBXY:4:1101:18578:1472	T	23	SINV-GFP	-	-	1	onlyViral	0
K00201:573:HTMWWBBXY:4:1101:3721:1508	T	21	SINV-GFP	+	-	1	onlyViral	0
K00201:573:HTMWWBBXY:4:1101:17300:1508	A	24	SINV-GFP	+	-	1	onlyViral	0
K00201:573:HTMWWBBXY:4:1101:3325:1525	T	24	SINV-GFP	+	-	1	onlyViral	0
K00201:573:HTMWWBBXY:4:1101:15767:1525	T	22	SINV-GFP	+	-	1	onlyViral	0
K00201:573:HTMWWBBXY:4:1101:19786:1560	A	25	SINV-GFP	+	-	1	onlyViral	0
K00201:573:HTMWWBBXY:4:1101:30086:1578	C	20	SINV-GFP	+	-	1	onlyViral	0
K00201:573:HTMWWBBXY:4:1101:9191:1595	A	21	SINV-GFP	+	-	1	onlyViral	0
K00201:573:HTMWWBBXY:4:1101:23328:1613	G	25	SINV-GFP	+	-	1	onlyViral	0
K00201:573:HTMWWBBXY:4:1101:13504:1719	T	21	SINV-GFP	+	20:A>T	1	onlyViral	1
K00201:573:HTMWWBBXY:4:1101:17076:1754	A	26	SINV-GFP	+	-	1	onlyViral	0
K00201:573:HTMWWBBXY:4:1101:23764:1806	A	22	SINV-GFP	+	-	1	onlyViral	0
K00201:573:HTMWWBBXY:4:1101:27712:1824	T	22	SINV-GFP	-	-	1	onlyViral	0
K00201:573:HTMWWBBXY:4:1101:17858:1877	A	21	SINV-GFP	+	-	1	onlyViral	0
K00201:573:HTMWWBBXY:4:1101:4614:1894	A	32	SINV-GFP	+	-	1	onlyViral	0
K00201:573:HTMWWBBXY:4:1101:7476:1894	A	21	SINV-GFP	+	-	1	onlyViral	0
K00201:573:HTMWWBBXY:4:1101:4361:1912	C	29	SINV-GFP	+	-	1	onlyViral	0
K00201:573:HTMWWBBXY:4:1101:21288:1912	C	24	SINV-GFP	+	-	1	onlyViral	0
K00201:573:HTMWWBBXY:4:1101:30198:1912	T	22	SINV-GFP	+	21:A>T	1	onlyViral	1
K00201:573:HTMWWBBXY:4:1101:23206:1930	T	22	SINV-GFP	+	-	1	onlyViral	0
K00201:573:HTMWWBBXY:4:1101:25966:1930	T	26	SINV-GFP	+	-	1	onlyViral	0
K00201:573:HTMWWBBXY:4:1101:21146:2017	T	30	SINV-GFP	+	-	1	onlyViral	0
K00201:573:HTMWWBBXY:4:1101:10510:2088	A	31	SINV-GFP	+	-	1	onlyViral	0
K00201:573:HTMWWBBXY:4:1101:9100:2105	T	28	SINV-GFP	+	-	1	onlyViral	0
K00201:573:HTMWWBBXY:4:1101:7121:2123	A	22	SINV-GFP	+	-	1	onlyViral	0
K00201:573:HTMWWBBXY:4:1101:29508:2123	A	27	SINV-GFP	+	-	1	onlyViral	0
K00201:573:HTMWWBBXY:4:1101:4696:2141	A	28	SINV-GFP	+	-	1	onlyViral	0
K00201:573:HTMWWBBXY:4:1101:15869:2158	T	22	SINV-GFP	+	21:T>G	1	onlyViral	1
K00201:573:HTMWWBBXY:4:1101:16356:2193	A	25	SINV-GFP	+	-	1	onlyViral	0
K00201:573:HTMWWBBXY:4:1101:13859:2264	T	22	SINV-GFP	-	-	1	onlyViral	0
K00201:573:HTMWWBBXY:4:1101:3873:2299	C	21	SINV-GFP	+	-	1	onlyViral	0
K00201:573:HTMWWBBXY:4:1101:7872:2334	T	21	SINV-GFP	+	20:A>T	1	onlyViral	1
K00201:573:HTMWWBBXY:4:1101:31000:2352	C	20	SINV-GFP	+	-	1	onlyViral	0
K00201:573:HTMWWBBXY:4:1101:13149:2369	A	25	SINV-GFP	+	-	1	onlyViral	0
K00201:573:HTMWWBBXY:4:1101:23449:2387	A	21	SINV-GFP	+	-	1	onlyViral	0
K00201:573:HTMWWBBXY:4:1101:26047:2387	G	21	SINV-GFP	+	-	1	onlyViral	0
K00201:573:HTMWWBBXY:4:1101:3143:2439	A	24	SINV-GFP	+	-	1	onlyViral	0
K00201:573:HTMWWBBXY:4:1101:2930:2492	T	21	SINV-GFP	-	-	1	onlyViral	0
K00201:573:HTMWWBBXY:4:1101:9567:2527	T	21	SINV-GFP	+	-	1	onlyViral	0
K00201:573:HTMWWBBXY:4:1101:7760:2598	T	22	SINV-GFP	+	-	1	onlyViral	0
K00201:573:HTMWWBBXY:4:1101:19684:2615	A	31	SINV-GFP	+	-	1	onlyViral	0
K00201:573:HTMWWBBXY:4:1101:24728:2633	A	22	SINV-GFP	+	-	1	onlyViral	0
K00201:573:HTMWWBBXY:4:1101:19278:2686	A	27	SINV-GFP	+	-	1	onlyViral	0
K00201:573:HTMWWBBXY:4:1101:23429:2703	G	20	SINV-GFP	+	-	1	onlyViral	0
K00201:573:HTMWWBBXY:4:1101:18862:2774	A	23	SINV-GFP	+	-	1	onlyViral	0
K00201:573:HTMWWBBXY:4:1101:28919:2791	G	26	SINV-GFP	+	-	1	onlyViral	0
K00201:573:HTMWWBBXY:4:1101:5203:2809	A	23	SINV-GFP	+	-	1	onlyViral	0
K00201:573:HTMWWBBXY:4:1101:25398:2809	C	23	SINV-GFP	+	-	1	onlyViral	0
K00201:573:HTMWWBBXY:4:1101:26849:2826	A	22	SINV-GFP	+	-	1	onlyViral	0
K00201:573:HTMWWBBXY:4:1101:3762:2844	T	21	SINV-GFP	+	20:A>T	1	onlyViral	1
K00201:573:HTMWWBBXY:4:1101:9080:2844	C	27	SINV-GFP	+	-	1	onlyViral	0
K00201:573:HTMWWBBXY:4:1101:17411:2861	T	22	SINV-GFP	+	-	1	onlyViral	0
K00201:573:HTMWWBBXY:4:1101:10338:2879	T	21	SINV-GFP	+	20:A>T	1	onlyViral	1
K00201:573:HTMWWBBXY:4:1101:28392:2897	T	27	SINV-GFP	+	-	1	onlyViral	0
K00201:573:HTMWWBBXY:4:1101:21602:2914	T	29	SINV-GFP	+	-	1	onlyViral	0
K00201:573:HTMWWBBXY:4:1101:18812:2932	A	21	SINV-GFP	+	-	1	onlyViral	0
K00201:573:HTMWWBBXY:4:1101:26098:2932	G	22	SINV-GFP	+	-	1	onlyViral	0
K00201:573:HTMWWBBXY:4:1101:30787:2967	A	22	SINV-GFP	+	-	1	onlyViral	0
K00201:573:HTMWWBBXY:4:1101:15118:3002	A	28	SINV-GFP	+	-	1	onlyViral	0
K00201:573:HTMWWBBXY:4:1101:21876:3002	T	27	SINV-GFP	+	-	1	onlyViral	0
K00201:573:HTMWWBBXY:4:1101:28828:3020	A	22	SINV-GFP	+	-	1	onlyViral	0
K00201:573:HTMWWBBXY:4:1101:29894:3037	G	22	SINV-GFP	+	-	1	onlyViral	0
K00201:573:HTMWWBBXY:4:1101:30107:3055	T	23	SINV-GFP	+	-	1	onlyViral	0
K00201:573:HTMWWBBXY:4:1101:9110:3072	A	22	SINV-GFP	+	-	1	onlyViral	0
K00201:573:HTMWWBBXY:4:1101:5315:3108	A	24	SINV-GFP	+	-	1	onlyViral	0
K00201:573:HTMWWBBXY:4:1101:3336:3125	A	24	SINV-GFP	+	-	1	onlyViral	0
K00201:573:HTMWWBBXY:4:1101:19461:3143	A	22	SINV-GFP	+	-	1	onlyViral	0
K00201:573:HTMWWBBXY:4:1101:29985:3196	T	26	SINV-GFP	+	-	1	onlyViral	0
K00201:573:HTMWWBBXY:4:1101:1976:3231	A	26	SINV-GFP	+	-	1	onlyViral	0
K00201:573:HTMWWBBXY:4:1101:29741:3336	T	22	SINV-GFP	+	-	1	onlyViral	0
K00201:573:HTMWWBBXY:4:1101:18335:3371	A	23	SINV-GFP	+	-	1	onlyViral	0
K00201:573:HTMWWBBXY:4:1101:2767:3407	T	29	SINV-GFP	+	-	1	onlyViral	0
K00201:573:HTMWWBBXY:4:1101:17827:3407	T	20	SINV-GFP	+	-	1	onlyViral	0
K00201:573:HTMWWBBXY:4:1101:30766:3530	C	31	SINV-GFP	+	-	1	onlyViral	0
K00201:573:HTMWWBBXY:4:1101:16488:3547	C	25	SINV-GFP	+	-	1	onlyViral	0
K00201:573:HTMWWBBXY:4:1101:30888:3565	G	21	SINV-GFP	+	20:A>T	1	onlyViral	1
K00201:573:HTMWWBBXY:4:1101:14874:3600	A	23	SINV-GFP	+	-	1	onlyViral	0
K00201:573:HTMWWBBXY:4:1101:26808:3600	T	22	SINV-GFP	+	-	1	onlyViral	0
K00201:573:HTMWWBBXY:4:1101:20040:3618	A	24	SINV-GFP	+	-	1	onlyViral	0
K00201:573:HTMWWBBXY:4:1101:20527:3618	T	25	SINV-GFP	+	-	1	onlyViral	0
K00201:573:HTMWWBBXY:4:1101:12987:3670	A	22	SINV-GFP	+	-	1	onlyViral	0
K00201:573:HTMWWBBXY:4:1101:9536:3811	T	21	SINV-GFP	+	-	1	onlyViral	0
K00201:573:HTMWWBBXY:4:1101:24515:3846	G	23	SINV-GFP	+	-	1	onlyViral	0
K00201:573:HTMWWBBXY:4:1101:28513:3916	C	22	SINV-GFP	+	-	1	onlyViral	0
K00201:573:HTMWWBBXY:4:1101:4493:3934	A	22	SINV-GFP	+	-	1	onlyViral	0
K00201:573:HTMWWBBXY:4:1101:15818:3934	T	22	SINV-GFP	+	-	1	onlyViral	0
K00201:573:HTMWWBBXY:4:1101:3620:3969	T	22	SINV-GFP	-	-	1	onlyViral	0
K00201:573:HTMWWBBXY:4:1101:5284:3969	T	22	SINV-GFP	-	-	1	onlyViral	0
K00201:573:HTMWWBBXY:4:1101:14367:3987	T	20	SINV-GFP	+	-	1	onlyViral	0
K00201:573:HTMWWBBXY:4:1101:17056:4004	G	21	SINV-GFP	+	-	1	onlyViral	0
K00201:573:HTMWWBBXY:4:1101:4168:4040	A	22	SINV-GFP	+	-	1	onlyViral	0
K00201:573:HTMWWBBXY:4:1101:30705:4057	T	20	SINV-GFP	+	19:G>T	1	onlyViral	1
K00201:573:HTMWWBBXY:4:1101:5578:4092	A	22	SINV-GFP	+	-	1	onlyViral	0
K00201:573:HTMWWBBXY:4:1101:17066:4092	A	30	SINV-GFP	+	-	1	onlyViral	0
K00201:573:HTMWWBBXY:4:1101:29772:4338	T	29	SINV-GFP	+	-	1	onlyViral	0
K00201:573:HTMWWBBXY:4:1101:26758:4391	A	27	SINV-GFP	+	26:A>T	1	onlyViral	1
K00201:573:HTMWWBBXY:4:1101:4320:4409	T	23	SINV-GFP	+	-	1	onlyViral	0
K00201:573:HTMWWBBXY:4:1101:28057:4426	G	20	SINV-GFP	+	-	1	onlyViral	0
K00201:573:HTMWWBBXY:4:1101:23378:4444	A	20	SINV-GFP	+	-	1	onlyViral	0
K00201:573:HTMWWBBXY:4:1101:7253:4497	A	25	SINV-GFP	+	24:C>T	1	onlyViral	1
K00201:573:HTMWWBBXY:4:1101:27641:4549	T	22	SINV-GFP	+	-	1	onlyViral	0
K00201:573:HTMWWBBXY:4:1101:19837:4637	A	31	SINV-GFP	+	-	1	onlyViral	0
K00201:573:HTMWWBBXY:4:1101:3681:4673	T	22	SINV-GFP	+	-	1	onlyViral	0
K00201:573:HTMWWBBXY:4:1101:21257:4673	A	23	SINV-GFP	+	-	1	onlyViral	0
K00201:573:HTMWWBBXY:4:1101:23074:4690	T	21	SINV-GFP	+	20:A>T	1	onlyViral	1
K00201:573:HTMWWBBXY:4:1101:12408:4708	T	21	SINV-GFP	+	20:A>T	1	onlyViral	1
K00201:573:HTMWWBBXY:4:1101:9414:4760	A	21	SINV-GFP	+	-	1	onlyViral	0
K00201:573:HTMWWBBXY:4:1101:6502:4778	C	21	SINV-GFP	+	-	1	onlyViral	0
K00201:573:HTMWWBBXY:4:1101:12571:4813	A	24	SINV-GFP	+	-	1	onlyViral	0
K00201:573:HTMWWBBXY:4:1101:9597:4831	C	20	SINV-GFP	+	-	1	onlyViral	0
K00201:573:HTMWWBBXY:4:1101:24089:4831	T	21	SINV-GFP	-	-	1	onlyViral	0
K00201:573:HTMWWBBXY:4:1101:3691:4901	G	21	SINV-GFP	+	-	1	onlyViral	0
K00201:573:HTMWWBBXY:4:1101:2889:4919	T	22	SINV-GFP	+	21:A>C	1	onlyViral	1
K00201:573:HTMWWBBXY:4:1101:7537:4919	C	23	SINV-GFP	+	-	1	onlyViral	0
K00201:573:HTMWWBBXY:4:1101:26078:5007	A	22	SINV-GFP	+	-	1	onlyViral	0
K00201:573:HTMWWBBXY:4:1101:12012:5042	C	31	SINV-GFP	+	-	1	onlyViral	0
K00201:573:HTMWWBBXY:4:1101:5528:5059	T	21	SINV-GFP	+	20:A>T	1	onlyViral	1
K00201:573:HTMWWBBXY:4:1101:22374:5059	A	22	SINV-GFP	+	-	1	onlyViral	0
K00201:573:HTMWWBBXY:4:1101:7517:5095	A	22	SINV-GFP	+	-	1	onlyViral	0
K00201:573:HTMWWBBXY:4:1101:23794:5095	C	22	SINV-GFP	-	-	1	onlyViral	0
K00201:573:HTMWWBBXY:4:1101:16011:5183	T	20	SINV-GFP	+	-	1	onlyViral	0
K00201:573:HTMWWBBXY:4:1101:30421:5218	A	23	SINV-GFP	+	-	1	onlyViral	0
K00201:573:HTMWWBBXY:4:1101:2098:5235	A	20	SINV-GFP	+	-	1	onlyViral	0
K00201:573:HTMWWBBXY:4:1101:6522:5306	T	21	SINV-GFP	+	-	1	onlyViral	0
K00201:573:HTMWWBBXY:4:1101:27935:5306	C	21	SINV-GFP	+	-	1	onlyViral	0
K00201:573:HTMWWBBXY:4:1101:10044:5323	A	22	SINV-GFP	+	-	1	onlyViral	0
K00201:573:HTMWWBBXY:4:1101:17655:5358	A	26	SINV-GFP	+	-	1	onlyViral	0
K00201:573:HTMWWBBXY:4:1101:16508:5376	A	21	SINV-GFP	-	20:T>G	1	onlyViral	1
K00201:573:HTMWWBBXY:4:1101:10896:5394	T	21	SINV-GFP	+	-	1	onlyViral	0
K00201:573:HTMWWBBXY:4:1101:29630:5394	T	22	SINV-GFP	+	-	1	onlyViral	0
K00201:573:HTMWWBBXY:4:1101:11028:5411	A	30	SINV-GFP	+	-	1	onlyViral	0
K00201:573:HTMWWBBXY:4:1101:15727:5429	A	27	SINV-GFP	+	-	1	onlyViral	0
K00201:573:HTMWWBBXY:4:1101:18010:5446	C	24	SINV-GFP	+	-	1	onlyViral	0
K00201:573:HTMWWBBXY:4:1101:21673:5464	A	21	SINV-GFP	+	-	1	onlyViral	0
K00201:573:HTMWWBBXY:4:1101:13007:5499	C	20	SINV-GFP	+	-	1	onlyViral	0
K00201:573:HTMWWBBXY:4:1101:17208:5499	A	22	SINV-GFP	-	-	1	onlyViral	0
K00201:573:HTMWWBBXY:4:1101:17452:5499	T	21	SINV-GFP	+	-	1	onlyViral	0
K00201:573:HTMWWBBXY:4:1101:28402:5517	T	22	SINV-GFP	-	-	1	onlyViral	0
K00201:573:HTMWWBBXY:4:1101:1824:5534	T	21	SINV-GFP	+	-	1	onlyViral	0
K00201:573:HTMWWBBXY:4:1101:26514:5552	T	23	SINV-GFP	-	22:G>A	1	onlyViral	1
K00201:573:HTMWWBBXY:4:1101:23764:5569	A	25	SINV-GFP	+	-	1	onlyViral	0
K00201:573:HTMWWBBXY:4:1101:25682:5622	T	23	SINV-GFP	+	-	1	onlyViral	0
K00201:573:HTMWWBBXY:4:1101:13190:5640	T	20	SINV-GFP	+	-	1	onlyViral	0
K00201:573:HTMWWBBXY:4:1101:17411:5640	A	23	SINV-GFP	+	22:C>T	1	onlyViral	1
K00201:573:HTMWWBBXY:4:1101:9222:5657	C	21	SINV-GFP	+	-	1	onlyViral	0
K00201:573:HTMWWBBXY:4:1101:25337:5692	T	21	SINV-GFP	+	-	1	onlyViral	0
K00201:573:HTMWWBBXY:4:1101:29295:5728	C	24	SINV-GFP	+	-	1	onlyViral	0
K00201:573:HTMWWBBXY:4:1101:7476:5798	A	22	SINV-GFP	+	-	1	onlyViral	0
K00201:573:HTMWWBBXY:4:1101:22232:5798	A	22	SINV-GFP	+	-	1	onlyViral	0
K00201:573:HTMWWBBXY:4:1101:31649:5833	C	21	SINV-GFP	+	-	1	onlyViral	0
K00201:573:HTMWWBBXY:4:1101:8034:5851	T	21	SINV-GFP	+	-	1	onlyViral	0
K00201:573:HTMWWBBXY:4:1101:20111:5851	A	26	SINV-GFP	+	-	1	onlyViral	0
K00201:573:HTMWWBBXY:4:1101:26798:5868	A	23	SINV-GFP	-	21:A>G,22:T>G	1	onlyViral	2
K00201:573:HTMWWBBXY:4:1101:12824:5886	A	23	SINV-GFP	+	-	1	onlyViral	0
K00201:573:HTMWWBBXY:4:1101:28290:5886	T	22	SINV-GFP	+	-	1	onlyViral	0
K00201:573:HTMWWBBXY:4:1101:16082:5903	A	23	SINV-GFP	+	-	1	onlyViral	0
K00201:573:HTMWWBBXY:4:1101:29193:6044	T	22	SINV-GFP	+	1:A>G	1	onlyViral	1
K00201:573:HTMWWBBXY:4:1101:6938:6062	T	22	SINV-GFP	+	21:A>T	1	onlyViral	1
K00201:573:HTMWWBBXY:4:1101:7182:6097	A	22	SINV-GFP	+	-	1	onlyViral	0
K00201:573:HTMWWBBXY:4:1101:14468:6132	T	21	SINV-GFP	+	-	1	onlyViral	0
K00201:573:HTMWWBBXY:4:1101:17553:6167	C	21	SINV-GFP	+	-	1	onlyViral	0
K00201:573:HTMWWBBXY:4:1101:26930:6202	T	23	SINV-GFP	-	22:G>A	1	onlyViral	1
K00201:573:HTMWWBBXY:4:1101:18284:6273	C	26	SINV-GFP	+	-	1	onlyViral	0
K00201:573:HTMWWBBXY:4:1101:17117:6290	A	29	SINV-GFP	+	-	1	onlyViral	0
K00201:573:HTMWWBBXY:4:1101:15585:6308	T	23	SINV-GFP	-	22:G>T	1	onlyViral	1
K00201:573:HTMWWBBXY:4:1101:29660:6325	A	21	SINV-GFP	+	-	1	onlyViral	0
K00201:573:HTMWWBBXY:4:1101:17959:6343	A	22	SINV-GFP	-	-	1	onlyViral	0
K00201:573:HTMWWBBXY:4:1101:28107:6343	T	21	SINV-GFP	+	-	1	onlyViral	0
K00201:573:HTMWWBBXY:4:1101:10125:6378	T	21	SINV-GFP	+	20:A>T	1	onlyViral	1
K00201:573:HTMWWBBXY:4:1101:12418:6378	A	25	SINV-GFP	+	-	1	onlyViral	0
K00201:573:HTMWWBBXY:4:1101:19228:6396	A	24	SINV-GFP	+	23:A>T	1	onlyViral	1
K00201:573:HTMWWBBXY:4:1101:3691:6449	T	20	SINV-GFP	+	-	1	onlyViral	0
K00201:573:HTMWWBBXY:4:1101:25682:6466	T	20	SINV-GFP	+	-	1	onlyViral	0
K00201:573:HTMWWBBXY:4:1101:15432:6501	A	23	SINV-GFP	+	-	1	onlyViral	0
K00201:573:HTMWWBBXY:4:1101:3437:6536	T	24	SINV-GFP	+	22:G>C,23:G>T	1	onlyViral	2
K00201:573:HTMWWBBXY:4:1101:19755:6572	C	32	SINV-GFP	+	-	1	onlyViral	0
K00201:573:HTMWWBBXY:4:1101:22201:6589	G	23	SINV-GFP	-	22:T>A	1	onlyViral	1
K00201:573:HTMWWBBXY:4:1101:3021:6624	A	29	SINV-GFP	+	-	1	onlyViral	0
K00201:573:HTMWWBBXY:4:1101:4584:6624	G	27	SINV-GFP	+	-	1	onlyViral	0
K00201:573:HTMWWBBXY:4:1101:17888:6642	A	21	SINV-GFP	+	-	1	onlyViral	0
K00201:573:HTMWWBBXY:4:1101:30259:6660	A	31	SINV-GFP	+	-	1	onlyViral	0
K00201:573:HTMWWBBXY:4:1101:24759:6730	A	24	SINV-GFP	+	-	1	onlyViral	0
K00201:573:HTMWWBBXY:4:1101:14925:6888	C	24	SINV-GFP	+	23:G>T	1	onlyViral	1
K00201:573:HTMWWBBXY:4:1101:19471:6888	C	21	SINV-GFP	+	-	1	onlyViral	0
K00201:573:HTMWWBBXY:4:1101:4827:6906	T	22	SINV-GFP	-	-	1	onlyViral	0
K00201:573:HTMWWBBXY:4:1101:4066:6923	G	26	SINV-GFP	+	-	1	onlyViral	0
K00201:573:HTMWWBBXY:4:1101:26311:6923	A	23	SINV-GFP	+	-	1	onlyViral	0
K00201:573:HTMWWBBXY:4:1101:31355:6941	T	21	SINV-GFP	+	-	1	onlyViral	0
K00201:573:HTMWWBBXY:4:1101:27549:6958	A	22	SINV-GFP	+	-	1	onlyViral	0
K00201:573:HTMWWBBXY:4:1101:29244:6976	C	20	SINV-GFP	+	-	1	onlyViral	0
K00201:573:HTMWWBBXY:4:1101:20466:7029	T	22	SINV-GFP	+	-	1	onlyViral	0
K00201:573:HTMWWBBXY:4:1101:22394:7099	A	25	SINV-GFP	+	-	1	onlyViral	0
K00201:573:HTMWWBBXY:4:1101:20364:7134	A	22	SINV-GFP	+	-	1	onlyViral	0
K00201:573:HTMWWBBXY:4:1101:23368:7134	A	26	SINV-GFP	+	-	1	onlyViral	0
K00201:573:HTMWWBBXY:4:1101:30614:7169	A	22	SINV-GFP	+	-	1	onlyViral	0
K00201:573:HTMWWBBXY:4:1101:14387:7187	T	21	SINV-GFP	+	-	1	onlyViral	0
K00201:573:HTMWWBBXY:4:1101:4756:7205	T	20	SINV-GFP	+	-	1	onlyViral	0
K00201:573:HTMWWBBXY:4:1101:26108:7205	A	27	SINV-GFP	+	-	1	onlyViral	0
K00201:573:HTMWWBBXY:4:1101:25712:7257	A	24	SINV-GFP	+	-	1	onlyViral	0
K00201:573:HTMWWBBXY:4:1101:20770:7310	A	22	SINV-GFP	+	-	1	onlyViral	0
K00201:573:HTMWWBBXY:4:1101:20415:7363	A	22	SINV-GFP	+	-	1	onlyViral	0
K00201:573:HTMWWBBXY:4:1101:20709:7380	T	20	SINV-GFP	+	-	1	onlyViral	0
K00201:573:HTMWWBBXY:4:1101:31040:7380	C	24	SINV-GFP	+	-	1	onlyViral	0
K00201:573:HTMWWBBXY:4:1101:7050:7416	A	22	SINV-GFP	+	-	1	onlyViral	0
K00201:573:HTMWWBBXY:4:1101:13261:7416	A	21	SINV-GFP	+	20:G>C	1	onlyViral	1
K00201:573:HTMWWBBXY:4:1101:20608:7451	A	25	SINV-GFP	+	-	1	onlyViral	0
K00201:573:HTMWWBBXY:4:1101:27275:7468	T	20	SINV-GFP	+	-	1	onlyViral	0
K00201:573:HTMWWBBXY:4:1101:9820:7539	T	21	SINV-GFP	+	-	1	onlyViral	0
K00201:573:HTMWWBBXY:4:1101:29214:7556	T	21	SINV-GFP	-	19:T>C	1	onlyViral	1
K00201:573:HTMWWBBXY:4:1101:30239:7644	T	21	SINV-GFP	-	19:T>C	1	onlyViral	1
K00201:573:HTMWWBBXY:4:1101:8765:7715	T	21	SINV-GFP	+	-	1	onlyViral	0
K00201:573:HTMWWBBXY:4:1101:27549:7732	T	20	SINV-GFP	+	-	1	onlyViral	0
K00201:573:HTMWWBBXY:4:1101:12246:7767	G	21	SINV-GFP	+	-	1	onlyViral	0
K00201:573:HTMWWBBXY:4:1101:31264:7802	A	22	SINV-GFP	+	-	1	onlyViral	0
K00201:573:HTMWWBBXY:4:1101:8704:7820	A	29	SINV-GFP	+	-	1	onlyViral	0
K00201:573:HTMWWBBXY:4:1101:3478:7838	A	25	SINV-GFP	+	-	1	onlyViral	0
K00201:573:HTMWWBBXY:4:1101:12286:7873	C	20	SINV-GFP	+	-	1	onlyViral	0
K00201:573:HTMWWBBXY:4:1101:4016:7890	C	21	SINV-GFP	-	-	1	onlyViral	0
K00201:573:HTMWWBBXY:4:1101:9049:7890	T	24	SINV-GFP	+	-	1	onlyViral	0
K00201:573:HTMWWBBXY:4:1101:16599:7890	A	21	SINV-GFP	+	-	1	onlyViral	0
K00201:573:HTMWWBBXY:4:1101:17726:7908	A	25	SINV-GFP	+	-	1	onlyViral	0
K00201:573:HTMWWBBXY:4:1101:11738:7943	T	25	SINV-GFP	+	-	1	onlyViral	0
K00201:573:HTMWWBBXY:4:1101:16985:7961	T	20	SINV-GFP	+	-	1	onlyViral	0
K00201:573:HTMWWBBXY:4:1101:21257:7978	T	21	SINV-GFP	+	-	1	onlyViral	0
K00201:573:HTMWWBBXY:4:1101:31152:8066	T	21	SINV-GFP	+	-	1	onlyViral	0
K00201:573:HTMWWBBXY:4:1101:13809:8084	T	29	SINV-GFP	+	25:A>T	1	onlyViral	1
K00201:573:HTMWWBBXY:4:1101:17482:8119	T	20	SINV-GFP	+	-	1	onlyViral	0
K00201:573:HTMWWBBXY:4:1101:24972:8119	G	23	SINV-GFP	+	-	1	onlyViral	0
K00201:573:HTMWWBBXY:4:1101:20567:8189	C	23	SINV-GFP	-	-	1	onlyViral	0
K00201:573:HTMWWBBXY:4:1101:3488:8207	C	24	SINV-GFP	+	-	1	onlyViral	0
K00201:573:HTMWWBBXY:4:1101:30624:8207	G	24	SINV-GFP	+	-	1	onlyViral	0
K00201:573:HTMWWBBXY:4:1101:8542:8277	A	24	SINV-GFP	+	-	1	onlyViral	0
K00201:573:HTMWWBBXY:4:1101:28483:8330	A	22	SINV-GFP	+	-	1	onlyViral	0
K00201:573:HTMWWBBXY:4:1101:12063:8365	T	21	SINV-GFP	+	-	1	onlyViral	0
K00201:573:HTMWWBBXY:4:1101:13443:8365	T	21	SINV-GFP	+	-	1	onlyViral	0
K00201:573:HTMWWBBXY:4:1101:20577:8383	C	25	SINV-GFP	+	-	1	onlyViral	0
K00201:573:HTMWWBBXY:4:1101:2382:8400	T	20	SINV-GFP	+	-	1	onlyViral	0
K00201:573:HTMWWBBXY:4:1101:4208:8541	A	22	SINV-GFP	+	-	1	onlyViral	0
K00201:573:HTMWWBBXY:4:1101:7872:8559	T	22	SINV-GFP	+	-	1	onlyViral	0
K00201:573:HTMWWBBXY:4:1101:21308:8629	A	25	SINV-GFP	+	-	1	onlyViral	0
K00201:573:HTMWWBBXY:4:1101:23084:8822	A	24	SINV-GFP	+	-	1	onlyViral	0
K00201:573:HTMWWBBXY:4:1101:9039:8893	A	21	SINV-GFP	+	-	1	onlyViral	0
K00201:573:HTMWWBBXY:4:1101:8115:8910	A	21	SINV-GFP	+	-	1	onlyViral	0
K00201:573:HTMWWBBXY:4:1101:12449:8928	A	24	SINV-GFP	+	-	1	onlyViral	0
K00201:573:HTMWWBBXY:4:1101:30492:8928	A	23	SINV-GFP	+	22:A>T	1	onlyViral	1
K00201:573:HTMWWBBXY:4:1101:18923:8998	C	27	SINV-GFP	+	-	1	onlyViral	0
K00201:573:HTMWWBBXY:4:1101:27976:8998	A	20	SINV-GFP	+	-	1	onlyViral	0
K00201:573:HTMWWBBXY:4:1101:3691:9016	A	22	SINV-GFP	+	-	1	onlyViral	0
K00201:573:HTMWWBBXY:4:1101:15189:9033	A	24	SINV-GFP	+	-	1	onlyViral	0
K00201:573:HTMWWBBXY:4:1101:20547:9069	T	23	SINV-GFP	-	22:G>A	1	onlyViral	1
K00201:573:HTMWWBBXY:4:1101:28280:9069	A	21	SINV-GFP	+	-	1	onlyViral	0
K00201:573:HTMWWBBXY:4:1101:5690:9104	T	23	SINV-GFP	-	21:T>G,22:A>G	1	onlyViral	2
K00201:573:HTMWWBBXY:4:1101:12408:9104	T	27	SINV-GFP	+	-	1	onlyViral	0
K00201:573:HTMWWBBXY:4:1101:9780:9121	A	24	SINV-GFP	+	-	1	onlyViral	0
K00201:573:HTMWWBBXY:4:1101:26788:9121	A	27	SINV-GFP	+	-	1	onlyViral	0
K00201:573:HTMWWBBXY:4:1101:10358:9139	A	24	SINV-GFP	+	-	1	onlyViral	0
K00201:573:HTMWWBBXY:4:1101:11312:9139	A	24	SINV-GFP	+	-	1	onlyViral	0
K00201:573:HTMWWBBXY:4:1101:15270:9139	A	23	SINV-GFP	+	-	1	onlyViral	0
K00201:573:HTMWWBBXY:4:1101:30198:9156	G	28	SINV-GFP	+	-	1	onlyViral	0
K00201:573:HTMWWBBXY:4:1101:3133:9244	A	24	SINV-GFP	+	-	1	onlyViral	0
K00201:573:HTMWWBBXY:4:1101:9526:9244	A	23	SINV-GFP	+	-	1	onlyViral	0
K00201:573:HTMWWBBXY:4:1101:16011:9262	T	23	SINV-GFP	+	-	1	onlyViral	0
K00201:573:HTMWWBBXY:4:1101:4137:9297	T	22	SINV-GFP	-	21:T>A	1	onlyViral	1
K00201:573:HTMWWBBXY:4:1101:3843:9385	A	24	SINV-GFP	+	-	1	onlyViral	0
K00201:573:HTMWWBBXY:4:1101:8836:9385	A	25	SINV-GFP	+	-	1	onlyViral	0
K00201:573:HTMWWBBXY:4:1101:12479:9403	A	22	SINV-GFP	+	-	1	onlyViral	0
K00201:573:HTMWWBBXY:4:1101:20141:9420	T	21	SINV-GFP	+	-	1	onlyViral	0
K00201:573:HTMWWBBXY:4:1101:2635:9438	C	24	SINV-GFP	+	-	1	onlyViral	0
K00201:573:HTMWWBBXY:4:1101:20720:9508	A	22	SINV-GFP	+	21:A>T	1	onlyViral	1
K00201:573:HTMWWBBXY:4:1101:26382:9508	T	21	SINV-GFP	-	-	1	onlyViral	0
K00201:573:HTMWWBBXY:4:1101:30269:9561	T	21	SINV-GFP	+	-	1	onlyViral	0
K00201:573:HTMWWBBXY:4:1101:14083:9649	A	24	SINV-GFP	+	-	1	onlyViral	0
K00201:573:HTMWWBBXY:4:1101:1245:9702	T	21	SINV-GFP	+	-	1	onlyViral	0
K00201:573:HTMWWBBXY:4:1101:24332:9825	T	21	SINV-GFP	+	-	1	onlyViral	0
K00201:573:HTMWWBBXY:4:1101:22698:9842	T	20	SINV-GFP	+	-	1	onlyViral	0
K00201:573:HTMWWBBXY:4:1101:15382:9860	T	21	SINV-GFP	+	-	1	onlyViral	0
K00201:573:HTMWWBBXY:4:1101:16802:9895	A	22	SINV-GFP	+	-	1	onlyViral	0
K00201:573:HTMWWBBXY:4:1101:26524:9895	T	21	SINV-GFP	-	20:A>G	1	onlyViral	1
K00201:573:HTMWWBBXY:4:1101:17503:9913	A	21	SINV-GFP	+	-	1	onlyViral	0
K00201:573:HTMWWBBXY:4:1101:10815:9965	A	23	SINV-GFP	+	-	1	onlyViral	0
K00201:573:HTMWWBBXY:4:1101:9709:9983	A	23	SINV-GFP	+	-	1	onlyViral	0
K00201:573:HTMWWBBXY:4:1101:11353:9983	T	21	SINV-GFP	+	-	1	onlyViral	0
K00201:573:HTMWWBBXY:4:1101:7973:10036	T	20	SINV-GFP	+	-	1	onlyViral	0
K00201:573:HTMWWBBXY:4:1101:19055:10036	T	29	SINV-GFP	+	-	1	onlyViral	0
K00201:573:HTMWWBBXY:4:1101:2179:10053	G	25	SINV-GFP	+	-	1	onlyViral	0
K00201:573:HTMWWBBXY:4:1101:19350:10053	A	22	SINV-GFP	+	-	1	onlyViral	0
K00201:573:HTMWWBBXY:4:1101:12652:10088	T	21	SINV-GFP	+	20:A>T	1	onlyViral	1
K00201:573:HTMWWBBXY:4:1101:28950:10194	G	26	SINV-GFP	+	25:C>T	1	onlyViral	1
K00201:573:HTMWWBBXY:4:1101:8521:10211	G	22	SINV-GFP	-	-	1	onlyViral	0
K00201:573:HTMWWBBXY:4:1101:19360:10211	A	24	SINV-GFP	+	-	1	onlyViral	0
K00201:573:HTMWWBBXY:4:1101:27194:10247	A	20	SINV-GFP	+	-	1	onlyViral	0
K00201:573:HTMWWBBXY:4:1101:10033:10299	T	21	SINV-GFP	+	-	1	onlyViral	0
K00201:573:HTMWWBBXY:4:1101:16721:10352	A	23	SINV-GFP	+	22:A>T	1	onlyViral	1
K00201:573:HTMWWBBXY:4:1101:21562:10370	T	22	SINV-GFP	+	21:A>G	1	onlyViral	1
K00201:573:HTMWWBBXY:4:1101:31121:10370	A	31	SINV-GFP	+	30:A>T	1	onlyViral	1
K00201:573:HTMWWBBXY:4:1101:21085:10387	T	22	SINV-GFP	+	-	1	onlyViral	0
K00201:573:HTMWWBBXY:4:1101:23612:10440	T	20	SINV-GFP	+	-	1	onlyViral	0
K00201:573:HTMWWBBXY:4:1101:15879:10475	T	22	SINV-GFP	-	-	1	onlyViral	0
K00201:573:HTMWWBBXY:4:1101:26798:10475	T	21	SINV-GFP	+	-	1	onlyViral	0
K00201:573:HTMWWBBXY:4:1101:6898:10493	T	22	SINV-GFP	+	-	1	onlyViral	0
K00201:573:HTMWWBBXY:4:1101:11627:10493	C	20	SINV-GFP	-	19:G>A	1	onlyViral	1
K00201:573:HTMWWBBXY:4:1101:2503:10510	T	21	SINV-GFP	+	-	1	onlyViral	0
K00201:573:HTMWWBBXY:4:1101:19613:10510	C	27	SINV-GFP	+	26:A>T	1	onlyViral	1
K00201:573:HTMWWBBXY:4:1101:7436:10581	A	28	SINV-GFP	+	27:C>T	1	onlyViral	1
K00201:573:HTMWWBBXY:4:1101:10236:10581	A	22	SINV-GFP	+	-	1	onlyViral	0
K00201:573:HTMWWBBXY:4:1101:12631:10616	C	22	SINV-GFP	+	-	1	onlyViral	0
K00201:573:HTMWWBBXY:4:1101:1631:10721	A	22	SINV-GFP	+	-	1	onlyViral	0
K00201:573:HTMWWBBXY:4:1101:13707:10721	A	26	SINV-GFP	+	-	1	onlyViral	0
K00201:573:HTMWWBBXY:4:1101:5792:10757	T	21	SINV-GFP	+	-	1	onlyViral	0
K00201:573:HTMWWBBXY:4:1101:9790:10757	A	26	SINV-GFP	+	-	1	onlyViral	0
K00201:573:HTMWWBBXY:4:1101:24525:10757	A	23	SINV-GFP	+	22:T>C	1	onlyViral	1
K00201:573:HTMWWBBXY:4:1101:13108:10774	T	24	SINV-GFP	+	23:G>T	1	onlyViral	1
K00201:573:HTMWWBBXY:4:1101:6258:10792	T	23	SINV-GFP	-	-	1	onlyViral	0
K00201:573:HTMWWBBXY:4:1101:31669:10827	A	22	SINV-GFP	+	21:A>T	1	onlyViral	1
K00201:573:HTMWWBBXY:4:1101:7101:10880	A	22	SINV-GFP	-	-	1	onlyViral	0
K00201:573:HTMWWBBXY:4:1101:8369:10897	A	23	SINV-GFP	+	-	1	onlyViral	0
K00201:573:HTMWWBBXY:4:1101:9029:10915	A	22	SINV-GFP	+	-	1	onlyViral	0
K00201:573:HTMWWBBXY:4:1101:16559:10915	T	20	SINV-GFP	+	-	1	onlyViral	0
K00201:573:HTMWWBBXY:4:1101:22191:10968	C	22	SINV-GFP	-	-	1	onlyViral	0
K00201:573:HTMWWBBXY:4:1101:18670:10985	C	19	SINV-GFP	+	-	1	onlyViral	0
K00201:573:HTMWWBBXY:4:1101:7567:11020	A	21	SINV-GFP	+	-	1	onlyViral	0
K00201:573:HTMWWBBXY:4:1101:8065:11143	T	22	SINV-GFP	+	-	1	onlyViral	0
K00201:573:HTMWWBBXY:4:1101:8034:11196	A	22	SINV-GFP	+	-	1	onlyViral	0
K00201:573:HTMWWBBXY:4:1101:11292:11284	T	23	SINV-GFP	-	-	1	onlyViral	0
K00201:573:HTMWWBBXY:4:1101:17614:11337	A	19	SINV-GFP	+	-	1	onlyViral	0
K00201:573:HTMWWBBXY:4:1101:31416:11337	T	24	SINV-GFP	+	22:G>C,23:G>T	1	onlyViral	2
K00201:573:HTMWWBBXY:4:1101:24870:11354	A	21	SINV-GFP	+	19:A>T,20:A>T	1	onlyViral	2
K00201:573:HTMWWBBXY:4:1101:2016:11425	C	22	SINV-GFP	+	-	1	onlyViral	0
K00201:573:HTMWWBBXY:4:1101:22475:11460	A	23	SINV-GFP	+	-	1	onlyViral	0
K00201:573:HTMWWBBXY:4:1101:16599:11513	T	30	SINV-GFP	+	29:C>T	1	onlyViral	1
K00201:573:HTMWWBBXY:4:1101:29528:11513	T	22	SINV-GFP	-	-	1	onlyViral	0
K00201:573:HTMWWBBXY:4:1101:29417:11530	T	27	SINV-GFP	+	-	1	onlyViral	0
K00201:573:HTMWWBBXY:4:1101:11048:11565	A	21	SINV-GFP	+	-	1	onlyViral	0
K00201:573:HTMWWBBXY:4:1101:13393:11618	T	21	SINV-GFP	+	-	1	onlyViral	0
K00201:573:HTMWWBBXY:4:1101:28402:11636	T	19	SINV-GFP	+	-	1	onlyViral	0
K00201:573:HTMWWBBXY:4:1101:12114:11688	A	25	SINV-GFP	+	-	1	onlyViral	0
K00201:573:HTMWWBBXY:4:1101:21633:11759	T	23	SINV-GFP	+	-	1	onlyViral	0
K00201:573:HTMWWBBXY:4:1101:14823:11776	A	22	SINV-GFP	+	-	1	onlyViral	0
K00201:573:HTMWWBBXY:4:1101:15311:11776	A	22	SINV-GFP	+	-	1	onlyViral	0
K00201:573:HTMWWBBXY:4:1101:13494:11829	T	21	SINV-GFP	+	-	1	onlyViral	0
K00201:573:HTMWWBBXY:4:1101:3133:11847	A	22	SINV-GFP	+	-	1	onlyViral	0
K00201:573:HTMWWBBXY:4:1101:28178:11917	A	24	SINV-GFP	+	-	1	onlyViral	0
K00201:573:HTMWWBBXY:4:1101:30401:11935	T	22	SINV-GFP	-	19:T>C	1	onlyViral	1
K00201:573:HTMWWBBXY:4:1101:6461:11987	T	22	SINV-GFP	-	-	1	onlyViral	0
K00201:573:HTMWWBBXY:4:1101:20172:12005	C	22	SINV-GFP	+	-	1	onlyViral	0
K00201:573:HTMWWBBXY:4:1101:9313:12040	T	31	SINV-GFP	+	-	1	onlyViral	0
K00201:573:HTMWWBBXY:4:1101:12926:12040	T	25	SINV-GFP	+	-	1	onlyViral	0
K00201:573:HTMWWBBXY:4:1101:28808:12093	T	22	SINV-GFP	+	-	1	onlyViral	0
K00201:573:HTMWWBBXY:4:1101:5315:12110	T	21	SINV-GFP	-	-	1	onlyViral	0
K00201:573:HTMWWBBXY:4:1101:23683:12146	T	21	SINV-GFP	+	-	1	onlyViral	0
K00201:573:HTMWWBBXY:4:1101:9211:12181	T	25	SINV-GFP	+	-	1	onlyViral	0
K00201:573:HTMWWBBXY:4:1101:17026:12181	C	20	SINV-GFP	+	-	1	onlyViral	0
K00201:573:HTMWWBBXY:4:1101:21105:12181	A	22	SINV-GFP	+	21:A>T	1	onlyViral	1
K00201:573:HTMWWBBXY:4:1101:30837:12198	A	23	SINV-GFP	+	-	1	onlyViral	0
K00201:573:HTMWWBBXY:4:1101:7141:12251	A	21	SINV-GFP	+	-	1	onlyViral	0
K00201:573:HTMWWBBXY:4:1101:14884:12269	A	21	SINV-GFP	+	-	1	onlyViral	0
K00201:573:HTMWWBBXY:4:1101:16863:12286	T	24	SINV-GFP	+	-	1	onlyViral	0
K00201:573:HTMWWBBXY:4:1101:23947:12286	A	21	SINV-GFP	+	-	1	onlyViral	0
K00201:573:HTMWWBBXY:4:1101:3863:12304	T	23	SINV-GFP	+	-	1	onlyViral	0
K00201:573:HTMWWBBXY:4:1101:30949:12321	T	25	SINV-GFP	+	-	1	onlyViral	0
K00201:573:HTMWWBBXY:4:1101:14255:12339	C	20	SINV-GFP	+	-	1	onlyViral	0
K00201:573:HTMWWBBXY:4:1101:28828:12374	T	22	SINV-GFP	+	-	1	onlyViral	0
K00201:573:HTMWWBBXY:4:1101:10379:12550	T	21	SINV-GFP	+	-	1	onlyViral	0
K00201:573:HTMWWBBXY:4:1101:5426:12585	T	21	SINV-GFP	+	-	1	onlyViral	0
K00201:573:HTMWWBBXY:4:1101:16640:12603	C	20	SINV-GFP	+	-	1	onlyViral	0
K00201:573:HTMWWBBXY:4:1101:14844:12620	A	23	SINV-GFP	+	-	1	onlyViral	0
K00201:573:HTMWWBBXY:4:1101:26991:12638	T	21	SINV-GFP	+	-	1	onlyViral	0
K00201:573:HTMWWBBXY:4:1101:24799:12673	T	22	SINV-GFP	+	-	1	onlyViral	0
K00201:573:HTMWWBBXY:4:1101:15047:12691	A	20	SINV-GFP	+	-	1	onlyViral	0
K00201:573:HTMWWBBXY:4:1101:18680:12726	C	26	SINV-GFP	+	-	1	onlyViral	0
K00201:573:HTMWWBBXY:4:1101:15087:12867	A	30	SINV-GFP	+	28:C>T,29:C>T	1	onlyViral	2
K00201:573:HTMWWBBXY:4:1101:30289:12867	C	24	SINV-GFP	+	-	1	onlyViral	0
K00201:573:HTMWWBBXY:4:1101:16072:12884	A	23	SINV-GFP	+	-	1	onlyViral	0
K00201:573:HTMWWBBXY:4:1101:6248:12919	T	21	SINV-GFP	+	-	1	onlyViral	0
K00201:573:HTMWWBBXY:4:1101:21481:12937	G	23	SINV-GFP	+	22:A>T	1	onlyViral	1
K00201:573:HTMWWBBXY:4:1101:24211:12990	A	22	SINV-GFP	+	11:A>G	1	onlyViral	1
K00201:573:HTMWWBBXY:4:1101:29366:12990	T	21	SINV-GFP	+	-	1	onlyViral	0
K00201:573:HTMWWBBXY:4:1101:30675:13078	A	22	SINV-GFP	+	21:A>T	1	onlyViral	1
K00201:573:HTMWWBBXY:4:1101:29833:13130	A	23	SINV-GFP	+	22:T>A	1	onlyViral	1
K00201:573:HTMWWBBXY:4:1101:13768:13148	T	21	SINV-GFP	+	-	1	onlyViral	0
K00201:573:HTMWWBBXY:4:1101:19451:13148	A	22	SINV-GFP	+	-	1	onlyViral	0
K00201:573:HTMWWBBXY:4:1101:17442:13183	T	21	SINV-GFP	+	-	1	onlyViral	0
K00201:573:HTMWWBBXY:4:1101:18984:13183	A	26	SINV-GFP	+	24:C>T,25:C>T	1	onlyViral	2
K00201:573:HTMWWBBXY:4:1101:12195:13271	C	25	SINV-GFP	+	-	1	onlyViral	0
K00201:573:HTMWWBBXY:4:1101:12083:13289	A	26	SINV-GFP	+	-	1	onlyViral	0
K00201:573:HTMWWBBXY:4:1101:20466:13324	A	22	SINV-GFP	+	-	1	onlyViral	0
K00201:573:HTMWWBBXY:4:1101:26727:13341	C	22	SINV-GFP	+	-	1	onlyViral	0
K00201:573:HTMWWBBXY:4:1101:1671:13429	A	23	SINV-GFP	+	-	1	onlyViral	0
K00201:573:HTMWWBBXY:4:1101:17797:13447	C	19	SINV-GFP	+	-	1	onlyViral	0
K00201:573:HTMWWBBXY:4:1101:9313:13482	A	28	SINV-GFP	+	-	1	onlyViral	0
K00201:573:HTMWWBBXY:4:1101:10622:13711	T	21	SINV-GFP	+	-	1	onlyViral	0
K00201:573:HTMWWBBXY:4:1101:25296:13781	T	23	SINV-GFP	+	22:G>A	1	onlyViral	1
K00201:573:HTMWWBBXY:4:1101:4168:13886	C	26	SINV-GFP	+	25:A>T	1	onlyViral	1
K00201:573:HTMWWBBXY:4:1101:27397:13904	C	21	SINV-GFP	-	-	1	onlyViral	0
K00201:573:HTMWWBBXY:4:1101:3376:13957	C	22	SINV-GFP	+	-	1	onlyViral	0
K00201:573:HTMWWBBXY:4:1101:15351:13957	C	22	SINV-GFP	+	21:A>C	1	onlyViral	1
K00201:573:HTMWWBBXY:4:1101:10703:13992	A	25	SINV-GFP	+	-	1	onlyViral	0
K00201:573:HTMWWBBXY:4:1101:5152:14010	A	25	SINV-GFP	+	24:T>G	1	onlyViral	1
K00201:573:HTMWWBBXY:4:1101:7263:14010	T	21	SINV-GFP	+	-	1	onlyViral	0
K00201:573:HTMWWBBXY:4:1101:11698:14062	G	21	SINV-GFP	+	-	1	onlyViral	0
K00201:573:HTMWWBBXY:4:1101:13342:14097	G	18	SINV-GFP	+	-	1	onlyViral	0
K00201:573:HTMWWBBXY:4:1101:28767:14133	T	21	SINV-GFP	+	-	1	onlyViral	0
K00201:573:HTMWWBBXY:4:1101:19827:14150	T	22	SINV-GFP	+	-	1	onlyViral	0
K00201:573:HTMWWBBXY:4:1101:3498:14238	T	18	SINV-GFP	+	-	1	onlyViral	0
K00201:573:HTMWWBBXY:4:1101:13342:14238	C	21	SINV-GFP	+	-	1	onlyViral	0
K00201:573:HTMWWBBXY:4:1101:18203:14256	A	22	SINV-GFP	+	-	1	onlyViral	0
K00201:573:HTMWWBBXY:4:1101:21460:14308	C	20	SINV-GFP	+	-	1	onlyViral	0
K00201:573:HTMWWBBXY:4:1101:5964:14396	A	18	SINV-GFP	+	-	1	onlyViral	0
K00201:573:HTMWWBBXY:4:1101:10612:14396	A	24	SINV-GFP	+	-	1	onlyViral	0
K00201:573:HTMWWBBXY:4:1101:5731:14414	A	18	SINV-GFP	+	-	1	onlyViral	0
K00201:573:HTMWWBBXY:4:1101:16670:14414	A	22	SINV-GFP	+	21:G>T	1	onlyViral	1
K00201:573:HTMWWBBXY:4:1101:26169:14414	T	22	SINV-GFP	+	-	1	onlyViral	0
K00201:573:HTMWWBBXY:4:1101:29295:14414	T	22	SINV-GFP	+	-	1	onlyViral	0
K00201:573:HTMWWBBXY:4:1101:4543:14432	C	24	SINV-GFP	+	17:C>A	1	onlyViral	1
K00201:573:HTMWWBBXY:4:1101:7811:14467	T	28	SINV-GFP	+	-	1	onlyViral	0
K00201:573:HTMWWBBXY:4:1101:1428:14484	T	21	SINV-GFP	+	-	1	onlyViral	0
K00201:573:HTMWWBBXY:4:1101:23013:14502	T	21	SINV-GFP	+	-	1	onlyViral	0
K00201:573:HTMWWBBXY:4:1101:17056:14519	T	25	SINV-GFP	+	-	1	onlyViral	0
K00201:573:HTMWWBBXY:4:1101:2229:14537	C	23	SINV-GFP	+	-	1	onlyViral	0
K00201:573:HTMWWBBXY:4:1101:27894:14555	A	20	SINV-GFP	+	-	1	onlyViral	0
K00201:573:HTMWWBBXY:4:1101:20232:14572	T	21	SINV-GFP	+	-	1	onlyViral	0
K00201:573:HTMWWBBXY:4:1101:22749:14572	A	24	SINV-GFP	+	22:A>T	1	onlyViral	1
K00201:573:HTMWWBBXY:4:1101:4239:14607	T	20	SINV-GFP	+	-	1	onlyViral	0
K00201:573:HTMWWBBXY:4:1101:2432:14643	A	22	SINV-GFP	+	-	1	onlyViral	0
K00201:573:HTMWWBBXY:4:1101:18690:14678	C	22	SINV-GFP	+	-	1	onlyViral	0
K00201:573:HTMWWBBXY:4:1101:25154:14695	A	27	SINV-GFP	+	-	1	onlyViral	0
K00201:573:HTMWWBBXY:4:1101:24312:14713	T	21	SINV-GFP	+	20:A>C	1	onlyViral	1
K00201:573:HTMWWBBXY:4:1101:10642:14730	A	23	SINV-GFP	+	22:A>T	1	onlyViral	1
K00201:573:HTMWWBBXY:4:1101:21917:14748	C	31	SINV-GFP	+	-	1	onlyViral	0
K00201:573:HTMWWBBXY:4:1101:28534:14748	C	22	SINV-GFP	+	-	1	onlyViral	0
K00201:573:HTMWWBBXY:4:1101:4026:14766	A	29	SINV-GFP	+	-	1	onlyViral	0
K00201:573:HTMWWBBXY:4:1101:7547:14783	C	22	SINV-GFP	+	-	1	onlyViral	0
K00201:573:HTMWWBBXY:4:1101:3254:14801	A	22	SINV-GFP	+	-	1	onlyViral	0
K00201:573:HTMWWBBXY:4:1101:31385:14801	A	32	SINV-GFP	+	-	1	onlyViral	0
K00201:573:HTMWWBBXY:4:1101:1955:14836	A	26	SINV-GFP	+	-	1	onlyViral	0
K00201:573:HTMWWBBXY:4:1101:18649:14854	C	20	SINV-GFP	+	-	1	onlyViral	0
K00201:573:HTMWWBBXY:4:1101:11789:14889	A	21	SINV-GFP	+	20:A>T	1	onlyViral	1
K00201:573:HTMWWBBXY:4:1101:14915:14889	T	23	SINV-GFP	+	-	1	onlyViral	0
K00201:573:HTMWWBBXY:4:1101:11475:14906	A	19	SINV-GFP	+	-	1	onlyViral	0
K00201:573:HTMWWBBXY:4:1101:18690:14924	T	22	SINV-GFP	+	-	1	onlyViral	0
K00201:573:HTMWWBBXY:4:1101:11799:14941	A	21	SINV-GFP	+	20:A>T	1	onlyViral	1
K00201:573:HTMWWBBXY:4:1101:27722:14959	T	26	SINV-GFP	+	-	1	onlyViral	0
K00201:573:HTMWWBBXY:4:1101:10602:14977	A	23	SINV-GFP	+	22:A>T	1	onlyViral	1
K00201:573:HTMWWBBXY:4:1101:25479:15012	T	22	SINV-GFP	+	-	1	onlyViral	0
K00201:573:HTMWWBBXY:4:1101:8988:15029	T	29	SINV-GFP	+	-	1	onlyViral	0
K00201:573:HTMWWBBXY:4:1101:29691:15029	T	21	SINV-GFP	+	20:A>T	1	onlyViral	1
K00201:573:HTMWWBBXY:4:1101:9973:15047	A	30	SINV-GFP	+	-	1	onlyViral	0
K00201:573:HTMWWBBXY:4:1101:30168:15047	A	21	SINV-GFP	+	11:A>G	1	onlyViral	1
K00201:573:HTMWWBBXY:4:1101:26626:15065	A	24	SINV-GFP	+	-	1	onlyViral	0
K00201:573:HTMWWBBXY:4:1101:2087:15100	A	22	SINV-GFP	+	-	1	onlyViral	0
K00201:573:HTMWWBBXY:4:1101:12743:15100	A	26	SINV-GFP	+	-	1	onlyViral	0
K00201:573:HTMWWBBXY:4:1101:16325:15152	T	21	SINV-GFP	+	-	1	onlyViral	0
K00201:573:HTMWWBBXY:4:1101:17990:15152	T	23	SINV-GFP	-	-	1	onlyViral	0
K00201:573:HTMWWBBXY:4:1101:30208:15152	A	22	SINV-GFP	+	-	1	onlyViral	0
K00201:573:HTMWWBBXY:4:1101:8937:15188	T	28	SINV-GFP	+	-	1	onlyViral	0
K00201:573:HTMWWBBXY:4:1101:29376:15188	A	23	SINV-GFP	+	-	1	onlyViral	0
K00201:573:HTMWWBBXY:4:1101:1945:15205	C	23	SINV-GFP	+	22:A>T	1	onlyViral	1
K00201:573:HTMWWBBXY:4:1101:9151:15240	T	21	SINV-GFP	+	-	1	onlyViral	0
K00201:573:HTMWWBBXY:4:1101:3417:15293	A	24	SINV-GFP	+	-	1	onlyViral	0
K00201:573:HTMWWBBXY:4:1101:28595:15311	T	22	SINV-GFP	+	21:G>T	1	onlyViral	1
K00201:573:HTMWWBBXY:4:1101:4736:15328	A	22	SINV-GFP	+	-	1	onlyViral	0
K00201:573:HTMWWBBXY:4:1101:25398:15363	T	27	SINV-GFP	+	-	1	onlyViral	0
K00201:573:HTMWWBBXY:4:1101:22739:15469	T	20	SINV-GFP	+	-	1	onlyViral	0
K00201:573:HTMWWBBXY:4:1101:11058:15487	G	22	SINV-GFP	+	-	1	onlyViral	0
K00201:573:HTMWWBBXY:4:1101:29274:15504	T	22	SINV-GFP	+	-	1	onlyViral	0
K00201:573:HTMWWBBXY:4:1101:6238:15574	C	32	SINV-GFP	+	-	1	onlyViral	0
K00201:573:HTMWWBBXY:4:1101:5457:15592	C	22	SINV-GFP	+	-	1	onlyViral	0
K00201:573:HTMWWBBXY:4:1101:6106:15592	C	20	SINV-GFP	+	-	1	onlyViral	0
K00201:573:HTMWWBBXY:4:1101:27580:15592	A	25	SINV-GFP	+	-	1	onlyViral	0
K00201:573:HTMWWBBXY:4:1101:10561:15610	T	21	SINV-GFP	+	-	1	onlyViral	0
K00201:573:HTMWWBBXY:4:1101:17117:15645	T	22	SINV-GFP	+	-	1	onlyViral	0
K00201:573:HTMWWBBXY:4:1101:17391:15662	A	25	SINV-GFP	+	-	1	onlyViral	0
K00201:573:HTMWWBBXY:4:1101:17492:15662	A	23	SINV-GFP	+	-	1	onlyViral	0
K00201:573:HTMWWBBXY:4:1101:22749:15733	A	31	SINV-GFP	+	-	1	onlyViral	0
K00201:573:HTMWWBBXY:4:1101:5497:15768	A	21	SINV-GFP	+	20:A>T	1	onlyViral	1
K00201:573:HTMWWBBXY:4:1101:24799:15768	A	23	SINV-GFP	+	-	1	onlyViral	0
K00201:573:HTMWWBBXY:4:1101:27681:15803	A	22	SINV-GFP	+	-	1	onlyViral	0
K00201:573:HTMWWBBXY:4:1101:13951:15856	G	19	SINV-GFP	-	-	1	onlyViral	0
K00201:573:HTMWWBBXY:4:1101:22414:15856	A	31	SINV-GFP	+	-	1	onlyViral	0
K00201:573:HTMWWBBXY:4:1101:19228:15891	G	26	SINV-GFP	+	-	1	onlyViral	0
K00201:573:HTMWWBBXY:4:1101:1864:15909	A	31	SINV-GFP	+	-	1	onlyViral	0
K00201:573:HTMWWBBXY:4:1101:21887:15961	T	22	SINV-GFP	+	21:C>A	1	onlyViral	1
K00201:573:HTMWWBBXY:4:1101:30908:15979	C	20	SINV-GFP	+	-	1	onlyViral	0
K00201:573:HTMWWBBXY:4:1101:1083:15996	N	22	SINV-GFP	-	0:A>N	1	onlyViral	1
K00201:573:HTMWWBBXY:4:1101:26606:16084	C	22	SINV-GFP	+	-	1	onlyViral	0
K00201:573:HTMWWBBXY:4:1101:26342:16120	A	23	SINV-GFP	+	-	1	onlyViral	0
K00201:573:HTMWWBBXY:4:1101:13738:16155	T	20	SINV-GFP	+	-	1	onlyViral	0
K00201:573:HTMWWBBXY:4:1101:12114:16190	T	21	SINV-GFP	-	-	1	onlyViral	0
K00201:573:HTMWWBBXY:4:1101:13149:16190	T	21	SINV-GFP	+	-	1	onlyViral	0
K00201:573:HTMWWBBXY:4:1101:6451:16225	C	24	SINV-GFP	+	23:C>G	1	onlyViral	1
K00201:573:HTMWWBBXY:4:1101:7578:16243	A	28	SINV-GFP	+	-	1	onlyViral	0
K00201:573:HTMWWBBXY:4:1101:18812:16295	A	22	SINV-GFP	+	-	1	onlyViral	0
K00201:573:HTMWWBBXY:4:1101:18690:16331	T	25	SINV-GFP	+	-	1	onlyViral	0
K00201:573:HTMWWBBXY:4:1101:30036:16331	A	22	SINV-GFP	+	-	1	onlyViral	0
K00201:573:HTMWWBBXY:4:1101:23632:16348	T	20	SINV-GFP	+	-	1	onlyViral	0
K00201:573:HTMWWBBXY:4:1101:27894:16348	A	22	SINV-GFP	+	-	1	onlyViral	0
K00201:573:HTMWWBBXY:4:1101:3762:16383	C	23	SINV-GFP	+	-	1	onlyViral	0
K00201:573:HTMWWBBXY:4:1101:5609:16418	C	22	SINV-GFP	+	-	1	onlyViral	0
K00201:573:HTMWWBBXY:4:1101:27986:16471	G	23	SINV-GFP	+	-	1	onlyViral	0
K00201:573:HTMWWBBXY:4:1101:2666:16489	T	26	SINV-GFP	+	-	1	onlyViral	0
K00201:573:HTMWWBBXY:4:1101:16995:16524	A	26	SINV-GFP	+	-	1	onlyViral	0
K00201:573:HTMWWBBXY:4:1101:2250:16577	T	21	SINV-GFP	-	-	1	onlyViral	0
K00201:573:HTMWWBBXY:4:1101:10500:16594	A	22	SINV-GFP	+	-	1	onlyViral	0
K00201:573:HTMWWBBXY:4:1101:19451:16594	C	29	SINV-GFP	+	-	1	onlyViral	0
K00201:573:HTMWWBBXY:4:1101:25124:16647	T	22	SINV-GFP	+	-	1	onlyViral	0
K00201:573:HTMWWBBXY:4:1101:30726:16647	T	22	SINV-GFP	+	21:G>C	1	onlyViral	1
K00201:573:HTMWWBBXY:4:1101:2676:16682	T	22	SINV-GFP	-	21:A>C	1	onlyViral	1
K00201:573:HTMWWBBXY:4:1101:4665:16717	T	20	SINV-GFP	+	-	1	onlyViral	0
K00201:573:HTMWWBBXY:4:1101:10439:16735	A	22	SINV-GFP	+	-	1	onlyViral	0
K00201:573:HTMWWBBXY:4:1101:29498:16735	T	20	SINV-GFP	+	-	1	onlyViral	0
K00201:573:HTMWWBBXY:4:1101:20293:16753	T	21	SINV-GFP	+	-	1	onlyViral	0
K00201:573:HTMWWBBXY:4:1101:11089:16770	A	23	SINV-GFP	+	-	1	onlyViral	0
K00201:573:HTMWWBBXY:4:1101:14996:16788	T	21	SINV-GFP	+	-	1	onlyViral	0
K00201:573:HTMWWBBXY:4:1101:18020:16788	T	21	SINV-GFP	+	-	1	onlyViral	0
K00201:573:HTMWWBBXY:4:1101:28270:16823	C	26	SINV-GFP	+	-	1	onlyViral	0
K00201:573:HTMWWBBXY:4:1101:13230:16858	A	20	SINV-GFP	+	-	1	onlyViral	0
K00201:573:HTMWWBBXY:4:1101:16153:16858	T	20	SINV-GFP	+	-	1	onlyViral	0
K00201:573:HTMWWBBXY:4:1101:25672:16928	T	20	SINV-GFP	+	-	1	onlyViral	0
K00201:573:HTMWWBBXY:4:1101:27904:16928	A	20	SINV-GFP	+	-	1	onlyViral	0
K00201:573:HTMWWBBXY:4:1101:31781:16928	T	20	SINV-GFP	+	-	1	onlyViral	0
K00201:573:HTMWWBBXY:4:1101:1864:16964	T	23	SINV-GFP	+	22:A>T	1	onlyViral	1
K00201:573:HTMWWBBXY:4:1101:14773:16964	A	30	SINV-GFP	+	-	1	onlyViral	0
K00201:573:HTMWWBBXY:4:1101:6045:17034	T	21	SINV-GFP	+	-	1	onlyViral	0
K00201:573:HTMWWBBXY:4:1101:15250:17051	T	21	SINV-GFP	+	-	1	onlyViral	0
K00201:573:HTMWWBBXY:4:1101:16285:17051	A	31	SINV-GFP	+	-	1	onlyViral	0
K00201:573:HTMWWBBXY:4:1101:7669:17104	C	20	SINV-GFP	+	-	1	onlyViral	0
K00201:573:HTMWWBBXY:4:1101:3873:17139	C	25	SINV-GFP	+	-	1	onlyViral	0
K00201:573:HTMWWBBXY:4:1101:7182:17139	C	20	SINV-GFP	-	-	1	onlyViral	0
K00201:573:HTMWWBBXY:4:1101:20780:17139	C	22	SINV-GFP	-	-	1	onlyViral	0
K00201:573:HTMWWBBXY:4:1101:10835:17175	A	21	SINV-GFP	+	-	1	onlyViral	0
K00201:573:HTMWWBBXY:4:1101:21491:17175	T	28	SINV-GFP	+	-	1	onlyViral	0
K00201:573:HTMWWBBXY:4:1101:5203:17192	C	23	SINV-GFP	+	-	1	onlyViral	0
K00201:573:HTMWWBBXY:4:1101:20425:17227	A	22	SINV-GFP	+	-	1	onlyViral	0
K00201:573:HTMWWBBXY:4:1101:27915:17227	A	26	SINV-GFP	+	-	1	onlyViral	0
K00201:573:HTMWWBBXY:4:1101:8044:17263	C	21	SINV-GFP	+	-	1	onlyViral	0
K00201:573:HTMWWBBXY:4:1101:18487:17280	T	21	SINV-GFP	+	-	1	onlyViral	0
K00201:573:HTMWWBBXY:4:1101:22851:17280	T	22	SINV-GFP	-	19:T>C	1	onlyViral	1
K00201:573:HTMWWBBXY:4:1101:13037:17298	T	21	SINV-GFP	+	-	1	onlyViral	0
K00201:573:HTMWWBBXY:4:1101:12611:17333	T	22	SINV-GFP	+	-	1	onlyViral	0
K00201:573:HTMWWBBXY:4:1101:7101:17350	A	22	SINV-GFP	+	-	1	onlyViral	0
K00201:573:HTMWWBBXY:4:1101:14326:17350	A	25	SINV-GFP	+	-	1	onlyViral	0
K00201:573:HTMWWBBXY:4:1101:20456:17350	T	24	SINV-GFP	+	-	1	onlyViral	0
K00201:573:HTMWWBBXY:4:1101:12347:17368	A	21	SINV-GFP	+	-	1	onlyViral	0
K00201:573:HTMWWBBXY:4:1101:10490:17386	A	22	SINV-GFP	+	-	1	onlyViral	0
K00201:573:HTMWWBBXY:4:1101:17523:17403	A	24	SINV-GFP	+	-	1	onlyViral	0
K00201:573:HTMWWBBXY:4:1101:31243:17403	A	22	SINV-GFP	+	-	1	onlyViral	0
K00201:573:HTMWWBBXY:4:1101:13433:17456	T	22	SINV-GFP	-	-	1	onlyViral	0
K00201:573:HTMWWBBXY:4:1101:1326:17474	T	23	SINV-GFP	-	22:G>T	1	onlyViral	1
K00201:573:HTMWWBBXY:4:1101:7659:17474	T	21	SINV-GFP	+	-	1	onlyViral	0
K00201:573:HTMWWBBXY:4:1101:22343:17491	A	27	SINV-GFP	+	-	1	onlyViral	0
K00201:573:HTMWWBBXY:4:1101:25591:17491	C	21	SINV-GFP	+	-	1	onlyViral	0
K00201:573:HTMWWBBXY:4:1101:15605:17561	A	22	SINV-GFP	+	21:A>C	1	onlyViral	1
K00201:573:HTMWWBBXY:4:1101:9749:17614	C	27	SINV-GFP	+	26:A>T	1	onlyViral	1
K00201:573:HTMWWBBXY:4:1101:26423:17632	A	28	SINV-GFP	+	-	1	onlyViral	0
K00201:573:HTMWWBBXY:4:1101:18720:17649	A	21	SINV-GFP	+	20:A>C	1	onlyViral	1
K00201:573:HTMWWBBXY:4:1101:18314:17685	C	22	SINV-GFP	+	-	1	onlyViral	0
K00201:573:HTMWWBBXY:4:1101:18335:17720	A	22	SINV-GFP	+	-	1	onlyViral	0
K00201:573:HTMWWBBXY:4:1101:22008:17755	A	20	SINV-GFP	+	-	1	onlyViral	0
K00201:573:HTMWWBBXY:4:1101:24302:17755	T	20	SINV-GFP	+	-	1	onlyViral	0
K00201:573:HTMWWBBXY:4:1101:15097:17808	T	21	SINV-GFP	+	-	1	onlyViral	0
K00201:573:HTMWWBBXY:4:1101:15859:17860	C	25	SINV-GFP	+	-	1	onlyViral	0
K00201:573:HTMWWBBXY:4:1101:21602:17860	C	22	SINV-GFP	+	-	1	onlyViral	0
K00201:573:HTMWWBBXY:4:1101:30117:17878	T	28	SINV-GFP	+	-	1	onlyViral	0
K00201:573:HTMWWBBXY:4:1101:6948:17966	A	21	SINV-GFP	+	-	1	onlyViral	0
K00201:573:HTMWWBBXY:4:1101:25499:17966	T	21	SINV-GFP	+	-	1	onlyViral	0
K00201:573:HTMWWBBXY:4:1101:9952:18001	C	23	SINV-GFP	+	-	1	onlyViral	0
K00201:573:HTMWWBBXY:4:1101:17766:18001	G	23	SINV-GFP	+	22:C>A	1	onlyViral	1
K00201:573:HTMWWBBXY:4:1101:30523:18019	T	23	SINV-GFP	+	22:G>T	1	onlyViral	1
K00201:573:HTMWWBBXY:4:1101:8806:18159	C	22	SINV-GFP	+	-	1	onlyViral	0
K00201:573:HTMWWBBXY:4:1101:12855:18177	T	20	SINV-GFP	+	-	1	onlyViral	0
K00201:573:HTMWWBBXY:4:1101:20770:18177	A	22	SINV-GFP	+	-	1	onlyViral	0
K00201:573:HTMWWBBXY:4:1101:22090:18177	C	22	SINV-GFP	+	21:G>C	1	onlyViral	1
K00201:573:HTMWWBBXY:4:1101:4422:18230	C	25	SINV-GFP	+	-	1	onlyViral	0
K00201:573:HTMWWBBXY:4:1101:7740:18247	C	21	SINV-GFP	+	-	1	onlyViral	0
K00201:573:HTMWWBBXY:4:1101:26555:18247	A	28	SINV-GFP	+	-	1	onlyViral	0
K00201:573:HTMWWBBXY:4:1101:25022:18265	T	22	SINV-GFP	-	-	1	onlyViral	0
K00201:573:HTMWWBBXY:4:1101:28595:18335	A	24	SINV-GFP	+	-	1	onlyViral	0
K00201:573:HTMWWBBXY:4:1101:11738:18353	T	20	SINV-GFP	+	-	1	onlyViral	0
K00201:573:HTMWWBBXY:4:1101:1093:18370	N	21	SINV-GFP	+	0:T>N	1	onlyViral	1
K00201:573:HTMWWBBXY:4:1101:15656:18388	A	20	SINV-GFP	+	-	1	onlyViral	0
K00201:573:HTMWWBBXY:4:1101:2575:18476	C	27	SINV-GFP	+	-	1	onlyViral	0
K00201:573:HTMWWBBXY:4:1101:11058:18476	C	24	SINV-GFP	+	-	1	onlyViral	0
K00201:573:HTMWWBBXY:4:1101:11860:18529	A	24	SINV-GFP	+	-	1	onlyViral	0
K00201:573:HTMWWBBXY:4:1101:14722:18529	A	22	SINV-GFP	+	-	1	onlyViral	0
K00201:573:HTMWWBBXY:4:1101:12743:18546	A	31	SINV-GFP	+	-	1	onlyViral	0
K00201:573:HTMWWBBXY:4:1101:16457:18546	G	21	SINV-GFP	+	-	1	onlyViral	0
K00201:573:HTMWWBBXY:4:1101:13169:18581	G	21	SINV-GFP	+	-	1	onlyViral	0
K00201:573:HTMWWBBXY:4:1101:4838:18704	A	25	SINV-GFP	+	-	1	onlyViral	0
K00201:573:HTMWWBBXY:4:1101:8095:18722	A	26	SINV-GFP	+	25:C>T	1	onlyViral	1
K00201:573:HTMWWBBXY:4:1101:12124:18810	T	23	SINV-GFP	+	-	1	onlyViral	0
K00201:573:HTMWWBBXY:4:1101:12784:18827	T	21	SINV-GFP	+	-	1	onlyViral	0
K00201:573:HTMWWBBXY:4:1101:4888:18863	A	26	SINV-GFP	+	-	1	onlyViral	0
K00201:573:HTMWWBBXY:4:1101:28331:18863	A	20	SINV-GFP	+	-	1	onlyViral	0
K00201:573:HTMWWBBXY:4:1101:17503:18880	C	20	SINV-GFP	+	-	1	onlyViral	0
K00201:573:HTMWWBBXY:4:1101:14265:18898	G	23	SINV-GFP	+	-	1	onlyViral	0
K00201:573:HTMWWBBXY:4:1101:1174:18933	A	22	SINV-GFP	+	-	1	onlyViral	0
K00201:573:HTMWWBBXY:4:1101:7588:18933	A	21	SINV-GFP	+	-	1	onlyViral	0
K00201:573:HTMWWBBXY:4:1101:17513:18968	A	21	SINV-GFP	+	-	1	onlyViral	0
K00201:573:HTMWWBBXY:4:1101:21349:18968	T	21	SINV-GFP	+	-	1	onlyViral	0
K00201:573:HTMWWBBXY:4:1101:7557:19021	A	22	SINV-GFP	+	-	1	onlyViral	0
K00201:573:HTMWWBBXY:4:1101:17178:19021	G	26	SINV-GFP	+	-	1	onlyViral	0
K00201:573:HTMWWBBXY:4:1101:9059:19091	A	23	SINV-GFP	+	-	1	onlyViral	0
K00201:573:HTMWWBBXY:4:1101:17949:19091	A	21	SINV-GFP	+	-	1	onlyViral	0
K00201:573:HTMWWBBXY:4:1101:14894:19109	A	25	SINV-GFP	+	-	1	onlyViral	0
K00201:573:HTMWWBBXY:4:1101:12347:19126	T	21	SINV-GFP	+	-	1	onlyViral	0
K00201:573:HTMWWBBXY:4:1101:15016:19144	T	23	SINV-GFP	+	-	1	onlyViral	0
K00201:573:HTMWWBBXY:4:1101:19583:19144	A	22	SINV-GFP	+	-	1	onlyViral	0
K00201:573:HTMWWBBXY:4:1101:14407:19179	A	26	SINV-GFP	+	-	1	onlyViral	0
K00201:573:HTMWWBBXY:4:1101:1407:19197	A	22	SINV-GFP	+	-	1	onlyViral	0
K00201:573:HTMWWBBXY:4:1101:26758:19267	A	22	SINV-GFP	+	-	1	onlyViral	0
K00201:573:HTMWWBBXY:4:1101:6086:19285	T	22	SINV-GFP	-	-	1	onlyViral	0
K00201:573:HTMWWBBXY:4:1101:12987:19285	T	20	SINV-GFP	+	-	1	onlyViral	0
K00201:573:HTMWWBBXY:4:1101:27296:19285	A	29	SINV-GFP	+	28:A>T	1	onlyViral	1
K00201:573:HTMWWBBXY:4:1101:6644:19302	A	22	SINV-GFP	+	2:T>C	1	onlyViral	1
K00201:573:HTMWWBBXY:4:1101:18030:19337	T	21	SINV-GFP	+	-	1	onlyViral	0
K00201:573:HTMWWBBXY:4:1101:25317:19337	A	24	SINV-GFP	+	-	1	onlyViral	0
K00201:573:HTMWWBBXY:4:1101:17817:19355	T	23	SINV-GFP	+	22:C>T	1	onlyViral	1
K00201:573:HTMWWBBXY:4:1101:24332:19355	T	30	SINV-GFP	+	-	1	onlyViral	0
K00201:573:HTMWWBBXY:4:1101:11992:19425	T	23	SINV-GFP	+	-	1	onlyViral	0
K00201:573:HTMWWBBXY:4:1101:27235:19460	C	21	SINV-GFP	+	-	1	onlyViral	0
K00201:573:HTMWWBBXY:4:1101:27072:19496	A	29	SINV-GFP	+	-	1	onlyViral	0
K00201:573:HTMWWBBXY:4:1101:10277:19513	T	22	SINV-GFP	+	-	1	onlyViral	0
K00201:573:HTMWWBBXY:4:1101:25581:19584	A	24	SINV-GFP	+	-	1	onlyViral	0
K00201:573:HTMWWBBXY:4:1101:10774:19601	A	27	SINV-GFP	+	-	1	onlyViral	0
K00201:573:HTMWWBBXY:4:1101:14326:19601	T	22	SINV-GFP	-	-	1	onlyViral	0
K00201:573:HTMWWBBXY:4:1101:23054:19601	A	22	SINV-GFP	+	-	1	onlyViral	0
K00201:573:HTMWWBBXY:4:1101:28990:19619	A	22	SINV-GFP	+	8:C>T	1	onlyViral	1
K00201:573:HTMWWBBXY:4:1101:6289:19636	T	31	SINV-GFP	+	-	1	onlyViral	0
K00201:573:HTMWWBBXY:4:1101:23368:19689	T	20	SINV-GFP	+	-	1	onlyViral	0
K00201:573:HTMWWBBXY:4:1101:7080:19707	C	23	SINV-GFP	+	-	1	onlyViral	0
K00201:573:HTMWWBBXY:4:1101:16264:19724	C	23	SINV-GFP	+	-	1	onlyViral	0
K00201:573:HTMWWBBXY:4:1101:9191:19742	T	21	SINV-GFP	+	-	1	onlyViral	0
K00201:573:HTMWWBBXY:4:1101:5000:19830	T	20	SINV-GFP	+	-	1	onlyViral	0
K00201:573:HTMWWBBXY:4:1101:9729:19830	C	25	SINV-GFP	+	24:A>T	1	onlyViral	1
K00201:573:HTMWWBBXY:4:1101:11728:19847	A	22	SINV-GFP	+	-	1	onlyViral	0
K00201:573:HTMWWBBXY:4:1101:24028:19847	T	20	SINV-GFP	+	-	1	onlyViral	0
K00201:573:HTMWWBBXY:4:1101:1336:19882	T	28	SINV-GFP	+	-	1	onlyViral	0
K00201:573:HTMWWBBXY:4:1101:23825:19882	A	21	SINV-GFP	+	-	1	onlyViral	0
K00201:573:HTMWWBBXY:4:1101:13342:19900	T	22	SINV-GFP	+	-	1	onlyViral	0
K00201:573:HTMWWBBXY:4:1101:20618:19918	T	22	SINV-GFP	+	-	1	onlyViral	0
K00201:573:HTMWWBBXY:4:1101:3843:19935	A	22	SINV-GFP	+	-	1	onlyViral	0
K00201:573:HTMWWBBXY:4:1101:6583:19935	T	22	SINV-GFP	+	-	1	onlyViral	0
K00201:573:HTMWWBBXY:4:1101:12946:19953	A	32	SINV-GFP	+	-	1	onlyViral	0
K00201:573:HTMWWBBXY:4:1101:12642:20093	C	23	SINV-GFP	+	-	1	onlyViral	0
K00201:573:HTMWWBBXY:4:1101:19644:20093	C	26	SINV-GFP	+	-	1	onlyViral	0
K00201:573:HTMWWBBXY:4:1101:21856:20093	T	21	SINV-GFP	+	-	1	onlyViral	0
K00201:573:HTMWWBBXY:4:1101:6776:20129	T	21	SINV-GFP	+	-	1	onlyViral	0
K00201:573:HTMWWBBXY:4:1101:29264:20129	A	22	SINV-GFP	+	-	1	onlyViral	0
K00201:573:HTMWWBBXY:4:1101:28057:20146	T	21	SINV-GFP	+	20:A>T	1	onlyViral	1
K00201:573:HTMWWBBXY:4:1101:12814:20181	A	23	SINV-GFP	+	-	1	onlyViral	0
K00201:573:HTMWWBBXY:4:1101:12134:20234	A	27	SINV-GFP	+	-	1	onlyViral	0
K00201:573:HTMWWBBXY:4:1101:27052:20304	T	21	SINV-GFP	-	-	1	onlyViral	0
K00201:573:HTMWWBBXY:4:1101:4208:20322	A	25	SINV-GFP	+	-	1	onlyViral	0
K00201:573:HTMWWBBXY:4:1101:20780:20340	A	22	SINV-GFP	+	-	1	onlyViral	0
K00201:573:HTMWWBBXY:4:1101:27904:20340	G	21	SINV-GFP	+	-	1	onlyViral	0
K00201:573:HTMWWBBXY:4:1101:21044:20410	T	21	SINV-GFP	+	-	1	onlyViral	0
K00201:573:HTMWWBBXY:4:1101:25743:20498	T	20	SINV-GFP	+	-	1	onlyViral	0
K00201:573:HTMWWBBXY:4:1101:25286:20515	A	21	SINV-GFP	+	-	1	onlyViral	0
K00201:573:HTMWWBBXY:4:1101:4594:20533	T	21	SINV-GFP	+	-	1	onlyViral	0
K00201:573:HTMWWBBXY:4:1101:24099:20533	A	27	SINV-GFP	+	26:A>T	1	onlyViral	1
K00201:573:HTMWWBBXY:4:1101:1387:20568	C	21	SINV-GFP	-	-	1	onlyViral	0
K00201:573:HTMWWBBXY:4:1101:26129:20568	T	21	SINV-GFP	+	-	1	onlyViral	0
K00201:573:HTMWWBBXY:4:1101:2534:20586	C	25	SINV-GFP	+	-	1	onlyViral	0
K00201:573:HTMWWBBXY:4:1101:15240:20586	A	22	SINV-GFP	+	-	1	onlyViral	0
K00201:573:HTMWWBBXY:4:1101:10155:20603	A	22	SINV-GFP	+	-	1	onlyViral	0
K00201:573:HTMWWBBXY:4:1101:26494:20603	C	26	SINV-GFP	+	-	1	onlyViral	0
K00201:573:HTMWWBBXY:4:1101:6948:20639	T	18	SINV-GFP	+	-	1	onlyViral	0
K00201:573:HTMWWBBXY:4:1101:25905:20639	C	20	SINV-GFP	+	-	1	onlyViral	0
K00201:573:HTMWWBBXY:4:1101:22394:20674	G	28	SINV-GFP	+	27:G>T	1	onlyViral	1
K00201:573:HTMWWBBXY:4:1101:21410:20691	T	22	SINV-GFP	-	-	1	onlyViral	0
K00201:573:HTMWWBBXY:4:1101:18720:20744	A	22	SINV-GFP	+	-	1	onlyViral	0
K00201:573:HTMWWBBXY:4:1101:25926:20744	A	25	SINV-GFP	+	-	1	onlyViral	0
K00201:573:HTMWWBBXY:4:1101:5518:20797	T	21	SINV-GFP	+	-	1	onlyViral	0
K00201:573:HTMWWBBXY:4:1101:19207:20814	T	21	SINV-GFP	+	-	1	onlyViral	0
K00201:573:HTMWWBBXY:4:1101:26524:20832	C	26	SINV-GFP	+	-	1	onlyViral	0
K00201:573:HTMWWBBXY:4:1101:15514:20850	A	24	SINV-GFP	+	-	1	onlyViral	0
K00201:573:HTMWWBBXY:4:1101:20841:20867	A	23	SINV-GFP	+	-	1	onlyViral	0
K00201:573:HTMWWBBXY:4:1101:22830:20867	T	21	SINV-GFP	-	-	1	onlyViral	0
K00201:573:HTMWWBBXY:4:1101:4746:20937	A	27	SINV-GFP	+	-	1	onlyViral	0
K00201:573:HTMWWBBXY:4:1101:23175:20937	T	22	SINV-GFP	-	-	1	onlyViral	0
K00201:573:HTMWWBBXY:4:1101:3539:20955	T	21	SINV-GFP	+	20:A>T	1	onlyViral	1
K00201:573:HTMWWBBXY:4:1101:5548:20955	A	25	SINV-GFP	+	-	1	onlyViral	0
K00201:573:HTMWWBBXY:4:1101:29518:20955	T	27	SINV-GFP	+	-	1	onlyViral	0
K00201:573:HTMWWBBXY:4:1101:2869:20990	A	22	SINV-GFP	+	-	1	onlyViral	0
K00201:573:HTMWWBBXY:4:1101:1012:21008	N	23	SINV-GFP	+	0:C>N	1	onlyViral	1
K00201:573:HTMWWBBXY:4:1101:17432:21008	T	24	SINV-GFP	+	23:T>A	1	onlyViral	1
K00201:573:HTMWWBBXY:4:1101:11870:21043	T	21	SINV-GFP	+	-	1	onlyViral	0
K00201:573:HTMWWBBXY:4:1101:22993:21078	T	21	SINV-GFP	+	-	1	onlyViral	0
K00201:573:HTMWWBBXY:4:1101:30462:21078	C	31	SINV-GFP	+	-	1	onlyViral	0
K00201:573:HTMWWBBXY:4:1101:3620:21096	A	29	SINV-GFP	+	-	1	onlyViral	0
K00201:573:HTMWWBBXY:4:1101:25266:21149	A	21	SINV-GFP	+	-	1	onlyViral	0
K00201:573:HTMWWBBXY:4:1101:31700:21184	A	28	SINV-GFP	+	-	1	onlyViral	0
K00201:573:HTMWWBBXY:4:1101:1265:21272	A	21	SINV-GFP	+	-	1	onlyViral	0
K00201:573:HTMWWBBXY:4:1101:26058:21324	A	22	SINV-GFP	+	-	1	onlyViral	0
K00201:573:HTMWWBBXY:4:1101:30299:21324	T	20	SINV-GFP	+	-	1	onlyViral	0
K00201:573:HTMWWBBXY:4:1101:12266:21342	A	24	SINV-GFP	+	-	1	onlyViral	0
K00201:573:HTMWWBBXY:4:1101:31588:21342	A	23	SINV-GFP	+	22:A>T	1	onlyViral	1
K00201:573:HTMWWBBXY:4:1101:15240:21360	A	27	SINV-GFP	+	26:T>A	1	onlyViral	1
K00201:573:HTMWWBBXY:4:1101:18172:21377	A	20	SINV-GFP	+	-	1	onlyViral	0
K00201:573:HTMWWBBXY:4:1101:28341:21377	T	23	SINV-GFP	-	22:T>A	1	onlyViral	1
K00201:573:HTMWWBBXY:4:1101:1753:21447	T	21	SINV-GFP	+	-	1	onlyViral	0
K00201:573:HTMWWBBXY:4:1101:4482:21500	T	21	SINV-GFP	+	-	1	onlyViral	0
K00201:573:HTMWWBBXY:4:1101:4564:21500	A	22	SINV-GFP	+	-	1	onlyViral	0
K00201:573:HTMWWBBXY:4:1101:11343:21500	A	25	SINV-GFP	+	-	1	onlyViral	0
K00201:573:HTMWWBBXY:4:1101:1407:21518	A	22	SINV-GFP	+	-	1	onlyViral	0
K00201:573:HTMWWBBXY:4:1101:6076:21518	C	25	SINV-GFP	+	-	1	onlyViral	0
K00201:573:HTMWWBBXY:4:1101:28300:21518	A	22	SINV-GFP	+	-	1	onlyViral	0
K00201:573:HTMWWBBXY:4:1101:22678:21553	T	20	SINV-GFP	+	-	1	onlyViral	0
K00201:573:HTMWWBBXY:4:1101:24627:21623	A	21	SINV-GFP	+	-	1	onlyViral	0
K00201:573:HTMWWBBXY:4:1101:4909:21641	T	22	SINV-GFP	+	-	1	onlyViral	0
K00201:573:HTMWWBBXY:4:1101:12388:21729	T	23	SINV-GFP	+	-	1	onlyViral	0
K00201:573:HTMWWBBXY:4:1101:29193:21729	A	23	SINV-GFP	+	-	1	onlyViral	0
K00201:573:HTMWWBBXY:4:1101:7902:21764	T	23	SINV-GFP	+	-	1	onlyViral	0
K00201:573:HTMWWBBXY:4:1101:26737:21764	A	20	SINV-GFP	+	-	1	onlyViral	0
K00201:573:HTMWWBBXY:4:1101:7101:21817	T	21	SINV-GFP	+	20:A>T	1	onlyViral	1
K00201:573:HTMWWBBXY:4:1101:5000:21834	T	20	SINV-GFP	+	-	1	onlyViral	0
K00201:573:HTMWWBBXY:4:1101:7456:21834	C	23	SINV-GFP	+	-	1	onlyViral	0
K00201:573:HTMWWBBXY:4:1101:7304:21852	T	20	SINV-GFP	+	-	1	onlyViral	0
K00201:573:HTMWWBBXY:4:1101:29183:21852	A	22	SINV-GFP	+	-	1	onlyViral	0
K00201:573:HTMWWBBXY:4:1101:16488:21869	A	25	SINV-GFP	+	-	1	onlyViral	0
K00201:573:HTMWWBBXY:4:1101:1935:21905	C	18	SINV-GFP	+	-	1	onlyViral	0
K00201:573:HTMWWBBXY:4:1101:1621:21957	C	22	SINV-GFP	+	-	1	onlyViral	0
K00201:573:HTMWWBBXY:4:1101:14529:21993	A	20	SINV-GFP	+	-	1	onlyViral	0
K00201:573:HTMWWBBXY:4:1101:25104:21993	C	22	SINV-GFP	+	-	1	onlyViral	0
K00201:573:HTMWWBBXY:4:1101:25712:21993	T	26	SINV-GFP	+	-	1	onlyViral	0
K00201:573:HTMWWBBXY:4:1101:3559:22010	C	22	SINV-GFP	+	-	1	onlyViral	0
K00201:573:HTMWWBBXY:4:1101:18842:22080	C	24	SINV-GFP	+	-	1	onlyViral	0
K00201:573:HTMWWBBXY:4:1101:7030:22116	T	21	SINV-GFP	+	-	1	onlyViral	0
K00201:573:HTMWWBBXY:4:1101:17503:22151	A	28	SINV-GFP;SINV-GFP	+;+	-;-	2	onlyViral	0
K00201:573:HTMWWBBXY:4:1101:30269:22151	T	22	SINV-GFP	+	-	1	onlyViral	0
K00201:573:HTMWWBBXY:4:1101:23764:22239	T	25	SINV-GFP	+	-	1	onlyViral	0
K00201:573:HTMWWBBXY:4:1101:12753:22256	T	21	SINV-GFP	+	-	1	onlyViral	0
K00201:573:HTMWWBBXY:4:1101:3752:22274	G	22	SINV-GFP	-	-	1	onlyViral	0
K00201:573:HTMWWBBXY:4:1101:5903:22274	A	22	SINV-GFP	+	-	1	onlyViral	0
K00201:573:HTMWWBBXY:4:1101:14143:22344	A	24	SINV-GFP	+	23:C>T	1	onlyViral	1
K00201:573:HTMWWBBXY:4:1101:19177:22379	G	18	SINV-GFP	+	-	1	onlyViral	0
K00201:573:HTMWWBBXY:4:1101:10805:22397	A	22	SINV-GFP	+	-	1	onlyViral	0
K00201:573:HTMWWBBXY:4:1101:14641:22432	A	24	SINV-GFP	+	23:A>G	1	onlyViral	1
K00201:573:HTMWWBBXY:4:1101:25986:22432	A	25	SINV-GFP	+	-	1	onlyViral	0
K00201:573:HTMWWBBXY:4:1101:6187:22450	A	28	SINV-GFP	+	-	1	onlyViral	0
K00201:573:HTMWWBBXY:4:1101:15919:22502	A	31	SINV-GFP	+	-	1	onlyViral	0
K00201:573:HTMWWBBXY:4:1101:5051:22520	T	23	SINV-GFP	-	-	1	onlyViral	0
K00201:573:HTMWWBBXY:4:1101:17908:22538	T	24	SINV-GFP	+	-	1	onlyViral	0
K00201:573:HTMWWBBXY:4:1101:22922:22538	A	32	SINV-GFP	+	-	1	onlyViral	0
K00201:573:HTMWWBBXY:4:1101:20263:22573	C	22	SINV-GFP	+	-	1	onlyViral	0
K00201:573:HTMWWBBXY:4:1101:25012:22573	A	23	SINV-GFP	+	-	1	onlyViral	0
K00201:573:HTMWWBBXY:4:1101:23003:22608	A	22	SINV-GFP	+	-	1	onlyViral	0
K00201:573:HTMWWBBXY:4:1101:23845:22626	A	29	SINV-GFP	+	27:A>T,28:A>T	1	onlyViral	2
K00201:573:HTMWWBBXY:4:1101:12368:22678	A	20	SINV-GFP	+	-	1	onlyViral	0
K00201:573:HTMWWBBXY:4:1101:23186:22713	A	32	SINV-GFP	+	-	1	onlyViral	0
K00201:573:HTMWWBBXY:4:1101:2250:22731	T	21	SINV-GFP	+	19:A>C,20:C>T	1	onlyViral	2
K00201:573:HTMWWBBXY:4:1101:20009:22731	T	21	SINV-GFP	+	-	1	onlyViral	0
K00201:573:HTMWWBBXY:4:1101:15940:22749	T	26	SINV-GFP	+	-	1	onlyViral	0
K00201:573:HTMWWBBXY:4:1101:5162:22854	T	23	SINV-GFP	+	22:A>T	1	onlyViral	1
K00201:573:HTMWWBBXY:4:1101:10338:22854	C	26	SINV-GFP	+	-	1	onlyViral	0
K00201:573:HTMWWBBXY:4:1101:13991:22889	A	23	SINV-GFP	+	-	1	onlyViral	0
K00201:573:HTMWWBBXY:4:1101:4513:22924	C	21	SINV-GFP	+	-	1	onlyViral	0
K00201:573:HTMWWBBXY:4:1101:6309:22942	A	18	SINV-GFP	+	-	1	onlyViral	0
K00201:573:HTMWWBBXY:4:1101:12439:23012	C	21	SINV-GFP	+	-	1	onlyViral	0
K00201:573:HTMWWBBXY:4:1101:8430:23065	G	22	SINV-GFP	+	-	1	onlyViral	0
K00201:573:HTMWWBBXY:4:1101:10216:23065	A	23	SINV-GFP	+	-	1	onlyViral	0
K00201:573:HTMWWBBXY:4:1101:2595:23083	C	22	SINV-GFP	+	-	1	onlyViral	0
K00201:573:HTMWWBBXY:4:1101:22861:23100	A	22	SINV-GFP	+	-	1	onlyViral	0
K00201:573:HTMWWBBXY:4:1101:10084:23118	A	25	SINV-GFP	+	-	1	onlyViral	0
K00201:573:HTMWWBBXY:4:1101:4939:23135	T	22	SINV-GFP	+	21:A>T	1	onlyViral	1
K00201:573:HTMWWBBXY:4:1101:19573:23135	A	28	SINV-GFP	+	-	1	onlyViral	0
K00201:573:HTMWWBBXY:4:1101:20385:23135	T	22	SINV-GFP	-	-	1	onlyViral	0
K00201:573:HTMWWBBXY:4:1101:5041:23241	A	22	SINV-GFP	+	-	1	onlyViral	0
K00201:573:HTMWWBBXY:4:1101:9912:23241	T	23	SINV-GFP	+	-	1	onlyViral	0
K00201:573:HTMWWBBXY:4:1101:15128:23276	A	32	SINV-GFP	+	31:C>T	1	onlyViral	1
K00201:573:HTMWWBBXY:4:1101:16924:23294	A	22	SINV-GFP	+	-	1	onlyViral	0
K00201:573:HTMWWBBXY:4:1101:14773:23329	A	31	SINV-GFP	+	-	1	onlyViral	0
K00201:573:HTMWWBBXY:4:1101:12773:23346	A	28	SINV-GFP	+	-	1	onlyViral	0
K00201:573:HTMWWBBXY:4:1101:20912:23382	T	31	SINV-GFP	+	-	1	onlyViral	0
K00201:573:HTMWWBBXY:4:1101:31142:23382	C	20	SINV-GFP	+	-	1	onlyViral	0
K00201:573:HTMWWBBXY:4:1101:3163:23399	A	23	SINV-GFP	+	-	1	onlyViral	0
K00201:573:HTMWWBBXY:4:1101:5375:23470	T	22	SINV-GFP	-	-	1	onlyViral	0
K00201:573:HTMWWBBXY:4:1101:29447:23470	A	22	SINV-GFP	+	-	1	onlyViral	0
K00201:573:HTMWWBBXY:4:1101:27590:23487	A	32	SINV-GFP	+	-	1	onlyViral	0
K00201:573:HTMWWBBXY:4:1101:16234:23575	A	22	SINV-GFP	+	-	1	onlyViral	0
K00201:573:HTMWWBBXY:4:1101:19857:23593	T	21	SINV-GFP	+	-	1	onlyViral	0
K00201:573:HTMWWBBXY:4:1101:16092:23610	A	25	SINV-GFP	+	-	1	onlyViral	0
K00201:573:HTMWWBBXY:4:1101:19837:23628	C	22	SINV-GFP	+	-	1	onlyViral	0
K00201:573:HTMWWBBXY:4:1101:19837:23698	T	21	SINV-GFP	+	20:A>T	1	onlyViral	1
K00201:573:HTMWWBBXY:4:1101:2554:23716	G	21	SINV-GFP	+	-	1	onlyViral	0
K00201:573:HTMWWBBXY:4:1101:6512:23716	T	24	SINV-GFP	+	-	1	onlyViral	0
K00201:573:HTMWWBBXY:4:1101:6583:23733	C	19	SINV-GFP	+	-	1	onlyViral	0
K00201:573:HTMWWBBXY:4:1101:14651:23751	A	22	SINV-GFP	+	-	1	onlyViral	0
K00201:573:HTMWWBBXY:4:1101:22567:23751	T	31	SINV-GFP	+	-	1	onlyViral	0
K00201:573:HTMWWBBXY:4:1101:8978:23874	A	22	SINV-GFP	+	-	1	onlyViral	0
K00201:573:HTMWWBBXY:4:1101:27458:23892	C	22	SINV-GFP	+	-	1	onlyViral	0
K00201:573:HTMWWBBXY:4:1101:25723:23909	T	22	SINV-GFP	-	14:T>C	1	onlyViral	1
K00201:573:HTMWWBBXY:4:1101:26149:23979	T	21	SINV-GFP	+	20:A>T	1	onlyViral	1
K00201:573:HTMWWBBXY:4:1101:22891:24032	T	20	SINV-GFP	+	-	1	onlyViral	0
K00201:573:HTMWWBBXY:4:1101:26047:24050	A	21	SINV-GFP	+	-	1	onlyViral	0
K00201:573:HTMWWBBXY:4:1101:4279:24103	T	21	SINV-GFP	+	20:A>T	1	onlyViral	1
K00201:573:HTMWWBBXY:4:1101:15168:24120	A	22	SINV-GFP	+	-	1	onlyViral	0
K00201:573:HTMWWBBXY:4:1101:14133:24155	A	22	SINV-GFP	+	-	1	onlyViral	0
K00201:573:HTMWWBBXY:4:1101:17563:24155	T	20	SINV-GFP	+	-	1	onlyViral	0
K00201:573:HTMWWBBXY:4:1101:11992:24173	T	20	SINV-GFP	+	-	1	onlyViral	0
K00201:573:HTMWWBBXY:4:1101:29660:24190	A	23	SINV-GFP	+	-	1	onlyViral	0
K00201:573:HTMWWBBXY:4:1101:2057:24296	T	21	SINV-GFP	+	20:A>T	1	onlyViral	1
K00201:573:HTMWWBBXY:4:1101:30675:24296	T	21	SINV-GFP	+	-	1	onlyViral	0
K00201:573:HTMWWBBXY:4:1101:30726:24314	T	22	SINV-GFP	+	-	1	onlyViral	0
K00201:573:HTMWWBBXY:4:1101:2747:24366	T	21	SINV-GFP	-	-	1	onlyViral	0
K00201:573:HTMWWBBXY:4:1101:3417:24366	T	21	SINV-GFP	+	20:A>T	1	onlyViral	1
K00201:573:HTMWWBBXY:4:1101:19755:24366	A	21	SINV-GFP	+	20:C>A	1	onlyViral	1
K00201:573:HTMWWBBXY:4:1101:11018:24384	A	24	SINV-GFP	+	-	1	onlyViral	0
K00201:573:HTMWWBBXY:4:1101:5660:24419	T	21	SINV-GFP	+	-	1	onlyViral	0
K00201:573:HTMWWBBXY:4:1101:27082:24472	T	22	SINV-GFP	+	-	1	onlyViral	0
K00201:573:HTMWWBBXY:4:1101:5832:24507	T	20	SINV-GFP	+	-	1	onlyViral	0
K00201:573:HTMWWBBXY:4:1101:17168:24525	C	22	SINV-GFP	+	-	1	onlyViral	0
K00201:573:HTMWWBBXY:4:1101:25570:24560	A	22	SINV-GFP	+	-	1	onlyViral	0
K00201:573:HTMWWBBXY:4:1101:11038:24595	C	21	SINV-GFP	+	-	1	onlyViral	0
K00201:573:HTMWWBBXY:4:1101:21582:24648	G	22	SINV-GFP	+	-	1	onlyViral	0
K00201:573:HTMWWBBXY:4:1101:29406:24665	A	25	SINV-GFP	+	-	1	onlyViral	0
K00201:573:HTMWWBBXY:4:1101:11799:24683	T	28	SINV-GFP	+	-	1	onlyViral	0
K00201:573:HTMWWBBXY:4:1101:22709:24700	C	25	SINV-GFP	+	-	1	onlyViral	0
K00201:573:HTMWWBBXY:4:1101:12489:24894	T	21	SINV-GFP	+	-	1	onlyViral	0
K00201:573:HTMWWBBXY:4:1101:16985:24911	T	23	SINV-GFP	+	-	1	onlyViral	0
K00201:573:HTMWWBBXY:4:1101:9364:24964	A	22	SINV-GFP	+	-	1	onlyViral	0
K00201:573:HTMWWBBXY:4:1101:11018:24982	A	22	SINV-GFP	+	-	1	onlyViral	0
K00201:573:HTMWWBBXY:4:1101:3092:24999	A	22	SINV-GFP	+	-	1	onlyViral	0
K00201:573:HTMWWBBXY:4:1101:5771:24999	A	22	SINV-GFP	+	-	1	onlyViral	0
K00201:573:HTMWWBBXY:4:1101:21633:25017	T	20	SINV-GFP	+	-	1	onlyViral	0
K00201:573:HTMWWBBXY:4:1101:13930:25034	T	27	SINV-GFP	+	-	1	onlyViral	0
K00201:573:HTMWWBBXY:4:1101:27965:25052	T	22	SINV-GFP	-	-	1	onlyViral	0
K00201:573:HTMWWBBXY:4:1101:29833:25052	T	22	SINV-GFP	+	-	1	onlyViral	0
K00201:573:HTMWWBBXY:4:1101:19735:25070	A	21	SINV-GFP	+	-	1	onlyViral	0
K00201:573:HTMWWBBXY:4:1101:15889:25158	A	21	SINV-GFP	+	-	1	onlyViral	0
K00201:573:HTMWWBBXY:4:1101:17543:25175	T	22	SINV-GFP	+	-	1	onlyViral	0
K00201:573:HTMWWBBXY:4:1101:11688:25228	A	23	SINV-GFP	+	-	1	onlyViral	0
K00201:573:HTMWWBBXY:4:1101:30299:25263	A	21	SINV-GFP	+	-	1	onlyViral	0
K00201:573:HTMWWBBXY:4:1101:8024:25281	A	26	SINV-GFP	+	-	1	onlyViral	0
K00201:573:HTMWWBBXY:4:1101:16011:25298	C	25	SINV-GFP	+	22:A>T	1	onlyViral	1
K00201:573:HTMWWBBXY:4:1101:24586:25316	T	23	SINV-GFP	+	14:A>G	1	onlyViral	1
K00201:573:HTMWWBBXY:4:1101:21349:25333	T	21	SINV-GFP	+	-	1	onlyViral	0
K00201:573:HTMWWBBXY:4:1101:22851:25333	A	21	SINV-GFP	+	-	1	onlyViral	0
K00201:573:HTMWWBBXY:4:1101:26382:25333	T	23	SINV-GFP	+	-	1	onlyViral	0
K00201:573:HTMWWBBXY:4:1101:30837:25386	A	31	SINV-GFP	+	-	1	onlyViral	0
K00201:573:HTMWWBBXY:4:1101:25205:25404	A	24	SINV-GFP	+	-	1	onlyViral	0
K00201:573:HTMWWBBXY:4:1101:30543:25404	A	22	SINV-GFP	+	-	1	onlyViral	0
K00201:573:HTMWWBBXY:4:1101:9942:25439	C	21	SINV-GFP	+	-	1	onlyViral	0
K00201:573:HTMWWBBXY:4:1101:23186:25457	T	23	SINV-GFP	+	-	1	onlyViral	0
K00201:573:HTMWWBBXY:4:1101:14570:25509	A	29	SINV-GFP	+	-	1	onlyViral	0
K00201:573:HTMWWBBXY:4:1101:14631:25509	A	18	SINV-GFP	+	-	1	onlyViral	0
K00201:573:HTMWWBBXY:4:1101:6745:25562	T	21	SINV-GFP	+	-	1	onlyViral	0
K00201:573:HTMWWBBXY:4:1101:28178:25597	A	26	SINV-GFP	+	-	1	onlyViral	0
K00201:573:HTMWWBBXY:4:1101:5507:25668	A	26	SINV-GFP	+	-	1	onlyViral	0
K00201:573:HTMWWBBXY:4:1101:24606:25703	A	31	SINV-GFP	+	-	1	onlyViral	0
K00201:573:HTMWWBBXY:4:1101:8806:25720	A	24	SINV-GFP	+	-	1	onlyViral	0
K00201:573:HTMWWBBXY:4:1101:28686:25843	A	24	SINV-GFP	+	-	1	onlyViral	0
K00201:573:HTMWWBBXY:4:1101:26169:25879	A	23	SINV-GFP	+	-	1	onlyViral	0
K00201:573:HTMWWBBXY:4:1101:16336:25896	T	21	SINV-GFP	+	-	1	onlyViral	0
K00201:573:HTMWWBBXY:4:1101:6522:25984	T	25	SINV-GFP	+	-	1	onlyViral	0
K00201:573:HTMWWBBXY:4:1101:6451:26002	A	22	SINV-GFP	+	-	1	onlyViral	0
K00201:573:HTMWWBBXY:4:1101:16782:26002	A	22	SINV-GFP	+	-	1	onlyViral	0
K00201:573:HTMWWBBXY:4:1101:9668:26019	A	22	SINV-GFP	-	-	1	onlyViral	0
K00201:573:HTMWWBBXY:4:1101:15392:26054	C	28	SINV-GFP	+	-	1	onlyViral	0
K00201:573:HTMWWBBXY:4:1101:12540:26107	T	22	SINV-GFP	-	-	1	onlyViral	0
K00201:573:HTMWWBBXY:4:1101:20973:26195	A	32	SINV-GFP	+	-	1	onlyViral	0
K00201:573:HTMWWBBXY:4:1101:3082:26248	T	21	SINV-GFP;SINV-GFP	+;+	-;-	2	onlyViral	0
K00201:573:HTMWWBBXY:4:1101:5416:26248	A	31	SINV-GFP	+	-	1	onlyViral	0
K00201:573:HTMWWBBXY:4:1101:30107:26265	T	21	SINV-GFP	-	-	1	onlyViral	0
K00201:573:HTMWWBBXY:4:1101:10724:26301	C	19	SINV-GFP	+	-	1	onlyViral	0
K00201:573:HTMWWBBXY:4:1101:28178:26336	T	23	SINV-GFP	+	-	1	onlyViral	0
K00201:573:HTMWWBBXY:4:1101:12297:26353	C	20	SINV-GFP	+	-	1	onlyViral	0
K00201:573:HTMWWBBXY:4:1101:17584:26371	A	21	SINV-GFP	+	-	1	onlyViral	0
K00201:573:HTMWWBBXY:4:1101:14387:26388	T	29	SINV-GFP	+	-	1	onlyViral	0
K00201:573:HTMWWBBXY:4:1101:21004:26388	T	22	SINV-GFP	+	-	1	onlyViral	0
K00201:573:HTMWWBBXY:4:1101:26839:26406	A	28	SINV-GFP	+	-	1	onlyViral	0
K00201:573:HTMWWBBXY:4:1101:30086:26441	A	21	SINV-GFP	+	20:A>G	1	onlyViral	1
K00201:573:HTMWWBBXY:4:1101:5132:26459	T	21	SINV-GFP	+	-	1	onlyViral	0
K00201:573:HTMWWBBXY:4:1101:11647:26459	G	21	SINV-GFP	+	-	1	onlyViral	0
K00201:573:HTMWWBBXY:4:1101:25104:26459	A	23	SINV-GFP	+	22:A>C	1	onlyViral	1
K00201:573:HTMWWBBXY:4:1101:5893:26476	T	22	SINV-GFP	-	-	1	onlyViral	0
K00201:573:HTMWWBBXY:4:1101:20486:26476	C	20	SINV-GFP	+	-	1	onlyViral	0
K00201:573:HTMWWBBXY:4:1101:19583:26494	C	27	SINV-GFP	+	26:A>T	1	onlyViral	1
K00201:573:HTMWWBBXY:4:1101:1692:26512	G	24	SINV-GFP	+	-	1	onlyViral	0
K00201:573:HTMWWBBXY:4:1101:30898:26652	T	21	SINV-GFP	+	-	1	onlyViral	0
K00201:573:HTMWWBBXY:4:1101:30573:26723	T	30	SINV-GFP	+	-	1	onlyViral	0
K00201:573:HTMWWBBXY:4:1101:4970:26775	A	22	SINV-GFP	+	-	1	onlyViral	0
K00201:573:HTMWWBBXY:4:1101:7019:26775	C	30	SINV-GFP	+	-	1	onlyViral	0
K00201:573:HTMWWBBXY:4:1101:16102:26898	A	22	SINV-GFP	+	-	1	onlyViral	0
K00201:573:HTMWWBBXY:4:1101:17229:26916	A	22	SINV-GFP	+	-	1	onlyViral	0
K00201:573:HTMWWBBXY:4:1101:28107:26986	T	21	SINV-GFP	+	-	1	onlyViral	0
K00201:573:HTMWWBBXY:4:1101:11637:27004	G	21	SINV-GFP	+	-	1	onlyViral	0
K00201:573:HTMWWBBXY:4:1101:17523:27004	T	23	SINV-GFP	+	-	1	onlyViral	0
K00201:573:HTMWWBBXY:4:1101:17462:27039	T	21	SINV-GFP	-	-	1	onlyViral	0
K00201:573:HTMWWBBXY:4:1101:22252:27074	C	22	SINV-GFP	+	-	1	onlyViral	0
K00201:573:HTMWWBBXY:4:1101:17046:27162	C	22	SINV-GFP	+	-	1	onlyViral	0
K00201:573:HTMWWBBXY:4:1101:20851:27250	A	24	SINV-GFP	+	-	1	onlyViral	0
K00201:573:HTMWWBBXY:4:1101:14397:27320	A	22	SINV-GFP	+	-	1	onlyViral	0
K00201:573:HTMWWBBXY:4:1101:3427:27338	T	23	SINV-GFP	+	-	1	onlyViral	0
K00201:573:HTMWWBBXY:4:1101:7222:27373	A	22	SINV-GFP	+	-	1	onlyViral	0
K00201:573:HTMWWBBXY:4:1101:7253:27391	T	20	SINV-GFP	+	-	1	onlyViral	0
K00201:573:HTMWWBBXY:4:1101:1093:27443	N	21	SINV-GFP	+	0:A>N	1	onlyViral	1
K00201:573:HTMWWBBXY:4:1101:4503:27443	G	24	SINV-GFP	+	-	1	onlyViral	0
K00201:573:HTMWWBBXY:4:1101:7263:27514	A	23	SINV-GFP	+	-	1	onlyViral	0
K00201:573:HTMWWBBXY:4:1101:16701:27514	T	28	SINV-GFP	+	-	1	onlyViral	0
K00201:573:HTMWWBBXY:4:1101:7070:27602	T	21	SINV-GFP	-	-	1	onlyViral	0
K00201:573:HTMWWBBXY:4:1101:9719:27690	C	25	SINV-GFP	+	-	1	onlyViral	0
K00201:573:HTMWWBBXY:4:1101:19400:27690	A	22	SINV-GFP	+	-	1	onlyViral	0
K00201:573:HTMWWBBXY:4:1101:3945:27707	G	21	SINV-GFP	+	-	1	onlyViral	0
K00201:573:HTMWWBBXY:4:1101:4970:27725	T	24	SINV-GFP	+	-	1	onlyViral	0
K00201:573:HTMWWBBXY:4:1101:9719:27795	T	21	SINV-GFP	-	-	1	onlyViral	0
K00201:573:HTMWWBBXY:4:1101:19441:27795	A	22	SINV-GFP	+	-	1	onlyViral	0
K00201:573:HTMWWBBXY:4:1101:11617:27813	C	20	SINV-GFP	+	-	1	onlyViral	0
K00201:573:HTMWWBBXY:4:1101:12652:27813	A	23	SINV-GFP	+	-	1	onlyViral	0
K00201:573:HTMWWBBXY:4:1101:19116:27830	A	22	SINV-GFP	+	-	1	onlyViral	0
K00201:573:HTMWWBBXY:4:1101:21552:27830	T	24	SINV-GFP	+	23:A>T	1	onlyViral	1
K00201:573:HTMWWBBXY:4:1101:13859:27865	A	22	SINV-GFP	+	-	1	onlyViral	0
K00201:573:HTMWWBBXY:4:1101:14438:27883	A	22	SINV-GFP	+	-	1	onlyViral	0
K00201:573:HTMWWBBXY:4:1101:10896:27901	G	21	SINV-GFP	+	-	1	onlyViral	0
K00201:573:HTMWWBBXY:4:1101:1996:27918	T	28	SINV-GFP	+	-	1	onlyViral	0
K00201:573:HTMWWBBXY:4:1101:3336:27918	T	21	SINV-GFP	+	20:T>C	1	onlyViral	1
K00201:573:HTMWWBBXY:4:1101:11515:27918	T	21	SINV-GFP	+	-	1	onlyViral	0
K00201:573:HTMWWBBXY:4:1101:16752:27953	A	22	SINV-GFP	+	-	1	onlyViral	0
K00201:573:HTMWWBBXY:4:1101:1580:27971	C	25	SINV-GFP	+	-	1	onlyViral	0
K00201:573:HTMWWBBXY:4:1101:23054:28006	C	28	SINV-GFP	+	-	1	onlyViral	0
K00201:573:HTMWWBBXY:4:1101:24901:28006	T	21	SINV-GFP	-	-	1	onlyViral	0
K00201:573:HTMWWBBXY:4:1101:26058:28006	A	22	SINV-GFP	+	-	1	onlyViral	0
K00201:573:HTMWWBBXY:4:1101:26423:28006	A	22	SINV-GFP	+	-	1	onlyViral	0
K00201:573:HTMWWBBXY:4:1101:19796:28024	T	22	SINV-GFP	+	-	1	onlyViral	0
K00201:573:HTMWWBBXY:4:1101:11951:28041	T	21	SINV-GFP	+	-	1	onlyViral	0
K00201:573:HTMWWBBXY:4:1101:15970:28041	A	32	SINV-GFP	+	-	1	onlyViral	0
K00201:573:HTMWWBBXY:4:1101:9881:28147	C	25	SINV-GFP	+	-	1	onlyViral	0
K00201:573:HTMWWBBXY:4:1101:20019:28164	T	21	SINV-GFP	+	-	1	onlyViral	0
K00201:573:HTMWWBBXY:4:1101:21328:28217	T	20	SINV-GFP	+	-	1	onlyViral	0
K00201:573:HTMWWBBXY:4:1101:10470:28287	A	23	SINV-GFP	+	-	1	onlyViral	0
K00201:573:HTMWWBBXY:4:1101:9628:28305	T	23	SINV-GFP	-	22:G>A	1	onlyViral	1
K00201:573:HTMWWBBXY:4:1101:22759:28340	A	21	SINV-GFP	+	-	1	onlyViral	0
K00201:573:HTMWWBBXY:4:1101:7588:28358	T	24	SINV-GFP	+	-	1	onlyViral	0
K00201:573:HTMWWBBXY:4:1101:12428:28375	T	21	SINV-GFP	+	-	1	onlyViral	0
K00201:573:HTMWWBBXY:4:1101:13484:28375	C	28	SINV-GFP	+	-	1	onlyViral	0
K00201:573:HTMWWBBXY:4:1101:24079:28375	C	22	SINV-GFP	+	-	1	onlyViral	0
K00201:573:HTMWWBBXY:4:1101:9049:28393	A	24	SINV-GFP	+	-	1	onlyViral	0
K00201:573:HTMWWBBXY:4:1101:23906:28393	T	26	SINV-GFP	+	25:C>T	1	onlyViral	1
K00201:573:HTMWWBBXY:4:1101:26829:28393	A	21	SINV-GFP	+	-	1	onlyViral	0
K00201:573:HTMWWBBXY:4:1101:3620:28411	A	21	SINV-GFP	+	-	1	onlyViral	0
K00201:573:HTMWWBBXY:4:1101:5994:28446	A	26	SINV-GFP	+	-	1	onlyViral	0
K00201:573:HTMWWBBXY:4:1101:28838:28463	A	22	SINV-GFP	+	-	1	onlyViral	0
K00201:573:HTMWWBBXY:4:1101:29203:28498	G	22	SINV-GFP	+	21:A>C	1	onlyViral	1
K00201:573:HTMWWBBXY:4:1101:5426:28551	A	27	SINV-GFP	+	-	1	onlyViral	0
K00201:573:HTMWWBBXY:4:1101:1205:28622	T	23	SINV-GFP	-	-	1	onlyViral	0
K00201:573:HTMWWBBXY:4:1101:28473:28639	T	21	SINV-GFP	+	-	1	onlyViral	0
K00201:573:HTMWWBBXY:4:1101:15016:28674	T	21	SINV-GFP	+	20:A>T	1	onlyViral	1
K00201:573:HTMWWBBXY:4:1101:1803:28745	A	22	SINV-GFP	+	21:A>T	1	onlyViral	1
K00201:573:HTMWWBBXY:4:1101:2798:28780	C	22	SINV-GFP	+	-	1	onlyViral	0
K00201:573:HTMWWBBXY:4:1101:16884:28780	T	22	SINV-GFP	+	-	1	onlyViral	0
K00201:573:HTMWWBBXY:4:1101:7882:28797	T	26	SINV-GFP	+	-	1	onlyViral	0
K00201:573:HTMWWBBXY:4:1101:14763:28797	T	20	SINV-GFP	+	-	1	onlyViral	0
K00201:573:HTMWWBBXY:4:1101:22293:28797	A	31	SINV-GFP	+	-	1	onlyViral	0
K00201:573:HTMWWBBXY:4:1101:9607:28833	A	23	SINV-GFP	+	-	1	onlyViral	0
K00201:573:HTMWWBBXY:4:1101:24850:28833	T	20	SINV-GFP	+	-	1	onlyViral	0
K00201:573:HTMWWBBXY:4:1101:8268:28903	T	22	SINV-GFP	+	-	1	onlyViral	0
K00201:573:HTMWWBBXY:4:1101:23855:28938	C	22	SINV-GFP	+	-	1	onlyViral	0
K00201:573:HTMWWBBXY:4:1101:2696:28956	C	19	SINV-GFP	+	-	1	onlyViral	0
K00201:573:HTMWWBBXY:4:1101:11840:28973	A	29	SINV-GFP	+	-	1	onlyViral	0
K00201:573:HTMWWBBXY:4:1101:26068:28973	T	20	SINV-GFP	+	-	1	onlyViral	0
K00201:573:HTMWWBBXY:4:1101:15442:29026	T	22	SINV-GFP	+	21:G>A	1	onlyViral	1
K00201:573:HTMWWBBXY:4:1101:28087:29026	C	22	SINV-GFP	+	-	1	onlyViral	0
K00201:573:HTMWWBBXY:4:1101:17371:29061	A	25	SINV-GFP	+	-	1	onlyViral	0
K00201:573:HTMWWBBXY:4:1101:6827:29079	T	25	SINV-GFP	+	-	1	onlyViral	0
K00201:573:HTMWWBBXY:4:1101:20192:29096	A	22	SINV-GFP	+	-	1	onlyViral	0
K00201:573:HTMWWBBXY:4:1101:30046:29114	C	27	SINV-GFP	+	26:G>T	1	onlyViral	1
K00201:573:HTMWWBBXY:4:1101:7162:29131	T	20	SINV-GFP	+	-	1	onlyViral	0
K00201:573:HTMWWBBXY:4:1101:31081:29149	T	27	SINV-GFP	+	-	1	onlyViral	0
K00201:573:HTMWWBBXY:4:1101:20232:29167	A	22	SINV-GFP	+	-	1	onlyViral	0
K00201:573:HTMWWBBXY:4:1101:19045:29290	A	22	SINV-GFP	+	-	1	onlyViral	0
K00201:573:HTMWWBBXY:4:1101:4300:29343	T	30	SINV-GFP	+	28:A>T,29:G>T	1	onlyViral	2
K00201:573:HTMWWBBXY:4:1101:8968:29343	T	22	SINV-GFP	+	16:A>G	1	onlyViral	1
K00201:573:HTMWWBBXY:4:1101:16346:29360	C	20	SINV-GFP	+	-	1	onlyViral	0
K00201:573:HTMWWBBXY:4:1101:6735:29413	A	23	SINV-GFP	+	-	1	onlyViral	0
K00201:573:HTMWWBBXY:4:1101:11231:29430	A	28	SINV-GFP	+	27:A>T	1	onlyViral	1
K00201:573:HTMWWBBXY:4:1101:16752:29430	A	26	SINV-GFP	+	-	1	onlyViral	0
K00201:573:HTMWWBBXY:4:1101:20649:29430	T	22	SINV-GFP	-	-	1	onlyViral	0
K00201:573:HTMWWBBXY:4:1101:6492:29448	C	22	SINV-GFP	+	21:G>C	1	onlyViral	1
K00201:573:HTMWWBBXY:4:1101:20598:29448	A	23	SINV-GFP	+	-	1	onlyViral	0
K00201:573:HTMWWBBXY:4:1101:1996:29466	C	26	SINV-GFP	+	24:A>T,25:A>T	1	onlyViral	2
K00201:573:HTMWWBBXY:4:1101:26646:29518	A	22	SINV-GFP	+	-	1	onlyViral	0
K00201:573:HTMWWBBXY:4:1101:7973:29589	A	31	SINV-GFP	+	-	1	onlyViral	0
K00201:573:HTMWWBBXY:4:1101:19481:29589	G	21	SINV-GFP	+	-	1	onlyViral	0
K00201:573:HTMWWBBXY:4:1101:26890:29589	T	23	SINV-GFP	+	21:C>G	1	onlyViral	1
K00201:573:HTMWWBBXY:4:1101:28503:29641	T	20	SINV-GFP	+	-	1	onlyViral	0
K00201:573:HTMWWBBXY:4:1101:1418:29659	A	22	SINV-GFP	+	-	1	onlyViral	0
K00201:573:HTMWWBBXY:4:1101:16376:29659	C	21	SINV-GFP	+	-	1	onlyViral	0
K00201:573:HTMWWBBXY:4:1101:3397:29677	T	22	SINV-GFP	-	-	1	onlyViral	0
K00201:573:HTMWWBBXY:4:1101:8349:29677	T	21	SINV-GFP	+	-	1	onlyViral	0
K00201:573:HTMWWBBXY:4:1101:16396:29694	C	28	SINV-GFP	+	27:A>T	1	onlyViral	1
K00201:573:HTMWWBBXY:4:1101:16559:29694	T	21	SINV-GFP	+	-	1	onlyViral	0
K00201:573:HTMWWBBXY:4:1101:30969:29800	T	28	SINV-GFP	+	27:T>A	1	onlyViral	1
K00201:573:HTMWWBBXY:4:1101:2493:29835	A	23	SINV-GFP	+	-	1	onlyViral	0
K00201:573:HTMWWBBXY:4:1101:30310:29852	T	20	SINV-GFP	-	-	1	onlyViral	0
K00201:573:HTMWWBBXY:4:1101:26727:29870	T	24	SINV-GFP	+	-	1	onlyViral	0
K00201:573:HTMWWBBXY:4:1101:14164:29905	T	20	SINV-GFP	+	-	1	onlyViral	0
K00201:573:HTMWWBBXY:4:1101:27894:29958	T	26	SINV-GFP	+	-	1	onlyViral	0
K00201:573:HTMWWBBXY:4:1101:21755:29976	A	23	SINV-GFP	+	22:A>T	1	onlyViral	1
K00201:573:HTMWWBBXY:4:1101:31010:29976	T	21	SINV-GFP	-	20:T>C	1	onlyViral	1
K00201:573:HTMWWBBXY:4:1101:14194:29993	A	27	SINV-GFP	+	-	1	onlyViral	0
K00201:573:HTMWWBBXY:4:1101:14164:30081	A	23	SINV-GFP	+	-	1	onlyViral	0
K00201:573:HTMWWBBXY:4:1101:5355:30116	G	24	SINV-GFP	+	-	1	onlyViral	0
K00201:573:HTMWWBBXY:4:1101:15473:30169	T	20	SINV-GFP	+	-	1	onlyViral	0
K00201:573:HTMWWBBXY:4:1101:6309:30187	A	22	SINV-GFP;SINV-GFP	+;+	-;-	2	onlyViral	0
K00201:573:HTMWWBBXY:4:1101:9952:30204	T	22	SINV-GFP	+	21:T>C	1	onlyViral	1
K00201:573:HTMWWBBXY:4:1101:12804:30257	T	31	SINV-GFP	+	29:C>T,30:G>T	1	onlyViral	2
K00201:573:HTMWWBBXY:4:1101:9567:30274	T	28	SINV-GFP	+	-	1	onlyViral	0
K00201:573:HTMWWBBXY:4:1101:21339:30380	T	21	SINV-GFP	+	-	1	onlyViral	0
K00201:573:HTMWWBBXY:4:1101:19745:30398	G	28	SINV-GFP	+	26:A>T	1	onlyViral	1
K00201:573:HTMWWBBXY:4:1101:5609:30415	C	24	SINV-GFP	+	-	1	onlyViral	0
K00201:573:HTMWWBBXY:4:1101:8258:30503	A	25	SINV-GFP	+	-	1	onlyViral	0
K00201:573:HTMWWBBXY:4:1101:10713:30503	T	22	SINV-GFP	+	21:T>A	1	onlyViral	1
K00201:573:HTMWWBBXY:4:1101:30563:30503	C	22	SINV-GFP	+	21:A>T	1	onlyViral	1
K00201:573:HTMWWBBXY:4:1101:17503:30591	A	25	SINV-GFP	+	-	1	onlyViral	0
K00201:573:HTMWWBBXY:4:1101:23815:30591	A	23	SINV-GFP	+	-	1	onlyViral	0
K00201:573:HTMWWBBXY:4:1101:20395:30609	T	22	SINV-GFP	+	-	1	onlyViral	0
K00201:573:HTMWWBBXY:4:1101:10581:30626	A	22	SINV-GFP	+	-	1	onlyViral	0
K00201:573:HTMWWBBXY:4:1101:3924:30661	A	22	SINV-GFP	+	-	1	onlyViral	0
K00201:573:HTMWWBBXY:4:1101:4635:30696	A	28	SINV-GFP	+	-	1	onlyViral	0
K00201:573:HTMWWBBXY:4:1101:9242:30696	T	21	SINV-GFP	+	-	1	onlyViral	0
K00201:573:HTMWWBBXY:4:1101:21927:30696	A	23	SINV-GFP	+	22:A>T	1	onlyViral	1
K00201:573:HTMWWBBXY:4:1101:21694:30820	A	27	SINV-GFP	+	26:A>T	1	onlyViral	1
K00201:573:HTMWWBBXY:4:1101:27356:30820	A	22	SINV-GFP	+	-	1	onlyViral	0
K00201:573:HTMWWBBXY:4:1101:22972:30855	C	24	SINV-GFP	+	23:C>A	1	onlyViral	1
K00201:573:HTMWWBBXY:4:1101:20476:30925	A	22	SINV-GFP	+	-	1	onlyViral	0
K00201:573:HTMWWBBXY:4:1101:19004:30978	A	21	SINV-GFP	+	-	1	onlyViral	0
K00201:573:HTMWWBBXY:4:1101:26433:30978	T	22	SINV-GFP	+	21:G>A	1	onlyViral	1
K00201:573:HTMWWBBXY:4:1101:28158:31013	T	21	SINV-GFP	+	-	1	onlyViral	0
K00201:573:HTMWWBBXY:4:1101:11343:31031	A	28	SINV-GFP	+	-	1	onlyViral	0
K00201:573:HTMWWBBXY:4:1101:28128:31031	T	22	SINV-GFP	+	-	1	onlyViral	0
K00201:573:HTMWWBBXY:4:1101:4269:31048	T	29	SINV-GFP	+	-	1	onlyViral	0
K00201:573:HTMWWBBXY:4:1101:8806:31066	A	21	SINV-GFP	+	-	1	onlyViral	0
K00201:573:HTMWWBBXY:4:1101:6441:31118	T	21	SINV-GFP	+	-	1	onlyViral	0
K00201:573:HTMWWBBXY:4:1101:3254:31154	A	27	SINV-GFP	+	-	1	onlyViral	0
K00201:573:HTMWWBBXY:4:1101:6715:31206	A	22	SINV-GFP	+	-	1	onlyViral	0
K00201:573:HTMWWBBXY:4:1101:9658:31206	T	24	SINV-GFP	+	-	1	onlyViral	0
K00201:573:HTMWWBBXY:4:1101:28371:31206	T	21	SINV-GFP	+	-	1	onlyViral	0
K00201:573:HTMWWBBXY:4:1101:25763:31224	A	22	SINV-GFP	+	-	1	onlyViral	0
K00201:573:HTMWWBBXY:4:1101:31345:31224	G	26	SINV-GFP	+	25:C>T	1	onlyViral	1
K00201:573:HTMWWBBXY:4:1101:16498:31242	C	21	SINV-GFP	+	-	1	onlyViral	0
K00201:573:HTMWWBBXY:4:1101:18061:31242	T	22	SINV-GFP	+	-	1	onlyViral	0
K00201:573:HTMWWBBXY:4:1101:10541:31294	A	20	SINV-GFP	+	-	1	onlyViral	0
K00201:573:HTMWWBBXY:4:1101:8826:31312	T	29	SINV-GFP	+	28:A>T	1	onlyViral	1
K00201:573:HTMWWBBXY:4:1101:26849:31312	C	24	SINV-GFP	+	-	1	onlyViral	0
K00201:573:HTMWWBBXY:4:1101:30584:31312	A	23	SINV-GFP	+	22:A>T	1	onlyViral	1
K00201:573:HTMWWBBXY:4:1101:2077:31329	T	26	SINV-GFP	+	8:A>G	1	onlyViral	1
K00201:573:HTMWWBBXY:4:1101:19755:31365	G	21	SINV-GFP	+	20:A>T	1	onlyViral	1
K00201:573:HTMWWBBXY:4:1101:4472:31400	A	22	SINV-GFP	+	-	1	onlyViral	0
K00201:573:HTMWWBBXY:4:1101:9100:31400	A	22	SINV-GFP	+	-	1	onlyViral	0
K00201:573:HTMWWBBXY:4:1101:13311:31417	A	23	SINV-GFP	-	22:G>A	1	onlyViral	1
K00201:573:HTMWWBBXY:4:1101:19289:31470	C	25	SINV-GFP	+	-	1	onlyViral	0
K00201:573:HTMWWBBXY:4:1101:27448:31470	T	21	SINV-GFP	-	-	1	onlyViral	0
K00201:573:HTMWWBBXY:4:1101:29082:31488	T	20	SINV-GFP	+	-	1	onlyViral	0
K00201:573:HTMWWBBXY:4:1101:11353:31505	A	27	SINV-GFP	+	26:T>A	1	onlyViral	1
K00201:573:HTMWWBBXY:4:1101:18172:31505	A	26	SINV-GFP	+	-	1	onlyViral	0
K00201:573:HTMWWBBXY:4:1101:20040:31505	A	22	SINV-GFP	+	-	1	onlyViral	0
K00201:573:HTMWWBBXY:4:1101:15382:31523	T	22	SINV-GFP	-	-	1	onlyViral	0
K00201:573:HTMWWBBXY:4:1101:8795:31540	C	24	SINV-GFP	+	-	1	onlyViral	0
K00201:573:HTMWWBBXY:4:1101:2108:31558	A	20	SINV-GFP	+	-	1	onlyViral	0
K00201:573:HTMWWBBXY:4:1101:7547:31558	A	25	SINV-GFP	+	-	1	onlyViral	0
K00201:573:HTMWWBBXY:4:1101:27265:31716	C	26	SINV-GFP	+	-	1	onlyViral	0
K00201:573:HTMWWBBXY:4:1101:18203:31804	C	19	SINV-GFP	+	-	1	onlyViral	0
K00201:573:HTMWWBBXY:4:1101:13687:31822	G	29	SINV-GFP	+	-	1	onlyViral	0
K00201:573:HTMWWBBXY:4:1101:27630:31822	T	20	SINV-GFP	+	-	1	onlyViral	0
K00201:573:HTMWWBBXY:4:1101:21663:31857	C	22	SINV-GFP	+	-	1	onlyViral	0
K00201:573:HTMWWBBXY:4:1101:2696:31875	G	24	SINV-GFP	+	-	1	onlyViral	0
K00201:573:HTMWWBBXY:4:1101:1621:31910	T	20	SINV-GFP	+	-	1	onlyViral	0
K00201:573:HTMWWBBXY:4:1101:28899:31910	C	32	SINV-GFP	+	-	1	onlyViral	0
K00201:573:HTMWWBBXY:4:1101:21947:31962	A	24	SINV-GFP	+	-	1	onlyViral	0
K00201:573:HTMWWBBXY:4:1101:22455:31962	A	22	SINV-GFP	+	-	1	onlyViral	0
K00201:573:HTMWWBBXY:4:1101:26961:31962	A	20	SINV-GFP	+	19:A>G	1	onlyViral	1
K00201:573:HTMWWBBXY:4:1101:16802:31980	A	22	SINV-GFP	+	-	1	onlyViral	0
K00201:573:HTMWWBBXY:4:1101:16173:32050	T	22	SINV-GFP	-	-	1	onlyViral	0
K00201:573:HTMWWBBXY:4:1101:4016:32086	T	22	SINV-GFP	+	-	1	onlyViral	0
K00201:573:HTMWWBBXY:4:1101:24221:32103	A	25	SINV-GFP	+	-	1	onlyViral	0
K00201:573:HTMWWBBXY:4:1101:26504:32121	A	18	SINV-GFP	+	-	1	onlyViral	0
K00201:573:HTMWWBBXY:4:1101:30289:32138	A	22	SINV-GFP	+	-	1	onlyViral	0
K00201:573:HTMWWBBXY:4:1101:13088:32156	C	21	SINV-GFP	+	-	1	onlyViral	0
K00201:573:HTMWWBBXY:4:1101:14732:32156	A	26	SINV-GFP	+	-	1	onlyViral	0
K00201:573:HTMWWBBXY:4:1101:8714:32173	A	22	SINV-GFP	+	-	1	onlyViral	0
K00201:573:HTMWWBBXY:4:1101:31812:32173	T	22	SINV-GFP	+	-	1	onlyViral	0
K00201:573:HTMWWBBXY:4:1101:5325:32209	C	26	SINV-GFP	+	-	1	onlyViral	0
K00201:573:HTMWWBBXY:4:1101:20293:32261	C	20	SINV-GFP	+	19:A>T	1	onlyViral	1
K00201:573:HTMWWBBXY:4:1101:31284:32314	C	21	SINV-GFP	+	-	1	onlyViral	0
K00201:573:HTMWWBBXY:4:1101:14823:32349	A	27	SINV-GFP	+	-	1	onlyViral	0
K00201:573:HTMWWBBXY:4:1101:6471:32367	A	22	SINV-GFP	+	-	1	onlyViral	0
K00201:573:HTMWWBBXY:4:1101:31609:32384	A	21	SINV-GFP	+	-	1	onlyViral	0
K00201:573:HTMWWBBXY:4:1101:8044:32420	A	30	SINV-GFP	+	-	1	onlyViral	0
K00201:573:HTMWWBBXY:4:1101:10409:32472	C	22	SINV-GFP	+	21:A>T	1	onlyViral	1
K00201:573:HTMWWBBXY:4:1101:18548:32472	A	22	SINV-GFP	+	-	1	onlyViral	0
K00201:573:HTMWWBBXY:4:1101:27255:32472	A	25	SINV-GFP	+	-	1	onlyViral	0
K00201:573:HTMWWBBXY:4:1101:11606:32508	A	22	SINV-GFP	+	-	1	onlyViral	0
K00201:573:HTMWWBBXY:4:1101:10105:32543	T	22	SINV-GFP	+	-	1	onlyViral	0
K00201:573:HTMWWBBXY:4:1101:19857:32560	A	26	SINV-GFP	+	-	1	onlyViral	0
K00201:573:HTMWWBBXY:4:1101:8085:32595	C	22	SINV-GFP	-	-	1	onlyViral	0
K00201:573:HTMWWBBXY:4:1101:7608:32613	C	23	SINV-GFP	+	-	1	onlyViral	0
K00201:573:HTMWWBBXY:4:1101:19116:32648	T	21	SINV-GFP	+	-	1	onlyViral	0
K00201:573:HTMWWBBXY:4:1101:26453:32666	T	21	SINV-GFP	+	20:A>T	1	onlyViral	1
K00201:573:HTMWWBBXY:4:1101:16295:32719	C	21	SINV-GFP	+	-	1	onlyViral	0
K00201:573:HTMWWBBXY:4:1101:7618:32736	A	22	SINV-GFP	+	-	1	onlyViral	0
K00201:573:HTMWWBBXY:4:1101:28118:32736	A	22	SINV-GFP	-	-	1	onlyViral	0
K00201:573:HTMWWBBXY:4:1101:4137:32754	A	23	SINV-GFP	+	-	1	onlyViral	0
K00201:573:HTMWWBBXY:4:1101:29833:32754	C	19	SINV-GFP	+	-	1	onlyViral	0
K00201:573:HTMWWBBXY:4:1101:1306:32771	A	23	SINV-GFP	+	22:A>T	1	onlyViral	1
K00201:573:HTMWWBBXY:4:1101:15625:32789	T	21	SINV-GFP	+	1:C>A,20:A>T	1	onlyViral	2
K00201:573:HTMWWBBXY:4:1101:20303:32806	A	21	SINV-GFP	+	-	1	onlyViral	0
K00201:573:HTMWWBBXY:4:1101:17675:32824	C	22	SINV-GFP	+	-	1	onlyViral	0
K00201:573:HTMWWBBXY:4:1101:4980:32842	T	29	SINV-GFP	+	28:A>T	1	onlyViral	1
K00201:573:HTMWWBBXY:4:1101:16336:32894	C	21	SINV-GFP	+	-	1	onlyViral	0
K00201:573:HTMWWBBXY:4:1101:16995:32912	C	25	SINV-GFP	+	22:G>T,24:G>T	1	onlyViral	2
K00201:573:HTMWWBBXY:4:1101:10835:33035	T	21	SINV-GFP	+	20:A>T	1	onlyViral	1
K00201:573:HTMWWBBXY:4:1101:21947:33053	A	22	SINV-GFP	+	-	1	onlyViral	0
K00201:573:HTMWWBBXY:4:1101:25479:33053	T	24	SINV-GFP	+	-	1	onlyViral	0
K00201:573:HTMWWBBXY:4:1101:29214:33053	A	22	SINV-GFP	+	-	1	onlyViral	0
K00201:573:HTMWWBBXY:4:1101:1651:33123	C	23	SINV-GFP	+	-	1	onlyViral	0
K00201:573:HTMWWBBXY:4:1101:5822:33141	T	21	SINV-GFP	+	20:A>T	1	onlyViral	1
K00201:573:HTMWWBBXY:4:1101:2909:33193	A	25	SINV-GFP	+	-	1	onlyViral	0
K00201:573:HTMWWBBXY:4:1101:9648:33193	A	23	SINV-GFP	+	-	1	onlyViral	0
K00201:573:HTMWWBBXY:4:1101:18467:33281	T	28	SINV-GFP	+	-	1	onlyViral	0
K00201:573:HTMWWBBXY:4:1101:29000:33281	A	28	SINV-GFP	+	25:A>T	1	onlyViral	1
K00201:573:HTMWWBBXY:4:1101:15483:33316	T	22	SINV-GFP	+	-	1	onlyViral	0
K00201:573:HTMWWBBXY:4:1101:15879:33334	T	21	SINV-GFP	+	20:A>T	1	onlyViral	1
K00201:573:HTMWWBBXY:4:1101:18761:33334	T	21	SINV-GFP	+	-	1	onlyViral	0
K00201:573:HTMWWBBXY:4:1101:23490:33334	T	20	SINV-GFP	+	-	1	onlyViral	0
K00201:573:HTMWWBBXY:4:1101:25794:33387	A	18	SINV-GFP	+	-	1	onlyViral	0
K00201:573:HTMWWBBXY:4:1101:6989:33404	A	23	SINV-GFP	+	-	1	onlyViral	0
K00201:573:HTMWWBBXY:4:1101:11759:33404	A	21	SINV-GFP	+	20:A>C	1	onlyViral	1
K00201:573:HTMWWBBXY:4:1101:31172:33422	A	21	SINV-GFP	+	11:A>G	1	onlyViral	1
K00201:573:HTMWWBBXY:4:1101:20161:33545	C	27	SINV-GFP	+	-	1	onlyViral	0
K00201:573:HTMWWBBXY:4:1101:29711:33563	T	20	SINV-GFP	+	-	1	onlyViral	0
K00201:573:HTMWWBBXY:4:1101:23257:33598	A	22	SINV-GFP	+	-	1	onlyViral	0
K00201:573:HTMWWBBXY:4:1101:25002:33598	T	22	SINV-GFP	+	-	1	onlyViral	0
K00201:573:HTMWWBBXY:4:1101:8511:33615	T	26	SINV-GFP	+	-	1	onlyViral	0
K00201:573:HTMWWBBXY:4:1101:11576:33615	T	21	SINV-GFP	-	-	1	onlyViral	0
K00201:573:HTMWWBBXY:4:1101:5386:33651	T	22	SINV-GFP	+	21:G>C	1	onlyViral	1
K00201:573:HTMWWBBXY:4:1101:25073:33651	T	31	SINV-GFP	+	30:C>T	1	onlyViral	1
K00201:573:HTMWWBBXY:4:1101:7963:33721	A	22	SINV-GFP	+	-	1	onlyViral	0
K00201:573:HTMWWBBXY:4:1101:10318:33721	T	24	SINV-GFP	+	23:A>T	1	onlyViral	1
K00201:573:HTMWWBBXY:4:1101:25357:33721	T	21	SINV-GFP	+	-	1	onlyViral	0
K00201:573:HTMWWBBXY:4:1101:8887:33738	C	22	SINV-GFP	+	-	1	onlyViral	0
K00201:573:HTMWWBBXY:4:1101:9902:33738	A	24	SINV-GFP	+	-	1	onlyViral	0
K00201:573:HTMWWBBXY:4:1101:25794:33809	A	24	SINV-GFP	+	-	1	onlyViral	0
K00201:573:HTMWWBBXY:4:1101:7872:33844	A	22	SINV-GFP	+	-	1	onlyViral	0
K00201:573:HTMWWBBXY:4:1101:24586:33967	A	24	SINV-GFP	+	23:A>T	1	onlyViral	1
K00201:573:HTMWWBBXY:4:1101:21318:34002	T	21	SINV-GFP	+	-	1	onlyViral	0
K00201:573:HTMWWBBXY:4:1101:12073:34090	A	22	SINV-GFP	+	-	1	onlyViral	0
K00201:573:HTMWWBBXY:4:1101:27864:34125	T	21	SINV-GFP	+	-	1	onlyViral	0
K00201:573:HTMWWBBXY:4:1101:9587:34143	T	21	SINV-GFP	+	-	1	onlyViral	0
K00201:573:HTMWWBBXY:4:1101:18436:34178	T	22	SINV-GFP	-	-	1	onlyViral	0
K00201:573:HTMWWBBXY:4:1101:7527:34231	T	22	SINV-GFP	+	21:A>T	1	onlyViral	1
K00201:573:HTMWWBBXY:4:1101:18507:34231	C	28	SINV-GFP	+	27:A>T	1	onlyViral	1
K00201:573:HTMWWBBXY:4:1101:30614:34248	A	31	SINV-GFP	+	30:G>T	1	onlyViral	1
K00201:573:HTMWWBBXY:4:1101:23764:34266	T	20	SINV-GFP	+	-	1	onlyViral	0
K00201:573:HTMWWBBXY:4:1101:6806:34354	T	21	SINV-GFP	+	-	1	onlyViral	0
K00201:573:HTMWWBBXY:4:1101:26108:34354	T	22	SINV-GFP	+	21:A>G	1	onlyViral	1
K00201:573:HTMWWBBXY:4:1101:27468:34354	T	20	SINV-GFP	+	-	1	onlyViral	0
K00201:573:HTMWWBBXY:4:1101:25307:34371	T	21	SINV-GFP	+	-	1	onlyViral	0
K00201:573:HTMWWBBXY:4:1101:19187:34389	G	21	SINV-GFP	+	-	1	onlyViral	0
K00201:573:HTMWWBBXY:4:1101:5832:34424	A	21	SINV-GFP	-	20:A>T	1	onlyViral	1
K00201:573:HTMWWBBXY:4:1101:23835:34459	T	21	SINV-GFP	+	-	1	onlyViral	0
K00201:573:HTMWWBBXY:4:1101:21897:34547	A	22	SINV-GFP	+	-	1	onlyViral	0
K00201:573:HTMWWBBXY:4:1101:6837:34582	T	28	SINV-GFP	+	-	1	onlyViral	0
K00201:573:HTMWWBBXY:4:1101:21471:34618	A	22	SINV-GFP	+	-	1	onlyViral	0
K00201:573:HTMWWBBXY:4:1101:31609:34670	A	32	SINV-GFP	+	30:A>T,31:A>T	1	onlyViral	2
K00201:573:HTMWWBBXY:4:1101:14641:34706	A	23	SINV-GFP	+	-	1	onlyViral	0
K00201:573:HTMWWBBXY:4:1101:22597:34706	C	25	SINV-GFP	+	-	1	onlyViral	0
K00201:573:HTMWWBBXY:4:1101:25885:34706	T	25	SINV-GFP	+	-	1	onlyViral	0
K00201:573:HTMWWBBXY:4:1101:31264:34776	A	22	SINV-GFP	+	-	1	onlyViral	0
K00201:573:HTMWWBBXY:4:1101:5934:34846	T	22	SINV-GFP	+	-	1	onlyViral	0
K00201:573:HTMWWBBXY:4:1101:18365:34899	A	23	SINV-GFP	+	-	1	onlyViral	0
K00201:573:HTMWWBBXY:4:1101:24586:34952	A	23	SINV-GFP	+	-	1	onlyViral	0
K00201:573:HTMWWBBXY:4:1101:10125:35004	C	28	SINV-GFP	+	-	1	onlyViral	0
K00201:573:HTMWWBBXY:4:1101:5162:35022	T	30	SINV-GFP	+	-	1	onlyViral	0
K00201:573:HTMWWBBXY:4:1101:27052:35075	T	22	SINV-GFP	-	-	1	onlyViral	0
K00201:573:HTMWWBBXY:4:1101:29985:35092	C	23	SINV-GFP	+	-	1	onlyViral	0
K00201:573:HTMWWBBXY:4:1101:11708:35110	T	21	SINV-GFP	+	-	1	onlyViral	0
K00201:573:HTMWWBBXY:4:1101:12154:35145	T	20	SINV-GFP	+	-	1	onlyViral	0
K00201:573:HTMWWBBXY:4:1101:14072:35163	A	22	SINV-GFP	+	-	1	onlyViral	0
K00201:573:HTMWWBBXY:4:1101:30533:35163	A	22	SINV-GFP	+	-	1	onlyViral	0
K00201:573:HTMWWBBXY:4:1101:7527:35180	A	22	SINV-GFP	+	-	1	onlyViral	0
K00201:573:HTMWWBBXY:4:1101:18720:35198	T	23	SINV-GFP	+	-	1	onlyViral	0
K00201:573:HTMWWBBXY:4:1101:28107:35215	T	21	SINV-GFP	+	20:A>G	1	onlyViral	1
K00201:573:HTMWWBBXY:4:1101:24901:35251	A	26	SINV-GFP	+	25:G>T	1	onlyViral	1
K00201:573:HTMWWBBXY:4:1101:30431:35268	C	23	SINV-GFP	+	-	1	onlyViral	0
K00201:573:HTMWWBBXY:4:1101:20456:35286	A	20	SINV-GFP	+	-	1	onlyViral	0
K00201:573:HTMWWBBXY:4:1101:30249:35303	A	23	SINV-GFP	+	-	1	onlyViral	0
K00201:573:HTMWWBBXY:4:1101:7263:35321	A	23	SINV-GFP	+	-	1	onlyViral	0
K00201:573:HTMWWBBXY:4:1101:6370:35356	A	22	SINV-GFP	+	-	1	onlyViral	0
K00201:573:HTMWWBBXY:4:1101:29721:35409	A	20	SINV-GFP	+	-	1	onlyViral	0
K00201:573:HTMWWBBXY:4:1101:27356:35426	A	22	SINV-GFP	+	-	1	onlyViral	0
K00201:573:HTMWWBBXY:4:1101:25824:35444	A	21	SINV-GFP	-	-	1	onlyViral	0
K00201:573:HTMWWBBXY:4:1101:25905:35444	T	20	SINV-GFP	+	-	1	onlyViral	0
K00201:573:HTMWWBBXY:4:1101:1519:35497	T	29	SINV-GFP	+	25:A>T	1	onlyViral	1
K00201:573:HTMWWBBXY:4:1101:22019:35567	C	20	SINV-GFP	+	-	1	onlyViral	0
K00201:573:HTMWWBBXY:4:1101:29924:35620	A	31	SINV-GFP	+	-	1	onlyViral	0
K00201:573:HTMWWBBXY:4:1101:6441:35655	T	26	SINV-GFP	+	-	1	onlyViral	0
K00201:573:HTMWWBBXY:4:1101:19938:35655	C	22	SINV-GFP	+	-	1	onlyViral	0
K00201:573:HTMWWBBXY:4:1101:11018:35673	T	21	SINV-GFP	-	-	1	onlyViral	0
K00201:573:HTMWWBBXY:4:1101:11383:35673	T	24	SINV-GFP	+	-	1	onlyViral	0
K00201:573:HTMWWBBXY:4:1101:25398:35690	C	22	SINV-GFP	-	-	1	onlyViral	0
K00201:573:HTMWWBBXY:4:1101:23165:35725	A	26	SINV-GFP	+	-	1	onlyViral	0
K00201:573:HTMWWBBXY:4:1101:5538:35743	C	22	SINV-GFP	-	-	1	onlyViral	0
K00201:573:HTMWWBBXY:4:1101:16072:35743	A	27	SINV-GFP	+	-	1	onlyViral	0
K00201:573:HTMWWBBXY:4:1101:25753:35778	T	27	SINV-GFP	+	-	1	onlyViral	0
K00201:573:HTMWWBBXY:4:1101:1306:35796	T	21	SINV-GFP	-	-	1	onlyViral	0
K00201:573:HTMWWBBXY:4:1101:15960:35796	A	28	SINV-GFP	+	-	1	onlyViral	0
K00201:573:HTMWWBBXY:4:1101:26504:35813	C	26	SINV-GFP	+	-	1	onlyViral	0
K00201:573:HTMWWBBXY:4:1101:3173:35831	G	25	SINV-GFP	+	-	1	onlyViral	0
K00201:573:HTMWWBBXY:4:1101:28747:35831	T	31	SINV-GFP	+	30:C>T	1	onlyViral	1
K00201:573:HTMWWBBXY:4:1101:9414:35848	T	22	SINV-GFP	-	-	1	onlyViral	0
K00201:573:HTMWWBBXY:4:1101:24282:35901	A	22	SINV-GFP	-	-	1	onlyViral	0
K00201:573:HTMWWBBXY:4:1101:14631:35954	A	23	SINV-GFP	-	19:T>C	1	onlyViral	1
K00201:573:HTMWWBBXY:4:1101:23906:35954	C	22	SINV-GFP	+	21:G>C	1	onlyViral	1
K00201:573:HTMWWBBXY:4:1101:5589:35972	A	32	SINV-GFP	+	-	1	onlyViral	0
K00201:573:HTMWWBBXY:4:1101:1884:35989	T	20	SINV-GFP	+	-	1	onlyViral	0
K00201:573:HTMWWBBXY:4:1101:19289:36077	A	19	SINV-GFP	+	-	1	onlyViral	0
K00201:573:HTMWWBBXY:4:1101:9749:36112	T	21	SINV-GFP	+	-	1	onlyViral	0
K00201:573:HTMWWBBXY:4:1101:20537:36165	T	21	SINV-GFP	-	-	1	onlyViral	0
K00201:573:HTMWWBBXY:4:1101:23378:36165	T	21	SINV-GFP	+	-	1	onlyViral	0
K00201:573:HTMWWBBXY:4:1101:18700:36183	A	21	SINV-GFP	+	-	1	onlyViral	0
K00201:573:HTMWWBBXY:4:1101:19816:36183	T	21	SINV-GFP	+	-	1	onlyViral	0
K00201:573:HTMWWBBXY:4:1101:26981:36183	A	26	SINV-GFP	+	25:G>T	1	onlyViral	1
K00201:573:HTMWWBBXY:4:1101:27367:36183	T	20	SINV-GFP	+	-	1	onlyViral	0
K00201:573:HTMWWBBXY:4:1101:30655:36183	T	21	SINV-GFP	+	-	1	onlyViral	0
K00201:573:HTMWWBBXY:4:1101:15605:36200	A	24	SINV-GFP	+	-	1	onlyViral	0
K00201:573:HTMWWBBXY:4:1101:6299:36218	C	26	SINV-GFP	+	-	1	onlyViral	0
K00201:573:HTMWWBBXY:4:1101:8948:36235	T	21	SINV-GFP	+	20:A>T	1	onlyViral	1
K00201:573:HTMWWBBXY:4:1101:27499:36235	A	29	SINV-GFP	+	28:A>T	1	onlyViral	1
K00201:573:HTMWWBBXY:4:1101:30269:36288	T	22	SINV-GFP	-	-	1	onlyViral	0
K00201:573:HTMWWBBXY:4:1101:28899:36306	A	23	SINV-GFP	+	-	1	onlyViral	0
K00201:573:HTMWWBBXY:4:1101:6593:36341	T	21	SINV-GFP	-	-	1	onlyViral	0
K00201:573:HTMWWBBXY:4:1101:10571:36341	A	24	SINV-GFP	+	-	1	onlyViral	0
K00201:573:HTMWWBBXY:4:1101:18375:36358	A	27	SINV-GFP	+	-	1	onlyViral	0
K00201:573:HTMWWBBXY:4:1101:29305:36376	A	21	SINV-GFP	+	-	1	onlyViral	0
K00201:573:HTMWWBBXY:4:1101:31365:36464	T	30	SINV-GFP	+	-	1	onlyViral	0
K00201:573:HTMWWBBXY:4:1101:24809:36534	A	26	SINV-GFP	+	-	1	onlyViral	0
K00201:573:HTMWWBBXY:4:1101:31152:36552	T	21	SINV-GFP	+	-	1	onlyViral	0
K00201:573:HTMWWBBXY:4:1101:19309:36605	T	26	SINV-GFP	+	-	1	onlyViral	0
K00201:573:HTMWWBBXY:4:1101:25723:36605	T	22	SINV-GFP	+	-	1	onlyViral	0
K00201:573:HTMWWBBXY:4:1101:9171:36657	T	29	SINV-GFP	+	28:A>T	1	onlyViral	1
K00201:573:HTMWWBBXY:4:1101:25631:36657	A	22	SINV-GFP	+	-	1	onlyViral	0
K00201:573:HTMWWBBXY:4:1101:24505:36675	A	20	SINV-GFP	+	-	1	onlyViral	0
K00201:573:HTMWWBBXY:4:1101:20435:36692	A	22	SINV-GFP	+	-	1	onlyViral	0
K00201:573:HTMWWBBXY:4:1101:28899:36692	A	25	SINV-GFP	+	-	1	onlyViral	0
K00201:573:HTMWWBBXY:4:1101:6218:36710	T	20	SINV-GFP	+	-	1	onlyViral	0
K00201:573:HTMWWBBXY:4:1101:24403:36710	T	21	SINV-GFP	+	20:A>T	1	onlyViral	1
K00201:573:HTMWWBBXY:4:1101:11018:36728	A	22	SINV-GFP	+	21:T>G	1	onlyViral	1
K00201:573:HTMWWBBXY:4:1101:19076:36763	T	22	SINV-GFP	+	10:A>G	1	onlyViral	1
K00201:573:HTMWWBBXY:4:1101:7009:36780	A	23	SINV-GFP	+	-	1	onlyViral	0
K00201:573:HTMWWBBXY:4:1101:24322:36780	T	23	SINV-GFP	+	22:C>T	1	onlyViral	1
K00201:573:HTMWWBBXY:4:1101:16478:36798	A	22	SINV-GFP	+	-	1	onlyViral	0
K00201:573:HTMWWBBXY:4:1101:9962:36833	G	21	SINV-GFP	+	-	1	onlyViral	0
K00201:573:HTMWWBBXY:4:1101:20598:36833	C	20	SINV-GFP	+	-	1	onlyViral	0
K00201:573:HTMWWBBXY:4:1101:28838:36833	A	22	SINV-GFP	+	-	1	onlyViral	0
K00201:573:HTMWWBBXY:4:1101:25936:36868	C	21	SINV-GFP	+	-	1	onlyViral	0
K00201:573:HTMWWBBXY:4:1101:6482:36886	G	21	SINV-GFP	+	-	1	onlyViral	0
K00201:573:HTMWWBBXY:4:1101:9902:36903	T	21	SINV-GFP	+	20:A>T	1	onlyViral	1
K00201:573:HTMWWBBXY:4:1101:20801:36903	C	22	SINV-GFP	-	-	1	onlyViral	0
K00201:573:HTMWWBBXY:4:1101:11698:36921	A	22	SINV-GFP	+	-	1	onlyViral	0
K00201:573:HTMWWBBXY:4:1101:29041:36974	T	22	SINV-GFP	-	-	1	onlyViral	0
K00201:573:HTMWWBBXY:4:1101:16041:36991	A	24	SINV-GFP	+	-	1	onlyViral	0
K00201:573:HTMWWBBXY:4:1101:19106:36991	T	21	SINV-GFP	-	20:A>G	1	onlyViral	1
K00201:573:HTMWWBBXY:4:1101:20446:36991	A	21	SINV-GFP	+	20:T>C	1	onlyViral	1
K00201:573:HTMWWBBXY:4:1101:21501:36991	C	19	SINV-GFP	+	-	1	onlyViral	0
K00201:573:HTMWWBBXY:4:1101:13311:37044	T	22	SINV-GFP	-	-	1	onlyViral	0
K00201:573:HTMWWBBXY:4:1101:15341:37044	T	23	SINV-GFP	+	-	1	onlyViral	0
K00201:573:HTMWWBBXY:4:1101:17827:37062	C	22	SINV-GFP	+	-	1	onlyViral	0
K00201:573:HTMWWBBXY:4:1101:19350:37062	T	22	SINV-GFP	+	-	1	onlyViral	0
K00201:573:HTMWWBBXY:4:1101:13190:37114	T	21	SINV-GFP	+	-	1	onlyViral	0
K00201:573:HTMWWBBXY:4:1101:15686:37114	T	21	SINV-GFP	+	-	1	onlyViral	0
K00201:573:HTMWWBBXY:4:1101:10500:37132	A	26	SINV-GFP	+	-	1	onlyViral	0
K00201:573:HTMWWBBXY:4:1101:29335:37132	A	21	SINV-GFP	+	20:A>T	1	onlyViral	1
K00201:573:HTMWWBBXY:4:1101:1326:37202	C	26	SINV-GFP	+	-	1	onlyViral	0
K00201:573:HTMWWBBXY:4:1101:17360:37238	T	21	SINV-GFP	+	-	1	onlyViral	0
K00201:573:HTMWWBBXY:4:1101:23997:37238	A	25	SINV-GFP	+	-	1	onlyViral	0
K00201:573:HTMWWBBXY:4:1101:7466:37255	A	22	SINV-GFP	+	-	1	onlyViral	0
K00201:573:HTMWWBBXY:4:1101:15503:37396	A	22	SINV-GFP	+	-	1	onlyViral	0
K00201:573:HTMWWBBXY:4:1101:10176:37413	C	20	SINV-GFP	+	-	1	onlyViral	0
K00201:573:HTMWWBBXY:4:1101:11931:37466	C	23	SINV-GFP	-	-	1	onlyViral	0
K00201:573:HTMWWBBXY:4:1101:24566:37484	T	22	SINV-GFP	+	-	1	onlyViral	0
K00201:573:HTMWWBBXY:4:1101:13119:37519	C	23	SINV-GFP	-	-	1	onlyViral	0
K00201:573:HTMWWBBXY:4:1101:31639:37537	A	24	SINV-GFP	+	-	1	onlyViral	0
K00201:573:HTMWWBBXY:4:1101:8197:37572	T	20	SINV-GFP	+	-	1	onlyViral	0
K00201:573:HTMWWBBXY:4:1101:8532:37589	A	21	SINV-GFP	+	-	1	onlyViral	0
K00201:573:HTMWWBBXY:4:1101:20567:37589	A	25	SINV-GFP	+	-	1	onlyViral	0
K00201:573:HTMWWBBXY:4:1101:29721:37624	C	19	SINV-GFP	+	-	1	onlyViral	0
K00201:573:HTMWWBBXY:4:1101:15554:37765	G	22	SINV-GFP	+	-	1	onlyViral	0
K00201:573:HTMWWBBXY:4:1101:17198:37765	C	20	SINV-GFP	+	-	1	onlyViral	0
K00201:573:HTMWWBBXY:4:1101:17543:37765	G	24	SINV-GFP	+	-	1	onlyViral	0
K00201:573:HTMWWBBXY:4:1101:9252:37818	A	21	SINV-GFP	+	-	1	onlyViral	0
K00201:573:HTMWWBBXY:4:1101:4574:37835	A	22	SINV-GFP	+	-	1	onlyViral	0
K00201:573:HTMWWBBXY:4:1101:28757:37853	T	21	SINV-GFP	+	-	1	onlyViral	0
K00201:573:HTMWWBBXY:4:1101:25743:37871	T	22	SINV-GFP	+	-	1	onlyViral	0
K00201:573:HTMWWBBXY:4:1101:7446:37888	T	22	SINV-GFP	+	-	1	onlyViral	0
K00201:573:HTMWWBBXY:4:1101:26027:37906	G	21	SINV-GFP	+	-	1	onlyViral	0
K00201:573:HTMWWBBXY:4:1101:1610:37976	A	23	SINV-GFP	+	-	1	onlyViral	0
K00201:573:HTMWWBBXY:4:1101:3011:38011	A	25	SINV-GFP	+	-	1	onlyViral	0
K00201:573:HTMWWBBXY:4:1101:21024:38029	T	21	SINV-GFP	+	20:A>T	1	onlyViral	1
K00201:573:HTMWWBBXY:4:1101:19289:38046	A	21	SINV-GFP	+	-	1	onlyViral	0
K00201:573:HTMWWBBXY:4:1101:24992:38082	T	21	SINV-GFP	+	20:A>C	1	onlyViral	1
K00201:573:HTMWWBBXY:4:1101:23774:38152	A	26	SINV-GFP	+	-	1	onlyViral	0
K00201:573:HTMWWBBXY:4:1101:18710:38170	A	26	SINV-GFP	+	-	1	onlyViral	0
K00201:573:HTMWWBBXY:4:1101:6685:38187	A	21	SINV-GFP	+	-	1	onlyViral	0
K00201:573:HTMWWBBXY:4:1101:18122:38205	A	22	SINV-GFP	+	-	1	onlyViral	0
K00201:573:HTMWWBBXY:4:1101:20385:38222	A	22	SINV-GFP	+	-	1	onlyViral	0
K00201:573:HTMWWBBXY:4:1101:20040:38257	A	23	SINV-GFP	-	22:G>A	1	onlyViral	1
K00201:573:HTMWWBBXY:4:1101:16072:38275	T	21	SINV-GFP	+	-	1	onlyViral	0
K00201:573:HTMWWBBXY:4:1101:20557:38275	C	20	SINV-GFP	+	-	1	onlyViral	0
K00201:573:HTMWWBBXY:4:1101:26534:38293	G	23	SINV-GFP	+	22:C>A	1	onlyViral	1
K00201:573:HTMWWBBXY:4:1101:6197:38328	C	22	SINV-GFP	+	-	1	onlyViral	0
K00201:573:HTMWWBBXY:4:1101:25175:38328	A	22	SINV-GFP	+	-	1	onlyViral	0
K00201:573:HTMWWBBXY:4:1101:25256:38363	G	21	SINV-GFP	+	-	1	onlyViral	0
K00201:573:HTMWWBBXY:4:1101:15240:38381	C	24	SINV-GFP	+	-	1	onlyViral	0
K00201:573:HTMWWBBXY:4:1101:27519:38381	A	22	SINV-GFP	+	-	1	onlyViral	0
K00201:573:HTMWWBBXY:4:1101:8633:38398	T	21	SINV-GFP	+	-	1	onlyViral	0
K00201:573:HTMWWBBXY:4:1101:30391:38398	T	22	SINV-GFP	+	-	1	onlyViral	0
K00201:573:HTMWWBBXY:4:1101:19786:38416	A	22	SINV-GFP	+	-	1	onlyViral	0
K00201:573:HTMWWBBXY:4:1101:6096:38504	A	22	SINV-GFP	+	-	1	onlyViral	0
K00201:573:HTMWWBBXY:4:1101:23470:38539	C	25	SINV-GFP	+	-	1	onlyViral	0
K00201:573:HTMWWBBXY:4:1101:28422:38539	G	30	SINV-GFP	+	-	1	onlyViral	0
K00201:573:HTMWWBBXY:4:1101:28798:38556	C	22	SINV-GFP	-	-	1	onlyViral	0
K00201:573:HTMWWBBXY:4:1101:19147:38574	A	25	SINV-GFP	+	-	1	onlyViral	0
K00201:573:HTMWWBBXY:4:1101:24809:38609	T	21	SINV-GFP	+	-	1	onlyViral	0
K00201:573:HTMWWBBXY:4:1101:13656:38627	A	27	SINV-GFP	+	-	1	onlyViral	0
K00201:573:HTMWWBBXY:4:1101:22323:38662	A	24	SINV-GFP	+	-	1	onlyViral	0
K00201:573:HTMWWBBXY:4:1101:27499:38662	T	22	SINV-GFP	-	-	1	onlyViral	0
K00201:573:HTMWWBBXY:4:1101:26098:38732	A	22	SINV-GFP	+	-	1	onlyViral	0
K00201:573:HTMWWBBXY:4:1101:29143:38732	A	25	SINV-GFP	+	-	1	onlyViral	0
K00201:573:HTMWWBBXY:4:1101:19207:38785	T	28	SINV-GFP	+	-	1	onlyViral	0
K00201:573:HTMWWBBXY:4:1101:7253:38820	A	23	SINV-GFP	+	-	1	onlyViral	0
K00201:573:HTMWWBBXY:4:1101:4127:38855	C	24	SINV-GFP	+	-	1	onlyViral	0
K00201:573:HTMWWBBXY:4:1101:22749:38873	A	24	SINV-GFP	+	23:A>T	1	onlyViral	1
K00201:573:HTMWWBBXY:4:1101:26088:38890	G	27	SINV-GFP	+	-	1	onlyViral	0
K00201:573:HTMWWBBXY:4:1101:15250:38926	A	27	SINV-GFP	+	26:T>G	1	onlyViral	1
K00201:573:HTMWWBBXY:4:1101:2635:38943	C	20	SINV-GFP	+	-	1	onlyViral	0
K00201:573:HTMWWBBXY:4:1101:7973:38943	T	28	SINV-GFP	+	-	1	onlyViral	0
K00201:573:HTMWWBBXY:4:1101:27549:38996	A	23	SINV-GFP	+	-	1	onlyViral	0
K00201:573:HTMWWBBXY:4:1101:8197:39014	A	23	SINV-GFP	+	-	1	onlyViral	0
K00201:573:HTMWWBBXY:4:1101:18964:39031	G	25	SINV-GFP	+	-	1	onlyViral	0
K00201:573:HTMWWBBXY:4:1101:31101:39031	T	23	SINV-GFP	+	-	1	onlyViral	0
K00201:573:HTMWWBBXY:4:1101:28990:39066	A	22	SINV-GFP	+	-	1	onlyViral	0
K00201:573:HTMWWBBXY:4:1101:12916:39101	A	22	SINV-GFP	+	-	1	onlyViral	0
K00201:573:HTMWWBBXY:4:1101:22597:39101	T	20	SINV-GFP	+	-	1	onlyViral	0
K00201:573:HTMWWBBXY:4:1101:19268:39137	A	26	SINV-GFP	+	-	1	onlyViral	0
K00201:573:HTMWWBBXY:4:1101:24200:39137	C	20	SINV-GFP	+	-	1	onlyViral	0
K00201:573:HTMWWBBXY:4:1101:24535:39154	T	26	SINV-GFP	+	-	1	onlyViral	0
K00201:573:HTMWWBBXY:4:1101:31538:39154	A	22	SINV-GFP	+	-	1	onlyViral	0
K00201:573:HTMWWBBXY:4:1101:26108:39172	A	21	SINV-GFP	+	-	1	onlyViral	0
K00201:573:HTMWWBBXY:4:1101:14164:39189	C	20	SINV-GFP	+	18:A>T	1	onlyViral	1
K00201:573:HTMWWBBXY:4:1101:15402:39189	A	22	SINV-GFP	+	-	1	onlyViral	0
K00201:573:HTMWWBBXY:4:1101:4736:39207	A	22	SINV-GFP	+	-	1	onlyViral	0
K00201:573:HTMWWBBXY:4:1101:5203:39242	T	25	SINV-GFP	+	-	1	onlyViral	0
K00201:573:HTMWWBBXY:4:1101:5670:39312	T	21	SINV-GFP	+	-	1	onlyViral	0
K00201:573:HTMWWBBXY:4:1101:21004:39330	A	26	SINV-GFP	+	-	1	onlyViral	0
K00201:573:HTMWWBBXY:4:1101:20040:39348	A	21	SINV-GFP	+	-	1	onlyViral	0
K00201:573:HTMWWBBXY:4:1101:3802:39383	T	24	SINV-GFP	+	-	1	onlyViral	0
K00201:573:HTMWWBBXY:4:1101:26169:39453	A	22	SINV-GFP	+	-	1	onlyViral	0
K00201:573:HTMWWBBXY:4:1101:3386:39471	A	25	SINV-GFP	+	24:C>T	1	onlyViral	1
K00201:573:HTMWWBBXY:4:1101:16234:39471	A	19	SINV-GFP	+	-	1	onlyViral	0
K00201:573:HTMWWBBXY:4:1101:1844:39506	C	21	SINV-GFP	+	-	1	onlyViral	0
K00201:573:HTMWWBBXY:4:1101:30015:39506	T	20	SINV-GFP	+	-	1	onlyViral	0
K00201:573:HTMWWBBXY:4:1101:31162:39559	T	21	SINV-GFP	+	-	1	onlyViral	0
K00201:573:HTMWWBBXY:4:1101:8450:39629	T	31	SINV-GFP	+	-	1	onlyViral	0
K00201:573:HTMWWBBXY:4:1101:30289:39664	T	26	SINV-GFP	+	-	1	onlyViral	0
K00201:573:HTMWWBBXY:4:1101:5964:39682	T	22	SINV-GFP	-	14:T>C	1	onlyViral	1
K00201:573:HTMWWBBXY:4:1101:7040:39682	A	22	SINV-GFP	+	-	1	onlyViral	0
K00201:573:HTMWWBBXY:4:1101:16721:39717	A	30	SINV-GFP	+	-	1	onlyViral	0
K00201:573:HTMWWBBXY:4:1101:17147:39717	A	22	SINV-GFP	+	-	1	onlyViral	0
K00201:573:HTMWWBBXY:4:1101:15097:39752	T	21	SINV-GFP	+	-	1	onlyViral	0
K00201:573:HTMWWBBXY:4:1101:16975:39805	T	21	SINV-GFP	+	-	1	onlyViral	0
K00201:573:HTMWWBBXY:4:1101:26443:39822	C	25	SINV-GFP	+	-	1	onlyViral	0
K00201:573:HTMWWBBXY:4:1101:28087:39822	T	21	SINV-GFP	-	-	1	onlyViral	0
K00201:573:HTMWWBBXY:4:1101:13687:39910	T	22	SINV-GFP	-	-	1	onlyViral	0
K00201:573:HTMWWBBXY:4:1101:7557:39945	G	22	SINV-GFP	+	-	1	onlyViral	0
K00201:573:HTMWWBBXY:4:1101:21704:39945	T	22	SINV-GFP	+	-	1	onlyViral	0
K00201:573:HTMWWBBXY:4:1101:7912:39998	C	22	SINV-GFP	-	21:A>G	1	onlyViral	1
K00201:573:HTMWWBBXY:4:1101:14519:40016	A	23	SINV-GFP	+	-	1	onlyViral	0
K00201:573:HTMWWBBXY:4:1101:20466:40121	T	23	SINV-GFP	-	21:T>G,22:A>G	1	onlyViral	2
K00201:573:HTMWWBBXY:4:1101:20090:40139	T	22	SINV-GFP	-	-	1	onlyViral	0
K00201:573:HTMWWBBXY:4:1101:4472:40156	T	20	SINV-GFP	+	-	1	onlyViral	0
K00201:573:HTMWWBBXY:4:1101:13352:40174	C	25	SINV-GFP	+	-	1	onlyViral	0
K00201:573:HTMWWBBXY:4:1101:8937:40227	T	21	SINV-GFP	+	-	1	onlyViral	0
K00201:573:HTMWWBBXY:4:1101:13981:40244	A	25	SINV-GFP	+	-	1	onlyViral	0
K00201:573:HTMWWBBXY:4:1101:6309:40280	T	21	SINV-GFP	+	-	1	onlyViral	0
K00201:573:HTMWWBBXY:4:1101:11464:40280	C	21	SINV-GFP	+	-	1	onlyViral	0
K00201:573:HTMWWBBXY:4:1101:30705:40280	T	27	SINV-GFP	+	26:C>A	1	onlyViral	1
K00201:573:HTMWWBBXY:4:1101:24089:40315	C	24	SINV-GFP	+	-	1	onlyViral	0
K00201:573:HTMWWBBXY:4:1101:4391:40332	T	20	SINV-GFP	+	-	1	onlyViral	0
K00201:573:HTMWWBBXY:4:1101:5934:40332	A	23	SINV-GFP	+	-	1	onlyViral	0
K00201:573:HTMWWBBXY:4:1101:1489:40367	T	22	SINV-GFP	+	-	1	onlyViral	0
K00201:573:HTMWWBBXY:4:1101:13514:40385	A	21	SINV-GFP	-	6:T>C,13:T>C	1	onlyViral	2
K00201:573:HTMWWBBXY:4:1101:12510:40403	A	31	SINV-GFP	+	-	1	onlyViral	0
K00201:573:HTMWWBBXY:4:1101:20608:40403	T	20	SINV-GFP	+	-	1	onlyViral	0
K00201:573:HTMWWBBXY:4:1101:15331:40438	T	21	SINV-GFP	+	-	1	onlyViral	0
K00201:573:HTMWWBBXY:4:1101:19096:40455	A	24	SINV-GFP	+	-	1	onlyViral	0
K00201:573:HTMWWBBXY:4:1101:11485:40491	T	20	SINV-GFP	+	-	1	onlyViral	0
K00201:573:HTMWWBBXY:4:1101:16681:40561	A	22	SINV-GFP	+	-	1	onlyViral	0
K00201:573:HTMWWBBXY:4:1101:12378:40631	C	22	SINV-GFP	+	21:A>T	1	onlyViral	1
K00201:573:HTMWWBBXY:4:1101:28229:40631	T	21	SINV-GFP	+	-	1	onlyViral	0
K00201:573:HTMWWBBXY:4:1101:30847:40631	T	22	SINV-GFP	+	-	1	onlyViral	0
K00201:573:HTMWWBBXY:4:1101:3234:40649	C	29	SINV-GFP	+	-	1	onlyViral	0
K00201:573:HTMWWBBXY:4:1101:22881:40684	A	23	SINV-GFP	+	-	1	onlyViral	0
K00201:573:HTMWWBBXY:4:1101:13352:40702	C	26	SINV-GFP	+	-	1	onlyViral	0
K00201:573:HTMWWBBXY:4:1101:23460:40702	A	22	SINV-GFP	+	-	1	onlyViral	0
K00201:573:HTMWWBBXY:4:1101:2199:40719	C	22	SINV-GFP	+	-	1	onlyViral	0
K00201:573:HTMWWBBXY:4:1101:19278:40737	A	25	SINV-GFP	+	-	1	onlyViral	0
K00201:573:HTMWWBBXY:4:1101:23602:40807	T	23	SINV-GFP	+	-	1	onlyViral	0
K00201:573:HTMWWBBXY:4:1101:15503:40842	T	21	SINV-GFP	+	-	1	onlyViral	0
K00201:573:HTMWWBBXY:4:1101:28341:40860	A	24	SINV-GFP	+	-	1	onlyViral	0
K00201:573:HTMWWBBXY:4:1101:22221:40877	A	21	SINV-GFP	+	-	1	onlyViral	0
K00201:573:HTMWWBBXY:4:1101:1052:40913	N	21	SINV-GFP	+	0:A>N	1	onlyViral	1
K00201:573:HTMWWBBXY:4:1101:28584:41000	A	22	SINV-GFP	+	-	1	onlyViral	0
K00201:573:HTMWWBBXY:4:1101:9394:41018	T	31	SINV-GFP	+	30:C>T	1	onlyViral	1
K00201:573:HTMWWBBXY:4:1101:3112:41036	T	19	SINV-GFP	+	-	1	onlyViral	0
K00201:573:HTMWWBBXY:4:1101:9414:41088	T	22	SINV-GFP	+	21:G>C	1	onlyViral	1
K00201:573:HTMWWBBXY:4:1101:6624:41106	C	21	SINV-GFP	-	20:A>G	1	onlyViral	1
K00201:573:HTMWWBBXY:4:1101:12489:41106	T	22	SINV-GFP	+	20:T>C,21:T>C	1	onlyViral	2
K00201:573:HTMWWBBXY:4:1101:16528:41106	A	29	SINV-GFP	+	-	1	onlyViral	0
K00201:573:HTMWWBBXY:4:1101:25256:41106	T	23	SINV-GFP	+	-	1	onlyViral	0
K00201:573:HTMWWBBXY:4:1101:1357:41159	A	20	SINV-GFP	+	-	1	onlyViral	0
K00201:573:HTMWWBBXY:4:1101:16762:41194	A	21	SINV-GFP	+	-	1	onlyViral	0
K00201:573:HTMWWBBXY:4:1101:2970:41211	G	25	SINV-GFP	+	-	1	onlyViral	0
K00201:573:HTMWWBBXY:4:1101:4645:41229	A	22	SINV-GFP	+	-	1	onlyViral	0
K00201:573:HTMWWBBXY:4:1101:21186:41229	G	26	SINV-GFP	+	-	1	onlyViral	0
K00201:573:HTMWWBBXY:4:1101:28960:41229	T	21	SINV-GFP	+	-	1	onlyViral	0
K00201:573:HTMWWBBXY:4:1101:4635:41247	T	21	SINV-GFP	+	-	1	onlyViral	0
K00201:573:HTMWWBBXY:4:1101:1986:41264	T	28	SINV-GFP	+	-	1	onlyViral	0
K00201:573:HTMWWBBXY:4:1101:16417:41264	A	23	SINV-GFP	+	-	1	onlyViral	0
K00201:573:HTMWWBBXY:4:1101:20212:41264	A	31	SINV-GFP	+	-	1	onlyViral	0
K00201:573:HTMWWBBXY:4:1101:16102:41317	T	22	SINV-GFP	+	-	1	onlyViral	0
K00201:573:HTMWWBBXY:4:1101:4452:41423	T	21	SINV-GFP	+	-	1	onlyViral	0
K00201:573:HTMWWBBXY:4:1101:29254:41423	T	22	SINV-GFP	+	-	1	onlyViral	0
K00201:573:HTMWWBBXY:4:1101:5274:41440	T	21	SINV-GFP	+	20:A>T	1	onlyViral	1
K00201:573:HTMWWBBXY:4:1101:11312:41458	A	22	SINV-GFP	+	-	1	onlyViral	0
K00201:573:HTMWWBBXY:4:1101:15737:41458	T	22	SINV-GFP	+	-	1	onlyViral	0
K00201:573:HTMWWBBXY:4:1101:13535:41510	A	32	SINV-GFP	+	31:C>T	1	onlyViral	1
K00201:573:HTMWWBBXY:4:1101:29467:41546	A	21	SINV-GFP	+	-	1	onlyViral	0
K00201:573:HTMWWBBXY:4:1101:16092:41581	T	22	SINV-GFP	+	-	1	onlyViral	0
K00201:573:HTMWWBBXY:4:1101:7902:41598	T	21	SINV-GFP	+	-	1	onlyViral	0
K00201:573:HTMWWBBXY:4:1101:21014:41634	A	22	SINV-GFP	+	-	1	onlyViral	0
K00201:573:HTMWWBBXY:4:1101:24211:41651	C	20	SINV-GFP	+	-	1	onlyViral	0
K00201:573:HTMWWBBXY:4:1101:20456:41686	A	22	SINV-GFP	+	-	1	onlyViral	0
K00201:573:HTMWWBBXY:4:1101:3031:41739	C	23	SINV-GFP	+	-	1	onlyViral	0
K00201:573:HTMWWBBXY:4:1101:24941:41757	C	28	SINV-GFP	+	-	1	onlyViral	0
K00201:573:HTMWWBBXY:4:1101:30097:41757	A	25	SINV-GFP	+	24:C>T	1	onlyViral	1
K00201:573:HTMWWBBXY:4:1101:2331:41792	G	21	SINV-GFP	+	-	1	onlyViral	0
K00201:573:HTMWWBBXY:4:1101:2788:41809	A	29	SINV-GFP	+	-	1	onlyViral	0
K00201:573:HTMWWBBXY:4:1101:29214:41915	T	27	SINV-GFP	+	-	1	onlyViral	0
K00201:573:HTMWWBBXY:4:1101:12408:41950	G	26	SINV-GFP	+	-	1	onlyViral	0
K00201:573:HTMWWBBXY:4:1101:17452:42038	T	23	SINV-GFP	+	-	1	onlyViral	0
K00201:573:HTMWWBBXY:4:1101:6583:42056	A	25	SINV-GFP	+	-	1	onlyViral	0
K00201:573:HTMWWBBXY:4:1101:5061:42091	T	31	SINV-GFP	+	-	1	onlyViral	0
K00201:573:HTMWWBBXY:4:1101:7902:42091	C	28	SINV-GFP	+	-	1	onlyViral	0
K00201:573:HTMWWBBXY:4:1101:13088:42108	A	24	SINV-GFP	+	-	1	onlyViral	0
K00201:573:HTMWWBBXY:4:1101:20334:42108	C	23	SINV-GFP	+	-	1	onlyViral	0
K00201:573:HTMWWBBXY:4:1101:5041:42126	A	22	SINV-GFP	+	-	1	onlyViral	0
K00201:573:HTMWWBBXY:4:1101:20019:42126	A	21	SINV-GFP	+	20:A>T	1	onlyViral	1
K00201:573:HTMWWBBXY:4:1101:29589:42143	A	22	SINV-GFP	+	-	1	onlyViral	0
K00201:573:HTMWWBBXY:4:1101:27407:42161	T	22	SINV-GFP	+	-	1	onlyViral	0
K00201:573:HTMWWBBXY:4:1101:9425:42231	A	26	SINV-GFP	+	-	1	onlyViral	0
K00201:573:HTMWWBBXY:4:1101:1276:42249	C	24	SINV-GFP	+	-	1	onlyViral	0
K00201:573:HTMWWBBXY:4:1101:6918:42284	C	20	SINV-GFP	+	-	1	onlyViral	0
K00201:573:HTMWWBBXY:4:1101:15483:42284	A	22	SINV-GFP	+	-	1	onlyViral	0
K00201:573:HTMWWBBXY:4:1101:7466:42319	T	21	SINV-GFP	+	-	1	onlyViral	0
K00201:573:HTMWWBBXY:4:1101:23764:42319	T	21	SINV-GFP	+	-	1	onlyViral	0
K00201:573:HTMWWBBXY:4:1101:2067:42354	C	22	SINV-GFP	+	-	1	onlyViral	0
K00201:573:HTMWWBBXY:4:1101:17919:42354	A	23	SINV-GFP	+	22:A>T	1	onlyViral	1
K00201:573:HTMWWBBXY:4:1101:20811:42372	C	31	SINV-GFP	+	-	1	onlyViral	0
K00201:573:HTMWWBBXY:4:1101:10439:42407	T	20	SINV-GFP	+	-	1	onlyViral	0
K00201:573:HTMWWBBXY:4:1101:13788:42407	T	22	SINV-GFP	+	-	1	onlyViral	0
K00201:573:HTMWWBBXY:4:1101:2351:42425	T	21	SINV-GFP	+	-	1	onlyViral	0
K00201:573:HTMWWBBXY:4:1101:6685:42442	C	25	SINV-GFP	+	-	1	onlyViral	0
K00201:573:HTMWWBBXY:4:1101:11119:42460	C	20	SINV-GFP	+	-	1	onlyViral	0
K00201:573:HTMWWBBXY:4:1101:29163:42460	A	22	SINV-GFP	+	-	1	onlyViral	0
K00201:573:HTMWWBBXY:4:1101:30492:42513	T	20	SINV-GFP	+	-	1	onlyViral	0
K00201:573:HTMWWBBXY:4:1101:25641:42618	A	21	SINV-GFP	+	-	1	onlyViral	0
K00201:573:HTMWWBBXY:4:1101:13717:42636	T	25	SINV-GFP	+	24:A>T	1	onlyViral	1
K00201:573:HTMWWBBXY:4:1101:1316:42671	G	21	SINV-GFP	+	-	1	onlyViral	0
K00201:573:HTMWWBBXY:4:1101:27925:42741	A	22	SINV-GFP	+	-	1	onlyViral	0
K00201:573:HTMWWBBXY:4:1101:6380:42759	T	22	SINV-GFP	+	-	1	onlyViral	0
K00201:573:HTMWWBBXY:4:1101:7557:42759	A	22	SINV-GFP	+	-	1	onlyViral	0
K00201:573:HTMWWBBXY:4:1101:21958:42812	A	25	SINV-GFP	+	-	1	onlyViral	0
K00201:573:HTMWWBBXY:4:1101:3194:42829	T	21	SINV-GFP	+	-	1	onlyViral	0
K00201:573:HTMWWBBXY:4:1101:6380:42829	A	31	SINV-GFP	+	-	1	onlyViral	0
K00201:573:HTMWWBBXY:4:1101:18040:42847	A	22	SINV-GFP	+	-	1	onlyViral	0
K00201:573:HTMWWBBXY:4:1101:18548:42847	A	21	SINV-GFP	+	-	1	onlyViral	0
K00201:573:HTMWWBBXY:4:1101:7080:42917	T	21	SINV-GFP	-	-	1	onlyViral	0
K00201:573:HTMWWBBXY:4:1101:10531:42917	A	23	SINV-GFP	+	-	1	onlyViral	0
K00201:573:HTMWWBBXY:4:1101:23115:42952	A	21	SINV-GFP	+	-	1	onlyViral	0
K00201:573:HTMWWBBXY:4:1101:17117:43111	A	26	SINV-GFP	+	-	1	onlyViral	0
K00201:573:HTMWWBBXY:4:1101:5172:43163	A	23	SINV-GFP	+	-	1	onlyViral	0
K00201:573:HTMWWBBXY:4:1101:10328:43198	A	22	SINV-GFP	+	-	1	onlyViral	0
K00201:573:HTMWWBBXY:4:1101:31355:43198	T	28	SINV-GFP	+	-	1	onlyViral	0
K00201:573:HTMWWBBXY:4:1101:29325:43234	T	26	SINV-GFP	+	-	1	onlyViral	0
K00201:573:HTMWWBBXY:4:1101:27326:43286	T	22	SINV-GFP	+	-	1	onlyViral	0
K00201:573:HTMWWBBXY:4:1101:28980:43304	C	20	SINV-GFP	+	-	1	onlyViral	0
K00201:573:HTMWWBBXY:4:1101:7080:43374	T	22	SINV-GFP	+	-	1	onlyViral	0
K00201:573:HTMWWBBXY:4:1101:27630:43392	T	22	SINV-GFP	-	21:T>A	1	onlyViral	1
K00201:573:HTMWWBBXY:4:1101:30391:43392	A	28	SINV-GFP	+	-	1	onlyViral	0
K00201:573:HTMWWBBXY:4:1101:6837:43409	T	22	SINV-GFP	+	-	1	onlyViral	0
K00201:573:HTMWWBBXY:4:1101:13778:43445	C	29	SINV-GFP	+	-	1	onlyViral	0
K00201:573:HTMWWBBXY:4:1101:3214:43497	T	22	SINV-GFP	-	-	1	onlyViral	0
K00201:573:HTMWWBBXY:4:1101:10105:43515	A	28	SINV-GFP	+	-	1	onlyViral	0
K00201:573:HTMWWBBXY:4:1101:19887:43515	A	22	SINV-GFP	+	-	1	onlyViral	0
K00201:573:HTMWWBBXY:4:1101:25773:43585	C	23	SINV-GFP	+	21:T>C	1	onlyViral	1
K00201:573:HTMWWBBXY:4:1101:18314:43603	A	26	SINV-GFP	+	-	1	onlyViral	0
K00201:573:HTMWWBBXY:4:1101:12104:43638	C	21	SINV-GFP	+	-	1	onlyViral	0
K00201:573:HTMWWBBXY:4:1101:24018:43638	T	23	SINV-GFP	-	22:A>G	1	onlyViral	1
K00201:573:HTMWWBBXY:4:1101:23115:43691	C	27	SINV-GFP	+	-	1	onlyViral	0
K00201:573:HTMWWBBXY:4:1101:24830:43744	C	32	SINV-GFP	+	31:C>T	1	onlyViral	1
K00201:573:HTMWWBBXY:4:1101:26737:43779	C	24	SINV-GFP	+	-	1	onlyViral	0
K00201:573:HTMWWBBXY:4:1101:31243:43779	T	21	SINV-GFP	+	-	1	onlyViral	0
K00201:573:HTMWWBBXY:4:1101:16884:43867	A	23	SINV-GFP	+	-	1	onlyViral	0
K00201:573:HTMWWBBXY:4:1101:6147:43902	T	23	SINV-GFP	+	-	1	onlyViral	0
K00201:573:HTMWWBBXY:4:1101:8907:43902	T	20	SINV-GFP	+	-	1	onlyViral	0
K00201:573:HTMWWBBXY:4:1101:24474:43937	A	22	SINV-GFP	+	-	1	onlyViral	0
K00201:573:HTMWWBBXY:4:1101:16153:43972	A	22	SINV-GFP	+	-	1	onlyViral	0
K00201:573:HTMWWBBXY:4:1101:5203:43990	A	23	SINV-GFP	+	-	1	onlyViral	0
K00201:573:HTMWWBBXY:4:1101:7730:44042	C	26	SINV-GFP	+	-	1	onlyViral	0
K00201:573:HTMWWBBXY:4:1101:14204:44042	A	23	SINV-GFP	+	-	1	onlyViral	0
K00201:573:HTMWWBBXY:4:1101:24495:44078	T	20	SINV-GFP	+	-	1	onlyViral	0
K00201:573:HTMWWBBXY:4:1101:19370:44130	A	19	SINV-GFP	+	-	1	onlyViral	0
K00201:573:HTMWWBBXY:4:1101:15645:44148	T	21	SINV-GFP	+	-	1	onlyViral	0
K00201:573:HTMWWBBXY:4:1101:30117:44183	A	22	SINV-GFP	+	-	1	onlyViral	0
K00201:573:HTMWWBBXY:4:1101:10541:44236	T	24	SINV-GFP	+	-	1	onlyViral	0
K00201:573:HTMWWBBXY:4:1101:29965:44236	A	24	SINV-GFP	+	-	1	onlyViral	0
K00201:573:HTMWWBBXY:4:1101:13524:44271	T	21	SINV-GFP	+	20:A>T	1	onlyViral	1
K00201:573:HTMWWBBXY:4:1101:24150:44289	A	22	SINV-GFP	+	-	1	onlyViral	0
K00201:573:HTMWWBBXY:4:1101:5873:44377	T	21	SINV-GFP	+	-	1	onlyViral	0
K00201:573:HTMWWBBXY:4:1101:14793:44429	A	22	SINV-GFP	+	-	1	onlyViral	0
K00201:573:HTMWWBBXY:4:1101:17685:44482	A	25	SINV-GFP	+	-	1	onlyViral	0
K00201:573:HTMWWBBXY:4:1101:1144:44517	N	22	SINV-GFP	+	0:T>N	1	onlyViral	1
K00201:573:HTMWWBBXY:4:1101:18639:44517	A	31	SINV-GFP	+	-	1	onlyViral	0
K00201:573:HTMWWBBXY:4:1101:30452:44517	A	31	SINV-GFP	+	-	1	onlyViral	0
K00201:573:HTMWWBBXY:4:1101:1418:44535	T	21	SINV-GFP	+	-	1	onlyViral	0
K00201:573:HTMWWBBXY:4:1101:16356:44535	T	26	SINV-GFP	+	-	1	onlyViral	0
K00201:573:HTMWWBBXY:4:1101:26362:44570	C	20	SINV-GFP	+	-	1	onlyViral	0
K00201:573:HTMWWBBXY:4:1101:24119:44623	C	26	SINV-GFP	+	-	1	onlyViral	0
K00201:573:HTMWWBBXY:4:1101:31649:44623	T	20	SINV-GFP	+	-	1	onlyViral	0
K00201:573:HTMWWBBXY:4:1101:13920:44640	T	21	SINV-GFP	+	-	1	onlyViral	0
K00201:573:HTMWWBBXY:4:1101:16630:44658	A	22	SINV-GFP	+	-	1	onlyViral	0
K00201:573:HTMWWBBXY:4:1101:11363:44675	T	21	SINV-GFP	+	-	1	onlyViral	0
K00201:573:HTMWWBBXY:4:1101:20172:44675	T	22	SINV-GFP	+	-	1	onlyViral	0
K00201:573:HTMWWBBXY:4:1101:19816:44693	T	27	SINV-GFP	+	-	1	onlyViral	0
K00201:573:HTMWWBBXY:4:1101:1367:44763	A	23	SINV-GFP	+	-	1	onlyViral	0
K00201:573:HTMWWBBXY:4:1101:27630:44763	T	22	SINV-GFP	-	21:T>A	1	onlyViral	1
K00201:573:HTMWWBBXY:4:1101:26149:44834	T	21	SINV-GFP	+	-	1	onlyViral	0
K00201:573:HTMWWBBXY:4:1101:28158:44939	T	23	SINV-GFP	-	22:T>A	1	onlyViral	1
K00201:573:HTMWWBBXY:4:1101:8115:44957	A	25	SINV-GFP	+	-	1	onlyViral	0
K00201:573:HTMWWBBXY:4:1101:12865:44957	A	22	SINV-GFP	+	-	1	onlyViral	0
K00201:573:HTMWWBBXY:4:1101:21663:45010	A	22	SINV-GFP	+	-	1	onlyViral	0
K00201:573:HTMWWBBXY:4:1101:27813:45010	C	29	SINV-GFP	+	28:A>T	1	onlyViral	1
K00201:573:HTMWWBBXY:4:1101:28452:45027	C	22	SINV-GFP	+	-	1	onlyViral	0
K00201:573:HTMWWBBXY:4:1101:4553:45045	T	20	SINV-GFP	+	-	1	onlyViral	0
K00201:573:HTMWWBBXY:4:1101:29965:45045	C	22	SINV-GFP	+	-	1	onlyViral	0
K00201:573:HTMWWBBXY:4:1101:17482:45080	A	22	SINV-GFP	+	-	1	onlyViral	0
K00201:573:HTMWWBBXY:4:1101:18375:45080	A	22	SINV-GFP	+	-	1	onlyViral	0
K00201:573:HTMWWBBXY:4:1101:7283:45133	C	21	SINV-GFP	+	-	1	onlyViral	0
K00201:573:HTMWWBBXY:4:1101:24738:45133	A	22	SINV-GFP	+	-	1	onlyViral	0
K00201:573:HTMWWBBXY:4:1101:8055:45203	A	23	SINV-GFP	+	-	1	onlyViral	0
K00201:573:HTMWWBBXY:4:1101:26372:45291	C	22	SINV-GFP	+	-	1	onlyViral	0
K00201:573:HTMWWBBXY:4:1101:3346:45309	C	20	SINV-GFP	+	-	1	onlyViral	0
K00201:573:HTMWWBBXY:4:1101:5294:45309	A	22	SINV-GFP	+	-	1	onlyViral	0
K00201:573:HTMWWBBXY:4:1101:25591:45309	C	23	SINV-GFP	+	-	1	onlyViral	0
K00201:573:HTMWWBBXY:4:1101:27803:45344	G	21	SINV-GFP	+	-	1	onlyViral	0
K00201:573:HTMWWBBXY:4:1101:29122:45379	T	25	SINV-GFP	+	-	1	onlyViral	0
K00201:573:HTMWWBBXY:4:1101:17371:45414	C	25	SINV-GFP	+	-	1	onlyViral	0
K00201:573:HTMWWBBXY:4:1101:17553:45414	A	22	SINV-GFP	+	-	1	onlyViral	0
K00201:573:HTMWWBBXY:4:1101:23399:45414	G	26	SINV-GFP	+	-	1	onlyViral	0
K00201:573:HTMWWBBXY:4:1101:17726:45432	A	22	SINV-GFP	+	-	1	onlyViral	0
K00201:573:HTMWWBBXY:4:1101:18396:45467	A	21	SINV-GFP	+	-	1	onlyViral	0
K00201:573:HTMWWBBXY:4:1101:23805:45484	C	24	SINV-GFP	+	-	1	onlyViral	0
K00201:573:HTMWWBBXY:4:1101:4381:45555	T	23	SINV-GFP	-	16:T>C	1	onlyViral	1
K00201:573:HTMWWBBXY:4:1101:24485:45572	C	20	SINV-GFP	+	-	1	onlyViral	0
K00201:573:HTMWWBBXY:4:1101:25256:45643	T	31	SINV-GFP	+	-	1	onlyViral	0
K00201:573:HTMWWBBXY:4:1101:1103:45678	N	22	SINV-GFP	+	0:A>N	1	onlyViral	1
K00201:573:HTMWWBBXY:4:1101:2341:45678	A	27	SINV-GFP	+	26:A>T	1	onlyViral	1
K00201:573:HTMWWBBXY:4:1101:5000:45678	A	24	SINV-GFP	+	-	1	onlyViral	0
K00201:573:HTMWWBBXY:4:1101:14651:45695	C	22	SINV-GFP	-	-	1	onlyViral	0
K00201:573:HTMWWBBXY:4:1101:20517:45731	A	24	SINV-GFP	+	-	1	onlyViral	0
K00201:573:HTMWWBBXY:4:1101:16508:45748	T	22	SINV-GFP	-	-	1	onlyViral	0
K00201:573:HTMWWBBXY:4:1101:25997:45766	A	21	SINV-GFP	+	-	1	onlyViral	0
K00201:573:HTMWWBBXY:4:1101:10927:45783	T	23	SINV-GFP	+	-	1	onlyViral	0
K00201:573:HTMWWBBXY:4:1101:11241:45801	T	22	SINV-GFP	+	-	1	onlyViral	0
K00201:573:HTMWWBBXY:4:1101:16498:45801	T	21	SINV-GFP	-	-	1	onlyViral	0
K00201:573:HTMWWBBXY:4:1101:25794:45801	A	25	SINV-GFP	+	-	1	onlyViral	0
K00201:573:HTMWWBBXY:4:1101:23257:45836	C	21	SINV-GFP	+	-	1	onlyViral	0
K00201:573:HTMWWBBXY:4:1101:27833:45854	T	24	SINV-GFP	+	-	1	onlyViral	0
K00201:573:HTMWWBBXY:4:1101:29072:45854	A	25	SINV-GFP	+	-	1	onlyViral	0
K00201:573:HTMWWBBXY:4:1101:25144:45871	G	21	SINV-GFP	+	-	1	onlyViral	0
K00201:573:HTMWWBBXY:4:1101:11627:45906	A	22	SINV-GFP	+	-	1	onlyViral	0
K00201:573:HTMWWBBXY:4:1101:11272:45924	A	21	SINV-GFP	+	-	1	onlyViral	0
K00201:573:HTMWWBBXY:4:1101:26677:45959	T	20	SINV-GFP	-	-	1	onlyViral	0
K00201:573:HTMWWBBXY:4:1101:18710:45977	T	22	SINV-GFP	+	11:A>G	1	onlyViral	1
K00201:573:HTMWWBBXY:4:1101:2047:46012	A	32	SINV-GFP	+	31:G>A	1	onlyViral	1
K00201:573:HTMWWBBXY:4:1101:24332:46012	A	21	SINV-GFP	+	-	1	onlyViral	0
K00201:573:HTMWWBBXY:4:1101:8349:46029	T	23	SINV-GFP	+	21:A>C	1	onlyViral	1
K00201:573:HTMWWBBXY:4:1101:25560:46135	T	23	SINV-GFP	+	-	1	onlyViral	0
K00201:573:HTMWWBBXY:4:1101:1539:46188	A	22	SINV-GFP	+	-	1	onlyViral	0
K00201:573:HTMWWBBXY:4:1101:13788:46205	T	20	SINV-GFP	+	-	1	onlyViral	0
K00201:573:HTMWWBBXY:4:1101:9810:46240	T	22	SINV-GFP	+	-	1	onlyViral	0
K00201:573:HTMWWBBXY:4:1101:10054:46240	T	20	SINV-GFP	+	-	1	onlyViral	0
K00201:573:HTMWWBBXY:4:1101:12286:46240	A	25	SINV-GFP	+	-	1	onlyViral	0
K00201:573:HTMWWBBXY:4:1101:17239:46276	A	21	SINV-GFP	-	-	1	onlyViral	0
K00201:573:HTMWWBBXY:4:1101:6471:46293	T	23	SINV-GFP	+	-	1	onlyViral	0
K00201:573:HTMWWBBXY:4:1101:15361:46328	C	22	SINV-GFP	+	-	1	onlyViral	0
K00201:573:HTMWWBBXY:4:1101:10805:46346	A	22	SINV-GFP	+	-	1	onlyViral	0
K00201:573:HTMWWBBXY:4:1101:14600:46346	A	22	SINV-GFP	+	-	1	onlyViral	0
K00201:573:HTMWWBBXY:4:1101:22759:46381	A	25	SINV-GFP	+	-	1	onlyViral	0
K00201:573:HTMWWBBXY:4:1101:11698:46416	A	22	SINV-GFP	+	-	1	onlyViral	0
K00201:573:HTMWWBBXY:4:1101:19431:46416	C	30	SINV-GFP	+	-	1	onlyViral	0
K00201:573:HTMWWBBXY:4:1101:9993:46451	A	21	SINV-GFP	+	-	1	onlyViral	0
K00201:573:HTMWWBBXY:4:1101:13900:46504	T	21	SINV-GFP	-	-	1	onlyViral	0
K00201:573:HTMWWBBXY:4:1101:29823:46557	T	22	SINV-GFP	-	-	1	onlyViral	0
K00201:573:HTMWWBBXY:4:1101:8136:46575	T	21	SINV-GFP	+	-	1	onlyViral	0
K00201:573:HTMWWBBXY:4:1101:15199:46575	T	20	SINV-GFP	+	-	1	onlyViral	0
K00201:573:HTMWWBBXY:4:1101:19938:46592	C	31	SINV-GFP	+	-	1	onlyViral	0
K00201:573:HTMWWBBXY:4:1101:23652:46592	G	24	SINV-GFP	+	-	1	onlyViral	0
K00201:573:HTMWWBBXY:4:1101:25966:46627	C	29	SINV-GFP	+	-	1	onlyViral	0
K00201:573:HTMWWBBXY:4:1101:8400:46645	A	22	SINV-GFP	+	-	1	onlyViral	0
K00201:573:HTMWWBBXY:4:1101:18903:46662	T	20	SINV-GFP	+	-	1	onlyViral	0
K00201:573:HTMWWBBXY:4:1101:11972:46715	A	21	SINV-GFP	+	-	1	onlyViral	0
K00201:573:HTMWWBBXY:4:1101:14610:46715	T	20	SINV-GFP	+	-	1	onlyViral	0
K00201:573:HTMWWBBXY:4:1101:30482:46715	T	21	SINV-GFP	+	-	1	onlyViral	0
K00201:573:HTMWWBBXY:4:1101:16102:46733	G	21	SINV-GFP	+	20:A>T	1	onlyViral	1
K00201:573:HTMWWBBXY:4:1101:2199:46768	C	22	SINV-GFP	+	-	1	onlyViral	0
K00201:573:HTMWWBBXY:4:1101:2047:46821	C	26	SINV-GFP	+	-	1	onlyViral	0
K00201:573:HTMWWBBXY:4:1101:19167:46944	A	26	SINV-GFP	+	-	1	onlyViral	0
K00201:573:HTMWWBBXY:4:1101:28442:46944	A	22	SINV-GFP	+	-	1	onlyViral	0
K00201:573:HTMWWBBXY:4:1101:27367:46979	A	24	SINV-GFP	+	-	1	onlyViral	0
K00201:573:HTMWWBBXY:4:1101:13930:47014	T	21	SINV-GFP	-	20:A>G	1	onlyViral	1
K00201:573:HTMWWBBXY:4:1101:1966:47032	T	21	SINV-GFP	+	-	1	onlyViral	0
K00201:573:HTMWWBBXY:4:1101:5416:47032	C	21	SINV-GFP	+	-	1	onlyViral	0
K00201:573:HTMWWBBXY:4:1101:10906:47049	T	22	SINV-GFP	+	-	1	onlyViral	0
K00201:573:HTMWWBBXY:4:1101:14702:47049	A	21	SINV-GFP	+	-	1	onlyViral	0
K00201:573:HTMWWBBXY:4:1101:24434:47067	A	23	SINV-GFP	+	-	1	onlyViral	0
K00201:573:HTMWWBBXY:4:1101:16670:47120	C	27	SINV-GFP	+	-	1	onlyViral	0
K00201:573:HTMWWBBXY:4:1101:17107:47137	A	21	SINV-GFP	+	-	1	onlyViral	0
K00201:573:HTMWWBBXY:4:1101:12479:47172	A	22	SINV-GFP	+	-	1	onlyViral	0
K00201:573:HTMWWBBXY:4:1101:15990:47208	T	21	SINV-GFP	+	20:T>C	1	onlyViral	1
K00201:573:HTMWWBBXY:4:1101:15859:47225	T	21	SINV-GFP	+	-	1	onlyViral	0
K00201:573:HTMWWBBXY:4:1101:7923:47331	A	24	SINV-GFP	+	22:A>T	1	onlyViral	1
K00201:573:HTMWWBBXY:4:1101:17624:47366	C	32	SINV-GFP	+	-	1	onlyViral	0
K00201:573:HTMWWBBXY:4:1101:10795:47383	T	21	SINV-GFP	-	-	1	onlyViral	0
K00201:573:HTMWWBBXY:4:1101:22709:47383	G	21	SINV-GFP	+	-	1	onlyViral	0
K00201:573:HTMWWBBXY:4:1101:7760:47436	T	23	SINV-GFP	+	-	1	onlyViral	0
K00201:573:HTMWWBBXY:4:1101:8389:47506	A	25	SINV-GFP	+	-	1	onlyViral	0
K00201:573:HTMWWBBXY:4:1101:15645:47559	T	25	SINV-GFP	+	24:A>T	1	onlyViral	1
K00201:573:HTMWWBBXY:4:1101:24079:47577	A	23	SINV-GFP	+	22:A>T	1	onlyViral	1
K00201:573:HTMWWBBXY:4:1101:4746:47594	A	22	SINV-GFP	-	-	1	onlyViral	0
K00201:573:HTMWWBBXY:4:1101:29488:47594	G	30	SINV-GFP	+	-	1	onlyViral	0
K00201:573:HTMWWBBXY:4:1101:7537:47612	A	22	SINV-GFP	+	-	1	onlyViral	0
K00201:573:HTMWWBBXY:4:1101:25662:47647	T	21	SINV-GFP	+	-	1	onlyViral	0
K00201:573:HTMWWBBXY:4:1101:9191:47665	A	21	SINV-GFP	+	-	1	onlyViral	0
K00201:573:HTMWWBBXY:4:1101:4807:47700	A	28	SINV-GFP	+	-	1	onlyViral	0
K00201:573:HTMWWBBXY:4:1101:11495:47717	G	32	SINV-GFP	+	-	1	onlyViral	0
K00201:573:HTMWWBBXY:4:1101:23013:47735	A	23	SINV-GFP	+	-	1	onlyViral	0
K00201:573:HTMWWBBXY:4:1101:19654:47788	A	25	SINV-GFP	+	-	1	onlyViral	0
K00201:573:HTMWWBBXY:4:1101:26727:47805	G	27	SINV-GFP	+	-	1	onlyViral	0
K00201:573:HTMWWBBXY:4:1101:1133:47841	N	22	SINV-GFP	+	0:C>N	1	onlyViral	1
K00201:573:HTMWWBBXY:4:1101:30086:47858	T	27	SINV-GFP	+	-	1	onlyViral	0
K00201:573:HTMWWBBXY:4:1101:26068:47893	A	21	SINV-GFP	+	20:A>C	1	onlyViral	1
K00201:573:HTMWWBBXY:4:1101:19076:47946	A	23	SINV-GFP	+	-	1	onlyViral	0
K00201:573:HTMWWBBXY:4:1101:13667:47964	T	21	SINV-GFP	+	-	1	onlyViral	0
K00201:573:HTMWWBBXY:4:1101:20344:47964	T	23	SINV-GFP	+	-	1	onlyViral	0
K00201:573:HTMWWBBXY:4:1101:14083:47981	T	30	SINV-GFP	+	28:A>T,29:G>T	1	onlyViral	2
K00201:573:HTMWWBBXY:4:1101:8044:47999	A	21	SINV-GFP	+	-	1	onlyViral	0
K00201:573:HTMWWBBXY:4:1101:15351:47999	T	20	SINV-GFP	+	-	1	onlyViral	0
K00201:573:HTMWWBBXY:4:1101:22455:47999	A	22	SINV-GFP	+	-	1	onlyViral	0
K00201:573:HTMWWBBXY:4:1101:15564:48016	A	21	SINV-GFP	+	-	1	onlyViral	0
K00201:573:HTMWWBBXY:4:1101:23937:48034	A	32	SINV-GFP	+	-	1	onlyViral	0
K00201:573:HTMWWBBXY:4:1101:8542:48087	T	22	SINV-GFP	-	-	1	onlyViral	0
K00201:573:HTMWWBBXY:4:1101:15585:48122	G	21	SINV-GFP	+	-	1	onlyViral	0
K00201:573:HTMWWBBXY:4:1101:26047:48175	T	21	SINV-GFP	+	-	1	onlyViral	0
K00201:573:HTMWWBBXY:4:1101:18710:48192	T	21	SINV-GFP	+	-	1	onlyViral	0
K00201:573:HTMWWBBXY:4:1101:6106:48227	C	20	SINV-GFP	+	-	1	onlyViral	0
K00201:573:HTMWWBBXY:4:1101:8663:48227	T	20	SINV-GFP	+	-	1	onlyViral	0
K00201:573:HTMWWBBXY:4:1101:10206:48227	T	22	SINV-GFP	+	-	1	onlyViral	0
K00201:573:HTMWWBBXY:4:1101:15341:48227	G	18	SINV-GFP	+	-	1	onlyViral	0
K00201:573:HTMWWBBXY:4:1101:7811:48263	A	25	SINV-GFP	+	-	1	onlyViral	0
K00201:573:HTMWWBBXY:4:1101:20324:48280	A	31	SINV-GFP	+	30:A>T	1	onlyViral	1
K00201:573:HTMWWBBXY:4:1101:26271:48280	T	21	SINV-GFP	+	20:A>T	1	onlyViral	1
K00201:573:HTMWWBBXY:4:1101:30218:48333	G	25	SINV-GFP	+	-	1	onlyViral	0
K00201:573:HTMWWBBXY:4:1101:15371:48386	T	21	SINV-GFP	+	20:A>T	1	onlyViral	1
K00201:573:HTMWWBBXY:4:1101:28879:48403	A	21	SINV-GFP	+	-	1	onlyViral	0
K00201:573:HTMWWBBXY:4:1101:3620:48421	A	22	SINV-GFP	+	-	1	onlyViral	0
K00201:573:HTMWWBBXY:4:1101:28767:48421	A	22	SINV-GFP	+	-	1	onlyViral	0
K00201:573:HTMWWBBXY:4:1101:17908:48456	T	21	SINV-GFP	+	-	1	onlyViral	0
K00201:573:HTMWWBBXY:4:1101:23581:48474	C	20	SINV-GFP	+	-	1	onlyViral	0
K00201:573:HTMWWBBXY:4:1101:17107:48509	T	20	SINV-GFP	+	-	1	onlyViral	0
K00201:573:HTMWWBBXY:4:1101:17837:48509	A	19	SINV-GFP	+	-	1	onlyViral	0
K00201:573:HTMWWBBXY:4:1101:22638:48561	T	23	SINV-GFP	+	-	1	onlyViral	0
K00201:573:HTMWWBBXY:4:1101:30726:48685	A	25	SINV-GFP	+	24:C>T	1	onlyViral	1
K00201:573:HTMWWBBXY:4:1101:17279:48702	T	24	SINV-GFP	+	-	1	onlyViral	0
K00201:573:HTMWWBBXY:4:1101:13535:48720	A	21	SINV-GFP	-	-	1	onlyViral	0
K00201:573:HTMWWBBXY:4:1101:20983:48720	T	21	SINV-GFP	+	-	1	onlyViral	0
K00201:573:HTMWWBBXY:4:1101:6867:48737	C	22	SINV-GFP	-	-	1	onlyViral	0
K00201:573:HTMWWBBXY:4:1101:17665:48737	T	22	SINV-GFP	+	1:A>G	1	onlyViral	1
K00201:573:HTMWWBBXY:4:1101:13220:48772	A	22	SINV-GFP	+	-	1	onlyViral	0
K00201:573:HTMWWBBXY:4:1101:14235:48772	T	20	SINV-GFP	+	-	1	onlyViral	0
K00201:573:HTMWWBBXY:4:1101:17229:48790	G	21	SINV-GFP	+	-	1	onlyViral	0
K00201:573:HTMWWBBXY:4:1101:9607:48808	T	26	SINV-GFP	+	-	1	onlyViral	0
K00201:573:HTMWWBBXY:4:1101:21602:48808	A	21	SINV-GFP	+	-	1	onlyViral	0
K00201:573:HTMWWBBXY:4:1101:22090:48808	C	21	SINV-GFP	+	-	1	onlyViral	0
K00201:573:HTMWWBBXY:4:1101:29477:48808	G	24	SINV-GFP	+	-	1	onlyViral	0
K00201:573:HTMWWBBXY:4:1101:24332:48860	A	23	SINV-GFP	+	-	1	onlyViral	0
K00201:573:HTMWWBBXY:4:1101:16701:48931	A	24	SINV-GFP	+	-	1	onlyViral	0
K00201:573:HTMWWBBXY:4:1101:3945:48948	T	30	SINV-GFP	+	-	1	onlyViral	0
K00201:573:HTMWWBBXY:4:1101:14499:48948	T	20	SINV-GFP	+	-	1	onlyViral	0
K00201:573:HTMWWBBXY:4:1101:1052:49001	N	22	SINV-GFP	+	0:T>N,21:A>T	1	onlyViral	2
K00201:573:HTMWWBBXY:4:1101:6847:49019	C	20	SINV-GFP	+	-	1	onlyViral	0
K00201:573:HTMWWBBXY:4:1101:16823:49036	A	24	SINV-GFP	+	-	1	onlyViral	0
K00201:573:HTMWWBBXY:4:1101:11485:49071	N	29	SINV-GFP	+	0:A>N	1	onlyViral	1
K00201:573:HTMWWBBXY:4:1101:16833:49089	N	20	SINV-GFP	+	0:T>N	1	onlyViral	1
K00201:573:HTMWWBBXY:4:1101:2108:49107	N	22	SINV-GFP	+	0:A>N	1	onlyViral	1
K00201:573:HTMWWBBXY:4:1101:20375:49107	N	27	SINV-GFP	+	0:A>N	1	onlyViral	1
K00201:573:HTMWWBBXY:4:1101:10186:49142	N	25	SINV-GFP	+	0:A>N	1	onlyViral	1
K00201:573:HTMWWBBXY:4:1101:6187:49177	N	25	SINV-GFP	+	0:A>N	1	onlyViral	1
K00201:573:HTMWWBBXY:4:1101:19502:49177	N	22	SINV-GFP	+	0:A>N	1	onlyViral	1
K00201:573:HTMWWBBXY:4:1101:25225:49212	N	24	SINV-GFP	+	0:A>N,23:C>T	1	onlyViral	2
K00201:573:HTMWWBBXY:4:1101:3437:49230	N	23	SINV-GFP	+	0:A>N	1	onlyViral	1
K00201:573:HTMWWBBXY:4:1101:15311:49230	N	21	SINV-GFP	+	0:A>N	1	onlyViral	1
K00201:573:HTMWWBBXY:4:1102:20902:1279	A	21	SINV-GFP	+	1:C>N	1	onlyViral	1
K00201:573:HTMWWBBXY:4:1102:10277:1297	A	22	SINV-GFP	+	1:G>N	1	onlyViral	1
K00201:573:HTMWWBBXY:4:1102:6086:1314	A	23	SINV-GFP	+	1:A>N	1	onlyViral	1
K00201:573:HTMWWBBXY:4:1102:10105:1314	C	22	SINV-GFP	-	1:C>N	1	onlyViral	1
K00201:573:HTMWWBBXY:4:1102:24332:1349	T	21	SINV-GFP	+	-	1	onlyViral	0
K00201:573:HTMWWBBXY:4:1102:4848:1490	T	22	SINV-GFP	-	-	1	onlyViral	0
K00201:573:HTMWWBBXY:4:1102:24647:1543	T	19	SINV-GFP	+	-	1	onlyViral	0
K00201:573:HTMWWBBXY:4:1102:14692:1560	T	22	SINV-GFP	+	-	1	onlyViral	0
K00201:573:HTMWWBBXY:4:1102:29650:1595	T	21	SINV-GFP	+	20:A>T	1	onlyViral	1
K00201:573:HTMWWBBXY:4:1102:5081:1613	G	24	SINV-GFP	+	-	1	onlyViral	0
K00201:573:HTMWWBBXY:4:1102:16975:1613	G	22	SINV-GFP	+	-	1	onlyViral	0
K00201:573:HTMWWBBXY:4:1102:25337:1613	A	20	SINV-GFP	+	19:A>T	1	onlyViral	1
K00201:573:HTMWWBBXY:4:1102:2737:1631	A	24	SINV-GFP	+	-	1	onlyViral	0
K00201:573:HTMWWBBXY:4:1102:10429:1666	T	21	SINV-GFP	+	-	1	onlyViral	0
K00201:573:HTMWWBBXY:4:1102:31050:1666	T	28	SINV-GFP	+	-	1	onlyViral	0
K00201:573:HTMWWBBXY:4:1102:2341:1683	T	23	SINV-GFP	-	22:A>G	1	onlyViral	1
K00201:573:HTMWWBBXY:4:1102:19400:1701	T	29	SINV-GFP	+	-	1	onlyViral	0
K00201:573:HTMWWBBXY:4:1102:18071:1719	C	32	SINV-GFP	+	31:C>T	1	onlyViral	1
K00201:573:HTMWWBBXY:4:1102:5426:1754	A	21	SINV-GFP	+	-	1	onlyViral	0
K00201:573:HTMWWBBXY:4:1102:27296:1771	A	22	SINV-GFP	+	-	1	onlyViral	0
K00201:573:HTMWWBBXY:4:1102:28209:1771	T	21	SINV-GFP	+	-	1	onlyViral	0
K00201:573:HTMWWBBXY:4:1102:22638:1789	A	23	SINV-GFP	+	-	1	onlyViral	0
K00201:573:HTMWWBBXY:4:1102:21115:1824	G	22	SINV-GFP	-	21:A>G	1	onlyViral	1
K00201:573:HTMWWBBXY:4:1102:21044:1877	G	26	SINV-GFP	+	-	1	onlyViral	0
K00201:573:HTMWWBBXY:4:1102:30442:1877	A	23	SINV-GFP	+	-	1	onlyViral	0
K00201:573:HTMWWBBXY:4:1102:29417:1894	A	27	SINV-GFP	+	-	1	onlyViral	0
K00201:573:HTMWWBBXY:4:1102:14489:1947	A	30	SINV-GFP	+	-	1	onlyViral	0
K00201:573:HTMWWBBXY:4:1102:30066:1965	A	21	SINV-GFP	+	-	1	onlyViral	0
K00201:573:HTMWWBBXY:4:1102:26677:2000	T	20	SINV-GFP	+	-	1	onlyViral	0
K00201:573:HTMWWBBXY:4:1102:4564:2017	T	22	SINV-GFP	+	10:A>G	1	onlyViral	1
K00201:573:HTMWWBBXY:4:1102:22790:2017	T	20	SINV-GFP	+	-	1	onlyViral	0
K00201:573:HTMWWBBXY:4:1102:28960:2017	A	22	SINV-GFP	+	-	1	onlyViral	0
K00201:573:HTMWWBBXY:4:1102:5274:2053	C	22	SINV-GFP	+	-	1	onlyViral	0
K00201:573:HTMWWBBXY:4:1102:24972:2105	A	22	SINV-GFP	+	-	1	onlyViral	0
K00201:573:HTMWWBBXY:4:1102:14905:2141	T	21	SINV-GFP	+	-	1	onlyViral	0
K00201:573:HTMWWBBXY:4:1102:1945:2158	A	22	SINV-GFP	-	-	1	onlyViral	0
K00201:573:HTMWWBBXY:4:1102:28341:2211	T	23	SINV-GFP	-	22:G>A	1	onlyViral	1
K00201:573:HTMWWBBXY:4:1102:20192:2228	A	24	SINV-GFP	+	-	1	onlyViral	0
K00201:573:HTMWWBBXY:4:1102:16315:2264	A	24	SINV-GFP	+	-	1	onlyViral	0
K00201:573:HTMWWBBXY:4:1102:29173:2281	G	21	SINV-GFP	+	-	1	onlyViral	0
K00201:573:HTMWWBBXY:4:1102:1986:2334	A	22	SINV-GFP	+	-	1	onlyViral	0
K00201:573:HTMWWBBXY:4:1102:4888:2334	A	23	SINV-GFP	+	-	1	onlyViral	0
K00201:573:HTMWWBBXY:4:1102:5152:2334	A	22	SINV-GFP	+	21:G>C	1	onlyViral	1
K00201:573:HTMWWBBXY:4:1102:20770:2352	A	27	SINV-GFP	+	-	1	onlyViral	0
K00201:573:HTMWWBBXY:4:1102:28524:2352	A	26	SINV-GFP	+	-	1	onlyViral	0
K00201:573:HTMWWBBXY:4:1102:13139:2387	C	25	SINV-GFP	+	-	1	onlyViral	0
K00201:573:HTMWWBBXY:4:1102:26118:2404	A	22	SINV-GFP	+	-	1	onlyViral	0
K00201:573:HTMWWBBXY:4:1102:26626:2404	C	20	SINV-GFP	+	19:A>T	1	onlyViral	1
K00201:573:HTMWWBBXY:4:1102:18548:2439	A	25	SINV-GFP	+	-	1	onlyViral	0
K00201:573:HTMWWBBXY:4:1102:3579:2492	A	24	SINV-GFP	+	-	1	onlyViral	0
K00201:573:HTMWWBBXY:4:1102:3934:2510	T	30	SINV-GFP	+	28:A>T,29:G>T	1	onlyViral	2
K00201:573:HTMWWBBXY:4:1102:7446:2510	C	23	SINV-GFP	+	-	1	onlyViral	0
K00201:573:HTMWWBBXY:4:1102:27986:2510	A	26	SINV-GFP	+	-	1	onlyViral	0
K00201:573:HTMWWBBXY:4:1102:19553:2527	C	23	SINV-GFP	+	-	1	onlyViral	0
K00201:573:HTMWWBBXY:4:1102:23977:2563	T	21	SINV-GFP	-	-	1	onlyViral	0
K00201:573:HTMWWBBXY:4:1102:24302:2563	T	23	SINV-GFP	+	22:A>T	1	onlyViral	1
K00201:573:HTMWWBBXY:4:1102:7588:2580	C	28	SINV-GFP	+	-	1	onlyViral	0
K00201:573:HTMWWBBXY:4:1102:25489:2580	A	23	SINV-GFP	+	22:A>T	1	onlyViral	1
K00201:573:HTMWWBBXY:4:1102:3965:2598	A	25	SINV-GFP	+	-	1	onlyViral	0
K00201:573:HTMWWBBXY:4:1102:7151:2633	A	24	SINV-GFP	+	22:A>T	1	onlyViral	1
K00201:573:HTMWWBBXY:4:1102:27630:2633	C	22	SINV-GFP	-	-	1	onlyViral	0
K00201:573:HTMWWBBXY:4:1102:2534:2650	A	22	SINV-GFP	+	-	1	onlyViral	0
K00201:573:HTMWWBBXY:4:1102:23997:2668	T	21	SINV-GFP	+	20:A>T	1	onlyViral	1
K00201:573:HTMWWBBXY:4:1102:31314:2686	G	24	SINV-GFP	+	-	1	onlyViral	0
K00201:573:HTMWWBBXY:4:1102:25601:2703	A	23	SINV-GFP	+	21:C>T,22:C>T	1	onlyViral	2
K00201:573:HTMWWBBXY:4:1102:2889:2774	T	24	SINV-GFP	+	-	1	onlyViral	0
K00201:573:HTMWWBBXY:4:1102:8227:2774	T	22	SINV-GFP	+	-	1	onlyViral	0
K00201:573:HTMWWBBXY:4:1102:14052:2774	A	22	SINV-GFP	+	-	1	onlyViral	0
K00201:573:HTMWWBBXY:4:1102:18802:2774	A	29	SINV-GFP	+	-	1	onlyViral	0
K00201:573:HTMWWBBXY:4:1102:27387:2774	A	25	SINV-GFP	+	-	1	onlyViral	0
K00201:573:HTMWWBBXY:4:1102:29843:2774	C	22	SINV-GFP	+	-	1	onlyViral	0
K00201:573:HTMWWBBXY:4:1102:28605:2809	A	22	SINV-GFP	+	-	1	onlyViral	0
K00201:573:HTMWWBBXY:4:1102:8278:2826	T	21	SINV-GFP	+	-	1	onlyViral	0
K00201:573:HTMWWBBXY:4:1102:9191:2826	T	22	SINV-GFP	+	21:G>A	1	onlyViral	1
K00201:573:HTMWWBBXY:4:1102:8298:2861	T	22	SINV-GFP	+	-	1	onlyViral	0
K00201:573:HTMWWBBXY:4:1102:3731:2897	C	19	SINV-GFP	-	-	1	onlyViral	0
K00201:573:HTMWWBBXY:4:1102:10622:2914	C	26	SINV-GFP	+	24:A>T,25:A>T	1	onlyViral	2
K00201:573:HTMWWBBXY:4:1102:6289:3002	A	22	SINV-GFP	+	-	1	onlyViral	0
K00201:573:HTMWWBBXY:4:1102:18649:3002	C	24	SINV-GFP	+	-	1	onlyViral	0
K00201:573:HTMWWBBXY:4:1102:10277:3055	T	21	SINV-GFP	+	-	1	onlyViral	0
K00201:573:HTMWWBBXY:4:1102:12083:3090	T	32	SINV-GFP	+	-	1	onlyViral	0
K00201:573:HTMWWBBXY:4:1102:19451:3090	C	23	SINV-GFP	+	-	1	onlyViral	0
K00201:573:HTMWWBBXY:4:1102:24495:3143	T	20	SINV-GFP	+	-	1	onlyViral	0
K00201:573:HTMWWBBXY:4:1102:8866:3248	T	23	SINV-GFP	+	-	1	onlyViral	0
K00201:573:HTMWWBBXY:4:1102:6532:3283	A	23	SINV-GFP	+	-	1	onlyViral	0
K00201:573:HTMWWBBXY:4:1102:22587:3283	C	26	SINV-GFP	+	-	1	onlyViral	0
K00201:573:HTMWWBBXY:4:1102:28503:3301	A	22	SINV-GFP	+	-	1	onlyViral	0
K00201:573:HTMWWBBXY:4:1102:18842:3336	T	21	SINV-GFP	+	20:A>T	1	onlyViral	1
K00201:573:HTMWWBBXY:4:1102:24454:3354	A	22	SINV-GFP	+	-	1	onlyViral	0
K00201:573:HTMWWBBXY:4:1102:24261:3371	T	21	SINV-GFP	-	-	1	onlyViral	0
K00201:573:HTMWWBBXY:4:1102:25266:3389	A	23	SINV-GFP	+	21:C>T,22:C>T	1	onlyViral	2
K00201:573:HTMWWBBXY:4:1102:28189:3424	A	29	SINV-GFP	+	-	1	onlyViral	0
K00201:573:HTMWWBBXY:4:1102:8379:3459	A	30	SINV-GFP	+	26:A>T,28:C>T	1	onlyViral	2
K00201:573:HTMWWBBXY:4:1102:30340:3459	T	19	SINV-GFP	+	-	1	onlyViral	0
K00201:573:HTMWWBBXY:4:1102:7862:3477	T	29	SINV-GFP	+	-	1	onlyViral	0
K00201:573:HTMWWBBXY:4:1102:6492:3494	T	22	SINV-GFP	+	-	1	onlyViral	0
K00201:573:HTMWWBBXY:4:1102:17929:3512	A	22	SINV-GFP	+	-	1	onlyViral	0
K00201:573:HTMWWBBXY:4:1102:27133:3530	A	23	SINV-GFP	+	-	1	onlyViral	0
K00201:573:HTMWWBBXY:4:1102:29883:3547	A	24	SINV-GFP	+	22:T>C,23:T>C	1	onlyViral	2
K00201:573:HTMWWBBXY:4:1102:22079:3565	C	27	SINV-GFP	+	26:A>T	1	onlyViral	1
K00201:573:HTMWWBBXY:4:1102:17421:3688	A	21	SINV-GFP	+	-	1	onlyViral	0
K00201:573:HTMWWBBXY:4:1102:31152:3705	A	23	SINV-GFP	+	-	1	onlyViral	0
K00201:573:HTMWWBBXY:4:1102:10328:3741	T	21	SINV-GFP	+	-	1	onlyViral	0
K00201:573:HTMWWBBXY:4:1102:19796:3829	T	22	SINV-GFP	+	-	1	onlyViral	0
K00201:573:HTMWWBBXY:4:1102:28706:3829	C	22	SINV-GFP	+	-	1	onlyViral	0
K00201:573:HTMWWBBXY:4:1102:4888:3881	T	22	SINV-GFP	+	-	1	onlyViral	0
K00201:573:HTMWWBBXY:4:1102:16193:3881	T	21	SINV-GFP	+	20:A>T	1	onlyViral	1
K00201:573:HTMWWBBXY:4:1102:22790:3881	A	22	SINV-GFP	+	-	1	onlyViral	0
K00201:573:HTMWWBBXY:4:1102:11708:3916	A	30	SINV-GFP	+	-	1	onlyViral	0
K00201:573:HTMWWBBXY:4:1102:21836:3916	A	21	SINV-GFP	+	-	1	onlyViral	0
K00201:573:HTMWWBBXY:4:1102:16204:3934	T	32	SINV-GFP	+	31:G>T	1	onlyViral	1
K00201:573:HTMWWBBXY:4:1102:19745:4022	T	22	SINV-GFP	-	-	1	onlyViral	0
K00201:573:HTMWWBBXY:4:1102:23652:4075	T	21	SINV-GFP	+	-	1	onlyViral	0
K00201:573:HTMWWBBXY:4:1102:5589:4110	T	25	SINV-GFP	+	-	1	onlyViral	0
K00201:573:HTMWWBBXY:4:1102:23125:4110	T	21	SINV-GFP	-	-	1	onlyViral	0
K00201:573:HTMWWBBXY:4:1102:9952:4145	T	21	SINV-GFP	+	-	1	onlyViral	0
K00201:573:HTMWWBBXY:4:1102:31071:4198	A	29	SINV-GFP	+	-	1	onlyViral	0
K00201:573:HTMWWBBXY:4:1102:12469:4251	T	25	SINV-GFP	+	24:A>T	1	onlyViral	1
K00201:573:HTMWWBBXY:4:1102:12662:4268	A	26	SINV-GFP	+	-	1	onlyViral	0
K00201:573:HTMWWBBXY:4:1102:17432:4303	A	25	SINV-GFP	+	-	1	onlyViral	0
K00201:573:HTMWWBBXY:4:1102:26534:4356	T	20	SINV-GFP	+	-	1	onlyViral	0
K00201:573:HTMWWBBXY:4:1102:30594:4356	T	23	SINV-GFP	+	22:G>A	1	onlyViral	1
K00201:573:HTMWWBBXY:4:1102:11464:4479	T	21	SINV-GFP	+	-	1	onlyViral	0
K00201:573:HTMWWBBXY:4:1102:30949:4479	T	22	SINV-GFP	+	-	1	onlyViral	0
K00201:573:HTMWWBBXY:4:1102:7151:4602	C	21	SINV-GFP	-	-	1	onlyViral	0
K00201:573:HTMWWBBXY:4:1102:1560:4620	A	24	SINV-GFP	+	-	1	onlyViral	0
K00201:573:HTMWWBBXY:4:1102:17300:4673	T	21	SINV-GFP	+	5:T>A	1	onlyViral	1
K00201:573:HTMWWBBXY:4:1102:4919:4743	C	22	SINV-GFP	+	-	1	onlyViral	0
K00201:573:HTMWWBBXY:4:1102:11901:4743	A	21	SINV-GFP	+	-	1	onlyViral	0
K00201:573:HTMWWBBXY:4:1102:26727:4760	A	22	SINV-GFP	+	-	1	onlyViral	0
K00201:573:HTMWWBBXY:4:1102:12418:4796	T	21	SINV-GFP	+	-	1	onlyViral	0
K00201:573:HTMWWBBXY:4:1102:19136:4796	C	19	SINV-GFP	+	-	1	onlyViral	0
K00201:573:HTMWWBBXY:4:1102:18517:4813	A	21	SINV-GFP	+	-	1	onlyViral	0
K00201:573:HTMWWBBXY:4:1102:4503:4831	T	23	SINV-GFP	+	-	1	onlyViral	0
K00201:573:HTMWWBBXY:4:1102:5568:4848	A	27	SINV-GFP	+	26:A>T	1	onlyViral	1
K00201:573:HTMWWBBXY:4:1102:7385:4901	G	30	SINV-GFP	+	-	1	onlyViral	0
K00201:573:HTMWWBBXY:4:1102:12621:4936	A	20	SINV-GFP	+	-	1	onlyViral	0
K00201:573:HTMWWBBXY:4:1102:25033:4954	A	22	SINV-GFP	-	-	1	onlyViral	0
K00201:573:HTMWWBBXY:4:1102:14905:4989	T	25	SINV-GFP	-	24:T>A	1	onlyViral	1
K00201:573:HTMWWBBXY:4:1102:20709:4989	G	28	SINV-GFP	+	27:G>T	1	onlyViral	1
K00201:573:HTMWWBBXY:4:1102:17919:5007	A	22	SINV-GFP	+	-	1	onlyViral	0
K00201:573:HTMWWBBXY:4:1102:30533:5024	A	22	SINV-GFP	-	-	1	onlyViral	0
K00201:573:HTMWWBBXY:4:1102:7933:5042	C	31	SINV-GFP	+	28:G>T,30:C>T	1	onlyViral	2
K00201:573:HTMWWBBXY:4:1102:4726:5077	C	24	SINV-GFP	+	-	1	onlyViral	0
K00201:573:HTMWWBBXY:4:1102:13727:5165	T	25	SINV-GFP	+	24:A>G	1	onlyViral	1
K00201:573:HTMWWBBXY:4:1102:16336:5218	A	18	SINV-GFP	+	-	1	onlyViral	0
K00201:573:HTMWWBBXY:4:1102:16143:5270	A	24	SINV-GFP	+	-	1	onlyViral	0
K00201:573:HTMWWBBXY:4:1102:27793:5376	A	20	SINV-GFP	+	-	1	onlyViral	0
K00201:573:HTMWWBBXY:4:1102:23196:5394	G	23	SINV-GFP	+	-	1	onlyViral	0
K00201:573:HTMWWBBXY:4:1102:23937:5411	A	25	SINV-GFP	+	-	1	onlyViral	0
K00201:573:HTMWWBBXY:4:1102:23043:5446	C	22	SINV-GFP	+	-	1	onlyViral	0
K00201:573:HTMWWBBXY:4:1102:14722:5552	A	21	SINV-GFP	+	-	1	onlyViral	0
K00201:573:HTMWWBBXY:4:1102:8400:5569	T	21	SINV-GFP	+	-	1	onlyViral	0
K00201:573:HTMWWBBXY:4:1102:10348:5605	A	22	SINV-GFP	+	-	1	onlyViral	0
K00201:573:HTMWWBBXY:4:1102:9242:5622	A	21	SINV-GFP	-	-	1	onlyViral	0
K00201:573:HTMWWBBXY:4:1102:1560:5640	T	24	SINV-GFP	+	-	1	onlyViral	0
K00201:573:HTMWWBBXY:4:1102:3650:5675	C	19	SINV-GFP	+	-	1	onlyViral	0
K00201:573:HTMWWBBXY:4:1102:30056:5675	T	21	SINV-GFP	+	-	1	onlyViral	0
K00201:573:HTMWWBBXY:4:1102:5061:5763	T	21	SINV-GFP	+	-	1	onlyViral	0
K00201:573:HTMWWBBXY:4:1102:9384:5763	T	21	SINV-GFP	+	-	1	onlyViral	0
K00201:573:HTMWWBBXY:4:1102:8268:5798	T	29	SINV-GFP	+	-	1	onlyViral	0
K00201:573:HTMWWBBXY:4:1102:6228:5816	T	20	SINV-GFP	+	-	1	onlyViral	0
K00201:573:HTMWWBBXY:4:1102:22384:5816	T	25	SINV-GFP	+	-	1	onlyViral	0
K00201:573:HTMWWBBXY:4:1102:23378:5816	T	21	SINV-GFP	+	-	1	onlyViral	0
K00201:573:HTMWWBBXY:4:1102:24962:5816	A	24	SINV-GFP	+	-	1	onlyViral	0
K00201:573:HTMWWBBXY:4:1102:15727:5851	A	26	SINV-GFP	+	25:G>A	1	onlyViral	1
K00201:573:HTMWWBBXY:4:1102:21816:5886	T	22	SINV-GFP	+	-	1	onlyViral	0
K00201:573:HTMWWBBXY:4:1102:8927:5956	A	28	SINV-GFP	+	-	1	onlyViral	0
K00201:573:HTMWWBBXY:4:1102:19147:6009	G	23	SINV-GFP	+	-	1	onlyViral	0
K00201:573:HTMWWBBXY:4:1102:24079:6009	T	20	SINV-GFP	+	-	1	onlyViral	0
K00201:573:HTMWWBBXY:4:1102:10927:6044	T	20	SINV-GFP	+	19:T>G	1	onlyViral	1
K00201:573:HTMWWBBXY:4:1102:4208:6079	A	21	SINV-GFP	+	20:C>T	1	onlyViral	1
K00201:573:HTMWWBBXY:4:1102:30137:6167	A	22	SINV-GFP	+	-	1	onlyViral	0
K00201:573:HTMWWBBXY:4:1102:21034:6185	C	21	SINV-GFP	+	-	1	onlyViral	0
K00201:573:HTMWWBBXY:4:1102:2098:6220	T	31	SINV-GFP	+	-	1	onlyViral	0
K00201:573:HTMWWBBXY:4:1102:7517:6220	T	21	SINV-GFP	+	-	1	onlyViral	0
K00201:573:HTMWWBBXY:4:1102:31588:6290	A	21	SINV-GFP	+	-	1	onlyViral	0
K00201:573:HTMWWBBXY:4:1102:26463:6343	A	22	SINV-GFP	-	21:C>A	1	onlyViral	1
K00201:573:HTMWWBBXY:4:1102:8197:6378	A	22	SINV-GFP	+	-	1	onlyViral	0
K00201:573:HTMWWBBXY:4:1102:14813:6378	A	22	SINV-GFP	+	-	1	onlyViral	0
K00201:573:HTMWWBBXY:4:1102:14042:6413	T	22	SINV-GFP	+	-	1	onlyViral	0
K00201:573:HTMWWBBXY:4:1102:14894:6413	A	23	SINV-GFP	+	-	1	onlyViral	0
K00201:573:HTMWWBBXY:4:1102:8268:6431	A	25	SINV-GFP	+	-	1	onlyViral	0
K00201:573:HTMWWBBXY:4:1102:19481:6484	A	31	SINV-GFP	+	30:G>T	1	onlyViral	1
K00201:573:HTMWWBBXY:4:1102:9191:6519	A	22	SINV-GFP	+	-	1	onlyViral	0
K00201:573:HTMWWBBXY:4:1102:29660:6536	A	21	SINV-GFP	+	-	1	onlyViral	0
K00201:573:HTMWWBBXY:4:1102:1347:6572	C	22	SINV-GFP	+	-	1	onlyViral	0
K00201:573:HTMWWBBXY:4:1102:1773:6572	A	24	SINV-GFP	+	-	1	onlyViral	0
K00201:573:HTMWWBBXY:4:1102:1813:6572	C	22	SINV-GFP	-	-	1	onlyViral	0
K00201:573:HTMWWBBXY:4:1102:19167:6572	T	21	SINV-GFP	+	-	1	onlyViral	0
K00201:573:HTMWWBBXY:4:1102:16163:6607	A	25	SINV-GFP	+	-	1	onlyViral	0
K00201:573:HTMWWBBXY:4:1102:10470:6624	T	28	SINV-GFP	+	-	1	onlyViral	0
K00201:573:HTMWWBBXY:4:1102:12845:6660	T	31	SINV-GFP	+	-	1	onlyViral	0
K00201:573:HTMWWBBXY:4:1102:30949:6695	T	21	SINV-GFP	-	-	1	onlyViral	0
K00201:573:HTMWWBBXY:4:1102:21826:6712	G	25	SINV-GFP	+	-	1	onlyViral	0
K00201:573:HTMWWBBXY:4:1102:2432:6730	T	22	SINV-GFP	+	-	1	onlyViral	0
K00201:573:HTMWWBBXY:4:1102:8166:6747	C	32	SINV-GFP	+	-	1	onlyViral	0
K00201:573:HTMWWBBXY:4:1102:17076:6783	G	23	SINV-GFP	+	-	1	onlyViral	0
K00201:573:HTMWWBBXY:4:1102:27651:6783	A	23	SINV-GFP	+	-	1	onlyViral	0
K00201:573:HTMWWBBXY:4:1102:31040:6783	A	22	SINV-GFP	+	-	1	onlyViral	0
K00201:573:HTMWWBBXY:4:1102:8156:6835	G	23	SINV-GFP	+	-	1	onlyViral	0
K00201:573:HTMWWBBXY:4:1102:23703:6871	T	21	SINV-GFP	+	20:A>T	1	onlyViral	1
K00201:573:HTMWWBBXY:4:1102:26392:6888	T	23	SINV-GFP	+	-	1	onlyViral	0
K00201:573:HTMWWBBXY:4:1102:3945:6994	T	20	SINV-GFP	+	-	1	onlyViral	0
K00201:573:HTMWWBBXY:4:1102:8075:7082	A	22	SINV-GFP	+	-	1	onlyViral	0
K00201:573:HTMWWBBXY:4:1102:21166:7082	T	21	SINV-GFP	+	20:A>T	1	onlyViral	1
K00201:573:HTMWWBBXY:4:1102:14062:7117	C	23	SINV-GFP	+	-	1	onlyViral	0
K00201:573:HTMWWBBXY:4:1102:8755:7205	T	20	SINV-GFP	+	-	1	onlyViral	0
K00201:573:HTMWWBBXY:4:1102:21420:7240	A	21	SINV-GFP	+	-	1	onlyViral	0
K00201:573:HTMWWBBXY:4:1102:27976:7240	A	24	SINV-GFP	+	-	1	onlyViral	0
K00201:573:HTMWWBBXY:4:1102:10287:7257	A	26	SINV-GFP	+	-	1	onlyViral	0
K00201:573:HTMWWBBXY:4:1102:1154:7293	N	21	SINV-GFP	+	0:G>N	1	onlyViral	1
K00201:573:HTMWWBBXY:4:1102:20598:7293	T	22	SINV-GFP	+	21:T>G	1	onlyViral	1
K00201:573:HTMWWBBXY:4:1102:21978:7328	C	23	SINV-GFP	+	11:A>G,22:C>G	1	onlyViral	2
K00201:573:HTMWWBBXY:4:1102:27783:7328	A	22	SINV-GFP	+	-	1	onlyViral	0
K00201:573:HTMWWBBXY:4:1102:18619:7486	A	20	SINV-GFP	+	-	1	onlyViral	0
K00201:573:HTMWWBBXY:4:1102:28432:7504	C	21	SINV-GFP	+	-	1	onlyViral	0
K00201:573:HTMWWBBXY:4:1102:6340:7521	A	21	SINV-GFP	+	-	1	onlyViral	0
K00201:573:HTMWWBBXY:4:1102:21531:7539	T	21	SINV-GFP	+	-	1	onlyViral	0
K00201:573:HTMWWBBXY:4:1102:3254:7556	T	20	SINV-GFP	+	-	1	onlyViral	0
K00201:573:HTMWWBBXY:4:1102:8176:7609	T	21	SINV-GFP	+	-	1	onlyViral	0
K00201:573:HTMWWBBXY:4:1102:31264:7627	C	22	SINV-GFP	+	-	1	onlyViral	0
K00201:573:HTMWWBBXY:4:1102:22384:7679	A	25	SINV-GFP	+	-	1	onlyViral	0
K00201:573:HTMWWBBXY:4:1102:20750:7697	T	24	SINV-GFP	+	-	1	onlyViral	0
K00201:573:HTMWWBBXY:4:1102:15006:7732	T	22	SINV-GFP	+	-	1	onlyViral	0
K00201:573:HTMWWBBXY:4:1102:29741:7732	T	21	SINV-GFP	+	-	1	onlyViral	0
K00201:573:HTMWWBBXY:4:1102:14042:7750	T	21	SINV-GFP	+	-	1	onlyViral	0
K00201:573:HTMWWBBXY:4:1102:16802:7785	A	22	SINV-GFP	+	-	1	onlyViral	0
K00201:573:HTMWWBBXY:4:1102:1479:7820	T	21	SINV-GFP	+	-	1	onlyViral	0
K00201:573:HTMWWBBXY:4:1102:11677:7908	T	21	SINV-GFP	-	-	1	onlyViral	0
K00201:573:HTMWWBBXY:4:1102:12510:7908	A	22	SINV-GFP	+	-	1	onlyViral	0
K00201:573:HTMWWBBXY:4:1102:13595:7926	T	19	SINV-GFP	+	-	1	onlyViral	0
K00201:573:HTMWWBBXY:4:1102:18568:7926	A	21	SINV-GFP	+	-	1	onlyViral	0
K00201:573:HTMWWBBXY:4:1102:5609:7943	C	22	SINV-GFP	-	-	1	onlyViral	0
K00201:573:HTMWWBBXY:4:1102:7273:7943	A	22	SINV-GFP	+	-	1	onlyViral	0
K00201:573:HTMWWBBXY:4:1102:3884:7978	T	24	SINV-GFP	+	-	1	onlyViral	0
K00201:573:HTMWWBBXY:4:1102:27082:7978	A	24	SINV-GFP	+	22:A>T	1	onlyViral	1
K00201:573:HTMWWBBXY:4:1102:11921:8084	A	26	SINV-GFP	+	-	1	onlyViral	0
K00201:573:HTMWWBBXY:4:1102:25073:8084	T	23	SINV-GFP	+	-	1	onlyViral	0
K00201:573:HTMWWBBXY:4:1102:14803:8154	C	23	SINV-GFP	+	-	1	onlyViral	0
K00201:573:HTMWWBBXY:4:1102:16346:8260	C	32	SINV-GFP	+	-	1	onlyViral	0
K00201:573:HTMWWBBXY:4:1102:22800:8295	T	22	SINV-GFP	+	-	1	onlyViral	0
K00201:573:HTMWWBBXY:4:1102:4422:8348	T	27	SINV-GFP	+	-	1	onlyViral	0
K00201:573:HTMWWBBXY:4:1102:28899:8383	T	22	SINV-GFP	-	-	1	onlyViral	0
K00201:573:HTMWWBBXY:4:1102:7923:8400	A	26	SINV-GFP	+	25:G>T	1	onlyViral	1
K00201:573:HTMWWBBXY:4:1102:31020:8400	T	21	SINV-GFP	+	20:A>T	1	onlyViral	1
K00201:573:HTMWWBBXY:4:1102:7659:8435	A	22	SINV-GFP	+	-	1	onlyViral	0
K00201:573:HTMWWBBXY:4:1102:6126:8453	T	21	SINV-GFP	+	-	1	onlyViral	0
K00201:573:HTMWWBBXY:4:1102:13819:8453	T	22	SINV-GFP	+	-	1	onlyViral	0
K00201:573:HTMWWBBXY:4:1102:12489:8646	A	22	SINV-GFP	+	-	1	onlyViral	0
K00201:573:HTMWWBBXY:4:1102:28970:8646	T	21	SINV-GFP	+	-	1	onlyViral	0
K00201:573:HTMWWBBXY:4:1102:28787:8682	T	32	SINV-GFP	+	31:A>T	1	onlyViral	1
K00201:573:HTMWWBBXY:4:1102:10632:8734	C	20	SINV-GFP	+	-	1	onlyViral	0
K00201:573:HTMWWBBXY:4:1102:17523:8787	C	27	SINV-GFP	+	0:A>C	1	onlyViral	1
K00201:573:HTMWWBBXY:4:1102:27529:8787	A	24	SINV-GFP	+	-	1	onlyViral	0
K00201:573:HTMWWBBXY:4:1102:30847:8840	T	21	SINV-GFP	+	20:T>A	1	onlyViral	1
K00201:573:HTMWWBBXY:4:1102:5436:8875	T	20	SINV-GFP	+	-	1	onlyViral	0
K00201:573:HTMWWBBXY:4:1102:14651:8875	A	21	SINV-GFP	+	-	1	onlyViral	0
K00201:573:HTMWWBBXY:4:1102:24677:8875	T	20	SINV-GFP	+	-	1	onlyViral	0
K00201:573:HTMWWBBXY:4:1102:13464:8893	A	21	SINV-GFP	+	-	1	onlyViral	0
K00201:573:HTMWWBBXY:4:1102:12905:8910	A	22	SINV-GFP	+	-	1	onlyViral	0
K00201:573:HTMWWBBXY:4:1102:13545:8928	T	20	SINV-GFP	+	-	1	onlyViral	0
K00201:573:HTMWWBBXY:4:1102:5589:8963	C	20	SINV-GFP	+	-	1	onlyViral	0
K00201:573:HTMWWBBXY:4:1102:20263:8963	C	24	SINV-GFP	+	-	1	onlyViral	0
K00201:573:HTMWWBBXY:4:1102:22658:8998	A	22	SINV-GFP	+	-	1	onlyViral	0
K00201:573:HTMWWBBXY:4:1102:31324:8998	A	29	SINV-GFP	+	-	1	onlyViral	0
K00201:573:HTMWWBBXY:4:1102:26281:9016	A	31	SINV-GFP	+	-	1	onlyViral	0
K00201:573:HTMWWBBXY:4:1102:5406:9069	A	26	SINV-GFP	+	-	1	onlyViral	0
K00201:573:HTMWWBBXY:4:1102:24718:9156	A	22	SINV-GFP	+	-	1	onlyViral	0
K00201:573:HTMWWBBXY:4:1102:3863:9174	A	19	SINV-GFP	+	-	1	onlyViral	0
[truncated: 187,582 more rows]
