# Supplementary material for: The helicase domain of human Dicer prevents RNAi-independent activation of antiviral and inflammatory pathways
Source: EMBO J. 2024 Jan 29;43(5):7. doi: 10.1038/s44318-024-00035-2 (PMC10907635; doi:10.1038/s44318-024-00035-2)
Supplement: Supplementary file 10 — Source Data of EV and Appendix figures [file 44318_2024_35_MOESM10_ESM.zip › EMBOJ-2023-115792R2_SourceData_EV+Appendix/Appendix figure S3/Appendix_FigS3A/IPAGO-WT-SINV-Rep2-2mmMax-onlyViral-stats.txt]

ReadName	ReadFirstBase	ReadLength	Ref	Strand	Mismatch	AlignmentNb	AlignmentType	MismatchNb
K00201:573:HTMWWBBXY:4:1101:29873:1244	C	20	SINV-GFP	+	1:A>N	1	onlyViral	1
K00201:573:HTMWWBBXY:4:1101:14336:1297	A	26	SINV-GFP	+	1:C>N	1	onlyViral	1
K00201:573:HTMWWBBXY:4:1101:19573:1297	T	25	SINV-GFP	+	1:G>N	1	onlyViral	1
K00201:573:HTMWWBBXY:4:1101:26534:1297	T	21	SINV-GFP	+	1:C>N	1	onlyViral	1
K00201:573:HTMWWBBXY:4:1101:20760:1314	A	22	SINV-GFP	+	1:G>N	1	onlyViral	1
K00201:573:HTMWWBBXY:4:1101:24190:1314	T	30	SINV-GFP	+	29:C>T	1	onlyViral	1
K00201:573:HTMWWBBXY:4:1101:26494:1367	T	21	SINV-GFP	+	-	1	onlyViral	0
K00201:573:HTMWWBBXY:4:1101:6390:1384	T	21	SINV-GFP	+	20:A>T	1	onlyViral	1
K00201:573:HTMWWBBXY:4:1101:14326:1384	T	22	SINV-GFP	-	-	1	onlyViral	0
K00201:573:HTMWWBBXY:4:1101:20019:1402	C	21	SINV-GFP	+	-	1	onlyViral	0
K00201:573:HTMWWBBXY:4:1101:22942:1402	T	31	SINV-GFP	+	-	1	onlyViral	0
K00201:573:HTMWWBBXY:4:1101:3163:1420	A	22	SINV-GFP	-	-	1	onlyViral	0
K00201:573:HTMWWBBXY:4:1101:16275:1420	T	28	SINV-GFP	+	-	1	onlyViral	0
K00201:573:HTMWWBBXY:4:1101:31010:1420	G	25	SINV-GFP	+	-	1	onlyViral	0
K00201:573:HTMWWBBXY:4:1101:23855:1437	T	20	SINV-GFP	+	-	1	onlyViral	0
K00201:573:HTMWWBBXY:4:1101:5355:1455	T	28	SINV-GFP	+	-	1	onlyViral	0
K00201:573:HTMWWBBXY:4:1101:25631:1455	T	22	SINV-GFP	-	-	1	onlyViral	0
K00201:573:HTMWWBBXY:4:1101:8724:1490	T	21	SINV-GFP	+	20:A>T	1	onlyViral	1
K00201:573:HTMWWBBXY:4:1101:29021:1490	A	22	SINV-GFP	+	-	1	onlyViral	0
K00201:573:HTMWWBBXY:4:1101:29112:1508	A	23	SINV-GFP	+	-	1	onlyViral	0
K00201:573:HTMWWBBXY:4:1101:25449:1525	T	25	SINV-GFP	+	-	1	onlyViral	0
K00201:573:HTMWWBBXY:4:1101:21562:1543	T	20	SINV-GFP	+	-	1	onlyViral	0
K00201:573:HTMWWBBXY:4:1101:23977:1543	A	22	SINV-GFP	+	-	1	onlyViral	0
K00201:573:HTMWWBBXY:4:1101:8329:1578	T	21	SINV-GFP	+	20:A>T	1	onlyViral	1
K00201:573:HTMWWBBXY:4:1101:13585:1578	G	23	SINV-GFP	+	-	1	onlyViral	0
K00201:573:HTMWWBBXY:4:1101:8521:1595	T	23	SINV-GFP	+	-	1	onlyViral	0
K00201:573:HTMWWBBXY:4:1101:28828:1613	T	21	SINV-GFP	+	-	1	onlyViral	0
K00201:573:HTMWWBBXY:4:1101:4716:1648	T	21	SINV-GFP	+	-	1	onlyViral	0
K00201:573:HTMWWBBXY:4:1101:20060:1648	T	21	SINV-GFP	+	-	1	onlyViral	0
K00201:573:HTMWWBBXY:4:1101:22820:1648	A	23	SINV-GFP	+	-	1	onlyViral	0
K00201:573:HTMWWBBXY:4:1101:16285:1683	A	24	SINV-GFP	+	-	1	onlyViral	0
K00201:573:HTMWWBBXY:4:1101:27773:1683	T	22	SINV-GFP	+	-	1	onlyViral	0
K00201:573:HTMWWBBXY:4:1101:5883:1701	G	27	SINV-GFP	+	-	1	onlyViral	0
K00201:573:HTMWWBBXY:4:1101:13403:1754	T	21	SINV-GFP	+	20:A>T	1	onlyViral	1
K00201:573:HTMWWBBXY:4:1101:26017:1771	A	22	SINV-GFP	+	-	1	onlyViral	0
K00201:573:HTMWWBBXY:4:1101:7354:1789	C	25	SINV-GFP	+	-	1	onlyViral	0
K00201:573:HTMWWBBXY:4:1101:13636:1806	A	21	SINV-GFP	-	-	1	onlyViral	0
K00201:573:HTMWWBBXY:4:1101:18406:1806	A	25	SINV-GFP	+	-	1	onlyViral	0
K00201:573:HTMWWBBXY:4:1101:23673:1859	T	21	SINV-GFP	+	-	1	onlyViral	0
K00201:573:HTMWWBBXY:4:1101:3711:1877	A	22	SINV-GFP	+	-	1	onlyViral	0
K00201:573:HTMWWBBXY:4:1101:15037:1877	A	24	SINV-GFP	+	-	1	onlyViral	0
K00201:573:HTMWWBBXY:4:1101:15625:1877	C	23	SINV-GFP	+	-	1	onlyViral	0
K00201:573:HTMWWBBXY:4:1101:25611:1877	A	21	SINV-GFP	-	-	1	onlyViral	0
K00201:573:HTMWWBBXY:4:1101:17046:1912	C	21	SINV-GFP	-	-	1	onlyViral	0
K00201:573:HTMWWBBXY:4:1101:21917:1912	A	21	SINV-GFP	+	-	1	onlyViral	0
K00201:573:HTMWWBBXY:4:1101:21927:1930	T	23	SINV-GFP	+	-	1	onlyViral	0
K00201:573:HTMWWBBXY:4:1101:6532:1947	A	21	SINV-GFP	-	-	1	onlyViral	0
K00201:573:HTMWWBBXY:4:1101:30827:1947	A	22	SINV-GFP	+	-	1	onlyViral	0
K00201:573:HTMWWBBXY:4:1101:1874:1965	T	21	SINV-GFP	+	-	1	onlyViral	0
K00201:573:HTMWWBBXY:4:1101:5751:1965	A	21	SINV-GFP	-	-	1	onlyViral	0
K00201:573:HTMWWBBXY:4:1101:13890:2000	A	22	SINV-GFP	+	-	1	onlyViral	0
K00201:573:HTMWWBBXY:4:1101:30330:2000	T	21	SINV-GFP	+	-	1	onlyViral	0
K00201:573:HTMWWBBXY:4:1101:29203:2017	T	21	SINV-GFP	+	-	1	onlyViral	0
K00201:573:HTMWWBBXY:4:1101:29244:2017	A	22	SINV-GFP	-	-	1	onlyViral	0
K00201:573:HTMWWBBXY:4:1101:1712:2035	A	22	SINV-GFP	+	-	1	onlyViral	0
K00201:573:HTMWWBBXY:4:1101:17360:2035	A	23	SINV-GFP	+	-	1	onlyViral	0
K00201:573:HTMWWBBXY:4:1101:17401:2035	T	21	SINV-GFP	+	-	1	onlyViral	0
K00201:573:HTMWWBBXY:4:1101:19938:2035	G	20	SINV-GFP	+	-	1	onlyViral	0
K00201:573:HTMWWBBXY:4:1101:27143:2035	T	27	SINV-GFP	+	-	1	onlyViral	0
K00201:573:HTMWWBBXY:4:1101:12205:2070	C	20	SINV-GFP	+	-	1	onlyViral	0
K00201:573:HTMWWBBXY:4:1101:16650:2070	C	21	SINV-GFP	-	-	1	onlyViral	0
K00201:573:HTMWWBBXY:4:1101:25195:2070	T	21	SINV-GFP	+	20:A>T	1	onlyViral	1
K00201:573:HTMWWBBXY:4:1101:21044:2088	G	21	SINV-GFP	-	19:T>C	1	onlyViral	1
K00201:573:HTMWWBBXY:4:1101:21247:2088	C	22	SINV-GFP	-	21:G>A	1	onlyViral	1
K00201:573:HTMWWBBXY:4:1101:15574:2105	T	22	SINV-GFP	-	-	1	onlyViral	0
K00201:573:HTMWWBBXY:4:1101:7101:2123	T	21	SINV-GFP	+	-	1	onlyViral	0
K00201:573:HTMWWBBXY:4:1101:14671:2123	T	22	SINV-GFP	+	21:A>T	1	onlyViral	1
K00201:573:HTMWWBBXY:4:1101:21268:2123	A	31	SINV-GFP	+	-	1	onlyViral	0
K00201:573:HTMWWBBXY:4:1101:21887:2176	A	22	SINV-GFP	+	-	1	onlyViral	0
K00201:573:HTMWWBBXY:4:1101:27397:2193	T	21	SINV-GFP	+	-	1	onlyViral	0
K00201:573:HTMWWBBXY:4:1101:1468:2211	T	27	SINV-GFP	+	-	1	onlyViral	0
K00201:573:HTMWWBBXY:4:1101:20882:2228	A	24	SINV-GFP	+	-	1	onlyViral	0
K00201:573:HTMWWBBXY:4:1101:27133:2228	T	21	SINV-GFP	+	-	1	onlyViral	0
K00201:573:HTMWWBBXY:4:1101:4148:2246	A	24	SINV-GFP	+	-	1	onlyViral	0
K00201:573:HTMWWBBXY:4:1101:23033:2264	A	20	SINV-GFP	+	-	1	onlyViral	0
K00201:573:HTMWWBBXY:4:1101:5304:2281	A	22	SINV-GFP	+	-	1	onlyViral	0
K00201:573:HTMWWBBXY:4:1101:15899:2281	C	26	SINV-GFP	+	24:C>T,25:G>T	1	onlyViral	2
K00201:573:HTMWWBBXY:4:1101:24342:2281	G	21	SINV-GFP	+	-	1	onlyViral	0
K00201:573:HTMWWBBXY:4:1101:19898:2316	G	25	SINV-GFP	+	-	1	onlyViral	0
K00201:573:HTMWWBBXY:4:1101:25946:2352	A	22	SINV-GFP	+	-	1	onlyViral	0
K00201:573:HTMWWBBXY:4:1101:2493:2369	A	24	SINV-GFP	+	22:A>T,23:A>T	1	onlyViral	2
K00201:573:HTMWWBBXY:4:1101:26139:2369	T	25	SINV-GFP	+	-	1	onlyViral	0
K00201:573:HTMWWBBXY:4:1101:26595:2387	T	26	SINV-GFP	+	-	1	onlyViral	0
K00201:573:HTMWWBBXY:4:1101:29701:2387	A	21	SINV-GFP	+	-	1	onlyViral	0
K00201:573:HTMWWBBXY:4:1101:8958:2422	A	29	SINV-GFP	+	-	1	onlyViral	0
K00201:573:HTMWWBBXY:4:1101:15148:2422	C	22	SINV-GFP	+	21:A>T	1	onlyViral	1
K00201:573:HTMWWBBXY:4:1101:30502:2439	A	24	SINV-GFP	+	-	1	onlyViral	0
K00201:573:HTMWWBBXY:4:1101:13748:2457	T	26	SINV-GFP	+	25:A>T	1	onlyViral	1
K00201:573:HTMWWBBXY:4:1101:26504:2475	T	27	SINV-GFP	+	-	1	onlyViral	0
K00201:573:HTMWWBBXY:4:1101:11799:2492	A	23	SINV-GFP	+	22:G>A	1	onlyViral	1
K00201:573:HTMWWBBXY:4:1101:12266:2492	C	21	SINV-GFP	+	-	1	onlyViral	0
K00201:573:HTMWWBBXY:4:1101:23328:2492	A	22	SINV-GFP	+	21:T>C	1	onlyViral	1
K00201:573:HTMWWBBXY:4:1101:3884:2527	A	20	SINV-GFP	+	-	1	onlyViral	0
K00201:573:HTMWWBBXY:4:1101:24180:2527	C	24	SINV-GFP	+	-	1	onlyViral	0
K00201:573:HTMWWBBXY:4:1101:21054:2563	A	22	SINV-GFP	+	-	1	onlyViral	0
K00201:573:HTMWWBBXY:4:1101:29031:2563	A	22	SINV-GFP	+	-	1	onlyViral	0
K00201:573:HTMWWBBXY:4:1101:4371:2598	C	23	SINV-GFP	+	-	1	onlyViral	0
K00201:573:HTMWWBBXY:4:1101:14752:2615	T	23	SINV-GFP	+	-	1	onlyViral	0
K00201:573:HTMWWBBXY:4:1101:16193:2615	A	22	SINV-GFP	+	-	1	onlyViral	0
K00201:573:HTMWWBBXY:4:1101:8359:2650	G	25	SINV-GFP	+	-	1	onlyViral	0
K00201:573:HTMWWBBXY:4:1101:22769:2650	T	23	SINV-GFP	+	-	1	onlyViral	0
K00201:573:HTMWWBBXY:4:1101:26342:2650	A	21	SINV-GFP	+	-	1	onlyViral	0
K00201:573:HTMWWBBXY:4:1101:3457:2668	T	21	SINV-GFP	+	20:A>T	1	onlyViral	1
K00201:573:HTMWWBBXY:4:1101:15148:2668	C	26	SINV-GFP	+	-	1	onlyViral	0
K00201:573:HTMWWBBXY:4:1101:27204:2668	G	24	SINV-GFP	+	-	1	onlyViral	0
K00201:573:HTMWWBBXY:4:1101:16051:2686	A	22	SINV-GFP	+	-	1	onlyViral	0
K00201:573:HTMWWBBXY:4:1101:1306:2703	T	24	SINV-GFP	+	-	1	onlyViral	0
K00201:573:HTMWWBBXY:4:1101:2260:2703	A	24	SINV-GFP	+	-	1	onlyViral	0
K00201:573:HTMWWBBXY:4:1101:17949:2703	A	22	SINV-GFP	-	-	1	onlyViral	0
K00201:573:HTMWWBBXY:4:1101:20649:2703	A	21	SINV-GFP	+	-	1	onlyViral	0
K00201:573:HTMWWBBXY:4:1101:5964:2721	A	22	SINV-GFP	+	-	1	onlyViral	0
K00201:573:HTMWWBBXY:4:1101:15585:2721	T	21	SINV-GFP;SINV-GFP	+;+	-;-	2	onlyViral	0
K00201:573:HTMWWBBXY:4:1101:7385:2756	T	29	SINV-GFP	+	-	1	onlyViral	0
K00201:573:HTMWWBBXY:4:1101:30837:2774	A	20	SINV-GFP	+	19:G>T	1	onlyViral	1
K00201:573:HTMWWBBXY:4:1101:15371:2809	A	22	SINV-GFP	+	-	1	onlyViral	0
K00201:573:HTMWWBBXY:4:1101:20202:2809	T	18	SINV-GFP	+	-	1	onlyViral	0
K00201:573:HTMWWBBXY:4:1101:28524:2809	C	26	SINV-GFP	+	-	1	onlyViral	0
K00201:573:HTMWWBBXY:4:1101:15930:2826	A	25	SINV-GFP	+	-	1	onlyViral	0
K00201:573:HTMWWBBXY:4:1101:10866:2844	T	22	SINV-GFP	+	11:A>G	1	onlyViral	1
K00201:573:HTMWWBBXY:4:1101:13535:2897	A	22	SINV-GFP	-	-	1	onlyViral	0
K00201:573:HTMWWBBXY:4:1101:26332:2914	C	26	SINV-GFP	+	-	1	onlyViral	0
K00201:573:HTMWWBBXY:4:1101:26636:2914	A	22	SINV-GFP	-	-	1	onlyViral	0
K00201:573:HTMWWBBXY:4:1101:30310:2914	T	22	SINV-GFP	-	-	1	onlyViral	0
K00201:573:HTMWWBBXY:4:1101:12784:2932	T	22	SINV-GFP	-	-	1	onlyViral	0
K00201:573:HTMWWBBXY:4:1101:20334:2932	T	22	SINV-GFP	+	-	1	onlyViral	0
K00201:573:HTMWWBBXY:4:1101:25499:2949	A	22	SINV-GFP	+	-	1	onlyViral	0
K00201:573:HTMWWBBXY:4:1101:26230:2949	A	22	SINV-GFP	+	-	1	onlyViral	0
K00201:573:HTMWWBBXY:4:1101:20111:2967	T	20	SINV-GFP	+	-	1	onlyViral	0
K00201:573:HTMWWBBXY:4:1101:13707:2985	A	29	SINV-GFP	+	-	1	onlyViral	0
K00201:573:HTMWWBBXY:4:1101:15554:2985	T	24	SINV-GFP	-	21:T>G,23:T>A	1	onlyViral	2
K00201:573:HTMWWBBXY:4:1101:18964:2985	A	22	SINV-GFP	+	21:A>C	1	onlyViral	1
K00201:573:HTMWWBBXY:4:1101:18325:3002	A	30	SINV-GFP	+	-	1	onlyViral	0
K00201:573:HTMWWBBXY:4:1101:22282:3002	T	20	SINV-GFP	+	-	1	onlyViral	0
K00201:573:HTMWWBBXY:4:1101:5629:3020	A	22	SINV-GFP	+	-	1	onlyViral	0
K00201:573:HTMWWBBXY:4:1101:20019:3020	T	22	SINV-GFP	+	-	1	onlyViral	0
K00201:573:HTMWWBBXY:4:1101:12439:3072	T	25	SINV-GFP	+	-	1	onlyViral	0
K00201:573:HTMWWBBXY:4:1101:21125:3072	A	22	SINV-GFP	+	-	1	onlyViral	0
K00201:573:HTMWWBBXY:4:1101:15676:3090	T	24	SINV-GFP	-	21:T>G,23:T>A	1	onlyViral	2
K00201:573:HTMWWBBXY:4:1101:4442:3108	T	22	SINV-GFP	+	-	1	onlyViral	0
K00201:573:HTMWWBBXY:4:1101:6370:3108	A	20	SINV-GFP	+	-	1	onlyViral	0
K00201:573:HTMWWBBXY:4:1101:19339:3108	C	24	SINV-GFP	+	-	1	onlyViral	0
K00201:573:HTMWWBBXY:4:1101:16447:3125	A	25	SINV-GFP	+	-	1	onlyViral	0
K00201:573:HTMWWBBXY:4:1101:18254:3125	T	21	SINV-GFP	+	-	1	onlyViral	0
K00201:573:HTMWWBBXY:4:1101:28158:3125	A	20	SINV-GFP	+	-	1	onlyViral	0
K00201:573:HTMWWBBXY:4:1101:8186:3160	C	21	SINV-GFP	+	-	1	onlyViral	0
K00201:573:HTMWWBBXY:4:1101:9404:3160	C	28	SINV-GFP	+	-	1	onlyViral	0
K00201:573:HTMWWBBXY:4:1101:22810:3178	T	21	SINV-GFP	+	-	1	onlyViral	0
K00201:573:HTMWWBBXY:4:1101:7121:3213	A	22	SINV-GFP	+	-	1	onlyViral	0
K00201:573:HTMWWBBXY:4:1101:12763:3213	A	25	SINV-GFP	+	-	1	onlyViral	0
K00201:573:HTMWWBBXY:4:1101:30279:3213	T	23	SINV-GFP	+	-	1	onlyViral	0
K00201:573:HTMWWBBXY:4:1101:19207:3231	C	22	SINV-GFP	+	-	1	onlyViral	0
K00201:573:HTMWWBBXY:4:1101:30228:3231	A	25	SINV-GFP	+	-	1	onlyViral	0
K00201:573:HTMWWBBXY:4:1101:13971:3266	A	21	SINV-GFP	+	-	1	onlyViral	0
K00201:573:HTMWWBBXY:4:1101:27367:3266	T	27	SINV-GFP	+	-	1	onlyViral	0
K00201:573:HTMWWBBXY:4:1101:27590:3266	T	25	SINV-GFP;SINV-GFP	+;+	-;-	2	onlyViral	0
K00201:573:HTMWWBBXY:4:1101:13190:3283	C	19	SINV-GFP;SINV-GFP	+;+	-;-	2	onlyViral	0
K00201:573:HTMWWBBXY:4:1101:13555:3283	G	23	SINV-GFP	+	-	1	onlyViral	0
K00201:573:HTMWWBBXY:4:1101:16833:3301	C	24	SINV-GFP	+	-	1	onlyViral	0
K00201:573:HTMWWBBXY:4:1101:20202:3301	T	19	SINV-GFP	-	-	1	onlyViral	0
K00201:573:HTMWWBBXY:4:1101:26210:3301	C	24	SINV-GFP	+	23:A>T	1	onlyViral	1
K00201:573:HTMWWBBXY:4:1101:22952:3354	C	23	SINV-GFP	+	-	1	onlyViral	0
K00201:573:HTMWWBBXY:4:1101:28473:3354	A	22	SINV-GFP	+	-	1	onlyViral	0
K00201:573:HTMWWBBXY:4:1101:12043:3371	A	22	SINV-GFP	+	-	1	onlyViral	0
K00201:573:HTMWWBBXY:4:1101:14438:3371	T	22	SINV-GFP	+	-	1	onlyViral	0
K00201:573:HTMWWBBXY:4:1101:7101:3389	G	30	SINV-GFP	+	-	1	onlyViral	0
K00201:573:HTMWWBBXY:4:1101:14996:3389	C	24	SINV-GFP	+	23:A>T	1	onlyViral	1
K00201:573:HTMWWBBXY:4:1101:15382:3389	A	27	SINV-GFP	+	-	1	onlyViral	0
K00201:573:HTMWWBBXY:4:1101:15442:3389	C	24	SINV-GFP	+	-	1	onlyViral	0
K00201:573:HTMWWBBXY:4:1101:4107:3407	A	21	SINV-GFP	+	-	1	onlyViral	0
K00201:573:HTMWWBBXY:4:1101:19228:3407	T	22	SINV-GFP	+	-	1	onlyViral	0
K00201:573:HTMWWBBXY:4:1101:30218:3424	T	22	SINV-GFP	+	-	1	onlyViral	0
K00201:573:HTMWWBBXY:4:1101:10409:3459	T	28	SINV-GFP	+	-	1	onlyViral	0
K00201:573:HTMWWBBXY:4:1101:15625:3459	C	24	SINV-GFP	+	-	1	onlyViral	0
K00201:573:HTMWWBBXY:4:1101:30056:3459	C	24	SINV-GFP	+	-	1	onlyViral	0
K00201:573:HTMWWBBXY:4:1101:30502:3494	T	22	SINV-GFP	+	21:C>A	1	onlyViral	1
K00201:573:HTMWWBBXY:4:1101:3072:3512	T	21	SINV-GFP	+	-	1	onlyViral	0
K00201:573:HTMWWBBXY:4:1101:8339:3565	T	23	SINV-GFP	+	-	1	onlyViral	0
K00201:573:HTMWWBBXY:4:1101:28168:3565	A	26	SINV-GFP	+	-	1	onlyViral	0
K00201:573:HTMWWBBXY:4:1101:23246:3582	A	21	SINV-GFP	+	-	1	onlyViral	0
K00201:573:HTMWWBBXY:4:1101:8044:3618	C	28	SINV-GFP	+	-	1	onlyViral	0
K00201:573:HTMWWBBXY:4:1101:24698:3635	T	26	SINV-GFP	+	-	1	onlyViral	0
K00201:573:HTMWWBBXY:4:1101:1519:3670	T	23	SINV-GFP	+	21:T>C,22:T>C	1	onlyViral	2
K00201:573:HTMWWBBXY:4:1101:17817:3670	A	24	SINV-GFP	+	23:C>T	1	onlyViral	1
K00201:573:HTMWWBBXY:4:1101:9790:3688	A	24	SINV-GFP	+	-	1	onlyViral	0
K00201:573:HTMWWBBXY:4:1101:14570:3705	C	22	SINV-GFP	-	-	1	onlyViral	0
K00201:573:HTMWWBBXY:4:1101:26281:3741	A	25	SINV-GFP	+	-	1	onlyViral	0
K00201:573:HTMWWBBXY:4:1101:26301:3741	A	22	SINV-GFP	+	-	1	onlyViral	0
K00201:573:HTMWWBBXY:4:1101:21257:3758	A	22	SINV-GFP	+	-	1	onlyViral	0
K00201:573:HTMWWBBXY:4:1101:25763:3758	C	22	SINV-GFP	+	-	1	onlyViral	0
K00201:573:HTMWWBBXY:4:1101:17310:3776	T	20	SINV-GFP	+	-	1	onlyViral	0
K00201:573:HTMWWBBXY:4:1101:8146:3793	A	22	SINV-GFP	+	-	1	onlyViral	0
K00201:573:HTMWWBBXY:4:1101:22861:3793	T	22	SINV-GFP	-	-	1	onlyViral	0
K00201:573:HTMWWBBXY:4:1101:25296:3793	T	22	SINV-GFP	+	-	1	onlyViral	0
K00201:573:HTMWWBBXY:4:1101:31355:3811	G	28	SINV-GFP	+	-	1	onlyViral	0
K00201:573:HTMWWBBXY:4:1101:26149:3829	T	23	SINV-GFP	-	22:G>A	1	onlyViral	1
K00201:573:HTMWWBBXY:4:1101:30330:3829	T	21	SINV-GFP	+	20:A>T	1	onlyViral	1
K00201:573:HTMWWBBXY:4:1101:13951:3899	T	22	SINV-GFP	+	-	1	onlyViral	0
K00201:573:HTMWWBBXY:4:1101:25053:3899	C	23	SINV-GFP	+	-	1	onlyViral	0
K00201:573:HTMWWBBXY:4:1101:26697:3899	A	24	SINV-GFP	+	-	1	onlyViral	0
K00201:573:HTMWWBBXY:4:1101:15280:3916	C	23	SINV-GFP	+	-	1	onlyViral	0
K00201:573:HTMWWBBXY:4:1101:4858:3934	T	22	SINV-GFP	+	-	1	onlyViral	0
K00201:573:HTMWWBBXY:4:1101:26088:3934	T	22	SINV-GFP;SINV-GFP	+;+	-;-	2	onlyViral	0
K00201:573:HTMWWBBXY:4:1101:4624:3952	C	21	SINV-GFP	+	-	1	onlyViral	0
K00201:573:HTMWWBBXY:4:1101:13778:3987	G	23	SINV-GFP	+	-	1	onlyViral	0
K00201:573:HTMWWBBXY:4:1101:11901:4004	A	22	SINV-GFP	+	-	1	onlyViral	0
K00201:573:HTMWWBBXY:4:1101:26463:4022	T	22	SINV-GFP	-	-	1	onlyViral	0
K00201:573:HTMWWBBXY:4:1101:16447:4040	C	24	SINV-GFP	+	-	1	onlyViral	0
K00201:573:HTMWWBBXY:4:1101:9201:4075	A	21	SINV-GFP	+	-	1	onlyViral	0
K00201:573:HTMWWBBXY:4:1101:31000:4075	T	24	SINV-GFP	+	-	1	onlyViral	0
K00201:573:HTMWWBBXY:4:1101:13697:4092	T	22	SINV-GFP	+	-	1	onlyViral	0
K00201:573:HTMWWBBXY:4:1101:27143:4110	A	22	SINV-GFP	+	-	1	onlyViral	0
K00201:573:HTMWWBBXY:4:1101:18517:4145	A	20	SINV-GFP	+	19:A>C	1	onlyViral	1
K00201:573:HTMWWBBXY:4:1101:2676:4163	A	26	SINV-GFP	+	-	1	onlyViral	0
K00201:573:HTMWWBBXY:4:1101:19999:4180	A	22	SINV-GFP	+	-	1	onlyViral	0
K00201:573:HTMWWBBXY:4:1101:20882:4198	T	21	SINV-GFP	+	-	1	onlyViral	0
K00201:573:HTMWWBBXY:4:1101:13606:4215	A	22	SINV-GFP	+	-	1	onlyViral	0
K00201:573:HTMWWBBXY:4:1101:31243:4215	T	22	SINV-GFP	+	-	1	onlyViral	0
K00201:573:HTMWWBBXY:4:1101:13443:4251	G	23	SINV-GFP	+	-	1	onlyViral	0
K00201:573:HTMWWBBXY:4:1101:23175:4268	A	25	SINV-GFP	+	-	1	onlyViral	0
K00201:573:HTMWWBBXY:4:1101:14641:4286	T	24	SINV-GFP	+	-	1	onlyViral	0
K00201:573:HTMWWBBXY:4:1101:19695:4286	C	24	SINV-GFP	+	-	1	onlyViral	0
K00201:573:HTMWWBBXY:4:1101:28666:4286	C	22	SINV-GFP	-	21:T>G	1	onlyViral	1
K00201:573:HTMWWBBXY:4:1101:19157:4303	G	19	SINV-GFP	-	-	1	onlyViral	0
K00201:573:HTMWWBBXY:4:1101:22567:4303	A	24	SINV-GFP	+	-	1	onlyViral	0
K00201:573:HTMWWBBXY:4:1101:26555:4321	T	21	SINV-GFP;SINV-GFP	+;+	-;-	2	onlyViral	0
K00201:573:HTMWWBBXY:4:1101:2351:4338	A	24	SINV-GFP	+	-	1	onlyViral	0
K00201:573:HTMWWBBXY:4:1101:26677:4356	A	21	SINV-GFP	+	-	1	onlyViral	0
K00201:573:HTMWWBBXY:4:1101:3731:4374	A	22	SINV-GFP	+	-	1	onlyViral	0
K00201:573:HTMWWBBXY:4:1101:8501:4374	A	25	SINV-GFP	+	-	1	onlyViral	0
K00201:573:HTMWWBBXY:4:1101:30523:4374	A	22	SINV-GFP	+	-	1	onlyViral	0
K00201:573:HTMWWBBXY:4:1101:6055:4391	A	21	SINV-GFP	+	19:A>T	1	onlyViral	1
K00201:573:HTMWWBBXY:4:1101:31000:4391	A	24	SINV-GFP	+	-	1	onlyViral	0
K00201:573:HTMWWBBXY:4:1101:4188:4426	C	21	SINV-GFP	+	-	1	onlyViral	0
K00201:573:HTMWWBBXY:4:1101:27803:4444	T	22	SINV-GFP	-	-	1	onlyViral	0
K00201:573:HTMWWBBXY:4:1101:10399:4497	A	22	SINV-GFP	+	-	1	onlyViral	0
K00201:573:HTMWWBBXY:4:1101:22922:4497	T	25	SINV-GFP	+	-	1	onlyViral	0
K00201:573:HTMWWBBXY:4:1101:23571:4497	A	22	SINV-GFP	+	-	1	onlyViral	0
K00201:573:HTMWWBBXY:4:1101:9567:4532	A	27	SINV-GFP	+	-	1	onlyViral	0
K00201:573:HTMWWBBXY:4:1101:26707:4549	A	21	SINV-GFP	-	-	1	onlyViral	0
K00201:573:HTMWWBBXY:4:1101:2524:4567	T	26	SINV-GFP	+	-	1	onlyViral	0
K00201:573:HTMWWBBXY:4:1101:28696:4585	T	21	SINV-GFP	-	-	1	onlyViral	0
K00201:573:HTMWWBBXY:4:1101:28219:4602	T	22	SINV-GFP	-	-	1	onlyViral	0
K00201:573:HTMWWBBXY:4:1101:8034:4620	A	22	SINV-GFP	+	-	1	onlyViral	0
K00201:573:HTMWWBBXY:4:1101:8866:4655	A	22	SINV-GFP	+	-	1	onlyViral	0
K00201:573:HTMWWBBXY:4:1101:22871:4655	A	22	SINV-GFP	+	-	1	onlyViral	0
K00201:573:HTMWWBBXY:4:1101:30086:4673	T	22	SINV-GFP	+	-	1	onlyViral	0
K00201:573:HTMWWBBXY:4:1101:30919:4673	A	23	SINV-GFP	+	21:A>T	1	onlyViral	1
K00201:573:HTMWWBBXY:4:1101:8724:4690	A	22	SINV-GFP	+	-	1	onlyViral	0
K00201:573:HTMWWBBXY:4:1101:4452:4708	T	20	SINV-GFP	+	-	1	onlyViral	0
K00201:573:HTMWWBBXY:4:1101:14844:4708	C	20	SINV-GFP	+	-	1	onlyViral	0
K00201:573:HTMWWBBXY:4:1101:27894:4708	T	28	SINV-GFP	+	-	1	onlyViral	0
K00201:573:HTMWWBBXY:4:1101:30492:4708	T	26	SINV-GFP	+	-	1	onlyViral	0
K00201:573:HTMWWBBXY:4:1101:13271:4760	T	21	SINV-GFP	+	-	1	onlyViral	0
K00201:573:HTMWWBBXY:4:1101:13941:4760	C	23	SINV-GFP	+	-	1	onlyViral	0
K00201:573:HTMWWBBXY:4:1101:15524:4760	T	20	SINV-GFP	+	-	1	onlyViral	0
K00201:573:HTMWWBBXY:4:1101:5264:4778	T	22	SINV-GFP	+	-	1	onlyViral	0
K00201:573:HTMWWBBXY:4:1101:10409:4796	A	22	SINV-GFP	+	-	1	onlyViral	0
K00201:573:HTMWWBBXY:4:1101:16640:4831	T	21	SINV-GFP	+	20:A>T	1	onlyViral	1
K00201:573:HTMWWBBXY:4:1101:14763:4848	T	21	SINV-GFP	+	-	1	onlyViral	0
K00201:573:HTMWWBBXY:4:1101:9211:4866	A	22	SINV-GFP	+	-	1	onlyViral	0
K00201:573:HTMWWBBXY:4:1101:16731:4884	A	22	SINV-GFP	+	-	1	onlyViral	0
K00201:573:HTMWWBBXY:4:1101:1783:4901	A	22	SINV-GFP	+	-	1	onlyViral	0
K00201:573:HTMWWBBXY:4:1101:9962:4901	T	21	SINV-GFP	-	-	1	onlyViral	0
K00201:573:HTMWWBBXY:4:1101:18812:4901	T	22	SINV-GFP	+	-	1	onlyViral	0
K00201:573:HTMWWBBXY:4:1101:23419:4901	A	22	SINV-GFP	+	-	1	onlyViral	0
K00201:573:HTMWWBBXY:4:1101:14651:4936	T	22	SINV-GFP	+	-	1	onlyViral	0
K00201:573:HTMWWBBXY:4:1101:29650:4936	T	21	SINV-GFP	+	-	1	onlyViral	0
K00201:573:HTMWWBBXY:4:1101:12154:4971	A	24	SINV-GFP	+	-	1	onlyViral	0
K00201:573:HTMWWBBXY:4:1101:14620:4989	T	21	SINV-GFP	-	-	1	onlyViral	0
K00201:573:HTMWWBBXY:4:1101:24545:4989	A	21	SINV-GFP	+	-	1	onlyViral	0
K00201:573:HTMWWBBXY:4:1101:6715:5007	A	22	SINV-GFP	+	-	1	onlyViral	0
K00201:573:HTMWWBBXY:4:1101:17919:5007	A	27	SINV-GFP	+	-	1	onlyViral	0
K00201:573:HTMWWBBXY:4:1101:20557:5007	T	23	SINV-GFP	-	22:T>G	1	onlyViral	1
K00201:573:HTMWWBBXY:4:1101:27641:5007	T	21	SINV-GFP	-	-	1	onlyViral	0
K00201:573:HTMWWBBXY:4:1101:4249:5024	A	22	SINV-GFP	+	-	1	onlyViral	0
K00201:573:HTMWWBBXY:4:1101:16366:5024	T	24	SINV-GFP	+	-	1	onlyViral	0
K00201:573:HTMWWBBXY:4:1101:26869:5042	A	23	SINV-GFP	+	22:G>T	1	onlyViral	1
K00201:573:HTMWWBBXY:4:1101:14803:5095	T	22	SINV-GFP	-	21:T>G	1	onlyViral	1
K00201:573:HTMWWBBXY:4:1101:23115:5112	C	21	SINV-GFP	+	-	1	onlyViral	0
K00201:573:HTMWWBBXY:4:1101:15554:5130	A	24	SINV-GFP	+	-	1	onlyViral	0
K00201:573:HTMWWBBXY:4:1101:18781:5130	C	28	SINV-GFP	+	0:T>C	1	onlyViral	1
K00201:573:HTMWWBBXY:4:1101:14763:5165	G	21	SINV-GFP	+	-	1	onlyViral	0
K00201:573:HTMWWBBXY:4:1101:25956:5183	T	30	SINV-GFP	+	-	1	onlyViral	0
K00201:573:HTMWWBBXY:4:1101:27823:5183	A	22	SINV-GFP	+	-	1	onlyViral	0
K00201:573:HTMWWBBXY:4:1101:1854:5235	T	20	SINV-GFP	+	-	1	onlyViral	0
K00201:573:HTMWWBBXY:4:1101:3397:5235	C	21	SINV-GFP	+	-	1	onlyViral	0
K00201:573:HTMWWBBXY:4:1101:9871:5235	C	23	SINV-GFP	+	-	1	onlyViral	0
K00201:573:HTMWWBBXY:4:1101:25773:5253	G	29	SINV-GFP	+	-	1	onlyViral	0
K00201:573:HTMWWBBXY:4:1101:23003:5270	C	23	SINV-GFP	+	-	1	onlyViral	0
K00201:573:HTMWWBBXY:4:1101:1316:5288	T	21	SINV-GFP	+	20:A>T	1	onlyViral	1
K00201:573:HTMWWBBXY:4:1101:18081:5288	T	21	SINV-GFP	+	-	1	onlyViral	0
K00201:573:HTMWWBBXY:4:1101:29894:5288	T	26	SINV-GFP	+	-	1	onlyViral	0
K00201:573:HTMWWBBXY:4:1101:24089:5323	A	23	SINV-GFP;SINV-GFP	+;+	-;-	2	onlyViral	0
K00201:573:HTMWWBBXY:4:1101:1844:5358	A	22	SINV-GFP	+	-	1	onlyViral	0
K00201:573:HTMWWBBXY:4:1101:16396:5358	T	24	SINV-GFP	+	-	1	onlyViral	0
K00201:573:HTMWWBBXY:4:1101:26808:5358	A	22	SINV-GFP	+	-	1	onlyViral	0
K00201:573:HTMWWBBXY:4:1101:7111:5376	A	27	SINV-GFP	+	-	1	onlyViral	0
K00201:573:HTMWWBBXY:4:1101:14154:5376	A	22	SINV-GFP	+	-	1	onlyViral	0
K00201:573:HTMWWBBXY:4:1101:20344:5376	G	29	SINV-GFP	+	-	1	onlyViral	0
K00201:573:HTMWWBBXY:4:1101:3752:5394	A	22	SINV-GFP	+	-	1	onlyViral	0
K00201:573:HTMWWBBXY:4:1101:28280:5411	A	22	SINV-GFP	+	-	1	onlyViral	0
K00201:573:HTMWWBBXY:4:1101:29711:5429	T	24	SINV-GFP	+	-	1	onlyViral	0
K00201:573:HTMWWBBXY:4:1101:11850:5464	A	22	SINV-GFP	+	-	1	onlyViral	0
K00201:573:HTMWWBBXY:4:1101:12621:5464	C	25	SINV-GFP	+	-	1	onlyViral	0
K00201:573:HTMWWBBXY:4:1101:23358:5499	T	23	SINV-GFP	+	-	1	onlyViral	0
K00201:573:HTMWWBBXY:4:1101:10115:5517	A	24	SINV-GFP	+	23:T>A	1	onlyViral	1
K00201:573:HTMWWBBXY:4:1101:13382:5517	A	22	SINV-GFP	+	21:A>C	1	onlyViral	1
K00201:573:HTMWWBBXY:4:1101:16427:5517	T	22	SINV-GFP	-	-	1	onlyViral	0
K00201:573:HTMWWBBXY:4:1101:20720:5534	T	21	SINV-GFP	+	20:A>T	1	onlyViral	1
K00201:573:HTMWWBBXY:4:1101:25915:5534	A	23	SINV-GFP	+	-	1	onlyViral	0
K00201:573:HTMWWBBXY:4:1101:3975:5569	G	23	SINV-GFP	+	-	1	onlyViral	0
K00201:573:HTMWWBBXY:4:1101:14286:5569	C	18	SINV-GFP	+	-	1	onlyViral	0
K00201:573:HTMWWBBXY:4:1101:31304:5622	T	24	SINV-GFP	+	-	1	onlyViral	0
K00201:573:HTMWWBBXY:4:1101:8339:5640	A	22	SINV-GFP	+	20:C>T	1	onlyViral	1
K00201:573:HTMWWBBXY:4:1101:13555:5640	T	20	SINV-GFP	+	-	1	onlyViral	0
K00201:573:HTMWWBBXY:4:1101:21876:5640	A	22	SINV-GFP	+	-	1	onlyViral	0
K00201:573:HTMWWBBXY:4:1101:27336:5640	T	20	SINV-GFP	+	-	1	onlyViral	0
K00201:573:HTMWWBBXY:4:1101:8359:5675	A	23	SINV-GFP	+	-	1	onlyViral	0
K00201:573:HTMWWBBXY:4:1101:9211:5675	T	22	SINV-GFP	+	-	1	onlyViral	0
K00201:573:HTMWWBBXY:4:1101:7598:5692	A	22	SINV-GFP	+	-	1	onlyViral	0
K00201:573:HTMWWBBXY:4:1101:23774:5692	T	24	SINV-GFP	+	-	1	onlyViral	0
K00201:573:HTMWWBBXY:4:1101:25997:5710	A	23	SINV-GFP	+	22:G>A	1	onlyViral	1
K00201:573:HTMWWBBXY:4:1101:31781:5710	A	22	SINV-GFP	+	-	1	onlyViral	0
K00201:573:HTMWWBBXY:4:1101:23794:5728	T	22	SINV-GFP	+	-	1	onlyViral	0
K00201:573:HTMWWBBXY:4:1101:2027:5745	T	20	SINV-GFP	+	-	1	onlyViral	0
K00201:573:HTMWWBBXY:4:1101:12753:5763	A	23	SINV-GFP	+	22:T>A	1	onlyViral	1
K00201:573:HTMWWBBXY:4:1101:19339:5780	A	22	SINV-GFP	+	-	1	onlyViral	0
K00201:573:HTMWWBBXY:4:1101:17908:5798	C	24	SINV-GFP	+	-	1	onlyViral	0
K00201:573:HTMWWBBXY:4:1101:14478:5833	T	27	SINV-GFP	+	-	1	onlyViral	0
K00201:573:HTMWWBBXY:4:1101:15118:5851	T	21	SINV-GFP	+	20:A>T	1	onlyViral	1
K00201:573:HTMWWBBXY:4:1101:29102:5851	A	22	SINV-GFP	+	-	1	onlyViral	0
K00201:573:HTMWWBBXY:4:1101:16549:5868	T	21	SINV-GFP	+	-	1	onlyViral	0
K00201:573:HTMWWBBXY:4:1101:28199:5868	T	22	SINV-GFP	+	-	1	onlyViral	0
K00201:573:HTMWWBBXY:4:1101:16843:5886	T	21	SINV-GFP	+	-	1	onlyViral	0
K00201:573:HTMWWBBXY:4:1101:30188:5903	A	22	SINV-GFP	+	-	1	onlyViral	0
K00201:573:HTMWWBBXY:4:1101:30898:5903	T	19	SINV-GFP	-	-	1	onlyViral	0
K00201:573:HTMWWBBXY:4:1101:21998:5921	T	21	SINV-GFP;SINV-GFP	+;+	-;-	2	onlyViral	0
K00201:573:HTMWWBBXY:4:1101:22029:5939	T	21	SINV-GFP;SINV-GFP	+;+	-;-	2	onlyViral	0
K00201:573:HTMWWBBXY:4:1101:4685:5956	T	24	SINV-GFP	+	-	1	onlyViral	0
K00201:573:HTMWWBBXY:4:1101:13372:5956	T	24	SINV-GFP	+	-	1	onlyViral	0
K00201:573:HTMWWBBXY:4:1101:22972:5956	T	24	SINV-GFP	+	-	1	onlyViral	0
K00201:573:HTMWWBBXY:4:1101:10663:5974	A	29	SINV-GFP	+	-	1	onlyViral	0
K00201:573:HTMWWBBXY:4:1101:22516:5974	T	21	SINV-GFP	+	-	1	onlyViral	0
K00201:573:HTMWWBBXY:4:1101:12652:6009	A	22	SINV-GFP	+	-	1	onlyViral	0
K00201:573:HTMWWBBXY:4:1101:20933:6009	A	22	SINV-GFP	+	-	1	onlyViral	0
K00201:573:HTMWWBBXY:4:1101:15057:6027	T	24	SINV-GFP	+	-	1	onlyViral	0
K00201:573:HTMWWBBXY:4:1101:1621:6062	A	22	SINV-GFP	+	-	1	onlyViral	0
K00201:573:HTMWWBBXY:4:1101:8450:6079	C	27	SINV-GFP	+	26:A>T	1	onlyViral	1
K00201:573:HTMWWBBXY:4:1101:22638:6079	C	19	SINV-GFP	+	-	1	onlyViral	0
K00201:573:HTMWWBBXY:4:1101:7689:6097	T	24	SINV-GFP	+	-	1	onlyViral	0
K00201:573:HTMWWBBXY:4:1101:13819:6097	C	22	SINV-GFP	+	-	1	onlyViral	0
K00201:573:HTMWWBBXY:4:1101:8856:6114	T	22	SINV-GFP	+	-	1	onlyViral	0
K00201:573:HTMWWBBXY:4:1101:22029:6114	A	23	SINV-GFP	+	-	1	onlyViral	0
K00201:573:HTMWWBBXY:4:1101:23328:6114	T	29	SINV-GFP	+	-	1	onlyViral	0
K00201:573:HTMWWBBXY:4:1101:4564:6132	A	25	SINV-GFP	+	24:C>T	1	onlyViral	1
K00201:573:HTMWWBBXY:4:1101:13403:6150	A	22	SINV-GFP	+	-	1	onlyViral	0
K00201:573:HTMWWBBXY:4:1101:30391:6150	T	25	SINV-GFP	+	-	1	onlyViral	0
K00201:573:HTMWWBBXY:4:1101:4097:6167	A	22	SINV-GFP	+	-	1	onlyViral	0
K00201:573:HTMWWBBXY:4:1101:2422:6185	T	23	SINV-GFP	-	22:C>A	1	onlyViral	1
K00201:573:HTMWWBBXY:4:1101:17137:6185	A	21	SINV-GFP	-	-	1	onlyViral	0
K00201:573:HTMWWBBXY:4:1101:29528:6202	A	22	SINV-GFP	+	-	1	onlyViral	0
K00201:573:HTMWWBBXY:4:1101:18741:6220	A	23	SINV-GFP	+	-	1	onlyViral	0
K00201:573:HTMWWBBXY:4:1101:8115:6238	T	22	SINV-GFP	-	21:A>G	1	onlyViral	1
K00201:573:HTMWWBBXY:4:1101:5020:6255	A	18	SINV-GFP	+	-	1	onlyViral	0
K00201:573:HTMWWBBXY:4:1101:21947:6255	A	22	SINV-GFP	+	-	1	onlyViral	0
K00201:573:HTMWWBBXY:4:1101:26920:6255	A	22	SINV-GFP	+	-	1	onlyViral	0
K00201:573:HTMWWBBXY:4:1101:30533:6255	C	25	SINV-GFP	+	-	1	onlyViral	0
K00201:573:HTMWWBBXY:4:1101:20435:6273	A	28	SINV-GFP	+	-	1	onlyViral	0
K00201:573:HTMWWBBXY:4:1101:31680:6273	A	22	SINV-GFP	+	-	1	onlyViral	0
K00201:573:HTMWWBBXY:4:1101:7395:6290	T	22	SINV-GFP	-	-	1	onlyViral	0
K00201:573:HTMWWBBXY:4:1101:26626:6308	A	22	SINV-GFP	+	-	1	onlyViral	0
K00201:573:HTMWWBBXY:4:1101:1824:6343	T	22	SINV-GFP	+	-	1	onlyViral	0
K00201:573:HTMWWBBXY:4:1101:17645:6361	A	24	SINV-GFP	+	-	1	onlyViral	0
K00201:573:HTMWWBBXY:4:1101:19695:6361	T	21	SINV-GFP	+	-	1	onlyViral	0
K00201:573:HTMWWBBXY:4:1101:11850:6378	A	21	SINV-GFP	+	-	1	onlyViral	0
K00201:573:HTMWWBBXY:4:1101:9222:6431	G	22	SINV-GFP	+	-	1	onlyViral	0
K00201:573:HTMWWBBXY:4:1101:8065:6466	A	22	SINV-GFP	+	-	1	onlyViral	0
K00201:573:HTMWWBBXY:4:1101:9851:6466	A	25	SINV-GFP	+	-	1	onlyViral	0
K00201:573:HTMWWBBXY:4:1101:9232:6484	C	26	SINV-GFP	+	-	1	onlyViral	0
K00201:573:HTMWWBBXY:4:1101:19299:6484	A	23	SINV-GFP	+	-	1	onlyViral	0
K00201:573:HTMWWBBXY:4:1101:17340:6501	T	21	SINV-GFP	+	-	1	onlyViral	0
K00201:573:HTMWWBBXY:4:1101:3346:6519	C	21	SINV-GFP	+	-	1	onlyViral	0
K00201:573:HTMWWBBXY:4:1101:2909:6536	A	22	SINV-GFP	+	-	1	onlyViral	0
K00201:573:HTMWWBBXY:4:1101:29985:6536	A	22	SINV-GFP	+	-	1	onlyViral	0
K00201:573:HTMWWBBXY:4:1101:11140:6554	T	23	SINV-GFP	+	-	1	onlyViral	0
K00201:573:HTMWWBBXY:4:1101:12855:6572	T	21	SINV-GFP	+	20:A>T	1	onlyViral	1
K00201:573:HTMWWBBXY:4:1101:25905:6572	A	22	SINV-GFP	+	-	1	onlyViral	0
K00201:573:HTMWWBBXY:4:1101:5578:6589	T	24	SINV-GFP	+	-	1	onlyViral	0
K00201:573:HTMWWBBXY:4:1101:23490:6677	G	24	SINV-GFP	+	-	1	onlyViral	0
K00201:573:HTMWWBBXY:4:1101:11951:6695	T	21	SINV-GFP	+	-	1	onlyViral	0
K00201:573:HTMWWBBXY:4:1101:22282:6695	T	22	SINV-GFP	+	-	1	onlyViral	0
K00201:573:HTMWWBBXY:4:1101:16884:6730	G	24	SINV-GFP	+	-	1	onlyViral	0
K00201:573:HTMWWBBXY:4:1101:19390:6747	T	21	SINV-GFP	-	-	1	onlyViral	0
K00201:573:HTMWWBBXY:4:1101:15006:6783	T	25	SINV-GFP	+	-	1	onlyViral	0
K00201:573:HTMWWBBXY:4:1101:15909:6800	T	22	SINV-GFP	+	-	1	onlyViral	0
K00201:573:HTMWWBBXY:4:1101:5061:6818	T	19	SINV-GFP	+	18:A>T	1	onlyViral	1
K00201:573:HTMWWBBXY:4:1101:22211:6818	A	22	SINV-GFP	+	-	1	onlyViral	0
K00201:573:HTMWWBBXY:4:1101:26900:6818	T	21	SINV-GFP	+	-	1	onlyViral	0
K00201:573:HTMWWBBXY:4:1101:23561:6835	T	22	SINV-GFP	+	-	1	onlyViral	0
K00201:573:HTMWWBBXY:4:1101:18213:6853	T	26	SINV-GFP	+	-	1	onlyViral	0
K00201:573:HTMWWBBXY:4:1101:27488:6853	A	23	SINV-GFP	+	-	1	onlyViral	0
K00201:573:HTMWWBBXY:4:1101:17716:6871	T	22	SINV-GFP	+	-	1	onlyViral	0
K00201:573:HTMWWBBXY:4:1101:22059:6941	T	21	SINV-GFP	+	-	1	onlyViral	0
K00201:573:HTMWWBBXY:4:1101:25936:6941	T	21	SINV-GFP	+	20:A>T	1	onlyViral	1
K00201:573:HTMWWBBXY:4:1101:4208:6958	T	31	SINV-GFP	+	-	1	onlyViral	0
K00201:573:HTMWWBBXY:4:1101:4848:6976	T	19	SINV-GFP	+	18:A>T	1	onlyViral	1
K00201:573:HTMWWBBXY:4:1101:28838:7011	T	27	SINV-GFP	+	26:T>G	1	onlyViral	1
K00201:573:HTMWWBBXY:4:1101:21359:7064	T	22	SINV-GFP	-	-	1	onlyViral	0
K00201:573:HTMWWBBXY:4:1101:1712:7169	T	22	SINV-GFP	-	-	1	onlyViral	0
K00201:573:HTMWWBBXY:4:1101:20567:7169	C	24	SINV-GFP	+	1:C>A	1	onlyViral	1
K00201:573:HTMWWBBXY:4:1101:15402:7222	A	23	SINV-GFP	+	22:A>T	1	onlyViral	1
K00201:573:HTMWWBBXY:4:1101:31233:7222	A	26	SINV-GFP	+	-	1	onlyViral	0
K00201:573:HTMWWBBXY:4:1101:10297:7240	T	24	SINV-GFP	+	-	1	onlyViral	0
K00201:573:HTMWWBBXY:4:1101:6147:7257	T	21	SINV-GFP	+	-	1	onlyViral	0
K00201:573:HTMWWBBXY:4:1101:23744:7257	A	24	SINV-GFP	+	-	1	onlyViral	0
K00201:573:HTMWWBBXY:4:1101:13433:7293	A	22	SINV-GFP	+	-	1	onlyViral	0
K00201:573:HTMWWBBXY:4:1101:5893:7310	A	28	SINV-GFP;SINV-GFP	+;+	-;-	2	onlyViral	0
K00201:573:HTMWWBBXY:4:1101:11941:7310	T	20	SINV-GFP	+	-	1	onlyViral	0
K00201:573:HTMWWBBXY:4:1101:29721:7310	G	23	SINV-GFP	+	-	1	onlyViral	0
K00201:573:HTMWWBBXY:4:1101:17898:7328	A	22	SINV-GFP	+	-	1	onlyViral	0
K00201:573:HTMWWBBXY:4:1101:1022:7345	N	23	SINV-GFP	+	0:A>N	1	onlyViral	1
K00201:573:HTMWWBBXY:4:1101:6116:7345	C	27	SINV-GFP	+	26:A>T	1	onlyViral	1
K00201:573:HTMWWBBXY:4:1101:12154:7363	A	25	SINV-GFP	+	-	1	onlyViral	0
K00201:573:HTMWWBBXY:4:1101:24992:7380	T	26	SINV-GFP	+	-	1	onlyViral	0
K00201:573:HTMWWBBXY:4:1101:11038:7398	G	22	SINV-GFP	+	-	1	onlyViral	0
K00201:573:HTMWWBBXY:4:1101:19339:7398	G	23	SINV-GFP	+	-	1	onlyViral	0
K00201:573:HTMWWBBXY:4:1101:9080:7416	C	24	SINV-GFP	+	-	1	onlyViral	0
K00201:573:HTMWWBBXY:4:1101:20628:7416	A	22	SINV-GFP	+	-	1	onlyViral	0
K00201:573:HTMWWBBXY:4:1101:25905:7451	T	26	SINV-GFP	+	-	1	onlyViral	0
K00201:573:HTMWWBBXY:4:1101:4188:7486	A	25	SINV-GFP	+	-	1	onlyViral	0
K00201:573:HTMWWBBXY:4:1101:5142:7486	A	21	SINV-GFP	+	-	1	onlyViral	0
K00201:573:HTMWWBBXY:4:1101:14478:7486	A	24	SINV-GFP	+	-	1	onlyViral	0
K00201:573:HTMWWBBXY:4:1101:15777:7486	A	22	SINV-GFP	+	-	1	onlyViral	0
K00201:573:HTMWWBBXY:4:1101:7588:7504	A	24	SINV-GFP	+	-	1	onlyViral	0
K00201:573:HTMWWBBXY:4:1101:7628:7504	T	22	SINV-GFP	+	-	1	onlyViral	0
K00201:573:HTMWWBBXY:4:1101:18172:7521	A	23	SINV-GFP	+	-	1	onlyViral	0
K00201:573:HTMWWBBXY:4:1101:27712:7521	A	24	SINV-GFP	+	-	1	onlyViral	0
K00201:573:HTMWWBBXY:4:1101:30462:7539	C	21	SINV-GFP	+	-	1	onlyViral	0
K00201:573:HTMWWBBXY:4:1101:5609:7591	T	21	SINV-GFP	+	-	1	onlyViral	0
K00201:573:HTMWWBBXY:4:1101:28929:7591	T	23	SINV-GFP	+	22:G>C	1	onlyViral	1
K00201:573:HTMWWBBXY:4:1101:21389:7609	A	22	SINV-GFP	+	-	1	onlyViral	0
K00201:573:HTMWWBBXY:4:1101:31538:7609	A	25	SINV-GFP	+	24:A>T	1	onlyViral	1
K00201:573:HTMWWBBXY:4:1101:30675:7627	T	21	SINV-GFP	+	-	1	onlyViral	0
K00201:573:HTMWWBBXY:4:1101:29356:7662	T	24	SINV-GFP	+	-	1	onlyViral	0
K00201:573:HTMWWBBXY:4:1101:11343:7679	T	22	SINV-GFP	-	-	1	onlyViral	0
K00201:573:HTMWWBBXY:4:1101:24941:7679	T	23	SINV-GFP	+	-	1	onlyViral	0
K00201:573:HTMWWBBXY:4:1101:30015:7679	T	25	SINV-GFP	+	-	1	onlyViral	0
K00201:573:HTMWWBBXY:4:1101:8714:7697	T	26	SINV-GFP	+	-	1	onlyViral	0
K00201:573:HTMWWBBXY:4:1101:20364:7697	T	22	SINV-GFP	+	21:T>C	1	onlyViral	1
K00201:573:HTMWWBBXY:4:1101:5264:7732	A	25	SINV-GFP	+	-	1	onlyViral	0
K00201:573:HTMWWBBXY:4:1101:3183:7750	T	20	SINV-GFP	+	-	1	onlyViral	0
K00201:573:HTMWWBBXY:4:1101:27651:7767	A	22	SINV-GFP	+	-	1	onlyViral	0
K00201:573:HTMWWBBXY:4:1101:7801:7802	A	23	SINV-GFP	+	-	1	onlyViral	0
K00201:573:HTMWWBBXY:4:1101:15311:7802	T	30	SINV-GFP	+	-	1	onlyViral	0
K00201:573:HTMWWBBXY:4:1101:21745:7802	T	22	SINV-GFP;SINV-GFP	+;+	-;-	2	onlyViral	0
K00201:573:HTMWWBBXY:4:1101:1783:7855	A	22	SINV-GFP	+	-	1	onlyViral	0
K00201:573:HTMWWBBXY:4:1101:21125:7890	T	25	SINV-GFP	+	-	1	onlyViral	0
K00201:573:HTMWWBBXY:4:1101:29711:7890	A	22	SINV-GFP	+	-	1	onlyViral	0
K00201:573:HTMWWBBXY:4:1101:13707:7908	T	21	SINV-GFP;SINV-GFP	+;+	-;-	2	onlyViral	0
K00201:573:HTMWWBBXY:4:1101:12662:7926	T	21	SINV-GFP;SINV-GFP	-;-	-;-	2	onlyViral	0
K00201:573:HTMWWBBXY:4:1101:20618:7926	C	22	SINV-GFP	-	-	1	onlyViral	0
K00201:573:HTMWWBBXY:4:1101:25012:7943	C	18	SINV-GFP	+	-	1	onlyViral	0
K00201:573:HTMWWBBXY:4:1101:20699:7996	T	20	SINV-GFP	+	-	1	onlyViral	0
K00201:573:HTMWWBBXY:4:1101:4777:8013	T	21	SINV-GFP	+	-	1	onlyViral	0
K00201:573:HTMWWBBXY:4:1101:7598:8013	T	20	SINV-GFP	+	-	1	onlyViral	0
K00201:573:HTMWWBBXY:4:1101:29914:8031	A	23	SINV-GFP	+	-	1	onlyViral	0
K00201:573:HTMWWBBXY:4:1101:22414:8049	T	21	SINV-GFP	+	-	1	onlyViral	0
K00201:573:HTMWWBBXY:4:1101:11231:8084	T	23	SINV-GFP	+	-	1	onlyViral	0
K00201:573:HTMWWBBXY:4:1101:18000:8172	T	26	SINV-GFP	+	-	1	onlyViral	0
K00201:573:HTMWWBBXY:4:1101:27590:8189	A	24	SINV-GFP	+	-	1	onlyViral	0
K00201:573:HTMWWBBXY:4:1101:12094:8207	C	22	SINV-GFP	+	-	1	onlyViral	0
K00201:573:HTMWWBBXY:4:1101:8755:8224	T	22	SINV-GFP	+	-	1	onlyViral	0
K00201:573:HTMWWBBXY:4:1101:22861:8224	T	23	SINV-GFP	+	-	1	onlyViral	0
K00201:573:HTMWWBBXY:4:1101:24951:8224	G	28	SINV-GFP	+	-	1	onlyViral	0
K00201:573:HTMWWBBXY:4:1101:6715:8242	T	20	SINV-GFP	-	-	1	onlyViral	0
K00201:573:HTMWWBBXY:4:1101:17147:8242	C	22	SINV-GFP	+	-	1	onlyViral	0
K00201:573:HTMWWBBXY:4:1101:25956:8242	T	22	SINV-GFP	+	-	1	onlyViral	0
K00201:573:HTMWWBBXY:4:1101:10927:8295	C	20	SINV-GFP	+	-	1	onlyViral	0
K00201:573:HTMWWBBXY:4:1101:29203:8312	A	26	SINV-GFP	+	-	1	onlyViral	0
K00201:573:HTMWWBBXY:4:1101:4898:8330	A	22	SINV-GFP	+	-	1	onlyViral	0
K00201:573:HTMWWBBXY:4:1101:12205:8330	C	26	SINV-GFP	+	-	1	onlyViral	0
K00201:573:HTMWWBBXY:4:1101:13058:8330	A	21	SINV-GFP	-	-	1	onlyViral	0
K00201:573:HTMWWBBXY:4:1101:26210:8330	A	22	SINV-GFP	+	-	1	onlyViral	0
K00201:573:HTMWWBBXY:4:1101:29457:8330	A	25	SINV-GFP	+	-	1	onlyViral	0
K00201:573:HTMWWBBXY:4:1101:26646:8348	T	22	SINV-GFP	-	-	1	onlyViral	0
K00201:573:HTMWWBBXY:4:1101:15859:8365	T	24	SINV-GFP	+	-	1	onlyViral	0
K00201:573:HTMWWBBXY:4:1101:28726:8400	T	21	SINV-GFP	+	20:A>T	1	onlyViral	1
K00201:573:HTMWWBBXY:4:1101:7760:8435	A	23	SINV-GFP	+	-	1	onlyViral	0
K00201:573:HTMWWBBXY:4:1101:18994:8453	C	27	SINV-GFP	+	-	1	onlyViral	0
K00201:573:HTMWWBBXY:4:1101:5010:8488	T	22	SINV-GFP	+	-	1	onlyViral	0
K00201:573:HTMWWBBXY:4:1101:7710:8488	T	21	SINV-GFP	+	-	1	onlyViral	0
K00201:573:HTMWWBBXY:4:1101:17675:8488	A	22	SINV-GFP	+	-	1	onlyViral	0
K00201:573:HTMWWBBXY:4:1101:21542:8506	T	27	SINV-GFP	+	25:T>C	1	onlyViral	1
K00201:573:HTMWWBBXY:4:1101:15686:8523	T	23	SINV-GFP	-	22:G>A	1	onlyViral	1
K00201:573:HTMWWBBXY:4:1101:17878:8559	A	25	SINV-GFP	+	-	1	onlyViral	0
K00201:573:HTMWWBBXY:4:1101:8369:8576	A	22	SINV-GFP	+	-	1	onlyViral	0
K00201:573:HTMWWBBXY:4:1101:18193:8576	T	23	SINV-GFP	+	-	1	onlyViral	0
K00201:573:HTMWWBBXY:4:1101:18852:8594	G	27	SINV-GFP	+	-	1	onlyViral	0
K00201:573:HTMWWBBXY:4:1101:23855:8611	A	23	SINV-GFP	-	-	1	onlyViral	0
K00201:573:HTMWWBBXY:4:1101:4127:8646	T	21	SINV-GFP	+	20:A>T	1	onlyViral	1
K00201:573:HTMWWBBXY:4:1101:25195:8682	T	24	SINV-GFP	+	-	1	onlyViral	0
K00201:573:HTMWWBBXY:4:1101:30249:8682	T	21	SINV-GFP	+	-	1	onlyViral	0
K00201:573:HTMWWBBXY:4:1101:8014:8699	T	21	SINV-GFP	+	-	1	onlyViral	0
K00201:573:HTMWWBBXY:4:1101:22567:8699	T	23	SINV-GFP	+	-	1	onlyViral	0
K00201:573:HTMWWBBXY:4:1101:27620:8699	T	25	SINV-GFP	+	-	1	onlyViral	0
K00201:573:HTMWWBBXY:4:1101:29264:8699	C	20	SINV-GFP	+	-	1	onlyViral	0
K00201:573:HTMWWBBXY:4:1101:12571:8717	C	23	SINV-GFP	+	21:A>C,22:T>C	1	onlyViral	2
K00201:573:HTMWWBBXY:4:1101:1844:8770	G	22	SINV-GFP	+	-	1	onlyViral	0
K00201:573:HTMWWBBXY:4:1101:25804:8787	A	28	SINV-GFP	+	27:G>T	1	onlyViral	1
K00201:573:HTMWWBBXY:4:1101:1884:8805	T	22	SINV-GFP	+	12:A>G	1	onlyViral	1
K00201:573:HTMWWBBXY:4:1101:20111:8805	T	25	SINV-GFP	+	24:C>T	1	onlyViral	1
K00201:573:HTMWWBBXY:4:1101:22424:8805	A	19	SINV-GFP	-	-	1	onlyViral	0
K00201:573:HTMWWBBXY:4:1101:29406:8805	A	23	SINV-GFP	+	22:A>T	1	onlyViral	1
K00201:573:HTMWWBBXY:4:1101:18639:8857	A	24	SINV-GFP	+	-	1	onlyViral	0
K00201:573:HTMWWBBXY:4:1101:3934:8875	T	21	SINV-GFP	+	20:A>T	1	onlyViral	1
K00201:573:HTMWWBBXY:4:1101:11901:8893	G	23	SINV-GFP	+	-	1	onlyViral	0
K00201:573:HTMWWBBXY:4:1101:1479:8910	T	25	SINV-GFP	+	-	1	onlyViral	0
K00201:573:HTMWWBBXY:4:1101:18213:8928	C	20	SINV-GFP	+	19:A>T	1	onlyViral	1
K00201:573:HTMWWBBXY:4:1101:24769:8928	A	23	SINV-GFP	+	-	1	onlyViral	0
K00201:573:HTMWWBBXY:4:1101:2899:8945	T	21	SINV-GFP	+	20:T>A	1	onlyViral	1
K00201:573:HTMWWBBXY:4:1101:8156:8945	A	25	SINV-GFP	+	-	1	onlyViral	0
K00201:573:HTMWWBBXY:4:1101:19827:8945	A	22	SINV-GFP	+	-	1	onlyViral	0
K00201:573:HTMWWBBXY:4:1101:25530:8945	A	24	SINV-GFP	+	-	1	onlyViral	0
K00201:573:HTMWWBBXY:4:1101:10277:8963	T	22	SINV-GFP	-	-	1	onlyViral	0
K00201:573:HTMWWBBXY:4:1101:26900:8963	A	23	SINV-GFP	+	-	1	onlyViral	0
K00201:573:HTMWWBBXY:4:1101:8988:8981	C	22	SINV-GFP	+	21:C>A	1	onlyViral	1
K00201:573:HTMWWBBXY:4:1101:18913:8981	A	21	SINV-GFP	+	-	1	onlyViral	0
K00201:573:HTMWWBBXY:4:1101:28696:9016	T	27	SINV-GFP	+	26:C>T	1	onlyViral	1
K00201:573:HTMWWBBXY:4:1101:17492:9086	A	24	SINV-GFP	+	-	1	onlyViral	0
K00201:573:HTMWWBBXY:4:1101:29143:9086	C	21	SINV-GFP	-	-	1	onlyViral	0
K00201:573:HTMWWBBXY:4:1101:8836:9104	C	22	SINV-GFP	+	21:G>A	1	onlyViral	1
K00201:573:HTMWWBBXY:4:1101:13149:9121	T	23	SINV-GFP	+	-	1	onlyViral	0
K00201:573:HTMWWBBXY:4:1101:22282:9121	A	22	SINV-GFP	+	-	1	onlyViral	0
K00201:573:HTMWWBBXY:4:1101:16934:9139	C	22	SINV-GFP	+	21:A>T	1	onlyViral	1
K00201:573:HTMWWBBXY:4:1101:24271:9156	T	26	SINV-GFP	+	-	1	onlyViral	0
K00201:573:HTMWWBBXY:4:1101:14976:9192	T	20	SINV-GFP	+	-	1	onlyViral	0
K00201:573:HTMWWBBXY:4:1101:18020:9192	T	22	SINV-GFP	+	-	1	onlyViral	0
K00201:573:HTMWWBBXY:4:1101:18162:9192	A	24	SINV-GFP	+	-	1	onlyViral	0
K00201:573:HTMWWBBXY:4:1101:23033:9192	A	25	SINV-GFP	+	-	1	onlyViral	0
K00201:573:HTMWWBBXY:4:1101:6705:9209	A	25	SINV-GFP	+	-	1	onlyViral	0
K00201:573:HTMWWBBXY:4:1101:18233:9244	T	21	SINV-GFP	+	-	1	onlyViral	0
K00201:573:HTMWWBBXY:4:1101:11891:9262	C	23	SINV-GFP	+	21:A>C,22:T>C	1	onlyViral	2
K00201:573:HTMWWBBXY:4:1101:16995:9280	T	20	SINV-GFP	+	-	1	onlyViral	0
K00201:573:HTMWWBBXY:4:1101:21278:9280	T	21	SINV-GFP	+	-	1	onlyViral	0
K00201:573:HTMWWBBXY:4:1101:19380:9297	T	21	SINV-GFP	+	-	1	onlyViral	0
K00201:573:HTMWWBBXY:4:1101:30157:9297	C	22	SINV-GFP	+	-	1	onlyViral	0
K00201:573:HTMWWBBXY:4:1101:15412:9315	T	22	SINV-GFP	+	-	1	onlyViral	0
K00201:573:HTMWWBBXY:4:1101:1986:9332	G	25	SINV-GFP	+	-	1	onlyViral	0
K00201:573:HTMWWBBXY:4:1101:29711:9332	T	21	SINV-GFP	+	-	1	onlyViral	0
K00201:573:HTMWWBBXY:4:1101:26210:9350	T	21	SINV-GFP	+	-	1	onlyViral	0
K00201:573:HTMWWBBXY:4:1101:3346:9367	A	22	SINV-GFP	+	-	1	onlyViral	0
K00201:573:HTMWWBBXY:4:1101:21369:9367	A	22	SINV-GFP	+	-	1	onlyViral	0
K00201:573:HTMWWBBXY:4:1101:30705:9367	A	23	SINV-GFP	+	-	1	onlyViral	0
K00201:573:HTMWWBBXY:4:1101:17888:9385	G	24	SINV-GFP	+	-	1	onlyViral	0
K00201:573:HTMWWBBXY:4:1101:3813:9403	C	29	SINV-GFP	+	-	1	onlyViral	0
K00201:573:HTMWWBBXY:4:1101:28209:9438	C	22	SINV-GFP	+	-	1	onlyViral	0
K00201:573:HTMWWBBXY:4:1101:3133:9455	C	22	SINV-GFP	-	-	1	onlyViral	0
K00201:573:HTMWWBBXY:4:1101:3478:9455	T	24	SINV-GFP	+	-	1	onlyViral	0
K00201:573:HTMWWBBXY:4:1101:24332:9473	G	22	SINV-GFP	+	0:A>G	1	onlyViral	1
K00201:573:HTMWWBBXY:4:1101:24383:9491	C	22	SINV-GFP	-	-	1	onlyViral	0
K00201:573:HTMWWBBXY:4:1101:4645:9508	T	22	SINV-GFP	+	-	1	onlyViral	0
K00201:573:HTMWWBBXY:4:1101:7933:9508	C	20	SINV-GFP	+	-	1	onlyViral	0
K00201:573:HTMWWBBXY:4:1101:29691:9508	A	23	SINV-GFP	+	-	1	onlyViral	0
K00201:573:HTMWWBBXY:4:1101:12347:9526	G	21	SINV-GFP	-	-	1	onlyViral	0
K00201:573:HTMWWBBXY:4:1101:11119:9543	G	23	SINV-GFP	+	-	1	onlyViral	0
K00201:573:HTMWWBBXY:4:1101:6522:9561	C	23	SINV-GFP	+	-	1	onlyViral	0
K00201:573:HTMWWBBXY:4:1101:13930:9561	T	28	SINV-GFP	+	-	1	onlyViral	0
K00201:573:HTMWWBBXY:4:1101:22374:9561	A	22	SINV-GFP	+	-	1	onlyViral	0
K00201:573:HTMWWBBXY:4:1101:24018:9561	A	21	SINV-GFP	+	-	1	onlyViral	0
K00201:573:HTMWWBBXY:4:1101:3904:9596	A	22	SINV-GFP	+	-	1	onlyViral	0
K00201:573:HTMWWBBXY:4:1101:6380:9596	C	23	SINV-GFP	+	-	1	onlyViral	0
K00201:573:HTMWWBBXY:4:1101:18193:9596	C	20	SINV-GFP	+	-	1	onlyViral	0
K00201:573:HTMWWBBXY:4:1101:7547:9614	C	23	SINV-GFP	+	-	1	onlyViral	0
K00201:573:HTMWWBBXY:4:1101:9313:9614	T	21	SINV-GFP	+	-	1	onlyViral	0
K00201:573:HTMWWBBXY:4:1101:22739:9631	C	27	SINV-GFP	+	26:G>A	1	onlyViral	1
K00201:573:HTMWWBBXY:4:1101:8014:9649	T	21	SINV-GFP	+	-	1	onlyViral	0
K00201:573:HTMWWBBXY:4:1101:10328:9649	C	22	SINV-GFP	-	-	1	onlyViral	0
K00201:573:HTMWWBBXY:4:1101:13230:9684	T	21	SINV-GFP	+	-	1	onlyViral	0
K00201:573:HTMWWBBXY:4:1101:19776:9702	A	25	SINV-GFP	+	-	1	onlyViral	0
K00201:573:HTMWWBBXY:4:1101:8440:9719	G	23	SINV-GFP	+	-	1	onlyViral	0
K00201:573:HTMWWBBXY:4:1101:23784:9719	C	22	SINV-GFP	+	-	1	onlyViral	0
K00201:573:HTMWWBBXY:4:1101:11901:9737	T	21	SINV-GFP	+	20:A>T	1	onlyViral	1
K00201:573:HTMWWBBXY:4:1101:14012:9737	C	23	SINV-GFP	+	-	1	onlyViral	0
K00201:573:HTMWWBBXY:4:1101:19319:9754	A	21	SINV-GFP	+	-	1	onlyViral	0
K00201:573:HTMWWBBXY:4:1101:11779:9772	T	22	SINV-GFP	+	21:A>T	1	onlyViral	1
K00201:573:HTMWWBBXY:4:1101:30452:9807	A	31	SINV-GFP	+	-	1	onlyViral	0
K00201:573:HTMWWBBXY:4:1101:24596:9825	T	22	SINV-GFP	+	-	1	onlyViral	0
K00201:573:HTMWWBBXY:4:1101:15453:9842	A	32	SINV-GFP	+	-	1	onlyViral	0
K00201:573:HTMWWBBXY:4:1101:23632:9877	T	22	SINV-GFP	+	-	1	onlyViral	0
K00201:573:HTMWWBBXY:4:1101:24769:9877	T	21	SINV-GFP	+	-	1	onlyViral	0
K00201:573:HTMWWBBXY:4:1101:26250:9877	T	22	SINV-GFP	-	-	1	onlyViral	0
K00201:573:HTMWWBBXY:4:1101:18406:9895	T	24	SINV-GFP;SINV-GFP	-;-	1:T>C,23:T>G;1:T>C,23:T>G	2	onlyViral	2
K00201:573:HTMWWBBXY:4:1101:28574:9930	A	22	SINV-GFP	+	-	1	onlyViral	0
K00201:573:HTMWWBBXY:4:1101:29883:9948	T	20	SINV-GFP	+	-	1	onlyViral	0
K00201:573:HTMWWBBXY:4:1101:1397:9965	T	21	SINV-GFP	+	11:T>C	1	onlyViral	1
K00201:573:HTMWWBBXY:4:1101:14773:9965	A	22	SINV-GFP	+	-	1	onlyViral	0
K00201:573:HTMWWBBXY:4:1101:7304:10000	C	19	SINV-GFP	+	-	1	onlyViral	0
K00201:573:HTMWWBBXY:4:1101:12215:10000	T	21	SINV-GFP	-	-	1	onlyViral	0
K00201:573:HTMWWBBXY:4:1101:25865:10018	A	25	SINV-GFP	+	24:G>A	1	onlyViral	1
K00201:573:HTMWWBBXY:4:1101:31771:10018	C	22	SINV-GFP	-	21:T>G	1	onlyViral	1
K00201:573:HTMWWBBXY:4:1101:22262:10036	A	22	SINV-GFP	+	-	1	onlyViral	0
K00201:573:HTMWWBBXY:4:1101:25875:10036	A	24	SINV-GFP	+	-	1	onlyViral	0
K00201:573:HTMWWBBXY:4:1101:21846:10124	C	24	SINV-GFP	+	22:T>C,23:A>T	1	onlyViral	2
K00201:573:HTMWWBBXY:4:1101:3346:10141	T	29	SINV-GFP	+	-	1	onlyViral	0
K00201:573:HTMWWBBXY:4:1101:19725:10176	T	24	SINV-GFP	+	-	1	onlyViral	0
K00201:573:HTMWWBBXY:4:1101:22079:10176	T	21	SINV-GFP	+	-	1	onlyViral	0
K00201:573:HTMWWBBXY:4:1101:6745:10229	T	23	SINV-GFP	-	22:T>G	1	onlyViral	1
K00201:573:HTMWWBBXY:4:1101:26900:10229	C	31	SINV-GFP	+	-	1	onlyViral	0
K00201:573:HTMWWBBXY:4:1101:25824:10264	A	29	SINV-GFP	+	28:A>T	1	onlyViral	1
K00201:573:HTMWWBBXY:4:1101:10490:10282	A	20	SINV-GFP	+	-	1	onlyViral	0
K00201:573:HTMWWBBXY:4:1101:13291:10282	C	22	SINV-GFP	-	-	1	onlyViral	0
K00201:573:HTMWWBBXY:4:1101:22932:10282	C	25	SINV-GFP	+	-	1	onlyViral	0
K00201:573:HTMWWBBXY:4:1101:31578:10317	A	26	SINV-GFP	+	-	1	onlyViral	0
K00201:573:HTMWWBBXY:4:1101:17137:10335	C	22	SINV-GFP	+	-	1	onlyViral	0
K00201:573:HTMWWBBXY:4:1101:13108:10352	T	26	SINV-GFP	+	-	1	onlyViral	0
K00201:573:HTMWWBBXY:4:1101:17310:10352	A	25	SINV-GFP	+	-	1	onlyViral	0
K00201:573:HTMWWBBXY:4:1101:5000:10370	A	21	SINV-GFP	+	-	1	onlyViral	0
K00201:573:HTMWWBBXY:4:1101:6796:10387	T	22	SINV-GFP	+	-	1	onlyViral	0
K00201:573:HTMWWBBXY:4:1101:2382:10405	A	21	SINV-GFP	+	-	1	onlyViral	0
K00201:573:HTMWWBBXY:4:1101:8105:10405	A	22	SINV-GFP	+	-	1	onlyViral	0
K00201:573:HTMWWBBXY:4:1101:19065:10405	T	20	SINV-GFP	+	-	1	onlyViral	0
K00201:573:HTMWWBBXY:4:1101:15199:10422	A	22	SINV-GFP	+	4:A>G	1	onlyViral	1
K00201:573:HTMWWBBXY:4:1101:21237:10440	T	23	SINV-GFP	+	-	1	onlyViral	0
K00201:573:HTMWWBBXY:4:1101:25560:10440	A	22	SINV-GFP	+	-	1	onlyViral	0
K00201:573:HTMWWBBXY:4:1101:8988:10458	C	23	SINV-GFP	+	21:T>C,22:A>C	1	onlyViral	2
K00201:573:HTMWWBBXY:4:1101:22282:10458	C	26	SINV-GFP	+	-	1	onlyViral	0
K00201:573:HTMWWBBXY:4:1101:12205:10475	A	23	SINV-GFP	+	-	1	onlyViral	0
K00201:573:HTMWWBBXY:4:1101:12530:10475	T	23	SINV-GFP	+	-	1	onlyViral	0
K00201:573:HTMWWBBXY:4:1101:26433:10475	A	21	SINV-GFP	+	-	1	onlyViral	0
K00201:573:HTMWWBBXY:4:1101:7101:10493	T	20	SINV-GFP	+	-	1	onlyViral	0
K00201:573:HTMWWBBXY:4:1101:24515:10493	A	22	SINV-GFP	+	-	1	onlyViral	0
K00201:573:HTMWWBBXY:4:1101:20385:10510	A	32	SINV-GFP	+	-	1	onlyViral	0
K00201:573:HTMWWBBXY:4:1101:27965:10528	T	21	SINV-GFP	+	-	1	onlyViral	0
K00201:573:HTMWWBBXY:4:1101:23186:10546	T	20	SINV-GFP	+	-	1	onlyViral	0
K00201:573:HTMWWBBXY:4:1101:9973:10581	A	23	SINV-GFP	+	-	1	onlyViral	0
K00201:573:HTMWWBBXY:4:1101:16041:10581	A	22	SINV-GFP	+	-	1	onlyViral	0
K00201:573:HTMWWBBXY:4:1101:14834:10598	A	21	SINV-GFP	+	-	1	onlyViral	0
K00201:573:HTMWWBBXY:4:1101:15706:10598	A	21	SINV-GFP	+	-	1	onlyViral	0
K00201:573:HTMWWBBXY:4:1101:7131:10616	T	22	SINV-GFP	-	-	1	onlyViral	0
K00201:573:HTMWWBBXY:4:1101:17300:10616	T	20	SINV-GFP	+	-	1	onlyViral	0
K00201:573:HTMWWBBXY:4:1101:30228:10616	T	21	SINV-GFP	+	20:A>T	1	onlyViral	1
K00201:573:HTMWWBBXY:4:1101:2250:10633	T	21	SINV-GFP	+	-	1	onlyViral	0
K00201:573:HTMWWBBXY:4:1101:12743:10633	A	25	SINV-GFP	+	-	1	onlyViral	0
K00201:573:HTMWWBBXY:4:1101:19563:10669	T	24	SINV-GFP	+	-	1	onlyViral	0
K00201:573:HTMWWBBXY:4:1101:22759:10686	A	25	SINV-GFP	+	-	1	onlyViral	0
K00201:573:HTMWWBBXY:4:1101:16457:10704	A	21	SINV-GFP	+	-	1	onlyViral	0
K00201:573:HTMWWBBXY:4:1101:5193:10739	A	23	SINV-GFP	+	22:A>T	1	onlyViral	1
K00201:573:HTMWWBBXY:4:1101:21146:10739	A	22	SINV-GFP	+	-	1	onlyViral	0
K00201:573:HTMWWBBXY:4:1101:31395:10739	T	27	SINV-GFP	+	-	1	onlyViral	0
K00201:573:HTMWWBBXY:4:1101:24322:10757	C	23	SINV-GFP	+	-	1	onlyViral	0
K00201:573:HTMWWBBXY:4:1101:29863:10757	T	22	SINV-GFP	-	-	1	onlyViral	0
K00201:573:HTMWWBBXY:4:1101:29802:10792	A	22	SINV-GFP	+	-	1	onlyViral	0
K00201:573:HTMWWBBXY:4:1101:17858:10809	A	23	SINV-GFP	+	-	1	onlyViral	0
K00201:573:HTMWWBBXY:4:1101:24718:10809	T	23	SINV-GFP	+	-	1	onlyViral	0
K00201:573:HTMWWBBXY:4:1101:30837:10827	G	23	SINV-GFP	+	-	1	onlyViral	0
K00201:573:HTMWWBBXY:4:1101:9902:10844	T	21	SINV-GFP	+	-	1	onlyViral	0
K00201:573:HTMWWBBXY:4:1101:16670:10862	T	21	SINV-GFP	+	-	1	onlyViral	0
K00201:573:HTMWWBBXY:4:1101:20821:10880	T	21	SINV-GFP	+	-	1	onlyViral	0
K00201:573:HTMWWBBXY:4:1101:10257:10897	A	22	SINV-GFP	+	-	1	onlyViral	0
K00201:573:HTMWWBBXY:4:1101:21947:10932	T	21	SINV-GFP	+	-	1	onlyViral	0
K00201:573:HTMWWBBXY:4:1101:15666:10950	T	22	SINV-GFP	+	-	1	onlyViral	0
K00201:573:HTMWWBBXY:4:1101:1509:10968	T	21	SINV-GFP	-	-	1	onlyViral	0
K00201:573:HTMWWBBXY:4:1101:25743:10968	T	23	SINV-GFP	-	22:C>A	1	onlyViral	1
K00201:573:HTMWWBBXY:4:1101:18426:10985	T	23	SINV-GFP	+	-	1	onlyViral	0
K00201:573:HTMWWBBXY:4:1101:22282:10985	A	22	SINV-GFP	+	-	1	onlyViral	0
K00201:573:HTMWWBBXY:4:1101:27986:10985	A	24	SINV-GFP	+	-	1	onlyViral	0
K00201:573:HTMWWBBXY:4:1101:13403:11003	A	23	SINV-GFP	+	22:T>C	1	onlyViral	1
K00201:573:HTMWWBBXY:4:1101:11261:11020	T	21	SINV-GFP	+	-	1	onlyViral	0
K00201:573:HTMWWBBXY:4:1101:28879:11091	T	22	SINV-GFP	+	-	1	onlyViral	0
K00201:573:HTMWWBBXY:4:1101:6522:11143	A	21	SINV-GFP;SINV-GFP	-;-	-;-	2	onlyViral	0
K00201:573:HTMWWBBXY:4:1101:23977:11143	C	24	SINV-GFP	+	-	1	onlyViral	0
K00201:573:HTMWWBBXY:4:1101:1357:11161	T	24	SINV-GFP	+	-	1	onlyViral	0
K00201:573:HTMWWBBXY:4:1101:6553:11161	C	22	SINV-GFP	+	-	1	onlyViral	0
K00201:573:HTMWWBBXY:4:1101:23297:11161	T	23	SINV-GFP	+	-	1	onlyViral	0
K00201:573:HTMWWBBXY:4:1101:8481:11196	T	20	SINV-GFP	+	-	1	onlyViral	0
K00201:573:HTMWWBBXY:4:1101:14813:11196	A	23	SINV-GFP	-	-	1	onlyViral	0
K00201:573:HTMWWBBXY:4:1101:23115:11231	C	25	SINV-GFP	+	-	1	onlyViral	0
K00201:573:HTMWWBBXY:4:1101:12276:11266	A	21	SINV-GFP	+	-	1	onlyViral	0
K00201:573:HTMWWBBXY:4:1101:12845:11266	C	21	SINV-GFP	-	20:T>A	1	onlyViral	1
K00201:573:HTMWWBBXY:4:1101:11647:11302	A	25	SINV-GFP	+	-	1	onlyViral	0
K00201:573:HTMWWBBXY:4:1101:21024:11302	T	22	SINV-GFP	-	-	1	onlyViral	0
K00201:573:HTMWWBBXY:4:1101:4564:11337	C	25	SINV-GFP	+	-	1	onlyViral	0
K00201:573:HTMWWBBXY:4:1101:5558:11337	T	21	SINV-GFP	+	-	1	onlyViral	0
K00201:573:HTMWWBBXY:4:1101:31253:11337	T	22	SINV-GFP	-	-	1	onlyViral	0
K00201:573:HTMWWBBXY:4:1101:27356:11372	A	21	SINV-GFP	-	-	1	onlyViral	0
K00201:573:HTMWWBBXY:4:1101:31598:11372	T	22	SINV-GFP	+	-	1	onlyViral	0
K00201:573:HTMWWBBXY:4:1101:14783:11390	A	32	SINV-GFP	+	-	1	onlyViral	0
K00201:573:HTMWWBBXY:4:1101:29944:11390	T	21	SINV-GFP	+	-	1	onlyViral	0
K00201:573:HTMWWBBXY:4:1101:1468:11425	G	21	SINV-GFP	+	-	1	onlyViral	0
K00201:573:HTMWWBBXY:4:1101:20040:11460	A	22	SINV-GFP	+	-	1	onlyViral	0
K00201:573:HTMWWBBXY:4:1101:9232:11477	T	20	SINV-GFP	+	-	1	onlyViral	0
K00201:573:HTMWWBBXY:4:1101:1570:11495	A	22	SINV-GFP	+	-	1	onlyViral	0
K00201:573:HTMWWBBXY:4:1101:22221:11513	G	25	SINV-GFP	+	-	1	onlyViral	0
K00201:573:HTMWWBBXY:4:1101:9242:11530	A	22	SINV-GFP	+	-	1	onlyViral	0
K00201:573:HTMWWBBXY:4:1101:11129:11530	A	22	SINV-GFP	+	20:C>G,21:A>T	1	onlyViral	2
K00201:573:HTMWWBBXY:4:1101:1580:11548	T	21	SINV-GFP	-	-	1	onlyViral	0
K00201:573:HTMWWBBXY:4:1101:18507:11548	T	20	SINV-GFP	+	-	1	onlyViral	0
K00201:573:HTMWWBBXY:4:1101:6248:11583	A	27	SINV-GFP	+	-	1	onlyViral	0
K00201:573:HTMWWBBXY:4:1101:29000:11583	A	22	SINV-GFP	+	-	1	onlyViral	0
K00201:573:HTMWWBBXY:4:1101:29701:11601	T	28	SINV-GFP	+	-	1	onlyViral	0
K00201:573:HTMWWBBXY:4:1101:1276:11618	T	28	SINV-GFP	+	-	1	onlyViral	0
K00201:573:HTMWWBBXY:4:1101:11789:11618	A	22	SINV-GFP	+	-	1	onlyViral	0
K00201:573:HTMWWBBXY:4:1101:13981:11618	T	21	SINV-GFP	+	-	1	onlyViral	0
K00201:573:HTMWWBBXY:4:1101:24931:11636	A	23	SINV-GFP	+	-	1	onlyViral	0
K00201:573:HTMWWBBXY:4:1101:17939:11653	T	24	SINV-GFP	+	-	1	onlyViral	0
K00201:573:HTMWWBBXY:4:1101:18182:11688	A	23	SINV-GFP	-	-	1	onlyViral	0
K00201:573:HTMWWBBXY:4:1101:1895:11741	A	22	SINV-GFP	-	-	1	onlyViral	0
K00201:573:HTMWWBBXY:4:1101:22719:11741	T	23	SINV-GFP	-	-	1	onlyViral	0
K00201:573:HTMWWBBXY:4:1101:15645:11759	A	22	SINV-GFP	+	-	1	onlyViral	0
K00201:573:HTMWWBBXY:4:1101:23622:11759	A	23	SINV-GFP	+	20:A>T,21:T>G	1	onlyViral	2
K00201:573:HTMWWBBXY:4:1101:2118:11776	A	22	SINV-GFP	+	-	1	onlyViral	0
K00201:573:HTMWWBBXY:4:1101:4056:11794	T	22	SINV-GFP	+	-	1	onlyViral	0
K00201:573:HTMWWBBXY:4:1101:8704:11794	G	24	SINV-GFP	+	23:A>T	1	onlyViral	1
K00201:573:HTMWWBBXY:4:1101:16884:11794	A	25	SINV-GFP;SINV-GFP	+;+	-;-	2	onlyViral	0
K00201:573:HTMWWBBXY:4:1101:26778:11812	C	21	SINV-GFP	+	-	1	onlyViral	0
K00201:573:HTMWWBBXY:4:1101:8521:11829	C	22	SINV-GFP	-	-	1	onlyViral	0
K00201:573:HTMWWBBXY:4:1101:7192:11847	A	31	SINV-GFP	+	-	1	onlyViral	0
K00201:573:HTMWWBBXY:4:1101:15645:11864	A	22	SINV-GFP	+	-	1	onlyViral	0
K00201:573:HTMWWBBXY:4:1101:16062:11882	A	25	SINV-GFP	+	-	1	onlyViral	0
K00201:573:HTMWWBBXY:4:1101:22841:11882	C	23	SINV-GFP	+	-	1	onlyViral	0
K00201:573:HTMWWBBXY:4:1101:22993:11899	A	24	SINV-GFP	+	-	1	onlyViral	0
K00201:573:HTMWWBBXY:4:1101:19695:11917	A	25	SINV-GFP	+	-	1	onlyViral	0
K00201:573:HTMWWBBXY:4:1101:27194:11935	A	21	SINV-GFP	-	-	1	onlyViral	0
K00201:573:HTMWWBBXY:4:1101:31355:11935	G	21	SINV-GFP	+	-	1	onlyViral	0
K00201:573:HTMWWBBXY:4:1101:30310:11987	A	25	SINV-GFP	+	-	1	onlyViral	0
K00201:573:HTMWWBBXY:4:1101:18345:12005	T	20	SINV-GFP	+	-	1	onlyViral	0
K00201:573:HTMWWBBXY:4:1101:25956:12005	A	21	SINV-GFP	+	-	1	onlyViral	0
K00201:573:HTMWWBBXY:4:1101:27742:12005	C	24	SINV-GFP	+	-	1	onlyViral	0
K00201:573:HTMWWBBXY:4:1101:22059:12040	A	23	SINV-GFP	+	22:A>T	1	onlyViral	1
K00201:573:HTMWWBBXY:4:1101:3833:12075	C	23	SINV-GFP	+	-	1	onlyViral	0
K00201:573:HTMWWBBXY:4:1101:19035:12075	C	26	SINV-GFP	+	-	1	onlyViral	0
K00201:573:HTMWWBBXY:4:1101:22303:12075	G	21	SINV-GFP	+	-	1	onlyViral	0
K00201:573:HTMWWBBXY:4:1101:6796:12146	A	22	SINV-GFP	+	-	1	onlyViral	0
K00201:573:HTMWWBBXY:4:1101:14113:12163	A	22	SINV-GFP	+	-	1	onlyViral	0
K00201:573:HTMWWBBXY:4:1101:26545:12181	A	22	SINV-GFP	+	-	1	onlyViral	0
K00201:573:HTMWWBBXY:4:1101:1336:12216	T	21	SINV-GFP	+	-	1	onlyViral	0
K00201:573:HTMWWBBXY:4:1101:6400:12234	T	21	SINV-GFP	+	-	1	onlyViral	0
K00201:573:HTMWWBBXY:4:1101:11921:12234	T	21	SINV-GFP	+	-	1	onlyViral	0
K00201:573:HTMWWBBXY:4:1101:13738:12251	T	29	SINV-GFP	+	-	1	onlyViral	0
K00201:573:HTMWWBBXY:4:1101:28919:12251	A	23	SINV-GFP	+	-	1	onlyViral	0
K00201:573:HTMWWBBXY:4:1101:20232:12286	C	23	SINV-GFP	+	-	1	onlyViral	0
K00201:573:HTMWWBBXY:4:1101:5467:12304	G	24	SINV-GFP	+	-	1	onlyViral	0
K00201:573:HTMWWBBXY:4:1101:8917:12304	T	23	SINV-GFP	+	-	1	onlyViral	0
K00201:573:HTMWWBBXY:4:1101:7608:12321	T	22	SINV-GFP	+	-	1	onlyViral	0
K00201:573:HTMWWBBXY:4:1101:22851:12321	A	22	SINV-GFP	+	-	1	onlyViral	0
K00201:573:HTMWWBBXY:4:1101:23419:12321	A	22	SINV-GFP	+	19:A>G	1	onlyViral	1
K00201:573:HTMWWBBXY:4:1101:26260:12321	T	21	SINV-GFP	+	20:A>T	1	onlyViral	1
K00201:573:HTMWWBBXY:4:1101:11099:12392	C	22	SINV-GFP	+	-	1	onlyViral	0
K00201:573:HTMWWBBXY:4:1101:25418:12409	T	21	SINV-GFP	+	20:A>T	1	onlyViral	1
K00201:573:HTMWWBBXY:4:1101:27570:12409	T	21	SINV-GFP	+	-	1	onlyViral	0
K00201:573:HTMWWBBXY:4:1101:3731:12427	T	20	SINV-GFP	+	-	1	onlyViral	0
K00201:573:HTMWWBBXY:4:1101:5010:12427	T	24	SINV-GFP	+	-	1	onlyViral	0
K00201:573:HTMWWBBXY:4:1101:29427:12427	A	22	SINV-GFP	+	-	1	onlyViral	0
K00201:573:HTMWWBBXY:4:1101:16995:12445	A	24	SINV-GFP	+	-	1	onlyViral	0
K00201:573:HTMWWBBXY:4:1101:24728:12445	T	22	SINV-GFP	-	-	1	onlyViral	0
K00201:573:HTMWWBBXY:4:1101:2128:12462	C	20	SINV-GFP	+	-	1	onlyViral	0
K00201:573:HTMWWBBXY:4:1101:20476:12462	A	25	SINV-GFP	+	-	1	onlyViral	0
K00201:573:HTMWWBBXY:4:1101:23358:12462	T	20	SINV-GFP	+	-	1	onlyViral	0
K00201:573:HTMWWBBXY:4:1101:6888:12480	A	29	SINV-GFP	+	-	1	onlyViral	0
K00201:573:HTMWWBBXY:4:1101:28524:12480	T	20	SINV-GFP	+	-	1	onlyViral	0
K00201:573:HTMWWBBXY:4:1101:17188:12497	T	22	SINV-GFP	+	-	1	onlyViral	0
K00201:573:HTMWWBBXY:4:1101:18700:12515	T	22	SINV-GFP	-	21:T>G	1	onlyViral	1
K00201:573:HTMWWBBXY:4:1101:28402:12515	C	22	SINV-GFP	-	-	1	onlyViral	0
K00201:573:HTMWWBBXY:4:1101:20608:12550	A	24	SINV-GFP	+	-	1	onlyViral	0
K00201:573:HTMWWBBXY:4:1101:1336:12568	T	23	SINV-GFP	+	22:A>C	1	onlyViral	1
K00201:573:HTMWWBBXY:4:1101:15158:12568	T	25	SINV-GFP	+	-	1	onlyViral	0
K00201:573:HTMWWBBXY:4:1101:17026:12603	T	21	SINV-GFP	-	-	1	onlyViral	0
K00201:573:HTMWWBBXY:4:1101:20334:12603	C	23	SINV-GFP	+	-	1	onlyViral	0
K00201:573:HTMWWBBXY:4:1101:26037:12603	C	23	SINV-GFP	+	-	1	onlyViral	0
K00201:573:HTMWWBBXY:4:1101:19958:12620	A	22	SINV-GFP	+	-	1	onlyViral	0
K00201:573:HTMWWBBXY:4:1101:27935:12620	C	23	SINV-GFP	+	-	1	onlyViral	0
K00201:573:HTMWWBBXY:4:1101:25773:12638	T	21	SINV-GFP	+	-	1	onlyViral	0
K00201:573:HTMWWBBXY:4:1101:26210:12656	T	21	SINV-GFP	+	-	1	onlyViral	0
K00201:573:HTMWWBBXY:4:1101:29812:12673	A	22	SINV-GFP	+	-	1	onlyViral	0
K00201:573:HTMWWBBXY:4:1101:4919:12691	A	21	SINV-GFP	+	20:C>T	1	onlyViral	1
K00201:573:HTMWWBBXY:4:1101:1702:12708	T	22	SINV-GFP	-	-	1	onlyViral	0
K00201:573:HTMWWBBXY:4:1101:20263:12726	C	19	SINV-GFP	+	-	1	onlyViral	0
K00201:573:HTMWWBBXY:4:1101:19350:12761	T	24	SINV-GFP	+	-	1	onlyViral	0
K00201:573:HTMWWBBXY:4:1101:29894:12779	C	24	SINV-GFP	+	-	1	onlyViral	0
K00201:573:HTMWWBBXY:4:1101:3214:12831	T	25	SINV-GFP	+	-	1	onlyViral	0
K00201:573:HTMWWBBXY:4:1101:24363:12831	T	21	SINV-GFP	+	-	1	onlyViral	0
K00201:573:HTMWWBBXY:4:1101:26636:12831	A	22	SINV-GFP	+	-	1	onlyViral	0
K00201:573:HTMWWBBXY:4:1101:7425:12849	T	22	SINV-GFP	+	21:A>T	1	onlyViral	1
K00201:573:HTMWWBBXY:4:1101:8603:12849	A	24	SINV-GFP	+	-	1	onlyViral	0
K00201:573:HTMWWBBXY:4:1101:29904:12902	T	22	SINV-GFP;SINV-GFP	+;+	-;-	2	onlyViral	0
K00201:573:HTMWWBBXY:4:1101:4452:12937	A	23	SINV-GFP	+	-	1	onlyViral	0
K00201:573:HTMWWBBXY:4:1101:5670:12937	C	18	SINV-GFP	+	-	1	onlyViral	0
K00201:573:HTMWWBBXY:4:1101:26108:12937	A	22	SINV-GFP	+	-	1	onlyViral	0
K00201:573:HTMWWBBXY:4:1101:1235:12954	A	22	SINV-GFP	+	-	1	onlyViral	0
K00201:573:HTMWWBBXY:4:1101:28432:12954	T	23	SINV-GFP	+	-	1	onlyViral	0
K00201:573:HTMWWBBXY:4:1101:10845:12972	C	31	SINV-GFP	+	-	1	onlyViral	0
K00201:573:HTMWWBBXY:4:1101:22607:13060	T	19	SINV-GFP	+	-	1	onlyViral	0
K00201:573:HTMWWBBXY:4:1101:19695:13078	A	28	SINV-GFP	+	-	1	onlyViral	0
K00201:573:HTMWWBBXY:4:1101:22841:13078	C	19	SINV-GFP	+	-	1	onlyViral	0
K00201:573:HTMWWBBXY:4:1101:27509:13078	C	26	SINV-GFP	+	-	1	onlyViral	0
K00201:573:HTMWWBBXY:4:1101:29264:13166	A	22	SINV-GFP	+	-	1	onlyViral	0
K00201:573:HTMWWBBXY:4:1101:26352:13183	T	23	SINV-GFP	+	-	1	onlyViral	0
K00201:573:HTMWWBBXY:4:1101:10409:13201	A	21	SINV-GFP	-	-	1	onlyViral	0
K00201:573:HTMWWBBXY:4:1101:8055:13236	A	22	SINV-GFP	+	-	1	onlyViral	0
K00201:573:HTMWWBBXY:4:1101:1712:13253	A	25	SINV-GFP	+	-	1	onlyViral	0
K00201:573:HTMWWBBXY:4:1101:12266:13253	A	22	SINV-GFP	+	-	1	onlyViral	0
K00201:573:HTMWWBBXY:4:1101:12510:13253	A	23	SINV-GFP	+	-	1	onlyViral	0
K00201:573:HTMWWBBXY:4:1101:3183:13271	A	21	SINV-GFP	+	-	1	onlyViral	0
K00201:573:HTMWWBBXY:4:1101:21430:13271	A	25	SINV-GFP	+	-	1	onlyViral	0
K00201:573:HTMWWBBXY:4:1101:23074:13271	G	19	SINV-GFP	+	-	1	onlyViral	0
K00201:573:HTMWWBBXY:4:1101:9343:13289	T	23	SINV-GFP	+	21:T>C,22:T>C	1	onlyViral	2
K00201:573:HTMWWBBXY:4:1101:29234:13289	T	22	SINV-GFP	+	-	1	onlyViral	0
K00201:573:HTMWWBBXY:4:1101:25530:13306	T	22	SINV-GFP	-	-	1	onlyViral	0
K00201:573:HTMWWBBXY:4:1101:8004:13359	C	22	SINV-GFP	+	-	1	onlyViral	0
K00201:573:HTMWWBBXY:4:1101:25459:13359	A	24	SINV-GFP	+	-	1	onlyViral	0
K00201:573:HTMWWBBXY:4:1101:1164:13394	T	25	SINV-GFP	+	-	1	onlyViral	0
K00201:573:HTMWWBBXY:4:1101:7162:13412	A	22	SINV-GFP	+	-	1	onlyViral	0
K00201:573:HTMWWBBXY:4:1101:8765:13412	C	20	SINV-GFP	-	-	1	onlyViral	0
K00201:573:HTMWWBBXY:4:1101:13595:13412	A	24	SINV-GFP	+	-	1	onlyViral	0
K00201:573:HTMWWBBXY:4:1101:24190:13412	T	21	SINV-GFP	+	-	1	onlyViral	0
K00201:573:HTMWWBBXY:4:1101:12723:13447	A	22	SINV-GFP	+	-	1	onlyViral	0
K00201:573:HTMWWBBXY:4:1101:24251:13447	T	20	SINV-GFP	+	-	1	onlyViral	0
K00201:573:HTMWWBBXY:4:1101:1042:13464	N	22	SINV-GFP	+	0:A>N	1	onlyViral	1
K00201:573:HTMWWBBXY:4:1101:28483:13464	A	22	SINV-GFP	+	-	1	onlyViral	0
K00201:573:HTMWWBBXY:4:1101:9394:13482	A	23	SINV-GFP	+	22:A>T	1	onlyViral	1
K00201:573:HTMWWBBXY:4:1101:25591:13482	C	20	SINV-GFP	-	-	1	onlyViral	0
K00201:573:HTMWWBBXY:4:1101:26342:13482	T	28	SINV-GFP	+	-	1	onlyViral	0
K00201:573:HTMWWBBXY:4:1101:29143:13482	G	21	SINV-GFP	+	-	1	onlyViral	0
K00201:573:HTMWWBBXY:4:1101:17969:13500	G	22	SINV-GFP	+	21:C>T	1	onlyViral	1
K00201:573:HTMWWBBXY:4:1101:31527:13500	T	30	SINV-GFP	+	-	1	onlyViral	0
K00201:573:HTMWWBBXY:4:1101:21542:13535	A	22	SINV-GFP	+	-	1	onlyViral	0
K00201:573:HTMWWBBXY:4:1101:28747:13535	T	22	SINV-GFP	-	-	1	onlyViral	0
K00201:573:HTMWWBBXY:4:1101:19339:13588	T	21	SINV-GFP	+	-	1	onlyViral	0
K00201:573:HTMWWBBXY:4:1101:16062:13605	A	21	SINV-GFP	+	-	1	onlyViral	0
K00201:573:HTMWWBBXY:4:1101:19390:13640	T	21	SINV-GFP;SINV-GFP	+;+	-;-	2	onlyViral	0
K00201:573:HTMWWBBXY:4:1101:5315:13658	T	22	SINV-GFP	-	21:A>G	1	onlyViral	1
K00201:573:HTMWWBBXY:4:1101:16599:13693	C	24	SINV-GFP	+	23:A>T	1	onlyViral	1
K00201:573:HTMWWBBXY:4:1101:3792:13728	A	25	SINV-GFP	+	-	1	onlyViral	0
K00201:573:HTMWWBBXY:4:1101:9191:13728	A	24	SINV-GFP	+	-	1	onlyViral	0
K00201:573:HTMWWBBXY:4:1101:15240:13728	T	23	SINV-GFP	+	-	1	onlyViral	0
K00201:573:HTMWWBBXY:4:1101:9069:13799	T	21	SINV-GFP	+	20:A>T	1	onlyViral	1
K00201:573:HTMWWBBXY:4:1101:12428:13816	A	23	SINV-GFP	+	21:A>T,22:G>T	1	onlyViral	2
K00201:573:HTMWWBBXY:4:1101:28442:13816	C	23	SINV-GFP	+	-	1	onlyViral	0
K00201:573:HTMWWBBXY:4:1101:29802:13816	A	22	SINV-GFP	+	-	1	onlyViral	0
K00201:573:HTMWWBBXY:4:1101:7466:13834	T	20	SINV-GFP	+	-	1	onlyViral	0
K00201:573:HTMWWBBXY:4:1101:7527:13834	C	26	SINV-GFP	+	-	1	onlyViral	0
K00201:573:HTMWWBBXY:4:1101:27336:13834	A	26	SINV-GFP	+	25:C>T	1	onlyViral	1
K00201:573:HTMWWBBXY:4:1101:1935:13851	T	21	SINV-GFP	+	20:A>T	1	onlyViral	1
K00201:573:HTMWWBBXY:4:1101:18254:13851	T	22	SINV-GFP	-	-	1	onlyViral	0
K00201:573:HTMWWBBXY:4:1101:28097:13851	A	25	SINV-GFP	+	8:T>C	1	onlyViral	1
K00201:573:HTMWWBBXY:4:1101:25520:13886	A	22	SINV-GFP	+	-	1	onlyViral	0
K00201:573:HTMWWBBXY:4:1101:1123:13922	N	22	SINV-GFP	-	0:A>N	1	onlyViral	1
K00201:573:HTMWWBBXY:4:1101:29102:13939	A	25	SINV-GFP	+	-	1	onlyViral	0
K00201:573:HTMWWBBXY:4:1101:29751:13939	T	21	SINV-GFP	+	-	1	onlyViral	0
K00201:573:HTMWWBBXY:4:1101:2118:13957	A	22	SINV-GFP	+	-	1	onlyViral	0
K00201:573:HTMWWBBXY:4:1101:4635:13992	C	24	SINV-GFP	+	-	1	onlyViral	0
K00201:573:HTMWWBBXY:4:1101:3914:14010	C	23	SINV-GFP	+	-	1	onlyViral	0
K00201:573:HTMWWBBXY:4:1101:11830:14010	T	22	SINV-GFP	+	-	1	onlyViral	0
K00201:573:HTMWWBBXY:4:1101:27915:14027	A	23	SINV-GFP	+	-	1	onlyViral	0
K00201:573:HTMWWBBXY:4:1101:27630:14062	T	23	SINV-GFP	+	-	1	onlyViral	0
K00201:573:HTMWWBBXY:4:1101:9252:14080	T	23	SINV-GFP	+	-	1	onlyViral	0
K00201:573:HTMWWBBXY:4:1101:15361:14080	A	23	SINV-GFP	+	-	1	onlyViral	0
K00201:573:HTMWWBBXY:4:1101:22901:14097	A	22	SINV-GFP	+	-	1	onlyViral	0
K00201:573:HTMWWBBXY:4:1101:2006:14115	A	22	SINV-GFP	+	-	1	onlyViral	0
K00201:573:HTMWWBBXY:4:1101:29021:14115	T	22	SINV-GFP	+	-	1	onlyViral	0
K00201:573:HTMWWBBXY:4:1101:3133:14133	T	26	SINV-GFP	+	-	1	onlyViral	0
K00201:573:HTMWWBBXY:4:1101:15412:14133	A	26	SINV-GFP	+	-	1	onlyViral	0
K00201:573:HTMWWBBXY:4:1101:18497:14133	A	25	SINV-GFP	+	-	1	onlyViral	0
K00201:573:HTMWWBBXY:4:1101:3346:14150	A	25	SINV-GFP	+	-	1	onlyViral	0
K00201:573:HTMWWBBXY:4:1101:10571:14150	A	19	SINV-GFP	+	-	1	onlyViral	0
K00201:573:HTMWWBBXY:4:1101:30888:14221	A	22	SINV-GFP	+	-	1	onlyViral	0
K00201:573:HTMWWBBXY:4:1101:24180:14238	T	28	SINV-GFP	+	-	1	onlyViral	0
K00201:573:HTMWWBBXY:4:1101:9211:14256	G	23	SINV-GFP	+	-	1	onlyViral	0
K00201:573:HTMWWBBXY:4:1101:22739:14273	A	24	SINV-GFP	+	-	1	onlyViral	0
K00201:573:HTMWWBBXY:4:1101:24160:14273	A	29	SINV-GFP	+	-	1	onlyViral	0
K00201:573:HTMWWBBXY:4:1101:20192:14326	C	21	SINV-GFP	+	-	1	onlyViral	0
K00201:573:HTMWWBBXY:4:1101:20841:14326	G	23	SINV-GFP	+	-	1	onlyViral	0
K00201:573:HTMWWBBXY:4:1101:27499:14326	A	23	SINV-GFP	+	22:C>A	1	onlyViral	1
K00201:573:HTMWWBBXY:4:1101:30929:14326	T	22	SINV-GFP	+	-	1	onlyViral	0
K00201:573:HTMWWBBXY:4:1101:15656:14414	G	24	SINV-GFP	+	-	1	onlyViral	0
K00201:573:HTMWWBBXY:4:1101:27488:14414	G	20	SINV-GFP	+	-	1	onlyViral	0
K00201:573:HTMWWBBXY:4:1101:23115:14432	T	21	SINV-GFP	+	-	1	onlyViral	0
K00201:573:HTMWWBBXY:4:1101:29914:14432	A	21	SINV-GFP	+	-	1	onlyViral	0
K00201:573:HTMWWBBXY:4:1101:17929:14449	A	25	SINV-GFP	+	-	1	onlyViral	0
K00201:573:HTMWWBBXY:4:1101:2524:14484	C	22	SINV-GFP	+	-	1	onlyViral	0
K00201:573:HTMWWBBXY:4:1101:27164:14484	G	21	SINV-GFP	+	-	1	onlyViral	0
K00201:573:HTMWWBBXY:4:1101:9435:14502	T	25	SINV-GFP	+	-	1	onlyViral	0
K00201:573:HTMWWBBXY:4:1101:16599:14502	G	24	SINV-GFP	+	-	1	onlyViral	0
K00201:573:HTMWWBBXY:4:1101:9932:14519	T	27	SINV-GFP	+	26:A>T	1	onlyViral	1
K00201:573:HTMWWBBXY:4:1101:12510:14519	T	21	SINV-GFP	+	20:A>T	1	onlyViral	1
K00201:573:HTMWWBBXY:4:1101:12611:14519	A	20	SINV-GFP	+	-	1	onlyViral	0
K00201:573:HTMWWBBXY:4:1101:5010:14572	G	20	SINV-GFP	+	-	1	onlyViral	0
K00201:573:HTMWWBBXY:4:1101:11891:14572	A	22	SINV-GFP	+	-	1	onlyViral	0
K00201:573:HTMWWBBXY:4:1101:27316:14572	A	21	SINV-GFP	+	-	1	onlyViral	0
K00201:573:HTMWWBBXY:4:1101:28432:14572	A	22	SINV-GFP	+	-	1	onlyViral	0
K00201:573:HTMWWBBXY:4:1101:18690:14607	A	21	SINV-GFP	+	-	1	onlyViral	0
K00201:573:HTMWWBBXY:4:1101:19441:14607	A	27	SINV-GFP	+	26:A>T	1	onlyViral	1
K00201:573:HTMWWBBXY:4:1101:8247:14660	C	22	SINV-GFP	+	12:A>G,21:G>C	1	onlyViral	2
K00201:573:HTMWWBBXY:4:1101:13869:14660	A	23	SINV-GFP	+	-	1	onlyViral	0
K00201:573:HTMWWBBXY:4:1101:27651:14660	A	23	SINV-GFP	+	-	1	onlyViral	0
K00201:573:HTMWWBBXY:4:1101:10267:14678	A	22	SINV-GFP	+	-	1	onlyViral	0
K00201:573:HTMWWBBXY:4:1101:22546:14678	T	21	SINV-GFP	+	-	1	onlyViral	0
K00201:573:HTMWWBBXY:4:1101:14539:14695	C	25	SINV-GFP	+	-	1	onlyViral	0
K00201:573:HTMWWBBXY:4:1101:21054:14695	C	19	SINV-GFP	+	-	1	onlyViral	0
K00201:573:HTMWWBBXY:4:1101:12499:14713	A	22	SINV-GFP	+	-	1	onlyViral	0
K00201:573:HTMWWBBXY:4:1101:24271:14713	C	23	SINV-GFP	+	-	1	onlyViral	0
K00201:573:HTMWWBBXY:4:1101:28107:14748	T	20	SINV-GFP	+	-	1	onlyViral	0
K00201:573:HTMWWBBXY:4:1101:30259:14748	T	21	SINV-GFP	+	-	1	onlyViral	0
K00201:573:HTMWWBBXY:4:1101:14549:14783	A	22	SINV-GFP	+	-	1	onlyViral	0
K00201:573:HTMWWBBXY:4:1101:26971:14783	T	20	SINV-GFP	+	-	1	onlyViral	0
K00201:573:HTMWWBBXY:4:1101:2788:14836	A	23	SINV-GFP	+	-	1	onlyViral	0
K00201:573:HTMWWBBXY:4:1101:20791:14836	A	22	SINV-GFP	+	-	1	onlyViral	0
K00201:573:HTMWWBBXY:4:1101:23328:14836	T	21	SINV-GFP	+	-	1	onlyViral	0
K00201:573:HTMWWBBXY:4:1101:7740:14871	G	23	SINV-GFP	+	-	1	onlyViral	0
K00201:573:HTMWWBBXY:4:1101:13951:14871	A	26	SINV-GFP	+	-	1	onlyViral	0
K00201:573:HTMWWBBXY:4:1101:19481:14889	T	21	SINV-GFP	+	-	1	onlyViral	0
K00201:573:HTMWWBBXY:4:1101:24870:14906	A	23	SINV-GFP	+	22:A>T	1	onlyViral	1
K00201:573:HTMWWBBXY:4:1101:19766:14924	A	22	SINV-GFP	+	-	1	onlyViral	0
K00201:573:HTMWWBBXY:4:1101:3488:14959	A	21	SINV-GFP	+	-	1	onlyViral	0
K00201:573:HTMWWBBXY:4:1101:10693:14959	A	21	SINV-GFP	+	-	1	onlyViral	0
K00201:573:HTMWWBBXY:4:1101:16569:15012	A	22	SINV-GFP	+	-	1	onlyViral	0
K00201:573:HTMWWBBXY:4:1101:30371:15012	A	22	SINV-GFP	+	-	1	onlyViral	0
K00201:573:HTMWWBBXY:4:1101:31162:15012	A	21	SINV-GFP	+	-	1	onlyViral	0
K00201:573:HTMWWBBXY:4:1101:17218:15047	A	22	SINV-GFP	+	-	1	onlyViral	0
K00201:573:HTMWWBBXY:4:1101:13778:15065	C	21	SINV-GFP	+	-	1	onlyViral	0
K00201:573:HTMWWBBXY:4:1101:26382:15135	A	22	SINV-GFP	+	-	1	onlyViral	0
K00201:573:HTMWWBBXY:4:1101:12205:15152	T	22	SINV-GFP	-	-	1	onlyViral	0
K00201:573:HTMWWBBXY:4:1101:13585:15152	A	22	SINV-GFP	+	-	1	onlyViral	0
K00201:573:HTMWWBBXY:4:1101:9973:15188	C	22	SINV-GFP	+	-	1	onlyViral	0
K00201:573:HTMWWBBXY:4:1101:19248:15188	T	21	SINV-GFP	+	20:A>T	1	onlyViral	1
K00201:573:HTMWWBBXY:4:1101:17391:15205	A	28	SINV-GFP	+	-	1	onlyViral	0
K00201:573:HTMWWBBXY:4:1101:23926:15240	A	21	SINV-GFP	+	-	1	onlyViral	0
K00201:573:HTMWWBBXY:4:1101:9120:15258	T	24	SINV-GFP;SINV-GFP	+;+	-;-	2	onlyViral	0
K00201:573:HTMWWBBXY:4:1101:9973:15258	A	22	SINV-GFP	+	-	1	onlyViral	0
K00201:573:HTMWWBBXY:4:1101:9902:15311	T	31	SINV-GFP	+	-	1	onlyViral	0
K00201:573:HTMWWBBXY:4:1101:23541:15311	C	23	SINV-GFP	+	-	1	onlyViral	0
K00201:573:HTMWWBBXY:4:1101:3934:15346	C	20	SINV-GFP	+	19:A>T	1	onlyViral	1
K00201:573:HTMWWBBXY:4:1101:19015:15346	T	22	SINV-GFP	+	-	1	onlyViral	0
K00201:573:HTMWWBBXY:4:1101:18538:15363	A	22	SINV-GFP	+	-	1	onlyViral	0
K00201:573:HTMWWBBXY:4:1101:14671:15381	C	24	SINV-GFP	+	-	1	onlyViral	0
K00201:573:HTMWWBBXY:4:1101:17259:15399	C	20	SINV-GFP	+	-	1	onlyViral	0
K00201:573:HTMWWBBXY:4:1101:29234:15399	C	22	SINV-GFP	+	-	1	onlyViral	0
K00201:573:HTMWWBBXY:4:1101:19938:15434	C	22	SINV-GFP	+	21:C>T	1	onlyViral	1
K00201:573:HTMWWBBXY:4:1101:11951:15451	C	25	SINV-GFP	+	-	1	onlyViral	0
K00201:573:HTMWWBBXY:4:1101:5264:15469	T	21	SINV-GFP	+	-	1	onlyViral	0
K00201:573:HTMWWBBXY:4:1101:7557:15469	T	21	SINV-GFP	+	-	1	onlyViral	0
K00201:573:HTMWWBBXY:4:1101:19908:15487	C	22	SINV-GFP	+	21:C>T	1	onlyViral	1
K00201:573:HTMWWBBXY:4:1101:18670:15522	A	22	SINV-GFP	-	-	1	onlyViral	0
K00201:573:HTMWWBBXY:4:1101:16772:15539	T	20	SINV-GFP	+	-	1	onlyViral	0
K00201:573:HTMWWBBXY:4:1101:30168:15539	A	22	SINV-GFP	+	-	1	onlyViral	0
K00201:573:HTMWWBBXY:4:1101:11170:15574	T	21	SINV-GFP	+	20:A>T	1	onlyViral	1
K00201:573:HTMWWBBXY:4:1101:3447:15592	A	22	SINV-GFP	+	-	1	onlyViral	0
K00201:573:HTMWWBBXY:4:1101:3092:15610	G	23	SINV-GFP	+	-	1	onlyViral	0
K00201:573:HTMWWBBXY:4:1101:9770:15610	C	30	SINV-GFP	+	-	1	onlyViral	0
K00201:573:HTMWWBBXY:4:1101:30401:15627	T	21	SINV-GFP	+	-	1	onlyViral	0
K00201:573:HTMWWBBXY:4:1101:18497:15645	T	21	SINV-GFP	+	-	1	onlyViral	0
K00201:573:HTMWWBBXY:4:1101:21034:15645	T	22	SINV-GFP	+	-	1	onlyViral	0
K00201:573:HTMWWBBXY:4:1101:23267:15645	T	21	SINV-GFP	+	-	1	onlyViral	0
K00201:573:HTMWWBBXY:4:1101:25357:15645	T	22	SINV-GFP	+	-	1	onlyViral	0
K00201:573:HTMWWBBXY:4:1101:4665:15662	T	22	SINV-GFP	-	21:A>G	1	onlyViral	1
K00201:573:HTMWWBBXY:4:1101:15747:15698	T	21	SINV-GFP	+	-	1	onlyViral	0
K00201:573:HTMWWBBXY:4:1101:18944:15715	C	21	SINV-GFP	+	-	1	onlyViral	0
K00201:573:HTMWWBBXY:4:1101:23774:15715	T	21	SINV-GFP	+	-	1	onlyViral	0
K00201:573:HTMWWBBXY:4:1101:4422:15733	A	27	SINV-GFP	+	-	1	onlyViral	0
K00201:573:HTMWWBBXY:4:1101:26768:15733	T	26	SINV-GFP	+	-	1	onlyViral	0
K00201:573:HTMWWBBXY:4:1101:29894:15733	T	21	SINV-GFP	+	-	1	onlyViral	0
K00201:573:HTMWWBBXY:4:1101:17908:15750	A	23	SINV-GFP	+	-	1	onlyViral	0
K00201:573:HTMWWBBXY:4:1101:26606:15768	A	22	SINV-GFP	+	21:A>C	1	onlyViral	1
K00201:573:HTMWWBBXY:4:1101:1560:15803	C	23	SINV-GFP	+	-	1	onlyViral	0
K00201:573:HTMWWBBXY:4:1101:5822:15803	T	24	SINV-GFP	+	-	1	onlyViral	0
K00201:573:HTMWWBBXY:4:1101:2260:15821	T	27	SINV-GFP	+	-	1	onlyViral	0
K00201:573:HTMWWBBXY:4:1101:6340:15821	T	23	SINV-GFP	+	-	1	onlyViral	0
K00201:573:HTMWWBBXY:4:1101:7943:15821	A	24	SINV-GFP	+	-	1	onlyViral	0
K00201:573:HTMWWBBXY:4:1101:18599:15821	A	22	SINV-GFP	+	20:A>C,21:C>A	1	onlyViral	2
K00201:573:HTMWWBBXY:4:1101:15980:15856	T	21	SINV-GFP	+	20:A>T	1	onlyViral	1
K00201:573:HTMWWBBXY:4:1101:19593:15856	T	19	SINV-GFP	+	-	1	onlyViral	0
K00201:573:HTMWWBBXY:4:1101:24596:15873	T	22	SINV-GFP	+	-	1	onlyViral	0
K00201:573:HTMWWBBXY:4:1101:7740:15891	T	24	SINV-GFP	+	-	1	onlyViral	0
K00201:573:HTMWWBBXY:4:1101:11657:15891	C	24	SINV-GFP	+	-	1	onlyViral	0
K00201:573:HTMWWBBXY:4:1101:19076:15909	T	25	SINV-GFP	+	-	1	onlyViral	0
K00201:573:HTMWWBBXY:4:1101:27691:15926	A	27	SINV-GFP;SINV-GFP	+;+	-;-	2	onlyViral	0
K00201:573:HTMWWBBXY:4:1101:11129:15961	T	21	SINV-GFP	+	-	1	onlyViral	0
K00201:573:HTMWWBBXY:4:1101:1205:15996	T	20	SINV-GFP	+	-	1	onlyViral	0
K00201:573:HTMWWBBXY:4:1101:20892:15996	C	30	SINV-GFP	+	-	1	onlyViral	0
K00201:573:HTMWWBBXY:4:1101:6867:16032	T	21	SINV-GFP	+	-	1	onlyViral	0
K00201:573:HTMWWBBXY:4:1101:24779:16049	T	21	SINV-GFP	+	-	1	onlyViral	0
K00201:573:HTMWWBBXY:4:1101:6035:16067	G	22	SINV-GFP	-	-	1	onlyViral	0
K00201:573:HTMWWBBXY:4:1101:30056:16084	T	21	SINV-GFP;SINV-GFP	+;+	-;-	2	onlyViral	0
K00201:573:HTMWWBBXY:4:1101:5568:16102	C	24	SINV-GFP	+	0:A>C	1	onlyViral	1
K00201:573:HTMWWBBXY:4:1101:15727:16120	A	22	SINV-GFP	+	-	1	onlyViral	0
K00201:573:HTMWWBBXY:4:1101:16437:16120	T	25	SINV-GFP	+	-	1	onlyViral	0
K00201:573:HTMWWBBXY:4:1101:19157:16120	A	24	SINV-GFP	+	-	1	onlyViral	0
K00201:573:HTMWWBBXY:4:1101:27478:16120	G	23	SINV-GFP	+	22:C>T	1	onlyViral	1
K00201:573:HTMWWBBXY:4:1101:26616:16137	C	22	SINV-GFP	-	-	1	onlyViral	0
K00201:573:HTMWWBBXY:4:1101:15879:16172	T	22	SINV-GFP	+	-	1	onlyViral	0
K00201:573:HTMWWBBXY:4:1101:25682:16172	T	23	SINV-GFP	+	-	1	onlyViral	0
K00201:573:HTMWWBBXY:4:1101:15179:16190	T	22	SINV-GFP	-	-	1	onlyViral	0
K00201:573:HTMWWBBXY:4:1101:2118:16207	C	22	SINV-GFP	-	-	1	onlyViral	0
K00201:573:HTMWWBBXY:4:1101:12023:16207	A	22	SINV-GFP	+	-	1	onlyViral	0
K00201:573:HTMWWBBXY:4:1101:1032:16295	N	22	SINV-GFP	+	0:A>N	1	onlyViral	1
K00201:573:HTMWWBBXY:4:1101:2585:16313	A	30	SINV-GFP	+	-	1	onlyViral	0
K00201:573:HTMWWBBXY:4:1101:12023:16313	T	23	SINV-GFP	-	-	1	onlyViral	0
K00201:573:HTMWWBBXY:4:1101:29609:16331	A	25	SINV-GFP	+	-	1	onlyViral	0
K00201:573:HTMWWBBXY:4:1101:31395:16331	A	22	SINV-GFP	+	-	1	onlyViral	0
K00201:573:HTMWWBBXY:4:1101:7720:16348	A	27	SINV-GFP	+	-	1	onlyViral	0
K00201:573:HTMWWBBXY:4:1101:11931:16401	A	29	SINV-GFP	+	-	1	onlyViral	0
K00201:573:HTMWWBBXY:4:1101:23987:16401	A	21	SINV-GFP	+	-	1	onlyViral	0
K00201:573:HTMWWBBXY:4:1101:29011:16418	T	21	SINV-GFP	+	-	1	onlyViral	0
K00201:573:HTMWWBBXY:4:1101:10206:16436	T	23	SINV-GFP	+	-	1	onlyViral	0
K00201:573:HTMWWBBXY:4:1101:11343:16436	T	22	SINV-GFP	-	-	1	onlyViral	0
K00201:573:HTMWWBBXY:4:1101:26707:16436	A	24	SINV-GFP	+	-	1	onlyViral	0
K00201:573:HTMWWBBXY:4:1101:28676:16436	A	23	SINV-GFP	+	-	1	onlyViral	0
K00201:573:HTMWWBBXY:4:1101:13119:16454	A	23	SINV-GFP	+	22:C>A	1	onlyViral	1
K00201:573:HTMWWBBXY:4:1101:3417:16524	A	19	SINV-GFP	+	-	1	onlyViral	0
K00201:573:HTMWWBBXY:4:1101:3802:16524	A	26	SINV-GFP	+	-	1	onlyViral	0
K00201:573:HTMWWBBXY:4:1101:3985:16524	A	22	SINV-GFP	+	-	1	onlyViral	0
K00201:573:HTMWWBBXY:4:1101:8136:16542	G	23	SINV-GFP	+	-	1	onlyViral	0
K00201:573:HTMWWBBXY:4:1101:28940:16542	A	22	SINV-GFP	+	-	1	onlyViral	0
K00201:573:HTMWWBBXY:4:1101:11972:16577	A	24	SINV-GFP	+	-	1	onlyViral	0
K00201:573:HTMWWBBXY:4:1101:14296:16594	A	24	SINV-GFP;SINV-GFP	+;+	-;-	2	onlyViral	0
K00201:573:HTMWWBBXY:4:1101:19563:16612	T	22	SINV-GFP	+	-	1	onlyViral	0
K00201:573:HTMWWBBXY:4:1101:2209:16647	A	27	SINV-GFP	+	-	1	onlyViral	0
K00201:573:HTMWWBBXY:4:1101:10307:16647	G	23	SINV-GFP	-	2:T>C	1	onlyViral	1
K00201:573:HTMWWBBXY:4:1101:13788:16665	A	22	SINV-GFP	+	-	1	onlyViral	0
K00201:573:HTMWWBBXY:4:1101:6309:16682	A	23	SINV-GFP	+	-	1	onlyViral	0
K00201:573:HTMWWBBXY:4:1101:19735:16700	T	21	SINV-GFP	+	20:A>T	1	onlyViral	1
K00201:573:HTMWWBBXY:4:1101:21440:16700	A	22	SINV-GFP	-	-	1	onlyViral	0
K00201:573:HTMWWBBXY:4:1101:26047:16735	T	21	SINV-GFP	+	-	1	onlyViral	0
K00201:573:HTMWWBBXY:4:1101:10581:16770	T	20	SINV-GFP	+	-	1	onlyViral	0
K00201:573:HTMWWBBXY:4:1101:4949:16788	A	21	SINV-GFP	+	-	1	onlyViral	0
K00201:573:HTMWWBBXY:4:1101:28534:16788	T	20	SINV-GFP	+	-	1	onlyViral	0
K00201:573:HTMWWBBXY:4:1101:27752:16805	T	21	SINV-GFP;SINV-GFP	+;+	-;-	2	onlyViral	0
K00201:573:HTMWWBBXY:4:1101:13595:16823	T	22	SINV-GFP	+	-	1	onlyViral	0
K00201:573:HTMWWBBXY:4:1101:4208:16840	A	22	SINV-GFP	+	-	1	onlyViral	0
K00201:573:HTMWWBBXY:4:1101:18923:16840	G	26	SINV-GFP	+	-	1	onlyViral	0
K00201:573:HTMWWBBXY:4:1101:15331:16876	A	22	SINV-GFP	+	21:A>T	1	onlyViral	1
K00201:573:HTMWWBBXY:4:1101:3244:16893	T	20	SINV-GFP	+	-	1	onlyViral	0
K00201:573:HTMWWBBXY:4:1101:2808:16911	A	23	SINV-GFP	+	-	1	onlyViral	0
K00201:573:HTMWWBBXY:4:1101:14722:16911	T	21	SINV-GFP;SINV-GFP	+;+	-;-	2	onlyViral	0
K00201:573:HTMWWBBXY:4:1101:18051:16911	T	20	SINV-GFP	+	-	1	onlyViral	0
K00201:573:HTMWWBBXY:4:1101:22739:16911	A	22	SINV-GFP	+	-	1	onlyViral	0
K00201:573:HTMWWBBXY:4:1101:28239:16911	T	21	SINV-GFP	+	-	1	onlyViral	0
K00201:573:HTMWWBBXY:4:1101:14428:16928	T	23	SINV-GFP	+	-	1	onlyViral	0
K00201:573:HTMWWBBXY:4:1101:31517:16928	A	22	SINV-GFP	+	21:C>T	1	onlyViral	1
K00201:573:HTMWWBBXY:4:1101:10348:16964	T	23	SINV-GFP	+	-	1	onlyViral	0
K00201:573:HTMWWBBXY:4:1101:24332:16964	G	25	SINV-GFP	+	-	1	onlyViral	0
K00201:573:HTMWWBBXY:4:1101:18700:16981	A	22	SINV-GFP	+	21:A>T	1	onlyViral	1
K00201:573:HTMWWBBXY:4:1101:3305:16999	A	24	SINV-GFP	+	-	1	onlyViral	0
K00201:573:HTMWWBBXY:4:1101:24403:17016	T	22	SINV-GFP	+	-	1	onlyViral	0
K00201:573:HTMWWBBXY:4:1101:2899:17034	G	25	SINV-GFP	+	-	1	onlyViral	0
K00201:573:HTMWWBBXY:4:1101:8582:17034	T	20	SINV-GFP	+	-	1	onlyViral	0
K00201:573:HTMWWBBXY:4:1101:24068:17069	C	22	SINV-GFP	+	-	1	onlyViral	0
K00201:573:HTMWWBBXY:4:1101:23267:17087	G	18	SINV-GFP	+	-	1	onlyViral	0
K00201:573:HTMWWBBXY:4:1101:15158:17104	A	23	SINV-GFP	+	-	1	onlyViral	0
K00201:573:HTMWWBBXY:4:1101:24038:17122	T	25	SINV-GFP	+	-	1	onlyViral	0
K00201:573:HTMWWBBXY:4:1101:26910:17139	A	23	SINV-GFP	+	-	1	onlyViral	0
K00201:573:HTMWWBBXY:4:1101:30360:17139	T	32	SINV-GFP	+	-	1	onlyViral	0
K00201:573:HTMWWBBXY:4:1101:17320:17157	A	24	SINV-GFP	+	23:T>A	1	onlyViral	1
K00201:573:HTMWWBBXY:4:1101:23307:17157	G	29	SINV-GFP	+	-	1	onlyViral	0
K00201:573:HTMWWBBXY:4:1101:30371:17157	A	25	SINV-GFP	+	-	1	onlyViral	0
K00201:573:HTMWWBBXY:4:1101:25814:17175	A	25	SINV-GFP	+	-	1	onlyViral	0
K00201:573:HTMWWBBXY:4:1101:3985:17192	C	25	SINV-GFP	+	24:A>T	1	onlyViral	1
K00201:573:HTMWWBBXY:4:1101:24485:17192	A	22	SINV-GFP	+	-	1	onlyViral	0
K00201:573:HTMWWBBXY:4:1101:6938:17210	T	20	SINV-GFP	+	-	1	onlyViral	0
K00201:573:HTMWWBBXY:4:1101:17005:17210	T	24	SINV-GFP	+	-	1	onlyViral	0
K00201:573:HTMWWBBXY:4:1101:18720:17227	T	28	SINV-GFP	+	-	1	onlyViral	0
K00201:573:HTMWWBBXY:4:1101:4868:17245	T	21	SINV-GFP	+	-	1	onlyViral	0
K00201:573:HTMWWBBXY:4:1101:12033:17245	G	19	SINV-GFP	+	-	1	onlyViral	0
K00201:573:HTMWWBBXY:4:1101:13524:17263	C	22	SINV-GFP	+	-	1	onlyViral	0
K00201:573:HTMWWBBXY:4:1101:27793:17263	A	26	SINV-GFP	+	-	1	onlyViral	0
K00201:573:HTMWWBBXY:4:1101:3102:17280	A	25	SINV-GFP	+	1:G>T	1	onlyViral	1
K00201:573:HTMWWBBXY:4:1101:30543:17280	T	21	SINV-GFP	+	-	1	onlyViral	0
K00201:573:HTMWWBBXY:4:1101:25601:17298	A	22	SINV-GFP	+	21:C>T	1	onlyViral	1
K00201:573:HTMWWBBXY:4:1101:30594:17298	C	25	SINV-GFP	+	24:A>T	1	onlyViral	1
K00201:573:HTMWWBBXY:4:1101:1194:17315	A	23	SINV-GFP	+	-	1	onlyViral	0
K00201:573:HTMWWBBXY:4:1101:30066:17333	A	22	SINV-GFP	+	-	1	onlyViral	0
K00201:573:HTMWWBBXY:4:1101:4056:17350	T	22	SINV-GFP	-	10:T>C	1	onlyViral	1
K00201:573:HTMWWBBXY:4:1101:11688:17350	C	24	SINV-GFP	+	-	1	onlyViral	0
K00201:573:HTMWWBBXY:4:1101:23906:17350	T	21	SINV-GFP	+	20:A>T	1	onlyViral	1
K00201:573:HTMWWBBXY:4:1101:25885:17368	T	21	SINV-GFP	+	-	1	onlyViral	0
K00201:573:HTMWWBBXY:4:1101:7872:17421	A	24	SINV-GFP	+	-	1	onlyViral	0
K00201:573:HTMWWBBXY:4:1101:14397:17438	A	20	SINV-GFP	+	-	1	onlyViral	0
K00201:573:HTMWWBBXY:4:1101:19451:17438	A	22	SINV-GFP	+	-	1	onlyViral	0
K00201:573:HTMWWBBXY:4:1101:23977:17438	T	24	SINV-GFP	+	-	1	onlyViral	0
K00201:573:HTMWWBBXY:4:1101:16965:17456	A	22	SINV-GFP	+	-	1	onlyViral	0
K00201:573:HTMWWBBXY:4:1101:26829:17456	T	22	SINV-GFP	+	-	1	onlyViral	0
K00201:573:HTMWWBBXY:4:1101:30056:17456	T	22	SINV-GFP	+	-	1	onlyViral	0
K00201:573:HTMWWBBXY:4:1101:2219:17474	A	26	SINV-GFP	+	-	1	onlyViral	0
K00201:573:HTMWWBBXY:4:1101:12357:17526	G	23	SINV-GFP	+	-	1	onlyViral	0
K00201:573:HTMWWBBXY:4:1101:12702:17526	T	27	SINV-GFP	+	-	1	onlyViral	0
K00201:573:HTMWWBBXY:4:1101:23358:17526	T	21	SINV-GFP	+	-	1	onlyViral	0
K00201:573:HTMWWBBXY:4:1101:30868:17526	A	22	SINV-GFP	+	-	1	onlyViral	0
K00201:573:HTMWWBBXY:4:1101:14844:17579	G	26	SINV-GFP	+	-	1	onlyViral	0
K00201:573:HTMWWBBXY:4:1101:7852:17597	T	23	SINV-GFP	-	21:G>A,22:T>A	1	onlyViral	2
K00201:573:HTMWWBBXY:4:1101:13210:17597	A	23	SINV-GFP	+	-	1	onlyViral	0
K00201:573:HTMWWBBXY:4:1101:3711:17632	A	22	SINV-GFP	+	-	1	onlyViral	0
K00201:573:HTMWWBBXY:4:1101:5923:17632	T	21	SINV-GFP	+	-	1	onlyViral	0
K00201:573:HTMWWBBXY:4:1101:30097:17632	A	25	SINV-GFP	+	-	1	onlyViral	0
K00201:573:HTMWWBBXY:4:1101:6086:17667	T	23	SINV-GFP	+	21:A>C,22:T>C	1	onlyViral	2
K00201:573:HTMWWBBXY:4:1101:16995:17685	C	25	SINV-GFP	+	-	1	onlyViral	0
K00201:573:HTMWWBBXY:4:1101:16904:17702	C	25	SINV-GFP	+	-	1	onlyViral	0
K00201:573:HTMWWBBXY:4:1101:4279:17737	C	22	SINV-GFP	-	-	1	onlyViral	0
K00201:573:HTMWWBBXY:4:1101:10510:17737	C	24	SINV-GFP	+	-	1	onlyViral	0
K00201:573:HTMWWBBXY:4:1101:23175:17737	A	25	SINV-GFP	+	-	1	onlyViral	0
K00201:573:HTMWWBBXY:4:1101:19492:17755	A	22	SINV-GFP	+	-	1	onlyViral	0
K00201:573:HTMWWBBXY:4:1101:15848:17772	C	22	SINV-GFP	+	21:A>T	1	onlyViral	1
K00201:573:HTMWWBBXY:4:1101:9770:17790	A	22	SINV-GFP	+	-	1	onlyViral	0
K00201:573:HTMWWBBXY:4:1101:15889:17808	A	23	SINV-GFP	+	-	1	onlyViral	0
K00201:573:HTMWWBBXY:4:1101:19969:17808	A	22	SINV-GFP	+	-	1	onlyViral	0
K00201:573:HTMWWBBXY:4:1101:4148:17825	C	22	SINV-GFP	-	-	1	onlyViral	0
K00201:573:HTMWWBBXY:4:1101:22130:17825	C	22	SINV-GFP	+	-	1	onlyViral	0
K00201:573:HTMWWBBXY:4:1101:13352:17843	A	25	SINV-GFP	+	-	1	onlyViral	0
K00201:573:HTMWWBBXY:4:1101:2930:17860	C	23	SINV-GFP	+	-	1	onlyViral	0
K00201:573:HTMWWBBXY:4:1101:10338:17860	G	21	SINV-GFP	+	-	1	onlyViral	0
K00201:573:HTMWWBBXY:4:1101:17442:17896	T	23	SINV-GFP	+	-	1	onlyViral	0
K00201:573:HTMWWBBXY:4:1101:2656:17913	T	21	SINV-GFP	+	20:A>T	1	onlyViral	1
K00201:573:HTMWWBBXY:4:1101:10328:17913	A	24	SINV-GFP	+	23:A>T	1	onlyViral	1
K00201:573:HTMWWBBXY:4:1101:17685:17931	A	22	SINV-GFP	+	-	1	onlyViral	0
K00201:573:HTMWWBBXY:4:1101:30979:17931	A	22	SINV-GFP	+	-	1	onlyViral	0
K00201:573:HTMWWBBXY:4:1101:5964:17948	A	21	SINV-GFP	+	-	1	onlyViral	0
K00201:573:HTMWWBBXY:4:1101:8734:17966	T	22	SINV-GFP	+	-	1	onlyViral	0
K00201:573:HTMWWBBXY:4:1101:21318:17966	G	24	SINV-GFP	+	-	1	onlyViral	0
K00201:573:HTMWWBBXY:4:1101:3275:18001	C	23	SINV-GFP	+	-	1	onlyViral	0
K00201:573:HTMWWBBXY:4:1101:19573:18001	A	22	SINV-GFP	+	-	1	onlyViral	0
K00201:573:HTMWWBBXY:4:1101:22719:18001	A	21	SINV-GFP	+	-	1	onlyViral	0
K00201:573:HTMWWBBXY:4:1101:21755:18019	G	23	SINV-GFP	-	21:T>A,22:C>A	1	onlyViral	2
K00201:573:HTMWWBBXY:4:1101:31203:18036	T	26	SINV-GFP	+	-	1	onlyViral	0
K00201:573:HTMWWBBXY:4:1101:3833:18054	T	21	SINV-GFP	+	-	1	onlyViral	0
K00201:573:HTMWWBBXY:4:1101:16396:18054	C	18	SINV-GFP	+	-	1	onlyViral	0
K00201:573:HTMWWBBXY:4:1101:28026:18054	A	22	SINV-GFP	+	-	1	onlyViral	0
K00201:573:HTMWWBBXY:4:1101:30563:18054	A	22	SINV-GFP	+	-	1	onlyViral	0
K00201:573:HTMWWBBXY:4:1101:10947:18107	A	25	SINV-GFP	+	-	1	onlyViral	0
K00201:573:HTMWWBBXY:4:1101:27976:18107	T	26	SINV-GFP	+	-	1	onlyViral	0
K00201:573:HTMWWBBXY:4:1101:14265:18124	C	23	SINV-GFP	+	-	1	onlyViral	0
K00201:573:HTMWWBBXY:4:1101:18761:18142	T	23	SINV-GFP	+	-	1	onlyViral	0
K00201:573:HTMWWBBXY:4:1101:24221:18177	A	26	SINV-GFP	+	-	1	onlyViral	0
K00201:573:HTMWWBBXY:4:1101:11363:18194	A	21	SINV-GFP	+	-	1	onlyViral	0
K00201:573:HTMWWBBXY:4:1101:25296:18212	T	21	SINV-GFP	+	20:A>T	1	onlyViral	1
K00201:573:HTMWWBBXY:4:1101:2229:18230	T	21	SINV-GFP	+	-	1	onlyViral	0
K00201:573:HTMWWBBXY:4:1101:11769:18230	C	23	SINV-GFP	+	0:T>C	1	onlyViral	1
K00201:573:HTMWWBBXY:4:1101:13656:18265	T	21	SINV-GFP	+	-	1	onlyViral	0
K00201:573:HTMWWBBXY:4:1101:15037:18265	T	22	SINV-GFP	+	21:A>T	1	onlyViral	1
K00201:573:HTMWWBBXY:4:1101:11657:18282	T	29	SINV-GFP	+	-	1	onlyViral	0
K00201:573:HTMWWBBXY:4:1101:15564:18335	T	22	SINV-GFP	-	-	1	onlyViral	0
K00201:573:HTMWWBBXY:4:1101:15666:18335	A	27	SINV-GFP	+	-	1	onlyViral	0
K00201:573:HTMWWBBXY:4:1101:29467:18335	T	28	SINV-GFP	+	-	1	onlyViral	0
K00201:573:HTMWWBBXY:4:1101:24464:18353	A	23	SINV-GFP	+	22:T>C	1	onlyViral	1
K00201:573:HTMWWBBXY:4:1101:7912:18405	A	29	SINV-GFP	+	-	1	onlyViral	0
K00201:573:HTMWWBBXY:4:1101:6563:18423	C	22	SINV-GFP	+	-	1	onlyViral	0
K00201:573:HTMWWBBXY:4:1101:22820:18423	A	21	SINV-GFP	+	-	1	onlyViral	0
K00201:573:HTMWWBBXY:4:1101:12642:18441	A	20	SINV-GFP	+	19:A>T	1	onlyViral	1
K00201:573:HTMWWBBXY:4:1101:3112:18458	T	21	SINV-GFP;SINV-GFP	+;+	-;-	2	onlyViral	0
K00201:573:HTMWWBBXY:4:1101:24870:18493	T	21	SINV-GFP	+	20:A>T	1	onlyViral	1
K00201:573:HTMWWBBXY:4:1101:7162:18511	A	22	SINV-GFP	+	-	1	onlyViral	0
K00201:573:HTMWWBBXY:4:1101:4087:18564	T	26	SINV-GFP	+	-	1	onlyViral	0
K00201:573:HTMWWBBXY:4:1101:4523:18581	T	22	SINV-GFP	-	-	1	onlyViral	0
K00201:573:HTMWWBBXY:4:1101:10805:18599	A	23	SINV-GFP	+	-	1	onlyViral	0
K00201:573:HTMWWBBXY:4:1101:25895:18616	C	26	SINV-GFP	+	25:C>T	1	onlyViral	1
K00201:573:HTMWWBBXY:4:1101:30919:18669	C	29	SINV-GFP	+	-	1	onlyViral	0
K00201:573:HTMWWBBXY:4:1101:4970:18687	T	28	SINV-GFP	+	-	1	onlyViral	0
K00201:573:HTMWWBBXY:4:1101:12916:18704	T	22	SINV-GFP	+	-	1	onlyViral	0
K00201:573:HTMWWBBXY:4:1101:16610:18704	T	31	SINV-GFP	+	-	1	onlyViral	0
K00201:573:HTMWWBBXY:4:1101:14245:18722	T	30	SINV-GFP	+	-	1	onlyViral	0
K00201:573:HTMWWBBXY:4:1101:14590:18722	A	22	SINV-GFP	+	-	1	onlyViral	0
K00201:573:HTMWWBBXY:4:1101:25367:18722	A	20	SINV-GFP	+	-	1	onlyViral	0
K00201:573:HTMWWBBXY:4:1101:14499:18740	A	22	SINV-GFP	+	-	1	onlyViral	0
K00201:573:HTMWWBBXY:4:1101:25317:18740	C	20	SINV-GFP	+	-	1	onlyViral	0
K00201:573:HTMWWBBXY:4:1101:7669:18757	T	21	SINV-GFP	+	-	1	onlyViral	0
K00201:573:HTMWWBBXY:4:1101:25449:18757	A	21	SINV-GFP	+	20:A>T	1	onlyViral	1
K00201:573:HTMWWBBXY:4:1101:12550:18775	A	28	SINV-GFP	+	-	1	onlyViral	0
K00201:573:HTMWWBBXY:4:1101:13129:18827	A	23	SINV-GFP	+	-	1	onlyViral	0
K00201:573:HTMWWBBXY:4:1101:19360:18827	C	27	SINV-GFP	+	-	1	onlyViral	0
K00201:573:HTMWWBBXY:4:1101:10399:18845	C	20	SINV-GFP	+	19:A>T	1	onlyViral	1
K00201:573:HTMWWBBXY:4:1101:11180:18898	A	22	SINV-GFP	+	-	1	onlyViral	0
K00201:573:HTMWWBBXY:4:1101:11779:18915	A	19	SINV-GFP	+	-	1	onlyViral	0
K00201:573:HTMWWBBXY:4:1101:11921:18915	A	22	SINV-GFP	+	-	1	onlyViral	0
K00201:573:HTMWWBBXY:4:1101:9567:18951	T	22	SINV-GFP	-	-	1	onlyViral	0
K00201:573:HTMWWBBXY:4:1101:6553:19003	T	21	SINV-GFP	+	-	1	onlyViral	0
K00201:573:HTMWWBBXY:4:1101:10855:19003	A	28	SINV-GFP	+	-	1	onlyViral	0
K00201:573:HTMWWBBXY:4:1101:4675:19021	A	22	SINV-GFP	+	20:C>G,21:A>T	1	onlyViral	2
K00201:573:HTMWWBBXY:4:1101:5386:19021	T	22	SINV-GFP	-	-	1	onlyViral	0
K00201:573:HTMWWBBXY:4:1101:17553:19038	A	23	SINV-GFP	-	17:T>C	1	onlyViral	1
K00201:573:HTMWWBBXY:4:1101:29894:19038	A	24	SINV-GFP	+	-	1	onlyViral	0
K00201:573:HTMWWBBXY:4:1101:2808:19056	A	27	SINV-GFP	+	-	1	onlyViral	0
K00201:573:HTMWWBBXY:4:1101:28828:19056	C	22	SINV-GFP	+	-	1	onlyViral	0
K00201:573:HTMWWBBXY:4:1101:22282:19074	T	24	SINV-GFP	+	-	1	onlyViral	0
K00201:573:HTMWWBBXY:4:1101:20364:19091	T	20	SINV-GFP	+	-	1	onlyViral	0
K00201:573:HTMWWBBXY:4:1101:20963:19109	T	22	SINV-GFP	+	20:T>C,21:T>C	1	onlyViral	2
K00201:573:HTMWWBBXY:4:1101:25022:19109	T	20	SINV-GFP	+	-	1	onlyViral	0
K00201:573:HTMWWBBXY:4:1101:17665:19126	T	22	SINV-GFP	+	-	1	onlyViral	0
K00201:573:HTMWWBBXY:4:1101:23145:19126	A	22	SINV-GFP	+	-	1	onlyViral	0
K00201:573:HTMWWBBXY:4:1101:11312:19162	C	26	SINV-GFP	+	-	1	onlyViral	0
K00201:573:HTMWWBBXY:4:1101:15087:19162	G	25	SINV-GFP	+	-	1	onlyViral	0
K00201:573:HTMWWBBXY:4:1101:22211:19162	T	25	SINV-GFP	+	-	1	onlyViral	0
K00201:573:HTMWWBBXY:4:1101:6167:19179	A	22	SINV-GFP	+	-	1	onlyViral	0
K00201:573:HTMWWBBXY:4:1101:22242:19179	T	20	SINV-GFP	+	-	1	onlyViral	0
K00201:573:HTMWWBBXY:4:1101:19441:19214	C	28	SINV-GFP	+	-	1	onlyViral	0
K00201:573:HTMWWBBXY:4:1101:5974:19232	A	23	SINV-GFP	+	-	1	onlyViral	0
K00201:573:HTMWWBBXY:4:1101:19248:19232	T	23	SINV-GFP	-	-	1	onlyViral	0
K00201:573:HTMWWBBXY:4:1101:27225:19232	A	21	SINV-GFP	+	-	1	onlyViral	0
K00201:573:HTMWWBBXY:4:1101:24789:19267	T	21	SINV-GFP	+	-	1	onlyViral	0
K00201:573:HTMWWBBXY:4:1101:26321:19285	T	20	SINV-GFP	+	-	1	onlyViral	0
K00201:573:HTMWWBBXY:4:1101:9242:19302	T	23	SINV-GFP	+	22:G>T	1	onlyViral	1
K00201:573:HTMWWBBXY:4:1101:2108:19355	A	21	SINV-GFP	+	-	1	onlyViral	0
K00201:573:HTMWWBBXY:4:1101:22140:19355	T	26	SINV-GFP	+	-	1	onlyViral	0
K00201:573:HTMWWBBXY:4:1101:24921:19355	T	23	SINV-GFP	+	-	1	onlyViral	0
K00201:573:HTMWWBBXY:4:1101:19887:19390	T	21	SINV-GFP	-	-	1	onlyViral	0
K00201:573:HTMWWBBXY:4:1101:22465:19390	A	21	SINV-GFP	+	-	1	onlyViral	0
K00201:573:HTMWWBBXY:4:1101:25976:19390	T	21	SINV-GFP	+	20:A>T	1	onlyViral	1
K00201:573:HTMWWBBXY:4:1101:6644:19408	A	25	SINV-GFP	+	-	1	onlyViral	0
K00201:573:HTMWWBBXY:4:1101:20141:19408	A	22	SINV-GFP	+	-	1	onlyViral	0
K00201:573:HTMWWBBXY:4:1101:12073:19425	A	22	SINV-GFP	+	-	1	onlyViral	0
K00201:573:HTMWWBBXY:4:1101:16295:19460	A	22	SINV-GFP	+	-	1	onlyViral	0
K00201:573:HTMWWBBXY:4:1101:4675:19478	T	23	SINV-GFP	+	-	1	onlyViral	0
K00201:573:HTMWWBBXY:4:1101:12794:19478	T	22	SINV-GFP	+	-	1	onlyViral	0
K00201:573:HTMWWBBXY:4:1101:10470:19531	T	26	SINV-GFP	+	-	1	onlyViral	0
K00201:573:HTMWWBBXY:4:1101:9384:19548	A	22	SINV-GFP	+	-	1	onlyViral	0
K00201:573:HTMWWBBXY:4:1101:19573:19548	T	22	SINV-GFP	+	21:A>T	1	onlyViral	1
K00201:573:HTMWWBBXY:4:1101:22252:19548	C	22	SINV-GFP	+	-	1	onlyViral	0
K00201:573:HTMWWBBXY:4:1101:23409:19548	C	22	SINV-GFP	+	-	1	onlyViral	0
K00201:573:HTMWWBBXY:4:1101:24342:19548	A	22	SINV-GFP	+	-	1	onlyViral	0
K00201:573:HTMWWBBXY:4:1101:29721:19548	G	25	SINV-GFP	+	-	1	onlyViral	0
K00201:573:HTMWWBBXY:4:1101:20638:19566	C	23	SINV-GFP	+	-	1	onlyViral	0
K00201:573:HTMWWBBXY:4:1101:25733:19566	T	19	SINV-GFP	+	-	1	onlyViral	0
K00201:573:HTMWWBBXY:4:1101:31588:19619	A	25	SINV-GFP	+	-	1	onlyViral	0
K00201:573:HTMWWBBXY:4:1101:27225:19654	T	21	SINV-GFP	+	20:A>T	1	onlyViral	1
K00201:573:HTMWWBBXY:4:1101:14418:19689	T	21	SINV-GFP	+	-	1	onlyViral	0
K00201:573:HTMWWBBXY:4:1101:21014:19689	C	23	SINV-GFP	+	-	1	onlyViral	0
K00201:573:HTMWWBBXY:4:1101:31284:19689	G	23	SINV-GFP	+	-	1	onlyViral	0
K00201:573:HTMWWBBXY:4:1101:11809:19707	T	22	SINV-GFP	+	-	1	onlyViral	0
K00201:573:HTMWWBBXY:4:1101:21430:19707	T	22	SINV-GFP	+	-	1	onlyViral	0
K00201:573:HTMWWBBXY:4:1101:25712:19707	T	23	SINV-GFP	+	-	1	onlyViral	0
K00201:573:HTMWWBBXY:4:1101:29589:19707	A	26	SINV-GFP	+	-	1	onlyViral	0
K00201:573:HTMWWBBXY:4:1101:7496:19724	T	20	SINV-GFP	+	-	1	onlyViral	0
K00201:573:HTMWWBBXY:4:1101:14945:19724	T	21	SINV-GFP	-	-	1	onlyViral	0
K00201:573:HTMWWBBXY:4:1101:7507:19742	A	22	SINV-GFP	+	-	1	onlyViral	0
K00201:573:HTMWWBBXY:4:1101:28097:19759	T	21	SINV-GFP	+	-	1	onlyViral	0
K00201:573:HTMWWBBXY:4:1101:28909:19795	T	20	SINV-GFP	+	-	1	onlyViral	0
K00201:573:HTMWWBBXY:4:1101:29092:19795	C	23	SINV-GFP	+	-	1	onlyViral	0
K00201:573:HTMWWBBXY:4:1101:31609:19795	T	21	SINV-GFP	+	-	1	onlyViral	0
K00201:573:HTMWWBBXY:4:1101:3955:19812	A	22	SINV-GFP	+	-	1	onlyViral	0
K00201:573:HTMWWBBXY:4:1101:25550:19812	T	22	SINV-GFP	-	-	1	onlyViral	0
K00201:573:HTMWWBBXY:4:1101:26971:19812	T	21	SINV-GFP	+	-	1	onlyViral	0
K00201:573:HTMWWBBXY:4:1101:29467:19812	A	22	SINV-GFP	+	-	1	onlyViral	0
K00201:573:HTMWWBBXY:4:1101:5934:19865	A	25	SINV-GFP	+	-	1	onlyViral	0
K00201:573:HTMWWBBXY:4:1101:10460:19865	A	32	SINV-GFP	+	-	1	onlyViral	0
K00201:573:HTMWWBBXY:4:1101:23470:19865	A	22	SINV-GFP	+	-	1	onlyViral	0
K00201:573:HTMWWBBXY:4:1101:16538:19882	A	28	SINV-GFP	+	-	1	onlyViral	0
K00201:573:HTMWWBBXY:4:1101:21054:19900	T	21	SINV-GFP	+	-	1	onlyViral	0
K00201:573:HTMWWBBXY:4:1101:24799:19918	C	22	SINV-GFP	+	-	1	onlyViral	0
K00201:573:HTMWWBBXY:4:1101:1763:19953	A	21	SINV-GFP	+	-	1	onlyViral	0
K00201:573:HTMWWBBXY:4:1101:23226:19970	T	24	SINV-GFP	+	-	1	onlyViral	0
K00201:573:HTMWWBBXY:4:1101:26900:19970	A	23	SINV-GFP	+	-	1	onlyViral	0
K00201:573:HTMWWBBXY:4:1101:31223:19970	G	25	SINV-GFP	+	-	1	onlyViral	0
K00201:573:HTMWWBBXY:4:1101:2676:19988	T	21	SINV-GFP	+	-	1	onlyViral	0
K00201:573:HTMWWBBXY:4:1101:18507:19988	T	26	SINV-GFP	+	25:G>A	1	onlyViral	1
K00201:573:HTMWWBBXY:4:1101:16812:20006	A	27	SINV-GFP	+	-	1	onlyViral	0
K00201:573:HTMWWBBXY:4:1101:30655:20006	T	21	SINV-GFP	+	-	1	onlyViral	0
K00201:573:HTMWWBBXY:4:1101:15392:20041	A	23	SINV-GFP	+	-	1	onlyViral	0
K00201:573:HTMWWBBXY:4:1101:23064:20041	A	23	SINV-GFP	+	-	1	onlyViral	0
K00201:573:HTMWWBBXY:4:1101:22567:20058	A	22	SINV-GFP	+	21:A>T	1	onlyViral	1
K00201:573:HTMWWBBXY:4:1101:2057:20076	A	25	SINV-GFP;SINV-GFP	+;+	-;-	2	onlyViral	0
K00201:573:HTMWWBBXY:4:1101:22790:20093	C	27	SINV-GFP	+	26:A>T	1	onlyViral	1
K00201:573:HTMWWBBXY:4:1101:28148:20093	T	25	SINV-GFP	+	-	1	onlyViral	0
K00201:573:HTMWWBBXY:4:1101:5051:20129	C	24	SINV-GFP	+	-	1	onlyViral	0
K00201:573:HTMWWBBXY:4:1101:5071:20129	A	24	SINV-GFP	+	-	1	onlyViral	0
K00201:573:HTMWWBBXY:4:1101:17056:20181	T	22	SINV-GFP	-	-	1	onlyViral	0
K00201:573:HTMWWBBXY:4:1101:4269:20217	C	22	SINV-GFP	+	-	1	onlyViral	0
K00201:573:HTMWWBBXY:4:1101:9374:20234	T	21	SINV-GFP	+	-	1	onlyViral	0
K00201:573:HTMWWBBXY:4:1101:17878:20234	A	22	SINV-GFP	+	-	1	onlyViral	0
K00201:573:HTMWWBBXY:4:1101:7862:20252	T	23	SINV-GFP	-	-	1	onlyViral	0
K00201:573:HTMWWBBXY:4:1101:11190:20252	T	21	SINV-GFP	+	-	1	onlyViral	0
K00201:573:HTMWWBBXY:4:1101:30959:20252	T	23	SINV-GFP	-	22:T>A	1	onlyViral	1
K00201:573:HTMWWBBXY:4:1101:8724:20269	T	21	SINV-GFP	+	20:A>T	1	onlyViral	1
K00201:573:HTMWWBBXY:4:1101:10125:20269	T	23	SINV-GFP	+	-	1	onlyViral	0
K00201:573:HTMWWBBXY:4:1101:13332:20269	T	20	SINV-GFP	+	-	1	onlyViral	0
K00201:573:HTMWWBBXY:4:1101:16823:20269	A	24	SINV-GFP	+	-	1	onlyViral	0
K00201:573:HTMWWBBXY:4:1101:29883:20287	A	22	SINV-GFP	+	-	1	onlyViral	0
K00201:573:HTMWWBBXY:4:1101:10165:20304	T	23	SINV-GFP	+	-	1	onlyViral	0
K00201:573:HTMWWBBXY:4:1101:2991:20322	G	26	SINV-GFP	+	-	1	onlyViral	0
K00201:573:HTMWWBBXY:4:1101:22739:20322	T	23	SINV-GFP	+	22:A>T	1	onlyViral	1
K00201:573:HTMWWBBXY:4:1101:4005:20357	T	22	SINV-GFP	+	-	1	onlyViral	0
K00201:573:HTMWWBBXY:4:1101:8217:20375	T	21	SINV-GFP	+	-	1	onlyViral	0
K00201:573:HTMWWBBXY:4:1101:27499:20375	T	21	SINV-GFP	+	20:A>C	1	onlyViral	1
K00201:573:HTMWWBBXY:4:1101:9019:20392	A	26	SINV-GFP	+	-	1	onlyViral	0
K00201:573:HTMWWBBXY:4:1101:18335:20392	A	24	SINV-GFP	+	-	1	onlyViral	0
K00201:573:HTMWWBBXY:4:1101:1276:20410	T	21	SINV-GFP	+	20:A>T	1	onlyViral	1
K00201:573:HTMWWBBXY:4:1101:23865:20410	A	21	SINV-GFP	+	-	1	onlyViral	0
K00201:573:HTMWWBBXY:4:1101:19045:20428	A	21	SINV-GFP	+	-	1	onlyViral	0
K00201:573:HTMWWBBXY:4:1101:2554:20445	A	22	SINV-GFP	+	-	1	onlyViral	0
K00201:573:HTMWWBBXY:4:1101:25428:20445	T	22	SINV-GFP	-	-	1	onlyViral	0
K00201:573:HTMWWBBXY:4:1101:4493:20498	T	29	SINV-GFP	+	-	1	onlyViral	0
K00201:573:HTMWWBBXY:4:1101:23561:20515	T	21	SINV-GFP	+	20:A>T	1	onlyViral	1
K00201:573:HTMWWBBXY:4:1101:2788:20533	T	23	SINV-GFP	+	-	1	onlyViral	0
K00201:573:HTMWWBBXY:4:1101:25438:20533	T	27	SINV-GFP	+	-	1	onlyViral	0
K00201:573:HTMWWBBXY:4:1101:10663:20568	T	25	SINV-GFP	+	-	1	onlyViral	0
K00201:573:HTMWWBBXY:4:1101:8156:20586	T	25	SINV-GFP	+	-	1	onlyViral	0
K00201:573:HTMWWBBXY:4:1101:12236:20586	A	22	SINV-GFP	+	-	1	onlyViral	0
K00201:573:HTMWWBBXY:4:1101:12723:20586	T	23	SINV-GFP	+	-	1	onlyViral	0
K00201:573:HTMWWBBXY:4:1101:10510:20621	A	24	SINV-GFP	+	-	1	onlyViral	0
K00201:573:HTMWWBBXY:4:1101:16133:20621	A	27	SINV-GFP	+	-	1	onlyViral	0
K00201:573:HTMWWBBXY:4:1101:19908:20621	A	25	SINV-GFP	+	-	1	onlyViral	0
K00201:573:HTMWWBBXY:4:1101:31669:20639	T	20	SINV-GFP	+	-	1	onlyViral	0
K00201:573:HTMWWBBXY:4:1101:30543:20656	A	20	SINV-GFP	+	-	1	onlyViral	0
K00201:573:HTMWWBBXY:4:1101:1986:20726	T	21	SINV-GFP	+	-	1	onlyViral	0
K00201:573:HTMWWBBXY:4:1101:28676:20726	G	18	SINV-GFP	+	-	1	onlyViral	0
K00201:573:HTMWWBBXY:4:1101:26291:20744	T	21	SINV-GFP	+	-	1	onlyViral	0
K00201:573:HTMWWBBXY:4:1101:23165:20779	A	21	SINV-GFP	+	-	1	onlyViral	0
K00201:573:HTMWWBBXY:4:1101:28605:20814	T	21	SINV-GFP	+	-	1	onlyViral	0
K00201:573:HTMWWBBXY:4:1101:9861:20832	T	21	SINV-GFP	+	20:A>T	1	onlyViral	1
K00201:573:HTMWWBBXY:4:1101:16965:20832	A	25	SINV-GFP	+	-	1	onlyViral	0
K00201:573:HTMWWBBXY:4:1101:28980:20832	T	21	SINV-GFP	-	-	1	onlyViral	0
K00201:573:HTMWWBBXY:4:1101:1387:20850	G	24	SINV-GFP	+	-	1	onlyViral	0
K00201:573:HTMWWBBXY:4:1101:28158:20850	G	21	SINV-GFP	-	20:T>A	1	onlyViral	1
K00201:573:HTMWWBBXY:4:1101:3955:20867	T	28	SINV-GFP	+	27:A>T	1	onlyViral	1
K00201:573:HTMWWBBXY:4:1101:12804:20867	C	23	SINV-GFP	+	-	1	onlyViral	0
K00201:573:HTMWWBBXY:4:1101:15037:20867	A	22	SINV-GFP	-	-	1	onlyViral	0
K00201:573:HTMWWBBXY:4:1101:23642:20867	A	22	SINV-GFP	+	-	1	onlyViral	0
K00201:573:HTMWWBBXY:4:1101:29894:20867	T	26	SINV-GFP	+	-	1	onlyViral	0
K00201:573:HTMWWBBXY:4:1101:30462:20867	A	20	SINV-GFP	+	-	1	onlyViral	0
K00201:573:HTMWWBBXY:4:1101:9069:20902	T	21	SINV-GFP	+	-	1	onlyViral	0
K00201:573:HTMWWBBXY:4:1101:26626:20902	G	22	SINV-GFP	+	-	1	onlyViral	0
K00201:573:HTMWWBBXY:4:1101:15737:20955	T	24	SINV-GFP	+	-	1	onlyViral	0
K00201:573:HTMWWBBXY:4:1101:18467:20973	A	24	SINV-GFP	+	-	1	onlyViral	0
K00201:573:HTMWWBBXY:4:1101:24677:20973	A	22	SINV-GFP	+	-	1	onlyViral	0
K00201:573:HTMWWBBXY:4:1101:17685:20990	A	24	SINV-GFP	+	-	1	onlyViral	0
K00201:573:HTMWWBBXY:4:1101:28280:20990	T	24	SINV-GFP	+	-	1	onlyViral	0
K00201:573:HTMWWBBXY:4:1101:10500:21025	T	21	SINV-GFP	+	-	1	onlyViral	0
K00201:573:HTMWWBBXY:4:1101:15453:21025	A	21	SINV-GFP	-	20:T>G	1	onlyViral	1
K00201:573:HTMWWBBXY:4:1101:17949:21025	A	22	SINV-GFP	+	-	1	onlyViral	0
K00201:573:HTMWWBBXY:4:1101:17026:21043	T	23	SINV-GFP	+	-	1	onlyViral	0
K00201:573:HTMWWBBXY:4:1101:23865:21043	C	23	SINV-GFP	+	-	1	onlyViral	0
K00201:573:HTMWWBBXY:4:1101:25672:21043	C	23	SINV-GFP	+	-	1	onlyViral	0
K00201:573:HTMWWBBXY:4:1101:7304:21078	T	22	SINV-GFP	+	-	1	onlyViral	0
K00201:573:HTMWWBBXY:4:1101:14732:21078	A	22	SINV-GFP	+	-	1	onlyViral	0
K00201:573:HTMWWBBXY:4:1101:28452:21078	A	30	SINV-GFP	+	-	1	onlyViral	0
K00201:573:HTMWWBBXY:4:1101:18254:21096	A	22	SINV-GFP	+	-	1	onlyViral	0
K00201:573:HTMWWBBXY:4:1101:1144:21131	N	22	SINV-GFP	-	0:T>N	1	onlyViral	1
K00201:573:HTMWWBBXY:4:1101:1012:21149	N	24	SINV-GFP	+	0:T>N,23:A>T	1	onlyViral	2
K00201:573:HTMWWBBXY:4:1101:10510:21149	T	21	SINV-GFP	+	-	1	onlyViral	0
K00201:573:HTMWWBBXY:4:1101:28676:21149	A	22	SINV-GFP	+	-	1	onlyViral	0
K00201:573:HTMWWBBXY:4:1101:7436:21166	T	23	SINV-GFP	+	-	1	onlyViral	0
K00201:573:HTMWWBBXY:4:1101:11962:21166	A	23	SINV-GFP	+	-	1	onlyViral	0
K00201:573:HTMWWBBXY:4:1101:30482:21184	T	20	SINV-GFP	+	-	1	onlyViral	0
K00201:573:HTMWWBBXY:4:1101:19918:21201	A	29	SINV-GFP	+	-	1	onlyViral	0
K00201:573:HTMWWBBXY:4:1101:4604:21254	C	22	SINV-GFP	+	21:A>T	1	onlyViral	1
K00201:573:HTMWWBBXY:4:1101:4807:21254	A	19	SINV-GFP	+	-	1	onlyViral	0
K00201:573:HTMWWBBXY:4:1101:30634:21272	A	22	SINV-GFP	+	-	1	onlyViral	0
K00201:573:HTMWWBBXY:4:1101:20172:21289	A	22	SINV-GFP	+	-	1	onlyViral	0
K00201:573:HTMWWBBXY:4:1101:30239:21289	C	23	SINV-GFP	+	-	1	onlyViral	0
K00201:573:HTMWWBBXY:4:1101:1773:21307	T	24	SINV-GFP;SINV-GFP	+;+	-;-	2	onlyViral	0
K00201:573:HTMWWBBXY:4:1101:18497:21307	T	26	SINV-GFP	+	-	1	onlyViral	0
K00201:573:HTMWWBBXY:4:1101:18822:21307	A	21	SINV-GFP	+	-	1	onlyViral	0
K00201:573:HTMWWBBXY:4:1101:26677:21307	T	21	SINV-GFP	+	-	1	onlyViral	0
K00201:573:HTMWWBBXY:4:1101:14255:21377	C	22	SINV-GFP	-	18:G>A	1	onlyViral	1
K00201:573:HTMWWBBXY:4:1101:16873:21377	A	30	SINV-GFP	+	-	1	onlyViral	0
K00201:573:HTMWWBBXY:4:1101:26778:21377	A	20	SINV-GFP	+	-	1	onlyViral	0
K00201:573:HTMWWBBXY:4:1101:16782:21395	C	23	SINV-GFP	+	-	1	onlyViral	0
K00201:573:HTMWWBBXY:4:1101:18690:21395	G	20	SINV-GFP	-	-	1	onlyViral	0
K00201:573:HTMWWBBXY:4:1101:15189:21447	T	25	SINV-GFP	+	-	1	onlyViral	0
K00201:573:HTMWWBBXY:4:1101:4137:21465	T	23	SINV-GFP	+	-	1	onlyViral	0
K00201:573:HTMWWBBXY:4:1101:19299:21465	A	25	SINV-GFP	+	-	1	onlyViral	0
K00201:573:HTMWWBBXY:4:1101:25043:21465	C	21	SINV-GFP	+	-	1	onlyViral	0
K00201:573:HTMWWBBXY:4:1101:31132:21500	T	22	SINV-GFP	+	-	1	onlyViral	0
K00201:573:HTMWWBBXY:4:1101:26920:21518	A	22	SINV-GFP	-	21:A>G	1	onlyViral	1
K00201:573:HTMWWBBXY:4:1101:7476:21553	A	20	SINV-GFP	+	-	1	onlyViral	0
K00201:573:HTMWWBBXY:4:1101:12063:21553	T	22	SINV-GFP	+	-	1	onlyViral	0
K00201:573:HTMWWBBXY:4:1101:17949:21553	G	22	SINV-GFP	+	-	1	onlyViral	0
K00201:573:HTMWWBBXY:4:1101:25236:21553	A	23	SINV-GFP	+	-	1	onlyViral	0
K00201:573:HTMWWBBXY:4:1101:23723:21606	T	27	SINV-GFP	+	-	1	onlyViral	0
K00201:573:HTMWWBBXY:4:1101:7090:21623	A	22	SINV-GFP	+	4:T>C	1	onlyViral	1
K00201:573:HTMWWBBXY:4:1101:1113:21641	N	24	SINV-GFP	+	0:A>N	1	onlyViral	1
K00201:573:HTMWWBBXY:4:1101:14072:21658	C	22	SINV-GFP	+	21:A>T	1	onlyViral	1
K00201:573:HTMWWBBXY:4:1101:2818:21676	T	21	SINV-GFP	+	-	1	onlyViral	0
K00201:573:HTMWWBBXY:4:1101:5497:21676	A	21	SINV-GFP	+	20:C>T	1	onlyViral	1
K00201:573:HTMWWBBXY:4:1101:22424:21676	T	27	SINV-GFP	+	-	1	onlyViral	0
K00201:573:HTMWWBBXY:4:1101:26098:21676	A	22	SINV-GFP	+	-	1	onlyViral	0
K00201:573:HTMWWBBXY:4:1101:6116:21694	A	22	SINV-GFP	+	-	1	onlyViral	0
K00201:573:HTMWWBBXY:4:1101:2392:21782	T	22	SINV-GFP	-	-	1	onlyViral	0
K00201:573:HTMWWBBXY:4:1101:9749:21799	A	22	SINV-GFP	+	-	1	onlyViral	0
K00201:573:HTMWWBBXY:4:1101:1479:21817	A	25	SINV-GFP	+	-	1	onlyViral	0
K00201:573:HTMWWBBXY:4:1101:10368:21817	G	21	SINV-GFP	+	-	1	onlyViral	0
K00201:573:HTMWWBBXY:4:1101:20821:21817	T	20	SINV-GFP	+	-	1	onlyViral	0
K00201:573:HTMWWBBXY:4:1101:11576:21834	C	23	SINV-GFP	+	-	1	onlyViral	0
K00201:573:HTMWWBBXY:4:1101:6045:21852	T	21	SINV-GFP	+	20:A>T	1	onlyViral	1
K00201:573:HTMWWBBXY:4:1101:9902:21852	T	22	SINV-GFP	+	-	1	onlyViral	0
K00201:573:HTMWWBBXY:4:1101:18680:21869	C	22	SINV-GFP	-	21:A>T	1	onlyViral	1
K00201:573:HTMWWBBXY:4:1101:27194:21887	A	22	SINV-GFP	+	-	1	onlyViral	0
K00201:573:HTMWWBBXY:4:1101:1773:21905	G	27	SINV-GFP	+	-	1	onlyViral	0
K00201:573:HTMWWBBXY:4:1101:16873:21905	A	29	SINV-GFP	+	-	1	onlyViral	0
K00201:573:HTMWWBBXY:4:1101:10835:21922	A	22	SINV-GFP	+	20:C>A,21:C>A	1	onlyViral	2
K00201:573:HTMWWBBXY:4:1101:10561:21940	A	22	SINV-GFP	+	-	1	onlyViral	0
K00201:573:HTMWWBBXY:4:1101:21531:21957	A	25	SINV-GFP	+	-	1	onlyViral	0
K00201:573:HTMWWBBXY:4:1101:26433:21975	A	26	SINV-GFP	+	-	1	onlyViral	0
K00201:573:HTMWWBBXY:4:1101:15909:21993	T	21	SINV-GFP	+	20:A>T	1	onlyViral	1
K00201:573:HTMWWBBXY:4:1101:25164:21993	A	20	SINV-GFP	-	-	1	onlyViral	0
K00201:573:HTMWWBBXY:4:1101:29264:21993	T	24	SINV-GFP	+	-	1	onlyViral	0
K00201:573:HTMWWBBXY:4:1101:6624:22010	T	22	SINV-GFP	-	-	1	onlyViral	0
K00201:573:HTMWWBBXY:4:1101:7304:22028	T	22	SINV-GFP	-	-	1	onlyViral	0
K00201:573:HTMWWBBXY:4:1101:8034:22028	C	21	SINV-GFP	+	-	1	onlyViral	0
K00201:573:HTMWWBBXY:4:1101:8714:22045	T	21	SINV-GFP	+	20:A>T	1	onlyViral	1
K00201:573:HTMWWBBXY:4:1101:15635:22045	T	24	SINV-GFP	+	-	1	onlyViral	0
K00201:573:HTMWWBBXY:4:1101:13636:22063	T	24	SINV-GFP	+	-	1	onlyViral	0
K00201:573:HTMWWBBXY:4:1101:12023:22080	T	21	SINV-GFP	+	-	1	onlyViral	0
K00201:573:HTMWWBBXY:4:1101:25560:22080	T	21	SINV-GFP	+	-	1	onlyViral	0
K00201:573:HTMWWBBXY:4:1101:14539:22116	T	21	SINV-GFP	+	-	1	onlyViral	0
K00201:573:HTMWWBBXY:4:1101:23307:22116	G	22	SINV-GFP	+	10:A>G	1	onlyViral	1
K00201:573:HTMWWBBXY:4:1101:6461:22151	T	21	SINV-GFP	+	20:A>T	1	onlyViral	1
K00201:573:HTMWWBBXY:4:1101:15696:22151	T	26	SINV-GFP	+	-	1	onlyViral	0
K00201:573:HTMWWBBXY:4:1101:14752:22168	T	21	SINV-GFP	+	-	1	onlyViral	0
K00201:573:HTMWWBBXY:4:1101:16538:22168	A	24	SINV-GFP	+	23:A>T	1	onlyViral	1
K00201:573:HTMWWBBXY:4:1101:16579:22168	C	22	SINV-GFP	+	21:A>T	1	onlyViral	1
K00201:573:HTMWWBBXY:4:1101:17411:22204	T	23	SINV-GFP	+	22:T>C	1	onlyViral	1
K00201:573:HTMWWBBXY:4:1101:6999:22239	A	22	SINV-GFP	+	-	1	onlyViral	0
K00201:573:HTMWWBBXY:4:1101:21004:22239	A	25	SINV-GFP	+	-	1	onlyViral	0
K00201:573:HTMWWBBXY:4:1101:28483:22327	A	21	SINV-GFP	+	20:G>C	1	onlyViral	1
K00201:573:HTMWWBBXY:4:1101:18507:22344	A	27	SINV-GFP	+	-	1	onlyViral	0
K00201:573:HTMWWBBXY:4:1101:3051:22362	A	26	SINV-GFP	+	-	1	onlyViral	0
K00201:573:HTMWWBBXY:4:1101:13119:22362	C	23	SINV-GFP	+	-	1	onlyViral	0
K00201:573:HTMWWBBXY:4:1101:27042:22362	T	22	SINV-GFP	+	-	1	onlyViral	0
K00201:573:HTMWWBBXY:4:1101:5761:22379	A	22	SINV-GFP	+	-	1	onlyViral	0
K00201:573:HTMWWBBXY:4:1101:17310:22379	T	26	SINV-GFP	+	-	1	onlyViral	0
K00201:573:HTMWWBBXY:4:1101:29589:22379	A	31	SINV-GFP	+	-	1	onlyViral	0
K00201:573:HTMWWBBXY:4:1101:31487:22397	T	22	SINV-GFP	+	21:A>T	1	onlyViral	1
K00201:573:HTMWWBBXY:4:1101:30807:22450	T	25	SINV-GFP	+	-	1	onlyViral	0
K00201:573:HTMWWBBXY:4:1101:10774:22485	A	22	SINV-GFP	+	-	1	onlyViral	0
K00201:573:HTMWWBBXY:4:1101:23196:22485	C	22	SINV-GFP	+	-	1	onlyViral	0
K00201:573:HTMWWBBXY:4:1101:8136:22520	T	21	SINV-GFP	+	-	1	onlyViral	0
K00201:573:HTMWWBBXY:4:1101:28412:22520	G	21	SINV-GFP	+	-	1	onlyViral	0
K00201:573:HTMWWBBXY:4:1101:31111:22520	T	26	SINV-GFP	+	-	1	onlyViral	0
K00201:573:HTMWWBBXY:4:1101:23206:22538	C	22	SINV-GFP	+	-	1	onlyViral	0
K00201:573:HTMWWBBXY:4:1101:22688:22555	A	23	SINV-GFP	-	-	1	onlyViral	0
K00201:573:HTMWWBBXY:4:1101:17543:22573	A	22	SINV-GFP	+	-	1	onlyViral	0
K00201:573:HTMWWBBXY:4:1101:18254:22573	C	25	SINV-GFP	+	-	1	onlyViral	0
K00201:573:HTMWWBBXY:4:1101:6451:22590	T	21	SINV-GFP	+	20:A>T	1	onlyViral	1
K00201:573:HTMWWBBXY:4:1101:27174:22590	A	22	SINV-GFP	+	21:A>C	1	onlyViral	1
K00201:573:HTMWWBBXY:4:1101:5974:22643	A	24	SINV-GFP	+	-	1	onlyViral	0
K00201:573:HTMWWBBXY:4:1101:28980:22661	A	28	SINV-GFP	+	-	1	onlyViral	0
K00201:573:HTMWWBBXY:4:1101:5528:22678	A	21	SINV-GFP	-	-	1	onlyViral	0
K00201:573:HTMWWBBXY:4:1101:13301:22678	A	22	SINV-GFP	+	-	1	onlyViral	0
K00201:573:HTMWWBBXY:4:1101:16498:22696	A	22	SINV-GFP	+	-	1	onlyViral	0
K00201:573:HTMWWBBXY:4:1101:19867:22696	T	21	SINV-GFP	+	-	1	onlyViral	0
K00201:573:HTMWWBBXY:4:1101:3417:22713	A	21	SINV-GFP	+	-	1	onlyViral	0
K00201:573:HTMWWBBXY:4:1101:28584:22749	A	28	SINV-GFP	+	-	1	onlyViral	0
K00201:573:HTMWWBBXY:4:1101:28970:22749	A	24	SINV-GFP	+	-	1	onlyViral	0
K00201:573:HTMWWBBXY:4:1101:9983:22766	T	19	SINV-GFP	+	18:A>T	1	onlyViral	1
K00201:573:HTMWWBBXY:4:1101:4290:22784	A	22	SINV-GFP	+	-	1	onlyViral	0
K00201:573:HTMWWBBXY:4:1101:14184:22801	C	20	SINV-GFP	+	-	1	onlyViral	0
K00201:573:HTMWWBBXY:4:1101:15686:22801	T	18	SINV-GFP	+	-	1	onlyViral	0
K00201:573:HTMWWBBXY:4:1101:28767:22819	T	23	SINV-GFP	+	-	1	onlyViral	0
K00201:573:HTMWWBBXY:4:1101:22912:22872	T	21	SINV-GFP	+	-	1	onlyViral	0
K00201:573:HTMWWBBXY:4:1101:9567:22889	C	21	SINV-GFP	+	-	1	onlyViral	0
K00201:573:HTMWWBBXY:4:1101:26524:22907	T	22	SINV-GFP	+	-	1	onlyViral	0
K00201:573:HTMWWBBXY:4:1101:18873:22942	A	22	SINV-GFP	+	-	1	onlyViral	0
K00201:573:HTMWWBBXY:4:1101:28270:22977	T	21	SINV-GFP	+	-	1	onlyViral	0
K00201:573:HTMWWBBXY:4:1101:9465:22995	T	21	SINV-GFP	+	20:A>T	1	onlyViral	1
K00201:573:HTMWWBBXY:4:1101:16082:22995	A	23	SINV-GFP	+	22:A>T	1	onlyViral	1
K00201:573:HTMWWBBXY:4:1101:22627:23012	G	21	SINV-GFP	+	19:C>T,20:A>T	1	onlyViral	2
K00201:573:HTMWWBBXY:4:1101:25733:23012	T	21	SINV-GFP	+	20:A>T	1	onlyViral	1
K00201:573:HTMWWBBXY:4:1101:26819:23030	T	22	SINV-GFP	+	-	1	onlyViral	0
K00201:573:HTMWWBBXY:4:1101:27285:23030	A	22	SINV-GFP	+	-	1	onlyViral	0
K00201:573:HTMWWBBXY:4:1101:11343:23048	T	21	SINV-GFP	+	-	1	onlyViral	0
K00201:573:HTMWWBBXY:4:1101:24718:23048	A	22	SINV-GFP	+	-	1	onlyViral	0
K00201:573:HTMWWBBXY:4:1101:4391:23065	A	23	SINV-GFP	+	-	1	onlyViral	0
K00201:573:HTMWWBBXY:4:1101:5406:23065	A	24	SINV-GFP	+	-	1	onlyViral	0
K00201:573:HTMWWBBXY:4:1101:12997:23065	A	23	SINV-GFP	+	12:A>G,22:C>T	1	onlyViral	2
K00201:573:HTMWWBBXY:4:1101:20567:23100	T	23	SINV-GFP	+	-	1	onlyViral	0
K00201:573:HTMWWBBXY:4:1101:25621:23100	A	22	SINV-GFP	+	-	1	onlyViral	0
K00201:573:HTMWWBBXY:4:1101:12439:23118	T	21	SINV-GFP	+	-	1	onlyViral	0
K00201:573:HTMWWBBXY:4:1101:24799:23118	C	23	SINV-GFP	+	-	1	onlyViral	0
K00201:573:HTMWWBBXY:4:1101:2321:23241	A	21	SINV-GFP	+	-	1	onlyViral	0
K00201:573:HTMWWBBXY:4:1101:2991:23241	A	22	SINV-GFP	+	-	1	onlyViral	0
K00201:573:HTMWWBBXY:4:1101:27509:23241	T	22	SINV-GFP	+	-	1	onlyViral	0
K00201:573:HTMWWBBXY:4:1101:13129:23259	A	22	SINV-GFP	+	-	1	onlyViral	0
K00201:573:HTMWWBBXY:4:1101:29751:23259	T	21	SINV-GFP;SINV-GFP	+;+	-;-	2	onlyViral	0
K00201:573:HTMWWBBXY:4:1101:7984:23276	A	22	SINV-GFP	+	-	1	onlyViral	0
K00201:573:HTMWWBBXY:4:1101:18791:23294	A	23	SINV-GFP	+	-	1	onlyViral	0
K00201:573:HTMWWBBXY:4:1101:12794:23346	T	21	SINV-GFP	+	20:A>T	1	onlyViral	1
K00201:573:HTMWWBBXY:4:1101:15270:23346	G	26	SINV-GFP	+	-	1	onlyViral	0
K00201:573:HTMWWBBXY:4:1101:19147:23346	A	24	SINV-GFP	+	-	1	onlyViral	0
K00201:573:HTMWWBBXY:4:1101:12256:23364	A	23	SINV-GFP	+	-	1	onlyViral	0
K00201:573:HTMWWBBXY:4:1101:13555:23364	A	22	SINV-GFP	+	-	1	onlyViral	0
K00201:573:HTMWWBBXY:4:1101:29163:23364	T	20	SINV-GFP	+	-	1	onlyViral	0
K00201:573:HTMWWBBXY:4:1101:4127:23382	T	21	SINV-GFP	+	-	1	onlyViral	0
K00201:573:HTMWWBBXY:4:1101:10886:23382	A	25	SINV-GFP	+	-	1	onlyViral	0
K00201:573:HTMWWBBXY:4:1101:25073:23382	A	25	SINV-GFP	+	-	1	onlyViral	0
K00201:573:HTMWWBBXY:4:1101:8917:23417	A	21	SINV-GFP	+	2:A>G	1	onlyViral	1
K00201:573:HTMWWBBXY:4:1101:10287:23434	A	26	SINV-GFP	+	-	1	onlyViral	0
K00201:573:HTMWWBBXY:4:1101:19502:23434	A	23	SINV-GFP	+	-	1	onlyViral	0
K00201:573:HTMWWBBXY:4:1101:28351:23434	A	27	SINV-GFP	+	-	1	onlyViral	0
K00201:573:HTMWWBBXY:4:1101:7618:23452	A	23	SINV-GFP	+	-	1	onlyViral	0
K00201:573:HTMWWBBXY:4:1101:30634:23452	T	26	SINV-GFP	+	-	1	onlyViral	0
K00201:573:HTMWWBBXY:4:1101:1032:23470	N	24	SINV-GFP	+	0:T>N	1	onlyViral	1
K00201:573:HTMWWBBXY:4:1101:19431:23522	T	29	SINV-GFP	+	-	1	onlyViral	0
K00201:573:HTMWWBBXY:4:1101:28178:23522	T	23	SINV-GFP	+	-	1	onlyViral	0
K00201:573:HTMWWBBXY:4:1101:28199:23522	T	28	SINV-GFP	+	-	1	onlyViral	0
K00201:573:HTMWWBBXY:4:1101:19522:23540	T	21	SINV-GFP	+	-	1	onlyViral	0
K00201:573:HTMWWBBXY:4:1101:17908:23557	A	22	SINV-GFP	+	-	1	onlyViral	0
K00201:573:HTMWWBBXY:4:1101:27610:23557	T	20	SINV-GFP	+	-	1	onlyViral	0
K00201:573:HTMWWBBXY:4:1101:5802:23575	T	20	SINV-GFP	+	-	1	onlyViral	0
K00201:573:HTMWWBBXY:4:1101:25266:23610	A	22	SINV-GFP	-	-	1	onlyViral	0
K00201:573:HTMWWBBXY:4:1101:23693:23628	T	24	SINV-GFP	+	-	1	onlyViral	0
K00201:573:HTMWWBBXY:4:1101:4746:23645	A	29	SINV-GFP	+	-	1	onlyViral	0
K00201:573:HTMWWBBXY:4:1101:13819:23645	A	22	SINV-GFP	+	-	1	onlyViral	0
K00201:573:HTMWWBBXY:4:1101:27397:23645	A	26	SINV-GFP	+	-	1	onlyViral	0
K00201:573:HTMWWBBXY:4:1101:5122:23663	T	25	SINV-GFP	+	23:A>T,24:C>T	1	onlyViral	2
K00201:573:HTMWWBBXY:4:1101:17208:23681	T	23	SINV-GFP	-	-	1	onlyViral	0
K00201:573:HTMWWBBXY:4:1101:27894:23698	A	22	SINV-GFP	+	-	1	onlyViral	0
K00201:573:HTMWWBBXY:4:1101:4340:23716	T	21	SINV-GFP	+	-	1	onlyViral	0
K00201:573:HTMWWBBXY:4:1101:2057:23733	T	22	SINV-GFP	-	21:C>G	1	onlyViral	1
K00201:573:HTMWWBBXY:4:1101:9222:23733	T	21	SINV-GFP	+	-	1	onlyViral	0
K00201:573:HTMWWBBXY:4:1101:23267:23733	A	23	SINV-GFP	+	-	1	onlyViral	0
K00201:573:HTMWWBBXY:4:1101:23307:23733	T	21	SINV-GFP	+	20:A>T	1	onlyViral	1
K00201:573:HTMWWBBXY:4:1101:29741:23733	A	22	SINV-GFP	+	-	1	onlyViral	0
K00201:573:HTMWWBBXY:4:1101:30127:23733	T	21	SINV-GFP	+	20:A>G	1	onlyViral	1
K00201:573:HTMWWBBXY:4:1101:7973:23751	A	23	SINV-GFP	+	-	1	onlyViral	0
K00201:573:HTMWWBBXY:4:1101:18568:23751	T	22	SINV-GFP;SINV-GFP	+;+	-;-	2	onlyViral	0
K00201:573:HTMWWBBXY:4:1101:12388:23768	T	21	SINV-GFP;SINV-GFP	+;+	-;-	2	onlyViral	0
K00201:573:HTMWWBBXY:4:1101:16437:23786	A	22	SINV-GFP	+	-	1	onlyViral	0
K00201:573:HTMWWBBXY:4:1101:18974:23786	A	22	SINV-GFP	+	-	1	onlyViral	0
K00201:573:HTMWWBBXY:4:1101:3924:23804	A	27	SINV-GFP	+	-	1	onlyViral	0
K00201:573:HTMWWBBXY:4:1101:25033:23804	T	21	SINV-GFP	+	-	1	onlyViral	0
K00201:573:HTMWWBBXY:4:1101:6268:23821	C	22	SINV-GFP	+	-	1	onlyViral	0
K00201:573:HTMWWBBXY:4:1101:26484:23856	T	20	SINV-GFP	+	-	1	onlyViral	0
K00201:573:HTMWWBBXY:4:1101:29894:23856	A	29	SINV-GFP	+	-	1	onlyViral	0
K00201:573:HTMWWBBXY:4:1101:6867:23874	G	21	SINV-GFP	+	-	1	onlyViral	0
K00201:573:HTMWWBBXY:4:1101:14742:23874	T	23	SINV-GFP	+	-	1	onlyViral	0
K00201:573:HTMWWBBXY:4:1101:4117:23892	C	19	SINV-GFP	+	-	1	onlyViral	0
K00201:573:HTMWWBBXY:4:1101:16904:23892	A	23	SINV-GFP	+	22:A>T	1	onlyViral	1
K00201:573:HTMWWBBXY:4:1101:18751:23892	A	22	SINV-GFP	+	-	1	onlyViral	0
K00201:573:HTMWWBBXY:4:1101:28473:23892	T	22	SINV-GFP	+	-	1	onlyViral	0
K00201:573:HTMWWBBXY:4:1101:28513:23892	T	23	SINV-GFP	+	-	1	onlyViral	0
K00201:573:HTMWWBBXY:4:1101:30097:23892	A	21	SINV-GFP	+	-	1	onlyViral	0
K00201:573:HTMWWBBXY:4:1101:9993:23909	G	21	SINV-GFP	+	-	1	onlyViral	0
K00201:573:HTMWWBBXY:4:1101:29965:23909	A	23	SINV-GFP	+	-	1	onlyViral	0
K00201:573:HTMWWBBXY:4:1101:5375:23927	T	23	SINV-GFP	+	-	1	onlyViral	0
K00201:573:HTMWWBBXY:4:1101:19096:23927	C	23	SINV-GFP	-	21:A>G,22:C>G	1	onlyViral	2
K00201:573:HTMWWBBXY:4:1101:25570:23927	T	22	SINV-GFP;SINV-GFP	+;+	-;-	2	onlyViral	0
K00201:573:HTMWWBBXY:4:1101:14874:23962	G	29	SINV-GFP	+	-	1	onlyViral	0
K00201:573:HTMWWBBXY:4:1101:11312:23979	T	21	SINV-GFP	+	-	1	onlyViral	0
K00201:573:HTMWWBBXY:4:1101:30066:23979	A	24	SINV-GFP	+	-	1	onlyViral	0
K00201:573:HTMWWBBXY:4:1101:14539:24015	A	26	SINV-GFP	+	-	1	onlyViral	0
K00201:573:HTMWWBBXY:4:1101:26534:24015	T	21	SINV-GFP	-	-	1	onlyViral	0
K00201:573:HTMWWBBXY:4:1101:25469:24032	A	23	SINV-GFP	+	-	1	onlyViral	0
K00201:573:HTMWWBBXY:4:1101:27255:24032	A	22	SINV-GFP	+	-	1	onlyViral	0
K00201:573:HTMWWBBXY:4:1101:10358:24050	T	21	SINV-GFP	+	-	1	onlyViral	0
K00201:573:HTMWWBBXY:4:1101:21288:24067	T	22	SINV-GFP	+	-	1	onlyViral	0
K00201:573:HTMWWBBXY:4:1101:24231:24067	T	21	SINV-GFP	+	-	1	onlyViral	0
K00201:573:HTMWWBBXY:4:1101:3792:24103	T	24	SINV-GFP	+	23:T>C	1	onlyViral	1
K00201:573:HTMWWBBXY:4:1101:2006:24138	G	18	SINV-GFP	+	-	1	onlyViral	0
K00201:573:HTMWWBBXY:4:1101:7730:24138	G	23	SINV-GFP	+	-	1	onlyViral	0
K00201:573:HTMWWBBXY:4:1101:9252:24138	A	22	SINV-GFP	+	-	1	onlyViral	0
K00201:573:HTMWWBBXY:4:1101:25915:24138	T	23	SINV-GFP	+	-	1	onlyViral	0
K00201:573:HTMWWBBXY:4:1101:22759:24190	C	22	SINV-GFP	+	20:G>C	1	onlyViral	1
K00201:573:HTMWWBBXY:4:1101:30776:24190	T	22	SINV-GFP	+	-	1	onlyViral	0
K00201:573:HTMWWBBXY:4:1101:7689:24208	T	21	SINV-GFP	+	-	1	onlyViral	0
K00201:573:HTMWWBBXY:4:1101:20111:24243	T	21	SINV-GFP	+	20:A>T	1	onlyViral	1
K00201:573:HTMWWBBXY:4:1101:26382:24243	A	22	SINV-GFP	+	10:A>G	1	onlyViral	1
K00201:573:HTMWWBBXY:4:1101:5081:24296	T	20	SINV-GFP	+	-	1	onlyViral	0
K00201:573:HTMWWBBXY:4:1101:29396:24296	A	22	SINV-GFP	+	-	1	onlyViral	0
K00201:573:HTMWWBBXY:4:1101:12743:24314	A	22	SINV-GFP	-	-	1	onlyViral	0
K00201:573:HTMWWBBXY:4:1101:22668:24314	T	21	SINV-GFP	+	-	1	onlyViral	0
K00201:573:HTMWWBBXY:4:1101:24403:24331	T	24	SINV-GFP	+	-	1	onlyViral	0
K00201:573:HTMWWBBXY:4:1101:27651:24366	A	22	SINV-GFP	+	-	1	onlyViral	0
K00201:573:HTMWWBBXY:4:1101:15442:24384	T	23	SINV-GFP	+	-	1	onlyViral	0
K00201:573:HTMWWBBXY:4:1101:30726:24384	T	22	SINV-GFP	+	10:A>G	1	onlyViral	1
K00201:573:HTMWWBBXY:4:1101:2067:24419	A	21	SINV-GFP	+	-	1	onlyViral	0
K00201:573:HTMWWBBXY:4:1101:5720:24454	A	21	SINV-GFP	+	-	1	onlyViral	0
K00201:573:HTMWWBBXY:4:1101:8623:24454	T	21	SINV-GFP	+	-	1	onlyViral	0
K00201:573:HTMWWBBXY:4:1101:27011:24454	T	23	SINV-GFP	+	-	1	onlyViral	0
K00201:573:HTMWWBBXY:4:1101:21684:24472	A	22	SINV-GFP	+	-	1	onlyViral	0
K00201:573:HTMWWBBXY:4:1101:19847:24489	T	21	SINV-GFP	+	-	1	onlyViral	0
K00201:573:HTMWWBBXY:4:1101:20212:24489	A	24	SINV-GFP	+	-	1	onlyViral	0
K00201:573:HTMWWBBXY:4:1101:18497:24507	T	23	SINV-GFP	+	-	1	onlyViral	0
K00201:573:HTMWWBBXY:4:1101:20527:24507	T	21	SINV-GFP	+	20:A>T	1	onlyViral	1
K00201:573:HTMWWBBXY:4:1101:12702:24525	A	23	SINV-GFP	+	22:A>T	1	onlyViral	1
K00201:573:HTMWWBBXY:4:1101:15848:24525	T	29	SINV-GFP	+	28:A>T	1	onlyViral	1
K00201:573:HTMWWBBXY:4:1101:24129:24525	T	21	SINV-GFP;SINV-GFP	+;+	-;-	2	onlyViral	0
K00201:573:HTMWWBBXY:4:1101:2686:24577	A	22	SINV-GFP	+	-	1	onlyViral	0
K00201:573:HTMWWBBXY:4:1101:25784:24577	T	25	SINV-GFP	+	24:A>T	1	onlyViral	1
K00201:573:HTMWWBBXY:4:1101:10622:24612	A	24	SINV-GFP	+	-	1	onlyViral	0
K00201:573:HTMWWBBXY:4:1101:20659:24630	A	22	SINV-GFP	+	-	1	onlyViral	0
K00201:573:HTMWWBBXY:4:1101:21471:24630	T	23	SINV-GFP	+	-	1	onlyViral	0
K00201:573:HTMWWBBXY:4:1101:27316:24630	G	21	SINV-GFP	-	19:T>C	1	onlyViral	1
K00201:573:HTMWWBBXY:4:1101:30371:24648	A	19	SINV-GFP	+	18:T>A	1	onlyViral	1
K00201:573:HTMWWBBXY:4:1101:27204:24683	G	21	SINV-GFP	-	19:T>C	1	onlyViral	1
K00201:573:HTMWWBBXY:4:1101:28463:24683	T	23	SINV-GFP	+	-	1	onlyViral	0
K00201:573:HTMWWBBXY:4:1101:9171:24700	T	21	SINV-GFP	+	-	1	onlyViral	0
K00201:573:HTMWWBBXY:4:1101:31375:24700	G	24	SINV-GFP	+	-	1	onlyViral	0
K00201:573:HTMWWBBXY:4:1101:31741:24700	A	23	SINV-GFP	+	-	1	onlyViral	0
K00201:573:HTMWWBBXY:4:1101:13585:24718	T	20	SINV-GFP	+	-	1	onlyViral	0
K00201:573:HTMWWBBXY:4:1101:22049:24718	T	23	SINV-GFP	+	22:A>C	1	onlyViral	1
K00201:573:HTMWWBBXY:4:1101:2879:24736	A	21	SINV-GFP	+	-	1	onlyViral	0
K00201:573:HTMWWBBXY:4:1101:6076:24753	C	24	SINV-GFP	+	-	1	onlyViral	0
K00201:573:HTMWWBBXY:4:1101:31791:24788	G	23	SINV-GFP	+	-	1	onlyViral	0
K00201:573:HTMWWBBXY:4:1101:14062:24806	A	24	SINV-GFP	+	-	1	onlyViral	0
K00201:573:HTMWWBBXY:4:1101:30421:24806	G	22	SINV-GFP	+	-	1	onlyViral	0
K00201:573:HTMWWBBXY:4:1101:12104:24823	A	22	SINV-GFP	+	-	1	onlyViral	0
K00201:573:HTMWWBBXY:4:1101:14966:24823	T	21	SINV-GFP	+	-	1	onlyViral	0
K00201:573:HTMWWBBXY:4:1101:1874:24859	T	24	SINV-GFP	+	-	1	onlyViral	0
K00201:573:HTMWWBBXY:4:1101:15199:24876	A	22	SINV-GFP	+	-	1	onlyViral	0
K00201:573:HTMWWBBXY:4:1101:19887:24876	A	25	SINV-GFP	+	-	1	onlyViral	0
K00201:573:HTMWWBBXY:4:1101:24464:24894	T	21	SINV-GFP	+	-	1	onlyViral	0
K00201:573:HTMWWBBXY:4:1101:31548:24929	T	25	SINV-GFP	+	-	1	onlyViral	0
K00201:573:HTMWWBBXY:4:1101:21653:24947	T	21	SINV-GFP	+	-	1	onlyViral	0
K00201:573:HTMWWBBXY:4:1101:26494:24964	T	22	SINV-GFP	+	-	1	onlyViral	0
K00201:573:HTMWWBBXY:4:1101:12966:24982	A	23	SINV-GFP	+	-	1	onlyViral	0
K00201:573:HTMWWBBXY:4:1101:6400:24999	A	23	SINV-GFP	+	-	1	onlyViral	0
K00201:573:HTMWWBBXY:4:1101:10074:24999	A	24	SINV-GFP	+	-	1	onlyViral	0
K00201:573:HTMWWBBXY:4:1101:14478:24999	A	26	SINV-GFP	+	-	1	onlyViral	0
K00201:573:HTMWWBBXY:4:1101:16224:24999	T	21	SINV-GFP	+	-	1	onlyViral	0
K00201:573:HTMWWBBXY:4:1101:2575:25017	C	25	SINV-GFP	+	-	1	onlyViral	0
K00201:573:HTMWWBBXY:4:1101:10348:25017	A	21	SINV-GFP	+	-	1	onlyViral	0
K00201:573:HTMWWBBXY:4:1101:5741:25052	A	25	SINV-GFP	+	-	1	onlyViral	0
K00201:573:HTMWWBBXY:4:1101:7730:25052	A	22	SINV-GFP	+	-	1	onlyViral	0
K00201:573:HTMWWBBXY:4:1101:13636:25052	C	22	SINV-GFP;SINV-GFP	+;+	-;-	2	onlyViral	0
K00201:573:HTMWWBBXY:4:1101:20780:25052	T	21	SINV-GFP;SINV-GFP	+;+	-;-	2	onlyViral	0
K00201:573:HTMWWBBXY:4:1101:26636:25070	C	21	SINV-GFP	+	-	1	onlyViral	0
K00201:573:HTMWWBBXY:4:1101:27164:25070	T	21	SINV-GFP	+	20:A>T	1	onlyViral	1
K00201:573:HTMWWBBXY:4:1101:13849:25105	T	20	SINV-GFP	+	-	1	onlyViral	0
K00201:573:HTMWWBBXY:4:1101:14823:25105	C	28	SINV-GFP	+	-	1	onlyViral	0
K00201:573:HTMWWBBXY:4:1101:23389:25105	A	21	SINV-GFP	+	-	1	onlyViral	0
K00201:573:HTMWWBBXY:4:1101:1844:25122	C	26	SINV-GFP	+	-	1	onlyViral	0
K00201:573:HTMWWBBXY:4:1101:5578:25122	C	27	SINV-GFP	+	26:A>T	1	onlyViral	1
K00201:573:HTMWWBBXY:4:1101:15118:25122	A	25	SINV-GFP	+	24:A>T	1	onlyViral	1
K00201:573:HTMWWBBXY:4:1101:8024:25140	A	24	SINV-GFP	+	-	1	onlyViral	0
K00201:573:HTMWWBBXY:4:1101:15067:25140	T	25	SINV-GFP	+	-	1	onlyViral	0
K00201:573:HTMWWBBXY:4:1101:21054:25140	T	21	SINV-GFP	+	20:A>T	1	onlyViral	1
K00201:573:HTMWWBBXY:4:1101:27509:25140	A	22	SINV-GFP	+	-	1	onlyViral	0
K00201:573:HTMWWBBXY:4:1101:13352:25158	T	22	SINV-GFP	+	-	1	onlyViral	0
K00201:573:HTMWWBBXY:4:1101:5284:25175	A	24	SINV-GFP	+	-	1	onlyViral	0
K00201:573:HTMWWBBXY:4:1101:13179:25175	A	22	SINV-GFP	+	-	1	onlyViral	0
K00201:573:HTMWWBBXY:4:1101:28118:25175	T	22	SINV-GFP	+	1:A>G	1	onlyViral	1
K00201:573:HTMWWBBXY:4:1101:13900:25193	T	22	SINV-GFP	+	-	1	onlyViral	0
K00201:573:HTMWWBBXY:4:1101:6969:25246	T	23	SINV-GFP	+	-	1	onlyViral	0
K00201:573:HTMWWBBXY:4:1101:13453:25263	T	23	SINV-GFP	+	22:T>C	1	onlyViral	1
K00201:573:HTMWWBBXY:4:1101:2503:25281	T	21	SINV-GFP	+	-	1	onlyViral	0
K00201:573:HTMWWBBXY:4:1101:14235:25281	A	22	SINV-GFP	-	-	1	onlyViral	0
K00201:573:HTMWWBBXY:4:1101:18051:25281	A	23	SINV-GFP	+	-	1	onlyViral	0
K00201:573:HTMWWBBXY:4:1101:22932:25298	A	21	SINV-GFP	+	-	1	onlyViral	0
K00201:573:HTMWWBBXY:4:1101:2382:25316	A	26	SINV-GFP	+	-	1	onlyViral	0
K00201:573:HTMWWBBXY:4:1101:19350:25351	C	29	SINV-GFP	+	28:A>T	1	onlyViral	1
K00201:573:HTMWWBBXY:4:1101:20486:25351	T	21	SINV-GFP	+	-	1	onlyViral	0
K00201:573:HTMWWBBXY:4:1101:16082:25386	T	21	SINV-GFP	+	20:A>T	1	onlyViral	1
K00201:573:HTMWWBBXY:4:1101:13819:25404	T	21	SINV-GFP	+	20:A>T	1	onlyViral	1
K00201:573:HTMWWBBXY:4:1101:16498:25404	A	22	SINV-GFP	+	-	1	onlyViral	0
K00201:573:HTMWWBBXY:4:1101:4685:25439	G	25	SINV-GFP	+	-	1	onlyViral	0
K00201:573:HTMWWBBXY:4:1101:20506:25457	T	22	SINV-GFP	+	-	1	onlyViral	0
K00201:573:HTMWWBBXY:4:1101:1174:25474	T	22	SINV-GFP	+	21:A>T	1	onlyViral	1
K00201:573:HTMWWBBXY:4:1101:7547:25474	A	23	SINV-GFP	+	-	1	onlyViral	0
K00201:573:HTMWWBBXY:4:1101:28371:25474	C	31	SINV-GFP	+	-	1	onlyViral	0
K00201:573:HTMWWBBXY:4:1101:22648:25615	A	22	SINV-GFP	+	-	1	onlyViral	0
K00201:573:HTMWWBBXY:4:1101:24079:25632	T	22	SINV-GFP	-	21:A>G	1	onlyViral	1
K00201:573:HTMWWBBXY:4:1101:10094:25668	C	20	SINV-GFP	+	19:A>T	1	onlyViral	1
K00201:573:HTMWWBBXY:4:1101:15514:25668	C	23	SINV-GFP	+	0:A>C	1	onlyViral	1
K00201:573:HTMWWBBXY:4:1101:4624:25685	T	21	SINV-GFP	+	-	1	onlyViral	0
K00201:573:HTMWWBBXY:4:1101:10774:25685	T	24	SINV-GFP	+	-	1	onlyViral	0
K00201:573:HTMWWBBXY:4:1101:26768:25685	A	25	SINV-GFP	+	24:G>T	1	onlyViral	1
K00201:573:HTMWWBBXY:4:1101:12753:25738	T	21	SINV-GFP	+	-	1	onlyViral	0
K00201:573:HTMWWBBXY:4:1101:25824:25738	A	22	SINV-GFP	+	-	1	onlyViral	0
K00201:573:HTMWWBBXY:4:1101:29376:25738	T	21	SINV-GFP	+	-	1	onlyViral	0
K00201:573:HTMWWBBXY:4:1101:11454:25808	T	24	SINV-GFP	+	-	1	onlyViral	0
K00201:573:HTMWWBBXY:4:1101:4909:25826	C	24	SINV-GFP	+	-	1	onlyViral	0
K00201:573:HTMWWBBXY:4:1101:12763:25826	T	22	SINV-GFP	+	-	1	onlyViral	0
K00201:573:HTMWWBBXY:4:1101:20212:25826	T	21	SINV-GFP	+	20:A>T	1	onlyViral	1
K00201:573:HTMWWBBXY:4:1101:26311:25843	T	23	SINV-GFP	+	-	1	onlyViral	0
K00201:573:HTMWWBBXY:4:1101:19136:25861	T	22	SINV-GFP	+	-	1	onlyViral	0
K00201:573:HTMWWBBXY:4:1101:21389:25861	C	24	SINV-GFP	+	-	1	onlyViral	0
K00201:573:HTMWWBBXY:4:1101:27417:25861	T	21	SINV-GFP	+	20:A>T	1	onlyViral	1
K00201:573:HTMWWBBXY:4:1101:30797:25879	A	21	SINV-GFP	+	-	1	onlyViral	0
K00201:573:HTMWWBBXY:4:1101:14752:25896	A	22	SINV-GFP	+	-	1	onlyViral	0
K00201:573:HTMWWBBXY:4:1101:15402:25896	T	27	SINV-GFP;SINV-GFP	+;+	-;-	2	onlyViral	0
K00201:573:HTMWWBBXY:4:1101:20192:25896	T	22	SINV-GFP	+	-	1	onlyViral	0
K00201:573:HTMWWBBXY:4:1101:7415:25914	A	27	SINV-GFP	+	-	1	onlyViral	0
K00201:573:HTMWWBBXY:4:1101:20293:25931	A	27	SINV-GFP	+	-	1	onlyViral	0
K00201:573:HTMWWBBXY:4:1101:10490:25966	C	18	SINV-GFP	+	-	1	onlyViral	0
K00201:573:HTMWWBBXY:4:1101:4696:25984	T	22	SINV-GFP	+	-	1	onlyViral	0
K00201:573:HTMWWBBXY:4:1101:6238:25984	C	22	SINV-GFP	+	-	1	onlyViral	0
K00201:573:HTMWWBBXY:4:1101:14357:25984	A	22	SINV-GFP	+	-	1	onlyViral	0
K00201:573:HTMWWBBXY:4:1101:15696:26019	A	32	SINV-GFP	+	31:A>T	1	onlyViral	1
K00201:573:HTMWWBBXY:4:1101:23165:26019	T	21	SINV-GFP	+	20:A>T	1	onlyViral	1
K00201:573:HTMWWBBXY:4:1101:27428:26019	A	23	SINV-GFP	+	-	1	onlyViral	0
K00201:573:HTMWWBBXY:4:1101:29965:26019	A	22	SINV-GFP	+	-	1	onlyViral	0
K00201:573:HTMWWBBXY:4:1101:1012:26037	N	20	SINV-GFP	+	0:T>N	1	onlyViral	1
K00201:573:HTMWWBBXY:4:1101:8887:26037	T	21	SINV-GFP	+	-	1	onlyViral	0
K00201:573:HTMWWBBXY:4:1101:23155:26037	A	24	SINV-GFP	+	-	1	onlyViral	0
K00201:573:HTMWWBBXY:4:1101:8816:26054	A	20	SINV-GFP	+	-	1	onlyViral	0
K00201:573:HTMWWBBXY:4:1101:7984:26090	T	23	SINV-GFP	+	-	1	onlyViral	0
K00201:573:HTMWWBBXY:4:1101:21197:26090	T	23	SINV-GFP	+	-	1	onlyViral	0
K00201:573:HTMWWBBXY:4:1101:15534:26125	C	20	SINV-GFP	+	-	1	onlyViral	0
K00201:573:HTMWWBBXY:4:1101:31020:26125	A	22	SINV-GFP	+	-	1	onlyViral	0
K00201:573:HTMWWBBXY:4:1101:15077:26142	A	27	SINV-GFP	+	26:C>T	1	onlyViral	1
K00201:573:HTMWWBBXY:4:1101:22617:26160	T	23	SINV-GFP	+	-	1	onlyViral	0
K00201:573:HTMWWBBXY:4:1101:12124:26195	G	26	SINV-GFP	+	-	1	onlyViral	0
K00201:573:HTMWWBBXY:4:1101:14438:26195	T	23	SINV-GFP	+	-	1	onlyViral	0
K00201:573:HTMWWBBXY:4:1101:26189:26195	T	19	SINV-GFP	+	-	1	onlyViral	0
K00201:573:HTMWWBBXY:4:1101:20253:26213	A	29	SINV-GFP	+	-	1	onlyViral	0
K00201:573:HTMWWBBXY:4:1101:29894:26213	A	23	SINV-GFP	+	-	1	onlyViral	0
K00201:573:HTMWWBBXY:4:1101:15818:26230	A	21	SINV-GFP	+	-	1	onlyViral	0
K00201:573:HTMWWBBXY:4:1101:16204:26230	T	26	SINV-GFP	+	-	1	onlyViral	0
K00201:573:HTMWWBBXY:4:1101:9617:26248	T	22	SINV-GFP	-	-	1	onlyViral	0
K00201:573:HTMWWBBXY:4:1101:25895:26248	A	26	SINV-GFP	+	-	1	onlyViral	0
K00201:573:HTMWWBBXY:4:1101:25997:26248	A	27	SINV-GFP	+	-	1	onlyViral	0
K00201:573:HTMWWBBXY:4:1101:19918:26301	C	24	SINV-GFP	+	-	1	onlyViral	0
K00201:573:HTMWWBBXY:4:1101:28645:26301	A	23	SINV-GFP	+	-	1	onlyViral	0
K00201:573:HTMWWBBXY:4:1101:14955:26318	T	23	SINV-GFP	+	-	1	onlyViral	0
K00201:573:HTMWWBBXY:4:1101:5649:26336	A	23	SINV-GFP	+	-	1	onlyViral	0
K00201:573:HTMWWBBXY:4:1101:20243:26336	T	20	SINV-GFP	+	-	1	onlyViral	0
K00201:573:HTMWWBBXY:4:1101:15950:26353	A	22	SINV-GFP	+	-	1	onlyViral	0
K00201:573:HTMWWBBXY:4:1101:18365:26353	T	25	SINV-GFP	+	-	1	onlyViral	0
K00201:573:HTMWWBBXY:4:1101:4696:26371	T	20	SINV-GFP	+	-	1	onlyViral	0
K00201:573:HTMWWBBXY:4:1101:17726:26371	A	23	SINV-GFP	+	21:A>G	1	onlyViral	1
K00201:573:HTMWWBBXY:4:1101:21257:26371	A	22	SINV-GFP	+	-	1	onlyViral	0
K00201:573:HTMWWBBXY:4:1101:29721:26371	A	26	SINV-GFP	+	-	1	onlyViral	0
K00201:573:HTMWWBBXY:4:1101:9283:26406	T	22	SINV-GFP	+	-	1	onlyViral	0
K00201:573:HTMWWBBXY:4:1101:25296:26406	A	23	SINV-GFP	+	-	1	onlyViral	0
K00201:573:HTMWWBBXY:4:1101:31406:26406	T	32	SINV-GFP	+	-	1	onlyViral	0
K00201:573:HTMWWBBXY:4:1101:17482:26441	C	23	SINV-GFP	+	-	1	onlyViral	0
K00201:573:HTMWWBBXY:4:1101:30107:26441	A	27	SINV-GFP	+	-	1	onlyViral	0
K00201:573:HTMWWBBXY:4:1101:26220:26459	A	22	SINV-GFP	-	-	1	onlyViral	0
K00201:573:HTMWWBBXY:4:1101:1813:26476	T	24	SINV-GFP	+	-	1	onlyViral	0
K00201:573:HTMWWBBXY:4:1101:31365:26476	T	23	SINV-GFP	+	-	1	onlyViral	0
K00201:573:HTMWWBBXY:4:1101:16610:26512	T	26	SINV-GFP	+	-	1	onlyViral	0
K00201:573:HTMWWBBXY:4:1101:19025:26512	T	25	SINV-GFP	+	-	1	onlyViral	0
K00201:573:HTMWWBBXY:4:1101:21481:26547	A	23	SINV-GFP	+	22:A>T	1	onlyViral	1
K00201:573:HTMWWBBXY:4:1101:3955:26599	T	21	SINV-GFP	+	-	1	onlyViral	0
K00201:573:HTMWWBBXY:4:1101:10876:26599	A	26	SINV-GFP	+	-	1	onlyViral	0
K00201:573:HTMWWBBXY:4:1101:11495:26617	T	20	SINV-GFP	+	-	1	onlyViral	0
K00201:573:HTMWWBBXY:4:1101:18822:26617	A	23	SINV-GFP	+	-	1	onlyViral	0
K00201:573:HTMWWBBXY:4:1101:25834:26670	T	23	SINV-GFP	+	22:A>T	1	onlyViral	1
K00201:573:HTMWWBBXY:4:1101:13443:26687	T	23	SINV-GFP	+	-	1	onlyViral	0
K00201:573:HTMWWBBXY:4:1101:7669:26705	T	21	SINV-GFP	+	-	1	onlyViral	0
K00201:573:HTMWWBBXY:4:1101:27275:26705	A	23	SINV-GFP	+	-	1	onlyViral	0
K00201:573:HTMWWBBXY:4:1101:6928:26723	T	24	SINV-GFP	+	0:G>T	1	onlyViral	1
K00201:573:HTMWWBBXY:4:1101:12408:26723	T	21	SINV-GFP	+	20:A>T	1	onlyViral	1
K00201:573:HTMWWBBXY:4:1101:17665:26723	T	23	SINV-GFP	+	22:A>T	1	onlyViral	1
K00201:573:HTMWWBBXY:4:1101:13017:26758	C	27	SINV-GFP	+	-	1	onlyViral	0
K00201:573:HTMWWBBXY:4:1101:31223:26793	T	21	SINV-GFP	+	20:A>T	1	onlyViral	1
K00201:573:HTMWWBBXY:4:1101:1144:26828	N	21	SINV-GFP	+	0:A>N,3:C>A	1	onlyViral	2
K00201:573:HTMWWBBXY:4:1101:29011:26828	T	22	SINV-GFP	-	-	1	onlyViral	0
K00201:573:HTMWWBBXY:4:1101:29995:26846	A	22	SINV-GFP	+	-	1	onlyViral	0
K00201:573:HTMWWBBXY:4:1101:16285:26863	A	21	SINV-GFP	+	-	1	onlyViral	0
K00201:573:HTMWWBBXY:4:1101:18162:26881	T	20	SINV-GFP	+	-	1	onlyViral	0
K00201:573:HTMWWBBXY:4:1101:18852:26881	T	21	SINV-GFP	+	-	1	onlyViral	0
K00201:573:HTMWWBBXY:4:1101:14702:26934	A	22	SINV-GFP	+	-	1	onlyViral	0
K00201:573:HTMWWBBXY:4:1101:17300:26934	T	23	SINV-GFP	+	-	1	onlyViral	0
K00201:573:HTMWWBBXY:4:1101:5538:26951	T	20	SINV-GFP	+	-	1	onlyViral	0
K00201:573:HTMWWBBXY:4:1101:21328:26951	T	22	SINV-GFP	+	-	1	onlyViral	0
K00201:573:HTMWWBBXY:4:1101:17685:26969	T	22	SINV-GFP	-	-	1	onlyViral	0
K00201:573:HTMWWBBXY:4:1101:30878:26969	A	24	SINV-GFP	+	-	1	onlyViral	0
K00201:573:HTMWWBBXY:4:1101:21004:26986	T	21	SINV-GFP	+	-	1	onlyViral	0
K00201:573:HTMWWBBXY:4:1101:28554:26986	T	27	SINV-GFP;SINV-GFP	+;+	-;-	2	onlyViral	0
K00201:573:HTMWWBBXY:4:1101:3539:27004	A	22	SINV-GFP	+	-	1	onlyViral	0
K00201:573:HTMWWBBXY:4:1101:13301:27004	A	24	SINV-GFP	+	-	1	onlyViral	0
K00201:573:HTMWWBBXY:4:1101:25144:27092	T	23	SINV-GFP	+	22:A>T	1	onlyViral	1
K00201:573:HTMWWBBXY:4:1101:30624:27092	T	27	SINV-GFP;SINV-GFP	+;+	-;-	2	onlyViral	0
K00201:573:HTMWWBBXY:4:1101:13281:27109	A	24	SINV-GFP	+	-	1	onlyViral	0
K00201:573:HTMWWBBXY:4:1101:14113:27145	C	20	SINV-GFP	+	-	1	onlyViral	0
K00201:573:HTMWWBBXY:4:1101:15250:27145	T	21	SINV-GFP	+	-	1	onlyViral	0
K00201:573:HTMWWBBXY:4:1101:2544:27180	C	24	SINV-GFP	+	-	1	onlyViral	0
K00201:573:HTMWWBBXY:4:1101:23764:27197	A	22	SINV-GFP	+	-	1	onlyViral	0
K00201:573:HTMWWBBXY:4:1101:24018:27215	G	23	SINV-GFP	+	-	1	onlyViral	0
K00201:573:HTMWWBBXY:4:1101:12885:27232	C	19	SINV-GFP	+	-	1	onlyViral	0
K00201:573:HTMWWBBXY:4:1101:23338:27232	A	23	SINV-GFP	+	-	1	onlyViral	0
K00201:573:HTMWWBBXY:4:1101:7263:27268	T	22	SINV-GFP	+	-	1	onlyViral	0
K00201:573:HTMWWBBXY:4:1101:12307:27285	C	22	SINV-GFP	+	-	1	onlyViral	0
K00201:573:HTMWWBBXY:4:1101:8623:27303	A	23	SINV-GFP	+	-	1	onlyViral	0
K00201:573:HTMWWBBXY:4:1101:9983:27303	A	29	SINV-GFP	+	-	1	onlyViral	0
K00201:573:HTMWWBBXY:4:1101:22932:27303	C	21	SINV-GFP	+	-	1	onlyViral	0
K00201:573:HTMWWBBXY:4:1101:5842:27338	T	20	SINV-GFP	+	-	1	onlyViral	0
K00201:573:HTMWWBBXY:4:1101:5964:27338	T	27	SINV-GFP	+	-	1	onlyViral	0
K00201:573:HTMWWBBXY:4:1101:5335:27373	T	20	SINV-GFP	+	-	1	onlyViral	0
K00201:573:HTMWWBBXY:4:1101:5325:27391	T	21	SINV-GFP	+	-	1	onlyViral	0
K00201:573:HTMWWBBXY:4:1101:16366:27391	T	23	SINV-GFP	+	22:A>T	1	onlyViral	1
K00201:573:HTMWWBBXY:4:1101:12195:27408	T	21	SINV-GFP	+	-	1	onlyViral	0
K00201:573:HTMWWBBXY:4:1101:14955:27408	T	23	SINV-GFP	+	-	1	onlyViral	0
K00201:573:HTMWWBBXY:4:1101:28128:27408	A	21	SINV-GFP	+	-	1	onlyViral	0
K00201:573:HTMWWBBXY:4:1101:14113:27426	A	22	SINV-GFP	-	-	1	onlyViral	0
K00201:573:HTMWWBBXY:4:1101:26332:27426	A	24	SINV-GFP	+	-	1	onlyViral	0
K00201:573:HTMWWBBXY:4:1101:29863:27496	T	21	SINV-GFP	+	-	1	onlyViral	0
K00201:573:HTMWWBBXY:4:1101:11749:27514	C	22	SINV-GFP	+	-	1	onlyViral	0
K00201:573:HTMWWBBXY:4:1101:29528:27514	C	24	SINV-GFP	+	-	1	onlyViral	0
K00201:573:HTMWWBBXY:4:1101:30705:27514	T	22	SINV-GFP	+	-	1	onlyViral	0
K00201:573:HTMWWBBXY:4:1101:7334:27531	T	21	SINV-GFP;SINV-GFP	+;+	-;-	2	onlyViral	0
K00201:573:HTMWWBBXY:4:1101:21765:27531	T	22	SINV-GFP	-	-	1	onlyViral	0
K00201:573:HTMWWBBXY:4:1101:22069:27531	A	22	SINV-GFP	+	-	1	onlyViral	0
K00201:573:HTMWWBBXY:4:1101:4300:27549	T	22	SINV-GFP	+	-	1	onlyViral	0
K00201:573:HTMWWBBXY:4:1101:7293:27567	G	25	SINV-GFP	+	-	1	onlyViral	0
K00201:573:HTMWWBBXY:4:1101:1012:27619	N	27	SINV-GFP	+	0:T>N	1	onlyViral	1
K00201:573:HTMWWBBXY:4:1101:5964:27619	T	21	SINV-GFP	+	20:A>T	1	onlyViral	1
K00201:573:HTMWWBBXY:4:1101:11403:27619	C	23	SINV-GFP	+	-	1	onlyViral	0
K00201:573:HTMWWBBXY:4:1101:25083:27619	A	23	SINV-GFP	-	22:T>A	1	onlyViral	1
K00201:573:HTMWWBBXY:4:1101:29366:27619	A	26	SINV-GFP	+	-	1	onlyViral	0
K00201:573:HTMWWBBXY:4:1101:17411:27654	T	22	SINV-GFP	-	-	1	onlyViral	0
K00201:573:HTMWWBBXY:4:1101:8440:27690	T	22	SINV-GFP	+	-	1	onlyViral	0
K00201:573:HTMWWBBXY:4:1101:12601:27690	T	21	SINV-GFP	+	-	1	onlyViral	0
K00201:573:HTMWWBBXY:4:1101:19055:27690	A	22	SINV-GFP	+	-	1	onlyViral	0
K00201:573:HTMWWBBXY:4:1101:29508:27690	T	22	SINV-GFP	+	-	1	onlyViral	0
K00201:573:HTMWWBBXY:4:1101:13524:27707	T	20	SINV-GFP	+	-	1	onlyViral	0
K00201:573:HTMWWBBXY:4:1101:23267:27707	T	27	SINV-GFP	+	-	1	onlyViral	0
K00201:573:HTMWWBBXY:4:1101:27752:27707	A	22	SINV-GFP	+	-	1	onlyViral	0
K00201:573:HTMWWBBXY:4:1101:3427:27725	A	30	SINV-GFP	+	29:A>T	1	onlyViral	1
K00201:573:HTMWWBBXY:4:1101:16955:27742	T	21	SINV-GFP	+	-	1	onlyViral	0
K00201:573:HTMWWBBXY:4:1101:4726:27760	A	20	SINV-GFP	+	-	1	onlyViral	0
K00201:573:HTMWWBBXY:4:1101:21125:27795	A	24	SINV-GFP	+	-	1	onlyViral	0
K00201:573:HTMWWBBXY:4:1101:5264:27813	T	21	SINV-GFP	+	20:G>T	1	onlyViral	1
K00201:573:HTMWWBBXY:4:1101:9810:27813	A	22	SINV-GFP	+	-	1	onlyViral	0
K00201:573:HTMWWBBXY:4:1101:15128:27813	T	24	SINV-GFP	+	-	1	onlyViral	0
K00201:573:HTMWWBBXY:4:1101:2219:27848	A	21	SINV-GFP	-	-	1	onlyViral	0
K00201:573:HTMWWBBXY:4:1101:19735:27883	T	22	SINV-GFP	-	-	1	onlyViral	0
K00201:573:HTMWWBBXY:4:1101:30959:27883	T	28	SINV-GFP	+	-	1	onlyViral	0
K00201:573:HTMWWBBXY:4:1101:20070:27901	T	21	SINV-GFP	+	20:A>T	1	onlyViral	1
K00201:573:HTMWWBBXY:4:1101:29792:27901	T	21	SINV-GFP;SINV-GFP	+;+	-;-	2	onlyViral	0
K00201:573:HTMWWBBXY:4:1101:29011:27918	T	21	SINV-GFP	+	-	1	onlyViral	0
K00201:573:HTMWWBBXY:4:1101:24759:27936	T	21	SINV-GFP;SINV-GFP	+;+	-;-	2	onlyViral	0
K00201:573:HTMWWBBXY:4:1101:9262:27953	T	23	SINV-GFP	+	21:T>C,22:T>C	1	onlyViral	2
K00201:573:HTMWWBBXY:4:1101:14001:27971	T	23	SINV-GFP	-	-	1	onlyViral	0
K00201:573:HTMWWBBXY:4:1101:23663:27971	C	22	SINV-GFP	+	-	1	onlyViral	0
K00201:573:HTMWWBBXY:4:1101:3802:27989	C	21	SINV-GFP	+	-	1	onlyViral	0
K00201:573:HTMWWBBXY:4:1101:6035:28059	T	22	SINV-GFP	-	-	1	onlyViral	0
K00201:573:HTMWWBBXY:4:1101:31741:28076	A	22	SINV-GFP	+	21:A>C	1	onlyViral	1
K00201:573:HTMWWBBXY:4:1101:8795:28129	T	28	SINV-GFP	+	-	1	onlyViral	0
K00201:573:HTMWWBBXY:4:1101:9597:28147	C	23	SINV-GFP	+	-	1	onlyViral	0
K00201:573:HTMWWBBXY:4:1101:14083:28147	T	22	SINV-GFP	-	-	1	onlyViral	0
K00201:573:HTMWWBBXY:4:1101:26981:28164	T	23	SINV-GFP	+	-	1	onlyViral	0
K00201:573:HTMWWBBXY:4:1101:29163:28182	G	23	SINV-GFP	+	-	1	onlyViral	0
K00201:573:HTMWWBBXY:4:1101:30239:28182	A	21	SINV-GFP	+	-	1	onlyViral	0
K00201:573:HTMWWBBXY:4:1101:29092:28200	C	23	SINV-GFP	+	-	1	onlyViral	0
K00201:573:HTMWWBBXY:4:1101:9820:28217	C	24	SINV-GFP	+	-	1	onlyViral	0
K00201:573:HTMWWBBXY:4:1101:15960:28235	A	22	SINV-GFP	+	-	1	onlyViral	0
K00201:573:HTMWWBBXY:4:1101:9313:28252	A	23	SINV-GFP	+	-	1	onlyViral	0
K00201:573:HTMWWBBXY:4:1101:23399:28252	T	21	SINV-GFP	+	-	1	onlyViral	0
K00201:573:HTMWWBBXY:4:1101:3924:28270	T	21	SINV-GFP	+	-	1	onlyViral	0
K00201:573:HTMWWBBXY:4:1101:23734:28305	C	22	SINV-GFP	+	-	1	onlyViral	0
K00201:573:HTMWWBBXY:4:1101:26027:28305	T	19	SINV-GFP	+	-	1	onlyViral	0
K00201:573:HTMWWBBXY:4:1101:16610:28340	C	25	SINV-GFP	+	-	1	onlyViral	0
K00201:573:HTMWWBBXY:4:1101:27103:28340	T	22	SINV-GFP	+	-	1	onlyViral	0
K00201:573:HTMWWBBXY:4:1101:27204:28340	A	22	SINV-GFP	+	-	1	onlyViral	0
K00201:573:HTMWWBBXY:4:1101:12855:28375	A	30	SINV-GFP	+	0:C>A,1:A>C	1	onlyViral	2
K00201:573:HTMWWBBXY:4:1101:17503:28375	T	21	SINV-GFP	+	-	1	onlyViral	0
K00201:573:HTMWWBBXY:4:1101:1336:28393	A	28	SINV-GFP	+	-	1	onlyViral	0
K00201:573:HTMWWBBXY:4:1101:6989:28411	A	27	SINV-GFP	+	-	1	onlyViral	0
K00201:573:HTMWWBBXY:4:1101:5203:28446	T	21	SINV-GFP	+	20:A>T	1	onlyViral	1
K00201:573:HTMWWBBXY:4:1101:31040:28446	C	22	SINV-GFP	+	-	1	onlyViral	0
K00201:573:HTMWWBBXY:4:1101:5720:28463	T	24	SINV-GFP	+	-	1	onlyViral	0
K00201:573:HTMWWBBXY:4:1101:18122:28463	A	23	SINV-GFP	+	-	1	onlyViral	0
K00201:573:HTMWWBBXY:4:1101:23794:28481	C	21	SINV-GFP	+	-	1	onlyViral	0
K00201:573:HTMWWBBXY:4:1101:21816:28498	T	22	SINV-GFP	-	-	1	onlyViral	0
K00201:573:HTMWWBBXY:4:1101:24008:28534	C	21	SINV-GFP	+	-	1	onlyViral	0
K00201:573:HTMWWBBXY:4:1101:8958:28551	A	27	SINV-GFP	+	-	1	onlyViral	0
K00201:573:HTMWWBBXY:4:1101:17787:28551	T	21	SINV-GFP	+	-	1	onlyViral	0
K00201:573:HTMWWBBXY:4:1101:1966:28569	T	22	SINV-GFP	-	12:T>C,21:A>G	1	onlyViral	2
K00201:573:HTMWWBBXY:4:1101:10287:28569	C	24	SINV-GFP	+	-	1	onlyViral	0
K00201:573:HTMWWBBXY:4:1101:22323:28569	T	21	SINV-GFP	+	20:A>T	1	onlyViral	1
K00201:573:HTMWWBBXY:4:1101:1915:28622	A	25	SINV-GFP	+	-	1	onlyViral	0
K00201:573:HTMWWBBXY:4:1101:26403:28639	A	22	SINV-GFP	+	-	1	onlyViral	0
K00201:573:HTMWWBBXY:4:1101:13687:28657	A	23	SINV-GFP	+	-	1	onlyViral	0
K00201:573:HTMWWBBXY:4:1101:4990:28709	T	25	SINV-GFP	+	-	1	onlyViral	0
K00201:573:HTMWWBBXY:4:1101:7283:28709	T	21	SINV-GFP	+	-	1	onlyViral	0
K00201:573:HTMWWBBXY:4:1101:12966:28709	T	22	SINV-GFP	-	-	1	onlyViral	0
K00201:573:HTMWWBBXY:4:1101:27742:28709	T	21	SINV-GFP	+	-	1	onlyViral	0
K00201:573:HTMWWBBXY:4:1101:28452:28709	T	24	SINV-GFP;SINV-GFP	+;+	-;-	2	onlyViral	0
K00201:573:HTMWWBBXY:4:1101:3518:28727	A	23	SINV-GFP	+	-	1	onlyViral	0
K00201:573:HTMWWBBXY:4:1101:23064:28727	T	25	SINV-GFP	+	-	1	onlyViral	0
K00201:573:HTMWWBBXY:4:1101:24424:28727	A	22	SINV-GFP	+	-	1	onlyViral	0
K00201:573:HTMWWBBXY:4:1101:27093:28745	A	22	SINV-GFP	+	-	1	onlyViral	0
K00201:573:HTMWWBBXY:4:1101:28615:28780	T	20	SINV-GFP	+	-	1	onlyViral	0
K00201:573:HTMWWBBXY:4:1101:12692:28833	T	22	SINV-GFP	-	21:C>G	1	onlyViral	1
K00201:573:HTMWWBBXY:4:1101:24596:28850	A	24	SINV-GFP	+	-	1	onlyViral	0
K00201:573:HTMWWBBXY:4:1101:16224:28903	A	22	SINV-GFP	+	-	1	onlyViral	0
K00201:573:HTMWWBBXY:4:1101:25784:28903	A	22	SINV-GFP	+	-	1	onlyViral	0
K00201:573:HTMWWBBXY:4:1101:14367:28920	A	21	SINV-GFP	+	-	1	onlyViral	0
K00201:573:HTMWWBBXY:4:1101:21430:28956	A	24	SINV-GFP	+	-	1	onlyViral	0
K00201:573:HTMWWBBXY:4:1101:5061:28973	A	32	SINV-GFP	+	-	1	onlyViral	0
K00201:573:HTMWWBBXY:4:1101:13900:28991	A	21	SINV-GFP	+	-	1	onlyViral	0
K00201:573:HTMWWBBXY:4:1101:19969:28991	A	22	SINV-GFP	+	-	1	onlyViral	0
K00201:573:HTMWWBBXY:4:1101:3427:29026	C	20	SINV-GFP	+	-	1	onlyViral	0
K00201:573:HTMWWBBXY:4:1101:17827:29044	C	24	SINV-GFP	+	-	1	onlyViral	0
K00201:573:HTMWWBBXY:4:1101:7202:29061	A	21	SINV-GFP	-	-	1	onlyViral	0
K00201:573:HTMWWBBXY:4:1101:24769:29079	A	22	SINV-GFP	+	-	1	onlyViral	0
K00201:573:HTMWWBBXY:4:1101:30584:29096	T	22	SINV-GFP	+	-	1	onlyViral	0
K00201:573:HTMWWBBXY:4:1101:31111:29096	A	23	SINV-GFP	+	22:T>A	1	onlyViral	1
K00201:573:HTMWWBBXY:4:1101:16528:29114	A	23	SINV-GFP	+	-	1	onlyViral	0
K00201:573:HTMWWBBXY:4:1101:25946:29114	A	22	SINV-GFP	+	-	1	onlyViral	0
K00201:573:HTMWWBBXY:4:1101:25702:29184	C	24	SINV-GFP	+	22:A>C,23:C>T	1	onlyViral	2
K00201:573:HTMWWBBXY:4:1101:27265:29184	A	23	SINV-GFP	+	-	1	onlyViral	0
K00201:573:HTMWWBBXY:4:1101:28787:29184	T	21	SINV-GFP	-	-	1	onlyViral	0
K00201:573:HTMWWBBXY:4:1101:4219:29237	A	21	SINV-GFP	+	-	1	onlyViral	0
K00201:573:HTMWWBBXY:4:1101:8745:29237	T	21	SINV-GFP	+	-	1	onlyViral	0
K00201:573:HTMWWBBXY:4:1101:20963:29237	T	21	SINV-GFP	+	-	1	onlyViral	0
K00201:573:HTMWWBBXY:4:1101:29873:29237	A	22	SINV-GFP	+	-	1	onlyViral	0
K00201:573:HTMWWBBXY:4:1101:14600:29255	T	21	SINV-GFP	+	-	1	onlyViral	0
K00201:573:HTMWWBBXY:4:1101:5548:29290	A	23	SINV-GFP	+	-	1	onlyViral	0
K00201:573:HTMWWBBXY:4:1101:10581:29290	A	22	SINV-GFP	+	-	1	onlyViral	0
K00201:573:HTMWWBBXY:4:1101:25641:29290	G	22	SINV-GFP	-	-	1	onlyViral	0
K00201:573:HTMWWBBXY:4:1101:3488:29307	T	26	SINV-GFP	+	-	1	onlyViral	0
K00201:573:HTMWWBBXY:4:1101:12692:29325	A	29	SINV-GFP	+	2:C>A,28:A>T	1	onlyViral	2
K00201:573:HTMWWBBXY:4:1101:23977:29325	T	22	SINV-GFP	+	-	1	onlyViral	0
K00201:573:HTMWWBBXY:4:1101:24962:29343	A	25	SINV-GFP	+	-	1	onlyViral	0
K00201:573:HTMWWBBXY:4:1101:3417:29360	A	23	SINV-GFP	+	22:A>T	1	onlyViral	1
K00201:573:HTMWWBBXY:4:1101:30614:29430	T	23	SINV-GFP	+	-	1	onlyViral	0
K00201:573:HTMWWBBXY:4:1101:1519:29448	T	21	SINV-GFP	+	-	1	onlyViral	0
K00201:573:HTMWWBBXY:4:1101:23937:29501	T	22	SINV-GFP	-	-	1	onlyViral	0
K00201:573:HTMWWBBXY:4:1101:9790:29536	C	23	SINV-GFP	+	-	1	onlyViral	0
K00201:573:HTMWWBBXY:4:1101:4624:29554	A	22	SINV-GFP	+	-	1	onlyViral	0
K00201:573:HTMWWBBXY:4:1101:8613:29571	A	27	SINV-GFP	+	-	1	onlyViral	0
K00201:573:HTMWWBBXY:4:1101:1803:29589	T	24	SINV-GFP	+	-	1	onlyViral	0
K00201:573:HTMWWBBXY:4:1101:26078:29589	T	21	SINV-GFP	-	-	1	onlyViral	0
K00201:573:HTMWWBBXY:4:1101:27600:29589	T	21	SINV-GFP	+	-	1	onlyViral	0
K00201:573:HTMWWBBXY:4:1101:2879:29624	A	23	SINV-GFP	+	22:T>A	1	onlyViral	1
K00201:573:HTMWWBBXY:4:1101:14012:29641	A	26	SINV-GFP	+	-	1	onlyViral	0
K00201:573:HTMWWBBXY:4:1101:22800:29641	T	22	SINV-GFP	+	-	1	onlyViral	0
K00201:573:HTMWWBBXY:4:1101:3214:29677	C	22	SINV-GFP	+	-	1	onlyViral	0
K00201:573:HTMWWBBXY:4:1101:9668:29677	A	24	SINV-GFP	+	-	1	onlyViral	0
K00201:573:HTMWWBBXY:4:1101:15026:29677	T	26	SINV-GFP	+	-	1	onlyViral	0
K00201:573:HTMWWBBXY:4:1101:8237:29694	T	21	SINV-GFP	+	20:A>T	1	onlyViral	1
K00201:573:HTMWWBBXY:4:1101:27458:29694	C	18	SINV-GFP	+	-	1	onlyViral	0
K00201:573:HTMWWBBXY:4:1101:14945:29712	T	24	SINV-GFP	+	-	1	onlyViral	0
K00201:573:HTMWWBBXY:4:1101:7912:29729	A	25	SINV-GFP	+	-	1	onlyViral	0
K00201:573:HTMWWBBXY:4:1101:10531:29765	A	25	SINV-GFP	+	-	1	onlyViral	0
K00201:573:HTMWWBBXY:4:1101:11444:29765	A	23	SINV-GFP	+	-	1	onlyViral	0
K00201:573:HTMWWBBXY:4:1101:25692:29800	C	19	SINV-GFP	+	-	1	onlyViral	0
K00201:573:HTMWWBBXY:4:1101:19806:29835	T	21	SINV-GFP	+	20:A>T	1	onlyViral	1
K00201:573:HTMWWBBXY:4:1101:29305:29835	A	24	SINV-GFP	+	-	1	onlyViral	0
K00201:573:HTMWWBBXY:4:1101:1631:29852	T	22	SINV-GFP	-	16:T>C	1	onlyViral	1
K00201:573:HTMWWBBXY:4:1101:25997:29870	A	22	SINV-GFP	+	-	1	onlyViral	0
K00201:573:HTMWWBBXY:4:1101:24393:29905	A	22	SINV-GFP	+	-	1	onlyViral	0
K00201:573:HTMWWBBXY:4:1101:5162:29923	A	28	SINV-GFP	+	-	1	onlyViral	0
K00201:573:HTMWWBBXY:4:1101:19004:29923	C	28	SINV-GFP	+	-	1	onlyViral	0
K00201:573:HTMWWBBXY:4:1101:22516:29923	T	22	SINV-GFP;SINV-GFP	+;+	-;-	2	onlyViral	0
K00201:573:HTMWWBBXY:4:1101:6959:29940	T	21	SINV-GFP	+	-	1	onlyViral	0
K00201:573:HTMWWBBXY:4:1101:3295:29958	A	30	SINV-GFP	+	29:A>T	1	onlyViral	1
K00201:573:HTMWWBBXY:4:1101:1387:29993	A	22	SINV-GFP	+	-	1	onlyViral	0
K00201:573:HTMWWBBXY:4:1101:25499:29993	T	25	SINV-GFP	+	0:C>T	1	onlyViral	1
K00201:573:HTMWWBBXY:4:1101:24799:30011	C	29	SINV-GFP	+	-	1	onlyViral	0
K00201:573:HTMWWBBXY:4:1101:6542:30028	G	22	SINV-GFP	+	-	1	onlyViral	0
K00201:573:HTMWWBBXY:4:1101:28767:30028	A	22	SINV-GFP	+	-	1	onlyViral	0
K00201:573:HTMWWBBXY:4:1101:6999:30046	A	22	SINV-GFP	+	-	1	onlyViral	0
K00201:573:HTMWWBBXY:4:1101:9962:30046	T	22	SINV-GFP;SINV-GFP	-;-	1:T>C,21:A>G;1:T>C,21:A>G	2	onlyViral	2
K00201:573:HTMWWBBXY:4:1101:25905:30063	T	26	SINV-GFP	+	-	1	onlyViral	0
K00201:573:HTMWWBBXY:4:1101:6745:30099	A	23	SINV-GFP	+	-	1	onlyViral	0
K00201:573:HTMWWBBXY:4:1101:26534:30099	T	21	SINV-GFP	+	-	1	onlyViral	0
K00201:573:HTMWWBBXY:4:1101:31669:30099	T	22	SINV-GFP	+	12:A>G	1	onlyViral	1
K00201:573:HTMWWBBXY:4:1101:6309:30116	A	24	SINV-GFP	+	-	1	onlyViral	0
K00201:573:HTMWWBBXY:4:1101:15321:30116	T	22	SINV-GFP	+	-	1	onlyViral	0
K00201:573:HTMWWBBXY:4:1101:25936:30116	T	21	SINV-GFP	+	-	1	onlyViral	0
K00201:573:HTMWWBBXY:4:1101:26139:30116	T	22	SINV-GFP	+	10:A>G	1	onlyViral	1
K00201:573:HTMWWBBXY:4:1101:12449:30134	T	24	SINV-GFP	+	-	1	onlyViral	0
K00201:573:HTMWWBBXY:4:1101:1854:30169	G	24	SINV-GFP	+	-	1	onlyViral	0
K00201:573:HTMWWBBXY:4:1101:17432:30187	T	21	SINV-GFP	+	-	1	onlyViral	0
K00201:573:HTMWWBBXY:4:1101:31801:30187	A	22	SINV-GFP	+	-	1	onlyViral	0
K00201:573:HTMWWBBXY:4:1101:21836:30222	T	22	SINV-GFP	+	21:A>T	1	onlyViral	1
K00201:573:HTMWWBBXY:4:1101:22567:30222	G	22	SINV-GFP	+	-	1	onlyViral	0
K00201:573:HTMWWBBXY:4:1101:30634:30239	A	25	SINV-GFP	+	-	1	onlyViral	0
K00201:573:HTMWWBBXY:4:1101:19573:30274	A	21	SINV-GFP	+	-	1	onlyViral	0
K00201:573:HTMWWBBXY:4:1101:24383:30274	T	22	SINV-GFP	+	-	1	onlyViral	0
K00201:573:HTMWWBBXY:4:1101:18730:30292	T	24	SINV-GFP	+	-	1	onlyViral	0
K00201:573:HTMWWBBXY:4:1101:21856:30292	A	22	SINV-GFP	+	-	1	onlyViral	0
K00201:573:HTMWWBBXY:4:1101:3711:30327	T	25	SINV-GFP	+	-	1	onlyViral	0
K00201:573:HTMWWBBXY:4:1101:5030:30327	T	22	SINV-GFP	+	-	1	onlyViral	0
K00201:573:HTMWWBBXY:4:1101:31335:30327	T	23	SINV-GFP	+	-	1	onlyViral	0
K00201:573:HTMWWBBXY:4:1101:26129:30345	T	20	SINV-GFP	+	-	1	onlyViral	0
K00201:573:HTMWWBBXY:4:1101:10186:30362	T	23	SINV-GFP	+	-	1	onlyViral	0
K00201:573:HTMWWBBXY:4:1101:29559:30380	C	23	SINV-GFP	+	-	1	onlyViral	0
K00201:573:HTMWWBBXY:4:1101:11830:30398	T	20	SINV-GFP	+	-	1	onlyViral	0
K00201:573:HTMWWBBXY:4:1101:12428:30415	T	21	SINV-GFP	+	20:A>T	1	onlyViral	1
K00201:573:HTMWWBBXY:4:1101:30513:30415	T	21	SINV-GFP	+	20:A>T	1	onlyViral	1
K00201:573:HTMWWBBXY:4:1101:5355:30433	T	21	SINV-GFP	+	-	1	onlyViral	0
K00201:573:HTMWWBBXY:4:1101:12175:30468	A	22	SINV-GFP	+	-	1	onlyViral	0
K00201:573:HTMWWBBXY:4:1101:14326:30468	A	21	SINV-GFP	+	-	1	onlyViral	0
K00201:573:HTMWWBBXY:4:1101:18233:30485	T	20	SINV-GFP	+	-	1	onlyViral	0
K00201:573:HTMWWBBXY:4:1101:25581:30521	A	22	SINV-GFP	+	-	1	onlyViral	0
K00201:573:HTMWWBBXY:4:1101:31791:30521	A	29	SINV-GFP	+	-	1	onlyViral	0
K00201:573:HTMWWBBXY:4:1101:1641:30538	C	22	SINV-GFP	+	-	1	onlyViral	0
K00201:573:HTMWWBBXY:4:1101:27945:30538	A	25	SINV-GFP	+	-	1	onlyViral	0
K00201:573:HTMWWBBXY:4:1101:29112:30556	A	21	SINV-GFP	+	-	1	onlyViral	0
K00201:573:HTMWWBBXY:4:1101:13443:30626	T	27	SINV-GFP	+	-	1	onlyViral	0
K00201:573:HTMWWBBXY:4:1101:20101:30661	G	23	SINV-GFP	-	22:A>G	1	onlyViral	1
K00201:573:HTMWWBBXY:4:1101:25449:30679	T	22	SINV-GFP;SINV-GFP	+;+	-;-	2	onlyViral	0
K00201:573:HTMWWBBXY:4:1101:19400:30714	C	25	SINV-GFP	+	-	1	onlyViral	0
K00201:573:HTMWWBBXY:4:1101:2341:30732	T	21	SINV-GFP	+	20:A>T	1	onlyViral	1
K00201:573:HTMWWBBXY:4:1101:28838:30749	A	22	SINV-GFP	+	-	1	onlyViral	0
K00201:573:HTMWWBBXY:4:1101:29995:30749	A	22	SINV-GFP	+	-	1	onlyViral	0
K00201:573:HTMWWBBXY:4:1101:4553:30767	A	24	SINV-GFP	+	-	1	onlyViral	0
K00201:573:HTMWWBBXY:4:1101:28503:30767	A	22	SINV-GFP	+	21:A>T	1	onlyViral	1
K00201:573:HTMWWBBXY:4:1101:11941:30802	T	20	SINV-GFP	+	-	1	onlyViral	0
K00201:573:HTMWWBBXY:4:1101:18416:30802	A	22	SINV-GFP	+	21:T>C	1	onlyViral	1
K00201:573:HTMWWBBXY:4:1101:19644:30820	A	22	SINV-GFP	+	-	1	onlyViral	0
K00201:573:HTMWWBBXY:4:1101:19238:30855	A	23	SINV-GFP	+	-	1	onlyViral	0
K00201:573:HTMWWBBXY:4:1101:22739:30872	T	21	SINV-GFP	+	-	1	onlyViral	0
K00201:573:HTMWWBBXY:4:1101:9151:30890	T	23	SINV-GFP	-	21:T>A	1	onlyViral	1
K00201:573:HTMWWBBXY:4:1101:8450:30907	A	23	SINV-GFP	+	-	1	onlyViral	0
K00201:573:HTMWWBBXY:4:1101:17949:30907	T	21	SINV-GFP	+	20:A>T	1	onlyViral	1
K00201:573:HTMWWBBXY:4:1101:5680:30925	A	22	SINV-GFP	+	-	1	onlyViral	0
K00201:573:HTMWWBBXY:4:1101:9008:30960	T	22	SINV-GFP	+	-	1	onlyViral	0
K00201:573:HTMWWBBXY:4:1101:10307:30960	G	26	SINV-GFP	+	-	1	onlyViral	0
K00201:573:HTMWWBBXY:4:1101:12124:30978	A	21	SINV-GFP	+	-	1	onlyViral	0
K00201:573:HTMWWBBXY:4:1101:26169:30978	T	21	SINV-GFP	+	-	1	onlyViral	0
K00201:573:HTMWWBBXY:4:1101:1824:30995	C	24	SINV-GFP	+	-	1	onlyViral	0
K00201:573:HTMWWBBXY:4:1101:13900:30995	A	23	SINV-GFP	+	-	1	onlyViral	0
K00201:573:HTMWWBBXY:4:1101:18365:30995	C	21	SINV-GFP	+	-	1	onlyViral	0
K00201:573:HTMWWBBXY:4:1101:25956:31031	T	24	SINV-GFP	+	-	1	onlyViral	0
K00201:573:HTMWWBBXY:4:1101:11799:31048	A	23	SINV-GFP	+	-	1	onlyViral	0
K00201:573:HTMWWBBXY:4:1101:29965:31083	G	22	SINV-GFP	+	-	1	onlyViral	0
[truncated: 361,408 more rows]
