# Supplementary material for: The helicase domain of human Dicer prevents RNAi-independent activation of antiviral and inflammatory pathways
Source: EMBO J. 2024 Jan 29;43(5):7. doi: 10.1038/s44318-024-00035-2 (PMC10907635; doi:10.1038/s44318-024-00035-2)
Supplement: Supplementary file 10 — Source Data of EV and Appendix figures [file 44318_2024_35_MOESM10_ESM.zip › EMBOJ-2023-115792R2_SourceData_EV+Appendix/Appendix figure S3/Appendix_FigS3A/FigureS3A-DistribOfOnlyViralReadsPerLengthAndStrand-IPAGO-N1-SINV-Rep3.txt]

Sample	TotReads	Strand	ReadLength	ReadNb	ReadPc
IPAGO-N1-SINV-Rep3	90449	+	18	589	0.651
IPAGO-N1-SINV-Rep3	90449	+	19	1236	1.367
IPAGO-N1-SINV-Rep3	90449	+	20	7938	8.776
IPAGO-N1-SINV-Rep3	90449	+	21	15798	17.466
IPAGO-N1-SINV-Rep3	90449	+	22	21386	23.644
IPAGO-N1-SINV-Rep3	90449	+	23	9704	10.729
IPAGO-N1-SINV-Rep3	90449	+	24	6536	7.226
IPAGO-N1-SINV-Rep3	90449	+	25	4983	5.509
IPAGO-N1-SINV-Rep3	90449	+	26	3875	4.284
IPAGO-N1-SINV-Rep3	90449	+	27	2794	3.089
IPAGO-N1-SINV-Rep3	90449	+	28	2598	2.872
IPAGO-N1-SINV-Rep3	90449	+	29	2164	2.393
IPAGO-N1-SINV-Rep3	90449	+	30	1007	1.113
IPAGO-N1-SINV-Rep3	90449	+	31	939	1.038
IPAGO-N1-SINV-Rep3	90449	+	32	981	1.085
IPAGO-N1-SINV-Rep3	90449	-	18	-2	-0.002
IPAGO-N1-SINV-Rep3	90449	-	19	-16	-0.018
IPAGO-N1-SINV-Rep3	90449	-	20	-522	-0.577
IPAGO-N1-SINV-Rep3	90449	-	21	-1775	-1.962
IPAGO-N1-SINV-Rep3	90449	-	22	-4153	-4.592
IPAGO-N1-SINV-Rep3	90449	-	23	-1274	-1.409
IPAGO-N1-SINV-Rep3	90449	-	24	-78	-0.086
IPAGO-N1-SINV-Rep3	90449	-	26	-101	-0.112
