# Supplementary material for: The helicase domain of human Dicer prevents RNAi-independent activation of antiviral and inflammatory pathways
Source: EMBO J. 2024 Jan 29;43(5):7. doi: 10.1038/s44318-024-00035-2 (PMC10907635; doi:10.1038/s44318-024-00035-2)
Supplement: Supplementary file 10 — Source Data of EV and Appendix figures [file 44318_2024_35_MOESM10_ESM.zip › EMBOJ-2023-115792R2_SourceData_EV+Appendix/Appendix figure S3/Appendix_FigS3A/FigureS3A-DistribOfOnlyViralReadsPerLengthAndStrand-IPAGO-N1-SINV-Rep2.txt]

Sample	TotReads	Strand	ReadLength	ReadNb	ReadPc
IPAGO-N1-SINV-Rep2	189581	+	18	1139	0.601
IPAGO-N1-SINV-Rep2	189581	+	19	2680	1.414
IPAGO-N1-SINV-Rep2	189581	+	20	17432	9.195
IPAGO-N1-SINV-Rep2	189581	+	21	35932	18.953
IPAGO-N1-SINV-Rep2	189581	+	22	42559	22.449
IPAGO-N1-SINV-Rep2	189581	+	23	18966	10.004
IPAGO-N1-SINV-Rep2	189581	+	24	12061	6.362
IPAGO-N1-SINV-Rep2	189581	+	25	10663	5.625
IPAGO-N1-SINV-Rep2	189581	+	26	9557	5.041
IPAGO-N1-SINV-Rep2	189581	+	27	5093	2.686
IPAGO-N1-SINV-Rep2	189581	+	28	6069	3.201
IPAGO-N1-SINV-Rep2	189581	+	29	4616	2.435
IPAGO-N1-SINV-Rep2	189581	+	30	2308	1.217
IPAGO-N1-SINV-Rep2	189581	+	31	3724	1.964
IPAGO-N1-SINV-Rep2	189581	+	32	2318	1.223
IPAGO-N1-SINV-Rep2	189581	-	18	-32	-0.017
IPAGO-N1-SINV-Rep2	189581	-	19	-134	-0.071
IPAGO-N1-SINV-Rep2	189581	-	20	-543	-0.286
IPAGO-N1-SINV-Rep2	189581	-	21	-3778	-1.993
IPAGO-N1-SINV-Rep2	189581	-	22	-7342	-3.873
IPAGO-N1-SINV-Rep2	189581	-	23	-2347	-1.238
IPAGO-N1-SINV-Rep2	189581	-	24	-190	-0.1
IPAGO-N1-SINV-Rep2	189581	-	25	-95	-0.05
IPAGO-N1-SINV-Rep2	189581	-	26	-1	-0.001
IPAGO-N1-SINV-Rep2	189581	-	29	-1	-0.001
IPAGO-N1-SINV-Rep2	189581	-	30	-1	-0.001
