# Supplementary material for: The helicase domain of human Dicer prevents RNAi-independent activation of antiviral and inflammatory pathways
Source: EMBO J. 2024 Jan 29;43(5):7. doi: 10.1038/s44318-024-00035-2 (PMC10907635; doi:10.1038/s44318-024-00035-2)
Supplement: Supplementary file 10 — Source Data of EV and Appendix figures [file 44318_2024_35_MOESM10_ESM.zip › EMBOJ-2023-115792R2_SourceData_EV+Appendix/Appendix figure S3/Appendix_FigS3A/IPAGO-WT-SINV-Rep3-2mmMax-onlyViral-stats.txt]

ReadName	ReadFirstBase	ReadLength	Ref	Strand	Mismatch	AlignmentNb	AlignmentType	MismatchNb
K00201:573:HTMWWBBXY:4:1101:27194:1244	T	22	SINV-GFP	-	1:G>N	1	onlyViral	1
K00201:573:HTMWWBBXY:4:1101:4807:1279	A	22	SINV-GFP	+	1:A>N	1	onlyViral	1
K00201:573:HTMWWBBXY:4:1101:11728:1314	A	22	SINV-GFP	+	1:T>N	1	onlyViral	1
K00201:573:HTMWWBBXY:4:1101:29711:1314	T	20	SINV-GFP	+	-	1	onlyViral	0
K00201:573:HTMWWBBXY:4:1101:30969:1314	T	21	SINV-GFP	+	-	1	onlyViral	0
K00201:573:HTMWWBBXY:4:1101:7436:1332	T	22	SINV-GFP	-	-	1	onlyViral	0
K00201:573:HTMWWBBXY:4:1101:3610:1349	T	18	SINV-GFP	+	-	1	onlyViral	0
K00201:573:HTMWWBBXY:4:1101:28899:1384	A	22	SINV-GFP	+	-	1	onlyViral	0
K00201:573:HTMWWBBXY:4:1101:9029:1420	T	22	SINV-GFP	+	-	1	onlyViral	0
K00201:573:HTMWWBBXY:4:1101:8258:1455	A	23	SINV-GFP	+	-	1	onlyViral	0
K00201:573:HTMWWBBXY:4:1101:23125:1472	G	26	SINV-GFP	+	-	1	onlyViral	0
K00201:573:HTMWWBBXY:4:1101:27123:1472	A	21	SINV-GFP	-	-	1	onlyViral	0
K00201:573:HTMWWBBXY:4:1101:29904:1472	T	20	SINV-GFP	+	-	1	onlyViral	0
K00201:573:HTMWWBBXY:4:1101:20730:1508	T	26	SINV-GFP	+	-	1	onlyViral	0
K00201:573:HTMWWBBXY:4:1101:2128:1525	C	27	SINV-GFP	+	-	1	onlyViral	0
K00201:573:HTMWWBBXY:4:1101:25022:1525	T	21	SINV-GFP	+	-	1	onlyViral	0
K00201:573:HTMWWBBXY:4:1101:23348:1578	T	21	SINV-GFP	+	-	1	onlyViral	0
K00201:573:HTMWWBBXY:4:1101:7598:1613	T	23	SINV-GFP	-	22:T>G	1	onlyViral	1
K00201:573:HTMWWBBXY:4:1101:10571:1631	T	20	SINV-GFP	+	-	1	onlyViral	0
K00201:573:HTMWWBBXY:4:1101:29883:1648	T	23	SINV-GFP	+	22:C>A	1	onlyViral	1
K00201:573:HTMWWBBXY:4:1101:6421:1719	A	26	SINV-GFP	+	-	1	onlyViral	0
K00201:573:HTMWWBBXY:4:1101:10074:1719	T	30	SINV-GFP;SINV-GFP	+;+	-;-	2	onlyViral	0
K00201:573:HTMWWBBXY:4:1101:17107:1771	A	24	SINV-GFP	+	-	1	onlyViral	0
K00201:573:HTMWWBBXY:4:1101:5964:1806	A	22	SINV-GFP	+	-	1	onlyViral	0
K00201:573:HTMWWBBXY:4:1101:20557:1806	C	25	SINV-GFP	+	-	1	onlyViral	0
K00201:573:HTMWWBBXY:4:1101:28178:1824	C	28	SINV-GFP	+	-	1	onlyViral	0
K00201:573:HTMWWBBXY:4:1101:19806:1877	C	22	SINV-GFP	-	-	1	onlyViral	0
K00201:573:HTMWWBBXY:4:1101:17553:1912	T	27	SINV-GFP	+	-	1	onlyViral	0
K00201:573:HTMWWBBXY:4:1101:25104:1912	T	21	SINV-GFP	+	20:A>T	1	onlyViral	1
K00201:573:HTMWWBBXY:4:1101:5589:1930	T	28	SINV-GFP	+	-	1	onlyViral	0
K00201:573:HTMWWBBXY:4:1101:12398:1947	C	25	SINV-GFP	+	-	1	onlyViral	0
K00201:573:HTMWWBBXY:4:1101:26443:1947	T	22	SINV-GFP	-	-	1	onlyViral	0
K00201:573:HTMWWBBXY:4:1101:2361:1965	A	21	SINV-GFP	+	-	1	onlyViral	0
K00201:573:HTMWWBBXY:4:1101:15026:1965	A	24	SINV-GFP	+	-	1	onlyViral	0
K00201:573:HTMWWBBXY:4:1101:28808:1965	A	22	SINV-GFP	+	-	1	onlyViral	0
K00201:573:HTMWWBBXY:4:1101:9354:1982	T	20	SINV-GFP	+	-	1	onlyViral	0
K00201:573:HTMWWBBXY:4:1101:21166:1982	T	21	SINV-GFP	+	-	1	onlyViral	0
K00201:573:HTMWWBBXY:4:1101:30878:2000	G	23	SINV-GFP	+	-	1	onlyViral	0
K00201:573:HTMWWBBXY:4:1101:10947:2035	A	23	SINV-GFP	+	-	1	onlyViral	0
K00201:573:HTMWWBBXY:4:1101:991:2053	N	23	SINV-GFP	+	0:C>N	1	onlyViral	1
K00201:573:HTMWWBBXY:4:1101:23389:2070	C	21	SINV-GFP	+	-	1	onlyViral	0
K00201:573:HTMWWBBXY:4:1101:26088:2070	C	22	SINV-GFP	-	-	1	onlyViral	0
K00201:573:HTMWWBBXY:4:1101:2838:2088	A	22	SINV-GFP	+	-	1	onlyViral	0
K00201:573:HTMWWBBXY:4:1101:11221:2088	A	23	SINV-GFP	+	-	1	onlyViral	0
K00201:573:HTMWWBBXY:4:1101:12845:2088	A	22	SINV-GFP	+	-	1	onlyViral	0
K00201:573:HTMWWBBXY:4:1101:19329:2176	T	24	SINV-GFP	+	-	1	onlyViral	0
K00201:573:HTMWWBBXY:4:1101:6553:2228	A	22	SINV-GFP	+	-	1	onlyViral	0
K00201:573:HTMWWBBXY:4:1101:26068:2281	T	21	SINV-GFP	+	20:A>T	1	onlyViral	1
K00201:573:HTMWWBBXY:4:1101:23987:2299	A	22	SINV-GFP	+	-	1	onlyViral	0
K00201:573:HTMWWBBXY:4:1101:28412:2299	C	21	SINV-GFP	+	20:C>T	1	onlyViral	1
K00201:573:HTMWWBBXY:4:1101:16193:2334	T	21	SINV-GFP	+	20:A>T	1	onlyViral	1
K00201:573:HTMWWBBXY:4:1101:14742:2352	A	22	SINV-GFP	+	-	1	onlyViral	0
K00201:573:HTMWWBBXY:4:1101:25682:2352	A	25	SINV-GFP	+	-	1	onlyViral	0
K00201:573:HTMWWBBXY:4:1101:29518:2352	C	23	SINV-GFP	+	-	1	onlyViral	0
K00201:573:HTMWWBBXY:4:1101:9252:2369	A	27	SINV-GFP;SINV-GFP	+;+	-;-	2	onlyViral	0
K00201:573:HTMWWBBXY:4:1101:3011:2387	A	22	SINV-GFP	+	-	1	onlyViral	0
K00201:573:HTMWWBBXY:4:1101:8379:2404	C	22	SINV-GFP	+	-	1	onlyViral	0
K00201:573:HTMWWBBXY:4:1101:11403:2404	A	23	SINV-GFP	+	-	1	onlyViral	0
K00201:573:HTMWWBBXY:4:1101:7791:2439	T	22	SINV-GFP	+	-	1	onlyViral	0
K00201:573:HTMWWBBXY:4:1101:29853:2439	A	22	SINV-GFP	+	-	1	onlyViral	0
K00201:573:HTMWWBBXY:4:1101:30533:2457	G	19	SINV-GFP	+	-	1	onlyViral	0
K00201:573:HTMWWBBXY:4:1101:7283:2475	T	21	SINV-GFP	+	-	1	onlyViral	0
K00201:573:HTMWWBBXY:4:1101:11160:2475	G	22	SINV-GFP	-	21:C>A	1	onlyViral	1
K00201:573:HTMWWBBXY:4:1101:31030:2475	T	20	SINV-GFP	+	-	1	onlyViral	0
K00201:573:HTMWWBBXY:4:1101:12124:2492	T	21	SINV-GFP;SINV-GFP	+;+	-;-	2	onlyViral	0
K00201:573:HTMWWBBXY:4:1101:15980:2492	T	21	SINV-GFP	+	-	1	onlyViral	0
K00201:573:HTMWWBBXY:4:1101:4300:2510	T	20	SINV-GFP	+	-	1	onlyViral	0
K00201:573:HTMWWBBXY:4:1101:10247:2510	T	23	SINV-GFP	+	-	1	onlyViral	0
K00201:573:HTMWWBBXY:4:1101:21450:2510	T	25	SINV-GFP	+	-	1	onlyViral	0
K00201:573:HTMWWBBXY:4:1101:22485:2510	T	20	SINV-GFP	+	-	1	onlyViral	0
K00201:573:HTMWWBBXY:4:1101:31497:2510	G	22	SINV-GFP	-	-	1	onlyViral	0
K00201:573:HTMWWBBXY:4:1101:15260:2545	C	22	SINV-GFP	+	-	1	onlyViral	0
K00201:573:HTMWWBBXY:4:1101:31517:2545	T	21	SINV-GFP	+	-	1	onlyViral	0
K00201:573:HTMWWBBXY:4:1101:30421:2615	A	24	SINV-GFP	+	-	1	onlyViral	0
K00201:573:HTMWWBBXY:4:1101:13443:2633	T	22	SINV-GFP	+	-	1	onlyViral	0
K00201:573:HTMWWBBXY:4:1101:13464:2633	C	23	SINV-GFP	+	-	1	onlyViral	0
K00201:573:HTMWWBBXY:4:1101:25246:2686	T	22	SINV-GFP	+	21:A>T	1	onlyViral	1
K00201:573:HTMWWBBXY:4:1101:8907:2721	T	23	SINV-GFP	+	-	1	onlyViral	0
K00201:573:HTMWWBBXY:4:1101:18649:2721	C	20	SINV-GFP	+	-	1	onlyViral	0
K00201:573:HTMWWBBXY:4:1101:7141:2756	T	23	SINV-GFP	+	-	1	onlyViral	0
K00201:573:HTMWWBBXY:4:1101:5578:2791	T	29	SINV-GFP	+	-	1	onlyViral	0
K00201:573:HTMWWBBXY:4:1101:14407:2791	T	29	SINV-GFP	+	-	1	onlyViral	0
K00201:573:HTMWWBBXY:4:1101:23013:2791	T	21	SINV-GFP	+	-	1	onlyViral	0
K00201:573:HTMWWBBXY:4:1101:18051:2809	T	26	SINV-GFP;SINV-GFP	+;+	-;-	2	onlyViral	0
K00201:573:HTMWWBBXY:4:1101:12347:2844	T	21	SINV-GFP	-	-	1	onlyViral	0
K00201:573:HTMWWBBXY:4:1101:18893:2861	T	21	SINV-GFP	+	20:A>T	1	onlyViral	1
K00201:573:HTMWWBBXY:4:1101:25286:2861	T	22	SINV-GFP	-	21:C>A	1	onlyViral	1
K00201:573:HTMWWBBXY:4:1101:30381:2861	C	23	SINV-GFP	+	-	1	onlyViral	0
K00201:573:HTMWWBBXY:4:1101:19715:2879	A	22	SINV-GFP	+	14:A>G,21:A>G	1	onlyViral	2
K00201:573:HTMWWBBXY:4:1101:6715:2932	A	21	SINV-GFP	+	-	1	onlyViral	0
K00201:573:HTMWWBBXY:4:1101:21349:2932	T	20	SINV-GFP	+	-	1	onlyViral	0
K00201:573:HTMWWBBXY:4:1101:20446:2949	A	21	SINV-GFP	+	-	1	onlyViral	0
K00201:573:HTMWWBBXY:4:1101:29315:2949	C	22	SINV-GFP	+	-	1	onlyViral	0
K00201:573:HTMWWBBXY:4:1101:17229:2967	A	23	SINV-GFP	+	-	1	onlyViral	0
K00201:573:HTMWWBBXY:4:1101:26636:2985	A	24	SINV-GFP	+	-	1	onlyViral	0
K00201:573:HTMWWBBXY:4:1101:9394:3002	T	22	SINV-GFP	+	-	1	onlyViral	0
K00201:573:HTMWWBBXY:4:1101:12073:3002	T	21	SINV-GFP;SINV-GFP	+;+	-;-	2	onlyViral	0
K00201:573:HTMWWBBXY:4:1101:17046:3002	T	24	SINV-GFP	-	22:T>G,23:A>G	1	onlyViral	2
K00201:573:HTMWWBBXY:4:1101:11069:3020	G	23	SINV-GFP	+	-	1	onlyViral	0
K00201:573:HTMWWBBXY:4:1101:6197:3090	C	22	SINV-GFP	+	-	1	onlyViral	0
K00201:573:HTMWWBBXY:4:1101:24748:3090	T	21	SINV-GFP	+	20:A>T	1	onlyViral	1
K00201:573:HTMWWBBXY:4:1101:12104:3125	A	22	SINV-GFP	+	-	1	onlyViral	0
K00201:573:HTMWWBBXY:4:1101:6979:3143	A	18	SINV-GFP	+	-	1	onlyViral	0
K00201:573:HTMWWBBXY:4:1101:18903:3160	T	21	SINV-GFP	+	20:A>T	1	onlyViral	1
K00201:573:HTMWWBBXY:4:1101:7111:3196	A	25	SINV-GFP	+	-	1	onlyViral	0
K00201:573:HTMWWBBXY:4:1101:13727:3196	T	28	SINV-GFP	+	-	1	onlyViral	0
K00201:573:HTMWWBBXY:4:1101:2270:3213	T	21	SINV-GFP	+	-	1	onlyViral	0
K00201:573:HTMWWBBXY:4:1101:4442:3213	T	24	SINV-GFP	+	-	1	onlyViral	0
K00201:573:HTMWWBBXY:4:1101:7202:3213	A	23	SINV-GFP	+	-	1	onlyViral	0
K00201:573:HTMWWBBXY:4:1101:31517:3213	T	23	SINV-GFP	+	-	1	onlyViral	0
K00201:573:HTMWWBBXY:4:1101:10196:3231	A	22	SINV-GFP	+	-	1	onlyViral	0
K00201:573:HTMWWBBXY:4:1101:19228:3231	T	22	SINV-GFP	+	-	1	onlyViral	0
K00201:573:HTMWWBBXY:4:1101:6208:3319	T	20	SINV-GFP	+	-	1	onlyViral	0
K00201:573:HTMWWBBXY:4:1101:14864:3336	A	25	SINV-GFP	+	24:T>C	1	onlyViral	1
K00201:573:HTMWWBBXY:4:1101:2920:3354	T	21	SINV-GFP	+	-	1	onlyViral	0
K00201:573:HTMWWBBXY:4:1101:14468:3389	T	23	SINV-GFP	+	-	1	onlyViral	0
K00201:573:HTMWWBBXY:4:1101:1458:3424	A	23	SINV-GFP	+	-	1	onlyViral	0
K00201:573:HTMWWBBXY:4:1101:25784:3442	T	22	SINV-GFP	+	-	1	onlyViral	0
K00201:573:HTMWWBBXY:4:1101:14387:3494	C	22	SINV-GFP	+	-	1	onlyViral	0
K00201:573:HTMWWBBXY:4:1101:10247:3530	T	29	SINV-GFP	+	-	1	onlyViral	0
K00201:573:HTMWWBBXY:4:1101:30523:3530	T	21	SINV-GFP	+	-	1	onlyViral	0
K00201:573:HTMWWBBXY:4:1101:27874:3547	A	22	SINV-GFP	+	-	1	onlyViral	0
K00201:573:HTMWWBBXY:4:1101:23348:3582	A	21	SINV-GFP	+	-	1	onlyViral	0
K00201:573:HTMWWBBXY:4:1101:3427:3600	T	20	SINV-GFP	+	-	1	onlyViral	0
K00201:573:HTMWWBBXY:4:1101:26981:3618	C	22	SINV-GFP	-	-	1	onlyViral	0
K00201:573:HTMWWBBXY:4:1101:28036:3618	C	23	SINV-GFP	+	-	1	onlyViral	0
K00201:573:HTMWWBBXY:4:1101:8927:3635	A	20	SINV-GFP	+	-	1	onlyViral	0
K00201:573:HTMWWBBXY:4:1101:31436:3635	A	24	SINV-GFP	+	-	1	onlyViral	0
K00201:573:HTMWWBBXY:4:1101:27214:3670	A	25	SINV-GFP	+	24:A>G	1	onlyViral	1
K00201:573:HTMWWBBXY:4:1101:23429:3688	A	21	SINV-GFP	+	-	1	onlyViral	0
K00201:573:HTMWWBBXY:4:1101:18345:3705	T	21	SINV-GFP	+	-	1	onlyViral	0
K00201:573:HTMWWBBXY:4:1101:29731:3705	T	21	SINV-GFP	+	-	1	onlyViral	0
K00201:573:HTMWWBBXY:4:1101:1489:3723	A	20	SINV-GFP	+	-	1	onlyViral	0
K00201:573:HTMWWBBXY:4:1101:10419:3723	T	21	SINV-GFP	+	20:A>T	1	onlyViral	1
K00201:573:HTMWWBBXY:4:1101:24190:3741	T	21	SINV-GFP	+	-	1	onlyViral	0
K00201:573:HTMWWBBXY:4:1101:14336:3758	G	24	SINV-GFP	+	-	1	onlyViral	0
K00201:573:HTMWWBBXY:4:1101:7446:3776	A	22	SINV-GFP	+	21:A>G	1	onlyViral	1
K00201:573:HTMWWBBXY:4:1101:10439:3793	T	23	SINV-GFP	+	-	1	onlyViral	0
K00201:573:HTMWWBBXY:4:1101:10581:3793	T	20	SINV-GFP	+	-	1	onlyViral	0
K00201:573:HTMWWBBXY:4:1101:20669:3793	G	23	SINV-GFP	+	-	1	onlyViral	0
K00201:573:HTMWWBBXY:4:1101:18974:3811	T	21	SINV-GFP	+	-	1	onlyViral	0
K00201:573:HTMWWBBXY:4:1101:12368:3829	A	23	SINV-GFP	+	-	1	onlyViral	0
K00201:573:HTMWWBBXY:4:1101:27184:3934	A	22	SINV-GFP	+	-	1	onlyViral	0
K00201:573:HTMWWBBXY:4:1101:16843:3952	T	24	SINV-GFP;SINV-GFP	+;+	-;-	2	onlyViral	0
K00201:573:HTMWWBBXY:4:1101:27296:3952	A	22	SINV-GFP	+	-	1	onlyViral	0
K00201:573:HTMWWBBXY:4:1101:5457:3987	T	32	SINV-GFP	+	-	1	onlyViral	0
K00201:573:HTMWWBBXY:4:1101:9851:4004	T	21	SINV-GFP	+	20:A>T	1	onlyViral	1
K00201:573:HTMWWBBXY:4:1101:25926:4004	A	31	SINV-GFP	+	-	1	onlyViral	0
K00201:573:HTMWWBBXY:4:1101:12053:4022	A	22	SINV-GFP	+	-	1	onlyViral	0
K00201:573:HTMWWBBXY:4:1101:30776:4040	C	23	SINV-GFP	+	-	1	onlyViral	0
K00201:573:HTMWWBBXY:4:1101:2503:4075	T	26	SINV-GFP	+	-	1	onlyViral	0
K00201:573:HTMWWBBXY:4:1101:20811:4075	T	24	SINV-GFP	+	-	1	onlyViral	0
K00201:573:HTMWWBBXY:4:1101:28686:4180	A	22	SINV-GFP	+	-	1	onlyViral	0
K00201:573:HTMWWBBXY:4:1101:23074:4198	C	21	SINV-GFP	+	20:C>T	1	onlyViral	1
K00201:573:HTMWWBBXY:4:1101:10297:4251	A	21	SINV-GFP	+	-	1	onlyViral	0
K00201:573:HTMWWBBXY:4:1101:22769:4268	T	28	SINV-GFP	+	-	1	onlyViral	0
K00201:573:HTMWWBBXY:4:1101:31314:4268	A	32	SINV-GFP	+	-	1	onlyViral	0
K00201:573:HTMWWBBXY:4:1101:14154:4286	T	26	SINV-GFP	+	-	1	onlyViral	0
K00201:573:HTMWWBBXY:4:1101:10216:4321	A	22	SINV-GFP	+	14:A>G	1	onlyViral	1
K00201:573:HTMWWBBXY:4:1101:16346:4356	T	23	SINV-GFP	+	-	1	onlyViral	0
K00201:573:HTMWWBBXY:4:1101:21257:4356	A	22	SINV-GFP	+	-	1	onlyViral	0
K00201:573:HTMWWBBXY:4:1101:31771:4356	T	26	SINV-GFP	+	-	1	onlyViral	0
K00201:573:HTMWWBBXY:4:1101:12571:4391	T	21	SINV-GFP	+	-	1	onlyViral	0
K00201:573:HTMWWBBXY:4:1101:18274:4391	A	24	SINV-GFP	+	-	1	onlyViral	0
K00201:573:HTMWWBBXY:4:1101:19350:4391	T	20	SINV-GFP	+	19:A>C	1	onlyViral	1
K00201:573:HTMWWBBXY:4:1101:21125:4409	T	27	SINV-GFP;SINV-GFP	+;+	-;-	2	onlyViral	0
K00201:573:HTMWWBBXY:4:1101:4797:4462	T	32	SINV-GFP	+	-	1	onlyViral	0
K00201:573:HTMWWBBXY:4:1101:28605:4462	A	24	SINV-GFP	+	-	1	onlyViral	0
K00201:573:HTMWWBBXY:4:1101:11515:4497	G	23	SINV-GFP	+	-	1	onlyViral	0
K00201:573:HTMWWBBXY:4:1101:16244:4497	A	24	SINV-GFP	+	-	1	onlyViral	0
K00201:573:HTMWWBBXY:4:1101:4564:4514	A	24	SINV-GFP	+	-	1	onlyViral	0
K00201:573:HTMWWBBXY:4:1101:27194:4514	A	26	SINV-GFP	+	25:C>T	1	onlyViral	1
K00201:573:HTMWWBBXY:4:1101:28838:4514	T	21	SINV-GFP	+	-	1	onlyViral	0
K00201:573:HTMWWBBXY:4:1101:30868:4514	A	24	SINV-GFP	+	23:T>A	1	onlyViral	1
K00201:573:HTMWWBBXY:4:1101:5518:4585	A	28	SINV-GFP	+	27:G>T	1	onlyViral	1
K00201:573:HTMWWBBXY:4:1101:27884:4620	T	21	SINV-GFP	+	-	1	onlyViral	0
K00201:573:HTMWWBBXY:4:1101:6187:4655	A	27	SINV-GFP	+	-	1	onlyViral	0
K00201:573:HTMWWBBXY:4:1101:23957:4673	T	20	SINV-GFP	+	-	1	onlyViral	0
K00201:573:HTMWWBBXY:4:1101:6492:4690	A	23	SINV-GFP	+	-	1	onlyViral	0
K00201:573:HTMWWBBXY:4:1101:7486:4690	T	20	SINV-GFP	+	-	1	onlyViral	0
K00201:573:HTMWWBBXY:4:1101:24413:4690	T	21	SINV-GFP	+	20:A>T	1	onlyViral	1
K00201:573:HTMWWBBXY:4:1101:12347:4708	A	24	SINV-GFP	+	-	1	onlyViral	0
K00201:573:HTMWWBBXY:4:1101:14519:4708	A	23	SINV-GFP	+	-	1	onlyViral	0
K00201:573:HTMWWBBXY:4:1101:9313:4725	A	22	SINV-GFP	+	-	1	onlyViral	0
K00201:573:HTMWWBBXY:4:1101:12926:4725	T	23	SINV-GFP;SINV-GFP	-;-	-;-	2	onlyViral	0
K00201:573:HTMWWBBXY:4:1101:18061:4796	C	23	SINV-GFP	+	-	1	onlyViral	0
K00201:573:HTMWWBBXY:4:1101:25753:4796	C	30	SINV-GFP	+	-	1	onlyViral	0
K00201:573:HTMWWBBXY:4:1101:18497:4813	A	23	SINV-GFP	+	-	1	onlyViral	0
K00201:573:HTMWWBBXY:4:1101:15412:4848	C	22	SINV-GFP	+	21:A>T	1	onlyViral	1
K00201:573:HTMWWBBXY:4:1101:5294:4866	T	21	SINV-GFP	+	20:A>T	1	onlyViral	1
K00201:573:HTMWWBBXY:4:1101:7263:4866	T	21	SINV-GFP	+	-	1	onlyViral	0
K00201:573:HTMWWBBXY:4:1101:13301:4884	T	26	SINV-GFP	+	-	1	onlyViral	0
K00201:573:HTMWWBBXY:4:1101:28148:4901	T	22	SINV-GFP	-	-	1	onlyViral	0
K00201:573:HTMWWBBXY:4:1101:18030:4919	T	23	SINV-GFP	+	-	1	onlyViral	0
K00201:573:HTMWWBBXY:4:1101:17990:4954	T	22	SINV-GFP	-	1:T>C	1	onlyViral	1
K00201:573:HTMWWBBXY:4:1101:15158:4971	T	23	SINV-GFP	+	21:G>T	1	onlyViral	1
K00201:573:HTMWWBBXY:4:1101:24850:4989	A	22	SINV-GFP	+	-	1	onlyViral	0
K00201:573:HTMWWBBXY:4:1101:11789:5007	C	22	SINV-GFP	+	21:G>T	1	onlyViral	1
K00201:573:HTMWWBBXY:4:1101:30573:5024	T	20	SINV-GFP	+	-	1	onlyViral	0
K00201:573:HTMWWBBXY:4:1101:31000:5024	C	21	SINV-GFP	+	-	1	onlyViral	0
K00201:573:HTMWWBBXY:4:1101:28899:5042	A	25	SINV-GFP	+	-	1	onlyViral	0
K00201:573:HTMWWBBXY:4:1101:3620:5095	A	23	SINV-GFP	+	-	1	onlyViral	0
K00201:573:HTMWWBBXY:4:1101:8339:5112	A	21	SINV-GFP	+	10:A>G	1	onlyViral	1
K00201:573:HTMWWBBXY:4:1101:4970:5147	T	21	SINV-GFP	+	-	1	onlyViral	0
K00201:573:HTMWWBBXY:4:1101:14103:5147	T	26	SINV-GFP	+	-	1	onlyViral	0
K00201:573:HTMWWBBXY:4:1101:19908:5147	A	28	SINV-GFP	+	3:A>G	1	onlyViral	1
K00201:573:HTMWWBBXY:4:1101:24109:5147	A	22	SINV-GFP	+	-	1	onlyViral	0
K00201:573:HTMWWBBXY:4:1101:12550:5165	T	21	SINV-GFP	+	-	1	onlyViral	0
K00201:573:HTMWWBBXY:4:1101:30898:5165	T	22	SINV-GFP	+	-	1	onlyViral	0
K00201:573:HTMWWBBXY:4:1101:7994:5183	A	28	SINV-GFP	+	-	1	onlyViral	0
K00201:573:HTMWWBBXY:4:1101:13108:5253	A	24	SINV-GFP	-	-	1	onlyViral	0
K00201:573:HTMWWBBXY:4:1101:6248:5288	T	22	SINV-GFP	+	-	1	onlyViral	0
K00201:573:HTMWWBBXY:4:1101:19502:5288	T	22	SINV-GFP	+	21:T>C	1	onlyViral	1
K00201:573:HTMWWBBXY:4:1101:31253:5288	T	21	SINV-GFP	+	20:A>T	1	onlyViral	1
K00201:573:HTMWWBBXY:4:1101:5000:5306	T	21	SINV-GFP	+	-	1	onlyViral	0
K00201:573:HTMWWBBXY:4:1101:13037:5306	C	20	SINV-GFP	+	-	1	onlyViral	0
K00201:573:HTMWWBBXY:4:1101:29680:5306	T	21	SINV-GFP	+	-	1	onlyViral	0
K00201:573:HTMWWBBXY:4:1101:8237:5358	A	28	SINV-GFP	+	-	1	onlyViral	0
K00201:573:HTMWWBBXY:4:1101:15057:5358	C	22	SINV-GFP	+	-	1	onlyViral	0
K00201:573:HTMWWBBXY:4:1101:6938:5429	A	21	SINV-GFP	+	-	1	onlyViral	0
K00201:573:HTMWWBBXY:4:1101:25936:5429	A	20	SINV-GFP	+	-	1	onlyViral	0
K00201:573:HTMWWBBXY:4:1101:28726:5517	T	22	SINV-GFP	+	-	1	onlyViral	0
K00201:573:HTMWWBBXY:4:1101:8055:5569	C	23	SINV-GFP	+	-	1	onlyViral	0
K00201:573:HTMWWBBXY:4:1101:17046:5569	T	22	SINV-GFP	+	15:A>G	1	onlyViral	1
K00201:573:HTMWWBBXY:4:1101:6279:5622	A	25	SINV-GFP	+	-	1	onlyViral	0
K00201:573:HTMWWBBXY:4:1101:9912:5622	T	21	SINV-GFP	+	-	1	onlyViral	0
K00201:573:HTMWWBBXY:4:1101:5193:5640	T	23	SINV-GFP	+	-	1	onlyViral	0
K00201:573:HTMWWBBXY:4:1101:5670:5657	T	22	SINV-GFP	+	-	1	onlyViral	0
K00201:573:HTMWWBBXY:4:1101:13433:5675	A	22	SINV-GFP	+	-	1	onlyViral	0
K00201:573:HTMWWBBXY:4:1101:22465:5710	T	20	SINV-GFP	+	-	1	onlyViral	0
K00201:573:HTMWWBBXY:4:1101:23531:5728	G	24	SINV-GFP	+	-	1	onlyViral	0
K00201:573:HTMWWBBXY:4:1101:4046:5868	T	21	SINV-GFP	+	-	1	onlyViral	0
K00201:573:HTMWWBBXY:4:1101:15656:5868	A	29	SINV-GFP	+	-	1	onlyViral	0
K00201:573:HTMWWBBXY:4:1101:22830:5886	A	26	SINV-GFP	+	-	1	onlyViral	0
K00201:573:HTMWWBBXY:4:1101:14519:5903	A	24	SINV-GFP	+	-	1	onlyViral	0
K00201:573:HTMWWBBXY:4:1101:19857:5903	T	20	SINV-GFP	+	-	1	onlyViral	0
K00201:573:HTMWWBBXY:4:1101:25408:5921	A	22	SINV-GFP	+	-	1	onlyViral	0
K00201:573:HTMWWBBXY:4:1101:22140:5956	T	21	SINV-GFP	+	-	1	onlyViral	0
K00201:573:HTMWWBBXY:4:1101:14620:5974	T	22	SINV-GFP	-	-	1	onlyViral	0
K00201:573:HTMWWBBXY:4:1101:6015:6009	C	22	SINV-GFP	-	-	1	onlyViral	0
K00201:573:HTMWWBBXY:4:1101:29853:6027	A	24	SINV-GFP	+	-	1	onlyViral	0
K00201:573:HTMWWBBXY:4:1101:16853:6079	T	24	SINV-GFP	+	-	1	onlyViral	0
K00201:573:HTMWWBBXY:4:1101:31426:6079	T	21	SINV-GFP	+	-	1	onlyViral	0
K00201:573:HTMWWBBXY:4:1101:2087:6097	T	22	SINV-GFP	-	-	1	onlyViral	0
K00201:573:HTMWWBBXY:4:1101:4533:6150	T	24	SINV-GFP;SINV-GFP	+;+	-;-	2	onlyViral	0
K00201:573:HTMWWBBXY:4:1101:27214:6202	T	22	SINV-GFP	+	19:G>C	1	onlyViral	1
K00201:573:HTMWWBBXY:4:1101:27712:6220	T	21	SINV-GFP	+	-	1	onlyViral	0
K00201:573:HTMWWBBXY:4:1101:2169:6238	C	22	SINV-GFP	-	13:T>C	1	onlyViral	1
K00201:573:HTMWWBBXY:4:1101:19887:6273	T	21	SINV-GFP	+	-	1	onlyViral	0
K00201:573:HTMWWBBXY:4:1101:18294:6325	A	31	SINV-GFP	+	-	1	onlyViral	0
K00201:573:HTMWWBBXY:4:1101:7334:6361	A	22	SINV-GFP	+	-	1	onlyViral	0
K00201:573:HTMWWBBXY:4:1101:9059:6396	A	22	SINV-GFP	+	-	1	onlyViral	0
K00201:573:HTMWWBBXY:4:1101:6502:6431	T	21	SINV-GFP	+	-	1	onlyViral	0
K00201:573:HTMWWBBXY:4:1101:27032:6449	A	26	SINV-GFP	+	-	1	onlyViral	0
K00201:573:HTMWWBBXY:4:1101:19492:6466	T	21	SINV-GFP	+	-	1	onlyViral	0
K00201:573:HTMWWBBXY:4:1101:27296:6519	T	21	SINV-GFP	+	20:A>T	1	onlyViral	1
K00201:573:HTMWWBBXY:4:1101:27072:6554	T	21	SINV-GFP	+	-	1	onlyViral	0
K00201:573:HTMWWBBXY:4:1101:8146:6572	T	22	SINV-GFP	+	-	1	onlyViral	0
K00201:573:HTMWWBBXY:4:1101:30634:6572	T	20	SINV-GFP	+	-	1	onlyViral	0
K00201:573:HTMWWBBXY:4:1101:14712:6589	A	22	SINV-GFP	+	-	1	onlyViral	0
K00201:573:HTMWWBBXY:4:1101:18741:6607	A	24	SINV-GFP	+	-	1	onlyViral	0
K00201:573:HTMWWBBXY:4:1101:22232:6642	A	27	SINV-GFP	+	-	1	onlyViral	0
K00201:573:HTMWWBBXY:4:1101:13230:6660	A	22	SINV-GFP	+	-	1	onlyViral	0
K00201:573:HTMWWBBXY:4:1101:21633:6660	T	24	SINV-GFP	+	-	1	onlyViral	0
K00201:573:HTMWWBBXY:4:1101:9688:6712	C	22	SINV-GFP	-	-	1	onlyViral	0
K00201:573:HTMWWBBXY:4:1101:1600:6730	A	22	SINV-GFP	+	-	1	onlyViral	0
K00201:573:HTMWWBBXY:4:1101:14631:6730	T	27	SINV-GFP	+	-	1	onlyViral	0
K00201:573:HTMWWBBXY:4:1101:11170:6747	T	24	SINV-GFP	+	-	1	onlyViral	0
K00201:573:HTMWWBBXY:4:1101:25073:6747	T	22	SINV-GFP	+	-	1	onlyViral	0
K00201:573:HTMWWBBXY:4:1101:26900:6747	T	24	SINV-GFP	+	-	1	onlyViral	0
K00201:573:HTMWWBBXY:4:1101:3711:6765	C	22	SINV-GFP	+	21:A>T	1	onlyViral	1
K00201:573:HTMWWBBXY:4:1101:6451:6765	A	23	SINV-GFP	-	-	1	onlyViral	0
K00201:573:HTMWWBBXY:4:1101:10561:6783	A	22	SINV-GFP	+	-	1	onlyViral	0
K00201:573:HTMWWBBXY:4:1101:22627:6800	C	23	SINV-GFP	+	21:T>C,22:G>T	1	onlyViral	2
K00201:573:HTMWWBBXY:4:1101:23257:6800	A	27	SINV-GFP	+	-	1	onlyViral	0
K00201:573:HTMWWBBXY:4:1101:25347:6800	A	27	SINV-GFP	+	-	1	onlyViral	0
K00201:573:HTMWWBBXY:4:1101:7912:6835	A	22	SINV-GFP	+	-	1	onlyViral	0
K00201:573:HTMWWBBXY:4:1101:17746:6853	A	22	SINV-GFP	+	0:G>A	1	onlyViral	1
K00201:573:HTMWWBBXY:4:1101:26200:6871	A	22	SINV-GFP	+	-	1	onlyViral	0
K00201:573:HTMWWBBXY:4:1101:9313:6906	A	23	SINV-GFP	+	22:A>T	1	onlyViral	1
K00201:573:HTMWWBBXY:4:1101:17594:6906	A	30	SINV-GFP	+	-	1	onlyViral	0
K00201:573:HTMWWBBXY:4:1101:21876:6941	G	22	SINV-GFP	+	-	1	onlyViral	0
K00201:573:HTMWWBBXY:4:1101:29153:6958	A	25	SINV-GFP	+	-	1	onlyViral	0
K00201:573:HTMWWBBXY:4:1101:29904:6958	A	24	SINV-GFP	+	-	1	onlyViral	0
K00201:573:HTMWWBBXY:4:1101:30827:6976	A	22	SINV-GFP	+	-	1	onlyViral	0
K00201:573:HTMWWBBXY:4:1101:10541:6994	A	29	SINV-GFP	+	-	1	onlyViral	0
K00201:573:HTMWWBBXY:4:1101:21268:7011	C	24	SINV-GFP	+	-	1	onlyViral	0
K00201:573:HTMWWBBXY:4:1101:2493:7046	C	20	SINV-GFP	+	-	1	onlyViral	0
K00201:573:HTMWWBBXY:4:1101:28057:7064	C	20	SINV-GFP	+	-	1	onlyViral	0
K00201:573:HTMWWBBXY:4:1101:1702:7082	A	22	SINV-GFP	+	-	1	onlyViral	0
K00201:573:HTMWWBBXY:4:1101:12976:7099	A	23	SINV-GFP	+	-	1	onlyViral	0
K00201:573:HTMWWBBXY:4:1101:23723:7117	T	22	SINV-GFP	+	20:T>C,21:T>C	1	onlyViral	2
K00201:573:HTMWWBBXY:4:1101:24393:7117	T	20	SINV-GFP	+	-	1	onlyViral	0
K00201:573:HTMWWBBXY:4:1101:16366:7134	T	24	SINV-GFP	+	-	1	onlyViral	0
K00201:573:HTMWWBBXY:4:1101:26626:7152	T	21	SINV-GFP	+	-	1	onlyViral	0
K00201:573:HTMWWBBXY:4:1101:14418:7240	A	22	SINV-GFP	+	-	1	onlyViral	0
K00201:573:HTMWWBBXY:4:1101:18081:7257	T	24	SINV-GFP	+	-	1	onlyViral	0
K00201:573:HTMWWBBXY:4:1101:20009:7257	A	22	SINV-GFP	+	-	1	onlyViral	0
K00201:573:HTMWWBBXY:4:1101:15615:7275	C	21	SINV-GFP	+	-	1	onlyViral	0
K00201:573:HTMWWBBXY:4:1101:5315:7293	A	22	SINV-GFP	+	-	1	onlyViral	0
K00201:573:HTMWWBBXY:4:1101:24596:7293	T	20	SINV-GFP	+	-	1	onlyViral	0
K00201:573:HTMWWBBXY:4:1101:12063:7310	C	22	SINV-GFP	+	-	1	onlyViral	0
K00201:573:HTMWWBBXY:4:1101:25438:7310	T	27	SINV-GFP	+	-	1	onlyViral	0
K00201:573:HTMWWBBXY:4:1101:12966:7328	A	24	SINV-GFP	+	-	1	onlyViral	0
K00201:573:HTMWWBBXY:4:1101:11779:7345	T	21	SINV-GFP	-	-	1	onlyViral	0
K00201:573:HTMWWBBXY:4:1101:17503:7345	A	22	SINV-GFP	+	-	1	onlyViral	0
K00201:573:HTMWWBBXY:4:1101:11647:7363	T	21	SINV-GFP	+	-	1	onlyViral	0
K00201:573:HTMWWBBXY:4:1101:11769:7398	A	22	SINV-GFP	+	-	1	onlyViral	0
K00201:573:HTMWWBBXY:4:1101:25733:7398	T	20	SINV-GFP	+	-	1	onlyViral	0
K00201:573:HTMWWBBXY:4:1101:2828:7416	T	21	SINV-GFP	+	-	1	onlyViral	0
K00201:573:HTMWWBBXY:4:1101:27904:7433	T	20	SINV-GFP	+	-	1	onlyViral	0
K00201:573:HTMWWBBXY:4:1101:9973:7451	A	22	SINV-GFP	+	-	1	onlyViral	0
K00201:573:HTMWWBBXY:4:1101:8988:7468	A	28	SINV-GFP	+	27:A>T	1	onlyViral	1
K00201:573:HTMWWBBXY:4:1101:20557:7539	A	22	SINV-GFP	+	-	1	onlyViral	0
K00201:573:HTMWWBBXY:4:1101:9475:7574	C	24	SINV-GFP	+	-	1	onlyViral	0
K00201:573:HTMWWBBXY:4:1101:14062:7574	A	24	SINV-GFP	+	-	1	onlyViral	0
K00201:573:HTMWWBBXY:4:1101:2666:7591	T	26	SINV-GFP	+	-	1	onlyViral	0
K00201:573:HTMWWBBXY:4:1101:5731:7591	A	22	SINV-GFP	+	-	1	onlyViral	0
K00201:573:HTMWWBBXY:4:1101:21298:7591	A	23	SINV-GFP	+	-	1	onlyViral	0
K00201:573:HTMWWBBXY:4:1101:22820:7591	A	22	SINV-GFP	+	-	1	onlyViral	0
K00201:573:HTMWWBBXY:4:1101:16884:7609	C	20	SINV-GFP	+	-	1	onlyViral	0
K00201:573:HTMWWBBXY:4:1101:17634:7609	T	22	SINV-GFP	+	-	1	onlyViral	0
K00201:573:HTMWWBBXY:4:1101:19299:7644	T	20	SINV-GFP	+	-	1	onlyViral	0
K00201:573:HTMWWBBXY:4:1101:26829:7679	A	26	SINV-GFP	+	-	1	onlyViral	0
K00201:573:HTMWWBBXY:4:1101:6685:7697	T	26	SINV-GFP	+	-	1	onlyViral	0
K00201:573:HTMWWBBXY:4:1101:18903:7697	A	22	SINV-GFP	-	-	1	onlyViral	0
K00201:573:HTMWWBBXY:4:1101:25185:7750	A	18	SINV-GFP	+	-	1	onlyViral	0
K00201:573:HTMWWBBXY:4:1101:3275:7767	A	27	SINV-GFP	+	5:A>T	1	onlyViral	1
K00201:573:HTMWWBBXY:4:1101:13707:7767	A	24	SINV-GFP	+	-	1	onlyViral	0
K00201:573:HTMWWBBXY:4:1101:1824:7785	C	20	SINV-GFP	+	19:A>T	1	onlyViral	1
K00201:573:HTMWWBBXY:4:1101:16234:7820	T	22	SINV-GFP	+	-	1	onlyViral	0
K00201:573:HTMWWBBXY:4:1101:17837:7855	A	22	SINV-GFP	+	-	1	onlyViral	0
K00201:573:HTMWWBBXY:4:1101:24799:7855	T	26	SINV-GFP	+	25:G>A	1	onlyViral	1
K00201:573:HTMWWBBXY:4:1101:7395:7873	T	23	SINV-GFP	+	-	1	onlyViral	0
K00201:573:HTMWWBBXY:4:1101:17381:7873	A	22	SINV-GFP	+	-	1	onlyViral	0
K00201:573:HTMWWBBXY:4:1101:28158:7873	T	24	SINV-GFP	+	-	1	onlyViral	0
K00201:573:HTMWWBBXY:4:1101:30898:7873	A	20	SINV-GFP	+	-	1	onlyViral	0
K00201:573:HTMWWBBXY:4:1101:1113:7890	N	22	SINV-GFP	+	0:A>N	1	onlyViral	1
K00201:573:HTMWWBBXY:4:1101:29863:7908	C	23	SINV-GFP	+	-	1	onlyViral	0
K00201:573:HTMWWBBXY:4:1101:11302:7926	T	21	SINV-GFP	+	-	1	onlyViral	0
K00201:573:HTMWWBBXY:4:1101:25388:7926	T	20	SINV-GFP	+	-	1	onlyViral	0
K00201:573:HTMWWBBXY:4:1101:29792:7961	T	21	SINV-GFP;SINV-GFP	+;+	-;-	2	onlyViral	0
K00201:573:HTMWWBBXY:4:1101:17787:7978	T	22	SINV-GFP	+	-	1	onlyViral	0
K00201:573:HTMWWBBXY:4:1101:14022:7996	A	22	SINV-GFP	+	-	1	onlyViral	0
K00201:573:HTMWWBBXY:4:1101:11312:8013	A	22	SINV-GFP	+	-	1	onlyViral	0
K00201:573:HTMWWBBXY:4:1101:14458:8013	A	24	SINV-GFP	+	-	1	onlyViral	0
K00201:573:HTMWWBBXY:4:1101:16589:8013	A	22	SINV-GFP	+	-	1	onlyViral	0
K00201:573:HTMWWBBXY:4:1101:24200:8049	A	23	SINV-GFP	+	-	1	onlyViral	0
K00201:573:HTMWWBBXY:4:1101:26007:8049	A	24	SINV-GFP	+	-	1	onlyViral	0
K00201:573:HTMWWBBXY:4:1101:15656:8119	A	29	SINV-GFP	+	-	1	onlyViral	0
K00201:573:HTMWWBBXY:4:1101:4970:8137	A	23	SINV-GFP	+	-	1	onlyViral	0
K00201:573:HTMWWBBXY:4:1101:6816:8137	C	28	SINV-GFP	+	-	1	onlyViral	0
K00201:573:HTMWWBBXY:4:1101:4787:8172	G	24	SINV-GFP	+	-	1	onlyViral	0
K00201:573:HTMWWBBXY:4:1101:20303:8189	A	21	SINV-GFP	+	-	1	onlyViral	0
K00201:573:HTMWWBBXY:4:1101:30147:8189	C	22	SINV-GFP	-	-	1	onlyViral	0
K00201:573:HTMWWBBXY:4:1101:30452:8189	C	23	SINV-GFP	+	-	1	onlyViral	0
K00201:573:HTMWWBBXY:4:1101:9861:8207	A	22	SINV-GFP	+	-	1	onlyViral	0
K00201:573:HTMWWBBXY:4:1101:15077:8207	T	29	SINV-GFP	+	-	1	onlyViral	0
K00201:573:HTMWWBBXY:4:1101:5041:8224	T	21	SINV-GFP	+	-	1	onlyViral	0
K00201:573:HTMWWBBXY:4:1101:5244:8224	A	22	SINV-GFP	+	-	1	onlyViral	0
K00201:573:HTMWWBBXY:4:1101:16346:8224	C	23	SINV-GFP	+	-	1	onlyViral	0
K00201:573:HTMWWBBXY:4:1101:30736:8224	A	22	SINV-GFP	+	-	1	onlyViral	0
K00201:573:HTMWWBBXY:4:1101:1661:8242	A	20	SINV-GFP	+	-	1	onlyViral	0
K00201:573:HTMWWBBXY:4:1101:20862:8242	C	22	SINV-GFP	+	-	1	onlyViral	0
K00201:573:HTMWWBBXY:4:1101:7415:8260	C	22	SINV-GFP	+	21:A>T	1	onlyViral	1
K00201:573:HTMWWBBXY:4:1101:9861:8277	A	23	SINV-GFP	+	22:A>T	1	onlyViral	1
K00201:573:HTMWWBBXY:4:1101:12926:8277	T	22	SINV-GFP	+	21:T>C	1	onlyViral	1
K00201:573:HTMWWBBXY:4:1101:24434:8277	T	23	SINV-GFP	+	-	1	onlyViral	0
K00201:573:HTMWWBBXY:4:1101:4107:8295	A	24	SINV-GFP	+	-	1	onlyViral	0
K00201:573:HTMWWBBXY:4:1101:15199:8348	A	25	SINV-GFP	+	-	1	onlyViral	0
K00201:573:HTMWWBBXY:4:1101:11637:8365	T	22	SINV-GFP	-	-	1	onlyViral	0
K00201:573:HTMWWBBXY:4:1101:16955:8365	T	22	SINV-GFP	+	-	1	onlyViral	0
K00201:573:HTMWWBBXY:4:1101:10500:8400	A	22	SINV-GFP	+	-	1	onlyViral	0
K00201:573:HTMWWBBXY:4:1101:4005:8471	A	21	SINV-GFP	+	-	1	onlyViral	0
K00201:573:HTMWWBBXY:4:1101:30137:8488	A	27	SINV-GFP	+	-	1	onlyViral	0
K00201:573:HTMWWBBXY:4:1101:1286:8506	A	21	SINV-GFP	+	-	1	onlyViral	0
K00201:573:HTMWWBBXY:4:1101:16244:8506	A	22	SINV-GFP	+	21:G>T	1	onlyViral	1
K00201:573:HTMWWBBXY:4:1101:22455:8506	T	29	SINV-GFP	+	-	1	onlyViral	0
K00201:573:HTMWWBBXY:4:1101:26727:8523	G	20	SINV-GFP	+	-	1	onlyViral	0
K00201:573:HTMWWBBXY:4:1101:26301:8559	A	23	SINV-GFP	+	4:A>G,8:A>G	1	onlyViral	2
K00201:573:HTMWWBBXY:4:1101:26727:8559	A	22	SINV-GFP	+	-	1	onlyViral	0
K00201:573:HTMWWBBXY:4:1101:22759:8611	T	22	SINV-GFP	+	-	1	onlyViral	0
K00201:573:HTMWWBBXY:4:1101:14286:8664	C	23	SINV-GFP	-	22:C>G	1	onlyViral	1
K00201:573:HTMWWBBXY:4:1101:29112:8682	T	28	SINV-GFP	+	-	1	onlyViral	0
K00201:573:HTMWWBBXY:4:1101:29295:8682	A	27	SINV-GFP	+	-	1	onlyViral	0
K00201:573:HTMWWBBXY:4:1101:30695:8682	A	22	SINV-GFP	+	-	1	onlyViral	0
K00201:573:HTMWWBBXY:4:1101:25164:8699	T	27	SINV-GFP	+	-	1	onlyViral	0
K00201:573:HTMWWBBXY:4:1101:21156:8717	A	22	SINV-GFP	+	21:A>G	1	onlyViral	1
K00201:573:HTMWWBBXY:4:1101:13687:8752	A	23	SINV-GFP	+	-	1	onlyViral	0
K00201:573:HTMWWBBXY:4:1101:20770:8752	A	22	SINV-GFP	+	-	1	onlyViral	0
K00201:573:HTMWWBBXY:4:1101:21085:8770	A	21	SINV-GFP	+	-	1	onlyViral	0
K00201:573:HTMWWBBXY:4:1101:21653:8805	T	22	SINV-GFP	-	21:A>G	1	onlyViral	1
K00201:573:HTMWWBBXY:4:1101:12773:8822	T	21	SINV-GFP	+	-	1	onlyViral	0
K00201:573:HTMWWBBXY:4:1101:28737:8840	T	22	SINV-GFP	+	-	1	onlyViral	0
K00201:573:HTMWWBBXY:4:1101:5690:8857	T	21	SINV-GFP	+	20:A>T	1	onlyViral	1
K00201:573:HTMWWBBXY:4:1101:12023:8893	A	22	SINV-GFP	+	-	1	onlyViral	0
K00201:573:HTMWWBBXY:4:1101:17645:8893	T	22	SINV-GFP	+	21:A>T	1	onlyViral	1
K00201:573:HTMWWBBXY:4:1101:12297:8910	C	23	SINV-GFP	+	-	1	onlyViral	0
K00201:573:HTMWWBBXY:4:1101:23135:8945	T	22	SINV-GFP	-	-	1	onlyViral	0
K00201:573:HTMWWBBXY:4:1101:11515:8963	G	21	SINV-GFP	+	-	1	onlyViral	0
K00201:573:HTMWWBBXY:4:1101:2869:8998	A	23	SINV-GFP	+	-	1	onlyViral	0
K00201:573:HTMWWBBXY:4:1101:3082:9016	C	26	SINV-GFP	+	-	1	onlyViral	0
K00201:573:HTMWWBBXY:4:1101:3407:9016	C	22	SINV-GFP	+	-	1	onlyViral	0
K00201:573:HTMWWBBXY:4:1101:3610:9016	C	22	SINV-GFP	+	-	1	onlyViral	0
K00201:573:HTMWWBBXY:4:1101:4990:9016	A	26	SINV-GFP	+	-	1	onlyViral	0
K00201:573:HTMWWBBXY:4:1101:11515:9033	C	23	SINV-GFP	+	-	1	onlyViral	0
K00201:573:HTMWWBBXY:4:1101:19695:9033	T	22	SINV-GFP	+	-	1	onlyViral	0
K00201:573:HTMWWBBXY:4:1101:24424:9033	T	20	SINV-GFP	+	-	1	onlyViral	0
K00201:573:HTMWWBBXY:4:1101:31335:9051	T	23	SINV-GFP	-	21:T>G	1	onlyViral	1
K00201:573:HTMWWBBXY:4:1101:6888:9069	T	20	SINV-GFP	+	-	1	onlyViral	0
K00201:573:HTMWWBBXY:4:1101:14296:9069	C	23	SINV-GFP	-	22:C>G	1	onlyViral	1
K00201:573:HTMWWBBXY:4:1101:26149:9069	A	25	SINV-GFP	+	-	1	onlyViral	0
K00201:573:HTMWWBBXY:4:1101:6126:9086	A	22	SINV-GFP	+	-	1	onlyViral	0
K00201:573:HTMWWBBXY:4:1101:26200:9156	A	22	SINV-GFP	+	-	1	onlyViral	0
K00201:573:HTMWWBBXY:4:1101:12510:9174	A	25	SINV-GFP	+	-	1	onlyViral	0
K00201:573:HTMWWBBXY:4:1101:14174:9174	A	22	SINV-GFP	+	-	1	onlyViral	0
K00201:573:HTMWWBBXY:4:1101:22901:9174	A	26	SINV-GFP	+	-	1	onlyViral	0
K00201:573:HTMWWBBXY:4:1101:30898:9174	T	21	SINV-GFP;SINV-GFP	+;+	-;-	2	onlyViral	0
K00201:573:HTMWWBBXY:4:1101:9465:9209	T	26	SINV-GFP	+	25:A>T	1	onlyViral	1
K00201:573:HTMWWBBXY:4:1101:17574:9262	A	24	SINV-GFP	+	-	1	onlyViral	0
K00201:573:HTMWWBBXY:4:1101:23419:9297	A	22	SINV-GFP	+	-	1	onlyViral	0
K00201:573:HTMWWBBXY:4:1101:5568:9350	C	23	SINV-GFP	+	-	1	onlyViral	0
K00201:573:HTMWWBBXY:4:1101:19816:9385	T	20	SINV-GFP	+	-	1	onlyViral	0
K00201:573:HTMWWBBXY:4:1101:22110:9420	A	27	SINV-GFP	+	-	1	onlyViral	0
K00201:573:HTMWWBBXY:4:1101:21491:9438	T	22	SINV-GFP	-	-	1	onlyViral	0
K00201:573:HTMWWBBXY:4:1101:2686:9455	T	24	SINV-GFP	+	-	1	onlyViral	0
K00201:573:HTMWWBBXY:4:1101:22688:9473	A	20	SINV-GFP	+	-	1	onlyViral	0
K00201:573:HTMWWBBXY:4:1101:1955:9491	A	22	SINV-GFP	+	-	1	onlyViral	0
K00201:573:HTMWWBBXY:4:1101:31517:9508	A	20	SINV-GFP	+	-	1	onlyViral	0
K00201:573:HTMWWBBXY:4:1101:22069:9631	A	26	SINV-GFP	+	-	1	onlyViral	0
K00201:573:HTMWWBBXY:4:1101:23186:9631	T	28	SINV-GFP	+	-	1	onlyViral	0
K00201:573:HTMWWBBXY:4:1101:19106:9666	A	26	SINV-GFP	+	-	1	onlyViral	0
K00201:573:HTMWWBBXY:4:1101:27844:9684	A	30	SINV-GFP	+	0:T>A	1	onlyViral	1
K00201:573:HTMWWBBXY:4:1101:31345:9702	T	21	SINV-GFP	+	-	1	onlyViral	0
K00201:573:HTMWWBBXY:4:1101:17604:9737	A	31	SINV-GFP	+	-	1	onlyViral	0
K00201:573:HTMWWBBXY:4:1101:1387:9772	C	22	SINV-GFP	+	-	1	onlyViral	0
K00201:573:HTMWWBBXY:4:1101:6157:9772	A	22	SINV-GFP	+	-	1	onlyViral	0
K00201:573:HTMWWBBXY:4:1101:30655:9772	A	26	SINV-GFP	+	25:G>T	1	onlyViral	1
K00201:573:HTMWWBBXY:4:1101:4442:9825	A	21	SINV-GFP	+	-	1	onlyViral	0
K00201:573:HTMWWBBXY:4:1101:19015:9825	T	21	SINV-GFP	+	-	1	onlyViral	0
K00201:573:HTMWWBBXY:4:1101:5254:9860	A	22	SINV-GFP	+	-	1	onlyViral	0
K00201:573:HTMWWBBXY:4:1101:27478:9860	A	22	SINV-GFP	+	-	1	onlyViral	0
K00201:573:HTMWWBBXY:4:1101:6096:9877	A	22	SINV-GFP	+	-	1	onlyViral	0
K00201:573:HTMWWBBXY:4:1101:18051:9877	T	26	SINV-GFP	+	-	1	onlyViral	0
K00201:573:HTMWWBBXY:4:1101:19004:9877	A	22	SINV-GFP	+	14:A>G	1	onlyViral	1
K00201:573:HTMWWBBXY:4:1101:25966:9877	T	21	SINV-GFP	+	20:A>T	1	onlyViral	1
K00201:573:HTMWWBBXY:4:1101:21217:9913	T	24	SINV-GFP	+	-	1	onlyViral	0
K00201:573:HTMWWBBXY:4:1101:22962:9948	T	25	SINV-GFP	+	-	1	onlyViral	0
K00201:573:HTMWWBBXY:4:1101:20983:9965	T	23	SINV-GFP	-	-	1	onlyViral	0
K00201:573:HTMWWBBXY:4:1101:19938:9983	T	22	SINV-GFP	+	21:T>C	1	onlyViral	1
K00201:573:HTMWWBBXY:4:1101:11464:10000	T	24	SINV-GFP	+	-	1	onlyViral	0
K00201:573:HTMWWBBXY:4:1101:10581:10018	T	22	SINV-GFP	-	-	1	onlyViral	0
K00201:573:HTMWWBBXY:4:1101:18629:10036	A	23	SINV-GFP	+	-	1	onlyViral	0
K00201:573:HTMWWBBXY:4:1101:20334:10071	T	20	SINV-GFP	+	-	1	onlyViral	0
K00201:573:HTMWWBBXY:4:1101:23531:10088	G	21	SINV-GFP	+	-	1	onlyViral	0
K00201:573:HTMWWBBXY:4:1101:24677:10106	A	22	SINV-GFP	+	-	1	onlyViral	0
K00201:573:HTMWWBBXY:4:1101:3376:10124	T	27	SINV-GFP	+	-	1	onlyViral	0
K00201:573:HTMWWBBXY:4:1101:19715:10124	A	29	SINV-GFP	+	-	1	onlyViral	0
K00201:573:HTMWWBBXY:4:1101:27204:10124	A	22	SINV-GFP	+	-	1	onlyViral	0
K00201:573:HTMWWBBXY:4:1101:28726:10124	T	25	SINV-GFP	+	-	1	onlyViral	0
K00201:573:HTMWWBBXY:4:1101:11951:10141	T	22	SINV-GFP	+	-	1	onlyViral	0
K00201:573:HTMWWBBXY:4:1101:29802:10159	A	26	SINV-GFP	+	-	1	onlyViral	0
K00201:573:HTMWWBBXY:4:1101:19390:10194	T	22	SINV-GFP	-	-	1	onlyViral	0
K00201:573:HTMWWBBXY:4:1101:21146:10211	T	20	SINV-GFP	+	-	1	onlyViral	0
K00201:573:HTMWWBBXY:4:1101:16691:10229	C	22	SINV-GFP	+	-	1	onlyViral	0
K00201:573:HTMWWBBXY:4:1101:27499:10317	A	25	SINV-GFP	+	-	1	onlyViral	0
K00201:573:HTMWWBBXY:4:1101:25844:10335	T	21	SINV-GFP	+	20:A>T	1	onlyViral	1
K00201:573:HTMWWBBXY:4:1101:21552:10422	A	25	SINV-GFP	+	-	1	onlyViral	0
K00201:573:HTMWWBBXY:4:1101:10094:10440	A	22	SINV-GFP	+	-	1	onlyViral	0
K00201:573:HTMWWBBXY:4:1101:5122:10475	A	23	SINV-GFP	+	-	1	onlyViral	0
K00201:573:HTMWWBBXY:4:1101:4148:10510	A	23	SINV-GFP	+	-	1	onlyViral	0
K00201:573:HTMWWBBXY:4:1101:19410:10510	T	22	SINV-GFP	+	21:A>T	1	onlyViral	1
K00201:573:HTMWWBBXY:4:1101:9658:10528	C	22	SINV-GFP	+	-	1	onlyViral	0
K00201:573:HTMWWBBXY:4:1101:25327:10528	T	22	SINV-GFP	-	21:G>C	1	onlyViral	1
K00201:573:HTMWWBBXY:4:1101:23591:10581	T	21	SINV-GFP	+	-	1	onlyViral	0
K00201:573:HTMWWBBXY:4:1101:2392:10598	C	29	SINV-GFP	+	-	1	onlyViral	0
K00201:573:HTMWWBBXY:4:1101:16112:10633	A	21	SINV-GFP	+	-	1	onlyViral	0
K00201:573:HTMWWBBXY:4:1101:16244:10651	T	22	SINV-GFP	-	-	1	onlyViral	0
K00201:573:HTMWWBBXY:4:1101:1397:10669	T	22	SINV-GFP	+	-	1	onlyViral	0
K00201:573:HTMWWBBXY:4:1101:24048:10669	A	26	SINV-GFP	+	-	1	onlyViral	0
K00201:573:HTMWWBBXY:4:1101:18071:10686	A	27	SINV-GFP;SINV-GFP	+;+	-;-	2	onlyViral	0
K00201:573:HTMWWBBXY:4:1101:9719:10704	C	26	SINV-GFP	+	25:C>G	1	onlyViral	1
K00201:573:HTMWWBBXY:4:1101:13210:10739	A	23	SINV-GFP	+	-	1	onlyViral	0
K00201:573:HTMWWBBXY:4:1101:15605:10739	C	22	SINV-GFP	-	-	1	onlyViral	0
K00201:573:HTMWWBBXY:4:1101:1387:10757	A	25	SINV-GFP	+	-	1	onlyViral	0
K00201:573:HTMWWBBXY:4:1101:4158:10774	A	23	SINV-GFP	+	-	1	onlyViral	0
K00201:573:HTMWWBBXY:4:1101:18558:10792	T	22	SINV-GFP	+	21:T>C	1	onlyViral	1
K00201:573:HTMWWBBXY:4:1101:20547:10792	A	23	SINV-GFP	+	-	1	onlyViral	0
K00201:573:HTMWWBBXY:4:1101:22759:10862	T	21	SINV-GFP	+	-	1	onlyViral	0
K00201:573:HTMWWBBXY:4:1101:13311:10880	T	22	SINV-GFP	+	-	1	onlyViral	0
K00201:573:HTMWWBBXY:4:1101:20354:10880	A	23	SINV-GFP	+	-	1	onlyViral	0
K00201:573:HTMWWBBXY:4:1101:20983:10915	A	22	SINV-GFP	+	-	1	onlyViral	0
K00201:573:HTMWWBBXY:4:1101:12043:10932	C	24	SINV-GFP	+	0:A>C	1	onlyViral	1
K00201:573:HTMWWBBXY:4:1101:28077:10932	A	21	SINV-GFP	+	-	1	onlyViral	0
K00201:573:HTMWWBBXY:4:1101:22972:10950	T	23	SINV-GFP	+	22:A>T	1	onlyViral	1
K00201:573:HTMWWBBXY:4:1101:13220:10968	T	22	SINV-GFP	+	-	1	onlyViral	0
K00201:573:HTMWWBBXY:4:1101:21887:11003	A	24	SINV-GFP	+	-	1	onlyViral	0
K00201:573:HTMWWBBXY:4:1101:17330:11020	T	22	SINV-GFP	+	-	1	onlyViral	0
K00201:573:HTMWWBBXY:4:1101:4696:11038	A	24	SINV-GFP	+	-	1	onlyViral	0
K00201:573:HTMWWBBXY:4:1101:12307:11038	A	21	SINV-GFP	+	-	1	onlyViral	0
K00201:573:HTMWWBBXY:4:1101:26311:11038	A	22	SINV-GFP	+	-	1	onlyViral	0
K00201:573:HTMWWBBXY:4:1101:20040:11073	A	25	SINV-GFP	+	-	1	onlyViral	0
K00201:573:HTMWWBBXY:4:1101:7527:11091	T	22	SINV-GFP	-	-	1	onlyViral	0
K00201:573:HTMWWBBXY:4:1101:23805:11126	T	25	SINV-GFP;SINV-GFP	+;+	-;-	2	onlyViral	0
K00201:573:HTMWWBBXY:4:1101:2260:11143	T	23	SINV-GFP	-	21:C>G,22:T>G	1	onlyViral	2
K00201:573:HTMWWBBXY:4:1101:15016:11161	C	23	SINV-GFP	+	22:T>C	1	onlyViral	1
K00201:573:HTMWWBBXY:4:1101:7852:11231	T	21	SINV-GFP	+	-	1	onlyViral	0
K00201:573:HTMWWBBXY:4:1101:13250:11231	A	23	SINV-GFP	+	-	1	onlyViral	0
K00201:573:HTMWWBBXY:4:1101:15544:11231	T	21	SINV-GFP	+	-	1	onlyViral	0
K00201:573:HTMWWBBXY:4:1101:28473:11231	A	23	SINV-GFP	+	22:A>C	1	onlyViral	1
K00201:573:HTMWWBBXY:4:1101:12652:11249	A	22	SINV-GFP	+	-	1	onlyViral	0
K00201:573:HTMWWBBXY:4:1101:25723:11249	C	28	SINV-GFP	+	-	1	onlyViral	0
K00201:573:HTMWWBBXY:4:1101:30431:11249	A	24	SINV-GFP	+	-	1	onlyViral	0
K00201:573:HTMWWBBXY:4:1101:1154:11266	C	25	SINV-GFP	+	-	1	onlyViral	0
K00201:573:HTMWWBBXY:4:1101:16944:11266	C	23	SINV-GFP	+	-	1	onlyViral	0
K00201:573:HTMWWBBXY:4:1101:26200:11266	T	29	SINV-GFP	+	-	1	onlyViral	0
K00201:573:HTMWWBBXY:4:1101:7801:11284	T	21	SINV-GFP	+	-	1	onlyViral	0
K00201:573:HTMWWBBXY:4:1101:21054:11284	T	22	SINV-GFP	+	-	1	onlyViral	0
K00201:573:HTMWWBBXY:4:1101:14407:11302	A	31	SINV-GFP	+	-	1	onlyViral	0
K00201:573:HTMWWBBXY:4:1101:14539:11319	C	28	SINV-GFP	+	-	1	onlyViral	0
K00201:573:HTMWWBBXY:4:1101:3630:11372	C	23	SINV-GFP	+	-	1	onlyViral	0
K00201:573:HTMWWBBXY:4:1101:2473:11407	T	23	SINV-GFP	-	-	1	onlyViral	0
K00201:573:HTMWWBBXY:4:1101:25855:11442	T	23	SINV-GFP	-	-	1	onlyViral	0
K00201:573:HTMWWBBXY:4:1101:19228:11460	A	23	SINV-GFP	+	21:A>C,22:T>C	1	onlyViral	2
K00201:573:HTMWWBBXY:4:1101:27214:11477	T	22	SINV-GFP	-	-	1	onlyViral	0
K00201:573:HTMWWBBXY:4:1101:12499:11513	A	22	SINV-GFP	+	-	1	onlyViral	0
K00201:573:HTMWWBBXY:4:1101:15645:11513	T	21	SINV-GFP	+	20:A>T	1	onlyViral	1
K00201:573:HTMWWBBXY:4:1101:18304:11548	A	21	SINV-GFP	+	-	1	onlyViral	0
K00201:573:HTMWWBBXY:4:1101:6411:11583	A	22	SINV-GFP	+	-	1	onlyViral	0
K00201:573:HTMWWBBXY:4:1101:23277:11583	T	23	SINV-GFP	+	-	1	onlyViral	0
K00201:573:HTMWWBBXY:4:1101:13200:11601	C	23	SINV-GFP	+	-	1	onlyViral	0
K00201:573:HTMWWBBXY:4:1101:25083:11618	C	22	SINV-GFP	+	-	1	onlyViral	0
K00201:573:HTMWWBBXY:4:1101:18903:11636	T	22	SINV-GFP	+	-	1	onlyViral	0
K00201:573:HTMWWBBXY:4:1101:24322:11636	A	27	SINV-GFP	+	-	1	onlyViral	0
K00201:573:HTMWWBBXY:4:1101:7354:11671	T	24	SINV-GFP	+	-	1	onlyViral	0
K00201:573:HTMWWBBXY:4:1101:31101:11671	A	23	SINV-GFP	+	-	1	onlyViral	0
K00201:573:HTMWWBBXY:4:1101:8318:11688	A	22	SINV-GFP	+	-	1	onlyViral	0
K00201:573:HTMWWBBXY:4:1101:1326:11706	A	29	SINV-GFP	+	-	1	onlyViral	0
K00201:573:HTMWWBBXY:4:1101:6959:11724	T	21	SINV-GFP	+	-	1	onlyViral	0
K00201:573:HTMWWBBXY:4:1101:18162:11759	A	21	SINV-GFP	+	20:A>T	1	onlyViral	1
K00201:573:HTMWWBBXY:4:1101:17746:11776	T	23	SINV-GFP	+	-	1	onlyViral	0
K00201:573:HTMWWBBXY:4:1101:5416:11794	T	21	SINV-GFP	+	-	1	onlyViral	0
K00201:573:HTMWWBBXY:4:1101:13108:11794	C	19	SINV-GFP	+	-	1	onlyViral	0
K00201:573:HTMWWBBXY:4:1101:16762:11829	A	22	SINV-GFP	+	-	1	onlyViral	0
K00201:573:HTMWWBBXY:4:1101:5020:11847	T	26	SINV-GFP	+	-	1	onlyViral	0
K00201:573:HTMWWBBXY:4:1101:31730:11847	A	22	SINV-GFP	+	-	1	onlyViral	0
K00201:573:HTMWWBBXY:4:1101:15848:11864	A	22	SINV-GFP	+	-	1	onlyViral	0
K00201:573:HTMWWBBXY:4:1101:27032:11864	A	23	SINV-GFP	+	-	1	onlyViral	0
K00201:573:HTMWWBBXY:4:1101:5731:11882	T	21	SINV-GFP	+	-	1	onlyViral	0
K00201:573:HTMWWBBXY:4:1101:16102:11882	C	24	SINV-GFP	+	-	1	onlyViral	0
K00201:573:HTMWWBBXY:4:1101:7344:11899	T	23	SINV-GFP	+	-	1	onlyViral	0
K00201:573:HTMWWBBXY:4:1101:15970:11899	A	30	SINV-GFP	+	-	1	onlyViral	0
K00201:573:HTMWWBBXY:4:1101:29406:11899	T	22	SINV-GFP	-	-	1	onlyViral	0
K00201:573:HTMWWBBXY:4:1101:13717:11970	T	24	SINV-GFP	+	-	1	onlyViral	0
K00201:573:HTMWWBBXY:4:1101:6685:12023	A	22	SINV-GFP	+	-	1	onlyViral	0
K00201:573:HTMWWBBXY:4:1101:29680:12023	T	21	SINV-GFP	+	-	1	onlyViral	0
K00201:573:HTMWWBBXY:4:1101:6979:12040	A	21	SINV-GFP	+	-	1	onlyViral	0
K00201:573:HTMWWBBXY:4:1101:12845:12040	A	23	SINV-GFP	+	-	1	onlyViral	0
K00201:573:HTMWWBBXY:4:1101:7862:12058	A	23	SINV-GFP	+	-	1	onlyViral	0
K00201:573:HTMWWBBXY:4:1101:7507:12075	T	21	SINV-GFP	+	20:T>C	1	onlyViral	1
K00201:573:HTMWWBBXY:4:1101:26748:12075	A	24	SINV-GFP	+	-	1	onlyViral	0
K00201:573:HTMWWBBXY:4:1101:30959:12093	A	22	SINV-GFP	+	-	1	onlyViral	0
K00201:573:HTMWWBBXY:4:1101:18416:12128	T	21	SINV-GFP	+	-	1	onlyViral	0
K00201:573:HTMWWBBXY:4:1101:28513:12146	A	21	SINV-GFP	+	-	1	onlyViral	0
K00201:573:HTMWWBBXY:4:1101:21947:12163	T	20	SINV-GFP	+	-	1	onlyViral	0
K00201:573:HTMWWBBXY:4:1101:5375:12181	A	22	SINV-GFP	+	-	1	onlyViral	0
K00201:573:HTMWWBBXY:4:1101:15818:12198	A	27	SINV-GFP	+	-	1	onlyViral	0
K00201:573:HTMWWBBXY:4:1101:10409:12286	C	25	SINV-GFP	+	-	1	onlyViral	0
K00201:573:HTMWWBBXY:4:1101:28006:12286	T	24	SINV-GFP	+	-	1	onlyViral	0
K00201:573:HTMWWBBXY:4:1101:22769:12321	T	21	SINV-GFP	+	20:A>T	1	onlyViral	1
K00201:573:HTMWWBBXY:4:1101:26910:12357	A	25	SINV-GFP	+	-	1	onlyViral	0
K00201:573:HTMWWBBXY:4:1101:31172:12357	A	23	SINV-GFP	+	22:A>T	1	onlyViral	1
K00201:573:HTMWWBBXY:4:1101:4411:12374	A	21	SINV-GFP	+	-	1	onlyViral	0
K00201:573:HTMWWBBXY:4:1101:31446:12409	T	21	SINV-GFP	+	20:A>T	1	onlyViral	1
K00201:573:HTMWWBBXY:4:1101:15321:12427	T	20	SINV-GFP	+	-	1	onlyViral	0
K00201:573:HTMWWBBXY:4:1101:17320:12445	T	22	SINV-GFP	+	-	1	onlyViral	0
K00201:573:HTMWWBBXY:4:1101:29488:12462	A	22	SINV-GFP	+	-	1	onlyViral	0
K00201:573:HTMWWBBXY:4:1101:16275:12497	T	21	SINV-GFP	+	-	1	onlyViral	0
K00201:573:HTMWWBBXY:4:1101:31578:12497	C	21	SINV-GFP	+	-	1	onlyViral	0
K00201:573:HTMWWBBXY:4:1101:24647:12515	T	26	SINV-GFP	+	-	1	onlyViral	0
K00201:573:HTMWWBBXY:4:1101:15138:12532	T	21	SINV-GFP	+	-	1	onlyViral	0
K00201:573:HTMWWBBXY:4:1101:28047:12532	T	20	SINV-GFP	+	-	1	onlyViral	0
K00201:573:HTMWWBBXY:4:1101:29569:12532	T	21	SINV-GFP	+	-	1	onlyViral	0
K00201:573:HTMWWBBXY:4:1101:6695:12568	T	22	SINV-GFP	+	-	1	onlyViral	0
K00201:573:HTMWWBBXY:4:1101:17391:12568	C	21	SINV-GFP	+	9:A>G	1	onlyViral	1
K00201:573:HTMWWBBXY:4:1101:1884:12603	A	22	SINV-GFP	+	-	1	onlyViral	0
K00201:573:HTMWWBBXY:4:1101:8400:12603	T	25	SINV-GFP	+	-	1	onlyViral	0
K00201:573:HTMWWBBXY:4:1101:8806:12603	T	19	SINV-GFP	-	-	1	onlyViral	0
K00201:573:HTMWWBBXY:4:1101:13758:12603	C	22	SINV-GFP	+	-	1	onlyViral	0
K00201:573:HTMWWBBXY:4:1101:14894:12603	T	21	SINV-GFP	+	-	1	onlyViral	0
K00201:573:HTMWWBBXY:4:1101:21420:12620	A	21	SINV-GFP	+	-	1	onlyViral	0
K00201:573:HTMWWBBXY:4:1101:27123:12620	A	22	SINV-GFP	+	-	1	onlyViral	0
K00201:573:HTMWWBBXY:4:1101:28077:12620	T	25	SINV-GFP	+	-	1	onlyViral	0
K00201:573:HTMWWBBXY:4:1101:22719:12656	A	22	SINV-GFP	+	-	1	onlyViral	0
K00201:573:HTMWWBBXY:4:1101:30147:12656	T	21	SINV-GFP	+	-	1	onlyViral	0
K00201:573:HTMWWBBXY:4:1101:17919:12673	T	24	SINV-GFP	+	-	1	onlyViral	0
K00201:573:HTMWWBBXY:4:1101:27133:12673	C	22	SINV-GFP	+	-	1	onlyViral	0
K00201:573:HTMWWBBXY:4:1101:2037:12691	T	21	SINV-GFP	-	-	1	onlyViral	0
K00201:573:HTMWWBBXY:4:1101:18335:12726	T	20	SINV-GFP	+	-	1	onlyViral	0
K00201:573:HTMWWBBXY:4:1101:17026:12743	C	24	SINV-GFP	+	-	1	onlyViral	0
K00201:573:HTMWWBBXY:4:1101:5893:12761	A	23	SINV-GFP	+	-	1	onlyViral	0
K00201:573:HTMWWBBXY:4:1101:12804:12779	A	21	SINV-GFP	-	-	1	onlyViral	0
K00201:573:HTMWWBBXY:4:1101:26321:12779	A	23	SINV-GFP	+	-	1	onlyViral	0
K00201:573:HTMWWBBXY:4:1101:9374:12814	T	21	SINV-GFP	+	-	1	onlyViral	0
K00201:573:HTMWWBBXY:4:1101:18294:12831	T	21	SINV-GFP	+	-	1	onlyViral	0
K00201:573:HTMWWBBXY:4:1101:30391:12831	A	22	SINV-GFP	-	-	1	onlyViral	0
K00201:573:HTMWWBBXY:4:1101:1651:12867	T	22	SINV-GFP	+	-	1	onlyViral	0
K00201:573:HTMWWBBXY:4:1101:22556:12902	T	24	SINV-GFP	+	-	1	onlyViral	0
K00201:573:HTMWWBBXY:4:1101:1580:12919	G	22	SINV-GFP	+	-	1	onlyViral	0
K00201:573:HTMWWBBXY:4:1101:15158:12919	C	26	SINV-GFP	+	-	1	onlyViral	0
K00201:573:HTMWWBBXY:4:1101:26210:12937	A	21	SINV-GFP	+	-	1	onlyViral	0
K00201:573:HTMWWBBXY:4:1101:23642:12954	A	18	SINV-GFP	+	-	1	onlyViral	0
K00201:573:HTMWWBBXY:4:1101:6745:12972	T	24	SINV-GFP	+	-	1	onlyViral	0
K00201:573:HTMWWBBXY:4:1101:2767:13007	A	23	SINV-GFP	+	-	1	onlyViral	0
K00201:573:HTMWWBBXY:4:1101:1012:13025	N	22	SINV-GFP	+	0:A>N	1	onlyViral	1
K00201:573:HTMWWBBXY:4:1101:28128:13025	A	29	SINV-GFP	+	-	1	onlyViral	0
K00201:573:HTMWWBBXY:4:1101:13788:13042	A	25	SINV-GFP	+	-	1	onlyViral	0
K00201:573:HTMWWBBXY:4:1101:4117:13060	A	22	SINV-GFP	+	-	1	onlyViral	0
K00201:573:HTMWWBBXY:4:1101:5335:13095	A	22	SINV-GFP	+	-	1	onlyViral	0
K00201:573:HTMWWBBXY:4:1101:24292:13095	T	20	SINV-GFP	+	-	1	onlyViral	0
K00201:573:HTMWWBBXY:4:1101:2037:13113	A	22	SINV-GFP	+	-	1	onlyViral	0
K00201:573:HTMWWBBXY:4:1101:8095:13130	A	22	SINV-GFP	+	-	1	onlyViral	0
K00201:573:HTMWWBBXY:4:1101:3620:13148	T	24	SINV-GFP	+	-	1	onlyViral	0
K00201:573:HTMWWBBXY:4:1101:11424:13166	T	25	SINV-GFP	+	-	1	onlyViral	0
K00201:573:HTMWWBBXY:4:1101:20882:13166	T	22	SINV-GFP	-	20:G>A,21:T>G	1	onlyViral	2
K00201:573:HTMWWBBXY:4:1101:19837:13218	C	19	SINV-GFP	+	-	1	onlyViral	0
K00201:573:HTMWWBBXY:4:1101:2372:13236	T	22	SINV-GFP	+	-	1	onlyViral	0
K00201:573:HTMWWBBXY:4:1101:2818:13236	A	23	SINV-GFP	+	-	1	onlyViral	0
K00201:573:HTMWWBBXY:4:1101:26017:13236	A	20	SINV-GFP	+	-	1	onlyViral	0
K00201:573:HTMWWBBXY:4:1101:28148:13236	A	23	SINV-GFP	+	-	1	onlyViral	0
K00201:573:HTMWWBBXY:4:1101:28006:13271	A	22	SINV-GFP	+	-	1	onlyViral	0
K00201:573:HTMWWBBXY:4:1101:10236:13289	T	21	SINV-GFP;SINV-GFP	+;+	-;-	2	onlyViral	0
K00201:573:HTMWWBBXY:4:1101:1326:13324	T	27	SINV-GFP	+	-	1	onlyViral	0
K00201:573:HTMWWBBXY:4:1101:1052:13341	N	20	SINV-GFP	+	0:T>N	1	onlyViral	1
K00201:573:HTMWWBBXY:4:1101:7446:13341	T	20	SINV-GFP	+	-	1	onlyViral	0
K00201:573:HTMWWBBXY:4:1101:2970:13500	T	23	SINV-GFP	+	-	1	onlyViral	0
K00201:573:HTMWWBBXY:4:1101:28402:13500	A	22	SINV-GFP	+	-	1	onlyViral	0
K00201:573:HTMWWBBXY:4:1101:18944:13535	T	21	SINV-GFP	+	20:A>T	1	onlyViral	1
K00201:573:HTMWWBBXY:4:1101:20121:13535	G	20	SINV-GFP	+	19:G>T	1	onlyViral	1
K00201:573:HTMWWBBXY:4:1101:21968:13535	A	25	SINV-GFP	+	23:T>A,24:G>A	1	onlyViral	2
K00201:573:HTMWWBBXY:4:1101:18436:13570	T	27	SINV-GFP	+	-	1	onlyViral	0
K00201:573:HTMWWBBXY:4:1101:20588:13570	A	27	SINV-GFP	+	-	1	onlyViral	0
K00201:573:HTMWWBBXY:4:1101:9435:13588	G	21	SINV-GFP	-	-	1	onlyViral	0
K00201:573:HTMWWBBXY:4:1101:17005:13588	T	22	SINV-GFP	+	-	1	onlyViral	0
K00201:573:HTMWWBBXY:4:1101:12672:13605	T	20	SINV-GFP	+	-	1	onlyViral	0
K00201:573:HTMWWBBXY:4:1101:8562:13623	A	22	SINV-GFP	+	-	1	onlyViral	0
K00201:573:HTMWWBBXY:4:1101:30624:13623	A	21	SINV-GFP	+	11:A>G	1	onlyViral	1
K00201:573:HTMWWBBXY:4:1101:7973:13693	T	20	SINV-GFP	+	-	1	onlyViral	0
K00201:573:HTMWWBBXY:4:1101:4574:13711	A	20	SINV-GFP	+	-	1	onlyViral	0
K00201:573:HTMWWBBXY:4:1101:27630:13711	T	21	SINV-GFP	+	-	1	onlyViral	0
K00201:573:HTMWWBBXY:4:1101:2777:13728	A	22	SINV-GFP	+	-	1	onlyViral	0
K00201:573:HTMWWBBXY:4:1101:13494:13728	T	21	SINV-GFP	+	-	1	onlyViral	0
K00201:573:HTMWWBBXY:4:1101:22201:13728	G	29	SINV-GFP	+	-	1	onlyViral	0
K00201:573:HTMWWBBXY:4:1101:25773:13728	G	19	SINV-GFP	+	-	1	onlyViral	0
K00201:573:HTMWWBBXY:4:1101:29954:13728	T	22	SINV-GFP	+	-	1	onlyViral	0
K00201:573:HTMWWBBXY:4:1101:5172:13763	C	25	SINV-GFP	+	-	1	onlyViral	0
K00201:573:HTMWWBBXY:4:1101:15442:13763	T	21	SINV-GFP	+	-	1	onlyViral	0
K00201:573:HTMWWBBXY:4:1101:6918:13799	T	24	SINV-GFP	+	-	1	onlyViral	0
K00201:573:HTMWWBBXY:4:1101:27011:13799	A	22	SINV-GFP	+	-	1	onlyViral	0
K00201:573:HTMWWBBXY:4:1101:13200:13816	A	23	SINV-GFP	+	-	1	onlyViral	0
K00201:573:HTMWWBBXY:4:1101:7953:13834	T	20	SINV-GFP	+	-	1	onlyViral	0
K00201:573:HTMWWBBXY:4:1101:14732:13834	A	23	SINV-GFP	+	-	1	onlyViral	0
K00201:573:HTMWWBBXY:4:1101:6898:13869	T	20	SINV-GFP	+	-	1	onlyViral	0
K00201:573:HTMWWBBXY:4:1101:6279:13922	T	23	SINV-GFP	+	21:A>T	1	onlyViral	1
K00201:573:HTMWWBBXY:4:1101:19624:13939	T	25	SINV-GFP	+	-	1	onlyViral	0
K00201:573:HTMWWBBXY:4:1101:20923:13939	A	21	SINV-GFP	+	-	1	onlyViral	0
K00201:573:HTMWWBBXY:4:1101:16914:13957	A	22	SINV-GFP	+	-	1	onlyViral	0
K00201:573:HTMWWBBXY:4:1101:23591:13992	A	22	SINV-GFP	+	-	1	onlyViral	0
K00201:573:HTMWWBBXY:4:1101:19766:14010	A	27	SINV-GFP	+	-	1	onlyViral	0
K00201:573:HTMWWBBXY:4:1101:15838:14027	T	26	SINV-GFP	+	-	1	onlyViral	0
K00201:573:HTMWWBBXY:4:1101:28412:14045	A	21	SINV-GFP	+	-	1	onlyViral	0
K00201:573:HTMWWBBXY:4:1101:20506:14062	A	21	SINV-GFP	+	-	1	onlyViral	0
K00201:573:HTMWWBBXY:4:1101:6542:14097	C	23	SINV-GFP	+	-	1	onlyViral	0
K00201:573:HTMWWBBXY:4:1101:8674:14133	A	26	SINV-GFP	+	-	1	onlyViral	0
K00201:573:HTMWWBBXY:4:1101:20243:14133	T	23	SINV-GFP	-	22:T>A	1	onlyViral	1
K00201:573:HTMWWBBXY:4:1101:29863:14133	A	21	SINV-GFP	+	-	1	onlyViral	0
K00201:573:HTMWWBBXY:4:1101:1864:14150	A	24	SINV-GFP	+	-	1	onlyViral	0
K00201:573:HTMWWBBXY:4:1101:1935:14168	T	27	SINV-GFP	+	-	1	onlyViral	0
K00201:573:HTMWWBBXY:4:1101:15585:14185	A	22	SINV-GFP	+	-	1	onlyViral	0
K00201:573:HTMWWBBXY:4:1101:19644:14185	T	20	SINV-GFP	+	-	1	onlyViral	0
K00201:573:HTMWWBBXY:4:1101:8369:14203	T	21	SINV-GFP	+	-	1	onlyViral	0
K00201:573:HTMWWBBXY:4:1101:26880:14203	A	23	SINV-GFP	+	-	1	onlyViral	0
K00201:573:HTMWWBBXY:4:1101:28402:14203	T	22	SINV-GFP	+	21:A>T	1	onlyViral	1
K00201:573:HTMWWBBXY:4:1101:7314:14238	C	29	SINV-GFP	+	-	1	onlyViral	0
K00201:573:HTMWWBBXY:4:1101:16772:14238	T	23	SINV-GFP	+	-	1	onlyViral	0
K00201:573:HTMWWBBXY:4:1101:17188:14256	T	28	SINV-GFP	+	-	1	onlyViral	0
K00201:573:HTMWWBBXY:4:1101:24819:14291	T	26	SINV-GFP	+	-	1	onlyViral	0
K00201:573:HTMWWBBXY:4:1101:8430:14344	A	24	SINV-GFP	+	-	1	onlyViral	0
K00201:573:HTMWWBBXY:4:1101:29376:14344	A	21	SINV-GFP	+	-	1	onlyViral	0
K00201:573:HTMWWBBXY:4:1101:7446:14361	T	22	SINV-GFP	+	-	1	onlyViral	0
K00201:573:HTMWWBBXY:4:1101:20851:14379	C	23	SINV-GFP	+	-	1	onlyViral	0
K00201:573:HTMWWBBXY:4:1101:26534:14379	A	28	SINV-GFP;SINV-GFP	+;+	-;-	2	onlyViral	0
K00201:573:HTMWWBBXY:4:1101:27417:14432	T	19	SINV-GFP	-	-	1	onlyViral	0
K00201:573:HTMWWBBXY:4:1101:28442:14484	C	20	SINV-GFP	+	-	1	onlyViral	0
K00201:573:HTMWWBBXY:4:1101:16417:14502	T	25	SINV-GFP	+	-	1	onlyViral	0
K00201:573:HTMWWBBXY:4:1101:19583:14502	A	22	SINV-GFP	+	-	1	onlyViral	0
K00201:573:HTMWWBBXY:4:1101:21673:14502	T	27	SINV-GFP	+	-	1	onlyViral	0
K00201:573:HTMWWBBXY:4:1101:19847:14572	T	22	SINV-GFP	+	-	1	onlyViral	0
K00201:573:HTMWWBBXY:4:1101:2585:14625	T	24	SINV-GFP	+	-	1	onlyViral	0
K00201:573:HTMWWBBXY:4:1101:10724:14660	T	22	SINV-GFP	+	21:T>C	1	onlyViral	1
K00201:573:HTMWWBBXY:4:1101:15940:14660	T	26	SINV-GFP	+	-	1	onlyViral	0
K00201:573:HTMWWBBXY:4:1101:17229:14678	A	22	SINV-GFP	+	-	1	onlyViral	0
K00201:573:HTMWWBBXY:4:1101:20791:14730	A	21	SINV-GFP	+	-	1	onlyViral	0
K00201:573:HTMWWBBXY:4:1101:24870:14730	T	20	SINV-GFP	+	-	1	onlyViral	0
K00201:573:HTMWWBBXY:4:1101:17005:14748	A	22	SINV-GFP	+	-	1	onlyViral	0
K00201:573:HTMWWBBXY:4:1101:17878:14748	T	22	SINV-GFP	-	7:T>C,10:T>C	1	onlyViral	2
K00201:573:HTMWWBBXY:4:1101:27783:14854	G	26	SINV-GFP	+	24:C>T,25:C>T	1	onlyViral	2
K00201:573:HTMWWBBXY:4:1101:25824:14906	A	22	SINV-GFP	+	-	1	onlyViral	0
K00201:573:HTMWWBBXY:4:1101:3478:14941	A	21	SINV-GFP	-	-	1	onlyViral	0
K00201:573:HTMWWBBXY:4:1101:29680:14977	C	22	SINV-GFP	+	-	1	onlyViral	0
K00201:573:HTMWWBBXY:4:1101:26210:15012	A	22	SINV-GFP	+	21:A>T	1	onlyViral	1
K00201:573:HTMWWBBXY:4:1101:12033:15029	A	26	SINV-GFP	+	-	1	onlyViral	0
K00201:573:HTMWWBBXY:4:1101:18751:15029	C	23	SINV-GFP	+	-	1	onlyViral	0
K00201:573:HTMWWBBXY:4:1101:4909:15065	A	22	SINV-GFP	+	-	1	onlyViral	0
K00201:573:HTMWWBBXY:4:1101:11627:15065	T	23	SINV-GFP	-	10:T>C	1	onlyViral	1
K00201:573:HTMWWBBXY:4:1101:4726:15100	T	21	SINV-GFP	+	20:A>T	1	onlyViral	1
K00201:573:HTMWWBBXY:4:1101:5010:15100	T	21	SINV-GFP	+	-	1	onlyViral	0
K00201:573:HTMWWBBXY:4:1101:22871:15100	T	22	SINV-GFP	+	-	1	onlyViral	0
K00201:573:HTMWWBBXY:4:1101:16376:15170	T	26	SINV-GFP	+	-	1	onlyViral	0
K00201:573:HTMWWBBXY:4:1101:17350:15170	A	23	SINV-GFP	+	-	1	onlyViral	0
K00201:573:HTMWWBBXY:4:1101:26281:15170	T	21	SINV-GFP	+	-	1	onlyViral	0
K00201:573:HTMWWBBXY:4:1101:23693:15188	T	20	SINV-GFP	+	-	1	onlyViral	0
K00201:573:HTMWWBBXY:4:1101:7892:15205	T	25	SINV-GFP	+	-	1	onlyViral	0
K00201:573:HTMWWBBXY:4:1101:24779:15205	A	23	SINV-GFP	+	-	1	onlyViral	0
K00201:573:HTMWWBBXY:4:1101:24698:15240	A	23	SINV-GFP	+	-	1	onlyViral	0
K00201:573:HTMWWBBXY:4:1101:4898:15258	T	23	SINV-GFP	+	-	1	onlyViral	0
K00201:573:HTMWWBBXY:4:1101:26819:15258	C	22	SINV-GFP	-	-	1	onlyViral	0
K00201:573:HTMWWBBXY:4:1101:27844:15276	A	22	SINV-GFP	+	-	1	onlyViral	0
K00201:573:HTMWWBBXY:4:1101:18416:15293	T	21	SINV-GFP	+	-	1	onlyViral	0
K00201:573:HTMWWBBXY:4:1101:24860:15311	G	25	SINV-GFP	+	-	1	onlyViral	0
K00201:573:HTMWWBBXY:4:1101:16254:15346	T	22	SINV-GFP	-	-	1	onlyViral	0
K00201:573:HTMWWBBXY:4:1101:19887:15346	T	21	SINV-GFP;SINV-GFP	-;-	20:T>G;20:T>G	2	onlyViral	1
K00201:573:HTMWWBBXY:4:1101:14976:15381	A	24	SINV-GFP	+	-	1	onlyViral	0
K00201:573:HTMWWBBXY:4:1101:31456:15416	A	23	SINV-GFP	+	-	1	onlyViral	0
K00201:573:HTMWWBBXY:4:1101:1499:15451	A	22	SINV-GFP	+	-	1	onlyViral	0
K00201:573:HTMWWBBXY:4:1101:6400:15469	T	21	SINV-GFP	+	20:A>T	1	onlyViral	1
K00201:573:HTMWWBBXY:4:1101:3650:15487	A	22	SINV-GFP	+	-	1	onlyViral	0
K00201:573:HTMWWBBXY:4:1101:21420:15504	A	23	SINV-GFP	+	-	1	onlyViral	0
K00201:573:HTMWWBBXY:4:1101:12266:15539	T	21	SINV-GFP	+	-	1	onlyViral	0
K00201:573:HTMWWBBXY:4:1101:21623:15539	A	21	SINV-GFP	+	-	1	onlyViral	0
K00201:573:HTMWWBBXY:4:1101:5720:15557	A	23	SINV-GFP	+	-	1	onlyViral	0
K00201:573:HTMWWBBXY:4:1101:31538:15592	T	25	SINV-GFP	+	-	1	onlyViral	0
K00201:573:HTMWWBBXY:4:1101:3468:15627	A	21	SINV-GFP	+	-	1	onlyViral	0
K00201:573:HTMWWBBXY:4:1101:8917:15645	A	22	SINV-GFP	+	-	1	onlyViral	0
K00201:573:HTMWWBBXY:4:1101:22150:15645	T	24	SINV-GFP	+	-	1	onlyViral	0
K00201:573:HTMWWBBXY:4:1101:21065:15698	A	23	SINV-GFP	+	-	1	onlyViral	0
K00201:573:HTMWWBBXY:4:1101:26737:15715	C	23	SINV-GFP	+	-	1	onlyViral	0
K00201:573:HTMWWBBXY:4:1101:1235:15733	C	22	SINV-GFP	+	21:T>C	1	onlyViral	1
K00201:573:HTMWWBBXY:4:1101:20273:15733	T	21	SINV-GFP;SINV-GFP	-;-	20:T>G;20:T>G	2	onlyViral	1
K00201:573:HTMWWBBXY:4:1101:22039:15733	A	22	SINV-GFP	+	-	1	onlyViral	0
K00201:573:HTMWWBBXY:4:1101:31050:15733	T	21	SINV-GFP	+	-	1	onlyViral	0
K00201:573:HTMWWBBXY:4:1101:22698:15750	A	23	SINV-GFP	+	-	1	onlyViral	0
K00201:573:HTMWWBBXY:4:1101:3285:15768	A	22	SINV-GFP	+	-	1	onlyViral	0
K00201:573:HTMWWBBXY:4:1101:1367:15785	A	26	SINV-GFP	+	24:A>T	1	onlyViral	1
K00201:573:HTMWWBBXY:4:1101:4604:15803	A	23	SINV-GFP	+	-	1	onlyViral	0
K00201:573:HTMWWBBXY:4:1101:20933:15821	A	22	SINV-GFP	+	-	1	onlyViral	0
K00201:573:HTMWWBBXY:4:1101:31324:15821	G	22	SINV-GFP	+	19:A>G	1	onlyViral	1
K00201:573:HTMWWBBXY:4:1101:6390:15838	C	23	SINV-GFP	+	21:A>T	1	onlyViral	1
K00201:573:HTMWWBBXY:4:1101:21876:15838	T	20	SINV-GFP	+	-	1	onlyViral	0
K00201:573:HTMWWBBXY:4:1101:18213:15856	A	22	SINV-GFP	+	-	1	onlyViral	0
K00201:573:HTMWWBBXY:4:1101:24769:15856	A	21	SINV-GFP	+	-	1	onlyViral	0
K00201:573:HTMWWBBXY:4:1101:19766:15873	G	23	SINV-GFP	+	-	1	onlyViral	0
K00201:573:HTMWWBBXY:4:1101:16051:15909	T	24	SINV-GFP	+	-	1	onlyViral	0
K00201:573:HTMWWBBXY:4:1101:5467:15996	T	22	SINV-GFP	+	-	1	onlyViral	0
K00201:573:HTMWWBBXY:4:1101:6847:16032	A	22	SINV-GFP	+	-	1	onlyViral	0
K00201:573:HTMWWBBXY:4:1101:7476:16032	T	25	SINV-GFP	+	-	1	onlyViral	0
K00201:573:HTMWWBBXY:4:1101:14113:16032	T	22	SINV-GFP	+	21:A>C	1	onlyViral	1
K00201:573:HTMWWBBXY:4:1101:18152:16032	A	28	SINV-GFP	+	-	1	onlyViral	0
K00201:573:HTMWWBBXY:4:1101:22252:16032	A	22	SINV-GFP	+	-	1	onlyViral	0
K00201:573:HTMWWBBXY:4:1101:2777:16049	A	22	SINV-GFP	+	-	1	onlyViral	0
K00201:573:HTMWWBBXY:4:1101:25357:16067	T	21	SINV-GFP;SINV-GFP	+;+	-;-	2	onlyViral	0
K00201:573:HTMWWBBXY:4:1101:26758:16067	A	24	SINV-GFP	+	-	1	onlyViral	0
K00201:573:HTMWWBBXY:4:1101:20192:16084	A	25	SINV-GFP	+	-	1	onlyViral	0
K00201:573:HTMWWBBXY:4:1101:25327:16120	T	24	SINV-GFP	+	-	1	onlyViral	0
K00201:573:HTMWWBBXY:4:1101:3133:16137	C	23	SINV-GFP	+	-	1	onlyViral	0
K00201:573:HTMWWBBXY:4:1101:6258:16137	A	23	SINV-GFP	+	-	1	onlyViral	0
K00201:573:HTMWWBBXY:4:1101:16264:16137	T	26	SINV-GFP	+	-	1	onlyViral	0
K00201:573:HTMWWBBXY:4:1101:23358:16155	A	21	SINV-GFP	+	-	1	onlyViral	0
K00201:573:HTMWWBBXY:4:1101:29559:16207	T	21	SINV-GFP	+	-	1	onlyViral	0
K00201:573:HTMWWBBXY:4:1101:4726:16260	A	22	SINV-GFP	+	-	1	onlyViral	0
K00201:573:HTMWWBBXY:4:1101:13453:16260	A	27	SINV-GFP;SINV-GFP	+;+	-;-	2	onlyViral	0
K00201:573:HTMWWBBXY:4:1101:2767:16278	T	22	SINV-GFP	+	21:A>C	1	onlyViral	1
K00201:573:HTMWWBBXY:4:1101:18081:16295	T	21	SINV-GFP	-	-	1	onlyViral	0
K00201:573:HTMWWBBXY:4:1101:8572:16313	G	23	SINV-GFP	+	22:C>A	1	onlyViral	1
K00201:573:HTMWWBBXY:4:1101:11140:16366	T	21	SINV-GFP	+	-	1	onlyViral	0
K00201:573:HTMWWBBXY:4:1101:22262:16366	A	31	SINV-GFP	+	-	1	onlyViral	0
K00201:573:HTMWWBBXY:4:1101:16437:16401	G	23	SINV-GFP	-	0:T>C	1	onlyViral	1
K00201:573:HTMWWBBXY:4:1101:22181:16401	T	22	SINV-GFP	-	-	1	onlyViral	0
K00201:573:HTMWWBBXY:4:1101:22313:16418	T	22	SINV-GFP	-	-	1	onlyViral	0
K00201:573:HTMWWBBXY:4:1101:24748:16418	T	21	SINV-GFP	+	-	1	onlyViral	0
K00201:573:HTMWWBBXY:4:1101:15869:16436	T	21	SINV-GFP	+	20:A>T	1	onlyViral	1
K00201:573:HTMWWBBXY:4:1101:16650:16454	T	23	SINV-GFP	+	-	1	onlyViral	0
K00201:573:HTMWWBBXY:4:1101:5558:16471	A	22	SINV-GFP	+	-	1	onlyViral	0
K00201:573:HTMWWBBXY:4:1101:15859:16489	A	22	SINV-GFP	+	-	1	onlyViral	0
K00201:573:HTMWWBBXY:4:1101:16833:16524	T	20	SINV-GFP	+	-	1	onlyViral	0
K00201:573:HTMWWBBXY:4:1101:23541:16542	T	22	SINV-GFP	+	21:A>T	1	onlyViral	1
K00201:573:HTMWWBBXY:4:1101:16802:16577	T	21	SINV-GFP	+	15:G>A	1	onlyViral	1
K00201:573:HTMWWBBXY:4:1101:3173:16594	A	29	SINV-GFP	+	-	1	onlyViral	0
K00201:573:HTMWWBBXY:4:1101:10439:16594	A	21	SINV-GFP	+	-	1	onlyViral	0
K00201:573:HTMWWBBXY:4:1101:21004:16612	T	21	SINV-GFP	+	20:A>T	1	onlyViral	1
K00201:573:HTMWWBBXY:4:1101:10805:16629	A	25	SINV-GFP	+	23:A>G	1	onlyViral	1
K00201:573:HTMWWBBXY:4:1101:4076:16717	A	21	SINV-GFP	-	-	1	onlyViral	0
K00201:573:HTMWWBBXY:4:1101:7121:16717	A	20	SINV-GFP	+	-	1	onlyViral	0
K00201:573:HTMWWBBXY:4:1101:29670:16717	T	30	SINV-GFP	+	-	1	onlyViral	0
K00201:573:HTMWWBBXY:4:1101:7080:16788	T	21	SINV-GFP	+	-	1	onlyViral	0
K00201:573:HTMWWBBXY:4:1101:15899:16805	C	23	SINV-GFP	+	22:A>T	1	onlyViral	1
K00201:573:HTMWWBBXY:4:1101:18599:16840	T	21	SINV-GFP	+	20:A>T	1	onlyViral	1
K00201:573:HTMWWBBXY:4:1101:23734:16840	A	24	SINV-GFP	+	-	1	onlyViral	0
K00201:573:HTMWWBBXY:4:1101:8055:16858	C	22	SINV-GFP	+	-	1	onlyViral	0
K00201:573:HTMWWBBXY:4:1101:7496:16876	A	22	SINV-GFP	+	-	1	onlyViral	0
K00201:573:HTMWWBBXY:4:1101:10653:16893	A	23	SINV-GFP	+	22:C>T	1	onlyViral	1
K00201:573:HTMWWBBXY:4:1101:16153:16928	G	26	SINV-GFP	+	-	1	onlyViral	0
K00201:573:HTMWWBBXY:4:1101:23581:16928	A	24	SINV-GFP	+	-	1	onlyViral	0
K00201:573:HTMWWBBXY:4:1101:2057:16981	T	20	SINV-GFP	+	-	1	onlyViral	0
K00201:573:HTMWWBBXY:4:1101:27773:17016	A	22	SINV-GFP	+	-	1	onlyViral	0
K00201:573:HTMWWBBXY:4:1101:11525:17034	C	22	SINV-GFP	-	-	1	onlyViral	0
K00201:573:HTMWWBBXY:4:1101:13129:17034	T	24	SINV-GFP	+	-	1	onlyViral	0
K00201:573:HTMWWBBXY:4:1101:10947:17051	C	29	SINV-GFP	+	-	1	onlyViral	0
K00201:573:HTMWWBBXY:4:1101:17990:17051	A	22	SINV-GFP	+	-	1	onlyViral	0
K00201:573:HTMWWBBXY:4:1101:2838:17069	T	23	SINV-GFP	-	-	1	onlyViral	0
K00201:573:HTMWWBBXY:4:1101:21034:17087	G	22	SINV-GFP	+	-	1	onlyViral	0
K00201:573:HTMWWBBXY:4:1101:17614:17139	G	21	SINV-GFP	-	20:A>G	1	onlyViral	1
K00201:573:HTMWWBBXY:4:1101:1580:17175	A	22	SINV-GFP	+	-	1	onlyViral	0
K00201:573:HTMWWBBXY:4:1101:14022:17175	T	22	SINV-GFP	+	-	1	onlyViral	0
K00201:573:HTMWWBBXY:4:1101:1783:17210	A	21	SINV-GFP	+	-	1	onlyViral	0
K00201:573:HTMWWBBXY:4:1101:7040:17245	A	20	SINV-GFP	+	-	1	onlyViral	0
K00201:573:HTMWWBBXY:4:1101:4777:17263	T	21	SINV-GFP	+	-	1	onlyViral	0
K00201:573:HTMWWBBXY:4:1101:17442:17263	A	18	SINV-GFP	+	-	1	onlyViral	0
K00201:573:HTMWWBBXY:4:1101:15625:17280	C	22	SINV-GFP	+	21:A>T	1	onlyViral	1
K00201:573:HTMWWBBXY:4:1101:21531:17280	T	21	SINV-GFP	+	-	1	onlyViral	0
K00201:573:HTMWWBBXY:4:1101:25926:17298	G	21	SINV-GFP	+	20:A>G	1	onlyViral	1
K00201:573:HTMWWBBXY:4:1101:26839:17333	A	24	SINV-GFP	+	-	1	onlyViral	0
K00201:573:HTMWWBBXY:4:1101:26403:17350	A	22	SINV-GFP	+	-	1	onlyViral	0
K00201:573:HTMWWBBXY:4:1101:28280:17368	T	22	SINV-GFP	-	-	1	onlyViral	0
K00201:573:HTMWWBBXY:4:1101:28026:17386	A	23	SINV-GFP	+	-	1	onlyViral	0
K00201:573:HTMWWBBXY:4:1101:20080:17403	T	21	SINV-GFP	+	-	1	onlyViral	0
K00201:573:HTMWWBBXY:4:1101:25499:17403	C	20	SINV-GFP	+	-	1	onlyViral	0
K00201:573:HTMWWBBXY:4:1101:5832:17438	A	20	SINV-GFP	+	-	1	onlyViral	0
K00201:573:HTMWWBBXY:4:1101:19045:17438	A	28	SINV-GFP	+	-	1	onlyViral	0
K00201:573:HTMWWBBXY:4:1101:19837:17474	G	23	SINV-GFP	+	-	1	onlyViral	0
K00201:573:HTMWWBBXY:4:1101:28158:17474	A	24	SINV-GFP	+	-	1	onlyViral	0
K00201:573:HTMWWBBXY:4:1101:3975:17491	A	21	SINV-GFP	+	-	1	onlyViral	0
K00201:573:HTMWWBBXY:4:1101:5233:17491	C	22	SINV-GFP	+	-	1	onlyViral	0
K00201:573:HTMWWBBXY:4:1101:16985:17491	T	28	SINV-GFP	+	-	1	onlyViral	0
K00201:573:HTMWWBBXY:4:1101:23622:17491	A	22	SINV-GFP	+	-	1	onlyViral	0
K00201:573:HTMWWBBXY:4:1101:25997:17491	T	22	SINV-GFP	+	-	1	onlyViral	0
K00201:573:HTMWWBBXY:4:1101:28250:17491	T	22	SINV-GFP	+	-	1	onlyViral	0
K00201:573:HTMWWBBXY:4:1101:24282:17509	A	22	SINV-GFP	+	-	1	onlyViral	0
K00201:573:HTMWWBBXY:4:1101:5091:17526	A	21	SINV-GFP	+	-	1	onlyViral	0
K00201:573:HTMWWBBXY:4:1101:1083:17614	N	20	SINV-GFP	+	0:T>N	1	onlyViral	1
K00201:573:HTMWWBBXY:4:1101:25540:17614	T	30	SINV-GFP	+	-	1	onlyViral	0
K00201:573:HTMWWBBXY:4:1101:22739:17649	C	23	SINV-GFP	+	-	1	onlyViral	0
K00201:573:HTMWWBBXY:4:1101:10693:17667	A	25	SINV-GFP	+	24:A>T	1	onlyViral	1
K00201:573:HTMWWBBXY:4:1101:13656:17667	A	22	SINV-GFP	+	-	1	onlyViral	0
K00201:573:HTMWWBBXY:4:1101:4655:17685	A	22	SINV-GFP	+	-	1	onlyViral	0
K00201:573:HTMWWBBXY:4:1101:10003:17702	T	21	SINV-GFP;SINV-GFP	+;+	-;-	2	onlyViral	0
K00201:573:HTMWWBBXY:4:1101:31121:17720	A	22	SINV-GFP	+	-	1	onlyViral	0
K00201:573:HTMWWBBXY:4:1101:10855:17737	T	21	SINV-GFP	-	-	1	onlyViral	0
K00201:573:HTMWWBBXY:4:1101:15026:17755	T	23	SINV-GFP	-	-	1	onlyViral	0
K00201:573:HTMWWBBXY:4:1101:22394:17755	A	22	SINV-GFP	+	-	1	onlyViral	0
K00201:573:HTMWWBBXY:4:1101:28493:17772	A	21	SINV-GFP	+	-	1	onlyViral	0
K00201:573:HTMWWBBXY:4:1101:29000:17772	A	22	SINV-GFP	+	-	1	onlyViral	0
K00201:573:HTMWWBBXY:4:1101:13139:17790	C	20	SINV-GFP	+	-	1	onlyViral	0
K00201:573:HTMWWBBXY:4:1101:30066:17825	A	22	SINV-GFP	+	-	1	onlyViral	0
K00201:573:HTMWWBBXY:4:1101:13108:17843	T	21	SINV-GFP	+	-	1	onlyViral	0
K00201:573:HTMWWBBXY:4:1101:21542:17860	C	22	SINV-GFP	+	-	1	onlyViral	0
K00201:573:HTMWWBBXY:4:1101:24596:17878	A	26	SINV-GFP	+	-	1	onlyViral	0
K00201:573:HTMWWBBXY:4:1101:9445:17931	A	23	SINV-GFP	+	-	1	onlyViral	0
K00201:573:HTMWWBBXY:4:1101:4462:17948	A	22	SINV-GFP	+	-	1	onlyViral	0
K00201:573:HTMWWBBXY:4:1101:5761:17948	A	22	SINV-GFP	+	-	1	onlyViral	0
K00201:573:HTMWWBBXY:4:1101:6674:17983	A	22	SINV-GFP	+	-	1	onlyViral	0
K00201:573:HTMWWBBXY:4:1101:30178:17983	A	22	SINV-GFP	+	-	1	onlyViral	0
K00201:573:HTMWWBBXY:4:1101:19624:18019	A	24	SINV-GFP	+	-	1	onlyViral	0
K00201:573:HTMWWBBXY:4:1101:21775:18019	G	19	SINV-GFP;SINV-GFP	+;+	-;-	2	onlyViral	0
K00201:573:HTMWWBBXY:4:1101:22384:18054	A	22	SINV-GFP	+	-	1	onlyViral	0
K00201:573:HTMWWBBXY:4:1101:6989:18071	A	24	SINV-GFP	+	22:T>G	1	onlyViral	1
K00201:573:HTMWWBBXY:4:1101:26321:18089	T	22	SINV-GFP	+	-	1	onlyViral	0
K00201:573:HTMWWBBXY:4:1101:7476:18107	A	26	SINV-GFP	+	-	1	onlyViral	0
K00201:573:HTMWWBBXY:4:1101:11454:18142	A	22	SINV-GFP	+	-	1	onlyViral	0
K00201:573:HTMWWBBXY:4:1101:30330:18142	A	21	SINV-GFP	+	-	1	onlyViral	0
K00201:573:HTMWWBBXY:4:1101:7466:18159	T	22	SINV-GFP	+	-	1	onlyViral	0
K00201:573:HTMWWBBXY:4:1101:20567:18177	T	21	SINV-GFP	+	-	1	onlyViral	0
K00201:573:HTMWWBBXY:4:1101:3599:18212	A	25	SINV-GFP	+	-	1	onlyViral	0
K00201:573:HTMWWBBXY:4:1101:20669:18212	T	27	SINV-GFP;SINV-GFP	+;+	-;-	2	onlyViral	0
K00201:573:HTMWWBBXY:4:1101:30776:18212	T	22	SINV-GFP	-	-	1	onlyViral	0
K00201:573:HTMWWBBXY:4:1101:1499:18230	C	22	SINV-GFP	+	-	1	onlyViral	0
K00201:573:HTMWWBBXY:4:1101:20699:18230	T	31	SINV-GFP	+	-	1	onlyViral	0
K00201:573:HTMWWBBXY:4:1101:9211:18265	C	30	SINV-GFP	+	-	1	onlyViral	0
K00201:573:HTMWWBBXY:4:1101:9100:18282	T	21	SINV-GFP	+	-	1	onlyViral	0
K00201:573:HTMWWBBXY:4:1101:26047:18282	A	21	SINV-GFP	+	-	1	onlyViral	0
K00201:573:HTMWWBBXY:4:1101:15828:18300	A	26	SINV-GFP	+	-	1	onlyViral	0
K00201:573:HTMWWBBXY:4:1101:16721:18300	A	23	SINV-GFP	+	-	1	onlyViral	0
K00201:573:HTMWWBBXY:4:1101:9810:18318	A	21	SINV-GFP	+	-	1	onlyViral	0
K00201:573:HTMWWBBXY:4:1101:31548:18318	T	26	SINV-GFP	+	-	1	onlyViral	0
K00201:573:HTMWWBBXY:4:1101:2290:18370	T	22	SINV-GFP	+	21:A>T	1	onlyViral	1
K00201:573:HTMWWBBXY:4:1101:18162:18370	T	21	SINV-GFP	+	-	1	onlyViral	0
K00201:573:HTMWWBBXY:4:1101:29183:18405	T	24	SINV-GFP;SINV-GFP	+;+	-;-	2	onlyViral	0
K00201:573:HTMWWBBXY:4:1101:4929:18441	A	22	SINV-GFP	+	-	1	onlyViral	0
K00201:573:HTMWWBBXY:4:1101:17076:18529	A	22	SINV-GFP	+	-	1	onlyViral	0
K00201:573:HTMWWBBXY:4:1101:25895:18546	A	22	SINV-GFP	+	-	1	onlyViral	0
K00201:573:HTMWWBBXY:4:1101:21765:18564	A	22	SINV-GFP;SINV-GFP	+;+	-;-	2	onlyViral	0
K00201:573:HTMWWBBXY:4:1101:30817:18564	G	24	SINV-GFP	+	-	1	onlyViral	0
K00201:573:HTMWWBBXY:4:1101:1479:18581	A	31	SINV-GFP	+	-	1	onlyViral	0
K00201:573:HTMWWBBXY:4:1101:18071:18599	A	22	SINV-GFP	-	-	1	onlyViral	0
K00201:573:HTMWWBBXY:4:1101:12134:18616	A	24	SINV-GFP	+	-	1	onlyViral	0
K00201:573:HTMWWBBXY:4:1101:4898:18669	T	25	SINV-GFP;SINV-GFP	+;+	-;-	2	onlyViral	0
K00201:573:HTMWWBBXY:4:1101:17624:18669	T	29	SINV-GFP	+	-	1	onlyViral	0
K00201:573:HTMWWBBXY:4:1101:18822:18669	C	21	SINV-GFP	+	-	1	onlyViral	0
K00201:573:HTMWWBBXY:4:1101:21217:18669	T	23	SINV-GFP	+	-	1	onlyViral	0
K00201:573:HTMWWBBXY:4:1101:3873:18687	T	22	SINV-GFP	+	-	1	onlyViral	0
K00201:573:HTMWWBBXY:4:1101:12875:18704	A	22	SINV-GFP	+	-	1	onlyViral	0
K00201:573:HTMWWBBXY:4:1101:20841:18722	T	25	SINV-GFP	+	-	1	onlyViral	0
K00201:573:HTMWWBBXY:4:1101:18680:18740	A	24	SINV-GFP	+	23:T>A	1	onlyViral	1
K00201:573:HTMWWBBXY:4:1101:8826:18757	A	18	SINV-GFP	+	-	1	onlyViral	0
K00201:573:HTMWWBBXY:4:1101:28869:18775	T	21	SINV-GFP	+	20:A>T	1	onlyViral	1
K00201:573:HTMWWBBXY:4:1101:2788:18810	T	21	SINV-GFP	+	-	1	onlyViral	0
K00201:573:HTMWWBBXY:4:1101:25053:18810	A	27	SINV-GFP	+	19:G>A	1	onlyViral	1
K00201:573:HTMWWBBXY:4:1101:1347:18845	A	21	SINV-GFP	-	-	1	onlyViral	0
K00201:573:HTMWWBBXY:4:1101:2280:18845	T	22	SINV-GFP;SINV-GFP	+;+	-;-	2	onlyViral	0
K00201:573:HTMWWBBXY:4:1101:18944:18880	A	22	SINV-GFP	+	-	1	onlyViral	0
K00201:573:HTMWWBBXY:4:1101:19918:18915	T	21	SINV-GFP	+	-	1	onlyViral	0
K00201:573:HTMWWBBXY:4:1101:25073:18915	T	31	SINV-GFP	+	-	1	onlyViral	0
K00201:573:HTMWWBBXY:4:1101:22059:18933	T	22	SINV-GFP	+	21:T>G	1	onlyViral	1
K00201:573:HTMWWBBXY:4:1101:10236:18951	T	24	SINV-GFP	+	-	1	onlyViral	0
K00201:573:HTMWWBBXY:4:1101:29518:18951	A	24	SINV-GFP	+	-	1	onlyViral	0
K00201:573:HTMWWBBXY:4:1101:17777:18968	T	21	SINV-GFP	+	-	1	onlyViral	0
K00201:573:HTMWWBBXY:4:1101:9161:18986	A	23	SINV-GFP	+	-	1	onlyViral	0
K00201:573:HTMWWBBXY:4:1101:28544:18986	T	24	SINV-GFP;SINV-GFP	+;+	-;-	2	onlyViral	0
K00201:573:HTMWWBBXY:4:1101:29488:19003	A	26	SINV-GFP	+	-	1	onlyViral	0
K00201:573:HTMWWBBXY:4:1101:22841:19021	A	22	SINV-GFP	+	-	1	onlyViral	0
K00201:573:HTMWWBBXY:4:1101:10551:19038	C	21	SINV-GFP	-	-	1	onlyViral	0
K00201:573:HTMWWBBXY:4:1101:2179:19056	T	20	SINV-GFP	+	-	1	onlyViral	0
K00201:573:HTMWWBBXY:4:1101:15899:19056	C	23	SINV-GFP	-	22:T>A	1	onlyViral	1
K00201:573:HTMWWBBXY:4:1101:10795:19074	T	22	SINV-GFP	+	-	1	onlyViral	0
K00201:573:HTMWWBBXY:4:1101:19278:19179	A	22	SINV-GFP	+	-	1	onlyViral	0
K00201:573:HTMWWBBXY:4:1101:22871:19179	T	21	SINV-GFP	+	-	1	onlyViral	0
K00201:573:HTMWWBBXY:4:1101:1519:19214	T	20	SINV-GFP	+	-	1	onlyViral	0
K00201:573:HTMWWBBXY:4:1101:15219:19214	A	23	SINV-GFP	+	-	1	onlyViral	0
K00201:573:HTMWWBBXY:4:1101:13017:19232	A	23	SINV-GFP	+	-	1	onlyViral	0
K00201:573:HTMWWBBXY:4:1101:21430:19249	A	27	SINV-GFP	+	26:T>A	1	onlyViral	1
K00201:573:HTMWWBBXY:4:1101:20659:19285	A	22	SINV-GFP	+	-	1	onlyViral	0
K00201:573:HTMWWBBXY:4:1101:2331:19320	G	22	SINV-GFP	+	0:A>G	1	onlyViral	1
K00201:573:HTMWWBBXY:4:1101:21937:19320	T	20	SINV-GFP	+	-	1	onlyViral	0
K00201:573:HTMWWBBXY:4:1101:2777:19355	T	28	SINV-GFP	+	-	1	onlyViral	0
K00201:573:HTMWWBBXY:4:1101:9090:19355	A	21	SINV-GFP	-	-	1	onlyViral	0
K00201:573:HTMWWBBXY:4:1101:1976:19373	C	19	SINV-GFP	+	-	1	onlyViral	0
K00201:573:HTMWWBBXY:4:1101:3823:19373	A	31	SINV-GFP	+	-	1	onlyViral	0
K00201:573:HTMWWBBXY:4:1101:24322:19373	A	22	SINV-GFP	+	-	1	onlyViral	0
K00201:573:HTMWWBBXY:4:1101:5010:19390	T	23	SINV-GFP	+	22:T>A	1	onlyViral	1
K00201:573:HTMWWBBXY:4:1101:12195:19390	T	21	SINV-GFP	+	-	1	onlyViral	0
K00201:573:HTMWWBBXY:4:1101:30421:19390	G	24	SINV-GFP	+	-	1	onlyViral	0
K00201:573:HTMWWBBXY:4:1101:14377:19408	A	22	SINV-GFP	+	-	1	onlyViral	0
K00201:573:HTMWWBBXY:4:1101:23226:19408	A	18	SINV-GFP	+	-	1	onlyViral	0
K00201:573:HTMWWBBXY:4:1101:10815:19425	A	24	SINV-GFP	+	-	1	onlyViral	0
K00201:573:HTMWWBBXY:4:1101:9059:19443	A	22	SINV-GFP	+	21:T>C	1	onlyViral	1
K00201:573:HTMWWBBXY:4:1101:30076:19496	A	21	SINV-GFP	+	-	1	onlyViral	0
K00201:573:HTMWWBBXY:4:1101:17787:19513	T	20	SINV-GFP	+	-	1	onlyViral	0
K00201:573:HTMWWBBXY:4:1101:31111:19531	T	21	SINV-GFP	+	-	1	onlyViral	0
K00201:573:HTMWWBBXY:4:1101:28189:19566	G	23	SINV-GFP	+	-	1	onlyViral	0
K00201:573:HTMWWBBXY:4:1101:23906:19601	A	22	SINV-GFP	+	-	1	onlyViral	0
K00201:573:HTMWWBBXY:4:1101:30827:19671	T	27	SINV-GFP	+	26:A>G	1	onlyViral	1
K00201:573:HTMWWBBXY:4:1101:16092:19707	C	24	SINV-GFP	+	-	1	onlyViral	0
K00201:573:HTMWWBBXY:4:1101:19380:19707	A	22	SINV-GFP	+	-	1	onlyViral	0
K00201:573:HTMWWBBXY:4:1101:5568:19724	T	21	SINV-GFP	+	-	1	onlyViral	0
K00201:573:HTMWWBBXY:4:1101:15808:19742	A	24	SINV-GFP	+	-	1	onlyViral	0
K00201:573:HTMWWBBXY:4:1101:5406:19795	T	25	SINV-GFP;SINV-GFP	+;+	-;-	2	onlyViral	0
K00201:573:HTMWWBBXY:4:1101:27509:19830	T	23	SINV-GFP	+	22:G>C	1	onlyViral	1
K00201:573:HTMWWBBXY:4:1101:23561:19847	C	21	SINV-GFP	+	-	1	onlyViral	0
K00201:573:HTMWWBBXY:4:1101:5852:19865	T	25	SINV-GFP	+	-	1	onlyViral	0
K00201:573:HTMWWBBXY:4:1101:18842:19865	T	20	SINV-GFP	+	-	1	onlyViral	0
K00201:573:HTMWWBBXY:4:1101:23125:19865	C	23	SINV-GFP	+	-	1	onlyViral	0
K00201:573:HTMWWBBXY:4:1101:26707:19882	T	22	SINV-GFP	+	-	1	onlyViral	0
K00201:573:HTMWWBBXY:4:1101:4614:19900	C	25	SINV-GFP	+	-	1	onlyViral	0
K00201:573:HTMWWBBXY:4:1101:13524:19935	A	22	SINV-GFP	+	-	1	onlyViral	0
K00201:573:HTMWWBBXY:4:1101:10125:19953	A	22	SINV-GFP	+	-	1	onlyViral	0
K00201:573:HTMWWBBXY:4:1101:31517:19953	T	21	SINV-GFP	+	-	1	onlyViral	0
K00201:573:HTMWWBBXY:4:1101:23977:19970	T	20	SINV-GFP	+	-	1	onlyViral	0
K00201:573:HTMWWBBXY:4:1101:10754:19988	G	19	SINV-GFP	+	-	1	onlyViral	0
K00201:573:HTMWWBBXY:4:1101:4168:20006	T	22	SINV-GFP	-	-	1	onlyViral	0
K00201:573:HTMWWBBXY:4:1101:27265:20041	T	26	SINV-GFP	+	-	1	onlyViral	0
K00201:573:HTMWWBBXY:4:1101:27630:20076	T	20	SINV-GFP	+	-	1	onlyViral	0
K00201:573:HTMWWBBXY:4:1101:15240:20093	T	23	SINV-GFP	+	-	1	onlyViral	0
K00201:573:HTMWWBBXY:4:1101:17472:20093	T	21	SINV-GFP	+	-	1	onlyViral	0
K00201:573:HTMWWBBXY:4:1101:1742:20129	T	22	SINV-GFP	+	-	1	onlyViral	0
K00201:573:HTMWWBBXY:4:1101:14823:20146	A	22	SINV-GFP	+	-	1	onlyViral	0
K00201:573:HTMWWBBXY:4:1101:31436:20164	T	22	SINV-GFP	+	21:A>T	1	onlyViral	1
K00201:573:HTMWWBBXY:4:1101:31020:20181	T	22	SINV-GFP	+	-	1	onlyViral	0
K00201:573:HTMWWBBXY:4:1101:28290:20234	A	22	SINV-GFP	+	-	1	onlyViral	0
K00201:573:HTMWWBBXY:4:1101:1773:20252	A	22	SINV-GFP	+	-	1	onlyViral	0
K00201:573:HTMWWBBXY:4:1101:9120:20252	A	25	SINV-GFP	+	-	1	onlyViral	0
K00201:573:HTMWWBBXY:4:1101:7973:20304	T	20	SINV-GFP	+	-	1	onlyViral	0
K00201:573:HTMWWBBXY:4:1101:24434:20304	A	21	SINV-GFP	-	-	1	onlyViral	0
K00201:573:HTMWWBBXY:4:1101:17391:20340	T	30	SINV-GFP	+	-	1	onlyViral	0
K00201:573:HTMWWBBXY:4:1101:16579:20375	G	23	SINV-GFP	+	-	1	onlyViral	0
K00201:573:HTMWWBBXY:4:1101:18771:20375	G	20	SINV-GFP	+	-	1	onlyViral	0
K00201:573:HTMWWBBXY:4:1101:21511:20375	A	22	SINV-GFP	+	-	1	onlyViral	0
K00201:573:HTMWWBBXY:4:1101:16914:20392	A	22	SINV-GFP	+	-	1	onlyViral	0
K00201:573:HTMWWBBXY:4:1101:20111:20410	C	22	SINV-GFP	-	-	1	onlyViral	0
K00201:573:HTMWWBBXY:4:1101:7791:20445	T	21	SINV-GFP	+	-	1	onlyViral	0
K00201:573:HTMWWBBXY:4:1101:22465:20445	A	22	SINV-GFP	+	-	1	onlyViral	0
K00201:573:HTMWWBBXY:4:1101:1276:20515	A	22	SINV-GFP	+	-	1	onlyViral	0
K00201:573:HTMWWBBXY:4:1101:1955:20533	C	23	SINV-GFP	+	-	1	onlyViral	0
K00201:573:HTMWWBBXY:4:1101:6319:20533	A	22	SINV-GFP	+	-	1	onlyViral	0
K00201:573:HTMWWBBXY:4:1101:11759:20533	A	22	SINV-GFP	+	-	1	onlyViral	0
K00201:573:HTMWWBBXY:4:1101:5081:20603	A	30	SINV-GFP	+	-	1	onlyViral	0
K00201:573:HTMWWBBXY:4:1101:13626:20639	G	25	SINV-GFP	+	-	1	onlyViral	0
K00201:573:HTMWWBBXY:4:1101:25621:20674	A	24	SINV-GFP	+	-	1	onlyViral	0
K00201:573:HTMWWBBXY:4:1101:20050:20691	T	22	SINV-GFP	+	21:T>C	1	onlyViral	1
K00201:573:HTMWWBBXY:4:1101:21257:20709	C	24	SINV-GFP	+	-	1	onlyViral	0
K00201:573:HTMWWBBXY:4:1101:7304:20726	A	22	SINV-GFP	+	-	1	onlyViral	0
K00201:573:HTMWWBBXY:4:1101:24495:20726	C	24	SINV-GFP	+	-	1	onlyViral	0
K00201:573:HTMWWBBXY:4:1101:13971:20744	T	22	SINV-GFP	-	-	1	onlyViral	0
K00201:573:HTMWWBBXY:4:1101:30269:20779	G	23	SINV-GFP	+	-	1	onlyViral	0
K00201:573:HTMWWBBXY:4:1101:4422:20797	A	22	SINV-GFP	+	-	1	onlyViral	0
K00201:573:HTMWWBBXY:4:1101:5578:20797	A	22	SINV-GFP	+	-	1	onlyViral	0
K00201:573:HTMWWBBXY:4:1101:11728:20797	G	21	SINV-GFP	+	-	1	onlyViral	0
K00201:573:HTMWWBBXY:4:1101:27164:20814	T	20	SINV-GFP	+	-	1	onlyViral	0
K00201:573:HTMWWBBXY:4:1101:17107:20832	T	22	SINV-GFP	+	-	1	onlyViral	0
K00201:573:HTMWWBBXY:4:1101:26058:20832	A	22	SINV-GFP	+	-	1	onlyViral	0
K00201:573:HTMWWBBXY:4:1101:15777:20885	T	21	SINV-GFP	+	-	1	onlyViral	0
K00201:573:HTMWWBBXY:4:1101:22698:20885	A	22	SINV-GFP	+	-	1	onlyViral	0
K00201:573:HTMWWBBXY:4:1101:26017:20902	T	23	SINV-GFP	-	22:A>G	1	onlyViral	1
K00201:573:HTMWWBBXY:4:1101:28899:20973	T	22	SINV-GFP	+	-	1	onlyViral	0
K00201:573:HTMWWBBXY:4:1101:25256:20990	A	22	SINV-GFP	+	-	1	onlyViral	0
K00201:573:HTMWWBBXY:4:1101:28260:20990	A	19	SINV-GFP	+	-	1	onlyViral	0
K00201:573:HTMWWBBXY:4:1101:11038:21008	T	20	SINV-GFP	+	-	1	onlyViral	0
K00201:573:HTMWWBBXY:4:1101:19806:21008	A	26	SINV-GFP	+	-	1	onlyViral	0
K00201:573:HTMWWBBXY:4:1101:13890:21061	A	22	SINV-GFP	+	-	1	onlyViral	0
K00201:573:HTMWWBBXY:4:1101:7831:21078	A	25	SINV-GFP	+	24:T>C	1	onlyViral	1
K00201:573:HTMWWBBXY:4:1101:16356:21078	A	28	SINV-GFP	+	-	1	onlyViral	0
K00201:573:HTMWWBBXY:4:1101:17980:21078	T	20	SINV-GFP	+	-	1	onlyViral	0
K00201:573:HTMWWBBXY:4:1101:30837:21096	T	22	SINV-GFP	+	-	1	onlyViral	0
K00201:573:HTMWWBBXY:4:1101:22323:21113	A	21	SINV-GFP	+	-	1	onlyViral	0
K00201:573:HTMWWBBXY:4:1101:8734:21131	A	24	SINV-GFP	+	-	1	onlyViral	0
K00201:573:HTMWWBBXY:4:1101:19136:21219	C	25	SINV-GFP	+	-	1	onlyViral	0
K00201:573:HTMWWBBXY:4:1101:28554:21219	A	21	SINV-GFP	-	-	1	onlyViral	0
K00201:573:HTMWWBBXY:4:1101:20141:21236	A	22	SINV-GFP	-	-	1	onlyViral	0
K00201:573:HTMWWBBXY:4:1101:20780:21254	T	21	SINV-GFP	+	-	1	onlyViral	0
K00201:573:HTMWWBBXY:4:1101:3630:21289	G	21	SINV-GFP	-	-	1	onlyViral	0
K00201:573:HTMWWBBXY:4:1101:18051:21307	T	21	SINV-GFP	+	20:A>T	1	onlyViral	1
K00201:573:HTMWWBBXY:4:1101:26129:21342	T	22	SINV-GFP	+	-	1	onlyViral	0
K00201:573:HTMWWBBXY:4:1101:18345:21360	T	24	SINV-GFP;SINV-GFP	+;+	-;-	2	onlyViral	0
K00201:573:HTMWWBBXY:4:1101:2828:21377	A	23	SINV-GFP	+	-	1	onlyViral	0
K00201:573:HTMWWBBXY:4:1101:16498:21395	A	22	SINV-GFP	+	-	1	onlyViral	0
K00201:573:HTMWWBBXY:4:1101:26068:21412	A	29	SINV-GFP	+	-	1	onlyViral	0
K00201:573:HTMWWBBXY:4:1101:13301:21447	T	20	SINV-GFP	+	-	1	onlyViral	0
K00201:573:HTMWWBBXY:4:1101:24180:21447	A	22	SINV-GFP	+	-	1	onlyViral	0
K00201:573:HTMWWBBXY:4:1101:24728:21483	T	22	SINV-GFP	+	-	1	onlyViral	0
K00201:573:HTMWWBBXY:4:1101:28787:21483	T	28	SINV-GFP	+	-	1	onlyViral	0
K00201:573:HTMWWBBXY:4:1101:26321:21500	A	24	SINV-GFP	+	-	1	onlyViral	0
K00201:573:HTMWWBBXY:4:1101:30360:21500	A	24	SINV-GFP	+	-	1	onlyViral	0
K00201:573:HTMWWBBXY:4:1101:10287:21535	T	21	SINV-GFP	+	-	1	onlyViral	0
K00201:573:HTMWWBBXY:4:1101:26311:21553	T	21	SINV-GFP	+	-	1	onlyViral	0
K00201:573:HTMWWBBXY:4:1101:20527:21588	T	21	SINV-GFP	+	20:A>T	1	onlyViral	1
K00201:573:HTMWWBBXY:4:1101:5284:21658	A	23	SINV-GFP	+	-	1	onlyViral	0
K00201:573:HTMWWBBXY:4:1101:24616:21676	A	23	SINV-GFP	+	-	1	onlyViral	0
K00201:573:HTMWWBBXY:4:1101:10379:21694	T	21	SINV-GFP	+	-	1	onlyViral	0
K00201:573:HTMWWBBXY:4:1101:23926:21711	T	21	SINV-GFP	+	-	1	onlyViral	0
K00201:573:HTMWWBBXY:4:1101:30634:21729	T	25	SINV-GFP	+	-	1	onlyViral	0
K00201:573:HTMWWBBXY:4:1101:3244:21782	T	26	SINV-GFP	+	-	1	onlyViral	0
K00201:573:HTMWWBBXY:4:1101:13809:21799	C	22	SINV-GFP	+	-	1	onlyViral	0
K00201:573:HTMWWBBXY:4:1101:22800:21834	A	23	SINV-GFP	+	22:T>A	1	onlyViral	1
K00201:573:HTMWWBBXY:4:1101:7770:21852	A	22	SINV-GFP	+	-	1	onlyViral	0
K00201:573:HTMWWBBXY:4:1101:16204:21905	A	22	SINV-GFP	+	-	1	onlyViral	0
K00201:573:HTMWWBBXY:4:1101:29356:21905	C	21	SINV-GFP	+	-	1	onlyViral	0
K00201:573:HTMWWBBXY:4:1101:19776:21940	A	20	SINV-GFP	+	19:A>G	1	onlyViral	1
K00201:573:HTMWWBBXY:4:1101:9800:21957	T	20	SINV-GFP	+	-	1	onlyViral	0
K00201:573:HTMWWBBXY:4:1101:30421:21957	T	22	SINV-GFP	+	-	1	onlyViral	0
K00201:573:HTMWWBBXY:4:1101:4858:21975	T	21	SINV-GFP	+	20:A>T	1	onlyViral	1
K00201:573:HTMWWBBXY:4:1101:3366:21993	A	21	SINV-GFP	+	-	1	onlyViral	0
K00201:573:HTMWWBBXY:4:1101:18264:22063	T	22	SINV-GFP	+	-	1	onlyViral	0
K00201:573:HTMWWBBXY:4:1101:24129:22063	G	24	SINV-GFP	+	-	1	onlyViral	0
K00201:573:HTMWWBBXY:4:1101:16092:22168	A	27	SINV-GFP	+	-	1	onlyViral	0
K00201:573:HTMWWBBXY:4:1101:21572:22204	T	24	SINV-GFP	+	-	1	onlyViral	0
K00201:573:HTMWWBBXY:4:1101:28321:22221	T	22	SINV-GFP	+	21:G>T	1	onlyViral	1
K00201:573:HTMWWBBXY:4:1101:17107:22239	G	30	SINV-GFP	+	-	1	onlyViral	0
K00201:573:HTMWWBBXY:4:1101:31791:22256	A	23	SINV-GFP	+	-	1	onlyViral	0
K00201:573:HTMWWBBXY:4:1101:20994:22291	T	20	SINV-GFP	+	-	1	onlyViral	0
K00201:573:HTMWWBBXY:4:1101:22221:22309	A	21	SINV-GFP	+	-	1	onlyViral	0
K00201:573:HTMWWBBXY:4:1101:5041:22327	A	23	SINV-GFP	+	22:T>A	1	onlyViral	1
K00201:573:HTMWWBBXY:4:1101:10135:22327	C	23	SINV-GFP	-	-	1	onlyViral	0
K00201:573:HTMWWBBXY:4:1101:11982:22327	A	21	SINV-GFP	-	-	1	onlyViral	0
K00201:573:HTMWWBBXY:4:1101:29193:22327	A	22	SINV-GFP	+	-	1	onlyViral	0
K00201:573:HTMWWBBXY:4:1101:26727:22344	A	24	SINV-GFP	+	-	1	onlyViral	0
K00201:573:HTMWWBBXY:4:1101:18172:22362	T	22	SINV-GFP	+	-	1	onlyViral	0
K00201:573:HTMWWBBXY:4:1101:3630:22379	T	27	SINV-GFP	+	-	1	onlyViral	0
K00201:573:HTMWWBBXY:4:1101:1407:22397	C	20	SINV-GFP	+	-	1	onlyViral	0
K00201:573:HTMWWBBXY:4:1101:22962:22432	T	23	SINV-GFP	+	22:G>C	1	onlyViral	1
K00201:573:HTMWWBBXY:4:1101:16559:22450	A	28	SINV-GFP	+	-	1	onlyViral	0
K00201:573:HTMWWBBXY:4:1101:20324:22502	C	21	SINV-GFP	+	-	1	onlyViral	0
K00201:573:HTMWWBBXY:4:1101:8014:22520	A	25	SINV-GFP	+	24:G>T	1	onlyViral	1
K00201:573:HTMWWBBXY:4:1101:1945:22555	T	21	SINV-GFP	+	-	1	onlyViral	0
K00201:573:HTMWWBBXY:4:1101:17330:22555	T	26	SINV-GFP	+	-	1	onlyViral	0
K00201:573:HTMWWBBXY:4:1101:26494:22573	T	25	SINV-GFP	+	-	1	onlyViral	0
K00201:573:HTMWWBBXY:4:1101:1205:22608	T	21	SINV-GFP	+	20:A>T	1	onlyViral	1
K00201:573:HTMWWBBXY:4:1101:6218:22608	A	22	SINV-GFP	+	-	1	onlyViral	0
K00201:573:HTMWWBBXY:4:1101:12591:22608	A	26	SINV-GFP	+	-	1	onlyViral	0
K00201:573:HTMWWBBXY:4:1101:24099:22608	A	20	SINV-GFP	+	-	1	onlyViral	0
K00201:573:HTMWWBBXY:4:1101:10409:22661	C	25	SINV-GFP	+	-	1	onlyViral	0
K00201:573:HTMWWBBXY:4:1101:15970:22661	T	21	SINV-GFP	+	20:A>T	1	onlyViral	1
K00201:573:HTMWWBBXY:4:1101:9069:22696	G	22	SINV-GFP	+	-	1	onlyViral	0
K00201:573:HTMWWBBXY:4:1101:7283:22766	C	22	SINV-GFP	+	-	1	onlyViral	0
K00201:573:HTMWWBBXY:4:1101:17086:22766	A	29	SINV-GFP	+	-	1	onlyViral	0
K00201:573:HTMWWBBXY:4:1101:17858:22766	T	22	SINV-GFP	+	-	1	onlyViral	0
K00201:573:HTMWWBBXY:4:1101:7882:22784	A	24	SINV-GFP	+	-	1	onlyViral	0
K00201:573:HTMWWBBXY:4:1101:25093:22784	C	20	SINV-GFP	+	-	1	onlyViral	0
K00201:573:HTMWWBBXY:4:1101:24535:22801	A	22	SINV-GFP	+	-	1	onlyViral	0
K00201:573:HTMWWBBXY:4:1101:26332:22819	A	27	SINV-GFP	+	26:T>A	1	onlyViral	1
K00201:573:HTMWWBBXY:4:1101:29691:22837	A	22	SINV-GFP	-	-	1	onlyViral	0
K00201:573:HTMWWBBXY:4:1101:16660:22872	T	21	SINV-GFP	+	-	1	onlyViral	0
K00201:573:HTMWWBBXY:4:1101:18609:22872	T	22	SINV-GFP;SINV-GFP	+;+	-;-	2	onlyViral	0
K00201:573:HTMWWBBXY:4:1101:8927:22907	G	23	SINV-GFP	+	-	1	onlyViral	0
K00201:573:HTMWWBBXY:4:1101:1519:22977	A	22	SINV-GFP	+	-	1	onlyViral	0
K00201:573:HTMWWBBXY:4:1101:23876:22995	T	22	SINV-GFP	+	21:A>T	1	onlyViral	1
K00201:573:HTMWWBBXY:4:1101:17421:23030	C	24	SINV-GFP	+	-	1	onlyViral	0
K00201:573:HTMWWBBXY:4:1101:28077:23065	A	21	SINV-GFP	-	-	1	onlyViral	0
K00201:573:HTMWWBBXY:4:1101:8684:23083	A	25	SINV-GFP	+	-	1	onlyViral	0
K00201:573:HTMWWBBXY:4:1101:10876:23118	T	23	SINV-GFP	-	-	1	onlyViral	0
K00201:573:HTMWWBBXY:4:1101:18426:23118	T	22	SINV-GFP	-	21:A>G	1	onlyViral	1
K00201:573:HTMWWBBXY:4:1101:22130:23135	C	20	SINV-GFP	+	-	1	onlyViral	0
K00201:573:HTMWWBBXY:4:1101:24677:23153	A	22	SINV-GFP	+	-	1	onlyViral	0
K00201:573:HTMWWBBXY:4:1101:10155:23171	C	23	SINV-GFP	+	-	1	onlyViral	0
K00201:573:HTMWWBBXY:4:1101:11617:23206	T	21	SINV-GFP	-	20:A>G	1	onlyViral	1
K00201:573:HTMWWBBXY:4:1101:18507:23223	G	24	SINV-GFP	+	22:A>T,23:T>A	1	onlyViral	2
K00201:573:HTMWWBBXY:4:1101:22759:23241	A	22	SINV-GFP	+	-	1	onlyViral	0
K00201:573:HTMWWBBXY:4:1101:15534:23311	A	23	SINV-GFP	+	-	1	onlyViral	0
K00201:573:HTMWWBBXY:4:1101:15514:23346	A	21	SINV-GFP	+	-	1	onlyViral	0
K00201:573:HTMWWBBXY:4:1101:24596:23364	T	23	SINV-GFP	+	-	1	onlyViral	0
K00201:573:HTMWWBBXY:4:1101:13352:23434	A	22	SINV-GFP	-	-	1	onlyViral	0
K00201:573:HTMWWBBXY:4:1101:17269:23434	A	21	SINV-GFP	+	-	1	onlyViral	0
K00201:573:HTMWWBBXY:4:1101:18132:23452	A	21	SINV-GFP	+	-	1	onlyViral	0
K00201:573:HTMWWBBXY:4:1101:23023:23452	A	22	SINV-GFP	+	-	1	onlyViral	0
K00201:573:HTMWWBBXY:4:1101:6208:23575	A	22	SINV-GFP	+	20:A>G,21:T>G	1	onlyViral	2
K00201:573:HTMWWBBXY:4:1101:27235:23575	G	22	SINV-GFP	-	-	1	onlyViral	0
K00201:573:HTMWWBBXY:4:1101:5071:23645	A	22	SINV-GFP	+	-	1	onlyViral	0
K00201:573:HTMWWBBXY:4:1101:22719:23663	A	22	SINV-GFP	+	-	1	onlyViral	0
K00201:573:HTMWWBBXY:4:1101:26271:23663	G	18	SINV-GFP	+	-	1	onlyViral	0
K00201:573:HTMWWBBXY:4:1101:24028:23751	T	21	SINV-GFP;SINV-GFP	+;+	-;-	2	onlyViral	0
K00201:573:HTMWWBBXY:4:1101:29701:23768	T	22	SINV-GFP	+	-	1	onlyViral	0
K00201:573:HTMWWBBXY:4:1101:3711:23786	A	22	SINV-GFP	+	-	1	onlyViral	0
K00201:573:HTMWWBBXY:4:1101:29670:23786	A	24	SINV-GFP	+	-	1	onlyViral	0
K00201:573:HTMWWBBXY:4:1101:1976:23804	A	21	SINV-GFP	+	-	1	onlyViral	0
K00201:573:HTMWWBBXY:4:1101:28869:23804	A	22	SINV-GFP	+	-	1	onlyViral	0
K00201:573:HTMWWBBXY:4:1101:4736:23839	T	21	SINV-GFP	+	-	1	onlyViral	0
K00201:573:HTMWWBBXY:4:1101:27235:23856	T	21	SINV-GFP	+	-	1	onlyViral	0
K00201:573:HTMWWBBXY:4:1101:19065:23874	T	23	SINV-GFP	+	21:T>C,22:A>T	1	onlyViral	2
K00201:573:HTMWWBBXY:4:1101:20953:23874	T	22	SINV-GFP	+	-	1	onlyViral	0
K00201:573:HTMWWBBXY:4:1101:3163:23892	T	20	SINV-GFP	+	-	1	onlyViral	0
K00201:573:HTMWWBBXY:4:1101:3975:23892	A	24	SINV-GFP	+	-	1	onlyViral	0
K00201:573:HTMWWBBXY:4:1101:19705:23892	T	20	SINV-GFP	+	-	1	onlyViral	0
K00201:573:HTMWWBBXY:4:1101:30157:23892	A	22	SINV-GFP	+	-	1	onlyViral	0
K00201:573:HTMWWBBXY:4:1101:7415:23909	T	21	SINV-GFP	+	-	1	onlyViral	0
K00201:573:HTMWWBBXY:4:1101:19248:23909	T	21	SINV-GFP	+	-	1	onlyViral	0
K00201:573:HTMWWBBXY:4:1101:24079:23909	A	29	SINV-GFP	+	27:G>A	1	onlyViral	1
K00201:573:HTMWWBBXY:4:1101:6411:23927	G	22	SINV-GFP	+	-	1	onlyViral	0
K00201:573:HTMWWBBXY:4:1101:13900:23962	T	21	SINV-GFP	+	-	1	onlyViral	0
K00201:573:HTMWWBBXY:4:1101:19207:23979	C	20	SINV-GFP	+	-	1	onlyViral	0
K00201:573:HTMWWBBXY:4:1101:17716:23997	T	20	SINV-GFP	+	-	1	onlyViral	0
K00201:573:HTMWWBBXY:4:1101:2037:24015	A	22	SINV-GFP	+	-	1	onlyViral	0
K00201:573:HTMWWBBXY:4:1101:3133:24050	A	22	SINV-GFP	+	-	1	onlyViral	0
K00201:573:HTMWWBBXY:4:1101:22364:24067	T	22	SINV-GFP;SINV-GFP	+;+	-;-	2	onlyViral	0
K00201:573:HTMWWBBXY:4:1101:6542:24085	A	21	SINV-GFP	+	-	1	onlyViral	0
K00201:573:HTMWWBBXY:4:1101:11190:24120	T	22	SINV-GFP	+	-	1	onlyViral	0
K00201:573:HTMWWBBXY:4:1101:10673:24138	A	23	SINV-GFP	+	22:C>T	1	onlyViral	1
K00201:573:HTMWWBBXY:4:1101:7923:24190	A	22	SINV-GFP	+	-	1	onlyViral	0
K00201:573:HTMWWBBXY:4:1101:7243:24208	T	21	SINV-GFP	+	-	1	onlyViral	0
K00201:573:HTMWWBBXY:4:1101:6279:24226	T	21	SINV-GFP	+	-	1	onlyViral	0
K00201:573:HTMWWBBXY:4:1101:28879:24243	C	20	SINV-GFP	+	-	1	onlyViral	0
K00201:573:HTMWWBBXY:4:1101:29122:24243	A	22	SINV-GFP	+	-	1	onlyViral	0
K00201:573:HTMWWBBXY:4:1101:15980:24261	A	22	SINV-GFP	+	-	1	onlyViral	0
K00201:573:HTMWWBBXY:4:1101:22343:24278	A	22	SINV-GFP	+	-	1	onlyViral	0
K00201:573:HTMWWBBXY:4:1101:9252:24314	G	20	SINV-GFP	+	-	1	onlyViral	0
K00201:573:HTMWWBBXY:4:1101:23033:24314	T	22	SINV-GFP	+	-	1	onlyViral	0
K00201:573:HTMWWBBXY:4:1101:10003:24349	T	29	SINV-GFP	+	-	1	onlyViral	0
K00201:573:HTMWWBBXY:4:1101:15016:24349	C	30	SINV-GFP	+	-	1	onlyViral	0
K00201:573:HTMWWBBXY:4:1101:21197:24366	G	22	SINV-GFP	-	21:A>G	1	onlyViral	1
K00201:573:HTMWWBBXY:4:1101:30919:24366	T	20	SINV-GFP	-	19:T>G	1	onlyViral	1
K00201:573:HTMWWBBXY:4:1101:5030:24384	T	20	SINV-GFP	+	-	1	onlyViral	0
K00201:573:HTMWWBBXY:4:1101:4391:24401	T	22	SINV-GFP	-	-	1	onlyViral	0
K00201:573:HTMWWBBXY:4:1101:6512:24419	T	24	SINV-GFP	+	-	1	onlyViral	0
K00201:573:HTMWWBBXY:4:1101:11282:24419	T	22	SINV-GFP	-	-	1	onlyViral	0
K00201:573:HTMWWBBXY:4:1101:20983:24419	T	23	SINV-GFP	-	-	1	onlyViral	0
K00201:573:HTMWWBBXY:4:1101:16427:24437	A	23	SINV-GFP	+	21:A>T	1	onlyViral	1
K00201:573:HTMWWBBXY:4:1101:19837:24437	T	24	SINV-GFP	+	-	1	onlyViral	0
K00201:573:HTMWWBBXY:4:1101:3386:24454	A	22	SINV-GFP	+	-	1	onlyViral	0
K00201:573:HTMWWBBXY:4:1101:26098:24454	T	24	SINV-GFP	+	-	1	onlyViral	0
K00201:573:HTMWWBBXY:4:1101:27072:24454	T	20	SINV-GFP	+	-	1	onlyViral	0
K00201:573:HTMWWBBXY:4:1101:25053:24472	A	24	SINV-GFP	+	-	1	onlyViral	0
K00201:573:HTMWWBBXY:4:1101:11830:24489	A	23	SINV-GFP	-	-	1	onlyViral	0
K00201:573:HTMWWBBXY:4:1101:18852:24489	A	23	SINV-GFP	+	-	1	onlyViral	0
K00201:573:HTMWWBBXY:4:1101:14194:24542	A	22	SINV-GFP	+	-	1	onlyViral	0
K00201:573:HTMWWBBXY:4:1101:20172:24560	T	29	SINV-GFP	+	28:C>T	1	onlyViral	1
K00201:573:HTMWWBBXY:4:1101:24586:24612	G	21	SINV-GFP	+	-	1	onlyViral	0
K00201:573:HTMWWBBXY:4:1101:5172:24630	T	20	SINV-GFP	+	-	1	onlyViral	0
K00201:573:HTMWWBBXY:4:1101:9628:24648	G	24	SINV-GFP	+	-	1	onlyViral	0
K00201:573:HTMWWBBXY:4:1101:12621:24665	A	19	SINV-GFP	+	-	1	onlyViral	0
K00201:573:HTMWWBBXY:4:1101:6157:24683	T	22	SINV-GFP	+	-	1	onlyViral	0
K00201:573:HTMWWBBXY:4:1101:9211:24700	T	21	SINV-GFP	+	-	1	onlyViral	0
K00201:573:HTMWWBBXY:4:1101:12114:24736	T	27	SINV-GFP	+	-	1	onlyViral	0
K00201:573:HTMWWBBXY:4:1101:20243:24788	T	26	SINV-GFP	+	-	1	onlyViral	0
K00201:573:HTMWWBBXY:4:1101:15554:24823	T	22	SINV-GFP	+	-	1	onlyViral	0
K00201:573:HTMWWBBXY:4:1101:21501:24859	T	21	SINV-GFP;SINV-GFP	+;+	-;-	2	onlyViral	0
K00201:573:HTMWWBBXY:4:1101:27062:24859	A	24	SINV-GFP	+	-	1	onlyViral	0
K00201:573:HTMWWBBXY:4:1101:28655:24876	C	28	SINV-GFP	+	-	1	onlyViral	0
K00201:573:HTMWWBBXY:4:1101:4361:24911	C	23	SINV-GFP	+	-	1	onlyViral	0
K00201:573:HTMWWBBXY:4:1101:2788:24929	T	23	SINV-GFP	-	-	1	onlyViral	0
K00201:573:HTMWWBBXY:4:1101:21481:24929	A	22	SINV-GFP	+	-	1	onlyViral	0
K00201:573:HTMWWBBXY:4:1101:14742:24964	T	26	SINV-GFP	+	-	1	onlyViral	0
K00201:573:HTMWWBBXY:4:1101:4675:24999	A	25	SINV-GFP	+	-	1	onlyViral	0
K00201:573:HTMWWBBXY:4:1101:1235:25017	T	23	SINV-GFP	+	-	1	onlyViral	0
K00201:573:HTMWWBBXY:4:1101:11241:25017	T	22	SINV-GFP	+	-	1	onlyViral	0
K00201:573:HTMWWBBXY:4:1101:15168:25034	G	24	SINV-GFP	+	-	1	onlyViral	0
K00201:573:HTMWWBBXY:4:1101:30289:25070	A	23	SINV-GFP	+	-	1	onlyViral	0
K00201:573:HTMWWBBXY:4:1101:1925:25087	T	21	SINV-GFP	-	-	1	onlyViral	0
K00201:573:HTMWWBBXY:4:1101:19583:25087	T	21	SINV-GFP;SINV-GFP	+;+	-;-	2	onlyViral	0
K00201:573:HTMWWBBXY:4:1101:3884:25140	T	22	SINV-GFP;SINV-GFP	+;+	-;-	2	onlyViral	0
K00201:573:HTMWWBBXY:4:1101:1073:25158	N	27	SINV-GFP	+	0:T>N	1	onlyViral	1
K00201:573:HTMWWBBXY:4:1101:26027:25210	C	21	SINV-GFP	+	-	1	onlyViral	0
K00201:573:HTMWWBBXY:4:1101:14001:25228	C	22	SINV-GFP	+	21:A>T	1	onlyViral	1
K00201:573:HTMWWBBXY:4:1101:5974:25246	T	21	SINV-GFP	-	-	1	onlyViral	0
K00201:573:HTMWWBBXY:4:1101:18964:25246	T	25	SINV-GFP	+	-	1	onlyViral	0
K00201:573:HTMWWBBXY:4:1101:30299:25298	A	24	SINV-GFP	+	-	1	onlyViral	0
K00201:573:HTMWWBBXY:4:1101:19837:25316	T	21	SINV-GFP	+	20:A>T	1	onlyViral	1
K00201:573:HTMWWBBXY:4:1101:10074:25351	C	22	SINV-GFP	+	21:A>T	1	onlyViral	1
K00201:573:HTMWWBBXY:4:1101:19958:25351	A	26	SINV-GFP	+	-	1	onlyViral	0
K00201:573:HTMWWBBXY:4:1101:20730:25386	A	22	SINV-GFP	+	-	1	onlyViral	0
K00201:573:HTMWWBBXY:4:1101:9130:25404	G	22	SINV-GFP	+	19:A>G	1	onlyViral	1
K00201:573:HTMWWBBXY:4:1101:20334:25404	A	24	SINV-GFP	+	-	1	onlyViral	0
K00201:573:HTMWWBBXY:4:1101:9922:25474	A	22	SINV-GFP	+	-	1	onlyViral	0
K00201:573:HTMWWBBXY:4:1101:6908:25527	A	22	SINV-GFP	+	-	1	onlyViral	0
K00201:573:HTMWWBBXY:4:1101:7699:25527	A	23	SINV-GFP	+	-	1	onlyViral	0
K00201:573:HTMWWBBXY:4:1101:19126:25527	T	21	SINV-GFP;SINV-GFP	+;+	-;-	2	onlyViral	0
K00201:573:HTMWWBBXY:4:1101:14042:25650	A	22	SINV-GFP	+	-	1	onlyViral	0
K00201:573:HTMWWBBXY:4:1101:24353:25650	A	22	SINV-GFP	+	-	1	onlyViral	0
K00201:573:HTMWWBBXY:4:1101:14012:25668	T	22	SINV-GFP	+	-	1	onlyViral	0
K00201:573:HTMWWBBXY:4:1101:31162:25668	T	22	SINV-GFP	+	-	1	onlyViral	0
K00201:573:HTMWWBBXY:4:1101:6715:25685	A	23	SINV-GFP	+	-	1	onlyViral	0
K00201:573:HTMWWBBXY:4:1101:14174:25703	A	22	SINV-GFP	+	-	1	onlyViral	0
K00201:573:HTMWWBBXY:4:1101:29417:25703	T	26	SINV-GFP	+	-	1	onlyViral	0
K00201:573:HTMWWBBXY:4:1101:25286:25755	T	20	SINV-GFP	+	-	1	onlyViral	0
K00201:573:HTMWWBBXY:4:1101:6877:25791	G	24	SINV-GFP	+	-	1	onlyViral	0
K00201:573:HTMWWBBXY:4:1101:14093:25808	A	24	SINV-GFP	+	-	1	onlyViral	0
K00201:573:HTMWWBBXY:4:1101:2006:25931	A	23	SINV-GFP	+	-	1	onlyViral	0
K00201:573:HTMWWBBXY:4:1101:24566:25949	T	21	SINV-GFP	+	-	1	onlyViral	0
K00201:573:HTMWWBBXY:4:1101:28676:25966	A	28	SINV-GFP	+	-	1	onlyViral	0
K00201:573:HTMWWBBXY:4:1101:30533:25984	A	22	SINV-GFP	+	-	1	onlyViral	0
K00201:573:HTMWWBBXY:4:1101:16863:26002	A	22	SINV-GFP	-	-	1	onlyViral	0
K00201:573:HTMWWBBXY:4:1101:27671:26019	T	22	SINV-GFP;SINV-GFP	+;+	-;-	2	onlyViral	0
K00201:573:HTMWWBBXY:4:1101:3945:26054	C	25	SINV-GFP	+	-	1	onlyViral	0
K00201:573:HTMWWBBXY:4:1101:23591:26054	T	22	SINV-GFP	+	-	1	onlyViral	0
K00201:573:HTMWWBBXY:4:1101:19786:26072	A	23	SINV-GFP	+	-	1	onlyViral	0
K00201:573:HTMWWBBXY:4:1101:15899:26090	A	29	SINV-GFP	+	-	1	onlyViral	0
K00201:573:HTMWWBBXY:4:1101:22150:26125	C	23	SINV-GFP	+	-	1	onlyViral	0
K00201:573:HTMWWBBXY:4:1101:18578:26195	T	27	SINV-GFP	+	26:A>T	1	onlyViral	1
K00201:573:HTMWWBBXY:4:1101:20669:26195	T	22	SINV-GFP;SINV-GFP	+;+	-;-	2	onlyViral	0
K00201:573:HTMWWBBXY:4:1101:20588:26230	A	24	SINV-GFP	+	-	1	onlyViral	0
K00201:573:HTMWWBBXY:4:1101:25307:26248	A	22	SINV-GFP	+	-	1	onlyViral	0
K00201:573:HTMWWBBXY:4:1101:2402:26265	A	21	SINV-GFP	-	-	1	onlyViral	0
K00201:573:HTMWWBBXY:4:1101:28655:26283	T	21	SINV-GFP	+	20:A>T	1	onlyViral	1
K00201:573:HTMWWBBXY:4:1101:30107:26301	A	22	SINV-GFP	+	-	1	onlyViral	0
K00201:573:HTMWWBBXY:4:1101:21663:26336	A	20	SINV-GFP	+	-	1	onlyViral	0
K00201:573:HTMWWBBXY:4:1101:14367:26353	A	22	SINV-GFP	-	-	1	onlyViral	0
K00201:573:HTMWWBBXY:4:1101:28310:26353	T	25	SINV-GFP	+	-	1	onlyViral	0
K00201:573:HTMWWBBXY:4:1101:1164:26406	A	23	SINV-GFP	+	5:T>G	1	onlyViral	1
K00201:573:HTMWWBBXY:4:1101:15899:26406	T	25	SINV-GFP	+	-	1	onlyViral	0
K00201:573:HTMWWBBXY:4:1101:30959:26406	A	22	SINV-GFP	+	-	1	onlyViral	0
K00201:573:HTMWWBBXY:4:1101:13393:26459	T	25	SINV-GFP	+	-	1	onlyViral	0
K00201:573:HTMWWBBXY:4:1101:10399:26476	T	24	SINV-GFP	+	-	1	onlyViral	0
K00201:573:HTMWWBBXY:4:1101:29488:26494	T	24	SINV-GFP	+	-	1	onlyViral	0
K00201:573:HTMWWBBXY:4:1101:7192:26512	C	22	SINV-GFP	+	-	1	onlyViral	0
K00201:573:HTMWWBBXY:4:1101:26910:26529	T	20	SINV-GFP	-	-	1	onlyViral	0
K00201:573:HTMWWBBXY:4:1101:28757:26529	T	21	SINV-GFP	+	20:A>T	1	onlyViral	1
K00201:573:HTMWWBBXY:4:1101:12327:26547	T	21	SINV-GFP	+	-	1	onlyViral	0
K00201:573:HTMWWBBXY:4:1101:27793:26547	A	21	SINV-GFP	+	-	1	onlyViral	0
K00201:573:HTMWWBBXY:4:1101:6390:26564	A	21	SINV-GFP	+	-	1	onlyViral	0
K00201:573:HTMWWBBXY:4:1101:9354:26599	T	22	SINV-GFP	+	-	1	onlyViral	0
K00201:573:HTMWWBBXY:4:1101:25865:26617	A	22	SINV-GFP	+	-	1	onlyViral	0
K00201:573:HTMWWBBXY:4:1101:6674:26705	C	21	SINV-GFP	+	-	1	onlyViral	0
K00201:573:HTMWWBBXY:4:1101:20953:26723	T	23	SINV-GFP	+	-	1	onlyViral	0
K00201:573:HTMWWBBXY:4:1101:22404:26740	T	28	SINV-GFP	+	27:T>A	1	onlyViral	1
K00201:573:HTMWWBBXY:4:1101:3792:26810	T	20	SINV-GFP	+	-	1	onlyViral	0
K00201:573:HTMWWBBXY:4:1101:9090:26810	A	22	SINV-GFP	+	-	1	onlyViral	0
K00201:573:HTMWWBBXY:4:1101:16610:26863	A	23	SINV-GFP	+	-	1	onlyViral	0
K00201:573:HTMWWBBXY:4:1101:21927:26863	A	22	SINV-GFP	+	-	1	onlyViral	0
K00201:573:HTMWWBBXY:4:1101:30147:26863	T	21	SINV-GFP	-	9:T>G	1	onlyViral	1
K00201:573:HTMWWBBXY:4:1101:6938:26916	T	31	SINV-GFP	+	-	1	onlyViral	0
K00201:573:HTMWWBBXY:4:1101:16924:26916	T	23	SINV-GFP	+	-	1	onlyViral	0
K00201:573:HTMWWBBXY:4:1101:29072:26934	T	21	SINV-GFP;SINV-GFP	+;+	-;-	2	onlyViral	0
K00201:573:HTMWWBBXY:4:1101:3569:26951	A	22	SINV-GFP	+	-	1	onlyViral	0
K00201:573:HTMWWBBXY:4:1101:11241:26951	A	28	SINV-GFP	+	-	1	onlyViral	0
K00201:573:HTMWWBBXY:4:1101:24799:26951	A	31	SINV-GFP	+	-	1	onlyViral	0
K00201:573:HTMWWBBXY:4:1101:3356:27004	A	22	SINV-GFP	+	-	1	onlyViral	0
K00201:573:HTMWWBBXY:4:1101:7638:27004	T	25	SINV-GFP	+	-	1	onlyViral	0
K00201:573:HTMWWBBXY:4:1101:26494:27004	A	26	SINV-GFP	+	-	1	onlyViral	0
K00201:573:HTMWWBBXY:4:1101:1113:27021	N	21	SINV-GFP	+	0:C>N,20:G>T	1	onlyViral	2
K00201:573:HTMWWBBXY:4:1101:3001:27127	T	23	SINV-GFP	+	22:G>C	1	onlyViral	1
K00201:573:HTMWWBBXY:4:1101:1306:27145	T	21	SINV-GFP	+	-	1	onlyViral	0
K00201:573:HTMWWBBXY:4:1101:5558:27162	T	22	SINV-GFP	-	20:G>A,21:T>G	1	onlyViral	2
K00201:573:HTMWWBBXY:4:1101:30249:27180	T	26	SINV-GFP	+	25:C>T	1	onlyViral	1
K00201:573:HTMWWBBXY:4:1101:31253:27197	C	26	SINV-GFP	+	25:A>T	1	onlyViral	1
K00201:573:HTMWWBBXY:4:1101:26332:27215	A	29	SINV-GFP	+	-	1	onlyViral	0
K00201:573:HTMWWBBXY:4:1101:2737:27232	A	24	SINV-GFP	+	-	1	onlyViral	0
K00201:573:HTMWWBBXY:4:1101:23713:27250	T	21	SINV-GFP	+	-	1	onlyViral	0
K00201:573:HTMWWBBXY:4:1101:8176:27268	T	21	SINV-GFP;SINV-GFP	+;+	-;-	2	onlyViral	0
K00201:573:HTMWWBBXY:4:1101:6350:27303	T	22	SINV-GFP	-	-	1	onlyViral	0
K00201:573:HTMWWBBXY:4:1101:30381:27303	T	24	SINV-GFP	+	-	1	onlyViral	0
K00201:573:HTMWWBBXY:4:1101:27255:27338	T	21	SINV-GFP	+	-	1	onlyViral	0
K00201:573:HTMWWBBXY:4:1101:10318:27356	A	20	SINV-GFP	+	14:A>G	1	onlyViral	1
K00201:573:HTMWWBBXY:4:1101:22881:27391	T	27	SINV-GFP	+	-	1	onlyViral	0
K00201:573:HTMWWBBXY:4:1101:6715:27408	A	21	SINV-GFP	+	-	1	onlyViral	0
K00201:573:HTMWWBBXY:4:1101:25550:27408	T	23	SINV-GFP	+	-	1	onlyViral	0
K00201:573:HTMWWBBXY:4:1101:9080:27426	T	21	SINV-GFP	+	20:A>T	1	onlyViral	1
K00201:573:HTMWWBBXY:4:1101:3102:27443	A	21	SINV-GFP	+	-	1	onlyViral	0
K00201:573:HTMWWBBXY:4:1101:15514:27461	A	22	SINV-GFP	+	-	1	onlyViral	0
K00201:573:HTMWWBBXY:4:1101:30350:27461	A	25	SINV-GFP	+	-	1	onlyViral	0
K00201:573:HTMWWBBXY:4:1101:22293:27496	A	26	SINV-GFP	+	-	1	onlyViral	0
K00201:573:HTMWWBBXY:4:1101:22709:27514	T	27	SINV-GFP	+	-	1	onlyViral	0
K00201:573:HTMWWBBXY:4:1101:26474:27531	T	19	SINV-GFP	+	-	1	onlyViral	0
K00201:573:HTMWWBBXY:4:1101:3224:27549	A	22	SINV-GFP	+	-	1	onlyViral	0
K00201:573:HTMWWBBXY:4:1101:24211:27619	T	21	SINV-GFP	+	20:A>T	1	onlyViral	1
K00201:573:HTMWWBBXY:4:1101:23835:27637	T	26	SINV-GFP	+	-	1	onlyViral	0
K00201:573:HTMWWBBXY:4:1101:2899:27654	C	21	SINV-GFP	+	-	1	onlyViral	0
K00201:573:HTMWWBBXY:4:1101:2118:27672	T	26	SINV-GFP	+	-	1	onlyViral	0
K00201:573:HTMWWBBXY:4:1101:22891:27690	A	24	SINV-GFP	+	-	1	onlyViral	0
K00201:573:HTMWWBBXY:4:1101:5436:27725	A	23	SINV-GFP	+	-	1	onlyViral	0
K00201:573:HTMWWBBXY:4:1101:29386:27725	A	25	SINV-GFP	+	-	1	onlyViral	0
K00201:573:HTMWWBBXY:4:1101:20953:27742	A	22	SINV-GFP	+	-	1	onlyViral	0
K00201:573:HTMWWBBXY:4:1101:4767:27760	T	22	SINV-GFP;SINV-GFP	+;+	-;-	2	onlyViral	0
K00201:573:HTMWWBBXY:4:1101:23155:27760	C	27	SINV-GFP	+	-	1	onlyViral	0
K00201:573:HTMWWBBXY:4:1101:24870:27778	T	21	SINV-GFP	+	-	1	onlyViral	0
K00201:573:HTMWWBBXY:4:1101:28178:27778	T	26	SINV-GFP	+	-	1	onlyViral	0
K00201:573:HTMWWBBXY:4:1101:30969:27795	A	25	SINV-GFP	+	-	1	onlyViral	0
K00201:573:HTMWWBBXY:4:1101:2747:27813	T	22	SINV-GFP	+	-	1	onlyViral	0
K00201:573:HTMWWBBXY:4:1101:13839:27830	C	22	SINV-GFP	+	-	1	onlyViral	0
K00201:573:HTMWWBBXY:4:1101:27164:27883	A	22	SINV-GFP	+	-	1	onlyViral	0
K00201:573:HTMWWBBXY:4:1101:18791:27901	A	21	SINV-GFP	-	-	1	onlyViral	0
K00201:573:HTMWWBBXY:4:1101:29985:27953	T	22	SINV-GFP	+	-	1	onlyViral	0
K00201:573:HTMWWBBXY:4:1101:13119:27989	T	21	SINV-GFP	+	-	1	onlyViral	0
K00201:573:HTMWWBBXY:4:1101:10937:28006	C	20	SINV-GFP	+	-	1	onlyViral	0
K00201:573:HTMWWBBXY:4:1101:29021:28006	A	20	SINV-GFP	+	-	1	onlyViral	0
K00201:573:HTMWWBBXY:4:1101:7882:28024	T	22	SINV-GFP	+	-	1	onlyViral	0
K00201:573:HTMWWBBXY:4:1101:17442:28024	A	21	SINV-GFP	+	-	1	onlyViral	0
K00201:573:HTMWWBBXY:4:1101:25459:28024	G	21	SINV-GFP	+	-	1	onlyViral	0
K00201:573:HTMWWBBXY:4:1101:11170:28059	A	22	SINV-GFP	+	-	1	onlyViral	0
K00201:573:HTMWWBBXY:4:1101:22242:28076	C	22	SINV-GFP	+	-	1	onlyViral	0
K00201:573:HTMWWBBXY:4:1101:19492:28094	C	29	SINV-GFP	+	-	1	onlyViral	0
K00201:573:HTMWWBBXY:4:1101:28706:28094	A	23	SINV-GFP	+	-	1	onlyViral	0
K00201:573:HTMWWBBXY:4:1101:11434:28129	A	23	SINV-GFP	+	-	1	onlyViral	0
K00201:573:HTMWWBBXY:4:1101:9303:28164	C	19	SINV-GFP	+	-	1	onlyViral	0
K00201:573:HTMWWBBXY:4:1101:13951:28305	A	22	SINV-GFP	+	-	1	onlyViral	0
K00201:573:HTMWWBBXY:4:1101:8968:28358	C	31	SINV-GFP	+	-	1	onlyViral	0
K00201:573:HTMWWBBXY:4:1101:14001:28393	A	22	SINV-GFP	+	-	1	onlyViral	0
K00201:573:HTMWWBBXY:4:1101:21115:28446	T	23	SINV-GFP;SINV-GFP	-;-	-;-	2	onlyViral	0
K00201:573:HTMWWBBXY:4:1101:25398:28446	T	25	SINV-GFP	+	-	1	onlyViral	0
K00201:573:HTMWWBBXY:4:1101:6725:28481	T	23	SINV-GFP;SINV-GFP	-;-	-;-	2	onlyViral	0
K00201:573:HTMWWBBXY:4:1101:3955:28498	T	21	SINV-GFP	+	19:T>G,20:A>G	1	onlyViral	2
K00201:573:HTMWWBBXY:4:1101:6573:28498	T	27	SINV-GFP;SINV-GFP	+;+	-;-	2	onlyViral	0
K00201:573:HTMWWBBXY:4:1101:22475:28516	A	24	SINV-GFP	+	-	1	onlyViral	0
K00201:573:HTMWWBBXY:4:1101:29731:28534	G	22	SINV-GFP	-	-	1	onlyViral	0
K00201:573:HTMWWBBXY:4:1101:9110:28569	A	22	SINV-GFP	+	-	1	onlyViral	0
K00201:573:HTMWWBBXY:4:1101:13971:28586	A	25	SINV-GFP	+	-	1	onlyViral	0
K00201:573:HTMWWBBXY:4:1101:6654:28604	T	21	SINV-GFP	+	20:A>T	1	onlyViral	1
K00201:573:HTMWWBBXY:4:1101:10876:28604	T	22	SINV-GFP	+	-	1	onlyViral	0
K00201:573:HTMWWBBXY:4:1101:12398:28639	T	21	SINV-GFP	+	-	1	onlyViral	0
K00201:573:HTMWWBBXY:4:1101:4462:28674	T	27	SINV-GFP;SINV-GFP	+;+	-;-	2	onlyViral	0
K00201:573:HTMWWBBXY:4:1101:15605:28709	T	21	SINV-GFP	+	20:A>T	1	onlyViral	1
K00201:573:HTMWWBBXY:4:1101:25469:28709	T	23	SINV-GFP	+	-	1	onlyViral	0
K00201:573:HTMWWBBXY:4:1101:6542:28727	T	25	SINV-GFP	+	-	1	onlyViral	0
K00201:573:HTMWWBBXY:4:1101:14539:28727	T	22	SINV-GFP	-	-	1	onlyViral	0
K00201:573:HTMWWBBXY:4:1101:19948:28745	C	20	SINV-GFP	+	-	1	onlyViral	0
K00201:573:HTMWWBBXY:4:1101:23602:28745	T	20	SINV-GFP	-	-	1	onlyViral	0
K00201:573:HTMWWBBXY:4:1101:14458:28797	A	22	SINV-GFP	+	-	1	onlyViral	0
K00201:573:HTMWWBBXY:4:1101:21937:28815	A	22	SINV-GFP	+	-	1	onlyViral	0
K00201:573:HTMWWBBXY:4:1101:29833:28815	C	24	SINV-GFP	+	-	1	onlyViral	0
K00201:573:HTMWWBBXY:4:1101:3884:28903	T	20	SINV-GFP	+	-	1	onlyViral	0
K00201:573:HTMWWBBXY:4:1101:4584:28920	T	24	SINV-GFP	+	-	1	onlyViral	0
K00201:573:HTMWWBBXY:4:1101:7882:28938	C	24	SINV-GFP	+	-	1	onlyViral	0
K00201:573:HTMWWBBXY:4:1101:27093:28956	T	21	SINV-GFP	+	20:A>T	1	onlyViral	1
K00201:573:HTMWWBBXY:4:1101:24028:28991	T	23	SINV-GFP	+	22:G>T	1	onlyViral	1
K00201:573:HTMWWBBXY:4:1101:16021:29008	A	24	SINV-GFP	+	-	1	onlyViral	0
K00201:573:HTMWWBBXY:4:1101:1773:29044	G	19	SINV-GFP	+	-	1	onlyViral	0
K00201:573:HTMWWBBXY:4:1101:22435:29044	A	22	SINV-GFP	+	-	1	onlyViral	0
K00201:573:HTMWWBBXY:4:1101:13433:29096	T	22	SINV-GFP	-	-	1	onlyViral	0
K00201:573:HTMWWBBXY:4:1101:11515:29149	A	21	SINV-GFP	+	-	1	onlyViral	0
K00201:573:HTMWWBBXY:4:1101:4604:29167	T	27	SINV-GFP	+	-	1	onlyViral	0
K00201:573:HTMWWBBXY:4:1101:26108:29219	A	22	SINV-GFP	+	-	1	onlyViral	0
K00201:573:HTMWWBBXY:4:1101:24454:29237	T	22	SINV-GFP	+	-	1	onlyViral	0
K00201:573:HTMWWBBXY:4:1101:4553:29255	T	24	SINV-GFP	+	-	1	onlyViral	0
K00201:573:HTMWWBBXY:4:1101:19329:29255	T	22	SINV-GFP	+	-	1	onlyViral	0
K00201:573:HTMWWBBXY:4:1101:28057:29255	T	22	SINV-GFP	+	-	1	onlyViral	0
K00201:573:HTMWWBBXY:4:1101:20466:29290	T	26	SINV-GFP	+	-	1	onlyViral	0
K00201:573:HTMWWBBXY:4:1101:31406:29290	T	21	SINV-GFP	+	20:A>T	1	onlyViral	1
K00201:573:HTMWWBBXY:4:1101:7425:29307	A	22	SINV-GFP	+	-	1	onlyViral	0
K00201:573:HTMWWBBXY:4:1101:20090:29307	A	22	SINV-GFP	+	-	1	onlyViral	0
K00201:573:HTMWWBBXY:4:1101:22323:29307	C	21	SINV-GFP	+	-	1	onlyViral	0
K00201:573:HTMWWBBXY:4:1101:12611:29325	A	22	SINV-GFP	+	-	1	onlyViral	0
K00201:573:HTMWWBBXY:4:1101:21156:29325	T	20	SINV-GFP	+	-	1	onlyViral	0
K00201:573:HTMWWBBXY:4:1101:30269:29325	A	21	SINV-GFP	+	20:A>T	1	onlyViral	1
K00201:573:HTMWWBBXY:4:1101:15199:29343	C	26	SINV-GFP	+	-	1	onlyViral	0
K00201:573:HTMWWBBXY:4:1101:5416:29378	C	22	SINV-GFP	-	10:T>C	1	onlyViral	1
K00201:573:HTMWWBBXY:4:1101:12571:29466	T	21	SINV-GFP	+	-	1	onlyViral	0
K00201:573:HTMWWBBXY:4:1101:26819:29466	T	22	SINV-GFP	+	20:T>C	1	onlyViral	1
K00201:573:HTMWWBBXY:4:1101:31406:29466	T	23	SINV-GFP	+	-	1	onlyViral	0
K00201:573:HTMWWBBXY:4:1101:20040:29501	G	20	SINV-GFP	+	-	1	onlyViral	0
K00201:573:HTMWWBBXY:4:1101:31406:29501	A	22	SINV-GFP	+	21:C>A	1	onlyViral	1
K00201:573:HTMWWBBXY:4:1101:21684:29536	A	21	SINV-GFP	+	-	1	onlyViral	0
K00201:573:HTMWWBBXY:4:1101:2047:29554	T	21	SINV-GFP	-	19:T>G,20:A>G	1	onlyViral	2
K00201:573:HTMWWBBXY:4:1101:3752:29554	A	22	SINV-GFP	-	-	1	onlyViral	0
K00201:573:HTMWWBBXY:4:1101:23916:29571	A	25	SINV-GFP	+	-	1	onlyViral	0
K00201:573:HTMWWBBXY:4:1101:10297:29606	T	24	SINV-GFP	+	-	1	onlyViral	0
K00201:573:HTMWWBBXY:4:1101:3325:29624	T	21	SINV-GFP	+	20:A>T	1	onlyViral	1
K00201:573:HTMWWBBXY:4:1101:22120:29624	T	21	SINV-GFP	+	-	1	onlyViral	0
K00201:573:HTMWWBBXY:4:1101:26301:29624	A	22	SINV-GFP	+	21:A>G	1	onlyViral	1
K00201:573:HTMWWBBXY:4:1101:6888:29641	T	23	SINV-GFP	+	-	1	onlyViral	0
K00201:573:HTMWWBBXY:4:1101:10987:29641	A	22	SINV-GFP	+	-	1	onlyViral	0
K00201:573:HTMWWBBXY:4:1101:15493:29641	T	22	SINV-GFP	+	-	1	onlyViral	0
K00201:573:HTMWWBBXY:4:1101:4645:29694	T	23	SINV-GFP	+	22:A>T	1	onlyViral	1
K00201:573:HTMWWBBXY:4:1101:21044:29694	T	22	SINV-GFP	+	-	1	onlyViral	0
K00201:573:HTMWWBBXY:4:1101:4716:29712	T	22	SINV-GFP	+	-	1	onlyViral	0
K00201:573:HTMWWBBXY:4:1101:25662:29712	T	21	SINV-GFP	+	20:A>T	1	onlyViral	1
K00201:573:HTMWWBBXY:4:1101:20466:29782	T	25	SINV-GFP;SINV-GFP	+;+	-;-	2	onlyViral	0
K00201:573:HTMWWBBXY:4:1101:3143:29800	T	24	SINV-GFP	+	-	1	onlyViral	0
K00201:573:HTMWWBBXY:4:1101:9414:29800	C	23	SINV-GFP	+	22:T>C	1	onlyViral	1
K00201:573:HTMWWBBXY:4:1101:28128:29800	A	23	SINV-GFP	+	-	1	onlyViral	0
K00201:573:HTMWWBBXY:4:1101:5710:29817	T	20	SINV-GFP	+	-	1	onlyViral	0
K00201:573:HTMWWBBXY:4:1101:31588:29817	T	20	SINV-GFP	+	-	1	onlyViral	0
K00201:573:HTMWWBBXY:4:1101:27285:29852	T	24	SINV-GFP	+	-	1	onlyViral	0
K00201:573:HTMWWBBXY:4:1101:11353:29888	T	23	SINV-GFP	+	22:A>T	1	onlyViral	1
K00201:573:HTMWWBBXY:4:1101:20791:29888	T	21	SINV-GFP;SINV-GFP	+;+	-;-	2	onlyViral	0
K00201:573:HTMWWBBXY:4:1101:15321:29905	T	21	SINV-GFP	+	-	1	onlyViral	0
K00201:573:HTMWWBBXY:4:1101:23886:29940	T	20	SINV-GFP	+	-	1	onlyViral	0
K00201:573:HTMWWBBXY:4:1101:15189:29958	T	22	SINV-GFP	+	-	1	onlyViral	0
K00201:573:HTMWWBBXY:4:1101:26737:29958	T	22	SINV-GFP	+	-	1	onlyViral	0
K00201:573:HTMWWBBXY:4:1101:16478:30081	T	20	SINV-GFP	-	-	1	onlyViral	0
K00201:573:HTMWWBBXY:4:1101:27671:30134	C	20	SINV-GFP	+	-	1	onlyViral	0
K00201:573:HTMWWBBXY:4:1101:25104:30151	C	21	SINV-GFP	+	-	1	onlyViral	0
K00201:573:HTMWWBBXY:4:1101:12124:30169	A	25	SINV-GFP	+	-	1	onlyViral	0
K00201:573:HTMWWBBXY:4:1101:15524:30187	G	27	SINV-GFP	+	-	1	onlyViral	0
K00201:573:HTMWWBBXY:4:1101:17046:30187	T	21	SINV-GFP	+	-	1	onlyViral	0
K00201:573:HTMWWBBXY:4:1101:1905:30222	T	23	SINV-GFP	-	21:C>G,22:T>G	1	onlyViral	2
K00201:573:HTMWWBBXY:4:1101:11008:30239	A	22	SINV-GFP	+	-	1	onlyViral	0
K00201:573:HTMWWBBXY:4:1101:27854:30274	A	25	SINV-GFP	+	19:C>T	1	onlyViral	1
K00201:573:HTMWWBBXY:4:1101:21115:30310	T	22	SINV-GFP	+	-	1	onlyViral	0
K00201:573:HTMWWBBXY:4:1101:9871:30345	A	21	SINV-GFP	+	-	1	onlyViral	0
K00201:573:HTMWWBBXY:4:1101:20263:30380	A	22	SINV-GFP	+	-	1	onlyViral	0
K00201:573:HTMWWBBXY:4:1101:4016:30398	T	21	SINV-GFP	+	-	1	onlyViral	0
K00201:573:HTMWWBBXY:4:1101:31659:30398	C	22	SINV-GFP	-	-	1	onlyViral	0
K00201:573:HTMWWBBXY:4:1101:9404:30415	A	24	SINV-GFP	+	-	1	onlyViral	0
K00201:573:HTMWWBBXY:4:1101:22638:30415	T	22	SINV-GFP	+	-	1	onlyViral	0
K00201:573:HTMWWBBXY:4:1101:22526:30433	T	28	SINV-GFP	+	-	1	onlyViral	0
K00201:573:HTMWWBBXY:4:1101:15564:30503	C	21	SINV-GFP	+	-	1	onlyViral	0
K00201:573:HTMWWBBXY:4:1101:24647:30521	C	22	SINV-GFP	+	-	1	onlyViral	0
K00201:573:HTMWWBBXY:4:1101:26778:30521	T	22	SINV-GFP	-	-	1	onlyViral	0
K00201:573:HTMWWBBXY:4:1101:8663:30538	A	22	SINV-GFP	+	-	1	onlyViral	0
K00201:573:HTMWWBBXY:4:1101:19268:30626	T	21	SINV-GFP	+	-	1	onlyViral	0
K00201:573:HTMWWBBXY:4:1101:23145:30661	A	22	SINV-GFP	+	-	1	onlyViral	0
K00201:573:HTMWWBBXY:4:1101:5660:30679	C	25	SINV-GFP	+	-	1	onlyViral	0
K00201:573:HTMWWBBXY:4:1101:15818:30696	T	21	SINV-GFP	+	20:A>T	1	onlyViral	1
K00201:573:HTMWWBBXY:4:1101:17969:30732	A	22	SINV-GFP	+	-	1	onlyViral	0
K00201:573:HTMWWBBXY:4:1101:28787:30732	A	25	SINV-GFP	+	-	1	onlyViral	0
K00201:573:HTMWWBBXY:4:1101:13210:30749	A	24	SINV-GFP	+	23:T>A	1	onlyViral	1
K00201:573:HTMWWBBXY:4:1101:16965:30820	A	22	SINV-GFP	+	-	1	onlyViral	0
K00201:573:HTMWWBBXY:4:1101:28452:30820	T	21	SINV-GFP	+	20:A>T	1	onlyViral	1
K00201:573:HTMWWBBXY:4:1101:31669:30837	T	21	SINV-GFP;SINV-GFP	+;+	-;-	2	onlyViral	0
K00201:573:HTMWWBBXY:4:1101:6431:30855	T	20	SINV-GFP	+	-	1	onlyViral	0
K00201:573:HTMWWBBXY:4:1101:9638:30855	A	22	SINV-GFP	+	-	1	onlyViral	0
K00201:573:HTMWWBBXY:4:1101:4878:30872	C	29	SINV-GFP	+	-	1	onlyViral	0
K00201:573:HTMWWBBXY:4:1101:24261:30872	T	26	SINV-GFP	+	-	1	onlyViral	0
K00201:573:HTMWWBBXY:4:1101:30624:30890	T	21	SINV-GFP	+	20:A>T	1	onlyViral	1
K00201:573:HTMWWBBXY:4:1101:2483:30907	A	22	SINV-GFP	+	14:A>G	1	onlyViral	1
K00201:573:HTMWWBBXY:4:1101:23815:30907	A	27	SINV-GFP	+	-	1	onlyViral	0
K00201:573:HTMWWBBXY:4:1101:19887:30925	C	28	SINV-GFP	+	-	1	onlyViral	0
K00201:573:HTMWWBBXY:4:1101:1276:30995	A	23	SINV-GFP	+	-	1	onlyViral	0
K00201:573:HTMWWBBXY:4:1101:11099:30995	C	22	SINV-GFP	-	-	1	onlyViral	0
K00201:573:HTMWWBBXY:4:1101:30340:31031	A	22	SINV-GFP	+	-	1	onlyViral	0
K00201:573:HTMWWBBXY:4:1101:27803:31066	T	20	SINV-GFP	+	-	1	onlyViral	0
K00201:573:HTMWWBBXY:4:1101:13839:31136	A	22	SINV-GFP	+	-	1	onlyViral	0
K00201:573:HTMWWBBXY:4:1101:21328:31136	T	21	SINV-GFP	+	-	1	onlyViral	0
K00201:573:HTMWWBBXY:4:1101:22952:31136	A	22	SINV-GFP	+	-	1	onlyViral	0
K00201:573:HTMWWBBXY:4:1101:12398:31171	A	24	SINV-GFP	+	-	1	onlyViral	0
K00201:573:HTMWWBBXY:4:1101:31142:31224	C	23	SINV-GFP	+	-	1	onlyViral	0
K00201:573:HTMWWBBXY:4:1101:4685:31242	A	22	SINV-GFP	+	-	1	onlyViral	0
K00201:573:HTMWWBBXY:4:1101:13332:31242	T	24	SINV-GFP	+	-	1	onlyViral	0
K00201:573:HTMWWBBXY:4:1101:1407:31259	T	21	SINV-GFP	+	-	1	onlyViral	0
K00201:573:HTMWWBBXY:4:1101:16498:31277	T	26	SINV-GFP	+	-	1	onlyViral	0
K00201:573:HTMWWBBXY:4:1101:26311:31329	T	26	SINV-GFP	+	-	1	onlyViral	0
K00201:573:HTMWWBBXY:4:1101:7466:31382	T	22	SINV-GFP	+	-	1	onlyViral	0
K00201:573:HTMWWBBXY:4:1101:18528:31382	C	22	SINV-GFP	+	-	1	onlyViral	0
K00201:573:HTMWWBBXY:4:1101:11749:31417	T	22	SINV-GFP	-	-	1	onlyViral	0
K00201:573:HTMWWBBXY:4:1101:13149:31417	A	22	SINV-GFP	+	-	1	onlyViral	0
K00201:573:HTMWWBBXY:4:1101:28107:31417	A	22	SINV-GFP	+	-	1	onlyViral	0
K00201:573:HTMWWBBXY:4:1101:11475:31435	A	22	SINV-GFP	+	-	1	onlyViral	0
K00201:573:HTMWWBBXY:4:1101:1671:31470	T	30	SINV-GFP	+	-	1	onlyViral	0
K00201:573:HTMWWBBXY:4:1101:7070:31470	C	24	SINV-GFP	+	-	1	onlyViral	0
K00201:573:HTMWWBBXY:4:1101:8734:31470	G	21	SINV-GFP	+	-	1	onlyViral	0
K00201:573:HTMWWBBXY:4:1101:24951:31470	A	25	SINV-GFP	+	-	1	onlyViral	0
K00201:573:HTMWWBBXY:4:1101:14610:31488	A	23	SINV-GFP	+	-	1	onlyViral	0
K00201:573:HTMWWBBXY:4:1101:25134:31505	A	23	SINV-GFP	+	-	1	onlyViral	0
K00201:573:HTMWWBBXY:4:1101:3630:31523	C	26	SINV-GFP	+	-	1	onlyViral	0
K00201:573:HTMWWBBXY:4:1101:12388:31540	T	21	SINV-GFP	+	-	1	onlyViral	0
K00201:573:HTMWWBBXY:4:1101:14407:31558	T	21	SINV-GFP	+	-	1	onlyViral	0
K00201:573:HTMWWBBXY:4:1101:16092:31558	T	23	SINV-GFP	+	22:G>T	1	onlyViral	1
K00201:573:HTMWWBBXY:4:1101:7679:31576	A	25	SINV-GFP	+	-	1	onlyViral	0
K00201:573:HTMWWBBXY:4:1101:14204:31593	A	23	SINV-GFP	+	-	1	onlyViral	0
K00201:573:HTMWWBBXY:4:1101:2016:31646	A	21	SINV-GFP	+	-	1	onlyViral	0
K00201:573:HTMWWBBXY:4:1101:24383:31646	T	22	SINV-GFP	+	-	1	onlyViral	0
K00201:573:HTMWWBBXY:4:1101:3914:31664	T	28	SINV-GFP	+	26:A>T,27:A>C	1	onlyViral	2
K00201:573:HTMWWBBXY:4:1101:19969:31664	T	21	SINV-GFP	+	-	1	onlyViral	0
K00201:573:HTMWWBBXY:4:1101:29285:31664	A	23	SINV-GFP	+	-	1	onlyViral	0
K00201:573:HTMWWBBXY:4:1101:6137:31681	A	21	SINV-GFP	+	-	1	onlyViral	0
K00201:573:HTMWWBBXY:4:1101:2514:31699	A	21	SINV-GFP	+	-	1	onlyViral	0
K00201:573:HTMWWBBXY:4:1101:16863:31699	C	22	SINV-GFP	-	-	1	onlyViral	0
K00201:573:HTMWWBBXY:4:1101:3863:31751	A	22	SINV-GFP	+	-	1	onlyViral	0
K00201:573:HTMWWBBXY:4:1101:15321:31769	A	22	SINV-GFP	+	-	1	onlyViral	0
K00201:573:HTMWWBBXY:4:1101:30584:31769	T	21	SINV-GFP	+	-	1	onlyViral	0
K00201:573:HTMWWBBXY:4:1101:25175:31822	T	21	SINV-GFP	-	-	1	onlyViral	0
K00201:573:HTMWWBBXY:4:1101:30442:31839	A	24	SINV-GFP	+	23:G>T	1	onlyViral	1
K00201:573:HTMWWBBXY:4:1101:2666:31892	A	23	SINV-GFP	+	-	1	onlyViral	0
K00201:573:HTMWWBBXY:4:1101:19816:31892	T	21	SINV-GFP	+	20:A>T	1	onlyViral	1
K00201:573:HTMWWBBXY:4:1101:3742:31962	A	22	SINV-GFP	+	-	1	onlyViral	0
K00201:573:HTMWWBBXY:4:1101:13210:31980	A	23	SINV-GFP	+	22:A>T	1	onlyViral	1
K00201:573:HTMWWBBXY:4:1101:5609:32033	T	22	SINV-GFP	+	20:C>T	1	onlyViral	1
K00201:573:HTMWWBBXY:4:1101:13240:32033	T	26	SINV-GFP	+	-	1	onlyViral	0
K00201:573:HTMWWBBXY:4:1101:7628:32086	G	25	SINV-GFP	+	-	1	onlyViral	0
K00201:573:HTMWWBBXY:4:1101:12337:32086	G	28	SINV-GFP	+	-	1	onlyViral	0
K00201:573:HTMWWBBXY:4:1101:13941:32086	C	24	SINV-GFP	+	-	1	onlyViral	0
K00201:573:HTMWWBBXY:4:1101:16934:32103	A	24	SINV-GFP	+	-	1	onlyViral	0
K00201:573:HTMWWBBXY:4:1101:5802:32121	A	22	SINV-GFP	+	-	1	onlyViral	0
K00201:573:HTMWWBBXY:4:1101:12875:32138	T	21	SINV-GFP;SINV-GFP	+;+	-;-	2	onlyViral	0
K00201:573:HTMWWBBXY:4:1101:3823:32173	A	22	SINV-GFP	+	-	1	onlyViral	0
K00201:573:HTMWWBBXY:4:1101:9709:32173	C	25	SINV-GFP	+	-	1	onlyViral	0
K00201:573:HTMWWBBXY:4:1101:10784:32173	A	25	SINV-GFP	+	-	1	onlyViral	0
K00201:573:HTMWWBBXY:4:1101:24119:32173	T	23	SINV-GFP	+	-	1	onlyViral	0
K00201:573:HTMWWBBXY:4:1101:6837:32191	C	21	SINV-GFP	+	-	1	onlyViral	0
K00201:573:HTMWWBBXY:4:1101:16660:32191	T	24	SINV-GFP	+	-	1	onlyViral	0
K00201:573:HTMWWBBXY:4:1101:22871:32191	T	24	SINV-GFP;SINV-GFP	+;+	-;-	2	onlyViral	0
K00201:573:HTMWWBBXY:4:1101:5467:32209	A	22	SINV-GFP;SINV-GFP	+;+	-;-	2	onlyViral	0
K00201:573:HTMWWBBXY:4:1101:31588:32209	A	26	SINV-GFP	+	25:C>T	1	onlyViral	1
K00201:573:HTMWWBBXY:4:1101:16843:32226	T	20	SINV-GFP	+	-	1	onlyViral	0
K00201:573:HTMWWBBXY:4:1101:18852:32226	T	21	SINV-GFP	+	-	1	onlyViral	0
K00201:573:HTMWWBBXY:4:1101:25083:32226	T	20	SINV-GFP	+	-	1	onlyViral	0
K00201:573:HTMWWBBXY:4:1101:13859:32261	C	29	SINV-GFP	+	-	1	onlyViral	0
K00201:573:HTMWWBBXY:4:1101:16498:32261	T	21	SINV-GFP	+	20:A>T	1	onlyViral	1
K00201:573:HTMWWBBXY:4:1101:12692:32279	C	22	SINV-GFP	+	-	1	onlyViral	0
K00201:573:HTMWWBBXY:4:1101:25144:32332	A	23	SINV-GFP	+	-	1	onlyViral	0
K00201:573:HTMWWBBXY:4:1101:1641:32367	A	22	SINV-GFP	+	14:A>G	1	onlyViral	1
K00201:573:HTMWWBBXY:4:1101:9130:32367	G	21	SINV-GFP	+	-	1	onlyViral	0
K00201:573:HTMWWBBXY:4:1101:11190:32420	G	21	SINV-GFP	-	-	1	onlyViral	0
K00201:573:HTMWWBBXY:4:1101:12327:32420	T	29	SINV-GFP	+	-	1	onlyViral	0
K00201:573:HTMWWBBXY:4:1101:11606:32437	T	21	SINV-GFP;SINV-GFP	+;+	-;-	2	onlyViral	0
K00201:573:HTMWWBBXY:4:1101:26687:32472	A	23	SINV-GFP	+	22:A>T	1	onlyViral	1
K00201:573:HTMWWBBXY:4:1101:1002:32490	N	21	SINV-GFP	+	0:T>N	1	onlyViral	1
K00201:573:HTMWWBBXY:4:1101:23429:32490	T	21	SINV-GFP	+	20:A>T	1	onlyViral	1
K00201:573:HTMWWBBXY:4:1101:24830:32490	T	21	SINV-GFP	+	-	1	onlyViral	0
K00201:573:HTMWWBBXY:4:1101:10774:32508	A	29	SINV-GFP	+	-	1	onlyViral	0
K00201:573:HTMWWBBXY:4:1101:30218:32508	T	22	SINV-GFP	-	-	1	onlyViral	0
K00201:573:HTMWWBBXY:4:1101:2432:32543	T	22	SINV-GFP	+	-	1	onlyViral	0
K00201:573:HTMWWBBXY:4:1101:12682:32543	G	28	SINV-GFP	+	-	1	onlyViral	0
K00201:573:HTMWWBBXY:4:1101:24342:32631	A	29	SINV-GFP	+	-	1	onlyViral	0
K00201:573:HTMWWBBXY:4:1101:10734:32648	T	25	SINV-GFP	+	-	1	onlyViral	0
K00201:573:HTMWWBBXY:4:1101:8146:32666	T	23	SINV-GFP	+	-	1	onlyViral	0
K00201:573:HTMWWBBXY:4:1101:13504:32666	A	23	SINV-GFP	+	-	1	onlyViral	0
K00201:573:HTMWWBBXY:4:1101:8836:32701	T	22	SINV-GFP	+	-	1	onlyViral	0
K00201:573:HTMWWBBXY:4:1101:24079:32736	C	22	SINV-GFP	+	-	1	onlyViral	0
K00201:573:HTMWWBBXY:4:1101:9029:32754	T	24	SINV-GFP;SINV-GFP	+;+	-;-	2	onlyViral	0
K00201:573:HTMWWBBXY:4:1101:12043:32771	G	21	SINV-GFP	+	-	1	onlyViral	0
K00201:573:HTMWWBBXY:4:1101:13088:32789	T	22	SINV-GFP	+	-	1	onlyViral	0
K00201:573:HTMWWBBXY:4:1101:13565:32806	G	21	SINV-GFP	+	-	1	onlyViral	0
K00201:573:HTMWWBBXY:4:1101:15818:32842	T	28	SINV-GFP	+	-	1	onlyViral	0
K00201:573:HTMWWBBXY:4:1101:4117:32859	A	25	SINV-GFP	+	-	1	onlyViral	0
K00201:573:HTMWWBBXY:4:1101:7781:32877	A	22	SINV-GFP	+	-	1	onlyViral	0
K00201:573:HTMWWBBXY:4:1101:4990:32894	A	23	SINV-GFP	+	-	1	onlyViral	0
K00201:573:HTMWWBBXY:4:1101:9435:32930	A	22	SINV-GFP	+	-	1	onlyViral	0
K00201:573:HTMWWBBXY:4:1101:7395:32982	T	21	SINV-GFP	+	-	1	onlyViral	0
K00201:573:HTMWWBBXY:4:1101:7953:33000	T	21	SINV-GFP	+	-	1	onlyViral	0
K00201:573:HTMWWBBXY:4:1101:11556:33017	A	22	SINV-GFP	+	5:G>A	1	onlyViral	1
K00201:573:HTMWWBBXY:4:1101:29396:33017	G	21	SINV-GFP	-	2:T>C	1	onlyViral	1
K00201:573:HTMWWBBXY:4:1101:8278:33035	A	21	SINV-GFP	+	20:G>C	1	onlyViral	1
K00201:573:HTMWWBBXY:4:1101:12672:33053	T	24	SINV-GFP	+	-	1	onlyViral	0
K00201:573:HTMWWBBXY:4:1101:12997:33053	A	21	SINV-GFP	+	-	1	onlyViral	0
K00201:573:HTMWWBBXY:4:1101:22516:33053	T	20	SINV-GFP	+	-	1	onlyViral	0
K00201:573:HTMWWBBXY:4:1101:31406:33053	A	25	SINV-GFP	+	-	1	onlyViral	0
K00201:573:HTMWWBBXY:4:1101:26951:33070	T	21	SINV-GFP	+	-	1	onlyViral	0
K00201:573:HTMWWBBXY:4:1101:21156:33088	T	23	SINV-GFP	+	-	1	onlyViral	0
K00201:573:HTMWWBBXY:4:1101:18020:33105	T	21	SINV-GFP	+	-	1	onlyViral	0
K00201:573:HTMWWBBXY:4:1101:16670:33123	T	22	SINV-GFP;SINV-GFP	+;+	-;-	2	onlyViral	0
K00201:573:HTMWWBBXY:4:1101:12804:33141	T	22	SINV-GFP	+	21:A>T	1	onlyViral	1
K00201:573:HTMWWBBXY:4:1101:7801:33158	C	25	SINV-GFP;SINV-GFP	+;+	-;-	2	onlyViral	0
K00201:573:HTMWWBBXY:4:1101:14133:33158	A	26	SINV-GFP	+	-	1	onlyViral	0
K00201:573:HTMWWBBXY:4:1101:6614:33176	C	21	SINV-GFP	+	-	1	onlyViral	0
K00201:573:HTMWWBBXY:4:1101:21816:33176	A	24	SINV-GFP	+	23:G>A	1	onlyViral	1
K00201:573:HTMWWBBXY:4:1101:2605:33193	A	23	SINV-GFP	+	-	1	onlyViral	0
K00201:573:HTMWWBBXY:4:1101:14651:33211	A	22	SINV-GFP	+	-	1	onlyViral	0
K00201:573:HTMWWBBXY:4:1101:26991:33211	A	25	SINV-GFP	+	-	1	onlyViral	0
K00201:573:HTMWWBBXY:4:1101:31101:33229	A	22	SINV-GFP	+	-	1	onlyViral	0
K00201:573:HTMWWBBXY:4:1101:18487:33246	C	22	SINV-GFP	+	-	1	onlyViral	0
K00201:573:HTMWWBBXY:4:1101:31040:33264	T	22	SINV-GFP	-	-	1	onlyViral	0
K00201:573:HTMWWBBXY:4:1101:14468:33281	A	20	SINV-GFP	+	-	1	onlyViral	0
K00201:573:HTMWWBBXY:4:1101:21633:33281	T	21	SINV-GFP	+	-	1	onlyViral	0
K00201:573:HTMWWBBXY:4:1101:15818:33299	A	22	SINV-GFP	+	-	1	onlyViral	0
K00201:573:HTMWWBBXY:4:1101:7973:33316	T	22	SINV-GFP	-	-	1	onlyViral	0
K00201:573:HTMWWBBXY:4:1101:14894:33316	T	28	SINV-GFP	+	-	1	onlyViral	0
K00201:573:HTMWWBBXY:4:1101:17320:33334	C	22	SINV-GFP	+	-	1	onlyViral	0
K00201:573:HTMWWBBXY:4:1101:23328:33334	C	23	SINV-GFP	+	22:T>C	1	onlyViral	1
K00201:573:HTMWWBBXY:4:1101:24718:33352	A	22	SINV-GFP	+	-	1	onlyViral	0
K00201:573:HTMWWBBXY:4:1101:1834:33369	T	21	SINV-GFP	+	-	1	onlyViral	0
K00201:573:HTMWWBBXY:4:1101:21491:33387	A	22	SINV-GFP	+	-	1	onlyViral	0
K00201:573:HTMWWBBXY:4:1101:28513:33387	A	28	SINV-GFP	+	-	1	onlyViral	0
K00201:573:HTMWWBBXY:4:1101:2321:33404	A	21	SINV-GFP	+	-	1	onlyViral	0
K00201:573:HTMWWBBXY:4:1101:23317:33422	A	23	SINV-GFP	+	22:A>T	1	onlyViral	1
K00201:573:HTMWWBBXY:4:1101:7781:33440	A	22	SINV-GFP	+	-	1	onlyViral	0
K00201:573:HTMWWBBXY:4:1101:12083:33440	A	27	SINV-GFP	+	-	1	onlyViral	0
K00201:573:HTMWWBBXY:4:1101:31243:33440	T	21	SINV-GFP	+	-	1	onlyViral	0
K00201:573:HTMWWBBXY:4:1101:17878:33457	A	22	SINV-GFP	+	-	1	onlyViral	0
K00201:573:HTMWWBBXY:4:1101:4432:33510	T	26	SINV-GFP	+	-	1	onlyViral	0
K00201:573:HTMWWBBXY:4:1101:17624:33510	T	21	SINV-GFP	+	-	1	onlyViral	0
K00201:573:HTMWWBBXY:4:1101:21643:33545	A	22	SINV-GFP	+	-	1	onlyViral	0
K00201:573:HTMWWBBXY:4:1101:24200:33545	A	23	SINV-GFP	+	-	1	onlyViral	0
K00201:573:HTMWWBBXY:4:1101:27773:33545	A	22	SINV-GFP	+	-	1	onlyViral	0
K00201:573:HTMWWBBXY:4:1101:10998:33563	C	25	SINV-GFP	+	-	1	onlyViral	0
K00201:573:HTMWWBBXY:4:1101:23480:33563	T	20	SINV-GFP	-	-	1	onlyViral	0
K00201:573:HTMWWBBXY:4:1101:1509:33580	T	22	SINV-GFP	-	-	1	onlyViral	0
K00201:573:HTMWWBBXY:4:1101:24282:33580	T	22	SINV-GFP	+	20:C>T	1	onlyViral	1
K00201:573:HTMWWBBXY:4:1101:5974:33615	A	21	SINV-GFP	+	-	1	onlyViral	0
K00201:573:HTMWWBBXY:4:1101:11982:33615	T	21	SINV-GFP	-	-	1	onlyViral	0
K00201:573:HTMWWBBXY:4:1101:17848:33615	T	22	SINV-GFP	-	21:A>G	1	onlyViral	1
K00201:573:HTMWWBBXY:4:1101:3062:33633	A	23	SINV-GFP	+	-	1	onlyViral	0
K00201:573:HTMWWBBXY:4:1101:9272:33633	T	20	SINV-GFP	+	-	1	onlyViral	0
K00201:573:HTMWWBBXY:4:1101:11556:33651	A	21	SINV-GFP	+	-	1	onlyViral	0
K00201:573:HTMWWBBXY:4:1101:13991:33686	C	21	SINV-GFP	+	-	1	onlyViral	0
K00201:573:HTMWWBBXY:4:1101:24941:33703	T	27	SINV-GFP	+	-	1	onlyViral	0
K00201:573:HTMWWBBXY:4:1101:5670:33721	T	21	SINV-GFP	-	-	1	onlyViral	0
K00201:573:HTMWWBBXY:4:1101:25824:33721	A	24	SINV-GFP	+	-	1	onlyViral	0
K00201:573:HTMWWBBXY:4:1101:29975:33738	T	26	SINV-GFP	+	-	1	onlyViral	0
K00201:573:HTMWWBBXY:4:1101:24830:33756	A	24	SINV-GFP	+	-	1	onlyViral	0
K00201:573:HTMWWBBXY:4:1101:29711:33774	G	18	SINV-GFP	+	-	1	onlyViral	0
K00201:573:HTMWWBBXY:4:1101:4939:33791	T	22	SINV-GFP	-	-	1	onlyViral	0
K00201:573:HTMWWBBXY:4:1101:9384:33791	T	22	SINV-GFP	+	-	1	onlyViral	0
K00201:573:HTMWWBBXY:4:1101:8339:33809	T	22	SINV-GFP	-	-	1	onlyViral	0
K00201:573:HTMWWBBXY:4:1101:8927:33809	T	22	SINV-GFP	-	21:A>G	1	onlyViral	1
K00201:573:HTMWWBBXY:4:1101:9749:33826	C	21	SINV-GFP	+	-	1	onlyViral	0
K00201:573:HTMWWBBXY:4:1101:4797:33862	A	21	SINV-GFP	+	-	1	onlyViral	0
K00201:573:HTMWWBBXY:4:1101:14722:33862	A	22	SINV-GFP	+	-	1	onlyViral	0
K00201:573:HTMWWBBXY:4:1101:29417:33862	T	21	SINV-GFP	+	20:A>T	1	onlyViral	1
K00201:573:HTMWWBBXY:4:1101:9262:33932	T	25	SINV-GFP	+	-	1	onlyViral	0
K00201:573:HTMWWBBXY:4:1101:27691:33932	A	22	SINV-GFP	+	-	1	onlyViral	0
K00201:573:HTMWWBBXY:4:1101:4087:33967	T	22	SINV-GFP	+	-	1	onlyViral	0
K00201:573:HTMWWBBXY:4:1101:11921:33967	T	24	SINV-GFP	+	-	1	onlyViral	0
K00201:573:HTMWWBBXY:4:1101:13859:33985	C	21	SINV-GFP	+	-	1	onlyViral	0
K00201:573:HTMWWBBXY:4:1101:9140:34002	T	22	SINV-GFP	+	-	1	onlyViral	0
K00201:573:HTMWWBBXY:4:1101:22394:34002	C	22	SINV-GFP	+	-	1	onlyViral	0
K00201:573:HTMWWBBXY:4:1101:14692:34020	C	21	SINV-GFP	+	20:C>T	1	onlyViral	1
K00201:573:HTMWWBBXY:4:1101:26839:34037	A	27	SINV-GFP	+	-	1	onlyViral	0
K00201:573:HTMWWBBXY:4:1101:5193:34090	A	27	SINV-GFP	+	-	1	onlyViral	0
K00201:573:HTMWWBBXY:4:1101:23967:34090	T	23	SINV-GFP	+	-	1	onlyViral	0
K00201:573:HTMWWBBXY:4:1101:4330:34108	A	23	SINV-GFP	+	-	1	onlyViral	0
K00201:573:HTMWWBBXY:4:1101:19695:34108	A	22	SINV-GFP	+	14:A>G	1	onlyViral	1
K00201:573:HTMWWBBXY:4:1101:13535:34125	T	22	SINV-GFP	-	-	1	onlyViral	0
K00201:573:HTMWWBBXY:4:1101:26524:34125	T	21	SINV-GFP	+	20:A>T	1	onlyViral	1
K00201:573:HTMWWBBXY:4:1101:6370:34160	T	29	SINV-GFP	+	-	1	onlyViral	0
K00201:573:HTMWWBBXY:4:1101:13646:34178	T	22	SINV-GFP	-	-	1	onlyViral	0
K00201:573:HTMWWBBXY:4:1101:23794:34178	A	22	SINV-GFP	+	-	1	onlyViral	0
K00201:573:HTMWWBBXY:4:1101:6400:34213	T	24	SINV-GFP	+	-	1	onlyViral	0
K00201:573:HTMWWBBXY:4:1101:6664:34213	T	20	SINV-GFP	+	-	1	onlyViral	0
K00201:573:HTMWWBBXY:4:1101:13524:34213	A	21	SINV-GFP	+	-	1	onlyViral	0
K00201:573:HTMWWBBXY:4:1101:27600:34266	A	27	SINV-GFP	+	26:A>C	1	onlyViral	1
K00201:573:HTMWWBBXY:4:1101:11353:34284	A	24	SINV-GFP	+	-	1	onlyViral	0
K00201:573:HTMWWBBXY:4:1101:4269:34319	T	21	SINV-GFP	+	-	1	onlyViral	0
K00201:573:HTMWWBBXY:4:1101:9384:34319	T	21	SINV-GFP	+	-	1	onlyViral	0
K00201:573:HTMWWBBXY:4:1101:27833:34319	T	22	SINV-GFP	-	-	1	onlyViral	0
K00201:573:HTMWWBBXY:4:1101:26808:34336	A	23	SINV-GFP	+	-	1	onlyViral	0
K00201:573:HTMWWBBXY:4:1101:27133:34336	T	22	SINV-GFP	+	-	1	onlyViral	0
K00201:573:HTMWWBBXY:4:1101:29335:34354	A	22	SINV-GFP	+	-	1	onlyViral	0
K00201:573:HTMWWBBXY:4:1101:17858:34477	T	20	SINV-GFP	+	-	1	onlyViral	0
K00201:573:HTMWWBBXY:4:1101:9201:34495	A	23	SINV-GFP	+	-	1	onlyViral	0
K00201:573:HTMWWBBXY:4:1101:10927:34495	T	22	SINV-GFP	+	-	1	onlyViral	0
K00201:573:HTMWWBBXY:4:1101:11738:34495	A	23	SINV-GFP	+	-	1	onlyViral	0
K00201:573:HTMWWBBXY:4:1101:18619:34495	C	22	SINV-GFP	-	-	1	onlyViral	0
K00201:573:HTMWWBBXY:4:1101:31771:34495	T	21	SINV-GFP	+	20:A>T	1	onlyViral	1
K00201:573:HTMWWBBXY:4:1101:16995:34530	T	24	SINV-GFP	+	-	1	onlyViral	0
K00201:573:HTMWWBBXY:4:1101:19167:34530	A	22	SINV-GFP	+	-	1	onlyViral	0
K00201:573:HTMWWBBXY:4:1101:28524:34530	T	26	SINV-GFP	+	-	1	onlyViral	0
K00201:573:HTMWWBBXY:4:1101:24576:34547	A	22	SINV-GFP	+	-	1	onlyViral	0
K00201:573:HTMWWBBXY:4:1101:19076:34618	A	27	SINV-GFP	+	-	1	onlyViral	0
K00201:573:HTMWWBBXY:4:1101:23460:34618	A	32	SINV-GFP	+	-	1	onlyViral	0
K00201:573:HTMWWBBXY:4:1101:11018:34653	T	24	SINV-GFP	+	-	1	onlyViral	0
K00201:573:HTMWWBBXY:4:1101:7009:34706	T	21	SINV-GFP	+	20:A>T	1	onlyViral	1
K00201:573:HTMWWBBXY:4:1101:22475:34706	T	20	SINV-GFP	+	-	1	onlyViral	0
K00201:573:HTMWWBBXY:4:1101:31497:34723	T	23	SINV-GFP	+	-	1	onlyViral	0
K00201:573:HTMWWBBXY:4:1101:8430:34741	T	21	SINV-GFP	+	-	1	onlyViral	0
K00201:573:HTMWWBBXY:4:1101:9932:34741	T	24	SINV-GFP	+	-	1	onlyViral	0
K00201:573:HTMWWBBXY:4:1101:7872:34829	T	21	SINV-GFP	+	-	1	onlyViral	0
K00201:573:HTMWWBBXY:4:1101:7314:34881	C	24	SINV-GFP	+	-	1	onlyViral	0
K00201:573:HTMWWBBXY:4:1101:17665:34881	A	29	SINV-GFP	+	-	1	onlyViral	0
K00201:573:HTMWWBBXY:4:1101:29559:34881	A	25	SINV-GFP	+	-	1	onlyViral	0
K00201:573:HTMWWBBXY:4:1101:4787:34934	A	22	SINV-GFP	+	-	1	onlyViral	0
K00201:573:HTMWWBBXY:4:1101:25631:34934	T	20	SINV-GFP	+	-	1	onlyViral	0
K00201:573:HTMWWBBXY:4:1101:14610:34969	A	27	SINV-GFP	+	-	1	onlyViral	0
K00201:573:HTMWWBBXY:4:1101:18365:34969	C	22	SINV-GFP	+	-	1	onlyViral	0
K00201:573:HTMWWBBXY:4:1101:20557:34969	T	22	SINV-GFP	+	-	1	onlyViral	0
K00201:573:HTMWWBBXY:4:1101:23399:34969	T	30	SINV-GFP	+	-	1	onlyViral	0
K00201:573:HTMWWBBXY:4:1101:6319:34987	T	20	SINV-GFP	+	-	1	onlyViral	0
K00201:573:HTMWWBBXY:4:1101:14204:35004	T	22	SINV-GFP	+	-	1	onlyViral	0
K00201:573:HTMWWBBXY:4:1101:25784:35022	T	21	SINV-GFP	+	-	1	onlyViral	0
K00201:573:HTMWWBBXY:4:1101:1397:35040	A	22	SINV-GFP	+	-	1	onlyViral	0
K00201:573:HTMWWBBXY:4:1101:12510:35057	T	26	SINV-GFP	+	25:A>T	1	onlyViral	1
K00201:573:HTMWWBBXY:4:1101:7425:35075	T	21	SINV-GFP	+	-	1	onlyViral	0
K00201:573:HTMWWBBXY:4:1101:5203:35092	C	22	SINV-GFP	-	-	1	onlyViral	0
K00201:573:HTMWWBBXY:4:1101:30837:35128	A	22	SINV-GFP	+	-	1	onlyViral	0
K00201:573:HTMWWBBXY:4:1101:30097:35145	A	22	SINV-GFP	+	-	1	onlyViral	0
K00201:573:HTMWWBBXY:4:1101:5487:35163	C	22	SINV-GFP	-	-	1	onlyViral	0
K00201:573:HTMWWBBXY:4:1101:31345:35163	A	22	SINV-GFP	+	-	1	onlyViral	0
K00201:573:HTMWWBBXY:4:1101:11941:35198	C	22	SINV-GFP	+	-	1	onlyViral	0
K00201:573:HTMWWBBXY:4:1101:29569:35215	T	22	SINV-GFP	+	21:A>T	1	onlyViral	1
K00201:573:HTMWWBBXY:4:1101:9019:35268	T	24	SINV-GFP	+	-	1	onlyViral	0
K00201:573:HTMWWBBXY:4:1101:16894:35268	A	22	SINV-GFP	+	-	1	onlyViral	0
K00201:573:HTMWWBBXY:4:1101:16356:35321	A	22	SINV-GFP	+	-	1	onlyViral	0
K00201:573:HTMWWBBXY:4:1101:23916:35409	A	22	SINV-GFP	+	-	1	onlyViral	0
K00201:573:HTMWWBBXY:4:1101:22678:35479	T	20	SINV-GFP	+	-	1	onlyViral	0
K00201:573:HTMWWBBXY:4:1101:30168:35479	A	23	SINV-GFP	+	-	1	onlyViral	0
K00201:573:HTMWWBBXY:4:1101:21430:35567	A	22	SINV-GFP	+	-	1	onlyViral	0
K00201:573:HTMWWBBXY:4:1101:2341:35585	T	22	SINV-GFP	-	-	1	onlyViral	0
K00201:573:HTMWWBBXY:4:1101:3478:35620	T	21	SINV-GFP	+	-	1	onlyViral	0
K00201:573:HTMWWBBXY:4:1101:8369:35620	T	26	SINV-GFP	+	-	1	onlyViral	0
K00201:573:HTMWWBBXY:4:1101:21988:35620	C	31	SINV-GFP	+	-	1	onlyViral	0
K00201:573:HTMWWBBXY:4:1101:23510:35620	T	21	SINV-GFP	+	-	1	onlyViral	0
K00201:573:HTMWWBBXY:4:1101:1621:35637	A	25	SINV-GFP	+	-	1	onlyViral	0
K00201:573:HTMWWBBXY:4:1101:19421:35637	T	21	SINV-GFP	+	20:A>T	1	onlyViral	1
K00201:573:HTMWWBBXY:4:1101:11008:35655	C	20	SINV-GFP	+	-	1	onlyViral	0
K00201:573:HTMWWBBXY:4:1101:23916:35655	A	22	SINV-GFP	+	-	1	onlyViral	0
K00201:573:HTMWWBBXY:4:1101:26534:35655	G	19	SINV-GFP	+	-	1	onlyViral	0
K00201:573:HTMWWBBXY:4:1101:23297:35673	T	21	SINV-GFP	+	-	1	onlyViral	0
K00201:573:HTMWWBBXY:4:1101:1854:35690	A	20	SINV-GFP	+	19:A>T	1	onlyViral	1
K00201:573:HTMWWBBXY:4:1101:11718:35690	A	21	SINV-GFP	+	-	1	onlyViral	0
K00201:573:HTMWWBBXY:4:1101:16143:35690	A	24	SINV-GFP	+	-	1	onlyViral	0
K00201:573:HTMWWBBXY:4:1101:18984:35690	T	22	SINV-GFP	-	-	1	onlyViral	0
K00201:573:HTMWWBBXY:4:1101:12601:35708	T	22	SINV-GFP	+	-	1	onlyViral	0
K00201:573:HTMWWBBXY:4:1101:12885:35708	C	21	SINV-GFP	+	-	1	onlyViral	0
K00201:573:HTMWWBBXY:4:1101:15321:35708	T	22	SINV-GFP	+	21:A>T	1	onlyViral	1
K00201:573:HTMWWBBXY:4:1101:20354:35708	A	22	SINV-GFP	+	-	1	onlyViral	0
K00201:573:HTMWWBBXY:4:1101:29609:35708	A	22	SINV-GFP	+	-	1	onlyViral	0
K00201:573:HTMWWBBXY:4:1101:27001:35725	T	20	SINV-GFP	+	-	1	onlyViral	0
K00201:573:HTMWWBBXY:4:1101:11891:35743	A	22	SINV-GFP	+	-	1	onlyViral	0
K00201:573:HTMWWBBXY:4:1101:6197:35761	T	22	SINV-GFP	+	-	1	onlyViral	0
K00201:573:HTMWWBBXY:4:1101:30472:35761	T	21	SINV-GFP	+	-	1	onlyViral	0
K00201:573:HTMWWBBXY:4:1101:8745:35778	T	21	SINV-GFP	+	-	1	onlyViral	0
K00201:573:HTMWWBBXY:4:1101:3214:35796	A	27	SINV-GFP	+	-	1	onlyViral	0
K00201:573:HTMWWBBXY:4:1101:27570:35796	A	21	SINV-GFP	+	-	1	onlyViral	0
K00201:573:HTMWWBBXY:4:1101:13798:35813	A	22	SINV-GFP	+	-	1	onlyViral	0
K00201:573:HTMWWBBXY:4:1101:17959:35813	T	21	SINV-GFP	+	-	1	onlyViral	0
K00201:573:HTMWWBBXY:4:1101:20811:35831	A	23	SINV-GFP	+	-	1	onlyViral	0
K00201:573:HTMWWBBXY:4:1101:14346:35848	A	22	SINV-GFP	+	-	1	onlyViral	0
K00201:573:HTMWWBBXY:4:1101:20811:35866	A	23	SINV-GFP	+	-	1	onlyViral	0
K00201:573:HTMWWBBXY:4:1101:12357:35884	A	31	SINV-GFP	+	-	1	onlyViral	0
K00201:573:HTMWWBBXY:4:1101:7659:35901	C	25	SINV-GFP	+	-	1	onlyViral	0
K00201:573:HTMWWBBXY:4:1101:1326:35936	A	27	SINV-GFP	+	-	1	onlyViral	0
K00201:573:HTMWWBBXY:4:1101:5203:35972	A	22	SINV-GFP	+	-	1	onlyViral	0
K00201:573:HTMWWBBXY:4:1101:8643:35989	A	26	SINV-GFP	+	-	1	onlyViral	0
K00201:573:HTMWWBBXY:4:1101:6482:36007	A	22	SINV-GFP	+	-	1	onlyViral	0
K00201:573:HTMWWBBXY:4:1101:17543:36007	A	22	SINV-GFP	+	-	1	onlyViral	0
K00201:573:HTMWWBBXY:4:1101:31182:36007	G	26	SINV-GFP	+	-	1	onlyViral	0
K00201:573:HTMWWBBXY:4:1101:5172:36024	T	23	SINV-GFP	+	-	1	onlyViral	0
K00201:573:HTMWWBBXY:4:1101:14245:36095	T	24	SINV-GFP	+	-	1	onlyViral	0
K00201:573:HTMWWBBXY:4:1101:25875:36095	A	25	SINV-GFP	+	-	1	onlyViral	0
K00201:573:HTMWWBBXY:4:1101:9354:36130	A	22	SINV-GFP	+	-	1	onlyViral	0
K00201:573:HTMWWBBXY:4:1101:29751:36130	T	22	SINV-GFP	-	-	1	onlyViral	0
K00201:573:HTMWWBBXY:4:1101:15534:36147	A	22	SINV-GFP	+	-	1	onlyViral	0
K00201:573:HTMWWBBXY:4:1101:19918:36183	A	22	SINV-GFP	+	-	1	onlyViral	0
K00201:573:HTMWWBBXY:4:1101:3447:36235	C	22	SINV-GFP	+	-	1	onlyViral	0
K00201:573:HTMWWBBXY:4:1101:12002:36253	T	21	SINV-GFP	+	-	1	onlyViral	0
K00201:573:HTMWWBBXY:4:1101:2067:36270	A	21	SINV-GFP	+	-	1	onlyViral	0
K00201:573:HTMWWBBXY:4:1101:8511:36288	T	22	SINV-GFP	-	-	1	onlyViral	0
K00201:573:HTMWWBBXY:4:1101:11414:36288	A	22	SINV-GFP	-	-	1	onlyViral	0
K00201:573:HTMWWBBXY:4:1101:8582:36306	A	22	SINV-GFP	+	-	1	onlyViral	0
K00201:573:HTMWWBBXY:4:1101:28980:36306	T	21	SINV-GFP	+	-	1	onlyViral	0
K00201:573:HTMWWBBXY:4:1101:2889:36323	T	25	SINV-GFP;SINV-GFP	+;+	-;-	2	onlyViral	0
K00201:573:HTMWWBBXY:4:1101:8349:36358	A	22	SINV-GFP	+	-	1	onlyViral	0
K00201:573:HTMWWBBXY:4:1101:9790:36394	A	22	SINV-GFP	-	-	1	onlyViral	0
K00201:573:HTMWWBBXY:4:1101:29965:36429	T	21	SINV-GFP	+	-	1	onlyViral	0
K00201:573:HTMWWBBXY:4:1101:9648:36464	A	25	SINV-GFP	+	-	1	onlyViral	0
K00201:573:HTMWWBBXY:4:1101:26311:36499	A	27	SINV-GFP	+	-	1	onlyViral	0
K00201:573:HTMWWBBXY:4:1101:25154:36534	A	23	SINV-GFP	+	-	1	onlyViral	0
K00201:573:HTMWWBBXY:4:1101:9577:36587	T	21	SINV-GFP	+	-	1	onlyViral	0
K00201:573:HTMWWBBXY:4:1101:30178:36587	T	20	SINV-GFP	+	-	1	onlyViral	0
K00201:573:HTMWWBBXY:4:1101:24972:36605	T	29	SINV-GFP	+	-	1	onlyViral	0
K00201:573:HTMWWBBXY:4:1101:19938:36640	C	24	SINV-GFP	+	-	1	onlyViral	0
K00201:573:HTMWWBBXY:4:1101:8521:36657	T	24	SINV-GFP	+	-	1	onlyViral	0
K00201:573:HTMWWBBXY:4:1101:18010:36710	A	23	SINV-GFP	+	-	1	onlyViral	0
K00201:573:HTMWWBBXY:4:1101:15260:36728	C	21	SINV-GFP	+	-	1	onlyViral	0
K00201:573:HTMWWBBXY:4:1101:9638:36763	A	22	SINV-GFP	+	-	1	onlyViral	0
K00201:573:HTMWWBBXY:4:1101:26565:36833	T	20	SINV-GFP	-	19:T>G	1	onlyViral	1
K00201:573:HTMWWBBXY:4:1101:3336:36851	A	23	SINV-GFP	-	22:C>A	1	onlyViral	1
K00201:573:HTMWWBBXY:4:1101:3437:36851	T	21	SINV-GFP	+	-	1	onlyViral	0
K00201:573:HTMWWBBXY:4:1101:21339:36921	A	22	SINV-GFP	+	21:T>C	1	onlyViral	1
K00201:573:HTMWWBBXY:4:1101:29833:36939	A	24	SINV-GFP	+	-	1	onlyViral	0
K00201:573:HTMWWBBXY:4:1101:30604:36939	A	23	SINV-GFP	+	-	1	onlyViral	0
K00201:573:HTMWWBBXY:4:1101:30705:36939	A	22	SINV-GFP	+	-	1	onlyViral	0
K00201:573:HTMWWBBXY:4:1101:24657:36974	T	21	SINV-GFP	+	-	1	onlyViral	0
K00201:573:HTMWWBBXY:4:1101:25712:36974	T	21	SINV-GFP	+	-	1	onlyViral	0
K00201:573:HTMWWBBXY:4:1101:31517:36974	T	21	SINV-GFP	+	20:A>T	1	onlyViral	1
K00201:573:HTMWWBBXY:4:1101:8247:36991	T	22	SINV-GFP	-	-	1	onlyViral	0
K00201:573:HTMWWBBXY:4:1101:9607:36991	T	21	SINV-GFP	+	-	1	onlyViral	0
K00201:573:HTMWWBBXY:4:1101:4046:37027	A	22	SINV-GFP	+	-	1	onlyViral	0
K00201:573:HTMWWBBXY:4:1101:5264:37027	A	21	SINV-GFP	+	-	1	onlyViral	0
K00201:573:HTMWWBBXY:4:1101:27681:37044	T	20	SINV-GFP	+	-	1	onlyViral	0
K00201:573:HTMWWBBXY:4:1101:18010:37097	T	24	SINV-GFP	+	-	1	onlyViral	0
K00201:573:HTMWWBBXY:4:1101:29741:37097	A	24	SINV-GFP	+	-	1	onlyViral	0
K00201:573:HTMWWBBXY:4:1101:6177:37132	A	24	SINV-GFP	+	-	1	onlyViral	0
K00201:573:HTMWWBBXY:4:1101:4188:37167	T	21	SINV-GFP	+	20:A>T	1	onlyViral	1
K00201:573:HTMWWBBXY:4:1101:3650:37255	T	21	SINV-GFP	+	-	1	onlyViral	0
K00201:573:HTMWWBBXY:4:1101:30198:37255	A	22	SINV-GFP	-	-	1	onlyViral	0
K00201:573:HTMWWBBXY:4:1101:5984:37290	T	22	SINV-GFP	+	-	1	onlyViral	0
K00201:573:HTMWWBBXY:4:1101:9536:37290	A	24	SINV-GFP	+	-	1	onlyViral	0
K00201:573:HTMWWBBXY:4:1101:30279:37290	A	30	SINV-GFP	+	29:A>T	1	onlyViral	1
K00201:573:HTMWWBBXY:4:1101:4350:37308	T	25	SINV-GFP	+	-	1	onlyViral	0
K00201:573:HTMWWBBXY:4:1101:2920:37326	T	23	SINV-GFP	-	-	1	onlyViral	0
K00201:573:HTMWWBBXY:4:1101:13941:37326	T	24	SINV-GFP	+	-	1	onlyViral	0
K00201:573:HTMWWBBXY:4:1101:13748:37343	A	24	SINV-GFP	+	-	1	onlyViral	0
K00201:573:HTMWWBBXY:4:1101:16133:37361	T	24	SINV-GFP;SINV-GFP	+;+	-;-	2	onlyViral	0
K00201:573:HTMWWBBXY:4:1101:20293:37361	A	22	SINV-GFP	+	-	1	onlyViral	0
K00201:573:HTMWWBBXY:4:1101:30239:37361	T	22	SINV-GFP	+	-	1	onlyViral	0
K00201:573:HTMWWBBXY:4:1101:12489:37378	T	22	SINV-GFP	+	-	1	onlyViral	0
K00201:573:HTMWWBBXY:4:1101:16914:37413	C	24	SINV-GFP	+	23:A>T	1	onlyViral	1
K00201:573:HTMWWBBXY:4:1101:2037:37449	T	22	SINV-GFP	+	-	1	onlyViral	0
K00201:573:HTMWWBBXY:4:1101:4980:37449	T	25	SINV-GFP	+	-	1	onlyViral	0
K00201:573:HTMWWBBXY:4:1101:30168:37519	T	24	SINV-GFP	+	-	1	onlyViral	0
K00201:573:HTMWWBBXY:4:1101:13981:37572	T	24	SINV-GFP	+	-	1	onlyViral	0
K00201:573:HTMWWBBXY:4:1101:2331:37642	A	22	SINV-GFP	+	-	1	onlyViral	0
K00201:573:HTMWWBBXY:4:1101:27722:37642	C	23	SINV-GFP	+	-	1	onlyViral	0
K00201:573:HTMWWBBXY:4:1101:19857:37660	A	21	SINV-GFP	+	-	1	onlyViral	0
K00201:573:HTMWWBBXY:4:1101:25428:37677	T	23	SINV-GFP	+	-	1	onlyViral	0
K00201:573:HTMWWBBXY:4:1101:1529:37765	T	20	SINV-GFP	+	-	1	onlyViral	0
K00201:573:HTMWWBBXY:4:1101:19898:37765	G	22	SINV-GFP	+	-	1	onlyViral	0
K00201:573:HTMWWBBXY:4:1101:7101:37783	T	21	SINV-GFP;SINV-GFP	+;+	-;-	2	onlyViral	0
K00201:573:HTMWWBBXY:4:1101:29000:37783	T	22	SINV-GFP	+	-	1	onlyViral	0
K00201:573:HTMWWBBXY:4:1101:29508:37783	A	22	SINV-GFP	+	-	1	onlyViral	0
K00201:573:HTMWWBBXY:4:1101:5041:37800	A	24	SINV-GFP	+	-	1	onlyViral	0
K00201:573:HTMWWBBXY:4:1101:7943:37800	T	27	SINV-GFP	+	-	1	onlyViral	0
K00201:573:HTMWWBBXY:4:1101:22719:37800	T	22	SINV-GFP	+	-	1	onlyViral	0
K00201:573:HTMWWBBXY:4:1101:1874:37835	A	24	SINV-GFP	+	-	1	onlyViral	0
K00201:573:HTMWWBBXY:4:1101:12723:37853	C	22	SINV-GFP	+	-	1	onlyViral	0
K00201:573:HTMWWBBXY:4:1101:22668:37853	T	28	SINV-GFP	+	-	1	onlyViral	0
K00201:573:HTMWWBBXY:4:1101:1610:37871	C	19	SINV-GFP	+	-	1	onlyViral	0
K00201:573:HTMWWBBXY:4:1101:5863:37888	T	21	SINV-GFP	+	-	1	onlyViral	0
K00201:573:HTMWWBBXY:4:1101:30350:37906	T	23	SINV-GFP	+	22:G>T	1	onlyViral	1
K00201:573:HTMWWBBXY:4:1101:15463:37923	A	22	SINV-GFP	+	-	1	onlyViral	0
K00201:573:HTMWWBBXY:4:1101:1387:37941	A	24	SINV-GFP	+	-	1	onlyViral	0
K00201:573:HTMWWBBXY:4:1101:4391:37941	T	25	SINV-GFP	+	-	1	onlyViral	0
K00201:573:HTMWWBBXY:4:1101:16518:37959	A	26	SINV-GFP	+	-	1	onlyViral	0
K00201:573:HTMWWBBXY:4:1101:12865:37994	T	22	SINV-GFP	+	-	1	onlyViral	0
K00201:573:HTMWWBBXY:4:1101:16802:38029	T	21	SINV-GFP	+	-	1	onlyViral	0
K00201:573:HTMWWBBXY:4:1101:9384:38046	C	22	SINV-GFP	+	-	1	onlyViral	0
K00201:573:HTMWWBBXY:4:1101:11211:38046	G	23	SINV-GFP	+	-	1	onlyViral	0
K00201:573:HTMWWBBXY:4:1101:31609:38046	A	27	SINV-GFP	+	-	1	onlyViral	0
K00201:573:HTMWWBBXY:4:1101:14154:38082	T	30	SINV-GFP	+	-	1	onlyViral	0
K00201:573:HTMWWBBXY:4:1101:1174:38099	N	22	SINV-GFP	+	0:C>N	1	onlyViral	1
K00201:573:HTMWWBBXY:4:1101:6025:38099	A	22	SINV-GFP	+	-	1	onlyViral	0
K00201:573:HTMWWBBXY:4:1101:16214:38099	A	22	SINV-GFP	+	-	1	onlyViral	0
K00201:573:HTMWWBBXY:4:1101:15148:38117	C	23	SINV-GFP	+	-	1	onlyViral	0
K00201:573:HTMWWBBXY:4:1101:29711:38134	T	22	SINV-GFP	+	-	1	onlyViral	0
K00201:573:HTMWWBBXY:4:1101:31213:38134	T	22	SINV-GFP	+	-	1	onlyViral	0
K00201:573:HTMWWBBXY:4:1101:18264:38170	G	22	SINV-GFP	+	-	1	onlyViral	0
K00201:573:HTMWWBBXY:4:1101:27955:38187	T	22	SINV-GFP	-	-	1	onlyViral	0
K00201:573:HTMWWBBXY:4:1101:11738:38222	A	22	SINV-GFP	+	-	1	onlyViral	0
K00201:573:HTMWWBBXY:4:1101:13585:38222	T	22	SINV-GFP	+	-	1	onlyViral	0
K00201:573:HTMWWBBXY:4:1101:5680:38240	C	24	SINV-GFP	+	-	1	onlyViral	0
K00201:573:HTMWWBBXY:4:1101:6431:38240	G	22	SINV-GFP	+	-	1	onlyViral	0
K00201:573:HTMWWBBXY:4:1101:4229:38257	A	21	SINV-GFP	+	-	1	onlyViral	0
K00201:573:HTMWWBBXY:4:1101:7273:38257	T	21	SINV-GFP	+	-	1	onlyViral	0
K00201:573:HTMWWBBXY:4:1101:1012:38275	N	22	SINV-GFP	-	0:T>N	1	onlyViral	1
K00201:573:HTMWWBBXY:4:1101:12621:38275	A	21	SINV-GFP	+	20:T>C	1	onlyViral	1
K00201:573:HTMWWBBXY:4:1101:14255:38328	A	21	SINV-GFP	+	-	1	onlyViral	0
K00201:573:HTMWWBBXY:4:1101:23389:38328	A	27	SINV-GFP	+	26:A>G	1	onlyViral	1
K00201:573:HTMWWBBXY:4:1101:26392:38328	T	22	SINV-GFP	+	-	1	onlyViral	0
K00201:573:HTMWWBBXY:4:1101:24667:38363	T	21	SINV-GFP	+	-	1	onlyViral	0
K00201:573:HTMWWBBXY:4:1101:26524:38381	T	20	SINV-GFP	+	-	1	onlyViral	0
K00201:573:HTMWWBBXY:4:1101:12307:38398	T	22	SINV-GFP	+	-	1	onlyViral	0
K00201:573:HTMWWBBXY:4:1101:28747:38398	A	22	SINV-GFP	-	-	1	onlyViral	0
K00201:573:HTMWWBBXY:4:1101:6289:38416	A	26	SINV-GFP	+	-	1	onlyViral	0
K00201:573:HTMWWBBXY:4:1101:26545:38416	A	24	SINV-GFP	+	-	1	onlyViral	0
K00201:573:HTMWWBBXY:4:1101:15189:38433	C	28	SINV-GFP	+	-	1	onlyViral	0
K00201:573:HTMWWBBXY:4:1101:13494:38451	A	26	SINV-GFP	+	-	1	onlyViral	0
K00201:573:HTMWWBBXY:4:1101:6441:38468	A	22	SINV-GFP	+	-	1	onlyViral	0
K00201:573:HTMWWBBXY:4:1101:13261:38504	A	22	SINV-GFP	+	-	1	onlyViral	0
K00201:573:HTMWWBBXY:4:1101:31791:38504	T	22	SINV-GFP	-	-	1	onlyViral	0
K00201:573:HTMWWBBXY:4:1101:30645:38521	G	31	SINV-GFP	+	30:C>T	1	onlyViral	1
K00201:573:HTMWWBBXY:4:1101:12885:38556	T	22	SINV-GFP	-	-	1	onlyViral	0
K00201:573:HTMWWBBXY:4:1101:5578:38592	T	22	SINV-GFP	-	-	1	onlyViral	0
K00201:573:HTMWWBBXY:4:1101:6715:38592	A	22	SINV-GFP	+	-	1	onlyViral	0
K00201:573:HTMWWBBXY:4:1101:16447:38609	A	22	SINV-GFP	+	-	1	onlyViral	0
K00201:573:HTMWWBBXY:4:1101:29518:38644	A	25	SINV-GFP	+	-	1	onlyViral	0
K00201:573:HTMWWBBXY:4:1101:1681:38662	A	24	SINV-GFP	+	-	1	onlyViral	0
K00201:573:HTMWWBBXY:4:1101:28412:38697	T	21	SINV-GFP	+	-	1	onlyViral	0
K00201:573:HTMWWBBXY:4:1101:9019:38715	T	22	SINV-GFP	+	-	1	onlyViral	0
K00201:573:HTMWWBBXY:4:1101:22130:38715	T	21	SINV-GFP	+	-	1	onlyViral	0
K00201:573:HTMWWBBXY:4:1101:24809:38715	A	22	SINV-GFP	+	-	1	onlyViral	0
K00201:573:HTMWWBBXY:4:1101:23723:38732	A	22	SINV-GFP	+	-	1	onlyViral	0
K00201:573:HTMWWBBXY:4:1101:27306:38750	A	24	SINV-GFP	+	-	1	onlyViral	0
K00201:573:HTMWWBBXY:4:1101:2646:38785	A	22	SINV-GFP	+	-	1	onlyViral	0
K00201:573:HTMWWBBXY:4:1101:7405:38803	A	24	SINV-GFP	+	23:T>A	1	onlyViral	1
K00201:573:HTMWWBBXY:4:1101:12560:38803	T	25	SINV-GFP	+	-	1	onlyViral	0
K00201:573:HTMWWBBXY:4:1101:24718:38803	A	22	SINV-GFP	+	-	1	onlyViral	0
K00201:573:HTMWWBBXY:4:1101:9140:38961	C	23	SINV-GFP	+	-	1	onlyViral	0
K00201:573:HTMWWBBXY:4:1101:31680:39014	A	22	SINV-GFP	+	-	1	onlyViral	0
K00201:573:HTMWWBBXY:4:1101:24383:39031	A	27	SINV-GFP	+	-	1	onlyViral	0
K00201:573:HTMWWBBXY:4:1101:26494:39066	A	26	SINV-GFP	+	-	1	onlyViral	0
K00201:573:HTMWWBBXY:4:1101:2727:39101	T	21	SINV-GFP	+	-	1	onlyViral	0
K00201:573:HTMWWBBXY:4:1101:6969:39101	A	24	SINV-GFP	+	23:T>A	1	onlyViral	1
K00201:573:HTMWWBBXY:4:1101:20649:39101	A	23	SINV-GFP	+	-	1	onlyViral	0
K00201:573:HTMWWBBXY:4:1101:8014:39119	C	20	SINV-GFP	+	-	1	onlyViral	0
K00201:573:HTMWWBBXY:4:1101:4239:39189	A	22	SINV-GFP;SINV-GFP	-;-	-;-	2	onlyViral	0
K00201:573:HTMWWBBXY:4:1101:13697:39189	T	22	SINV-GFP	-	-	1	onlyViral	0
K00201:573:HTMWWBBXY:4:1101:29944:39207	A	21	SINV-GFP	+	-	1	onlyViral	0
K00201:573:HTMWWBBXY:4:1101:18061:39260	T	25	SINV-GFP	+	-	1	onlyViral	0
K00201:573:HTMWWBBXY:4:1101:1103:39277	N	21	SINV-GFP	-	0:G>N	1	onlyViral	1
K00201:573:HTMWWBBXY:4:1101:7578:39277	A	22	SINV-GFP	+	-	1	onlyViral	0
K00201:573:HTMWWBBXY:4:1101:13514:39295	T	21	SINV-GFP	+	-	1	onlyViral	0
K00201:573:HTMWWBBXY:4:1101:25875:39295	T	23	SINV-GFP	+	-	1	onlyViral	0
K00201:573:HTMWWBBXY:4:1101:26707:39295	T	22	SINV-GFP	+	-	1	onlyViral	0
K00201:573:HTMWWBBXY:4:1101:28351:39295	T	26	SINV-GFP	+	-	1	onlyViral	0
K00201:573:HTMWWBBXY:4:1101:12571:39312	T	22	SINV-GFP	-	-	1	onlyViral	0
K00201:573:HTMWWBBXY:4:1101:18051:39348	T	23	SINV-GFP	+	-	1	onlyViral	0
K00201:573:HTMWWBBXY:4:1101:14072:39383	A	23	SINV-GFP	+	-	1	onlyViral	0
K00201:573:HTMWWBBXY:4:1101:10713:39436	A	26	SINV-GFP	+	-	1	onlyViral	0
K00201:573:HTMWWBBXY:4:1101:10480:39453	G	24	SINV-GFP	+	-	1	onlyViral	0
K00201:573:HTMWWBBXY:4:1101:16731:39453	A	22	SINV-GFP	+	-	1	onlyViral	0
K00201:573:HTMWWBBXY:4:1101:24028:39471	A	28	SINV-GFP	+	24:G>T,25:A>T	1	onlyViral	2
K00201:573:HTMWWBBXY:4:1101:10795:39506	C	21	SINV-GFP	+	-	1	onlyViral	0
K00201:573:HTMWWBBXY:4:1101:17269:39506	T	21	SINV-GFP	+	20:A>T	1	onlyViral	1
K00201:573:HTMWWBBXY:4:1101:7212:39523	C	22	SINV-GFP	+	-	1	onlyViral	0
K00201:573:HTMWWBBXY:4:1101:26433:39523	A	21	SINV-GFP	+	-	1	onlyViral	0
K00201:573:HTMWWBBXY:4:1101:3975:39541	A	22	SINV-GFP	+	-	1	onlyViral	0
K00201:573:HTMWWBBXY:4:1101:7933:39576	A	22	SINV-GFP	+	-	1	onlyViral	0
K00201:573:HTMWWBBXY:4:1101:6664:39594	T	23	SINV-GFP	-	-	1	onlyViral	0
K00201:573:HTMWWBBXY:4:1101:21420:39594	T	25	SINV-GFP	+	-	1	onlyViral	0
K00201:573:HTMWWBBXY:4:1101:14275:39629	A	23	SINV-GFP	+	-	1	onlyViral	0
K00201:573:HTMWWBBXY:4:1101:16934:39629	A	21	SINV-GFP	+	-	1	onlyViral	0
K00201:573:HTMWWBBXY:4:1101:19512:39629	C	24	SINV-GFP	+	-	1	onlyViral	0
K00201:573:HTMWWBBXY:4:1101:16853:39664	C	23	SINV-GFP	+	-	1	onlyViral	0
K00201:573:HTMWWBBXY:4:1101:25855:39682	A	22	SINV-GFP	+	-	1	onlyViral	0
K00201:573:HTMWWBBXY:4:1101:27194:39682	A	21	SINV-GFP	+	-	1	onlyViral	0
K00201:573:HTMWWBBXY:4:1101:6766:39699	A	24	SINV-GFP	+	-	1	onlyViral	0
K00201:573:HTMWWBBXY:4:1101:24150:39717	A	28	SINV-GFP	+	24:G>T,25:A>T	1	onlyViral	2
K00201:573:HTMWWBBXY:4:1101:25723:39805	A	23	SINV-GFP	+	-	1	onlyViral	0
K00201:573:HTMWWBBXY:4:1101:12225:39840	T	22	SINV-GFP	+	-	1	onlyViral	0
K00201:573:HTMWWBBXY:4:1101:19918:39840	A	22	SINV-GFP	+	-	1	onlyViral	0
K00201:573:HTMWWBBXY:4:1101:23612:39840	C	19	SINV-GFP	+	-	1	onlyViral	0
K00201:573:HTMWWBBXY:4:1101:16072:39893	T	21	SINV-GFP	+	-	1	onlyViral	0
K00201:573:HTMWWBBXY:4:1101:2524:39910	T	26	SINV-GFP	+	25:G>A	1	onlyViral	1
K00201:573:HTMWWBBXY:4:1101:10855:39928	A	20	SINV-GFP	+	-	1	onlyViral	0
K00201:573:HTMWWBBXY:4:1101:23906:39928	A	21	SINV-GFP	+	20:A>G	1	onlyViral	1
K00201:573:HTMWWBBXY:4:1101:31335:39928	T	21	SINV-GFP	+	20:A>T	1	onlyViral	1
K00201:573:HTMWWBBXY:4:1101:20588:39945	T	23	SINV-GFP	-	-	1	onlyViral	0
K00201:573:HTMWWBBXY:4:1101:21684:39945	A	21	SINV-GFP	+	-	1	onlyViral	0
K00201:573:HTMWWBBXY:4:1101:26595:39945	C	21	SINV-GFP	+	-	1	onlyViral	0
K00201:573:HTMWWBBXY:4:1101:12469:39981	T	24	SINV-GFP	+	-	1	onlyViral	0
K00201:573:HTMWWBBXY:4:1101:5832:40016	A	22	SINV-GFP	+	-	1	onlyViral	0
K00201:573:HTMWWBBXY:4:1101:20923:40033	A	21	SINV-GFP	+	-	1	onlyViral	0
K00201:573:HTMWWBBXY:4:1101:26930:40033	T	24	SINV-GFP	+	-	1	onlyViral	0
K00201:573:HTMWWBBXY:4:1101:22130:40051	C	20	SINV-GFP	+	-	1	onlyViral	0
K00201:573:HTMWWBBXY:4:1101:1133:40069	N	28	SINV-GFP	+	0:T>N	1	onlyViral	1
K00201:573:HTMWWBBXY:4:1101:23723:40069	A	21	SINV-GFP	+	20:A>G	1	onlyViral	1
K00201:573:HTMWWBBXY:4:1101:13575:40104	A	18	SINV-GFP	+	-	1	onlyViral	0
K00201:573:HTMWWBBXY:4:1101:26565:40104	A	22	SINV-GFP	+	-	1	onlyViral	0
K00201:573:HTMWWBBXY:4:1101:27306:40121	T	28	SINV-GFP	+	-	1	onlyViral	0
K00201:573:HTMWWBBXY:4:1101:8055:40139	C	23	SINV-GFP	+	-	1	onlyViral	0
K00201:573:HTMWWBBXY:4:1101:16792:40156	T	21	SINV-GFP	+	-	1	onlyViral	0
K00201:573:HTMWWBBXY:4:1101:2585:40192	T	22	SINV-GFP	-	-	1	onlyViral	0
K00201:573:HTMWWBBXY:4:1101:20943:40209	A	21	SINV-GFP	+	-	1	onlyViral	0
K00201:573:HTMWWBBXY:4:1101:4290:40262	A	22	SINV-GFP	-	-	1	onlyViral	0
K00201:573:HTMWWBBXY:4:1101:12530:40262	A	23	SINV-GFP	+	-	1	onlyViral	0
K00201:573:HTMWWBBXY:4:1101:28250:40280	A	22	SINV-GFP	+	-	1	onlyViral	0
K00201:573:HTMWWBBXY:4:1101:17766:40297	A	28	SINV-GFP	+	-	1	onlyViral	0
K00201:573:HTMWWBBXY:4:1101:16072:40315	C	24	SINV-GFP	+	-	1	onlyViral	0
K00201:573:HTMWWBBXY:4:1101:19299:40350	T	21	SINV-GFP	+	-	1	onlyViral	0
K00201:573:HTMWWBBXY:4:1101:7162:40385	T	22	SINV-GFP	+	-	1	onlyViral	0
K00201:573:HTMWWBBXY:4:1101:16995:40403	C	20	SINV-GFP	+	-	1	onlyViral	0
K00201:573:HTMWWBBXY:4:1101:27123:40403	C	28	SINV-GFP	+	-	1	onlyViral	0
K00201:573:HTMWWBBXY:4:1101:8460:40455	T	21	SINV-GFP;SINV-GFP	+;+	-;-	2	onlyViral	0
K00201:573:HTMWWBBXY:4:1101:17147:40491	T	20	SINV-GFP	+	-	1	onlyViral	0
K00201:573:HTMWWBBXY:4:1101:18172:40508	A	23	SINV-GFP	+	-	1	onlyViral	0
K00201:573:HTMWWBBXY:4:1101:3265:40526	A	25	SINV-GFP	+	-	1	onlyViral	0
K00201:573:HTMWWBBXY:4:1101:7557:40543	A	22	SINV-GFP	+	-	1	onlyViral	0
K00201:573:HTMWWBBXY:4:1101:25195:40543	C	21	SINV-GFP	-	-	1	onlyViral	0
K00201:573:HTMWWBBXY:4:1101:28787:40543	A	25	SINV-GFP	+	24:T>C	1	onlyViral	1
K00201:573:HTMWWBBXY:4:1101:4320:40561	G	28	SINV-GFP	+	-	1	onlyViral	0
K00201:573:HTMWWBBXY:4:1101:7354:40578	T	22	SINV-GFP	+	-	1	onlyViral	0
K00201:573:HTMWWBBXY:4:1101:15585:40596	C	23	SINV-GFP	+	-	1	onlyViral	0
K00201:573:HTMWWBBXY:4:1101:23328:40614	G	25	SINV-GFP	+	-	1	onlyViral	0
K00201:573:HTMWWBBXY:4:1101:22079:40666	T	22	SINV-GFP	-	21:A>G	1	onlyViral	1
K00201:573:HTMWWBBXY:4:1101:17015:40684	A	22	SINV-GFP	+	-	1	onlyViral	0
K00201:573:HTMWWBBXY:4:1101:13453:40737	T	22	SINV-GFP	+	-	1	onlyViral	0
K00201:573:HTMWWBBXY:4:1101:15463:40772	T	23	SINV-GFP	+	-	1	onlyViral	0
K00201:573:HTMWWBBXY:4:1101:15524:40772	A	26	SINV-GFP	+	-	1	onlyViral	0
K00201:573:HTMWWBBXY:4:1101:7456:40789	T	26	SINV-GFP	+	-	1	onlyViral	0
K00201:573:HTMWWBBXY:4:1101:29335:40789	A	22	SINV-GFP	+	-	1	onlyViral	0
K00201:573:HTMWWBBXY:4:1101:8816:40860	G	21	SINV-GFP	+	20:A>T	1	onlyViral	1
K00201:573:HTMWWBBXY:4:1101:31304:40860	T	24	SINV-GFP	+	-	1	onlyViral	0
K00201:573:HTMWWBBXY:4:1101:5112:40877	A	21	SINV-GFP	+	-	1	onlyViral	0
[truncated: 264,468 more rows]
