# Supplementary material for: The helicase domain of human Dicer prevents RNAi-independent activation of antiviral and inflammatory pathways
Source: EMBO J. 2024 Jan 29;43(5):7. doi: 10.1038/s44318-024-00035-2 (PMC10907635; doi:10.1038/s44318-024-00035-2)
Supplement: Supplementary file 10 — Source Data of EV and Appendix figures [file 44318_2024_35_MOESM10_ESM.zip › EMBOJ-2023-115792R2_SourceData_EV+Appendix/Appendix figure S3/Appendix_FigS3A/FigureS3A-DistribOfOnlyViralReadsPerLengthAndStrand-IPAGO-WT-SINV-Rep2.txt]

Sample	TotReads	Strand	ReadLength	ReadNb	ReadPc
IPAGO-WT-SINV-Rep2	363407	+	18	1837	0.505
IPAGO-WT-SINV-Rep2	363407	+	19	3973	1.093
IPAGO-WT-SINV-Rep2	363407	+	20	25203	6.935
IPAGO-WT-SINV-Rep2	363407	+	21	65261	17.958
IPAGO-WT-SINV-Rep2	363407	+	22	94987	26.138
IPAGO-WT-SINV-Rep2	363407	+	23	43163	11.877
IPAGO-WT-SINV-Rep2	363407	+	24	30075	8.276
IPAGO-WT-SINV-Rep2	363407	+	25	21344	5.873
IPAGO-WT-SINV-Rep2	363407	+	26	14984	4.123
IPAGO-WT-SINV-Rep2	363407	+	27	9979	2.746
IPAGO-WT-SINV-Rep2	363407	+	28	7900	2.174
IPAGO-WT-SINV-Rep2	363407	+	29	5945	1.636
IPAGO-WT-SINV-Rep2	363407	+	30	3450	0.949
IPAGO-WT-SINV-Rep2	363407	+	31	3009	0.828
IPAGO-WT-SINV-Rep2	363407	+	32	1943	0.535
IPAGO-WT-SINV-Rep2	363407	-	18	-121	-0.033
IPAGO-WT-SINV-Rep2	363407	-	19	-110	-0.03
IPAGO-WT-SINV-Rep2	363407	-	20	-787	-0.217
IPAGO-WT-SINV-Rep2	363407	-	21	-5195	-1.43
IPAGO-WT-SINV-Rep2	363407	-	22	-17727	-4.878
IPAGO-WT-SINV-Rep2	363407	-	23	-5239	-1.442
IPAGO-WT-SINV-Rep2	363407	-	24	-935	-0.257
IPAGO-WT-SINV-Rep2	363407	-	25	-132	-0.036
IPAGO-WT-SINV-Rep2	363407	-	26	-1	0
IPAGO-WT-SINV-Rep2	363407	-	27	-26	-0.007
IPAGO-WT-SINV-Rep2	363407	-	28	-1	0
IPAGO-WT-SINV-Rep2	363407	-	29	-40	-0.011
IPAGO-WT-SINV-Rep2	363407	-	31	-29	-0.008
IPAGO-WT-SINV-Rep2	363407	-	32	-11	-0.003
