# Supplementary material for: The helicase domain of human Dicer prevents RNAi-independent activation of antiviral and inflammatory pathways
Source: EMBO J. 2024 Jan 29;43(5):7. doi: 10.1038/s44318-024-00035-2 (PMC10907635; doi:10.1038/s44318-024-00035-2)
Supplement: Supplementary file 10 — Source Data of EV and Appendix figures [file 44318_2024_35_MOESM10_ESM.zip › EMBOJ-2023-115792R2_SourceData_EV+Appendix/Appendix figure S3/Appendix_FigS3A/FigureS3A-DistribOfOnlyViralReadsPerLengthAndStrand-IPAGO-WT-SINV-Rep3.txt]

Sample	TotReads	Strand	ReadLength	ReadNb	ReadPc
IPAGO-WT-SINV-Rep3	266467	-	18	-44	-0.017
IPAGO-WT-SINV-Rep3	266467	-	19	-262	-0.098
IPAGO-WT-SINV-Rep3	266467	-	20	-603	-0.226
IPAGO-WT-SINV-Rep3	266467	-	21	-4560	-1.711
IPAGO-WT-SINV-Rep3	266467	-	22	-13033	-4.891
IPAGO-WT-SINV-Rep3	266467	-	23	-3782	-1.419
IPAGO-WT-SINV-Rep3	266467	-	24	-387	-0.145
IPAGO-WT-SINV-Rep3	266467	-	25	-3	-0.001
IPAGO-WT-SINV-Rep3	266467	-	26	-39	-0.015
IPAGO-WT-SINV-Rep3	266467	-	27	-54	-0.02
IPAGO-WT-SINV-Rep3	266467	-	28	-57	-0.021
IPAGO-WT-SINV-Rep3	266467	-	30	-42	-0.016
IPAGO-WT-SINV-Rep3	266467	-	31	-40	-0.015
IPAGO-WT-SINV-Rep3	266467	+	18	1233	0.463
IPAGO-WT-SINV-Rep3	266467	+	19	2705	1.015
IPAGO-WT-SINV-Rep3	266467	+	20	18537	6.957
IPAGO-WT-SINV-Rep3	266467	+	21	50009	18.767
IPAGO-WT-SINV-Rep3	266467	+	22	71028	26.655
IPAGO-WT-SINV-Rep3	266467	+	23	31204	11.71
IPAGO-WT-SINV-Rep3	266467	+	24	22129	8.305
IPAGO-WT-SINV-Rep3	266467	+	25	15335	5.755
IPAGO-WT-SINV-Rep3	266467	+	26	10596	3.976
IPAGO-WT-SINV-Rep3	266467	+	27	6463	2.425
IPAGO-WT-SINV-Rep3	266467	+	28	4914	1.844
IPAGO-WT-SINV-Rep3	266467	+	29	3977	1.492
IPAGO-WT-SINV-Rep3	266467	+	30	2133	0.8
IPAGO-WT-SINV-Rep3	266467	+	31	2177	0.817
IPAGO-WT-SINV-Rep3	266467	+	32	1121	0.421
