# Supplementary material for: The helicase domain of human Dicer prevents RNAi-independent activation of antiviral and inflammatory pathways
Source: EMBO J. 2024 Jan 29;43(5):7. doi: 10.1038/s44318-024-00035-2 (PMC10907635; doi:10.1038/s44318-024-00035-2)
Supplement: Supplementary file 10 — Source Data of EV and Appendix figures [file 44318_2024_35_MOESM10_ESM.zip › EMBOJ-2023-115792R2_SourceData_EV+Appendix/FigEV5/FigEV5D-E-F/Figure EV5D - N1 mock vs WT mock RELA targets.xlsx]

## Sheet: Feuil1
geneID	geneName	avgTPM_N1-mock	avgTPM_WT-mock	baseMean	log2FoldChange	lfcSE	pvalue	padj	sig	sigTargets
ENSG00000073756.13	PTGS2	0.511672333333333	0.003774	8.91881530379123	5.72499176686331	1.26244142587624	3.47605803357476e-08	1.47960459738989e-07	sig	RELA
ENSG00000137959.17	IFI44L	1.710544	0.0403606666666667	28.5092174571447	5.25429953115126	0.557804742099999	7.37869045579117e-23	9.43798804938666e-22	sig	RELA STAT2
ENSG00000116711.10	PLA2G4A	3.95852133333333	0.131805666666667	60.5389199000865	4.67654399783494	0.289487435078724	2.85567273956049e-60	1.60052668853985e-58	sig	RELA
ENSG00000082175.16	PGR	0.0742216666666667	0.00186133333333333	5.10906415024931	4.05233310656638	1.28152203856689	3.78971536316485e-06	1.26321113521756e-05	sig	RELA
ENSG00000110092.4	CCND1	5.664866	0.384542666666667	135.993744266712	3.6989787523688	0.146209125032292	1.8602746021141e-142	6.66800289357781e-140	sig	RELA
ENSG00000165300.8	SLITRK5	8.005644	0.778584666666667	390.866889906586	3.18971478192932	0.11020579492944	1.00520169776734e-185	7.74658688384399e-183	sig	RELA
ENSG00000038295.8	TLL1	0.174846	0.0127103333333333	5.21153607735041	3.04940510123867	0.879418187030945	1.96653078311136e-06	6.81432980217971e-06	sig	RELA
ENSG00000100097.12	LGALS1	58.5891196666667	7.84376366666667	147.810080057153	2.70195067136514	0.165510215957056	4.93682002919375e-62	2.91537191992196e-60	sig	RELA
ENSG00000019991.18	HGF	0.149650333333333	0.005321	5.14142449905362	2.5919636837741	1.60374791036093	0.00015864844840087	0.00041985723475319	sig	RELA
ENSG00000240065.8	PSMB9	1.776582	0.226202	12.6737739428936	2.57521077942073	0.450647232903971	7.11379397484707e-11	3.97552235439876e-10	sig	RELA
ENSG00000150630.4	VEGFC	1.258824	0.184977	18.7418711420394	2.48303348753053	0.339723676092846	1.74542191542455e-15	1.41990754020304e-14	sig	RELA
ENSG00000157601.15	MX1	0.26822	0.0368236666666667	11.2779914118601	2.42019832487103	0.510697494754653	1.243888757803e-08	5.5458656129643e-08	sig	RELA STAT2
ENSG00000117322.19	CR2	5.72617533333333	0.942613333333333	141.923628287105	2.41486082678	0.13611314212324	1.17616615128361e-72	9.29653789217143e-71	sig	RELA
ENSG00000085563.15	ABCB1	4.767714	0.811931666666667	173.494459357278	2.37214054309614	0.122831276261439	2.54191435022952e-85	2.96807014243088e-83	sig	RELA
ENSG00000133640.20	LRRIQ1	0.525305333333333	0.0836606666666667	27.0146179402976	2.36926409210571	0.332420105082347	6.85574656031697e-15	5.26610135371112e-14	sig	RELA
ENSG00000100697.17	DICER1	1869.124406	336.46294	59998.8924176262	2.29753830402153	0.103782641792928	8.83451602000566e-111	1.97342602052677e-108	sig	RELA
ENSG00000120217.14	CD274	0.508205666666667	0.081185	12.7926571973202	2.24343114215167	0.456042720964025	5.57249676715838e-09	2.58390170494019e-08	sig	RELA STAT2
ENSG00000170745.12	KCNS3	3.91869633333333	0.724153333333333	54.0359227399577	2.22403082289378	0.192684294524538	6.18523341157307e-33	1.31312675719801e-31	sig	RELA
ENSG00000152402.11	GUCY1A2	3.134297	0.615262	331.362089062753	2.17321931831085	0.104712502311925	9.34886804035866e-98	1.41268728535341e-95	sig	RELA
ENSG00000105825.14	TFPI2	4.03513533333333	0.774609333333333	39.4142495634449	2.1205639341196	0.274573170103735	1.02330521985561e-16	9.08014009996228e-16	sig	RELA
ENSG00000164136.17	IL15	0.699908333333333	0.107152	10.2003164858377	1.9818456962043	0.756932027198178	2.9147788347154e-05	8.57847740681085e-05	sig	RELA
ENSG00000167207.15	NOD2	0.135076666666667	0.0195706666666667	5.43851224035943	1.8736652837179	0.816813371258608	7.11340330024734e-05	0.00019854923047213	sig	RELA
ENSG00000105855.10	ITGB8	0.568620666666667	0.133740666666667	29.2117238448709	1.8174510143446	0.268085418985511	1.6448005938154e-13	1.15759413481629e-12	sig	RELA STAT1
ENSG00000132481.7	TRIM47	4.740942	1.17908433333333	101.025355345198	1.80659881362906	0.136071583403109	6.02698363110556e-42	1.90844882648669e-40	sig	RELA STAT1
ENSG00000124212.6	PTGIS	0.189535666666667	0.039235	9.81577987058252	1.73228144535398	0.51821837114932	4.85268028779367e-06	1.59476250054934e-05	sig	RELA
ENSG00000171992.13	SYNPO	0.772658666666667	0.200147666666667	65.1598057197532	1.71853484367456	0.203532634306184	5.44177718902833e-19	5.62913502110696e-18	sig	RELA
ENSG00000142798.20	HSPG2	2.870511	0.770768666666667	749.380408731786	1.71503251227463	0.112649730288711	5.38630160038131e-54	2.42745808674494e-52	sig	RELA
ENSG00000105974.13	CAV1	17.626024	4.75662433333333	180.829517769149	1.7038009653952	0.105022045387113	7.81712564147994e-61	4.47900957294165e-59	sig	RELA
ENSG00000179750.16	APOBEC3B	31.964769	8.827206	388.945476004276	1.68231941602981	0.0677166374732239	7.38588537145652e-138	2.37163856729707e-135	sig	RELA
ENSG00000110042.8	DTX4	1.79767266666667	0.489577333333333	97.0697377315225	1.67848316741389	0.138523647677804	1.83829845769882e-35	4.37248366180739e-34	sig	RELA
ENSG00000197635.11	DPP4	0.592269333333333	0.137400666666667	12.8958825451485	1.66050965109405	0.443617516954334	1.37532491177492e-06	4.86189973972176e-06	sig	RELA
ENSG00000182264.9	IZUMO1	1.48425866666667	0.369861666666667	21.1696483191164	1.63127190028166	0.361383989343876	6.63402218198509e-08	2.7427624434264e-07	sig	RELA
ENSG00000005471.19	ABCB4	0.257757333333333	0.0569726666666667	9.9155016289385	1.56425124678729	0.54711218064452	2.45167014775461e-05	7.29372735541171e-05	sig	RELA
ENSG00000186318.18	BACE1	17.7126023333333	5.48833766666667	969.971226245178	1.51440972443764	0.0737845900187198	3.0384719852983e-95	4.37681950555166e-93	sig	RELA
ENSG00000196878.15	LAMB3	0.117274333333333	0.0176616666666667	10.5244312092564	1.46943512847665	0.923571311339993	0.00054124022027706	0.00132100324863505	sig	RELA
ENSG00000159231.6	CBR3	7.39103966666667	2.30733966666667	68.0000412405205	1.46700291155631	0.155839691999673	9.43471306253159e-23	1.19882302088046e-21	sig	RELA
ENSG00000146648.21	EGFR	5.61071966666667	1.83133333333333	476.681596429477	1.44308888903931	0.0614265270254685	1.079832171342e-123	2.86956090636108e-121	sig	RELA
ENSG00000135926.15	TMBIM1	10.342163	3.49676466666667	201.881947605685	1.37998914804441	0.0920558672144015	1.742797933068e-52	7.54543386021828e-51	sig	RELA
ENSG00000197971.16	MBP	0.499074666666667	0.15228	19.1549220523584	1.36810178389664	0.308549093915483	1.15263960878027e-07	4.63491632928002e-07	sig	RELA
ENSG00000134853.12	PDGFRA	1.14101066666667	0.390258666666667	52.8466493813537	1.30238440072383	0.197982768240143	8.3745728694081e-13	5.56155897966891e-12	sig	RELA
ENSG00000181019.13	NQO1	46.0341803333333	16.50801	538.079176590236	1.29512282661945	0.0762749488225442	2.35308232808425e-66	1.61191368545611e-64	sig	RELA
ENSG00000107736.22	CDH23	4.260947	1.54344566666667	266.498106111481	1.26878150322937	0.111090730193531	6.53534911811748e-32	1.32538599944138e-30	sig	RELA
ENSG00000141905.19	NFIC	25.5687193333333	9.598758	1387.4218374931	1.23807742014572	0.0771350358696921	1.15963170510672e-59	6.36064180455868e-58	sig	RELA
ENSG00000135378.4	PRRG4	8.15976033333333	3.09087433333333	291.672189476744	1.21772077940521	0.0936586420712703	2.47825475239767e-40	7.28956879746285e-39	sig	RELA
ENSG00000010671.18	BTK	0.756038	0.271848666666667	35.5011725247527	1.17939279766247	0.252327434594325	4.5217168848532e-08	1.89486738298647e-07	sig	RELA
ENSG00000069974.17	RAB27A	9.67669933333333	3.711795	255.652959910731	1.17904947617735	0.12552908426684	1.23355646358402e-22	1.55842670272299e-21	sig	RELA
ENSG00000024422.12	EHD2	1.562541	0.590657	63.9604360891283	1.16642284932977	0.179935537190298	1.75405627167443e-12	1.13545860207132e-11	sig	RELA
ENSG00000026103.25	FAS	16.372168	6.39230933333333	220.162552089374	1.14463907942138	0.14178498085149	1.47238058125074e-17	1.38376840846449e-16	sig	RELA STAT1
ENSG00000130203.10	APOE	6.01653766666667	2.406084	107.411896911942	1.09942211338359	0.151262782575795	8.07424425208931e-15	6.16997157448946e-14	sig	RELA
ENSG00000137801.11	THBS1	0.133504333333333	0.0355676666666667	6.38080575953333	1.08987958687421	0.600628965874799	0.0007299282045764	0.0017495487777428	sig	RELA
ENSG00000117525.14	F3	4.07141033333333	1.62350233333333	72.8661640358931	1.08910849339762	0.167515327301693	1.70053870845277e-12	1.10220366330456e-11	sig	RELA
ENSG00000080709.16	KCNN2	0.539079333333333	0.179394	18.1601734911961	1.07279198344874	0.404147001958553	9.29918030006008e-05	0.00025498713034126	sig	RELA
ENSG00000176884.16	GRIN1	0.0913173333333333	0.020754	6.13628723693356	1.05592862594878	0.69404539957282	0.00141911910554326	0.00324881392864026	sig	RELA
ENSG00000125730.18	C3	0.288476333333333	0.096413	23.837058673583	1.03554098160638	0.428381869793519	0.00019321339711235	0.00050363573307841	sig	RELA STAT1
ENSG00000231925.14	TAPBP	25.717008	11.1370616666667	734.075665089718	1.03239060030524	0.0542640618291746	3.07227275559498e-82	3.31139440433464e-80	sig	RELA
ENSG00000154640.15	BTG3	126.992941666667	55.5211823333333	1257.5533092912	1.01871335457557	0.0467296268474849	7.01840474225419e-107	1.44232896389818e-104	sig	RELA
ENSG00000021355.13	SERPINB1	19.005645	8.26999166666667	384.250820310233	1.00793671272034	0.100043019443341	2.04075696199858e-25	3.02735197837191e-24	sig	RELA
ENSG00000065534.20	MYLK	2.669373	1.06428833333333	282.639861575534	1.00644351823442	0.257319588277268	1.48792914707789e-06	5.22759333118565e-06	sig	RELA
ENSG00000125851.10	PCSK2	0.138707666666667	0.460986666666667	14.4994775363845	-1.58467342970813	0.480639085329029	6.60503538815946e-06	2.12666409938796e-05	sig	RELA
ENSG00000197933.13	ZNF823	1.231093	3.33355033333333	70.1852875480138	-1.51598616995624	0.231439295402445	9.49096686014755e-13	6.26485105847769e-12	sig	RELA
ENSG00000130649.10	CYP2E1	0.212482333333333	0.624991666666667	24.5054811187215	-1.46172170913107	0.380276340004735	1.16206040171827e-06	4.14027669248352e-06	sig	RELA
ENSG00000139269.3	INHBE	0.193185	0.516227333333333	18.1864342630715	-1.25100511008734	0.43389701346667	3.54054126373188e-05	0.00010294352480267	sig	RELA
ENSG00000125845.7	BMP2	0.829715666666667	1.76578133333333	30.9950389937119	-1.17467826685294	0.194277086671778	2.75623131052611e-11	1.61282434279191e-10	sig	RELA
ENSG00000167371.21	PRRT2	0.809476666666667	1.64363933333333	83.1379477755977	-1.10085922851594	0.193763354644329	2.59366317705356e-10	1.37611464880987e-09	sig	RELA
ENSG00000125787.11	GNRH2	0.442187	1.29789733333333	14.1130742014491	-1.08219482486728	0.594060454363688	0.00073207326615405	0.00175344914549066	sig	RELA
ENSG00000124171.9	PARD6B	1.823733	3.40228633333333	96.6915020929106	-1.02976394069421	0.1257102476774	6.67733635932629e-18	6.44848278861505e-17	sig	RELA
ENSG00000130707.18	ASS1	11.0084693333333	20.0618643333333	463.919835800601	-1.01423756923805	0.0991474967256788	4.15067415355881e-26	6.44902628314536e-25	sig	RELA

## Sheet: Feuil2
Gene	Log2 Fold Change	padj
PTGS2	5.72499	1.4796e-07
IFI44L	5.2543	9.43799e-22
PLA2G4A	4.67654	1.60053e-58
PGR	4.05233	1.26321e-05
CCND1	3.69898	6.668e-140
SLITRK5	3.18971	7.74659e-183
TLL1	3.04941	6.81433e-06
LGALS1	2.70195	2.91537e-60
HGF	2.59196	0.000419857
PSMB9	2.57521	3.97552e-10
VEGFC	2.48303	1.41991e-14
MX1	2.4202	5.54587e-08
CR2	2.41486	9.29654e-71
ABCB1	2.37214	2.96807e-83
LRRIQ1	2.36926	5.2661e-14
