# Supplementary material for: The helicase domain of human Dicer prevents RNAi-independent activation of antiviral and inflammatory pathways
Source: EMBO J. 2024 Jan 29;43(5):7. doi: 10.1038/s44318-024-00035-2 (PMC10907635; doi:10.1038/s44318-024-00035-2)
Supplement: Supplementary file 10 — Source Data of EV and Appendix figures [file 44318_2024_35_MOESM10_ESM.zip › EMBOJ-2023-115792R2_SourceData_EV+Appendix/FigEV5/FigEV5D-E-F/Figure EV5E - WT SINV 002 vs WT mock STAT2 targets.xlsx]

## Sheet: Feuil1
geneID	geneName	avgTPM_WT-SINV-002-24h	avgTPM_WT-mock	baseMean	log2FoldChange	lfcSE	pvalue	padj	sig	sigTargets
ENSG00000099942.13	CRKL	9.38475933333333	68.6987763333333	3533.29856986883	-1.36578144881193	0.0565026808513842	7.32452899353348e-130	6.9953510335334e-128	sig	STAT2
ENSG00000105726.17	ATP13A1	27.4247326666667	31.9409403333333	2782.7907809859	1.28467320182767	0.0535450312512145	6.17373121047906e-128	5.66569176505807e-126	sig	STAT2
ENSG00000159459.12	UBR1	21.3595266666667	13.589443	1751.07168467076	2.14747436042348	0.0996583677118452	2.01319482733403e-104	1.08428693208577e-102	sig	STAT2
ENSG00000189266.13	PNRC2	19.2593323333333	144.129002333333	2708.68820287889	-1.41163292748331	0.0662284912801236	1.30459846567201e-101	6.55371223106854e-100	sig	STAT2
ENSG00000116199.12	FAM20B	2.39377666666667	26.8550826666667	1685.77727604907	-1.98401985134529	0.0957681310721566	1.36278400389958e-96	6.11651716722906e-95	sig	STAT2
ENSG00000137337.16	MDC1	5.049842	34.927725	3622.17658110572	-1.26950483955639	0.0620754830399106	1.10685306894092e-93	4.72266892558246e-92	sig	STAT2
ENSG00000124783.14	SSR1	26.79094	188.726137333333	4685.03620763959	-1.26908931848239	0.0708940744340772	2.16546054109172e-72	5.8506612349529e-71	sig	STAT2
ENSG00000100216.6	TOMM22	26.7879246666667	166.052485666667	3018.95698841593	-1.12971335237464	0.066772819878672	7.36150997038755e-65	1.69129404592386e-63	sig	STAT2
ENSG00000143337.19	TOR1AIP1	5.71922566666667	41.221013	1572.99487237976	-1.33291792338749	0.0811744509054872	2.35917202566648e-61	4.98766008566579e-60	sig	STAT2
ENSG00000130589.16	HELZ2	3.22140033333333	2.86430633333333	820.287814247706	1.69057704602188	0.107539167090585	1.10570813448437e-56	2.01145819769378e-55	sig	STAT2
ENSG00000152778.10	IFIT5	1.85295633333333	28.564856	801.9249805133	-2.36069156125919	0.157762490640711	2.3578171645782e-52	3.7603750060705e-51	sig	STAT2
ENSG00000158773.14	USF1	6.158495	45.41741	1082.65268285995	-1.40325611440532	0.0963580776764417	7.577455583559e-49	1.07491246002697e-47	sig	STAT2
ENSG00000103356.18	EARS2	4.131064	26.8363643333333	1685.47920073864	-1.15573950496112	0.0822213374769197	1.52262166563966e-45	1.95866140183733e-44	sig	STAT2
ENSG00000164463.12	CREBRF	3.57289133333333	3.703859	458.428733004309	1.43423131704892	0.105775721354623	1.04699419198075e-42	1.23290133273605e-41	sig	STAT2
ENSG00000049192.15	ADAMTS6	0.987362666666667	0.562034333333333	119.444551059925	2.37649896110543	0.180493763062742	2.37400594653938e-41	2.68395015029611e-40	sig	STAT2
ENSG00000172432.19	GTPBP2	2.834188	24.6864643333333	1007.54856989683	-1.56374476999617	0.118126677648339	6.55629599619911e-41	7.27213196013253e-40	sig	STAT2
ENSG00000166750.10	SLFN5	1.599923	0.966724666666667	330.99119443132	2.17952898699654	0.166430282617226	1.12779308002235e-40	1.23838615812347e-39	sig	STAT2
ENSG00000182179.13	UBA7	0.894873333333333	0.119712666666667	39.8183857975295	4.29566889105576	0.337171947241903	4.38849424845614e-39	4.58294946086389e-38	sig	STAT2
ENSG00000140450.9	ARRDC4	0.576584333333333	11.442338	390.439350746539	-2.59934867688539	0.233181070002066	5.62035050202803e-31	4.45801534026144e-30	sig	STAT2
ENSG00000113441.16	LNPEP	1.46742333333333	10.0303763333333	1164.03439906904	-1.22879633198386	0.110844914558722	2.86780259303998e-29	2.12779553730207e-28	sig	STAT2
ENSG00000114861.24	FOXP1	3.549133	21.380585	1327.1155104873	-1.01329381289186	0.096944943131322	3.81832771177976e-26	2.52307599844755e-25	sig	STAT2
ENSG00000108679.13	LGALS3BP	1.494991	18.9999396666667	834.413203230046	-2.31520931452459	0.231572962716613	3.20427970694331e-25	2.0354486754044e-24	sig	STAT2
ENSG00000184486.10	POU3F2	0.720608333333333	8.617801	252.510061121343	-1.99216066311079	0.205774199354172	1.85171910933847e-23	1.10410852301644e-22	sig	STAT2
ENSG00000265972.6	TXNIP	0.665246333333333	12.0197113333333	442.465528674528	-2.52269542118089	0.271532024797857	1.52443884751942e-22	8.77741217953085e-22	sig	STAT2
ENSG00000156239.12	N6AMT1	1.20632166666667	8.47889966666667	547.891263338564	-1.21137193058437	0.14774606048026	4.76516924075343e-17	2.1504789867543e-16	sig	STAT2
ENSG00000151364.17	KCTD14	1.10865	0.227716	20.0295471651433	3.56959458605147	0.538135250267017	4.84604215503276e-14	1.85475150234677e-13	sig	STAT2
ENSG00000285077.4	ARHGAP11B	4.93381833333333	4.54943266666667	318.311708203056	1.476896306127	0.21462758725121	7.74397888782827e-13	2.78603462966174e-12	sig	STAT2
ENSG00000136147.18	PHF11	0.435458	0.0467356666666667	52.9510886242129	4.51839877230045	0.857917508027132	9.35566121226027e-10	2.7856080255258e-09	sig	STAT2
ENSG00000132109.10	TRIM21	0.537513666666667	5.58344166666667	166.583606161638	-1.57047744895178	0.273265968253229	9.70563227195214e-10	2.88569088382548e-09	sig	STAT2
ENSG00000185745.10	IFIT1	0.299686	2.835902	102.990854797372	-1.63078809326954	0.31581769989855	2.23469915102284e-08	6.09487015670798e-08	sig	STAT2
ENSG00000132256.20	TRIM5	0.254667	3.393338	187.089215959321	-1.90482615526397	0.387054352168061	4.30539878576904e-08	1.15093223521282e-07	sig	STAT2
ENSG00000125148.7	MT2A	6.26994266666667	44.643142	119.021259085912	-1.18658479763139	0.296735499144901	1.22229378712674e-05	2.73476165093039e-05	sig	STAT2
ENSG00000187608.10	ISG15	2.60826066666667	3.17307433333333	61.4112555487279	1.12375221890927	0.300129107357479	3.86817940082811e-05	8.30296393798553e-05	sig	STAT2
ENSG00000165949.13	IFI27	3.05873333333333	2.19712733333333	23.1499228314776	1.54270542273604	0.469755550316813	9.28834165648997e-05	0.00019279705381748	sig	STAT2
ENSG00000172183.16	ISG20	0.532191	0.255957666666667	7.53731169762334	2.03601247972069	0.766358409122962	0.00018674678620892	0.00037562011228774	sig	STAT2
ENSG00000205413.8	SAMD9	0.043019	0.547364333333333	327.776729514392	-1.53726949116246	0.584100600152725	0.00069434155945399	0.00131480677776955	sig	STAT2
ENSG00000183831.7	ANKRD45	0.131584666666667	0.0514906666666667	5.29830145991482	1.92393506028717	0.957885173727366	0.00116266598985994	0.00214910703448062	sig	STAT2
ENSG00000146859.6	TMEM140	0.110176	0.030436	3.4685095327359	1.76646069516819	1.0648324783367	0.00321151065804362	0.00564773424469357	sig	STAT2
ENSG00000178685.14	PARP10	0.152684666666667	0.152118	18.2794855678358	1.16775091746907	0.498567612422417	0.00349289448671147	0.00611334541739695	sig	STAT2
ENSG00000108771.13	DHX58	0.141642333333333	0.100461	8.92674624001602	1.3159557969205	0.652371417971812	0.0052537644616819	0.00900496544366116	sig	STAT2
ENSG00000185404.17	SP140L	0.111540333333333	0.0627906666666667	16.0214116187259	1.38043391462332	0.723498291294676	0.0055295363185268	0.00944904744662849	sig	STAT2
ENSG00000185338.7	SOCS1	0.492398	0.558032	13.0615152675078	1.06568904214135	0.526326531957302	0.00941621117090232	0.0156053370565388	sig	STAT2
ENSG00000059378.13	PARP12	0.04303	0.006931	2.17422177530382	1.55931257691037	1.43541507356154	0.0103286546659935	0.0170213493377083	sig	STAT2
ENSG00000134321.13	RSAD2	0.0332696666666667	0.010013	4.60654126931444	1.37105735626209	1.16606101980711	0.0149653518506811	0.0240944658287894	sig	STAT2
ENSG00000181381.15	DDX60L	0.028816	0	1.52677390353444	1.33239726299051	1.68622539605115	0.0167812405476123	0.0268470430926789	sig	STAT2
ENSG00000184371.14	CSF1	0.222903333333333	2.37694966666667	135.666887188112	-1.75312871711036	0.358646921963844	7.16439234590082e-08	1.88484101643358e-07	sig	RELA STAT2
ENSG00000168310.12	IRF2	0.43928	2.96981433333333	108.949223965411	-1.06950155928234	0.359142904205949	0.00067475571684898	0.00127963659208939	sig	RELA STAT2
ENSG00000121858.11	TNFSF10	0.0691266666666667	0	1.06250536743549	1.93057739569762	1.90078146918606	0.00531465975978281	0.00910364086276873	sig	RELA STAT2
ENSG00000157601.15	MX1	0.0410976666666667	0.0368236666666667	11.2779914118601	1.28674067873674	0.72181189840164	0.008890430329971	0.0147876770990719	sig	RELA STAT2
ENSG00000120217.14	CD274	0.090482	0.081185	12.7926571973202	1.13437652561405	0.648057643740593	0.013993828321459	0.0226145221678905	sig	RELA STAT2
