# Supplementary material for: The helicase domain of human Dicer prevents RNAi-independent activation of antiviral and inflammatory pathways
Source: EMBO J. 2024 Jan 29;43(5):7. doi: 10.1038/s44318-024-00035-2 (PMC10907635; doi:10.1038/s44318-024-00035-2)
Supplement: Supplementary file 10 — Source Data of EV and Appendix figures [file 44318_2024_35_MOESM10_ESM.zip › EMBOJ-2023-115792R2_SourceData_EV+Appendix/FigEV5/FigEV5D-E-F/Figure EV5E - N1 mock vs WT mock STAT2 targets.xlsx]

## Sheet: Feuil1
geneID	geneName	avgTPM_N1-mock	avgTPM_WT-mock	baseMean	log2FoldChange	lfcSE	pvalue	padj	sig	sigTargets
ENSG00000205413.8	SAMD9	8.56765166666667	0.547364333333333	327.776729514392	3.79269426451694	0.11658747844551	2.28921490253329e-233	3.92040769919396e-230	sig	STAT2
ENSG00000111331.14	OAS3	5.050471	0.245808666666667	253.138906965909	4.17402024482926	0.136219817506199	1.57800198165073e-207	2.21106768574388e-204	sig	STAT2
ENSG00000156587.16	UBE2L6	26.2935466666667	5.57507666666667	238.185117570463	2.05293882956842	0.0994527865983064	1.29808417315911e-96	1.90546393913346e-94	sig	STAT2
ENSG00000138646.9	HERC5	23.7426426666667	9.37644	760.183214449718	1.16467980323076	0.0569731831342765	1.55275913976402e-94	2.17569787465299e-92	sig	STAT2
ENSG00000108679.13	LGALS3BP	60.17908	18.9999396666667	834.413203230046	1.48639575718307	0.0760946810657715	1.30490704343125e-86	1.5712915828442e-84	sig	STAT2
ENSG00000123609.11	NMI	17.8485636666667	2.593191	133.460793638732	2.59818807853241	0.1401817253465	6.91503354339153e-79	7.01193500028248e-77	sig	STAT2
ENSG00000184898.7	RBM43	7.23568733333333	2.245746	177.27255022741	1.50808224630003	0.0918754821358352	3.43162774609008e-62	2.05804196305395e-60	sig	STAT2
ENSG00000184486.10	POU3F2	2.991457	8.617801	252.510061121343	-1.67935186228032	0.105101151425187	4.14695582803258e-59	2.21934132560646e-57	sig	STAT2
ENSG00000163840.10	DTX3L	3.77781033333333	1.066954	171.829735162259	1.63608167519091	0.108452153293915	4.64052187577806e-53	2.03773115872841e-51	sig	STAT2
ENSG00000169871.13	TRIM56	1.11546766666667	0.348603	152.006301874473	1.49276902019177	0.108334264436627	7.43562434006967e-45	2.61655885738571e-43	sig	STAT2
ENSG00000135899.20	SP110	4.03396166666667	0.017265	87.1014066978964	7.73055985279515	0.595551307455399	1.50370373707848e-40	4.45703571145974e-39	sig	STAT2
ENSG00000132256.20	TRIM5	9.56756166666667	3.393338	187.089215959321	1.30011638296397	0.108312048049872	6.76762118991997e-35	1.56151714671013e-33	sig	STAT2
ENSG00000138496.17	PARP9	2.36209333333333	0.664744333333333	68.4951610830665	1.62376366735517	0.15950903262141	5.008563636432e-26	7.71969913283264e-25	sig	STAT2
ENSG00000136147.18	PHF11	6.388304	0.0467356666666667	52.9510886242129	6.62011546960073	0.671095342799175	6.0182221596008e-25	8.66905216317076e-24	sig	STAT2
ENSG00000126709.16	IFI6	40.6540436666667	15.7505883333333	212.306380114297	1.16876275123901	0.118483783298777	1.27628577282049e-24	1.78861780188313e-23	sig	STAT2
ENSG00000138642.16	HERC6	4.629868	2.01543533333333	179.957562961121	1.00834245165466	0.107048125355363	1.27447553934934e-22	1.60880356167005e-21	sig	STAT2
ENSG00000137628.18	DDX60	1.12533866666667	0.277856333333333	54.591761214918	1.7912503402331	0.193077147719038	2.98370222983796e-22	3.70570527546273e-21	sig	STAT2
ENSG00000119922.11	IFIT2	1.17065633333333	0.187654	23.8392443040258	2.38442675396592	0.279529761839268	9.57614274305116e-20	1.03722479338473e-18	sig	STAT2
ENSG00000134326.12	CMPK2	0.945761	0.0879726666666667	19.3549430313174	3.10497539289689	0.413709391550429	8.39807016957079e-16	6.97410859502126e-15	sig	STAT2
ENSG00000185404.17	SP140L	0.743942666666667	0.0627906666666667	16.0214116187259	3.32645586374434	0.463149556154632	1.27239055038849e-14	9.62756777277263e-14	sig	STAT2
ENSG00000119917.15	IFIT3	1.144782	0.301990666666667	20.3964332616596	1.56435509837633	0.329833419501179	2.48318272744645e-08	1.07358472308926e-07	sig	STAT2
ENSG00000137198.10	GMPR	2.17073566666667	0.845602666666667	33.9427619043306	1.07070306461054	0.223491580057786	2.92301576131818e-08	1.25215236045573e-07	sig	STAT2
ENSG00000133106.15	EPSTI1	0.865462333333333	0.299509666666667	22.807209361894	1.12682006102647	0.339653621104988	1.08933473104251e-05	3.41605619726513e-05	sig	STAT2
ENSG00000177409.12	SAMD9L	0.112463	0.006976	4.91015752903427	2.93154738096044	1.20962908147744	2.76717457137976e-05	8.17058652656634e-05	sig	STAT2
ENSG00000134321.13	RSAD2	0.119394333333333	0.010013	4.60654126931444	1.900738183506	1.30138187469291	0.00039214192591434	0.00097864046374963	sig	STAT2
ENSG00000137959.17	IFI44L	1.710544	0.0403606666666667	28.5092174571447	5.25429953115126	0.557804742099999	7.37869045579117e-23	9.43798804938666e-22	sig	RELA STAT2
ENSG00000120217.14	CD274	0.508205666666667	0.081185	12.7926571973202	2.24343114215167	0.456042720964025	5.57249676715838e-09	2.58390170494019e-08	sig	RELA STAT2
ENSG00000157601.15	MX1	0.26822	0.0368236666666667	11.2779914118601	2.42019832487103	0.510697494754653	1.243888757803e-08	5.5458656129643e-08	sig	RELA STAT2
