# Supplementary material for: The helicase domain of human Dicer prevents RNAi-independent activation of antiviral and inflammatory pathways
Source: EMBO J. 2024 Jan 29;43(5):7. doi: 10.1038/s44318-024-00035-2 (PMC10907635; doi:10.1038/s44318-024-00035-2)
Supplement: Supplementary file 10 — Source Data of EV and Appendix figures [file 44318_2024_35_MOESM10_ESM.zip › EMBOJ-2023-115792R2_SourceData_EV+Appendix/FigEV5/FigEV5D-E-F/Figure EV5D - WT SINV 002 vs WT mock RELA targets.xlsx]

## Sheet: Feuil1
geneID	geneName	avgTPM_WT-SINV-002-24h	avgTPM_WT-mock	baseMean	log2FoldChange	lfcSE	pvalue	padj	sig	sigTargets
ENSG00000184371.14	CSF1	0.222903333333333	2.37694966666667	135.666887188112	-1.75312871711036	0.358646921963844	7.16439234590082e-08	1.88484101643358e-07	sig	RELA STAT2
ENSG00000168310.12	IRF2	0.43928	2.96981433333333	108.949223965411	-1.06950155928234	0.359142904205949	0.00067475571684898	0.00127963659208939	sig	RELA STAT2
ENSG00000121858.11	TNFSF10	0.0691266666666667	0	1.06250536743549	1.93057739569762	1.90078146918606	0.00531465975978281	0.00910364086276873	sig	RELA STAT2
ENSG00000157601.15	MX1	0.0410976666666667	0.0368236666666667	11.2779914118601	1.28674067873674	0.72181189840164	0.008890430329971	0.0147876770990719	sig	RELA STAT2
ENSG00000120217.14	CD274	0.090482	0.081185	12.7926571973202	1.13437652561405	0.648057643740593	0.013993828321459	0.0226145221678905	sig	RELA STAT2
ENSG00000136997.21	MYC	3.56817833333333	114.341652666667	1537.36515384543	-3.44947830855809	0.130503994554613	4.51009405396698e-157	6.6149388414746e-155	sig	RELA STAT1
ENSG00000198961.10	PJA2	8.00577033333333	48.209792	2105.53150990866	-1.09761395849686	0.0687107769831592	4.53266835497766e-58	8.60787781123909e-57	sig	RELA STAT1
ENSG00000158006.14	PAFAH2	0.548935	7.056163	264.995788930001	-1.84059052149536	0.218294976751157	2.39677983616009e-18	1.14887371953901e-17	sig	RELA STAT1
ENSG00000166833.23	NAV2	0.541399	0.561109666666667	228.235278797225	1.38828896868368	0.167260877111649	1.59454076516977e-17	7.35153554573221e-17	sig	RELA STAT1
ENSG00000008513.16	ST3GAL1	0.341697333333333	2.650895	274.486479834096	-1.35096474145115	0.20978315089818	1.87331911109836e-11	6.20924395440128e-11	sig	RELA STAT1
ENSG00000172638.13	EFEMP2	1.01637033333333	0.463247666666667	24.2442876432158	2.36163160415561	0.405333028141925	8.66029633051887e-11	2.75596063195338e-10	sig	RELA STAT1
ENSG00000124145.6	SDC4	1.69056266666667	9.78881233333333	213.853764262324	-1.03051918651277	0.179062388815828	2.2267830219087e-09	6.45822116894319e-09	sig	RELA STAT1
ENSG00000075426.12	FOSL2	0.533459333333333	0.670799666666667	120.720363608063	1.21259942684236	0.219622369286174	6.3999893081667e-09	1.80083289423183e-08	sig	RELA STAT1
ENSG00000124216.4	SNAI1	0.917102	0.563632	23.979903070056	2.00573146345463	0.406602770210176	3.16155638081018e-08	8.53490331430875e-08	sig	RELA STAT1
ENSG00000127666.11	TICAM1	0.118173	2.28684766666667	105.778401020934	-2.39169861161433	0.581686508004808	4.74820495711169e-07	1.17947622607703e-06	sig	RELA STAT1
ENSG00000243649.10	CFB	0.360946333333333	0.007076	9.16851392062272	5.72368835516809	1.58954548328807	1.81253396341165e-06	4.31764724723943e-06	sig	RELA STAT1
ENSG00000102524.12	TNFSF13B	0.219178	0.0921436666666667	10.5017434895365	2.0069150680342	0.725964326901515	0.00014892489895657	0.00030232196183387	sig	RELA STAT1
ENSG00000092929.13	UNC13D	0.0642446666666667	0.061512	7.55862558773707	1.02483404494673	0.65205509075832	0.025166358563794	0.0392339159274408	sig	RELA STAT1
ENSG00000155380.13	SLC16A1	20.5964283333333	248.791001333333	7016.31406077511	-2.07581095068298	0.0527660713489783	0	0	sig	RELA
ENSG00000187514.17	PTMA	193.129294333333	2311.60393833333	32404.5588676617	-2.06774351749738	0.0419367332366247	0	0	sig	RELA
ENSG00000275395.7	FCGBP	2.12461366666667	0.168191666666667	329.235095197574	5.16060055273251	0.129871723404303	0	0	sig	RELA
ENSG00000103257.9	SLC7A5	19.7727803333333	194.634492333333	8458.10308728997	-1.78632633502242	0.0490966138968077	6.62694926418775e-291	3.6286965187604e-288	sig	RELA
ENSG00000143815.15	LBR	40.8844816666667	306.001953333333	7636.34944029063	-1.40622902376043	0.0391326720288268	1.38637677047192e-283	7.11687850266946e-281	sig	RELA
ENSG00000143761.17	ARF1	80.344825	493.148612333333	10134.6509783296	-1.10704486214072	0.0398022503570624	6.9131837096501e-171	1.13562868798422e-168	sig	RELA
ENSG00000258366.12	RTEL1	13.993491	13.3600573333333	1671.99477125721	1.57239110227452	0.0602945023859918	7.9994519063221e-151	1.11361861411147e-148	sig	RELA
ENSG00000108179.14	PPIF	19.7956283333333	175.353177	4279.54887475516	-1.62936222507056	0.0627407841588765	1.24313311321561e-149	1.70174563756607e-147	sig	RELA
ENSG00000186660.15	ZFP91	4.597997	47.5288723333333	3348.46536175474	-1.86620376151928	0.0727578856045675	3.13693920783384e-146	4.02582034117864e-144	sig	RELA
ENSG00000100461.18	RBM23	4.22828	68.2015403333333	2049.11382596565	-2.46253553190181	0.0984737165145394	6.80755896959585e-140	7.55593048605074e-138	sig	RELA
ENSG00000168283.14	BMI1	18.1480776666667	124.012447333333	4518.01086388965	-1.2364774586572	0.0510740733074633	3.4705733073527e-130	3.35359457175781e-128	sig	RELA
ENSG00000117616.18	RSRP1	34.3856073333333	30.30414	1049.59142795427	1.70163774202606	0.0714084518482989	1.6583654824149e-126	1.46462203116288e-124	sig	RELA
ENSG00000144935.17	TRPC1	12.9853523333333	11.8396163333333	1008.78733422354	1.63260606168355	0.0701657149547863	1.06355541771867e-120	8.52245114481201e-119	sig	RELA
ENSG00000100811.14	YY1	9.57760533333333	59.6409723333333	4730.58979066191	-1.1265828149407	0.0490213271019992	1.61727873731721e-117	1.19134698735021e-115	sig	RELA
ENSG00000176783.15	RUFY1	23.2081526666667	27.8367396666667	1743.61219830107	1.26252936301808	0.0561644547752875	1.26092885073384e-112	8.42003180122143e-111	sig	RELA
ENSG00000142798.20	HSPG2	1.86497333333333	0.770768666666667	749.380408731786	2.78565670846128	0.127488061366169	2.83678288245767e-108	1.68839972500479e-106	sig	RELA
ENSG00000145907.16	G3BP1	50.846976	328.367634666667	8960.08379950707	-1.16031407996352	0.0534054578776044	2.4931773790079e-105	1.36974664899541e-103	sig	RELA
ENSG00000198431.18	TXNRD1	16.784981	96.4812603333333	3755.21786790826	-1.01587556963984	0.0473890568930071	1.61266303878214e-102	8.30445634422388e-101	sig	RELA
ENSG00000099917.17	MED15	21.072141	27.958207	2032.2361483799	1.10969457457302	0.0518082150534198	2.04749871996364e-102	1.05107067102634e-100	sig	RELA
ENSG00000120738.8	EGR1	3.89917233333333	0.807106	138.264256939839	3.79027483176542	0.179104830528125	3.74139632635579e-102	1.90278382207574e-100	sig	RELA
ENSG00000158470.5	B4GALT5	3.220627	38.3028353333333	1303.21466990837	-1.989888394092	0.0952129039923006	2.99206767837069e-98	1.38063752114032e-96	sig	RELA
ENSG00000170315.14	UBB	360.880736333333	2103.75309233333	19583.9442143279	-1.03747893594468	0.0500646204321371	5.56091437222001e-96	2.46224098092879e-94	sig	RELA
ENSG00000144746.7	ARL6IP5	11.762771	116.452345666667	2115.98388414733	-1.75296347745386	0.0852816943553547	6.33965162989483e-95	2.76237287332314e-93	sig	RELA
ENSG00000100281.14	HMGXB4	1.75616466666667	29.448478	1113.11648143794	-2.5164422690192	0.123578973565842	3.8374994223559e-94	1.6502252097131e-92	sig	RELA
ENSG00000213782.7	DDX47	6.97066566666667	86.9298396666667	1350.35530249563	-2.17252527699397	0.106694230709285	1.2354112730227e-93	5.24395374210435e-92	sig	RELA
ENSG00000164663.15	USP49	5.78728933333333	6.09346533333333	1007.44140076697	1.45569224950913	0.0726561842286773	3.99886007900263e-90	1.60609473148597e-88	sig	RELA
ENSG00000148225.16	WDR31	2.38866	0.835464333333333	186.394908949929	2.97814230084954	0.150822808642663	1.53297411282953e-89	6.13458937774339e-88	sig	RELA
ENSG00000168264.11	IRF2BP2	6.46262866666667	53.6202036666667	2426.82352007625	-1.52778432483018	0.0783245973224383	1.30350738674272e-85	4.67526546769055e-84	sig	RELA
ENSG00000277443.3	MARCKS	5.15094166666667	56.8876703333333	1942.38658271329	-1.93843503617472	0.0998178592997004	3.2585272362786e-85	1.16112422799021e-83	sig	RELA
ENSG00000072803.18	FBXW11	6.33339	53.7511436666667	1984.05583806879	-1.53405409013564	0.0808126817940135	3.11321809237266e-81	1.01469907943265e-79	sig	RELA
ENSG00000125351.14	UPF3B	39.755832	51.4554943333333	2699.47648606926	1.12114833767747	0.0608262755872209	1.65812231748014e-76	4.9077432989633e-75	sig	RELA
ENSG00000166012.17	TAF1D	58.2898143333333	76.735538	1854.93913891233	1.09147823418278	0.0597791440272041	4.20661196159229e-75	1.21873041786731e-73	sig	RELA
ENSG00000184992.13	BRI3BP	3.07469933333333	29.2766513333333	1923.94007780111	-1.71760987235975	0.0957117206786279	5.03100412101711e-73	1.38664940765014e-71	sig	RELA
ENSG00000177565.18	TBL1XR1	4.29298766666667	31.040053	2057.11921153825	-1.35414711629295	0.0755253715478086	1.16480301538758e-72	3.18903652229528e-71	sig	RELA
ENSG00000141380.14	SS18	9.30296533333333	61.5217516666667	2375.33773907238	-1.19883979350973	0.0669385827913859	2.03893935746622e-72	5.52700607674877e-71	sig	RELA
ENSG00000186815.13	TPCN1	6.62126966666667	6.07495666666667	891.221340390164	1.64793438123263	0.0923615402432797	3.63998393014108e-72	9.7543256150779e-71	sig	RELA
ENSG00000100106.22	TRIOBP	13.1430866666667	13.9510636666667	1371.8937743517	1.39467852451505	0.0789866160300367	1.43175163198437e-70	3.71554250530921e-69	sig	RELA
ENSG00000152818.19	UTRN	11.3958943333333	15.8439946666667	4237.41239260025	1.03089544625466	0.0598839651531152	5.34341474742701e-67	1.28327886046759e-65	sig	RELA
ENSG00000101871.17	MID1	6.35501433333333	46.0234703333333	2164.49406226131	-1.318282634969	0.0777393041227897	2.97087525653199e-65	6.91254501969561e-64	sig	RELA
ENSG00000172845.18	SP3	5.72818766666667	41.0170253333333	1978.23492635986	-1.29247582057608	0.0784785782295819	1.11124895591116e-61	2.37071254529254e-60	sig	RELA
ENSG00000127334.11	DYRK2	2.68083733333333	22.8252583333333	1670.31649977694	-1.56749933794636	0.095906290636268	5.96235573172816e-61	1.24451864809528e-59	sig	RELA
ENSG00000113580.15	NR3C1	3.06875633333333	26.1791346666667	1573.23329250954	-1.61036296805847	0.100720782950884	1.78644897141478e-58	3.42427039129879e-57	sig	RELA
ENSG00000196923.14	PDLIM7	36.392882	46.7718833333333	1448.47378783677	1.12566317078892	0.0704187761219483	3.65939790971491e-58	6.9736577103117e-57	sig	RELA
ENSG00000062194.16	GPBP1	11.7714393333333	67.9198973333333	2343.75387734603	-1.01989392502835	0.0638259464098011	4.71503623502098e-58	8.94386838714661e-57	sig	RELA
ENSG00000106089.12	STX1A	6.67676433333333	5.06653566666667	298.710669558298	1.84675769321814	0.116940334829331	2.6318931669037e-57	4.83603009538334e-56	sig	RELA
ENSG00000167258.15	CDK12	8.65706166666667	49.930659	5193.59208122377	-1.00405031025897	0.0638976282821936	3.32341325601387e-56	5.92122663303035e-55	sig	RELA
ENSG00000135476.12	ESPL1	5.700237	37.4126656666667	3549.31015364028	-1.1676804619962	0.0752962296976256	6.55328979082387e-55	1.12487869795051e-53	sig	RELA
ENSG00000164362.21	TERT	4.35098366666667	4.17923833333333	464.164453831063	1.60603104054509	0.10553127853457	3.1054955760888e-53	5.08613916534504e-52	sig	RELA
ENSG00000196950.14	SLC39A10	4.44285933333333	33.2328246666667	1292.31886803921	-1.42651227000678	0.0939834862797262	7.48935904927799e-53	1.21448865846485e-51	sig	RELA
ENSG00000108219.16	TSPAN14	0.861468333333333	14.7461343333333	551.196750404262	-2.80636625194592	0.188808428110664	1.94569623043398e-52	3.11823921730136e-51	sig	RELA
ENSG00000005889.16	ZFX	2.44153866666667	21.6830236666667	1376.73800984947	-1.56787826045516	0.103857285288857	2.11512671426277e-52	3.3798819586765e-51	sig	RELA
ENSG00000196693.15	ZNF33B	2.92607333333333	22.0441163333333	1607.11902884768	-1.39043319525859	0.0923738867179341	5.33017652591914e-52	8.39490026761973e-51	sig	RELA
ENSG00000165410.15	CFL2	23.1481173333333	130.604723333333	2456.08057695996	-1.03716881930103	0.0687686132965459	5.47663509681834e-52	8.61730696699567e-51	sig	RELA
ENSG00000110031.13	LPXN	5.173072	2.76410833333333	156.440981882674	2.35338922305078	0.159131622229807	3.28171186994209e-51	5.0147610127943e-50	sig	RELA
ENSG00000133466.14	C1QTNF6	3.56268733333333	2.21619066666667	198.555233713609	2.17797807190507	0.147142909170949	4.69461638684548e-51	7.13399291273919e-50	sig	RELA
ENSG00000211448.14	DIO2	1.188068	0.280947333333333	80.8500784201635	3.55521758548156	0.244663671889209	7.51721494049487e-51	1.13706528386288e-49	sig	RELA
ENSG00000148498.17	PARD3	17.2944053333333	24.1814893333333	1691.37379793381	1.03990922443192	0.0698751202256426	1.09944331228636e-50	1.6569316780668e-49	sig	RELA
ENSG00000152527.14	PLEKHH2	3.018957	3.23211433333333	557.072989164158	1.3959898989786	0.0950349806003144	1.19676071547704e-49	1.7537188468458e-48	sig	RELA
ENSG00000130164.14	LDLR	2.08722333333333	16.034759	1200.11054457914	-1.39777720866304	0.0953336074974013	1.78446725748029e-49	2.60101540715427e-48	sig	RELA
ENSG00000183726.11	TMEM50A	17.5079243333333	104.866031333333	1900.75166568514	-1.05233508912363	0.0719175048595982	4.37998535648013e-49	6.27836120862994e-48	sig	RELA
ENSG00000178127.13	NDUFV2	26.7988193333333	186.848933333333	1229.54527704419	-1.2817496846026	0.0877268414959859	4.40992947666588e-49	6.31577258179515e-48	sig	RELA
ENSG00000170345.10	FOS	2.09410033333333	0.220716666666667	40.3842734573157	4.68557308619766	0.323957512437212	1.0980770929277e-48	1.54700792500201e-47	sig	RELA
ENSG00000136451.9	VEZF1	2.06235366666667	21.17169	825.988863318275	-1.80430443555524	0.124662936065183	1.44740240669605e-48	2.03044230015338e-47	sig	RELA
ENSG00000132846.6	ZBED3	1.25713766666667	14.266475	992.473418817276	-1.95377556535702	0.138202354412026	1.31765682747308e-46	1.74839650281908e-45	sig	RELA
ENSG00000143061.18	IGSF3	0.585176333333333	8.31708933333333	828.80236561526	-2.25717150934372	0.162461075674306	1.78744345186731e-45	2.29572584705428e-44	sig	RELA
ENSG00000147202.19	DIAPH2	3.91117	4.78984666666667	666.256630499018	1.1892396443466	0.0847606733746121	2.09717162145314e-45	2.68304036025005e-44	sig	RELA
ENSG00000112972.15	HMGCS1	13.0997943333333	75.5697893333333	2708.17361245795	-1.02911741544278	0.0740816046631326	1.85460718631521e-44	2.30102962610272e-43	sig	RELA
ENSG00000165175.17	MID1IP1	3.10471866666667	29.1268153333333	863.344488899292	-1.84565719025093	0.134422833121137	4.97331665320507e-44	6.06958935083208e-43	sig	RELA
ENSG00000070614.15	NDST1	2.949144	19.561487	2109.85135093561	-1.20643458729476	0.0887850544362921	9.50141970713737e-43	1.12126308569788e-41	sig	RELA
ENSG00000173207.13	CKS1B	67.2646416666667	410.654028333333	2002.03058104329	-1.08340974393833	0.0804069225617456	5.32809946218351e-42	6.13347511319471e-41	sig	RELA
ENSG00000141736.14	ERBB2	3.03816466666667	20.7059633333333	1332.04331481527	-1.25488069503122	0.093460991178824	7.98991255199402e-42	9.16552328851996e-41	sig	RELA
ENSG00000101246.20	ARFRP1	15.9214216666667	18.2865916666667	638.619873438181	1.27098891720677	0.0949687185630886	1.40718211306519e-41	1.60081582903891e-40	sig	RELA
ENSG00000144426.19	NBEAL1	4.90360033333333	5.59687533333333	1532.4322925299	1.30639110257529	0.0984338271529163	5.98513411791644e-41	6.65208377232837e-40	sig	RELA
ENSG00000175054.16	ATR	11.204355	15.701786	2290.74533445984	1.02298524427465	0.0779632030535219	6.53467143011344e-40	7.01143354555672e-39	sig	RELA
ENSG00000171302.17	CANT1	4.29884566666667	27.8511706666667	1107.00827826259	-1.19910911999962	0.0917750795923702	1.05363599940478e-39	1.12098954418538e-38	sig	RELA
ENSG00000100031.19	GGT1	2.42300933333333	0.867989333333333	91.883733796334	2.84940338269854	0.223937442079776	1.27817813632153e-39	1.35812627718976e-38	sig	RELA
ENSG00000173575.23	CHD2	21.0977226666667	26.3687043333333	4518.59195855061	1.18343684690685	0.0918112673705187	1.06806156579555e-38	1.10346209693858e-37	sig	RELA
ENSG00000159314.12	ARHGAP27	2.51394266666667	1.71097233333333	232.643453851377	2.01897217431844	0.158331893953798	1.51993849795006e-38	1.56539371196399e-37	sig	RELA
ENSG00000109787.13	KLF3	1.80402233333333	15.4438566666667	685.23258873256	-1.54094202095826	0.120577605174424	2.72056408387861e-38	2.77237631550086e-37	sig	RELA
ENSG00000158411.11	MITD1	29.7543953333333	34.9381593333333	425.20957731925	1.27156771981208	0.100061001899081	9.89653885563408e-38	9.9067912115479e-37	sig	RELA
ENSG00000168010.11	ATG16L2	4.08367633333333	3.72465333333333	236.155338332857	1.62838961216812	0.128970396852121	1.68254219914299e-37	1.67104720104727e-36	sig	RELA
ENSG00000198924.8	DCLRE1A	6.17633833333333	34.5858323333333	1483.17259418031	-1.01073554158449	0.0809792354579968	2.53005589423469e-36	2.42057240387847e-35	sig	RELA
ENSG00000154781.17	CCDC174	8.95951066666667	12.307471	878.827213354413	1.05418181742791	0.0865179716007965	9.40729545977272e-35	8.54248991253104e-34	sig	RELA
ENSG00000001084.13	GCLC	3.86425166666667	30.204545	1202.9407862746	-1.45286077644988	0.121241606166496	6.30112665786438e-34	5.59203714795993e-33	sig	RELA
ENSG00000176155.21	CCDC57	5.22856633333333	5.822057	551.946527078126	1.3281325397029	0.112177058485329	4.17581186641422e-33	3.59141683400976e-32	sig	RELA
ENSG00000196850.6	PPTC7	4.111872	26.7470896666667	1095.5860493681	-1.16983474827268	0.0992969129573699	1.03230102849138e-32	8.7500562409845e-32	sig	RELA
ENSG00000132535.22	DLG4	4.06323633333333	3.779867	411.852923548057	1.59157361365942	0.137419495180052	5.95902069683285e-32	4.89444164934366e-31	sig	RELA
ENSG00000105699.17	LSR	7.59683233333333	10.0107063333333	707.522521637602	1.08946048629072	0.0937048362668876	7.16683950908913e-32	5.87180412048913e-31	sig	RELA
ENSG00000166278.16	C2	1.115694	0.194136333333333	35.8185182536896	3.93404821068132	0.351081469911592	1.08742055412742e-31	8.87825916632758e-31	sig	RELA
ENSG00000023608.5	SNAPC1	10.4179683333333	13.3842863333333	431.480334523441	1.11765293986526	0.0970897538082057	2.62540235349261e-31	2.10583420218863e-30	sig	RELA
ENSG00000138193.17	PLCE1	2.261963	3.19301733333333	790.90677797484	1.01351647590984	0.0881436695010313	3.58505138121055e-31	2.86159567731515e-30	sig	RELA
ENSG00000110911.17	SLC11A2	3.84379233333333	25.643307	917.110929419288	-1.25398017095533	0.109482508802859	4.25217252720905e-31	3.38750912242789e-30	sig	RELA
ENSG00000157106.18	SMG1	68.9678253333333	59.15228	14579.3733243043	1.70875271210255	0.150924625430471	9.75434279355892e-31	7.67407035774868e-30	sig	RELA
ENSG00000128585.18	MKLN1	12.9665433333333	17.6310773333333	2418.59669773981	1.05362837205448	0.092426973572887	1.0520486079647e-30	8.25704848687825e-30	sig	RELA
ENSG00000215251.5	FASTKD5	4.05173733333333	28.0457103333333	583.520721934844	-1.33257728061753	0.119229892275322	9.02365807590705e-30	6.84672661491571e-29	sig	RELA
ENSG00000130147.16	SH3BP4	0.846306	8.80686666666667	604.749172198252	-1.72590870778695	0.155611879744551	1.2778492855272e-29	9.61136914530919e-29	sig	RELA
ENSG00000197818.12	SLC9A8	3.607715	4.55085933333333	557.033256180717	1.13532053952272	0.102983607936352	6.46725292326874e-29	4.73851756336019e-28	sig	RELA
ENSG00000120963.12	ZNF706	8.17787766666667	67.1464473333333	563.030333940097	-1.55151451556418	0.141668609837734	8.08844465015076e-29	5.89742034034738e-28	sig	RELA
ENSG00000173614.14	NMNAT1	6.989805	7.907085	426.724381458471	1.32904488800364	0.121718492785729	1.5936979487686e-28	1.14672256699176e-27	sig	RELA
ENSG00000049130.16	KITLG	1.93238866666667	15.6681073333333	566.464650375955	-1.47003197304753	0.137686813323271	1.83217860662983e-27	1.26885320282918e-26	sig	RELA
ENSG00000003989.18	SLC7A2	3.411314	20.43916	1321.51082251739	-1.0661354156003	0.10081846892992	9.56881520347406e-27	6.47659362783141e-26	sig	RELA
ENSG00000108639.8	SYNGR2	9.099924	58.439998	837.403877744263	-1.17796100778912	0.114342943725754	1.43739857247211e-25	9.2669334183671e-25	sig	RELA
ENSG00000041982.16	TNC	0.322456666666667	3.89128833333333	399.795629292241	-1.99077015839348	0.200080633758576	1.3022013921847e-24	8.07827124978022e-24	sig	RELA
ENSG00000164916.11	FOXK1	1.72823433333333	11.370633	1659.90291755025	-1.1824925651211	0.11759414981169	1.79278490276243e-24	1.10797884114666e-23	sig	RELA
ENSG00000179604.10	CDC42EP4	3.136874	18.3297603333333	767.267533349516	-1.0475761991812	0.10719024697138	3.70787057431577e-23	2.17844026910891e-22	sig	RELA
ENSG00000171552.14	BCL2L1	2.05097433333333	15.4181403333333	452.852143783328	-1.38731615486873	0.146011922587307	3.22522335039513e-22	1.83260961525219e-21	sig	RELA
ENSG00000091513.16	TF	0.237442666666667	0.164424666666667	88.7468587928778	1.93178079083837	0.208452623723088	1.11856824224347e-21	6.21187306130272e-21	sig	RELA
ENSG00000132661.4	NXT1	4.05796066666667	36.773522	282.056601951642	-1.67418880803569	0.183635788749997	7.63276543316076e-21	4.10823845906067e-20	sig	RELA
ENSG00000140006.12	WDR89	4.03166933333333	26.3484416666667	565.024286216372	-1.24177837641235	0.138499856005766	5.82880271046268e-20	3.0166900480394e-19	sig	RELA
ENSG00000091073.20	DTX2	3.599573	4.83898966666667	269.662471485187	1.12372635266216	0.126025061378106	1.07655389070746e-19	5.50406186201415e-19	sig	RELA
ENSG00000159200.18	RCAN1	3.559	23.9698213333333	664.560359006553	-1.17406698832801	0.132104684582698	1.3025323199004e-19	6.62846915086863e-19	sig	RELA
ENSG00000110218.9	PANX1	1.05716733333333	11.0609113333333	377.385900977715	-1.8788766994044	0.216846452831657	2.95159168856912e-19	1.47642498989418e-18	sig	RELA
ENSG00000163932.16	PRKCD	3.00280966666667	18.64014	706.696020189409	-1.0505637920834	0.119295720585162	3.24077093736468e-19	1.61861186342626e-18	sig	RELA
ENSG00000157557.13	ETS2	2.39583533333333	14.411372	469.762098416384	-1.11431500685611	0.127601838186195	5.64489668100707e-19	2.78464617954664e-18	sig	RELA
ENSG00000182704.8	TSKU	0.570429333333333	7.98825333333333	239.997105520397	-2.1936184066661	0.26063383676439	1.12000547025802e-18	5.45782552949524e-18	sig	RELA
ENSG00000271503.6	CCL5	1.56840533333333	0.051147	15.2329592511116	6.10665930204125	0.71722539945344	2.0750924152804e-18	1.00080866429275e-17	sig	RELA
ENSG00000099860.9	GADD45B	4.196764	5.05339733333333	282.437032114911	1.27809300920557	0.150798117961563	4.19880531358894e-18	1.99173476426005e-17	sig	RELA
ENSG00000213190.4	MLLT11	3.355201	21.689621	709.775120500395	-1.10892770434577	0.131413408901419	7.35442818049995e-18	3.45273483055366e-17	sig	RELA
ENSG00000185022.12	MAFF	1.05074766666667	0.384913666666667	33.2363617375768	2.79645618154106	0.354177896612253	1.08758372339384e-17	5.05968219320039e-17	sig	RELA
ENSG00000138795.10	LEF1	2.935749	16.180002	577.610076901295	-1.00542764332688	0.12000358032685	1.44902910712292e-17	6.69946556225957e-17	sig	RELA
ENSG00000152402.11	GUCY1A2	0.592948	0.615262	331.362089062753	1.36959111418602	0.16650768720112	3.06096398113571e-17	1.39402426720589e-16	sig	RELA
ENSG00000114315.4	HES1	2.154113	20.4590736666667	354.414687486397	-1.62312438544444	0.199539595654869	4.38717557583557e-17	1.9826171439959e-16	sig	RELA
ENSG00000198081.11	ZBTB14	0.619418333333333	7.27199966666667	238.121987456526	-2.06879150005343	0.259184868723197	5.81288598182067e-17	2.60825670645638e-16	sig	RELA
ENSG00000104814.13	MAP4K1	1.55841366666667	1.405616	86.2286949789687	1.58281173011694	0.205817556764202	1.64700206202224e-15	6.85812493608095e-15	sig	RELA
ENSG00000100906.12	NFKBIA	1.73999966666667	16.2851423333333	242.33407209832	-1.68030617631915	0.220913508169326	2.66502799946762e-15	1.09996017455414e-14	sig	RELA
ENSG00000087085.16	ACHE	0.781168666666667	0.409612666666667	44.0500099227469	2.28013171373439	0.30908739233404	3.4683475046807e-15	1.42365178559195e-14	sig	RELA
ENSG00000134107.5	BHLHE40	0.280400666666667	5.58430766666667	207.101134414698	-2.53441937866975	0.349588872445659	3.83884246535269e-15	1.57258516654236e-14	sig	RELA
ENSG00000139289.14	PHLDA1	0.901272	0.685892	78.8928427292672	1.82847632970176	0.245906192984408	7.28877076820139e-15	2.93103151552617e-14	sig	RELA
ENSG00000100292.18	HMOX1	3.57362533333333	22.531192	687.907377811935	-1.13325879631431	0.150268865585357	1.01977693175864e-14	4.06994063605423e-14	sig	RELA
ENSG00000104870.13	FCGRT	5.01062766666667	5.917303	168.256545342113	1.19557571442325	0.158881946301763	1.0554101094446e-14	4.20602180200059e-14	sig	RELA
ENSG00000135437.10	RDH5	1.56482033333333	0.652395	30.0668762512349	2.62583315455933	0.371722503142712	1.08520382519116e-14	4.32161048155519e-14	sig	RELA
ENSG00000145685.14	LHFPL2	1.43674166666667	8.330026	469.929632105313	-1.04568311114965	0.139600725037205	1.72875810614219e-14	6.80036144865847e-14	sig	RELA
ENSG00000170113.16	NIPA1	1.31901133333333	7.194364	504.465736583766	-1.03980762070951	0.138810244976832	1.7411797536374e-14	6.84594538367677e-14	sig	RELA
ENSG00000056558.11	TRAF1	0.822785666666667	0.781965333333333	109.263813576224	1.5722267094172	0.21355410945045	2.04948336690469e-14	8.01019825556586e-14	sig	RELA
ENSG00000158769.18	F11R	1.447627	9.24909466666667	511.400939452573	-1.06102939155449	0.142271977971568	2.16304295235177e-14	8.44398920586561e-14	sig	RELA
ENSG00000114395.11	CYB561D2	4.48138333333333	34.015444	346.672799553992	-1.42546263813612	0.193136268310776	2.25227151195166e-14	8.7777139090937e-14	sig	RELA
ENSG00000277363.5	SRCIN1	1.04682566666667	1.31277133333333	191.359519367747	1.16118685137275	0.157882076230384	4.02127712167658e-14	1.544121535245e-13	sig	RELA
ENSG00000107736.22	CDH23	1.14688766666667	1.54344566666667	266.498106111481	1.11502092644255	0.155145720349342	1.49343403138285e-13	5.56674400579217e-13	sig	RELA
ENSG00000205309.14	NT5M	2.980765	2.103189	99.2086773689319	1.79132773664594	0.255124033686438	1.63720516552709e-13	6.09435061276083e-13	sig	RELA
ENSG00000124942.14	AHNAK	1.18508	8.50802633333333	2009.19614506899	-1.28121789502191	0.18181418599087	3.21480835515051e-13	1.17878698326021e-12	sig	RELA
ENSG00000163738.19	MTHFD2L	4.88948066666667	5.77842033333333	165.268324670712	1.17974101140712	0.169135805160145	6.23070481807235e-13	2.25047906874394e-12	sig	RELA
ENSG00000122644.13	ARL4A	0.840160333333333	12.739494	233.939794620378	-2.19231974957532	0.330973380307948	9.42493588115288e-13	3.3715901942443e-12	sig	RELA
ENSG00000187210.14	GCNT1	0.199154333333333	3.26632166666667	200.95524138318	-2.21831152792378	0.337192181914881	1.1802484107169e-12	4.20380326167529e-12	sig	RELA
ENSG00000179820.16	MYADM	0.339452333333333	6.51536233333333	129.552284638077	-2.46371593749937	0.38546775271723	1.86422251023785e-12	6.5631339853573e-12	sig	RELA
ENSG00000133401.16	PDZD2	0.24376	0.256941333333333	108.498641761156	1.41039007274415	0.211754502595872	3.9254078211088e-12	1.35439349458841e-11	sig	RELA
ENSG00000186174.13	BCL9L	0.564657666666667	3.363421	339.202640699015	-1.05912954018826	0.160318692042816	9.67969499522196e-12	3.263048423692e-11	sig	RELA
ENSG00000169403.12	PTAFR	1.085314	0.861161333333333	80.3378516402168	1.68616847581692	0.266022223792459	2.06667985336133e-11	6.83222981508686e-11	sig	RELA
ENSG00000108515.18	ENO3	2.43403233333333	2.72743466666667	110.168646908022	1.3619831607505	0.212837890900835	2.40385283091139e-11	7.91661797381342e-11	sig	RELA
ENSG00000180914.11	OXTR	0.608802	0.475494333333333	49.2617098440337	1.76962645460467	0.281854858709981	2.57343029358556e-11	8.45136733961015e-11	sig	RELA
ENSG00000171045.16	TSNARE1	3.08291933333333	4.298877	196.989632673154	1.00919833025317	0.157115125232765	3.56440593787272e-11	1.160374481598e-10	sig	RELA
ENSG00000125378.16	BMP4	0.224646333333333	6.80904566666667	94.8304809647513	-3.03089255085946	0.536537434432286	3.79849152718488e-11	1.23535577741172e-10	sig	RELA
ENSG00000169621.10	APLF	0.915933	1.02327366666667	78.2894787690405	1.4056085173472	0.224349101077531	5.33510483680772e-11	1.72112661339828e-10	sig	RELA
ENSG00000141527.18	CARD14	0.175494333333333	0.00604166666666667	9.177130618673	5.91571910643283	0.974060534108859	7.14717490868416e-11	2.28706613951493e-10	sig	RELA
ENSG00000073282.14	TP63	0.427758333333333	0.00510966666666667	13.3962330305068	6.86477102835937	1.13456931315039	7.86044851940929e-11	2.50628081964939e-10	sig	RELA
ENSG00000099992.16	TBC1D10A	0.915614333333333	7.72859066666667	202.682107559552	-1.5553950632697	0.253071199112833	8.87896231031988e-11	2.82226613528686e-10	sig	RELA
ENSG00000010671.18	BTK	0.468244	0.271848666666667	35.5011725247527	2.06503879081283	0.347290137889468	1.00902476516241e-10	3.19738615303296e-10	sig	RELA
ENSG00000105327.18	BBC3	1.67315433333333	11.271133	265.079240678818	-1.18618153191459	0.19549922244019	2.59793795012218e-10	8.03848685376851e-10	sig	RELA
ENSG00000167371.21	PRRT2	1.517599	1.64363933333333	83.1379477755977	1.31604006171377	0.222022637986421	5.01912957072133e-10	1.52486113294321e-09	sig	RELA
ENSG00000108960.9	MMD	1.43913433333333	11.235703	199.729118574229	-1.43060429908917	0.243200139488337	5.5024414717239e-10	1.66645660132759e-09	sig	RELA
ENSG00000112149.10	CD83	0.437905333333333	5.51079433333333	138.575893108366	-1.96244946936304	0.349099003117327	8.82166013075075e-10	2.63191810693503e-09	sig	RELA
ENSG00000065534.20	MYLK	1.37126466666667	1.06428833333333	282.639861575534	1.54802336019016	0.271593347847572	1.3306651915443e-09	3.92227473559989e-09	sig	RELA
ENSG00000131669.10	NINJ1	2.18347166666667	15.5738486666667	232.063817128985	-1.24521779781815	0.220483128347371	2.94456969667003e-09	8.46969819772345e-09	sig	RELA
ENSG00000196878.15	LAMB3	0.174356333333333	0.0176616666666667	10.5244312092564	4.27685606262721	0.884867363354803	5.44864853595569e-09	1.53920807394917e-08	sig	RELA
ENSG00000073849.16	ST6GAL1	0.763289333333333	4.670565	294.962800078137	-1.05887284856882	0.189695710850717	5.82094565905502e-09	1.6418385017393e-08	sig	RELA
ENSG00000171992.13	SYNPO	0.247931333333333	0.200147666666667	65.1598057197532	1.68325389752208	0.313181164243209	6.49221576185387e-09	1.82553283669931e-08	sig	RELA
ENSG00000099866.16	MADCAM1	0.949164	0.784014333333333	50.7265150814394	1.5917783087732	0.29692415790177	8.33369786156531e-09	2.32739977510937e-08	sig	RELA
ENSG00000139725.8	RHOF	0.965468	6.61672566666667	239.083066419593	-1.2642156300371	0.234127728982245	1.16650633198934e-08	3.22595951440891e-08	sig	RELA
ENSG00000133640.20	LRRIQ1	0.168907333333333	0.0836606666666667	27.0146179402976	2.25936522525575	0.467878507366881	2.62325334877949e-08	7.11796874139424e-08	sig	RELA
ENSG00000107968.10	MAP3K8	0.244208	3.995904	53.9535844714001	-2.14903850948952	0.441914412325758	3.04187455518511e-08	8.22668312776191e-08	sig	RELA
ENSG00000157551.19	KCNJ15	0.411357666666667	0.0954916666666667	16.2966785260887	3.10108538722852	0.715633177969347	3.83547631056433e-08	1.02882706325343e-07	sig	RELA
ENSG00000122691.13	TWIST1	0.521076333333333	6.12538733333333	112.035659733623	-1.98302382933661	0.416800212470567	7.92832604941577e-08	2.07916047276106e-07	sig	RELA
ENSG00000135919.14	SERPINE2	1.488102	9.358932	206.660619311929	-1.0778676144099	0.215196300218691	1.29281016564098e-07	3.3502117985462e-07	sig	RELA
ENSG00000183696.14	UPP1	3.08998866666667	4.21853866666667	120.534445184876	1.00096171745482	0.203705537620027	2.41272855823442e-07	6.12863646607652e-07	sig	RELA
ENSG00000135744.9	AGT	0.228261333333333	0.00227766666666667	4.5221735197411	6.16358987672687	1.4423244981968	2.43889479683026e-07	6.19414422194353e-07	sig	RELA
ENSG00000125398.8	SOX9	0.255394	2.462029	99.5202074333891	-1.64364516202506	0.351508671464813	2.53068852034222e-07	6.4213191726385e-07	sig	RELA
ENSG00000136286.16	MYO1G	0.125556666666667	0.0142883333333333	6.80556238502892	3.86732338893809	1.0035144697627	2.98279151490718e-07	7.5358837612089e-07	sig	RELA
ENSG00000157765.13	SLC34A2	0.271311333333333	0.03424	6.45582168029475	3.86503989516034	1.00959520449336	3.31312462509083e-07	8.33839408861147e-07	sig	RELA
ENSG00000181444.13	ZNF467	0.654271333333333	0.608243	49.0873967063559	1.42405235860943	0.312974353523893	6.93560501398167e-07	1.70300722817155e-06	sig	RELA
ENSG00000130203.10	APOE	1.85685066666667	2.406084	107.411896911942	1.13052054304003	0.248373639095283	1.14087527009254e-06	2.75848661492643e-06	sig	RELA
ENSG00000167074.15	TEF	0.431215333333333	2.716342	150.589950961996	-1.09313755039728	0.240399495639356	1.24391039265534e-06	3.00054567109387e-06	sig	RELA
ENSG00000112116.11	IL17F	0.720999	0.0168493333333333	4.26136467922773	5.53870324470364	1.50702745841922	1.44181910539704e-06	3.46015521466137e-06	sig	RELA
ENSG00000118997.14	DNAH7	0.31688	0.266314666666667	44.9784336035314	1.50972065251946	0.354341967927937	2.205961866384e-06	5.23131739267937e-06	sig	RELA
ENSG00000148082.10	SHC3	0.108127	0.0649023333333333	18.9504703077395	1.83698786905214	0.459506218589781	3.32803504391859e-06	7.80437282890089e-06	sig	RELA
ENSG00000130649.10	CYP2E1	0.728161666666667	0.624991666666667	24.5054811187215	1.56280857614801	0.379359491353053	3.65535012128018e-06	8.54510266717938e-06	sig	RELA
ENSG00000205838.15	TTC23L	0.434330333333333	0.222614666666667	13.5504751253889	2.10582645298736	0.555141208093376	3.74952832299343e-06	8.75529520423783e-06	sig	RELA
ENSG00000163435.16	ELF3	0.101252333333333	0.020816	7.47550129891838	2.99297582701098	0.928174629936384	4.73246899191952e-06	1.0964776887202e-05	sig	RELA
ENSG00000125845.7	BMP2	0.0368673333333333	1.76578133333333	30.9950389937119	-3.07163263805073	0.982797308051099	6.28343419205364e-06	1.4379767828485e-05	sig	RELA
ENSG00000181284.3	TMEM102	0.80457	5.535009	177.368453583398	-1.1630153160126	0.279397222649618	6.32641049288585e-06	1.44740870705621e-05	sig	RELA
ENSG00000163661.4	PTX3	0.703658666666667	0.556002666666667	22.1344904608767	1.62002642955806	0.412370775091147	7.16524347143124e-06	1.63295580612099e-05	sig	RELA
ENSG00000156113.24	KCNMA1	0.308383666666667	0.0965616666666667	17.5278178407534	2.54440349222249	0.76904204239956	7.35651648965095e-06	1.67515243104375e-05	sig	RELA
ENSG00000164949.8	GEM	1.650864	2.151652	76.7970984007215	1.0175590227534	0.243737534543582	7.78608962617294e-06	1.76880229967007e-05	sig	RELA
ENSG00000173846.13	PLK3	0.972392666666667	1.28346266666667	50.6121409188181	1.11097403991518	0.279701616579736	1.56659383997185e-05	3.47527846174445e-05	sig	RELA
ENSG00000019991.18	HGF	0.091933	0.005321	5.14142449905362	4.15125118081255	1.50839463458832	1.72789429222666e-05	3.81917647179861e-05	sig	RELA
ENSG00000105974.13	CAV1	0.675816	4.75662433333333	180.829517769149	-1.22311543070716	0.320605842814629	2.43250892903818e-05	5.31325194644267e-05	sig	RELA
ENSG00000124102.5	PI3	1.36065133333333	0.031982	3.14639571836566	4.61031132647656	1.98780582471011	5.14912510227682e-05	0.00010915560466524	sig	RELA
ENSG00000169194.10	IL13	0.214622333333333	0.00849833333333333	3.8967984068755	4.07498916949391	1.80729738324669	7.09565389614576e-05	0.00014869282631966	sig	RELA
ENSG00000161405.17	IKZF3	0.167817333333333	0.891405	135.10929672254	-1.23556970668609	0.36011043140349	0.00010317052752291	0.00021331431788784	sig	RELA
ENSG00000274286.2	ADRA2B	0.108446	0.0566736666666667	10.2795493353178	1.93185707677657	0.655092103500211	0.00010551722620096	0.00021789207728513	sig	RELA
ENSG00000105499.14	PLA2G4C	0.591440333333333	0.689360333333333	43.9582829368264	1.07134504615703	0.308076635277822	0.00011862326263105	0.00024363895164295	sig	RELA
ENSG00000177791.12	MYOZ1	0.466400333333333	0.385958	12.4431642974919	1.56778867124098	0.497694130292877	0.00013724552440429	0.00027968393864151	sig	RELA
ENSG00000106823.13	ECM2	0.059667	0	1.72119279341332	3.91894429469296	2.02902849351145	0.00016527217288581	0.00033418586705998	sig	RELA
ENSG00000165376.12	CLDN2	0.0971313333333333	0.005502	3.09117228401198	3.7015591024389	1.9456958118489	0.00019788759180426	0.00039715326457771	sig	RELA
ENSG00000221869.5	CEBPD	0.370779333333333	3.92074266666667	68.4384268091492	-1.4407898640962	0.491574764617335	0.00036440054193516	0.00071245033353593	sig	RELA
ENSG00000128298.18	BAIAP2L2	0.143379666666667	0.079316	7.11009258831451	1.8103555906618	0.700443358646802	0.0003986998531492	0.00077636824178307	sig	RELA
ENSG00000143921.9	ABCG8	0.030652	0.00879466666666667	5.84693013362293	2.23125512009879	1.04695979418137	0.0004637464470315	0.00089528298100676	sig	RELA
ENSG00000145365.11	TIFA	1.647508	11.3960586666667	339.553779563866	-1.10064928684961	0.36524754566227	0.00056560286483166	0.00108160687594811	sig	RELA
ENSG00000163131.12	CTSS	0.221777	0.087444	7.09092638969238	1.84748881544258	0.786137671479221	0.00065175003191159	0.0012382949079588	sig	RELA
ENSG00000164136.17	IL15	0.224619	0.107152	10.2003164858377	1.87066386630377	0.866475618643431	0.00095377793376372	0.00177759361446978	sig	RELA
ENSG00000163485.17	ADORA1	0.123084333333333	1.27778066666667	70.300569899788	-1.30715795734402	0.493017009914035	0.00111641315320892	0.00206640212594512	sig	RELA
ENSG00000163694.15	RBM47	0.137237333333333	1.20029666666667	62.2335395434982	-1.20127677868867	0.449886495054808	0.00132771240245438	0.00243963441108704	sig	RELA
ENSG00000176697.20	BDNF	0.0942373333333333	0.0561576666666667	8.14216729172564	1.5478668511763	0.681555338683564	0.00167537810123171	0.00304406991139623	sig	RELA
ENSG00000122862.5	SRGN	0.464333	0.0913946666666667	3.62609197440137	2.05869082382816	1.22610793347139	0.00171041488255615	0.00310463925698894	sig	RELA
ENSG00000095752.7	IL11	0.231108	0.106999	5.81400065864881	1.63986248496628	0.785732718994068	0.00197855477681818	0.0035640343975327	sig	RELA
ENSG00000004468.13	CD38	0.0277726666666667	0.002293	2.198459608147	2.33548870604995	1.77033946628959	0.00216630946456033	0.00388960165857826	sig	RELA
ENSG00000182326.17	C1S	0.274392333333333	0.343339666666667	30.4300379128652	1.03147293896755	0.408417948920921	0.00285053022276289	0.00504152239118497	sig	RELA
ENSG00000130427.3	EPO	0.198597333333333	0.0986226666666667	6.98223830899333	1.51058564840536	0.767336014531688	0.0035038753451051	0.00613168853670411	sig	RELA
ENSG00000113249.14	HAVCR1	0.0770103333333333	0.005085	1.90615225700456	2.02009573443935	1.67911258554771	0.00398927252441164	0.00693457986862539	sig	RELA
ENSG00000087494.16	PTHLH	0.435005666666667	0.444603666666667	13.8948797721409	1.20131528358063	0.548315145556549	0.00470412039635288	0.00809327458639388	sig	RELA
ENSG00000162896.6	PIGR	0.032666	0.00196633333333333	1.47277519705164	1.96110827093271	1.82567281908952	0.00493747312205763	0.00848497447181093	sig	RELA
ENSG00000106258.15	CYP3A5	0.296081666666667	0.352422333333333	19.4140545094226	1.09133244904212	0.502376646691774	0.00630636136094778	0.0106963962907888	sig	RELA
ENSG00000164082.15	GRM2	0.0872593333333333	0.0537263333333333	8.62427017342571	1.38678249125589	0.770813819967044	0.00662281574937034	0.0111996082267765	sig	RELA
ENSG00000134853.12	PDGFRA	0.0412816666666667	0.390258666666667	52.8466493813537	-1.21198962888331	0.620338327919489	0.00776560861839886	0.0130262077784579	sig	RELA
ENSG00000258818.4	RNASE4	0.212592666666667	3.70257966666667	55.4682125652331	-1.43844932913381	0.911228885084886	0.00813189428972323	0.0136017337844704	sig	RELA
ENSG00000151882.11	CCL28	0.07933	0.010328	1.60545504230384	1.68269197927364	1.58889255570055	0.00819396502887398	0.0136999759317367	sig	RELA
ENSG00000080709.16	KCNN2	0.201655333333333	0.179394	18.1601734911961	1.10252434999497	0.56414149515053	0.010095095842621	0.0166615230992399	sig	RELA
ENSG00000222009.9	BTBD19	0.108433666666667	0.0401513333333333	2.60418103530234	1.40842617243755	1.0117860437678	0.0111166247820361	0.0182503293318516	sig	RELA
ENSG00000005471.19	ABCB4	0.0699053333333333	0.0569726666666667	9.9155016289385	1.17469797177126	0.669870235142831	0.0125482491216042	0.0204473850134503	sig	RELA
ENSG00000185880.13	TRIM69	0.092253	0.903222666666667	37.7160340525673	-1.05875127603211	0.564854055154631	0.0132310671867895	0.0214663447582609	sig	RELA
ENSG00000090382.7	LYZ	0.138465666666667	0.031345	2.47921751706211	1.32763006325384	1.23722699251841	0.0178075366623904	0.0283756334031513	sig	RELA
ENSG00000126561.18	STAT5A	0.009232	0	0.915087743044201	1.33171280620797	1.49131373274477	0.0182616415800367	0.029054139102689	sig	RELA
ENSG00000160683.5	CXCR5	0.0372806666666667	0	1.43213460882024	1.23414931675263	1.73693110146237	0.0186009820207212	0.0295596722118978	sig	RELA
ENSG00000152592.15	DMP1	0.0256086666666667	0.006104	1.73202802811341	1.27035837439209	1.30826860714931	0.0213429263636135	0.0336178206323788	sig	RELA
ENSG00000170745.12	KCNS3	0.0545923333333333	0.724153333333333	54.0359227399577	-1.11228084787674	0.735425674917276	0.0218003903614435	0.0342890666858897	sig	RELA
ENSG00000139547.8	RDH16	0.177027666666667	0.115852	6.08272540241883	1.0551113562637	0.725401509762513	0.0276217526567424	0.0427776497494397	sig	RELA
ENSG00000171885.18	AQP4	0.026335	0.437158333333333	16.8094400935122	-1.07251577230874	0.765188514739808	0.0281376537990605	0.0435273791277114	sig	RELA
