# Supplementary material for: The helicase domain of human Dicer prevents RNAi-independent activation of antiviral and inflammatory pathways
Source: EMBO J. 2024 Jan 29;43(5):7. doi: 10.1038/s44318-024-00035-2 (PMC10907635; doi:10.1038/s44318-024-00035-2)
Supplement: Supplementary file 10 — Source Data of EV and Appendix figures [file 44318_2024_35_MOESM10_ESM.zip › EMBOJ-2023-115792R2_SourceData_EV+Appendix/FigEV5/FigEV5A-B-C/IRF3_targets.txt]

#Symbol	Name
A2M	alpha-2-macroglobulin
AAMP	angio-associated, migratory cell protein
AAR2	AAR2 splicing factor homolog (S. cerevisiae)
AARS	alanyl-tRNA synthetase
AASDHPPT	aminoadipate-semialdehyde dehydrogenase-phosphopantetheinyl transferase
AASS	aminoadipate-semialdehyde synthase
ABCA11P	ATP-binding cassette, sub-family A (ABC1), member 11, pseudogene
ABCA7	ATP-binding cassette, sub-family A (ABC1), member 7
ABCB8	ATP-binding cassette, sub-family B (MDR/TAP), member 8
ABCF2	ATP-binding cassette, sub-family F (GCN20), member 2
ABHD17B	abhydrolase domain containing 17B
ABHD2	abhydrolase domain containing 2
ABHD4	abhydrolase domain containing 4
ABHD8	abhydrolase domain containing 8
ABI1	abl-interactor 1
ABL1	ABL proto-oncogene 1, non-receptor tyrosine kinase
ABTB2	ankyrin repeat and BTB (POZ) domain containing 2
ACAA1	acetyl-CoA acyltransferase 1
ACAD11	acyl-CoA dehydrogenase family, member 11
ACAP2	ArfGAP with coiled-coil, ankyrin repeat and PH domains 2
ACAP3	ArfGAP with coiled-coil, ankyrin repeat and PH domains 3
ACAT1	acetyl-CoA acetyltransferase 1
ACAT2	acetyl-CoA acetyltransferase 2
ACBD7	acyl-CoA binding domain containing 7
ACCS	1-aminocyclopropane-1-carboxylate synthase homolog (Arabidopsis)(non-functional)
ACLY	ATP citrate lyase
ACO2	aconitase 2, mitochondrial
ACOT8	acyl-CoA thioesterase 8
ACOT9	acyl-CoA thioesterase 9
ACOX1	acyl-CoA oxidase 1, palmitoyl
ACP6	acid phosphatase 6, lysophosphatidic
ACSL5	acyl-CoA synthetase long-chain family member 5
ACSS2	acyl-CoA synthetase short-chain family member 2
ACTB	actin, beta
ACTL6A	actin-like 6A
ACTN1	actinin, alpha 1
ACTN3	actinin, alpha 3 (gene/pseudogene)
ACTR1A	ARP1 actin-related protein 1 homolog A, centractin alpha (yeast)
ACTR1B	ARP1 actin-related protein 1 homolog B, centractin beta (yeast)
ACTR2	ARP2 actin-related protein 2 homolog (yeast)
ACTR3	ARP3 actin-related protein 3 homolog (yeast)
ACTR8	ARP8 actin-related protein 8 homolog (yeast)
ACY3	aminoacylase 3
ACYP1	acylphosphatase 1, erythrocyte (common) type
ADAM9	ADAM metallopeptidase domain 9
ADAMTS6	ADAM metallopeptidase with thrombospondin type 1 motif, 6
ADAT2	adenosine deaminase, tRNA-specific 2
ADC
ADCK3	aarF domain containing kinase 3
ADCK4	aarF domain containing kinase 4
ADD1	adducin 1 (alpha)
ADGRF3	adhesion G protein-coupled receptor F3
ADH5	alcohol dehydrogenase 5 (class III), chi polypeptide
ADHFE1	alcohol dehydrogenase, iron containing, 1
ADIPOR2	adiponectin receptor 2
ADIRF	adipogenesis regulatory factor
ADNP2	ADNP homeobox 2
ADRM1	adhesion regulating molecule 1
ADSS	adenylosuccinate synthase
AEBP2	AE binding protein 2
AEN	apoptosis enhancing nuclease
AFF1	AF4/FMR2 family, member 1
AFMID	arylformamidase
AGAP11	ankyrin repeat and GTPase domain Arf GTPase activating protein 11
AGAP7P	ArfGAP with GTPase domain, ankyrin repeat and PH domain 7, pseudogene
AGBL3	ATP/GTP binding protein-like 3
AGBL5	ATP/GTP binding protein-like 5
AGFG2	ArfGAP with FG repeats 2
AGPAT1	1-acylglycerol-3-phosphate O-acyltransferase 1
AGPAT5	1-acylglycerol-3-phosphate O-acyltransferase 5
AGPAT6	1-acylglycerol-3-phosphate O-acyltransferase 6
AGPS	alkylglycerone phosphate synthase
AHR	aryl hydrocarbon receptor
AIM2	absent in melanoma 2
AIMP1	aminoacyl tRNA synthetase complex-interacting multifunctional protein 1
AIMP2	aminoacyl tRNA synthetase complex-interacting multifunctional protein 2
AIP	aryl hydrocarbon receptor interacting protein
AJUBA	ajuba LIM protein
AK2	adenylate kinase 2
AKAP11	A kinase (PRKA) anchor protein 11
AKAP13	A kinase (PRKA) anchor protein 13
AKAP8	A kinase (PRKA) anchor protein 8
AKAP8L	A kinase (PRKA) anchor protein 8-like
AKIRIN2	akirin 2
AKR1A1	aldo-keto reductase family 1, member A1 (aldehyde reductase)
AKR7A3	aldo-keto reductase family 7, member A3 (aflatoxin aldehyde reductase)
AKT2	v-akt murine thymoma viral oncogene homolog 2
AKTIP	AKT interacting protein
ALAS1	5'-aminolevulinate synthase 1
ALDH1B1	aldehyde dehydrogenase 1 family, member B1
ALDH3A2	aldehyde dehydrogenase 3 family, member A2
ALDH4A1	aldehyde dehydrogenase 4 family, member A1
ALDH6A1	aldehyde dehydrogenase 6 family, member A1
ALG10B	ALG10B, alpha-1,2-glucosyltransferase
ALG11	ALG11, alpha-1,2-mannosyltransferase
ALG12	ALG12, alpha-1,6-mannosyltransferase
ALG14	ALG14, UDP-N-acetylglucosaminyltransferase subunit
ALG5	ALG5, dolichyl-phosphate beta-glucosyltransferase
ALKBH3	alkB, alkylation repair homolog 3 (E. coli)
ALKBH5	AlkB family member 5, RNA demethylase
ALKBH6	alkB, alkylation repair homolog 6 (E. coli)
ALKBH7	alkB, alkylation repair homolog 7 (E. coli)
ALOX5	arachidonate 5-lipoxygenase
ALPK2	alpha-kinase 2
ALS2	amyotrophic lateral sclerosis 2 (juvenile)
AMACR	alpha-methylacyl-CoA racemase
AMD1	adenosylmethionine decarboxylase 1
AMER1	APC membrane recruitment protein 1
AMFR	autocrine motility factor receptor, E3 ubiquitin protein ligase
AMN1	antagonist of mitotic exit network 1 homolog (S. cerevisiae)
AMPD2	adenosine monophosphate deaminase 2
ANAPC13	anaphase promoting complex subunit 13
ANAPC15	anaphase promoting complex subunit 15
ANAPC5	anaphase promoting complex subunit 5
ANG	angiogenin, ribonuclease, RNase A family, 5
ANGPT1	angiopoietin 1
ANGPT2	angiopoietin 2
ANKHD1	ankyrin repeat and KH domain containing 1
ANKHD1-EIF4EBP3	ANKHD1-EIF4EBP3 readthrough
ANKMY2	ankyrin repeat and MYND domain containing 2
ANKRD10	ankyrin repeat domain 10
ANKRD11	ankyrin repeat domain 11
ANKRD12	ankyrin repeat domain 12
ANKRD13A	ankyrin repeat domain 13A
ANKRD13C	ankyrin repeat domain 13C
ANKRD16	ankyrin repeat domain 16
ANKRD17	ankyrin repeat domain 17
ANKRD27	ankyrin repeat domain 27 (VPS9 domain)
ANKRD30BL	ankyrin repeat domain 30B-like
ANKRD32	ankyrin repeat domain 32
ANKRD34A	ankyrin repeat domain 34A
ANKRD39	ankyrin repeat domain 39
ANKRD46	ankyrin repeat domain 46
ANKRD49	ankyrin repeat domain 49
ANKRD54	ankyrin repeat domain 54
ANKS1A	ankyrin repeat and sterile alpha motif domain containing 1A
ANKS3	ankyrin repeat and sterile alpha motif domain containing 3
ANKZF1	ankyrin repeat and zinc finger domain containing 1
ANLN	anillin, actin binding protein
ANO10	anoctamin 10
ANO6	anoctamin 6
ANP32A	acidic (leucine-rich) nuclear phosphoprotein 32 family, member A
ANP32E	acidic (leucine-rich) nuclear phosphoprotein 32 family, member E
ANXA6	annexin A6
AP1AR	adaptor-related protein complex 1 associated regulatory protein
AP2A1	adaptor-related protein complex 2, alpha 1 subunit
AP3B1	adaptor-related protein complex 3, beta 1 subunit
AP3D1	adaptor-related protein complex 3, delta 1 subunit
AP3M2	adaptor-related protein complex 3, mu 2 subunit
AP3S1	adaptor-related protein complex 3, sigma 1 subunit
AP3S2	adaptor-related protein complex 3, sigma 2 subunit
AP4B1	adaptor-related protein complex 4, beta 1 subunit
AP4E1	adaptor-related protein complex 4, epsilon 1 subunit
AP4M1	adaptor-related protein complex 4, mu 1 subunit
AP4S1	adaptor-related protein complex 4, sigma 1 subunit
AP5M1	adaptor-related protein complex 5, mu 1 subunit
AP5Z1	adaptor-related protein complex 5, zeta 1 subunit
APBA3	amyloid beta (A4) precursor protein-binding, family A, member 3
APBB3	amyloid beta (A4) precursor protein-binding, family B, member 3
APC	adenomatous polyposis coli
APEH	acylaminoacyl-peptide hydrolase
APEX1	APEX nuclease (multifunctional DNA repair enzyme) 1
APLP2	amyloid beta (A4) precursor-like protein 2
APOBEC3A	apolipoprotein B mRNA editing enzyme, catalytic polypeptide-like 3A
APOBEC3H	apolipoprotein B mRNA editing enzyme, catalytic polypeptide-like 3H
APOC1	apolipoprotein C-I
APOC1P1	apolipoprotein C-I pseudogene 1
APOLD1	apolipoprotein L domain containing 1
APPL1	adaptor protein, phosphotyrosine interaction, PH domain and leucine zipper containing 1
APTX	aprataxin
AQR	aquarius intron-binding spliceosomal factor
ARAF	A-Raf proto-oncogene, serine/threonine kinase
ARAP2	ArfGAP with RhoGAP domain, ankyrin repeat and PH domain 2
ARF4	ADP-ribosylation factor 4
ARFGAP2	ADP-ribosylation factor GTPase activating protein 2
ARHGAP1	Rho GTPase activating protein 1
ARHGAP12	Rho GTPase activating protein 12
ARHGAP15	Rho GTPase activating protein 15
ARHGAP19	Rho GTPase activating protein 19
ARHGAP19-SLIT1	ARHGAP19-SLIT1 readthrough (NMD candidate)
ARHGAP21	Rho GTPase activating protein 21
ARHGAP26	Rho GTPase activating protein 26
ARHGAP31	Rho GTPase activating protein 31
ARHGAP33	Rho GTPase activating protein 33
ARHGAP4	Rho GTPase activating protein 4
ARHGAP42	Rho GTPase activating protein 42
ARHGDIG	Rho GDP dissociation inhibitor (GDI) gamma
ARHGEF10	Rho guanine nucleotide exchange factor (GEF) 10
ARHGEF17	Rho guanine nucleotide exchange factor (GEF) 17
ARID2	AT rich interactive domain 2 (ARID, RFX-like)
ARID3A	AT rich interactive domain 3A (BRIGHT-like)
ARID3B	AT rich interactive domain 3B (BRIGHT-like)
ARID4A	AT rich interactive domain 4A (RBP1-like)
ARID4B	AT rich interactive domain 4B (RBP1-like)
ARID5B	AT rich interactive domain 5B (MRF1-like)
ARL13B	ADP-ribosylation factor-like 13B
ARL14EP	ADP-ribosylation factor-like 14 effector protein
ARL16	ADP-ribosylation factor-like 16
ARL2	ADP-ribosylation factor-like 2
ARL2-SNX15	ARL2-SNX15 readthrough (NMD candidate)
ARL2BP	ADP-ribosylation factor-like 2 binding protein
ARL3	ADP-ribosylation factor-like 3
ARL4A	ADP-ribosylation factor-like 4A
ARL5B	ADP-ribosylation factor-like 5B
ARL5C	ADP-ribosylation factor-like 5C
ARL6	ADP-ribosylation factor-like 6
ARL6IP1	ADP-ribosylation factor-like 6 interacting protein 1
ARL6IP6	ADP-ribosylation factor-like 6 interacting protein 6
ARL8B	ADP-ribosylation factor-like 8B
ARMC1	armadillo repeat containing 1
ARMC10	armadillo repeat containing 10
ARMC2	armadillo repeat containing 2
ARMC6	armadillo repeat containing 6
ARMC8	armadillo repeat containing 8
ARMC9	armadillo repeat containing 9
ARNT	aryl hydrocarbon receptor nuclear translocator
ARNTL	aryl hydrocarbon receptor nuclear translocator-like
ARNTL2	aryl hydrocarbon receptor nuclear translocator-like 2
ARPC4	actin related protein 2/3 complex, subunit 4, 20kDa
ARPC4-TTLL3	ARPC4-TTLL3 readthrough
ARRB2	arrestin, beta 2
ARRDC1-AS1	ARRDC1 antisense RNA 1
ARRDC3	arrestin domain containing 3
ARRDC4	arrestin domain containing 4
ARSB	arylsulfatase B
ARTN	artemin
ARVCF	armadillo repeat gene deleted in velocardiofacial syndrome
ASAH1	N-acylsphingosine amidohydrolase (acid ceramidase) 1
ASB16-AS1	ASB16 antisense RNA 1
ASB2	ankyrin repeat and SOCS box containing 2
ASB7	ankyrin repeat and SOCS box containing 7
ASF1A	anti-silencing function 1A histone chaperone
ASF1B	anti-silencing function 1B histone chaperone
ASGR2	asialoglycoprotein receptor 2
ASH2L	ash2 (absent, small, or homeotic)-like (Drosophila)
ASL	argininosuccinate lyase
ASNA1	arsA arsenite transporter, ATP-binding, homolog 1 (bacterial)
ASPM	asp (abnormal spindle) homolog, microcephaly associated (Drosophila)
ASPN	asporin
ASTE1	asteroid homolog 1 (Drosophila)
ASUN	asunder spermatogenesis regulator
ATAD3A	ATPase family, AAA domain containing 3A
ATAD3B	ATPase family, AAA domain containing 3B
ATF2	activating transcription factor 2
ATF4	activating transcription factor 4
ATF6B	activating transcription factor 6 beta
ATF7	activating transcription factor 7
ATF7IP2	activating transcription factor 7 interacting protein 2
ATG101	autophagy related 101
ATG12	autophagy related 12
ATG2A	autophagy related 2A
ATG9A	autophagy related 9A
ATM	ATM serine/threonine kinase
ATP2A1	ATPase, Ca++ transporting, cardiac muscle, fast twitch 1
ATP2A2	ATPase, Ca++ transporting, cardiac muscle, slow twitch 2
ATP5B	ATP synthase, H+ transporting, mitochondrial F1 complex, beta polypeptide
ATP5E	ATP synthase, H+ transporting, mitochondrial F1 complex, epsilon subunit
ATP5F1	ATP synthase, H+ transporting, mitochondrial Fo complex, subunit B1
ATP5G1	ATP synthase, H+ transporting, mitochondrial Fo complex, subunit C1 (subunit 9)
ATP5H	ATP synthase, H+ transporting, mitochondrial Fo complex, subunit d
ATP5I	ATP synthase, H+ transporting, mitochondrial Fo complex, subunit E
ATP5SL	ATP5S-like
ATP6AP1	ATPase, H+ transporting, lysosomal accessory protein 1
ATP6AP2	ATPase, H+ transporting, lysosomal accessory protein 2
ATP6V1A	ATPase, H+ transporting, lysosomal 70kDa, V1 subunit A
ATP6V1D	ATPase, H+ transporting, lysosomal 34kDa, V1 subunit D
ATP6V1E1	ATPase, H+ transporting, lysosomal 31kDa, V1 subunit E1
ATP7B	ATPase, Cu++ transporting, beta polypeptide
ATP8A1	ATPase, aminophospholipid transporter (APLT), class I, type 8A, member 1
ATP8B3	ATPase, aminophospholipid transporter, class I, type 8B, member 3
ATP9B	ATPase, class II, type 9B
ATPAF1	ATP synthase mitochondrial F1 complex assembly factor 1
ATPAF2	ATP synthase mitochondrial F1 complex assembly factor 2
ATPIF1	ATPase inhibitory factor 1
ATR	ATR serine/threonine kinase
ATRX	alpha thalassemia/mental retardation syndrome X-linked
ATXN10	ataxin 10
ATXN2L	ataxin 2-like
ATXN7L3B	ataxin 7-like 3B
AUP1	ancient ubiquitous protein 1
AURKA	aurora kinase A
AURKB	aurora kinase B
AVL9	AVL9 homolog (S. cerevisiase)
AVPI1	arginine vasopressin-induced 1
AZIN1	antizyme inhibitor 1
B2M	beta-2-microglobulin
B3GALT6	UDP-Gal:betaGal beta 1,3-galactosyltransferase polypeptide 6
B3GNT7	UDP-GlcNAc:betaGal beta-1,3-N-acetylglucosaminyltransferase 7
B4GALT4	UDP-Gal:betaGlcNAc beta 1,4- galactosyltransferase, polypeptide 4
B4GALT5	UDP-Gal:betaGlcNAc beta 1,4- galactosyltransferase, polypeptide 5
B9D1	B9 protein domain 1
B9D2	B9 protein domain 2
BABAM1	BRISC and BRCA1 A complex member 1
BAD	BCL2-associated agonist of cell death
BAG4	BCL2-associated athanogene 4
BAHD1	bromo adjacent homology domain containing 1
BAK1	BCL2-antagonist/killer 1
BASP1	brain abundant, membrane attached signal protein 1
BATF	basic leucine zipper transcription factor, ATF-like
BAX	BCL2-associated X protein
BAZ1B	bromodomain adjacent to zinc finger domain, 1B
BAZ2A	bromodomain adjacent to zinc finger domain, 2A
BBIP1	BBSome interacting protein 1
BBS1	Bardet-Biedl syndrome 1
BBS10	Bardet-Biedl syndrome 10
BBS12	Bardet-Biedl syndrome 12
BBX	bobby sox homolog (Drosophila)
BCAS2	breast carcinoma amplified sequence 2
BCAS3	breast carcinoma amplified sequence 3
BCAT1	branched chain amino-acid transaminase 1, cytosolic
BCKDHA	branched chain keto acid dehydrogenase E1, alpha polypeptide
BCKDHB	branched chain keto acid dehydrogenase E1, beta polypeptide
BCL2A1	BCL2-related protein A1
BCL2L1	BCL2-like 1
BCL2L11	BCL2-like 11 (apoptosis facilitator)
BCL6	B-cell CLL/lymphoma 6
BCO2	beta-carotene oxygenase 2
BDNF-AS	BDNF antisense RNA
BEST1	bestrophin 1
BET1	Bet1 golgi vesicular membrane trafficking protein
BET1L	Bet1 golgi vesicular membrane trafficking protein-like
BHLHE40	basic helix-loop-helix family, member e40
BICD2	bicaudal D homolog 2 (Drosophila)
BIRC2	baculoviral IAP repeat containing 2
BIVM	basic, immunoglobulin-like variable motif containing
BLK	BLK proto-oncogene, Src family tyrosine kinase
BLM	Bloom syndrome, RecQ helicase-like
BLOC1S3	biogenesis of lysosomal organelles complex-1, subunit 3
BLOC1S6	biogenesis of lysosomal organelles complex-1, subunit 6, pallidin
BLVRB	biliverdin reductase B
BMF	Bcl2 modifying factor
BNIP2	BCL2/adenovirus E1B 19kDa interacting protein 2
BNIP3L	BCL2/adenovirus E1B 19kDa interacting protein 3-like
BOD1	biorientation of chromosomes in cell division 1
BORA	bora, aurora kinase A activator
BPGM	2,3-bisphosphoglycerate mutase
BPIFA2	BPI fold containing family A, member 2
BPIFB2	BPI fold containing family B, member 2
BPNT1	3'(2'), 5'-bisphosphate nucleotidase 1
BRCA1	breast cancer 1, early onset
BRD8	bromodomain containing 8
BRIP1	BRCA1 interacting protein C-terminal helicase 1
BRK1	BRICK1, SCAR/WAVE actin-nucleating complex subunit
BRMS1L	breast cancer metastasis-suppressor 1-like
BRPF3	bromodomain and PHD finger containing, 3
BRWD1	bromodomain and WD repeat domain containing 1
BRWD3	bromodomain and WD repeat domain containing 3
BSDC1	BSD domain containing 1
BST2	bone marrow stromal cell antigen 2
BTBD19	BTB (POZ) domain containing 19
BTBD7	BTB (POZ) domain containing 7
BTD	biotinidase
BTF3	basic transcription factor 3
BTF3L4	basic transcription factor 3-like 4
BTN2A1	butyrophilin, subfamily 2, member A1
BTN2A2	butyrophilin, subfamily 2, member A2
BTN2A3P	butyrophilin, subfamily 2, member A3, pseudogene
BTN3A1	butyrophilin, subfamily 3, member A1
BTN3A3	butyrophilin, subfamily 3, member A3
BUB1	BUB1 mitotic checkpoint serine/threonine kinase
BUB3	BUB3 mitotic checkpoint protein
BZW1	basic leucine zipper and W2 domains 1
BZW2	basic leucine zipper and W2 domains 2
C10ORF128	chromosome 10 open reading frame 128
C10ORF32	chromosome 10 open reading frame 32
C10ORF32-ASMT	C10orf32-ASMT readthrough (NMD candidate)
C10ORF53	chromosome 10 open reading frame 53
C11ORF1	chromosome 11 open reading frame 1
C11ORF30	chromosome 11 open reading frame 30
C11ORF48
C11ORF49	chromosome 11 open reading frame 49
C11ORF57	chromosome 11 open reading frame 57
C11ORF65	chromosome 11 open reading frame 65
C11ORF73	chromosome 11 open reading frame 73
C12ORF4	chromosome 12 open reading frame 4
C12ORF49	chromosome 12 open reading frame 49
C12ORF57	chromosome 12 open reading frame 57
C12ORF60	chromosome 12 open reading frame 60
C12ORF65	chromosome 12 open reading frame 65
C12ORF73	chromosome 12 open reading frame 73
C12ORF75	chromosome 12 open reading frame 75
C12ORF77	chromosome 12 open reading frame 77
C14ORF1	chromosome 14 open reading frame 1
C14ORF142	chromosome 14 open reading frame 142
C14ORF166	chromosome 14 open reading frame 166
C14ORF178	chromosome 14 open reading frame 178
C14ORF80	chromosome 14 open reading frame 80
C15ORF48	chromosome 15 open reading frame 48
C15ORF57	chromosome 15 open reading frame 57
C15ORF61	chromosome 15 open reading frame 61
C16ORF46	chromosome 16 open reading frame 46
C16ORF71	chromosome 16 open reading frame 71
C16ORF72	chromosome 16 open reading frame 72
C16ORF95	chromosome 16 open reading frame 95
C17ORF49	chromosome 17 open reading frame 49
C17ORF59	chromosome 17 open reading frame 59
C17ORF75	chromosome 17 open reading frame 75
C17ORF80	chromosome 17 open reading frame 80
C17ORF89	chromosome 17 open reading frame 89
C18ORF21	chromosome 18 open reading frame 21
C18ORF63	chromosome 18 open reading frame 63
C19ORF24	chromosome 19 open reading frame 24
C19ORF40	chromosome 19 open reading frame 40
C19ORF44	chromosome 19 open reading frame 44
C19ORF52	chromosome 19 open reading frame 52
C19ORF54	chromosome 19 open reading frame 54
C1GALT1C1	C1GALT1-specific chaperone 1
C1ORF109	chromosome 1 open reading frame 109
C1ORF112	chromosome 1 open reading frame 112
C1ORF123	chromosome 1 open reading frame 123
C1ORF220	chromosome 1 open reading frame 220
C1ORF228	chromosome 1 open reading frame 228
C1ORF27	chromosome 1 open reading frame 27
C1ORF50	chromosome 1 open reading frame 50
C1ORF74	chromosome 1 open reading frame 74
C1QB	complement component 1, q subcomponent, B chain
C1QTNF6	C1q and tumor necrosis factor related protein 6
C1RL	complement component 1, r subcomponent-like
C1RL-AS1	C1RL antisense RNA 1
C1S	complement component 1, s subcomponent
C20ORF194	chromosome 20 open reading frame 194
C20ORF96	chromosome 20 open reading frame 96
C21ORF58	chromosome 21 open reading frame 58
C21ORF59	chromosome 21 open reading frame 59
C21ORF91	chromosome 21 open reading frame 91
C22ORF39	chromosome 22 open reading frame 39
C2CD3	C2 calcium-dependent domain containing 3
C2CD4D	C2 calcium-dependent domain containing 4D
C2ORF42	chromosome 2 open reading frame 42
C2ORF44	chromosome 2 open reading frame 44
C2ORF49	chromosome 2 open reading frame 49
C3ORF17	chromosome 3 open reading frame 17
C3ORF18	chromosome 3 open reading frame 18
C4ORF29	chromosome 4 open reading frame 29
C4ORF33	chromosome 4 open reading frame 33
C4ORF46	chromosome 4 open reading frame 46
C5ORF22	chromosome 5 open reading frame 22
C5ORF34	chromosome 5 open reading frame 34
C5ORF51	chromosome 5 open reading frame 51
C5ORF56	chromosome 5 open reading frame 56
C6ORF203	chromosome 6 open reading frame 203
C6ORF223	chromosome 6 open reading frame 223
C6ORF62	chromosome 6 open reading frame 62
C6ORF89	chromosome 6 open reading frame 89
C7ORF50	chromosome 7 open reading frame 50
C7ORF55	chromosome 7 open reading frame 55
C7ORF60	chromosome 7 open reading frame 60
C8ORF44	chromosome 8 open reading frame 44
C8ORF44-SGK3	C8orf44-SGK3 readthrough
C9ORF72	chromosome 9 open reading frame 72
C9ORF85	chromosome 9 open reading frame 85
C9ORF91	chromosome 9 open reading frame 91
CAAP1	caspase activity and apoptosis inhibitor 1
CAB39L	calcium binding protein 39-like
CABIN1	calcineurin binding protein 1
CABLES2	Cdk5 and Abl enzyme substrate 2
CACNA1G	calcium channel, voltage-dependent, T type, alpha 1G subunit
CACTIN	cactin, spliceosome C complex subunit
CACYBP	calcyclin binding protein
CAGE1	cancer antigen 1
CALCOCO1	calcium binding and coiled-coil domain 1
CALCRL	calcitonin receptor-like
CALD1	caldesmon 1
CALM3	calmodulin 3 (phosphorylase kinase, delta)
CALR	calreticulin
CALR3	calreticulin 3
CALU	calumenin
CAMK2D	calcium/calmodulin-dependent protein kinase II delta
CAMK4	calcium/calmodulin-dependent protein kinase IV
CAMKK2	calcium/calmodulin-dependent protein kinase kinase 2, beta
CAMTA1	calmodulin binding transcription activator 1
CAND1	cullin-associated and neddylation-dissociated 1
CANX	calnexin
CAPN10	calpain 10
CAPRIN1	cell cycle associated protein 1
CAPSL	calcyphosine-like
CAPZA1	capping protein (actin filament) muscle Z-line, alpha 1
CAPZA2	capping protein (actin filament) muscle Z-line, alpha 2
CARKD	carbohydrate kinase domain containing
CASP2	caspase 2, apoptosis-related cysteine peptidase
CASP3	caspase 3, apoptosis-related cysteine peptidase
CASP8AP2	caspase 8 associated protein 2
CAT	catalase
CATSPERG	catsper channel auxiliary subunit gamma
CBFA2T3	core-binding factor, runt domain, alpha subunit 2; translocated to, 3
CBFB	core-binding factor, beta subunit
CBLB	Cbl proto-oncogene B, E3 ubiquitin protein ligase
CBLL1	Cbl proto-oncogene-like 1, E3 ubiquitin protein ligase
CBX5	chromobox homolog 5
CBX8	chromobox homolog 8
CCBL2	cysteine conjugate-beta lyase 2
CCDC102A	coiled-coil domain containing 102A
CCDC106	coiled-coil domain containing 106
CCDC109B	coiled-coil domain containing 109B
CCDC115	coiled-coil domain containing 115
CCDC12	coiled-coil domain containing 12
CCDC127	coiled-coil domain containing 127
CCDC130	coiled-coil domain containing 130
CCDC132	coiled-coil domain containing 132
CCDC134	coiled-coil domain containing 134
CCDC137	coiled-coil domain containing 137
CCDC146	coiled-coil domain containing 146
CCDC148	coiled-coil domain containing 148
CCDC151	coiled-coil domain containing 151
CCDC153	coiled-coil domain containing 153
CCDC158	coiled-coil domain containing 158
CCDC159	coiled-coil domain containing 159
CCDC163P	coiled-coil domain containing 163, pseudogene
CCDC186	coiled-coil domain containing 186
CCDC25	coiled-coil domain containing 25
CCDC28A	coiled-coil domain containing 28A
CCDC28B	coiled-coil domain containing 28B
CCDC34	coiled-coil domain containing 34
CCDC47	coiled-coil domain containing 47
CCDC51	coiled-coil domain containing 51
CCDC53	coiled-coil domain containing 53
CCDC59	coiled-coil domain containing 59
CCDC6	coiled-coil domain containing 6
CCDC61	coiled-coil domain containing 61
CCDC66	coiled-coil domain containing 66
CCDC77	coiled-coil domain containing 77
CCDC85C	coiled-coil domain containing 85C
CCDC90B	coiled-coil domain containing 90B
CCDC94	coiled-coil domain containing 94
CCDC96	coiled-coil domain containing 96
CCDC97	coiled-coil domain containing 97
CCL3	chemokine (C-C motif) ligand 3
CCNA2	cyclin A2
CCNB1	cyclin B1
CCNB1IP1	cyclin B1 interacting protein 1, E3 ubiquitin protein ligase
CCNB2	cyclin B2
CCND3	cyclin D3
CCNE2	cyclin E2
CCNF	cyclin F
CCNG1	cyclin G1
CCNG2	cyclin G2
CCNI	cyclin I
CCNJ	cyclin J
CCNK	cyclin K
CCNL2	cyclin L2
CCNT1	cyclin T1
CCNT2	cyclin T2
CCNYL1	cyclin Y-like 1
CCRN4L	CCR4 carbon catabolite repression 4-like (S. cerevisiae)
CCT2	chaperonin containing TCP1, subunit 2 (beta)
CCT3	chaperonin containing TCP1, subunit 3 (gamma)
CCT5	chaperonin containing TCP1, subunit 5 (epsilon)
CCT6A	chaperonin containing TCP1, subunit 6A (zeta 1)
CCT6P1	chaperonin containing TCP1, subunit 6 (zeta) pseudogene 1
CCT7	chaperonin containing TCP1, subunit 7 (eta)
CCT8	chaperonin containing TCP1, subunit 8 (theta)
CD101	CD101 molecule
CD164	CD164 molecule, sialomucin
CD19	CD19 molecule
CD1D	CD1d molecule
CD200R1	CD200 receptor 1
CD27	CD27 molecule
CD274	CD274 molecule
CD300C	CD300c molecule
CD3EAP	CD3e molecule, epsilon associated protein
CD46	CD46 molecule, complement regulatory protein
CD48	CD48 molecule
CD55	CD55 molecule, decay accelerating factor for complement (Cromer blood group)
CD58	CD58 molecule
CD69	CD69 molecule
CD70	CD70 molecule
CD74	CD74 molecule, major histocompatibility complex, class II invariant chain
CD83	CD83 molecule
CDC123	cell division cycle 123
CDC14B	cell division cycle 14B
CDC20	cell division cycle 20
CDC23	cell division cycle 23
CDC25A	cell division cycle 25A
CDC25B	cell division cycle 25B
CDC25C	cell division cycle 25C
CDC26	cell division cycle 26
CDC27	cell division cycle 27
CDC42	cell division cycle 42
CDC45	cell division cycle 45
CDC6	cell division cycle 6
CDCA2	cell division cycle associated 2
CDCA3	cell division cycle associated 3
CDCA5	cell division cycle associated 5
CDCA7	cell division cycle associated 7
CDCA7L	cell division cycle associated 7-like
CDCA8	cell division cycle associated 8
CDIPT	CDP-diacylglycerol--inositol 3-phosphatidyltransferase
CDK1	cyclin-dependent kinase 1
CDK13	cyclin-dependent kinase 13
CDK16	cyclin-dependent kinase 16
CDK19	cyclin-dependent kinase 19
CDK2AP2	cyclin-dependent kinase 2 associated protein 2
CDK5R2	cyclin-dependent kinase 5, regulatory subunit 2 (p39)
CDK5RAP1	CDK5 regulatory subunit associated protein 1
CDK5RAP3	CDK5 regulatory subunit associated protein 3
CDKL2	cyclin-dependent kinase-like 2 (CDC2-related kinase)
CDKL5	cyclin-dependent kinase-like 5
CDKN2D	cyclin-dependent kinase inhibitor 2D (p19, inhibits CDK4)
CDKN3	cyclin-dependent kinase inhibitor 3
CDNF	cerebral dopamine neurotrophic factor
CDON	cell adhesion associated, oncogene regulated
CDPF1	cysteine-rich, DPF motif domain containing 1
CDR2	cerebellar degeneration-related protein 2, 62kDa
CDS2	CDP-diacylglycerol synthase (phosphatidate cytidylyltransferase) 2
CDV3	CDV3 homolog (mouse)
CEBPE	CCAAT/enhancer binding protein (C/EBP), epsilon
CEBPG	CCAAT/enhancer binding protein (C/EBP), gamma
CELF3	CUGBP, Elav-like family member 3
CELSR3	cadherin, EGF LAG seven-pass G-type receptor 3
CENPA	centromere protein A
CENPB	centromere protein B, 80kDa
CENPF	centromere protein F, 350/400kDa
CENPH	centromere protein H
CENPI	centromere protein I
CENPK	centromere protein K
CENPL	centromere protein L
CENPM	centromere protein M
CENPP	centromere protein P
CENPQ	centromere protein Q
CENPU	centromere protein U
CEP131	centrosomal protein 131kDa
CEP152	centrosomal protein 152kDa
CEP162	centrosomal protein 162kDa
CEP164	centrosomal protein 164kDa
CEP170	centrosomal protein 170kDa
CEP192	centrosomal protein 192kDa
CEP290	centrosomal protein 290kDa
CEP41	centrosomal protein 41kDa
CEP44	centrosomal protein 44kDa
CEP57	centrosomal protein 57kDa
CEP63	centrosomal protein 63kDa
CEP68	centrosomal protein 68kDa
CEP83	centrosomal protein 83kDa
CEP85	centrosomal protein 85kDa
CEP85L	centrosomal protein 85kDa-like
CEP89	centrosomal protein 89kDa
CEPT1	choline/ethanolamine phosphotransferase 1
CERS5	ceramide synthase 5
CERS6	ceramide synthase 6
CETN2	centrin, EF-hand protein, 2
CETN3	centrin, EF-hand protein, 3
CETN4P	centrin EF-hand protein 4, pseudogene
CFAP20	cilia and flagella associated protein 20
CFAP36	cilia and flagella associated protein 36
CFAP43	cilia and flagella associated protein 43
CFAP97	cilia and flagella associated protein 97
CFDP1	craniofacial development protein 1
CFL1	cofilin 1 (non-muscle)
CFLAR	CASP8 and FADD-like apoptosis regulator
CFLAR-AS1	CFLAR antisense RNA 1
CGRRF1	cell growth regulator with ring finger domain 1
CH25H	cholesterol 25-hydroxylase
CHAC1	ChaC glutathione-specific gamma-glutamylcyclotransferase 1
CHAF1A	chromatin assembly factor 1, subunit A (p150)
CHCHD2	coiled-coil-helix-coiled-coil-helix domain containing 2
CHCHD3	coiled-coil-helix-coiled-coil-helix domain containing 3
CHCHD6	coiled-coil-helix-coiled-coil-helix domain containing 6
CHCHD7	coiled-coil-helix-coiled-coil-helix domain containing 7
CHD1L	chromodomain helicase DNA binding protein 1-like
CHD2	chromodomain helicase DNA binding protein 2
CHD4	chromodomain helicase DNA binding protein 4
CHD6	chromodomain helicase DNA binding protein 6
CHD8	chromodomain helicase DNA binding protein 8
CHEK2	checkpoint kinase 2
CHKA	choline kinase alpha
CHMP1A	charged multivesicular body protein 1A
CHMP3	charged multivesicular body protein 3
CHMP4B	charged multivesicular body protein 4B
CHRNB3	cholinergic receptor, nicotinic, beta 3 (neuronal)
CHST13	carbohydrate (chondroitin 4) sulfotransferase 13
CHTOP	chromatin target of PRMT1
CIDECP	cell death-inducing DFFA-like effector c pseudogene
CIITA	class II, major histocompatibility complex, transactivator
CISH	cytokine inducible SH2-containing protein
CIT	citron rho-interacting serine/threonine kinase
CKAP2	cytoskeleton associated protein 2
CKAP2L	cytoskeleton associated protein 2-like
CKAP5	cytoskeleton associated protein 5
CKS1B	CDC28 protein kinase regulatory subunit 1B
CKS2	CDC28 protein kinase regulatory subunit 2
CLDN12	claudin 12
CLDN2	claudin 2
CLEC16A	C-type lectin domain family 16, member A
CLIP4	CAP-GLY domain containing linker protein family, member 4
CLK4	CDC-like kinase 4
CLNK	cytokine-dependent hematopoietic cell linker
CLP1	cleavage and polyadenylation factor I subunit 1
CLSPN	claspin
CLSTN3	calsyntenin 3
CLTA	clathrin, light chain A
CLUHP3	clustered mitochondria (cluA/CLU1) homolog pseudogene 3
CMC1	C-x(9)-C motif containing 1
CMTM7	CKLF-like MARVEL transmembrane domain containing 7
CMTM8	CKLF-like MARVEL transmembrane domain containing 8
CMTR1	cap methyltransferase 1
CNBP	CCHC-type zinc finger, nucleic acid binding protein
CNDP2	CNDP dipeptidase 2 (metallopeptidase M20 family)
CNEP1R1	CTD nuclear envelope phosphatase 1 regulatory subunit 1
CNIH1	cornichon family AMPA receptor auxiliary protein 1
CNIH4	cornichon family AMPA receptor auxiliary protein 4
CNNM2	cyclin and CBS domain divalent metal cation transport mediator 2
CNOT1	CCR4-NOT transcription complex, subunit 1
CNOT10	CCR4-NOT transcription complex, subunit 10
CNOT11	CCR4-NOT transcription complex, subunit 11
CNOT3	CCR4-NOT transcription complex, subunit 3
CNOT6	CCR4-NOT transcription complex, subunit 6
CNPY3	canopy FGF signaling regulator 3
CNPY4	canopy FGF signaling regulator 4
CNRIP1	cannabinoid receptor interacting protein 1
CNST	consortin, connexin sorting protein
COA4	cytochrome c oxidase assembly factor 4 homolog (S. cerevisiae)
COA6	cytochrome c oxidase assembly factor 6
COG5	component of oligomeric golgi complex 5
COL11A1	collagen, type XI, alpha 1
COL13A1	collagen, type XIII, alpha 1
COL19A1	collagen, type XIX, alpha 1
COL5A1	collagen, type V, alpha 1
COMMD6	COMM domain containing 6
COMMD7	COMM domain containing 7
COPB1	coatomer protein complex, subunit beta 1
COPB2	coatomer protein complex, subunit beta 2 (beta prime)
COPE	coatomer protein complex, subunit epsilon
COPS2	COP9 signalosome subunit 2
COPS3	COP9 signalosome subunit 3
COPS4	COP9 signalosome subunit 4
COPS5	COP9 signalosome subunit 5
COPS7A	COP9 signalosome subunit 7A
COPZ1	coatomer protein complex, subunit zeta 1
COQ10B	coenzyme Q10 homolog B (S. cerevisiae)
COQ3	coenzyme Q3 methyltransferase
COQ6	coenzyme Q6 monooxygenase
COQ7	coenzyme Q7 homolog, ubiquinone (yeast)
CORIN	corin, serine peptidase
CORO1C	coronin, actin binding protein, 1C
CORO7	coronin 7
CORO7-PAM16	CORO7-PAM16 readthrough
COTL1	coactosin-like F-actin binding protein 1
COX14	COX14 cytochrome c oxidase assembly factor
COX15	cytochrome c oxidase assembly homolog 15 (yeast)
COX16	COX16 cytochrome c oxidase assembly homolog (S. cerevisiae)
COX17	COX17 cytochrome c oxidase copper chaperone
COX20	COX20 cytochrome c oxidase assembly factor
COX6A1	cytochrome c oxidase subunit VIa polypeptide 1
COX6B1	cytochrome c oxidase subunit VIb polypeptide 1 (ubiquitous)
COX6C	cytochrome c oxidase subunit VIc
COX8A	cytochrome c oxidase subunit VIIIA (ubiquitous)
CPSF3L	cleavage and polyadenylation specific factor 3-like
CPTP	ceramide-1-phosphate transfer protein
CPVL	carboxypeptidase, vitellogenic-like
CRCP	CGRP receptor component
CREB3	cAMP responsive element binding protein 3
CREB3L2	cAMP responsive element binding protein 3-like 2
CREB3L3	cAMP responsive element binding protein 3-like 3
CREB3L4	cAMP responsive element binding protein 3-like 4
CREBRF	CREB3 regulatory factor
CREG1	cellular repressor of E1A-stimulated genes 1
CRELD1	cysteine-rich with EGF-like domains 1
CRELD2	cysteine-rich with EGF-like domains 2
CRLS1	cardiolipin synthase 1
CROT	carnitine O-octanoyltransferase
CRY1	cryptochrome circadian clock 1
CRY2	cryptochrome circadian clock 2
CRYBB2P1	crystallin, beta B2 pseudogene 1
CRYZL1	crystallin, zeta (quinone reductase)-like 1
CS	citrate synthase
CSDE1	cold shock domain containing E1, RNA-binding
CSE1L	CSE1 chromosome segregation 1-like (yeast)
CSNK1G2	casein kinase 1, gamma 2
CSNK1G3	casein kinase 1, gamma 3
CSNK2A1	casein kinase 2, alpha 1 polypeptide
CSTF1	cleavage stimulation factor, 3' pre-RNA, subunit 1, 50kDa
CSTF2	cleavage stimulation factor, 3' pre-RNA, subunit 2, 64kDa
CSTF2T	cleavage stimulation factor, 3' pre-RNA, subunit 2, 64kDa, tau variant
CTDSP1	CTD (carboxy-terminal domain, RNA polymerase II, polypeptide A) small phosphatase 1
CTDSPL2	CTD (carboxy-terminal domain, RNA polymerase II, polypeptide A) small phosphatase like 2
CTH	cystathionine gamma-lyase
CTNNBIP1	catenin, beta interacting protein 1
CTNNBL1	catenin, beta like 1
CTNND1	catenin (cadherin-associated protein), delta 1
CTNS	cystinosin, lysosomal cystine transporter
CTPS1	CTP synthase 1
CTR9	CTR9, Paf1/RNA polymerase II complex component
CTSB	cathepsin B
CTTNBP2NL	CTTNBP2 N-terminal like
CUL2	cullin 2
CUTA	cutA divalent cation tolerance homolog (E. coli)
CUTC	cutC copper transporter
CWC15	CWC15 spliceosome-associated protein
CWC27	CWC27 spliceosome-associated protein homolog (S. cerevisiae)
CWF19L1	CWF19-like 1, cell cycle control (S. pombe)
CWF19L2	CWF19-like 2, cell cycle control (S. pombe)
CXCR4	chemokine (C-X-C motif) receptor 4
CYB561D1	cytochrome b561 family, member D1
CYB5A	cytochrome b5 type A (microsomal)
CYB5B	cytochrome b5 type B (outer mitochondrial membrane)
CYB5D1	cytochrome b5 domain containing 1
CYB5RL	cytochrome b5 reductase-like
CYBB	cytochrome b-245, beta polypeptide
CYBRD1	cytochrome b reductase 1
CYCS	cytochrome c, somatic
CYLD	cylindromatosis (turban tumor syndrome)
CYP2R1	cytochrome P450, family 2, subfamily R, polypeptide 1
CYP51A1	cytochrome P450, family 51, subfamily A, polypeptide 1
CYSRT1	cysteine-rich tail protein 1
CYTH2	cytohesin 2
CYTIP	cytohesin 1 interacting protein
DACT3	dishevelled-binding antagonist of beta-catenin 3
DAD1	defender against cell death 1
DANCR	differentiation antagonizing non-protein coding RNA
DAPK3	death-associated protein kinase 3
DARS2	aspartyl-tRNA synthetase 2, mitochondrial
DAZAP1	DAZ associated protein 1
DAZAP2	DAZ associated protein 2
DBF4	DBF4 zinc finger
DBNL	drebrin-like
DBP	D site of albumin promoter (albumin D-box) binding protein
DBT	dihydrolipoamide branched chain transacylase E2
DCAF11	DDB1 and CUL4 associated factor 11
DCAF13	DDB1 and CUL4 associated factor 13
DCAF15	DDB1 and CUL4 associated factor 15
DCAF4	DDB1 and CUL4 associated factor 4
DCAF6	DDB1 and CUL4 associated factor 6
DCAF7	DDB1 and CUL4 associated factor 7
DCAF8	DDB1 and CUL4 associated factor 8
DCAKD	dephospho-CoA kinase domain containing
DCBLD2	discoidin, CUB and LCCL domain containing 2
DCDC1	doublecortin domain containing 1
DCK	deoxycytidine kinase
DCLRE1B	DNA cross-link repair 1B
DCLRE1C	DNA cross-link repair 1C
DCP2	decapping mRNA 2
DCTN3	dynactin 3 (p22)
DCTN4	dynactin 4 (p62)
DCTN6	dynactin 6
DCTPP1	dCTP pyrophosphatase 1
DCUN1D2	DCN1, defective in cullin neddylation 1, domain containing 2
DCUN1D3	DCN1, defective in cullin neddylation 1, domain containing 3
DCUN1D4	DCN1, defective in cullin neddylation 1, domain containing 4
DCUN1D5	DCN1, defective in cullin neddylation 1, domain containing 5
DCXR	dicarbonyl/L-xylulose reductase
DDA1	DET1 and DDB1 associated 1
DDIAS	DNA damage-induced apoptosis suppressor
DDIT3	DNA-damage-inducible transcript 3
DDIT4	DNA-damage-inducible transcript 4
DDOST	dolichyl-diphosphooligosaccharide--protein glycosyltransferase subunit (non-catalytic)
DDX10	DEAD (Asp-Glu-Ala-Asp) box polypeptide 10
DDX20	DEAD (Asp-Glu-Ala-Asp) box polypeptide 20
DDX23	DEAD (Asp-Glu-Ala-Asp) box polypeptide 23
DDX24	DEAD (Asp-Glu-Ala-Asp) box helicase 24
DDX39A	DEAD (Asp-Glu-Ala-Asp) box polypeptide 39A
DDX39B	DEAD (Asp-Glu-Ala-Asp) box polypeptide 39B
DDX41	DEAD (Asp-Glu-Ala-Asp) box polypeptide 41
DDX42	DEAD (Asp-Glu-Ala-Asp) box helicase 42
DDX49	DEAD (Asp-Glu-Ala-Asp) box polypeptide 49
DDX50	DEAD (Asp-Glu-Ala-Asp) box polypeptide 50
DDX52	DEAD (Asp-Glu-Ala-Asp) box polypeptide 52
DDX54	DEAD (Asp-Glu-Ala-Asp) box polypeptide 54
DDX56	DEAD (Asp-Glu-Ala-Asp) box helicase 56
DDX6	DEAD (Asp-Glu-Ala-Asp) box helicase 6
DDX60	DEAD (Asp-Glu-Ala-Asp) box polypeptide 60
DECR1	2,4-dienoyl CoA reductase 1, mitochondrial
DEF6	differentially expressed in FDCP 6 homolog (mouse)
DEFA6	defensin, alpha 6, Paneth cell-specific
DENND2D	DENN/MADD domain containing 2D
DENND4B	DENN/MADD domain containing 4B
DEPDC1	DEP domain containing 1
DEPDC1B	DEP domain containing 1B
DERL1	derlin 1
DERL2	derlin 2
DERL3	derlin 3
DESI1	desumoylating isopeptidase 1
DEXI	Dexi homolog (mouse)
DGCR8	DGCR8 microprocessor complex subunit
DGKA	diacylglycerol kinase, alpha 80kDa
DGKH	diacylglycerol kinase, eta
DHCR24	24-dehydrocholesterol reductase
DHCR7	7-dehydrocholesterol reductase
DHDDS	dehydrodolichyl diphosphate synthase
DHODH	dihydroorotate dehydrogenase (quinone)
DHRS12	dehydrogenase/reductase (SDR family) member 12
DHRS2	dehydrogenase/reductase (SDR family) member 2
DHRS7B	dehydrogenase/reductase (SDR family) member 7B
DHTKD1	dehydrogenase E1 and transketolase domain containing 1
DHX15	DEAH (Asp-Glu-Ala-His) box helicase 15
DHX29	DEAH (Asp-Glu-Ala-His) box polypeptide 29
DHX34	DEAH (Asp-Glu-Ala-His) box polypeptide 34
DHX36	DEAH (Asp-Glu-Ala-His) box polypeptide 36
DHX38	DEAH (Asp-Glu-Ala-His) box polypeptide 38
DHX58	DEXH (Asp-Glu-X-His) box polypeptide 58
DHX9	DEAH (Asp-Glu-Ala-His) box helicase 9
DIABLO	diablo, IAP-binding mitochondrial protein
DIAPH3	diaphanous-related formin 3
DICER1	dicer 1, ribonuclease type III
DICER1-AS1	DICER1 antisense RNA 1
DIRC2	disrupted in renal carcinoma 2
DIS3	DIS3 exosome endoribonuclease and 3'-5' exoribonuclease
DKFZP434K028	uncharacterized LOC26070
DLG2	discs, large homolog 2 (Drosophila)
DLGAP5	discs, large (Drosophila) homolog-associated protein 5
DMTF1	cyclin D binding myb-like transcription factor 1
DMXL1	Dmx-like 1
DNAAF3	dynein, axonemal, assembly factor 3
DNAJA4	DnaJ (Hsp40) homolog, subfamily A, member 4
DNAJB11	DnaJ (Hsp40) homolog, subfamily B, member 11
DNAJB12	DnaJ (Hsp40) homolog, subfamily B, member 12
DNAJB5	DnaJ (Hsp40) homolog, subfamily B, member 5
DNAJB6	DnaJ (Hsp40) homolog, subfamily B, member 6
DNAJB9	DnaJ (Hsp40) homolog, subfamily B, member 9
DNAJC14	DnaJ (Hsp40) homolog, subfamily C, member 14
DNAJC17	DnaJ (Hsp40) homolog, subfamily C, member 17
DNAJC18	DnaJ (Hsp40) homolog, subfamily C, member 18
DNAJC24	DnaJ (Hsp40) homolog, subfamily C, member 24
DNAJC27	DnaJ (Hsp40) homolog, subfamily C, member 27
DNAJC27-AS1	DNAJC27 antisense RNA 1
DNAJC28	DnaJ (Hsp40) homolog, subfamily C, member 28
DNAJC3	DnaJ (Hsp40) homolog, subfamily C, member 3
DNAJC30	DnaJ (Hsp40) homolog, subfamily C, member 30
DNAJC8	DnaJ (Hsp40) homolog, subfamily C, member 8
DNAL4	dynein, axonemal, light chain 4
DNASE1L3	deoxyribonuclease I-like 3
DNM2	dynamin 2
DNTTIP2	deoxynucleotidyltransferase, terminal, interacting protein 2
DOC2GP	double C2-like domains, gamma, pseudogene
DOCK4	dedicator of cytokinesis 4
DOCK9	dedicator of cytokinesis 9
DOHH	deoxyhypusine hydroxylase/monooxygenase
DOK3	docking protein 3
DOLPP1	dolichyldiphosphatase 1
DPAGT1	dolichyl-phosphate (UDP-N-acetylglucosamine) N-acetylglucosaminephosphotransferase 1 (GlcNAc-1-P transferase)
DPF3	D4, zinc and double PHD fingers, family 3
DPH2	DPH2 homolog (S. cerevisiae)
DPH3	diphthamide biosynthesis 3
DPM1	dolichyl-phosphate mannosyltransferase polypeptide 1, catalytic subunit
DPP3	dipeptidyl-peptidase 3
DPP9	dipeptidyl-peptidase 9
DPY19L3	dpy-19-like 3 (C. elegans)
DRAM2	DNA-damage regulated autophagy modulator 2
DROSHA	drosha, ribonuclease type III
DSCR3	Down syndrome critical region 3
DSE	dermatan sulfate epimerase
DSTYK	dual serine/threonine and tyrosine protein kinase
DTL	denticleless E3 ubiquitin protein ligase homolog (Drosophila)
DTNB	dystrobrevin, beta
DTWD1	DTW domain containing 1
DTWD2	DTW domain containing 2
DTYMK	deoxythymidylate kinase (thymidylate kinase)
DUS4L	dihydrouridine synthase 4-like (S. cerevisiae)
DUSP10	dual specificity phosphatase 10
DUSP14	dual specificity phosphatase 14
DUSP18	dual specificity phosphatase 18
DUSP19	dual specificity phosphatase 19
DUSP2	dual specificity phosphatase 2
DUSP23	dual specificity phosphatase 23
DUSP6	dual specificity phosphatase 6
DUSP7	dual specificity phosphatase 7
DVL2	dishevelled segment polarity protein 2
DYNC1LI1	dynein, cytoplasmic 1, light intermediate chain 1
DYNLRB1	dynein, light chain, roadblock-type 1
DYRK1B	dual-specificity tyrosine-(Y)-phosphorylation regulated kinase 1B
DZANK1	double zinc ribbon and ankyrin repeat domains 1
E2F1	E2F transcription factor 1
E2F3	E2F transcription factor 3
E2F4	E2F transcription factor 4, p107/p130-binding
E2F7	E2F transcription factor 7
E2F8	E2F transcription factor 8
EAF2	ELL associated factor 2
EARS2	glutamyl-tRNA synthetase 2, mitochondrial
EBF1	early B-cell factor 1
EBP	emopamil binding protein (sterol isomerase)
ECE1	endothelin converting enzyme 1
ECH1	enoyl CoA hydratase 1, peroxisomal
ECSIT	ECSIT signalling integrator
ECT2	epithelial cell transforming 2
EDC4	enhancer of mRNA decapping 4
EDEM1	ER degradation enhancer, mannosidase alpha-like 1
EDEM3	ER degradation enhancer, mannosidase alpha-like 3
EDF1	endothelial differentiation-related factor 1
EDN1	endothelin 1
EEA1	early endosome antigen 1
EED	embryonic ectoderm development
EEF1A1	eukaryotic translation elongation factor 1 alpha 1
EEF1D	eukaryotic translation elongation factor 1 delta (guanine nucleotide exchange protein)
EEF1E1	eukaryotic translation elongation factor 1 epsilon 1
EEF1E1-BLOC1S5	EEF1E1-BLOC1S5 readthrough (NMD candidate)
EEF1G	eukaryotic translation elongation factor 1 gamma
EEF2K	eukaryotic elongation factor 2 kinase
EEFSEC	eukaryotic elongation factor, selenocysteine-tRNA-specific
EFCAB11	EF-hand calcium binding domain 11
EFCAB12	EF-hand calcium binding domain 12
EFCAB14	EF-hand calcium binding domain 14
EFCAB6	EF-hand calcium binding domain 6
EFNA5	ephrin-A5
EFNB2	ephrin-B2
EGOT	eosinophil granule ontogeny transcript (non-protein coding)
EHD4	EH-domain containing 4
EHMT1	euchromatic histone-lysine N-methyltransferase 1
EID1	EP300 interacting inhibitor of differentiation 1
EID2	EP300 interacting inhibitor of differentiation 2
EIF1	eukaryotic translation initiation factor 1
EIF2A	eukaryotic translation initiation factor 2A, 65kDa
EIF2AK3	eukaryotic translation initiation factor 2-alpha kinase 3
EIF2B2	eukaryotic translation initiation factor 2B, subunit 2 beta, 39kDa
EIF2B3	eukaryotic translation initiation factor 2B, subunit 3 gamma, 58kDa
EIF2B5	eukaryotic translation initiation factor 2B, subunit 5 epsilon, 82kDa
EIF2S1	eukaryotic translation initiation factor 2, subunit 1 alpha, 35kDa
EIF2S3	eukaryotic translation initiation factor 2, subunit 3 gamma, 52kDa
EIF3B	eukaryotic translation initiation factor 3, subunit B
EIF3D	eukaryotic translation initiation factor 3, subunit D
EIF3E	eukaryotic translation initiation factor 3, subunit E
EIF3F	eukaryotic translation initiation factor 3, subunit F
EIF4A1	eukaryotic translation initiation factor 4A1
EIF4E	eukaryotic translation initiation factor 4E
EIF4G2	eukaryotic translation initiation factor 4 gamma, 2
EIF5	eukaryotic translation initiation factor 5
EIF5B	eukaryotic translation initiation factor 5B
ELAC2	elaC ribonuclease Z 2
ELAVL1	ELAV like RNA binding protein 1
ELAVL2	ELAV like neuron-specific RNA binding protein 2
ELAVL3	ELAV like neuron-specific RNA binding protein 3
ELK1	ELK1, member of ETS oncogene family
ELMO2	engulfment and cell motility 2
ELMOD2	ELMO/CED-12 domain containing 2
ELMOD3	ELMO/CED-12 domain containing 3
ELOVL3	ELOVL fatty acid elongase 3
ELOVL5	ELOVL fatty acid elongase 5
ELOVL6	ELOVL fatty acid elongase 6
ELP4	elongator acetyltransferase complex subunit 4
ELP6	elongator acetyltransferase complex subunit 6
EMC2	ER membrane protein complex subunit 2
EMC3	ER membrane protein complex subunit 3
EMC9	ER membrane protein complex subunit 9
EMD	emerin
EML2	echinoderm microtubule associated protein like 2
ENDOG	endonuclease G
ENO1	enolase 1, (alpha)
ENO1-AS1	ENO1 antisense RNA 1
ENPP2	ectonucleotide pyrophosphatase/phosphodiesterase 2
ENPP4	ectonucleotide pyrophosphatase/phosphodiesterase 4 (putative)
ENSA	endosulfine alpha
ENTHD2	ENTH domain containing 2
ENTPD3-AS1	ENTPD3 antisense RNA 1
ENTPD4	ectonucleoside triphosphate diphosphohydrolase 4
ENTPD7	ectonucleoside triphosphate diphosphohydrolase 7
EPB41	erythrocyte membrane protein band 4.1
EPHB1	EPH receptor B1
EPM2AIP1	EPM2A (laforin) interacting protein 1
EPN1	epsin 1
EPRS	glutamyl-prolyl-tRNA synthetase
EPS15	epidermal growth factor receptor pathway substrate 15
EPT1	ethanolaminephosphotransferase 1
ERAP1	endoplasmic reticulum aminopeptidase 1
ERAP2	endoplasmic reticulum aminopeptidase 2
ERBB2	erb-b2 receptor tyrosine kinase 2
ERCC2	excision repair cross-complementation group 2
ERCC5	excision repair cross-complementation group 5
ERCC6L2	excision repair cross-complementation group 6-like 2
ERCC8	excision repair cross-complementation group 8
ERH	enhancer of rudimentary homolog (Drosophila)
ERI3	ERI1 exoribonuclease family member 3
ERICH1	glutamate-rich 1
ERICH6	glutamate-rich 6
ERLIN2	ER lipid raft associated 2
ERMARD	ER membrane-associated RNA degradation
ERO1LB	ERO1-like beta (S. cerevisiae)
ERP29	endoplasmic reticulum protein 29
ERV3-1	endogenous retrovirus group 3, member 1
ESCO2	establishment of sister chromatid cohesion N-acetyltransferase 2
ESPL1	extra spindle pole bodies homolog 1 (S. cerevisiae)
ESR2	estrogen receptor 2 (ER beta)
ESYT1	extended synaptotagmin-like protein 1
ETF1	eukaryotic translation termination factor 1
ETFB	electron-transfer-flavoprotein, beta polypeptide
ETFDH	electron-transferring-flavoprotein dehydrogenase
ETS2	v-ets avian erythroblastosis virus E26 oncogene homolog 2
ETV5	ets variant 5
EVI5L	ecotropic viral integration site 5-like
EWSR1	EWS RNA-binding protein 1
EXD2	exonuclease 3'-5' domain containing 2
EXOC3L1	exocyst complex component 3-like 1
EXOC4	exocyst complex component 4
EXOC5	exocyst complex component 5
EXOG	endo/exonuclease (5'-3'), endonuclease G-like
EXOSC1	exosome component 1
EXOSC2	exosome component 2
EXOSC5	exosome component 5
EXOSC6	exosome component 6
EXOSC8	exosome component 8
EXPH5	exophilin 5
EZH1	enhancer of zeste 1 polycomb repressive complex 2 subunit
EZH2	enhancer of zeste 2 polycomb repressive complex 2 subunit
EZR	ezrin
F11R	F11 receptor
FADS2	fatty acid desaturase 2
FAF1	Fas (TNFRSF6) associated factor 1
FAHD1	fumarylacetoacetate hydrolase domain containing 1
FAM102A	family with sequence similarity 102, member A
FAM102B	family with sequence similarity 102, member B
FAM104A	family with sequence similarity 104, member A
FAM104B	family with sequence similarity 104, member B
FAM110A	family with sequence similarity 110, member A
FAM111A	family with sequence similarity 111, member A
FAM111B	family with sequence similarity 111, member B
FAM117A	family with sequence similarity 117, member A
FAM120A	family with sequence similarity 120A
FAM120AOS	family with sequence similarity 120A opposite strand
FAM126A	family with sequence similarity 126, member A
FAM126B	family with sequence similarity 126, member B
FAM129A	family with sequence similarity 129, member A
FAM135A	family with sequence similarity 135, member A
FAM156A	family with sequence similarity 156, member A
FAM160A2	family with sequence similarity 160, member A2
FAM160B1	family with sequence similarity 160, member B1
FAM161A	family with sequence similarity 161, member A
FAM161B	family with sequence similarity 161, member B
FAM173B	family with sequence similarity 173, member B
FAM174A	family with sequence similarity 174, member A
FAM178A	family with sequence similarity 178, member A
FAM179B	family with sequence similarity 179, member B
FAM185A	family with sequence similarity 185, member A
FAM192A	family with sequence similarity 192, member A
FAM193A	family with sequence similarity 193, member A
FAM200A	family with sequence similarity 200, member A
FAM204A	family with sequence similarity 204, member A
FAM208B	family with sequence similarity 208, member B
FAM212B	family with sequence similarity 212, member B
FAM213B	family with sequence similarity 213, member B
FAM217B	family with sequence similarity 217, member B
FAM227B	family with sequence similarity 227, member B
FAM32A	family with sequence similarity 32, member A
FAM3C	family with sequence similarity 3, member C
FAM46B	family with sequence similarity 46, member B
FAM53C	family with sequence similarity 53, member C
FAM58A	family with sequence similarity 58, member A
FAM63A	family with sequence similarity 63, member A
FAM64A	family with sequence similarity 64, member A
FAM72A	family with sequence similarity 72, member A
FAM72B	family with sequence similarity 72, member B
FAM72D	family with sequence similarity 72, member D
FAM73B	family with sequence similarity 73, member B
FAM76A	family with sequence similarity 76, member A
FAM76B	family with sequence similarity 76, member B
FAM78A	family with sequence similarity 78, member A
FAM83D	family with sequence similarity 83, member D
FAM96A	family with sequence similarity 96, member A
FAM98B	family with sequence similarity 98, member B
FAM98C	family with sequence similarity 98, member C
FAN1	FANCD2/FANCI-associated nuclease 1
FANCA	Fanconi anemia, complementation group A
FANCD2	Fanconi anemia, complementation group D2
FANCF	Fanconi anemia, complementation group F
FANCG	Fanconi anemia, complementation group G
FANCM	Fanconi anemia, complementation group M
FANK1	fibronectin type III and ankyrin repeat domains 1
FAR1	fatty acyl CoA reductase 1
FARSA	phenylalanyl-tRNA synthetase, alpha subunit
FASN	fatty acid synthase
FASTKD1	FAST kinase domains 1
FASTKD3	FAST kinase domains 3
FASTKD5	FAST kinase domains 5
FBXL13	F-box and leucine-rich repeat protein 13
FBXL19	F-box and leucine-rich repeat protein 19
FBXL19-AS1	FBXL19 antisense RNA 1 (head to head)
FBXL8	F-box and leucine-rich repeat protein 8
FBXO11	F-box protein 11
FBXO16	F-box protein 16
FBXO18	F-box protein, helicase, 18
FBXO24	F-box protein 24
FBXO38	F-box protein 38
FBXO5	F-box protein 5
FBXO8	F-box protein 8
FBXO9	F-box protein 9
FBXW11	F-box and WD repeat domain containing 11
FBXW2	F-box and WD repeat domain containing 2
FCHO1	FCH domain only 1
FCHO2	FCH domain only 2
FCHSD2	FCH and double SH3 domains 2
FDFT1	farnesyl-diphosphate farnesyltransferase 1
FDPS	farnesyl diphosphate synthase
FDXACB1	ferredoxin-fold anticodon binding domain containing 1
FDXR	ferredoxin reductase
FECH	ferrochelatase
FEM1A	fem-1 homolog a (C. elegans)
FEM1B	fem-1 homolog b (C. elegans)
FEM1C	fem-1 homolog c (C. elegans)
FER	fer (fps/fes related) tyrosine kinase
FERMT3	fermitin family member 3
FGD2	FYVE, RhoGEF and PH domain containing 2
FGD6	FYVE, RhoGEF and PH domain containing 6
FGFR1OP2	FGFR1 oncogene partner 2
FH	fumarate hydratase
FHIT	fragile histidine triad
FICD	FIC domain containing
FKBP14	FK506 binding protein 14, 22 kDa
FKBP3	FK506 binding protein 3, 25kDa
FKBP8	FK506 binding protein 8, 38kDa
FKBPL	FK506 binding protein like
FLAD1	flavin adenine dinucleotide synthetase 1
FLCN	folliculin
FLII	flightless I homolog (Drosophila)
FLJ21408	uncharacterized LOC400512
FLJ22447	uncharacterized LOC400221
FLJ25758	MAP/microtubule affinity-regulating kinase 1 pseudogene
FLJ30679	uncharacterized protein FLJ30679
FLJ31306
FLJ36000	uncharacterized FLJ36000
FLNA	filamin A, alpha
FLYWCH2	FLYWCH family member 2
FMNL3	formin-like 3
FMO4	flavin containing monooxygenase 4
FNBP4	formin binding protein 4
FNDC3A	fibronectin type III domain containing 3A
FOPNL	FGFR1OP N-terminal like
FOSB	FBJ murine osteosarcoma viral oncogene homolog B
FOXA3	forkhead box A3
FOXK2	forkhead box K2
FOXO3	forkhead box O3
FOXRED1	FAD-dependent oxidoreductase domain containing 1
FOXRED2	FAD-dependent oxidoreductase domain containing 2
FRG1	FSHD region gene 1
FRK	fyn-related Src family tyrosine kinase
FRMD5	FERM domain containing 5
FRMD6-AS1	FRMD6 antisense RNA 1
FRYL	FRY-like
FSBP	fibrinogen silencer binding protein
FSD1L	fibronectin type III and SPRY domain containing 1-like
FSIP1	fibrous sheath interacting protein 1
FTL	ferritin, light polypeptide
FUBP1	far upstream element (FUSE) binding protein 1
FUCA1	fucosidase, alpha-L- 1, tissue
FUCA2	fucosidase, alpha-L- 2, plasma
FUK	fucokinase
FUS	FUS RNA binding protein
FUT8	fucosyltransferase 8 (alpha (1,6) fucosyltransferase)
FXR2	fragile X mental retardation, autosomal homolog 2
FYN	FYN proto-oncogene, Src family tyrosine kinase
FZD1	frizzled class receptor 1
FZD4	frizzled class receptor 4
G3BP1	GTPase activating protein (SH3 domain) binding protein 1
G3BP2	GTPase activating protein (SH3 domain) binding protein 2
GAA	glucosidase, alpha; acid
GABARAP	GABA(A) receptor-associated protein
GABPB2	GA binding protein transcription factor, beta subunit 2
GAD1	glutamate decarboxylase 1 (brain, 67kDa)
GADD45B	growth arrest and DNA-damage-inducible, beta
GALC	galactosylceramidase
GALK2	galactokinase 2
GALNT18	polypeptide N-acetylgalactosaminyltransferase 18
GALT	galactose-1-phosphate uridylyltransferase
GAPDH	glyceraldehyde-3-phosphate dehydrogenase
GART	phosphoribosylglycinamide formyltransferase, phosphoribosylglycinamide synthetase, phosphoribosylaminoimidazole synthetase
GAS2L3	growth arrest-specific 2 like 3
GATAD2A	GATA zinc finger domain containing 2A
GATAD2B	GATA zinc finger domain containing 2B
GATM	glycine amidinotransferase (L-arginine:glycine amidinotransferase)
GBA	glucosidase, beta, acid
GBAP1	glucosidase, beta, acid pseudogene 1
GBE1	glucan (1,4-alpha-), branching enzyme 1
GBF1	golgi brefeldin A resistant guanine nucleotide exchange factor 1
GBP3	guanylate binding protein 3
GBP5	guanylate binding protein 5
GCA	grancalcin, EF-hand calcium binding protein
GCAT	glycine C-acetyltransferase
GCDH	glutaryl-CoA dehydrogenase
GCSAM	germinal center-associated, signaling and motility
GCSH	glycine cleavage system protein H (aminomethyl carrier)
GDAP2	ganglioside induced differentiation associated protein 2
GDF9	growth differentiation factor 9
GDI2	GDP dissociation inhibitor 2
GDPD1	glycerophosphodiester phosphodiesterase domain containing 1
GET4	golgi to ER traffic protein 4 homolog (S. cerevisiae)
GFM2	G elongation factor, mitochondrial 2
GGA1	golgi-associated, gamma adaptin ear containing, ARF binding protein 1
GGA3	golgi-associated, gamma adaptin ear containing, ARF binding protein 3
GGCT	gamma-glutamylcyclotransferase
GGNBP2	gametogenetin binding protein 2
GGPS1	geranylgeranyl diphosphate synthase 1
GH1	growth hormone 1
GHDC	GH3 domain containing
GID4	GID complex subunit 4
GIMAP6	GTPase, IMAP family member 6
GIMAP8	GTPase, IMAP family member 8
GIN1	gypsy retrotransposon integrase 1
GINS2	GINS complex subunit 2 (Psf2 homolog)
GINS4	GINS complex subunit 4 (Sld5 homolog)
GIPC1	GIPC PDZ domain containing family, member 1
GIT2	G protein-coupled receptor kinase interacting ArfGAP 2
GLA	galactosidase, alpha
GLCCI1	glucocorticoid induced 1
GLCE	glucuronic acid epimerase
GLIPR1	GLI pathogenesis-related 1
GLIPR1L2	GLI pathogenesis-related 1 like 2
GLO1	glyoxalase I
GLRX	glutaredoxin (thioltransferase)
GLRX2	glutaredoxin 2
GLRX5	glutaredoxin 5
GLS	glutaminase
GLS2	glutaminase 2 (liver, mitochondrial)
GLTPD2	glycolipid transfer protein domain containing 2
GLTSCR1	glioma tumor suppressor candidate region gene 1
GLYR1	glyoxylate reductase 1 homolog (Arabidopsis)
GM2A	GM2 ganglioside activator
GMNN	geminin, DNA replication inhibitor
GMPPB	GDP-mannose pyrophosphorylase B
GNA11	guanine nucleotide binding protein (G protein), alpha 11 (Gq class)
GNA12	guanine nucleotide binding protein (G protein) alpha 12
GNAI2	guanine nucleotide binding protein (G protein), alpha inhibiting activity polypeptide 2
GNAS-AS1	GNAS antisense RNA 1
GNAZ	guanine nucleotide binding protein (G protein), alpha z polypeptide
GNB2	guanine nucleotide binding protein (G protein), beta polypeptide 2
GNG2	guanine nucleotide binding protein (G protein), gamma 2
GNPTG	N-acetylglucosamine-1-phosphate transferase, gamma subunit
GOLGA2	golgin A2
GOLGB1	golgin B1
GOLIM4	golgi integral membrane protein 4
GOLPH3	golgi phosphoprotein 3 (coat-protein)
GOLPH3L	golgi phosphoprotein 3-like
GOLT1B	golgi transport 1B
GORASP2	golgi reassembly stacking protein 2, 55kDa
GOT1	glutamic-oxaloacetic transaminase 1, soluble
GPATCH2	G patch domain containing 2
GPBP1	GC-rich promoter binding protein 1
GPBP1L1	GC-rich promoter binding protein 1-like 1
GPCPD1	glycerophosphocholine phosphodiesterase GDE1 homolog (S. cerevisiae)
GPR108	G protein-coupled receptor 108
GPR137	G protein-coupled receptor 137
GPR137C	G protein-coupled receptor 137C
GPR15	G protein-coupled receptor 15
GPR180	G protein-coupled receptor 180
GPR183	G protein-coupled receptor 183
GPR19	G protein-coupled receptor 19
GPR65	G protein-coupled receptor 65
GPS2	G protein pathway suppressor 2
GPT	glutamic-pyruvate transaminase (alanine aminotransferase)
GPX4	glutathione peroxidase 4
GRHPR	glyoxylate reductase/hydroxypyruvate reductase
GRIPAP1	GRIP1 associated protein 1
GRK6	G protein-coupled receptor kinase 6
GRN	granulin
GRPEL1	GrpE-like 1, mitochondrial (E. coli)
GRPR	gastrin-releasing peptide receptor
GSK3B	glycogen synthase kinase 3 beta
GSS	glutathione synthetase
GSTCD	glutathione S-transferase, C-terminal domain containing
GSTO2	glutathione S-transferase omega 2
GSTT1	glutathione S-transferase theta 1
GTF2A1	general transcription factor IIA, 1, 19/37kDa
GTF2B	general transcription factor IIB
GTF2E1	general transcription factor IIE, polypeptide 1, alpha 56kDa
GTF2F2	general transcription factor IIF, polypeptide 2, 30kDa
GTF2H1	general transcription factor IIH, polypeptide 1, 62kDa
GTF2I	general transcription factor IIi
GTF2IRD1	GTF2I repeat domain containing 1
GTF2IRD2B	GTF2I repeat domain containing 2B
GTF3C1	general transcription factor IIIC, polypeptide 1, alpha 220kDa
GTF3C5	general transcription factor IIIC, polypeptide 5, 63kDa
GTPBP1	GTP binding protein 1
GTPBP10	GTP-binding protein 10 (putative)
GTPBP2	GTP binding protein 2
GTSE1	G-2 and S-phase expressed 1
GTSE1-AS1	GTSE1 antisense RNA 1 (head to head)
GUCD1	guanylyl cyclase domain containing 1
GUCY1B3	guanylate cyclase 1, soluble, beta 3
GUCY2EP	guanylate cyclase 2E, pseudogene
GUSBP2	glucuronidase, beta pseudogene 2
GUSBP5	glucuronidase, beta pseudogene 5
GYS1	glycogen synthase 1 (muscle)
H2AFJ	H2A histone family, member J
H2AFV	H2A histone family, member V
H2AFX	H2A histone family, member X
H2AFZ	H2A histone family, member Z
H3F3B	H3 histone, family 3B (H3.3B)
HABP4	hyaluronan binding protein 4
HACL1	2-hydroxyacyl-CoA lyase 1
HADHA	hydroxyacyl-CoA dehydrogenase/3-ketoacyl-CoA thiolase/enoyl-CoA hydratase (trifunctional protein), alpha subunit
HADHB	hydroxyacyl-CoA dehydrogenase/3-ketoacyl-CoA thiolase/enoyl-CoA hydratase (trifunctional protein), beta subunit
HAGH	hydroxyacylglutathione hydrolase
HAS2	hyaluronan synthase 2
HAS2-AS1	HAS2 antisense RNA 1
HAUS2	HAUS augmin-like complex, subunit 2
HAUS8	HAUS augmin-like complex, subunit 8
HAVCR2	hepatitis A virus cellular receptor 2
HBE1	hemoglobin, epsilon 1
HBEGF	heparin-binding EGF-like growth factor
HBP1	HMG-box transcription factor 1
HCG25	HLA complex group 25 (non-protein coding)
HCN3	hyperpolarization activated cyclic nucleotide gated potassium channel 3
HDAC1	histone deacetylase 1
HDAC11	histone deacetylase 11
HDAC2	histone deacetylase 2
HDAC4	histone deacetylase 4
HDAC6	histone deacetylase 6
HDGF	hepatoma-derived growth factor
HDGFRP2	hepatoma-derived growth factor-related protein 2
HDGFRP3	hepatoma-derived growth factor, related protein 3
HDHD1	haloacid dehalogenase-like hydrolase domain containing 1
HDHD2	haloacid dehalogenase-like hydrolase domain containing 2
HDLBP	high density lipoprotein binding protein
HEATR1	HEAT repeat containing 1
HEATR5A	HEAT repeat containing 5A
HELQ	helicase, POLQ-like
HEMK1	HemK methyltransferase family member 1
HERC3	HECT and RLD domain containing E3 ubiquitin protein ligase 3
HERPUD1	homocysteine-inducible, endoplasmic reticulum stress-inducible, ubiquitin-like domain member 1
HERPUD2	HERPUD family member 2
HES1	hes family bHLH transcription factor 1
HEXIM1	hexamethylene bis-acetamide inducible 1
HEXIM2	hexamethylene bis-acetamide inducible 2
HGS	hepatocyte growth factor-regulated tyrosine kinase substrate
HHLA2	HERV-H LTR-associating 2
HHLA3	HERV-H LTR-associating 3
HIBADH	3-hydroxyisobutyrate dehydrogenase
HIGD2A	HIG1 hypoxia inducible domain family, member 2A
HINFP	histone H4 transcription factor
HINT1	histidine triad nucleotide binding protein 1
HINT2	histidine triad nucleotide binding protein 2
HINT3	histidine triad nucleotide binding protein 3
HIP1	huntingtin interacting protein 1
HIPK1	homeodomain interacting protein kinase 1
HIPK3	homeodomain interacting protein kinase 3
HIRA	histone cell cycle regulator
HIST1H1C	histone cluster 1, H1c
HIST1H1D	histone cluster 1, H1d
HIST1H1E	histone cluster 1, H1e
HIST1H2AB	histone cluster 1, H2ab
HIST1H2AC	histone cluster 1, H2ac
HIST1H2AD	histone cluster 1, H2ad
HIST1H2AE	histone cluster 1, H2ae
HIST1H2AG	histone cluster 1, H2ag
HIST1H2AH	histone cluster 1, H2ah
HIST1H2AI	histone cluster 1, H2ai
HIST1H2AJ	histone cluster 1, H2aj
HIST1H2AK	histone cluster 1, H2ak
HIST1H2AL	histone cluster 1, H2al
HIST1H2AM	histone cluster 1, H2am
HIST1H2BB	histone cluster 1, H2bb
HIST1H2BC	histone cluster 1, H2bc
HIST1H2BD	histone cluster 1, H2bd
HIST1H2BF	histone cluster 1, H2bf
HIST1H2BG	histone cluster 1, H2bg
HIST1H2BH	histone cluster 1, H2bh
HIST1H2BI	histone cluster 1, H2bi
HIST1H2BJ	histone cluster 1, H2bj
HIST1H2BK	histone cluster 1, H2bk
HIST1H2BL	histone cluster 1, H2bl
HIST1H2BM	histone cluster 1, H2bm
HIST1H2BN	histone cluster 1, H2bn
HIST1H2BO	histone cluster 1, H2bo
HIST1H3A	histone cluster 1, H3a
HIST1H3B	histone cluster 1, H3b
HIST1H3C	histone cluster 1, H3c
HIST1H3D	histone cluster 1, H3d
HIST1H3E	histone cluster 1, H3e
HIST1H3F	histone cluster 1, H3f
HIST1H3G	histone cluster 1, H3g
HIST1H3H	histone cluster 1, H3h
HIST1H3I	histone cluster 1, H3i
HIST1H3J	histone cluster 1, H3j
HIST1H4A	histone cluster 1, H4a
HIST1H4B	histone cluster 1, H4b
HIST1H4C	histone cluster 1, H4c
HIST1H4D	histone cluster 1, H4d
HIST1H4E	histone cluster 1, H4e
HIST1H4F	histone cluster 1, H4f
HIST1H4H	histone cluster 1, H4h
HIST1H4I	histone cluster 1, H4i
HIST1H4J	histone cluster 1, H4j
HIST1H4K	histone cluster 1, H4k
HIST1H4L	histone cluster 1, H4l
HIST2H2AA3	histone cluster 2, H2aa3
HIST2H2AB	histone cluster 2, H2ab
HIST2H2AC	histone cluster 2, H2ac
HIST2H2BC	histone cluster 2, H2bc (pseudogene)
HIST2H2BE	histone cluster 2, H2be
HIST2H2BF	histone cluster 2, H2bf
HIST2H3D	histone cluster 2, H3d
HIST3H2A	histone cluster 3, H2a
HIST3H2BB	histone cluster 3, H2bb
HIVEP3	human immunodeficiency virus type I enhancer binding protein 3
HJURP	Holliday junction recognition protein
HK1	hexokinase 1
HLA-DPB2	major histocompatibility complex, class II, DP beta 2 (pseudogene)
HLA-DQA1	major histocompatibility complex, class II, DQ alpha 1
HLA-E	major histocompatibility complex, class I, E
HLA-L	major histocompatibility complex, class I, L (pseudogene)
HLCS	holocarboxylase synthetase (biotin-(proprionyl-CoA-carboxylase (ATP-hydrolysing)) ligase)
HLTF	helicase-like transcription factor
HMBOX1	homeobox containing 1
HMBS	hydroxymethylbilane synthase
HMG20A	high mobility group 20A
HMG20B	high mobility group 20B
HMGB1	high mobility group box 1
HMGB2	high mobility group box 2
HMGB3	high mobility group box 3
HMGCR	3-hydroxy-3-methylglutaryl-CoA reductase
HMGCS1	3-hydroxy-3-methylglutaryl-CoA synthase 1 (soluble)
HMGN1	high mobility group nucleosome binding domain 1
HMGN3	high mobility group nucleosomal binding domain 3
HMGN5	high mobility group nucleosome binding domain 5
HMMR	hyaluronan-mediated motility receptor (RHAMM)
HMOX1	heme oxygenase 1
HMSD	histocompatibility (minor) serpin domain containing
HN1	hematological and neurological expressed 1
HN1L	hematological and neurological expressed 1-like
HNF4G	hepatocyte nuclear factor 4, gamma
HNRNPA0	heterogeneous nuclear ribonucleoprotein A0
HNRNPA1	heterogeneous nuclear ribonucleoprotein A1
HNRNPA1L2	heterogeneous nuclear ribonucleoprotein A1-like 2
HNRNPA1P10	heterogeneous nuclear ribonucleoprotein A1 pseudogene 10
HNRNPA3	heterogeneous nuclear ribonucleoprotein A3
HNRNPAB	heterogeneous nuclear ribonucleoprotein A/B
HNRNPC	heterogeneous nuclear ribonucleoprotein C (C1/C2)
HNRNPH2	heterogeneous nuclear ribonucleoprotein H2 (H')
HNRNPH3	heterogeneous nuclear ribonucleoprotein H3 (2H9)
HNRNPK	heterogeneous nuclear ribonucleoprotein K
HNRNPL	heterogeneous nuclear ribonucleoprotein L
HNRNPLL	heterogeneous nuclear ribonucleoprotein L-like
HNRNPR	heterogeneous nuclear ribonucleoprotein R
HNRNPU	heterogeneous nuclear ribonucleoprotein U (scaffold attachment factor A)
HNRNPUL1	heterogeneous nuclear ribonucleoprotein U-like 1
HNRNPUL2	heterogeneous nuclear ribonucleoprotein U-like 2
HNRNPUL2-BSCL2	HNRNPUL2-BSCL2 readthrough (NMD candidate)
HOMEZ	homeobox and leucine zipper encoding
HOOK1	hook microtubule-tethering protein 1
HOTAIRM1	HOXA transcript antisense RNA, myeloid-specific 1
HOXA1	homeobox A1
HP1BP3	heterochromatin protein 1, binding protein 3
HPS5	Hermansky-Pudlak syndrome 5
HPSE	heparanase
HRAS	Harvey rat sarcoma viral oncogene homolog
HS2ST1	heparan sulfate 2-O-sulfotransferase 1
HSCB	HscB mitochondrial iron-sulfur cluster co-chaperone
HSD17B12	hydroxysteroid (17-beta) dehydrogenase 12
HSD17B14	hydroxysteroid (17-beta) dehydrogenase 14
HSF2	heat shock transcription factor 2
HSP90AA1	heat shock protein 90kDa alpha (cytosolic), class A member 1
HSP90B1	heat shock protein 90kDa beta (Grp94), member 1
HSPA13	heat shock protein 70kDa family, member 13
HSPA14	heat shock 70kDa protein 14
HSPA1L	heat shock 70kDa protein 1-like
HSPA2	heat shock 70kDa protein 2
HSPA4L	heat shock 70kDa protein 4-like
HSPA5	heat shock 70kDa protein 5 (glucose-regulated protein, 78kDa)
HSPA8	heat shock 70kDa protein 8
HSPA9	heat shock 70kDa protein 9 (mortalin)
HSPB6	heat shock protein, alpha-crystallin-related, B6
HSPBAP1	HSPB (heat shock 27kDa) associated protein 1
HSPH1	heat shock 105kDa/110kDa protein 1
HTRA2	HtrA serine peptidase 2
HTT	huntingtin
HTT-AS	HTT antisense RNA (head to head)
HUS1	HUS1 checkpoint homolog (S. pombe)
HYAL2	hyaluronoglucosaminidase 2
HYI	hydroxypyruvate isomerase (putative)
HYKK	hydroxylysine kinase
HYOU1	hypoxia up-regulated 1
IARS	isoleucyl-tRNA synthetase
IBTK	inhibitor of Bruton agammaglobulinemia tyrosine kinase
ICAM4	intercellular adhesion molecule 4 (Landsteiner-Wiener blood group)
ICAM5	intercellular adhesion molecule 5, telencephalin
ICT1	immature colon carcinoma transcript 1
ID1	inhibitor of DNA binding 1, dominant negative helix-loop-helix protein
ID2	inhibitor of DNA binding 2, dominant negative helix-loop-helix protein
IDE	insulin-degrading enzyme
IDH1	isocitrate dehydrogenase 1 (NADP+), soluble
IDH3A	isocitrate dehydrogenase 3 (NAD+) alpha
IDH3G	isocitrate dehydrogenase 3 (NAD+) gamma
IDI1	isopentenyl-diphosphate delta isomerase 1
IDO1	indoleamine 2,3-dioxygenase 1
IER5L	immediate early response 5-like
IFFO1	intermediate filament family orphan 1
IFI27L1	interferon, alpha-inducible protein 27-like 1
IFIH1	interferon induced with helicase C domain 1
IFNAR1	interferon (alpha, beta and omega) receptor 1
IFRD2	interferon-related developmental regulator 2
IFT122	intraflagellar transport 122
IFT140	intraflagellar transport 140
IFT27	intraflagellar transport 27
IFT46	intraflagellar transport 46
IFT80	intraflagellar transport 80
IGBP1	immunoglobulin (CD79A) binding protein 1
IGFLR1	IGF-like family receptor 1
IGHMBP2	immunoglobulin mu binding protein 2
IGSF22	immunoglobulin superfamily, member 22
IGSF9B	immunoglobulin superfamily, member 9B
IK	IK cytokine, down-regulator of HLA II
IKBKB	inhibitor of kappa light polypeptide gene enhancer in B-cells, kinase beta
IKBKE	inhibitor of kappa light polypeptide gene enhancer in B-cells, kinase epsilon
IL10RA	interleukin 10 receptor, alpha
IL11RA	interleukin 11 receptor, alpha
IL1R2	interleukin 1 receptor, type II
IL20RB	interleukin 20 receptor beta
IL26	interleukin 26
IL2RG	interleukin 2 receptor, gamma
IL4	interleukin 4
IL6ST	interleukin 6 signal transducer
ILF2	interleukin enhancer binding factor 2
ILF3	interleukin enhancer binding factor 3, 90kDa
ILVBL	ilvB (bacterial acetolactate synthase)-like
IMMP1L	IMP1 inner mitochondrial membrane peptidase-like (S. cerevisiae)
IMMT	inner membrane protein, mitochondrial
IMP3	IMP3, U3 small nucleolar ribonucleoprotein
IMP4	IMP4, U3 small nucleolar ribonucleoprotein
IMPA2	inositol(myo)-1(or 4)-monophosphatase 2
IMPDH1	IMP (inosine 5'-monophosphate) dehydrogenase 1
INCA1	inhibitor of CDK, cyclin A1 interacting protein 1
INCENP	inner centromere protein antigens 135/155kDa
ING1	inhibitor of growth family, member 1
INHBE	inhibin, beta E
INSIG1	insulin induced gene 1
INTS12	integrator complex subunit 12
INTS3	integrator complex subunit 3
INTS4	integrator complex subunit 4
INTS6	integrator complex subunit 6
INTS7	integrator complex subunit 7
INTS8	integrator complex subunit 8
INTS9	integrator complex subunit 9
IP6K1	inositol hexakisphosphate kinase 1
IP6K2	inositol hexakisphosphate kinase 2
IPO11	importin 11
IPO13	importin 13
IPO4	importin 4
IQCB1	IQ motif containing B1
IQCD	IQ motif containing D
IQCG	IQ motif containing G
IQGAP2	IQ motif containing GTPase activating protein 2
IRAK1BP1	interleukin-1 receptor-associated kinase 1 binding protein 1
IREB2	iron-responsive element binding protein 2
IRF1	interferon regulatory factor 1
IRF2	interferon regulatory factor 2
IRF2BP2	interferon regulatory factor 2 binding protein 2
IRF7	interferon regulatory factor 7
IRF8	interferon regulatory factor 8
IRF9	interferon regulatory factor 9
IRGM	immunity-related GTPase family, M
IRS2	insulin receptor substrate 2
ISCA2	iron-sulfur cluster assembly 2
ISCU	iron-sulfur cluster assembly enzyme
ISG20	interferon stimulated exonuclease gene 20kDa
ISL2	ISL LIM homeobox 2
ISOC2	isochorismatase domain containing 2
ISX	intestine-specific homeobox
ISY1	ISY1 splicing factor homolog (S. cerevisiae)
ISY1-RAB43	ISY1-RAB43 readthrough
ITCH	itchy E3 ubiquitin protein ligase
ITFG2	integrin alpha FG-GAP repeat containing 2
ITGAL	integrin, alpha L (antigen CD11A (p180), lymphocyte function-associated antigen 1; alpha polypeptide)
ITGB7	integrin, beta 7
ITPKB	inositol-trisphosphate 3-kinase B
ITPKC	inositol-trisphosphate 3-kinase C
ITPR1	inositol 1,4,5-trisphosphate receptor, type 1
ITPR2	inositol 1,4,5-trisphosphate receptor, type 2
ITPRIPL1	inositol 1,4,5-trisphosphate receptor interacting protein-like 1
ITSN1	intersectin 1 (SH3 domain protein)
IVD	isovaleryl-CoA dehydrogenase
IVNS1ABP	influenza virus NS1A binding protein
IZUMO4	IZUMO family member 4
JAM2	junctional adhesion molecule 2
JARID2	jumonji, AT rich interactive domain 2
JMJD4	jumonji domain containing 4
JMJD6	jumonji domain containing 6
JMJD8	jumonji domain containing 8
JTB	jumping translocation breakpoint
JUN	jun proto-oncogene
JUND	jun D proto-oncogene
JUP	junction plakoglobin
KANK3	KN motif and ankyrin repeat domains 3
KANSL2	KAT8 regulatory NSL complex subunit 2
KAT5	K(lysine) acetyltransferase 5
KAT6B	K(lysine) acetyltransferase 6B
KAT7	K(lysine) acetyltransferase 7
KATNB1	katanin p80 (WD repeat containing) subunit B 1
KAZALD1	Kazal-type serine peptidase inhibitor domain 1
KBTBD2	kelch repeat and BTB (POZ) domain containing 2
KBTBD3	kelch repeat and BTB (POZ) domain containing 3
KBTBD8	kelch repeat and BTB (POZ) domain containing 8
KCMF1	potassium channel modulatory factor 1
KCNA6	potassium channel, voltage gated shaker related subfamily A, member 6
KCNAB2	potassium channel, voltage gated subfamily A regulatory beta subunit 2
KCNC3	potassium channel, voltage gated Shaw related subfamily C, member 3
KCND2	potassium channel, voltage gated Shal related subfamily D, member 2
KCNJ13	potassium channel, inwardly rectifying subfamily J, member 13
KCNJ18	potassium channel, inwardly rectifying subfamily J, member 18
KCNK1	potassium channel, two pore domain subfamily K, member 1
KCNN2	potassium channel, calcium activated intermediate/small conductance subfamily N alpha, member 2
KCNQ1OT1	KCNQ1 opposite strand/antisense transcript 1 (non-protein coding)
KCTD10	potassium channel tetramerization domain containing 10
KCTD16	potassium channel tetramerization domain containing 16
KCTD2	potassium channel tetramerization domain containing 2
KCTD21	potassium channel tetramerization domain containing 21
KCTD5	potassium channel tetramerization domain containing 5
KCTD7	potassium channel tetramerization domain containing 7
KCTD9	potassium channel tetramerization domain containing 9
KDELC1	KDEL (Lys-Asp-Glu-Leu) containing 1
KDM2B	lysine (K)-specific demethylase 2B
KDM3A	lysine (K)-specific demethylase 3A
KDM3B	lysine (K)-specific demethylase 3B
KDM4A	lysine (K)-specific demethylase 4A
KDM4B	lysine (K)-specific demethylase 4B
KDM4D	lysine (K)-specific demethylase 4D
KDM5A	lysine (K)-specific demethylase 5A
KDM5B	lysine (K)-specific demethylase 5B
KDM5C	lysine (K)-specific demethylase 5C
KDM6A	lysine (K)-specific demethylase 6A
KHDRBS2	KH domain containing, RNA binding, signal transduction associated 2
KHDRBS3	KH domain containing, RNA binding, signal transduction associated 3
KHSRP	KH-type splicing regulatory protein
KIAA0101	KIAA0101
KIAA0141	KIAA0141
KIAA0195	KIAA0195
KIAA0196	KIAA0196
KIAA0232	KIAA0232
KIAA0319L	KIAA0319-like
KIAA0391	KIAA0391
KIAA0513	KIAA0513
KIAA0556	KIAA0556
KIAA0586	KIAA0586
KIAA0825	KIAA0825
KIAA0895	KIAA0895
KIAA0895L	KIAA0895-like
KIAA0907	KIAA0907
KIAA0922	KIAA0922
KIAA1407	KIAA1407
KIAA1429	KIAA1429
KIAA1468	KIAA1468
KIAA1549	KIAA1549
KIAA1586	KIAA1586
KIAA1715	KIAA1715
KIAA2013	KIAA2013
KIAA2018	KIAA2018
KIAA2026	KIAA2026
KIF11	kinesin family member 11
KIF14	kinesin family member 14
KIF18A	kinesin family member 18A
KIF18B	kinesin family member 18B
KIF1B	kinesin family member 1B
KIF1BP	KIF1 binding protein
KIF1C	kinesin family member 1C
KIF20A	kinesin family member 20A
KIF20B	kinesin family member 20B
KIF22	kinesin family member 22
KIF23	kinesin family member 23
KIF24	kinesin family member 24
KIF27	kinesin family member 27
KIF2C	kinesin family member 2C
KLF10	Kruppel-like factor 10
KLF13	Kruppel-like factor 13
KLF5	Kruppel-like factor 5 (intestinal)
KLF6	Kruppel-like factor 6
KLF7	Kruppel-like factor 7 (ubiquitous)
KLF9	Kruppel-like factor 9
KLHDC10	kelch domain containing 10
KLHDC9	kelch domain containing 9
KLHL13	kelch-like family member 13
KLHL24	kelch-like family member 24
KLHL25	kelch-like family member 25
KLHL28	kelch-like family member 28
KLHL9	kelch-like family member 9
KLRC2	killer cell lectin-like receptor subfamily C, member 2
KLRC3	killer cell lectin-like receptor subfamily C, member 3
KLRC4	killer cell lectin-like receptor subfamily C, member 4
KLRC4-KLRK1	KLRC4-KLRK1 readthrough
KMT2C	lysine (K)-specific methyltransferase 2C
KMT2E	lysine (K)-specific methyltransferase 2E
KNCN	kinocilin
KNTC1	kinetochore associated 1
KPNA2	karyopherin alpha 2 (RAG cohort 1, importin alpha 1)
KPNA3	karyopherin alpha 3 (importin alpha 4)
KPNA4	karyopherin alpha 4 (importin alpha 3)
KPNB1	karyopherin (importin) beta 1
KRCC1	lysine-rich coiled-coil 1
KRTAP5-6	keratin associated protein 5-6
KSR1	kinase suppressor of ras 1
L3MBTL2	l(3)mbt-like 2 (Drosophila)
LACTB2	lactamase, beta 2
LAMP1	lysosomal-associated membrane protein 1
LAMTOR1	late endosomal/lysosomal adaptor, MAPK and MTOR activator 1
LAMTOR2	late endosomal/lysosomal adaptor, MAPK and MTOR activator 2
LAMTOR4	late endosomal/lysosomal adaptor, MAPK and MTOR activator 4
LANCL2	LanC lantibiotic synthetase component C-like 2 (bacterial)
LAPTM4A	lysosomal protein transmembrane 4 alpha
LAPTM5	lysosomal protein transmembrane 5
LARP7	La ribonucleoprotein domain family, member 7
LARS	leucyl-tRNA synthetase
LAS1L	LAS1-like (S. cerevisiae)
LATS1	large tumor suppressor kinase 1
LBR	lamin B receptor
LCA5	Leber congenital amaurosis 5
LCLAT1	lysocardiolipin acyltransferase 1
LCMT1	leucine carboxyl methyltransferase 1
LCP1	lymphocyte cytosolic protein 1 (L-plastin)
LCP2	lymphocyte cytosolic protein 2 (SH2 domain containing leukocyte protein of 76kDa)
LDHB	lactate dehydrogenase B
LEMD2	LEM domain containing 2
LENG1	leukocyte receptor cluster (LRC) member 1
LENG8	leukocyte receptor cluster (LRC) member 8
LEPR	leptin receptor
LEPROT	leptin receptor overlapping transcript
LETM2	leucine zipper-EF-hand containing transmembrane protein 2
LETMD1	LETM1 domain containing 1
LGALS17A	Charcot-Leyden crystal protein pseudogene
LGMN	legumain
LGR4	leucine-rich repeat containing G protein-coupled receptor 4
LIAS	lipoic acid synthetase
LILRB1	leukocyte immunoglobulin-like receptor, subfamily B (with TM and ITIM domains), member 1
LIMA1	LIM domain and actin binding 1
LIMK2	LIM domain kinase 2
LIN37	lin-37 DREAM MuvB core complex component
LIN52	lin-52 DREAM MuvB core complex component
LIN7C	lin-7 homolog C (C. elegans)
LINC00094	long intergenic non-protein coding RNA 94
LINC00167	long intergenic non-protein coding RNA 167
LINC00240	long intergenic non-protein coding RNA 240
LINC00242	long intergenic non-protein coding RNA 242
LINC00265	long intergenic non-protein coding RNA 265
LINC00273	long intergenic non-protein coding RNA 273
LINC00301	long intergenic non-protein coding RNA 301
LINC00339	long intergenic non-protein coding RNA 339
LINC00467	long intergenic non-protein coding RNA 467
LINC00472	long intergenic non-protein coding RNA 472
LINC00476	long intergenic non-protein coding RNA 476
LINC00493	long intergenic non-protein coding RNA 493
LINC00597	long intergenic non-protein coding RNA 597
LINC01465	long intergenic non-protein coding RNA 1465
LINC01555	long intergenic non-protein coding RNA 1555
LINGO1	leucine rich repeat and Ig domain containing 1
LINS	lines homolog (Drosophila)
LIPT1	lipoyltransferase 1
LIPT2	lipoyl(octanoyl) transferase 2 (putative)
LIX1L	Lix1 homolog (chicken) like
LMAN2	lectin, mannose-binding 2
LMAN2L	lectin, mannose-binding 2-like
LMBR1L	limb development membrane protein 1-like
LMBRD1	LMBR1 domain containing 1
LMBRD2	LMBR1 domain containing 2
LMCD1	LIM and cysteine-rich domains 1
LMLN	leishmanolysin-like (metallopeptidase M8 family)
LMNB1	lamin B1
LMNTD2	lamin tail domain containing 2
LMO4	LIM domain only 4
LNP1	leukemia NUP98 fusion partner 1
LNX2	ligand of numb-protein X 2
LOC100128164	four and a half LIM domains 1 pseudogene
LOC100129518	uncharacterized LOC100129518
LOC100129917	uncharacterized LOC100129917
LOC100130691	uncharacterized LOC100130691
LOC100131289	uncharacterized LOC100131289
LOC100131347	RAD52 motif containing 1 pseudogene
LOC100133091	uncharacterized LOC100133091
LOC100133315	transient receptor potential cation channel, subfamily C, member 2-like
LOC100270746	uncharacterized LOC100270746
LOC100288069	uncharacterized LOC100288069
LOC100288842	UDP-GlcNAc:betaGal beta-1,3-N-acetylglucosaminyltransferase 5 pseudogene
LOC100289230	uncharacterized LOC100289230
LOC100289361	uncharacterized LOC100289361
LOC100289473	cytoskeleton associated protein 2-like pseudogene
LOC100289495	uncharacterized LOC100289495
LOC100289511	uncharacterized LOC100289511
LOC100289561	uncharacterized LOC100289561
LOC100379224	uncharacterized LOC100379224
LOC100505474
LOC100505549	uncharacterized LOC100505549
LOC100505658	uncharacterized LOC100505658
LOC100506023	uncharacterized LOC100506023
LOC100506368	uncharacterized LOC100506368
LOC100506474	uncharacterized LOC100506474
LOC100506746	uncharacterized LOC100506746
LOC100506801	uncharacterized LOC100506801
LOC100506804	uncharacterized LOC100506804
LOC100506844	uncharacterized LOC100506844
LOC100507053	uncharacterized LOC100507053
LOC100507217
LOC100507250	uncharacterized LOC100507250
LOC100507373	uncharacterized LOC100507373
LOC100507462	uncharacterized LOC100507462
LOC100507564	uncharacterized LOC100507564
LOC100507577	uncharacterized LOC100507577
LOC100507634	uncharacterized LOC100507634
LOC100630918
LOC100630923	LOC100289561-PRKRIP1 readthrough
LOC143666	uncharacterized LOC143666
LOC148413	uncharacterized LOC148413
LOC148709	actin pseudogene
LOC256880	uncharacterized LOC256880
LOC283194	uncharacterized LOC283194
LOC284009	uncharacterized LOC284009
LOC284632	uncharacterized LOC284632
LOC285626	uncharacterized LOC285626
LOC286059	tumor necrosis factor receptor superfamily, member 10d, decoy with truncated death domain pseudogene
LOC286367
LOC339807	uncharacterized LOC339807
LOC339874	uncharacterized LOC339874
LOC344967	acyl-CoA thioesterase 7 pseudogene
LOC374443	C-type lectin domain family 2, member D pseudogene
LOC391322	D-dopachrome tautomerase-like
LOC440600	uncharacterized LOC440600
LOC554206	leucine carboxyl methyltransferase 1 pseudogene
LOC63930	uncharacterized LOC63930
LOC644656	uncharacterized LOC644656
LOC644961
LOC648987	uncharacterized LOC648987
LOC652276	potassium channel tetramerization domain containing 5 pseudogene
LOC728743	zinc finger protein pseudogene
LOC730101	uncharacterized LOC730101
LOC93622	Morf4 family associated protein 1-like 1 pseudogene
LOH12CR1	loss of heterozygosity, 12, chromosomal region 1
LOH12CR2	loss of heterozygosity, 12, chromosomal region 2 (non-protein coding)
LONRF1	LON peptidase N-terminal domain and ring finger 1
LPCAT3	lysophosphatidylcholine acyltransferase 3
LPXN	leupaxin
LRCH1	leucine-rich repeats and calponin homology (CH) domain containing 1
LRCH4	leucine-rich repeats and calponin homology (CH) domain containing 4
LRIF1	ligand dependent nuclear receptor interacting factor 1
LRIG2	leucine-rich repeats and immunoglobulin-like domains 2
LRMP	lymphoid-restricted membrane protein
LRP10	low density lipoprotein receptor-related protein 10
LRP2BP	LRP2 binding protein
LRP8	low density lipoprotein receptor-related protein 8, apolipoprotein e receptor
LRPPRC	leucine-rich pentatricopeptide repeat containing
LRRC14	leucine rich repeat containing 14
LRRC20	leucine rich repeat containing 20
LRRC28	leucine rich repeat containing 28
LRRC43	leucine rich repeat containing 43
LRRC45	leucine rich repeat containing 45
LRRC48	leucine rich repeat containing 48
LRRC56	leucine rich repeat containing 56
LRRC57	leucine rich repeat containing 57
LRRC75A-AS1	LRRC75A antisense RNA 1
LRRC8B	leucine rich repeat containing 8 family, member B
LRRC8D	leucine rich repeat containing 8 family, member D
LRSAM1	leucine rich repeat and sterile alpha motif containing 1
LRTOMT	leucine rich transmembrane and O-methyltransferase domain containing
LSG1	large 60S subunit nuclear export GTPase 1
LSM1	LSM1, U6 small nuclear RNA associated
LSM14A	LSM14A, SCD6 homolog A (S. cerevisiae)
LSM4	LSM4 homolog, U6 small nuclear RNA associated (S. cerevisiae)
LSM5	LSM5 homolog, U6 small nuclear RNA associated (S. cerevisiae)
LTN1	listerin E3 ubiquitin protein ligase 1
LTV1	LTV1 ribosome biogenesis factor
LUC7L2	LUC7-like 2 (S. cerevisiae)
LUC7L3	LUC7-like 3 (S. cerevisiae)
LUZP6	leucine zipper protein 6
LYAR	Ly1 antibody reactive
LYRM1	LYR motif containing 1
LYRM7	LYR motif containing 7
LYSMD3	LysM, putative peptidoglycan-binding, domain containing 3
LZIC	leucine zipper and CTNNBIP1 domain containing
LZTFL1	leucine zipper transcription factor-like 1
LZTS2	leucine zipper, putative tumor suppressor 2
M6PR	mannose-6-phosphate receptor (cation dependent)
MAB21L3	mab-21-like 3 (C. elegans)
MACC1	metastasis associated in colon cancer 1
MAD2L1BP	MAD2L1 binding protein
MADD	MAP-kinase activating death domain
MAEA	macrophage erythroblast attacher
MAF1	MAF1 homolog (S. cerevisiae)
MAGI3	membrane associated guanylate kinase, WW and PDZ domain containing 3
MAGOH	mago-nashi homolog, proliferation-associated (Drosophila)
MAGOHB	mago-nashi homolog B (Drosophila)
MAGT1	magnesium transporter 1
MAML1	mastermind-like 1 (Drosophila)
MAMSTR	MEF2 activating motif and SAP domain containing transcriptional regulator
MAN1B1	mannosidase, alpha, class 1B, member 1
MAN2A2	mannosidase, alpha, class 2A, member 2
MAN2B1	mannosidase, alpha, class 2B, member 1
MAN2C1	mannosidase, alpha, class 2C, member 1
MANBAL	mannosidase, beta A, lysosomal-like
MANF	mesencephalic astrocyte-derived neurotrophic factor
MAP1LC3B2	microtubule-associated protein 1 light chain 3 beta 2
MAP2K3	mitogen-activated protein kinase kinase 3
MAP3K11	mitogen-activated protein kinase kinase kinase 11
MAP3K12	mitogen-activated protein kinase kinase kinase 12
MAP3K13	mitogen-activated protein kinase kinase kinase 13
MAP3K14	mitogen-activated protein kinase kinase kinase 14
MAP3K3	mitogen-activated protein kinase kinase kinase 3
MAP3K4	mitogen-activated protein kinase kinase kinase 4
MAP3K7	mitogen-activated protein kinase kinase kinase 7
MAP3K9	mitogen-activated protein kinase kinase kinase 9
MAP4	microtubule-associated protein 4
MAP4K2	mitogen-activated protein kinase kinase kinase kinase 2
MAP9	microtubule-associated protein 9
MAPK14	mitogen-activated protein kinase 14
MAPK7	mitogen-activated protein kinase 7
MAPK9	mitogen-activated protein kinase 9
MAPKAPK3	mitogen-activated protein kinase-activated protein kinase 3
MAPKBP1	mitogen-activated protein kinase binding protein 1
MAPRE1	microtubule-associated protein, RP/EB family, member 1
MARCH2	membrane-associated ring finger (C3HC4) 2, E3 ubiquitin protein ligase
MARCH3	membrane-associated ring finger (C3HC4) 3, E3 ubiquitin protein ligase
MARCKSL1	MARCKS-like 1
MARK2	MAP/microtubule affinity-regulating kinase 2
MARK3	MAP/microtubule affinity-regulating kinase 3
MAS1	MAS1 proto-oncogene, G protein-coupled receptor
MAST2	microtubule associated serine/threonine kinase 2
MASTL	microtubule associated serine/threonine kinase-like
MAT2A	methionine adenosyltransferase II, alpha
MAT2B	methionine adenosyltransferase II, beta
MAVS	mitochondrial antiviral signaling protein
MAZ	MYC-associated zinc finger protein (purine-binding transcription factor)
MBD3	methyl-CpG binding domain protein 3
[truncated: 2,159 more rows]
