# Supplementary material for: The helicase domain of human Dicer prevents RNAi-independent activation of antiviral and inflammatory pathways
Source: EMBO J. 2024 Jan 29;43(5):7. doi: 10.1038/s44318-024-00035-2 (PMC10907635; doi:10.1038/s44318-024-00035-2)
Supplement: Supplementary file 10 — Source Data of EV and Appendix figures [file 44318_2024_35_MOESM10_ESM.zip › EMBOJ-2023-115792R2_SourceData_EV+Appendix/FigEV5/FigEV5A-B-C/STAT1_targets.txt]

#Symbol	Name
ABI1	abl-interactor 1
ACAD11	acyl-CoA dehydrogenase family, member 11
ACER2	alkaline ceramidase 2
ACO1	aconitase 1, soluble
ACTN3	actinin, alpha 3 (gene/pseudogene)
ADGRB2	adhesion G protein-coupled receptor B2
ADGRE5	adhesion G protein-coupled receptor E5
AGAP6	ArfGAP with GTPase domain, ankyrin repeat and PH domain 6
AGRP	agouti related neuropeptide
AKR1B1	aldo-keto reductase family 1, member B1 (aldose reductase)
ALDH7A1	aldehyde dehydrogenase 7 family, member A1
ALX4	ALX homeobox 4
AMFR	autocrine motility factor receptor, E3 ubiquitin protein ligase
ANGPTL1	angiopoietin-like 1
ANKEF1	ankyrin repeat and EF-hand domain containing 1
ANKLE1	ankyrin repeat and LEM domain containing 1
ANKRD13B	ankyrin repeat domain 13B
ANKRD9	ankyrin repeat domain 9
ANP32B	acidic (leucine-rich) nuclear phosphoprotein 32 family, member B
ANXA11	annexin A11
ANXA2R	annexin A2 receptor
ANXA4	annexin A4
AP5M1	adaptor-related protein complex 5, mu 1 subunit
APH1A	APH1A gamma secretase subunit
APOBEC4	apolipoprotein B mRNA editing enzyme, catalytic polypeptide-like 4 (putative)
APOD	apolipoprotein D
APOL3	apolipoprotein L, 3
AREL1	apoptosis resistant E3 ubiquitin protein ligase 1
ARHGEF37	Rho guanine nucleotide exchange factor (GEF) 37
ARID4B	AT rich interactive domain 4B (RBP1-like)
ARL4D	ADP-ribosylation factor-like 4D
ARL8A	ADP-ribosylation factor-like 8A
ASB8	ankyrin repeat and SOCS box containing 8
ATN1	atrophin 1
ATP6V0E1	ATPase, H+ transporting, lysosomal 9kDa, V0 subunit e1
ATP8B2	ATPase, aminophospholipid transporter, class I, type 8B, member 2
ATPIF1	ATPase inhibitory factor 1
AVIL	advillin
AXDND1	axonemal dynein light chain domain containing 1
B4GALT2	UDP-Gal:betaGlcNAc beta 1,4- galactosyltransferase, polypeptide 2
BABAM1	BRISC and BRCA1 A complex member 1
BCAR3	breast cancer anti-estrogen resistance 3
BCL7B	B-cell CLL/lymphoma 7B
BMP2K	BMP2 inducible kinase
BMS1	BMS1 ribosome biogenesis factor
BPTF	bromodomain PHD finger transcription factor
BRD2	bromodomain containing 2
BRIP1	BRCA1 interacting protein C-terminal helicase 1
BTBD2	BTB (POZ) domain containing 2
BTN2A3P	butyrophilin, subfamily 2, member A3, pseudogene
BTN3A1	butyrophilin, subfamily 3, member A1
BTRC	beta-transducin repeat containing E3 ubiquitin protein ligase
BZW1P2	basic leucine zipper and W2 domains 1 pseudogene 2
C10ORF107	chromosome 10 open reading frame 107
C17ORF78	chromosome 17 open reading frame 78
C19ORF26	chromosome 19 open reading frame 26
C20ORF27	chromosome 20 open reading frame 27
C3	complement component 3
C5ORF51	chromosome 5 open reading frame 51
C5ORF56	chromosome 5 open reading frame 56
C7ORF33	chromosome 7 open reading frame 33
C8ORF76	chromosome 8 open reading frame 76
C9ORF156	chromosome 9 open reading frame 156
CA3	carbonic anhydrase III
CA4	carbonic anhydrase IV
CACNA1D	calcium channel, voltage-dependent, L type, alpha 1D subunit
CACNG3	calcium channel, voltage-dependent, gamma subunit 3
CACNG5	calcium channel, voltage-dependent, gamma subunit 5
CAD	carbamoyl-phosphate synthetase 2, aspartate transcarbamylase, and dihydroorotase
CAMP	cathelicidin antimicrobial peptide
CAMSAP3	calmodulin regulated spectrin-associated protein family, member 3
CAPN1	calpain 1, (mu/I) large subunit
CAPN11	calpain 11
CARS	cysteinyl-tRNA synthetase
CAV2	caveolin 2
CBX7	chromobox homolog 7
CCDC130	coiled-coil domain containing 130
CCDC40	coiled-coil domain containing 40
CCDC42B	coiled-coil domain containing 42B
CCDC83	coiled-coil domain containing 83
CD2BP2	CD2 (cytoplasmic tail) binding protein 2
CD300E	CD300e molecule
CD37	CD37 molecule
CD48	CD48 molecule
CD9	CD9 molecule
CDC42EP3	CDC42 effector protein (Rho GTPase binding) 3
CDC7	cell division cycle 7
CDCA5	cell division cycle associated 5
CDIPT	CDP-diacylglycerol--inositol 3-phosphatidyltransferase
CDK19	cyclin-dependent kinase 19
CDKN2AIPNL	CDKN2A interacting protein N-terminal like
CDR2	cerebellar degeneration-related protein 2, 62kDa
CELF5	CUGBP, Elav-like family member 5
CFAP44	cilia and flagella associated protein 44
CFB	complement factor B
CFLAR	CASP8 and FADD-like apoptosis regulator
CGRRF1	cell growth regulator with ring finger domain 1
CHEK1	checkpoint kinase 1
CHRAC1	chromatin accessibility complex 1
CHRNA5	cholinergic receptor, nicotinic, alpha 5 (neuronal)
CIB4	calcium and integrin binding family member 4
CINP	cyclin-dependent kinase 2 interacting protein
CKM	creatine kinase, muscle
CLDN3	claudin 3
CLEC1A	C-type lectin domain family 1, member A
CLEC2A	C-type lectin domain family 2, member A
CLEC7A	C-type lectin domain family 7, member A
CLIC6	chloride intracellular channel 6
CLLU1	chronic lymphocytic leukemia up-regulated 1
CMBL	carboxymethylenebutenolidase homolog (Pseudomonas)
CNP	2',3'-cyclic nucleotide 3' phosphodiesterase
COG1	component of oligomeric golgi complex 1
COL4A3	collagen, type IV, alpha 3 (Goodpasture antigen)
COX4I1	cytochrome c oxidase subunit IV isoform 1
COX7A2	cytochrome c oxidase subunit VIIa polypeptide 2 (liver)
CRIPT	cysteine-rich PDZ-binding protein
CTSZ	cathepsin Z
CYP21A2	cytochrome P450, family 21, subfamily A, polypeptide 2
DAP	death-associated protein
DAPL1	death associated protein-like 1
DCD	dermcidin
DCP1A	decapping mRNA 1A
DCUN1D3	DCN1, defective in cullin neddylation 1, domain containing 3
DDR1	discoidin domain receptor tyrosine kinase 1
DDX27	DEAD (Asp-Glu-Ala-Asp) box polypeptide 27
DEFB112	defensin, beta 112
DHRS7C	dehydrogenase/reductase (SDR family) member 7C
DLG2	discs, large homolog 2 (Drosophila)
DLL1	delta-like 1 (Drosophila)
DNAH2	dynein, axonemal, heavy chain 2
DNAJB13	DnaJ (Hsp40) homolog, subfamily B, member 13
DNASE2B	deoxyribonuclease II beta
DNER	delta/notch-like EGF repeat containing
DNMT1	DNA (cytosine-5-)-methyltransferase 1
DOK1	docking protein 1, 62kDa (downstream of tyrosine kinase 1)
DPCR1	diffuse panbronchiolitis critical region 1
DPEP3	dipeptidase 3
DPP9	dipeptidyl-peptidase 9
DPYD	dihydropyrimidine dehydrogenase
DSCR9	Down syndrome critical region 9 (non-protein coding)
DUS2	dihydrouridine synthase 2
DUSP13	dual specificity phosphatase 13
DUSP5	dual specificity phosphatase 5
E2F4	E2F transcription factor 4, p107/p130-binding
EDEM2	ER degradation enhancer, mannosidase alpha-like 2
EEF2K	eukaryotic elongation factor 2 kinase
EFCAB6	EF-hand calcium binding domain 6
EFEMP2	EGF containing fibulin-like extracellular matrix protein 2
EFNA4	ephrin-A4
EGLN2	egl-9 family hypoxia-inducible factor 2
EHF	ets homologous factor
ELL2	elongation factor, RNA polymerase II, 2
EMC9	ER membrane protein complex subunit 9
EML3	echinoderm microtubule associated protein like 3
EMX1	empty spiracles homeobox 1
ENDOG	endonuclease G
ENKUR	enkurin, TRPC channel interacting protein
ENPP4	ectonucleotide pyrophosphatase/phosphodiesterase 4 (putative)
EPGN	epithelial mitogen
ERBB3	erb-b2 receptor tyrosine kinase 3
ERCC1	excision repair cross-complementation group 1
ERCC2	excision repair cross-complementation group 2
ERICH6	glutamate-rich 6
FAAH	fatty acid amide hydrolase
FAM104A	family with sequence similarity 104, member A
FAM114A2	family with sequence similarity 114, member A2
FAM131C	family with sequence similarity 131, member C
FAM133B	family with sequence similarity 133, member B
FAM179A	family with sequence similarity 179, member A
FAM181B	family with sequence similarity 181, member B
FAM183A	family with sequence similarity 183, member A
FAM217A	family with sequence similarity 217, member A
FAM220A	family with sequence similarity 220, member A
FAM24B	family with sequence similarity 24, member B
FAM3B	family with sequence similarity 3, member B
FAM47E	family with sequence similarity 47, member E
FAM71B	family with sequence similarity 71, member B
FAS	Fas cell surface death receptor
FAS-AS1	FAS antisense RNA 1
FBXL19	F-box and leucine-rich repeat protein 19
FBXO22-AS1	FBXO22 antisense RNA 1
FBXO36	F-box protein 36
FBXO47	F-box protein 47
FCGR2C	Fc fragment of IgG, low affinity IIc, receptor for (CD32) (gene/pseudogene)
FEM1A	fem-1 homolog a (C. elegans)
FGD5	FYVE, RhoGEF and PH domain containing 5
FH	fumarate hydratase
FKBP1A	FK506 binding protein 1A, 12kDa
FKBP2	FK506 binding protein 2, 13kDa
FNIP2	folliculin interacting protein 2
FOLH1	folate hydrolase (prostate-specific membrane antigen) 1
FOLR2	folate receptor 2 (fetal)
FOSL2	FOS-like antigen 2
FOXD3	forkhead box D3
FREM3	FRAS1 related extracellular matrix 3
FRMD4B	FERM domain containing 4B
FUT1	fucosyltransferase 1 (galactoside 2-alpha-L-fucosyltransferase, H blood group)
FYB	FYN binding protein
FYTTD1	forty-two-three domain containing 1
GAP43	growth associated protein 43
GBP1	guanylate binding protein 1, interferon-inducible
GFM1	G elongation factor, mitochondrial 1
GGA2	golgi-associated, gamma adaptin ear containing, ARF binding protein 2
GH1	growth hormone 1
GIN1	gypsy retrotransposon integrase 1
GJA9	gap junction protein, alpha 9, 59kDa
GKN1	gastrokine 1
GLYATL1	glycine-N-acyltransferase-like 1
GOLGA6D	golgin A6 family, member D
GPA33	glycoprotein A33 (transmembrane)
GPR37	G protein-coupled receptor 37 (endothelin receptor type B-like)
GRB14	growth factor receptor-bound protein 14
GSG1L	GSG1-like
GSTM2	glutathione S-transferase mu 2 (muscle)
GSTM5	glutathione S-transferase mu 5
GTF2B	general transcription factor IIB
GUCY2EP	guanylate cyclase 2E, pseudogene
H2AFY2	H2A histone family, member Y2
HACE1	HECT domain and ankyrin repeat containing E3 ubiquitin protein ligase 1
HCLS1	hematopoietic cell-specific Lyn substrate 1
HEMK1	HemK methyltransferase family member 1
HIGD1A	HIG1 hypoxia inducible domain family, member 1A
HINT3	histidine triad nucleotide binding protein 3
HIST1H1D	histone cluster 1, H1d
HIST1H2AC	histone cluster 1, H2ac
HLA-DMA	major histocompatibility complex, class II, DM alpha
HLA-DMB	major histocompatibility complex, class II, DM beta
HLA-L	major histocompatibility complex, class I, L (pseudogene)
HN1L	hematological and neurological expressed 1-like
HNRNPR	heterogeneous nuclear ribonucleoprotein R
HOXC6	homeobox C6
HRCT1	histidine rich carboxyl terminus 1
HS3ST6	heparan sulfate (glucosamine) 3-O-sulfotransferase 6
HSD17B7	hydroxysteroid (17-beta) dehydrogenase 7
IER5L	immediate early response 5-like
IFITM2	interferon induced transmembrane protein 2
IFNLR1	interferon, lambda receptor 1
IFT122	intraflagellar transport 122
IL23R	interleukin 23 receptor
IL2RA	interleukin 2 receptor, alpha
IRF7	interferon regulatory factor 7
ITCH	itchy E3 ubiquitin protein ligase
ITGA11	integrin, alpha 11
ITGA4	integrin, alpha 4 (antigen CD49D, alpha 4 subunit of VLA-4 receptor)
ITGA7	integrin, alpha 7
ITGB8	integrin, beta 8
ITLN2	intelectin 2
JUND	jun D proto-oncogene
KBTBD2	kelch repeat and BTB (POZ) domain containing 2
KCNA3	potassium channel, voltage gated shaker related subfamily A, member 3
KCNC2	potassium channel, voltage gated Shaw related subfamily C, member 2
KCNC4	potassium channel, voltage gated Shaw related subfamily C, member 4
KCNMB3	potassium channel subfamily M regulatory beta subunit 3
KCTD18	potassium channel tetramerization domain containing 18
KDM2A	lysine (K)-specific demethylase 2A
KHDRBS1	KH domain containing, RNA binding, signal transduction associated 1
KIAA1586	KIAA1586
KIF1BP	KIF1 binding protein
KLF14	Kruppel-like factor 14
KLF16	Kruppel-like factor 16
KLF6	Kruppel-like factor 6
KLHL38	kelch-like family member 38
KRT20	keratin 20, type I
KRT222	keratin 222, type II
KRT26	keratin 26, type I
KRT35	keratin 35, type I
KRT37	keratin 37, type I
KRT72	keratin 72, type II
KRTAP9-2	keratin associated protein 9-2
L1TD1	LINE-1 type transposase domain containing 1
LALBA	lactalbumin, alpha-
LASP1	LIM and SH3 protein 1
LAX1	lymphocyte transmembrane adaptor 1
LCE1A	late cornified envelope 1A
LCE1E	late cornified envelope 1E
LCE3A	late cornified envelope 3A
LDLRAD1	low density lipoprotein receptor class A domain containing 1
LDOC1L	leucine zipper, down-regulated in cancer 1-like
LEMD1	LEM domain containing 1
LENG8	leukocyte receptor cluster (LRC) member 8
LGALS2	lectin, galactoside-binding, soluble, 2
LGR6	leucine-rich repeat containing G protein-coupled receptor 6
LGTN	ligatin
LIFR	leukemia inhibitory factor receptor alpha
LIG1	ligase I, DNA, ATP-dependent
LILRB2	leukocyte immunoglobulin-like receptor, subfamily B (with TM and ITIM domains), member 2
LILRB4	leukocyte immunoglobulin-like receptor, subfamily B (with TM and ITIM domains), member 4
LILRP2	leukocyte immunoglobulin-like receptor pseudogene 2
LIN28A	lin-28 homolog A (C. elegans)
LINC00113	long intergenic non-protein coding RNA 113
LINC00518	long intergenic non-protein coding RNA 518
LINC00589	long intergenic non-protein coding RNA 589
LMX1B	LIM homeobox transcription factor 1, beta
LOC100132111	uncharacterized LOC100132111
LOC100379224	uncharacterized LOC100379224
LOC284379	solute carrier family 7 (cationic amino acid transporter, y+ system), member 3 pseudogene
LOC284632	uncharacterized LOC284632
LOC63930	uncharacterized LOC63930
LOC728613	programmed cell death 6 pseudogene
LONRF2	LON peptidase N-terminal domain and ring finger 2
LRRC16A	leucine rich repeat containing 16A
LRRC37A3	leucine rich repeat containing 37, member A3
LRRC7	leucine rich repeat containing 7
LRRC8C	leucine rich repeat containing 8 family, member C
LURAP1L	leucine rich adaptor protein 1-like
LXN	latexin
LYPLAL1	lysophospholipase-like 1
M1AP	meiosis 1 associated protein
MAN2B1	mannosidase, alpha, class 2B, member 1
MANBA	mannosidase, beta A, lysosomal
MAP1S	microtubule-associated protein 1S
MAP2K3	mitogen-activated protein kinase kinase 3
MAP2K5	mitogen-activated protein kinase kinase 5
MAP3K13	mitogen-activated protein kinase kinase kinase 13
MAP3K7	mitogen-activated protein kinase kinase kinase 7
MARVELD3	MARVEL domain containing 3
MATN2	matrilin 2
MCAT	malonyl CoA:ACP acyltransferase (mitochondrial)
MDH1	malate dehydrogenase 1, NAD (soluble)
MED1	mediator complex subunit 1
MGC72080	MGC72080 pseudogene
MGLL	monoglyceride lipase
MICU1	mitochondrial calcium uptake 1
MIEF2	mitochondrial elongation factor 2
MIR1185-1	microRNA 1185-1
MIR1231	microRNA 1231
MIR208A	microRNA 208a
MIR29A	microRNA 29a
MIR34A	microRNA 34a
MIR613	microRNA 613
MIR661	microRNA 661
MIR7-3HG	MIR7-3 host gene
MIR762	microRNA 762
MMP25	matrix metallopeptidase 25
MMP28	matrix metallopeptidase 28
MOAP1	modulator of apoptosis 1
MOG	myelin oligodendrocyte glycoprotein
MOGAT1	monoacylglycerol O-acyltransferase 1
MPZ	myelin protein zero
MRPL14	mitochondrial ribosomal protein L14
MRPL46	mitochondrial ribosomal protein L46
MRPS10	mitochondrial ribosomal protein S10
MRPS12	mitochondrial ribosomal protein S12
MRPS21	mitochondrial ribosomal protein S21
MRPS28	mitochondrial ribosomal protein S28
MRPS30	mitochondrial ribosomal protein S30
MS4A8	membrane-spanning 4-domains, subfamily A, member 8
MSRB2	methionine sulfoxide reductase B2
MTMR12	myotubularin related protein 12
MTVR2	mouse mammary tumor virus receptor homolog 2
MUC21	mucin 21, cell surface associated
MYC	v-myc avian myelocytomatosis viral oncogene homolog
MYDGF	myeloid-derived growth factor
MYLK2	myosin light chain kinase 2
MYO16	myosin XVI
MYSM1	Myb-like, SWIRM and MPN domains 1
NACA	nascent polypeptide-associated complex alpha subunit
NADK2	NAD kinase 2, mitochondrial
NAV2	neuron navigator 2
NDUFA12	NADH dehydrogenase (ubiquinone) 1 alpha subcomplex, 12
NECAB2	N-terminal EF-hand calcium binding protein 2
NEFH	neurofilament, heavy polypeptide
NEURL1B	neuralized E3 ubiquitin protein ligase 1B
NEUROG2	neurogenin 2
NHLH1	nescient helix loop helix 1
NHLRC4	NHL repeat containing 4
NIF3L1	NIF3 NGG1 interacting factor 3-like 1 (S. cerevisiae)
NIN	ninein (GSK3B interacting protein)
NIT1	nitrilase 1
NKTR	natural killer cell triggering receptor
NME2P1	NME/NM23 nucleoside diphosphate kinase 2 pseudogene 1
NMU	neuromedin U
NNAT	neuronatin
NOTCH2NL	notch 2 N-terminal like
NPC2	Niemann-Pick disease, type C2
NPIPB3	nuclear pore complex interacting protein family, member B3
NPTXR	neuronal pentraxin receptor
NREP	neuronal regeneration related protein
NRIP2	nuclear receptor interacting protein 2
NSMCE1	non-SMC element 1 homolog (S. cerevisiae)
NTRK3	neurotrophic tyrosine kinase, receptor, type 3
NTSR1	neurotensin receptor 1 (high affinity)
NTSR2	neurotensin receptor 2
NUBP1	nucleotide binding protein 1
NUCB1	nucleobindin 1
NUDC	nudC nuclear distribution protein
NUDT16	nudix (nucleoside diphosphate linked moiety X)-type motif 16
NUP188	nucleoporin 188kDa
OASL	2'-5'-oligoadenylate synthetase-like
OGFOD1	2-oxoglutarate and iron-dependent oxygenase domain containing 1
OGFOD2	2-oxoglutarate and iron-dependent oxygenase domain containing 2
OLFM1	olfactomedin 1
OR10H2	olfactory receptor, family 10, subfamily H, member 2
OR1F1	olfactory receptor, family 1, subfamily F, member 1
OR2W1	olfactory receptor, family 2, subfamily W, member 1
OR4D2	olfactory receptor, family 4, subfamily D, member 2
OR7C2	olfactory receptor, family 7, subfamily C, member 2
OR7E91P	olfactory receptor, family 7, subfamily E, member 91 pseudogene
OR8S1	olfactory receptor, family 8, subfamily S, member 1
OSMR	oncostatin M receptor
OVCH1	ovochymase 1
OVGP1	oviductal glycoprotein 1, 120kDa
P2RY13	purinergic receptor P2Y, G-protein coupled, 13
PAFAH2	platelet-activating factor acetylhydrolase 2, 40kDa
PALM2-AKAP2	PALM2-AKAP2 readthrough
PARVB	parvin, beta
PAXBP1	PAX3 and PAX7 binding protein 1
PCBD1	pterin-4 alpha-carbinolamine dehydratase/dimerization cofactor of hepatocyte nuclear factor 1 alpha
PCOLCE2	procollagen C-endopeptidase enhancer 2
PCP4L1	Purkinje cell protein 4 like 1
PCSK5	proprotein convertase subtilisin/kexin type 5
PDAP1	PDGFA associated protein 1
PDCD2L	programmed cell death 2-like
PDGFD	platelet derived growth factor D
PDGFRB	platelet-derived growth factor receptor, beta polypeptide
PDGFRL	platelet-derived growth factor receptor-like
PDP2	pyruvate dehyrogenase phosphatase catalytic subunit 2
PGD	phosphogluconate dehydrogenase
PGPEP1	pyroglutamyl-peptidase I
PHLDB1	pleckstrin homology-like domain, family B, member 1
PHLPP2	PH domain and leucine rich repeat protein phosphatase 2
PI4KAP2	phosphatidylinositol 4-kinase, catalytic, alpha pseudogene 2
PIGL	phosphatidylinositol glycan anchor biosynthesis, class L
PIGM	phosphatidylinositol glycan anchor biosynthesis, class M
PIH1D1	PIH1 domain containing 1
PILRA	paired immunoglobin-like type 2 receptor alpha
PITPNM2	phosphatidylinositol transfer protein, membrane-associated 2
PIWIL2	piwi-like RNA-mediated gene silencing 2
PJA2	praja ring finger 2, E3 ubiquitin protein ligase
PKD2L1	polycystic kidney disease 2-like 1
PKIG	protein kinase (cAMP-dependent, catalytic) inhibitor gamma
PLA2R1	phospholipase A2 receptor 1, 180kDa
PLCB4	phospholipase C, beta 4
PLEKHA2	pleckstrin homology domain containing, family A (phosphoinositide binding specific) member 2
PLEKHO2	pleckstrin homology domain containing, family O member 2
POLR1B	polymerase (RNA) I polypeptide B, 128kDa
POLR2E	polymerase (RNA) II (DNA directed) polypeptide E, 25kDa
PPIAL4F	peptidylprolyl isomerase A (cyclophilin A)-like 4F
PPIL4	peptidylprolyl isomerase (cyclophilin)-like 4
PPM1E	protein phosphatase, Mg2+/Mn2+ dependent, 1E
PPP1R10	protein phosphatase 1, regulatory subunit 10
PPRC1	peroxisome proliferator-activated receptor gamma, coactivator-related 1
PREX1	phosphatidylinositol-3,4,5-trisphosphate-dependent Rac exchange factor 1
PRG1	p53-responsive gene 1
PRPF3	pre-mRNA processing factor 3
PRPF8	pre-mRNA processing factor 8
PRTN3	proteinase 3
PSEN2	presenilin 2
PSORS1C3	psoriasis susceptibility 1 candidate 3 (non-protein coding)
PTBP1	polypyrimidine tract binding protein 1
PTK6	protein tyrosine kinase 6
PTPRJ	protein tyrosine phosphatase, receptor type, J
PWWP2A	PWWP domain containing 2A
PXT1	peroxisomal, testis specific 1
PYGM	phosphorylase, glycogen, muscle
QRFP	pyroglutamylated RFamide peptide
RAB28	RAB28, member RAS oncogene family
RAB31	RAB31, member RAS oncogene family
RAET1E	retinoic acid early transcript 1E
RARG	retinoic acid receptor, gamma
RBL2	retinoblastoma-like 2
RBMY1F	RNA binding motif protein, Y-linked, family 1, member F
RCC1	regulator of chromosome condensation 1
RCN3	reticulocalbin 3, EF-hand calcium binding domain
RGS11	regulator of G-protein signaling 11
RGS12	regulator of G-protein signaling 12
RHEBL1	Ras homolog enriched in brain like 1
RHOBTB3	Rho-related BTB domain containing 3
RMDN2	regulator of microtubule dynamics 2
RNASEH1	ribonuclease H1
RNF123	ring finger protein 123
RNF8	ring finger protein 8, E3 ubiquitin protein ligase
RPL15	ribosomal protein L15
RPL19P12	ribosomal protein L19 pseudogene 12
RPL27A	ribosomal protein L27a
RPS16	ribosomal protein S16
RPS20	ribosomal protein S20
RSPH1	radial spoke head 1 homolog (Chlamydomonas)
RUVBL2	RuvB-like AAA ATPase 2
RXRG	retinoid X receptor, gamma
S100A7	S100 calcium binding protein A7
S100A7L2	S100 calcium binding protein A7-like 2
S100A8	S100 calcium binding protein A8
S100Z	S100 calcium binding protein Z
SAP30L	SAP30-like
SBNO2	strawberry notch homolog 2 (Drosophila)
SCARNA20	small Cajal body-specific RNA 20
SDC4	syndecan 4
SDHAP2	succinate dehydrogenase complex, subunit A, flavoprotein pseudogene 2
SDHAP3	succinate dehydrogenase complex, subunit A, flavoprotein pseudogene 3
SDS	serine dehydratase
SDSL	serine dehydratase-like
SELT	selenoprotein T
SEMA3F	sema domain, immunoglobulin domain (Ig), short basic domain, secreted, (semaphorin) 3F
SEMG1	semenogelin I
SERINC3	serine incorporator 3
SERTAD1	SERTA domain containing 1
SFRP1	secreted frizzled-related protein 1
SGK223	homolog of rat pragma of Rnd2
SGSM2	small G protein signaling modulator 2
SH2D4A	SH2 domain containing 4A
SH2D5	SH2 domain containing 5
SH2D6	SH2 domain containing 6
SHE	Src homology 2 domain containing E
SHQ1	SHQ1, H/ACA ribonucleoprotein assembly factor
SIM1	single-minded family bHLH transcription factor 1
SIX1	SIX homeobox 1
SIX6	SIX homeobox 6
SLAMF1	signaling lymphocytic activation molecule family member 1
SLBP	stem-loop binding protein
SLC11A1	solute carrier family 11 (proton-coupled divalent metal ion transporter), member 1
SLC15A2	solute carrier family 15 (oligopeptide transporter), member 2
SLC16A14	solute carrier family 16, member 14
SLC17A7	solute carrier family 17 (vesicular glutamate transporter), member 7
SLC1A2	solute carrier family 1 (glial high affinity glutamate transporter), member 2
SLC20A2	solute carrier family 20 (phosphate transporter), member 2
SLC25A16	solute carrier family 25 (mitochondrial carrier), member 16
SLC2A10	solute carrier family 2 (facilitated glucose transporter), member 10
SLC2A5	solute carrier family 2 (facilitated glucose/fructose transporter), member 5
SLC30A10	solute carrier family 30, member 10
SLC31A2	solute carrier family 31 (copper transporter), member 2
SLC43A2	solute carrier family 43 (amino acid system L transporter), member 2
SLC45A3	solute carrier family 45, member 3
SLC4A2	solute carrier family 4 (anion exchanger), member 2
SLC6A16	solute carrier family 6, member 16
SLC7A5P2	solute carrier family 7 (amino acid transporter light chain, L system), member 5 pseudogene 2
SMARCC2	SWI/SNF related, matrix associated, actin dependent regulator of chromatin, subfamily c, member 2
SMCP	sperm mitochondria-associated cysteine-rich protein
SNAI1	snail family zinc finger 1
SNAP23	synaptosomal-associated protein, 23kDa
SNORA2B	small nucleolar RNA, H/ACA box 2B
SNORA55	small nucleolar RNA, H/ACA box 55
SNORA70D	small nucleolar RNA, H/ACA box 70D
SNORD1C	small nucleolar RNA, C/D box 1C
SNX2	sorting nexin 2
SNX31	sorting nexin 31
SOCS5	suppressor of cytokine signaling 5
SOGA3	SOGA family member 3
SOX12	SRY (sex determining region Y)-box 12
SPATA31C1	SPATA31 subfamily C, member 1
SPATC1	spermatogenesis and centriole associated 1
SPTLC1	serine palmitoyltransferase, long chain base subunit 1
SPTY2D1	SPT2, Suppressor of Ty, domain containing 1 (S. cerevisiae)
SRRM3	serine/arginine repetitive matrix 3
SRSF12	serine/arginine-rich splicing factor 12
SSH1	slingshot protein phosphatase 1
SSRP1	structure specific recognition protein 1
ST3GAL1	ST3 beta-galactoside alpha-2,3-sialyltransferase 1
ST7-OT3	ST7 overlapping transcript 3
STAMBP	STAM binding protein
STAMBPL1	STAM binding protein-like 1
STARD3	StAR-related lipid transfer (START) domain containing 3
STAU1	staufen double-stranded RNA binding protein 1
STK10	serine/threonine kinase 10
STK11	serine/threonine kinase 11
STYK1	serine/threonine/tyrosine kinase 1
SUGT1P1	SUGT1 pseudogene 1
SYF2	SYF2 pre-mRNA-splicing factor
SYNJ2	synaptojanin 2
SYT16	synaptotagmin XVI
TBC1D16	TBC1 domain family, member 16
TCAIM	T cell activation inhibitor, mitochondrial
TCAM1P	testicular cell adhesion molecule 1, pseudogene
TCF7L2	transcription factor 7-like 2 (T-cell specific, HMG-box)
TCTN1	tectonic family member 1
TDG	thymine-DNA glycosylase
TDH	L-threonine dehydrogenase (pseudogene)
TFF3	trefoil factor 3 (intestinal)
TFRC	transferrin receptor
TIAL1	TIA1 cytotoxic granule-associated RNA binding protein-like 1
TICAM1	toll-like receptor adaptor molecule 1
TIMM10	translocase of inner mitochondrial membrane 10 homolog (yeast)
TIMM13	translocase of inner mitochondrial membrane 13 homolog (yeast)
TK2	thymidine kinase 2, mitochondrial
TLE6	transducin-like enhancer of split 6
TMCO4	transmembrane and coiled-coil domains 4
TMEM167B	transmembrane protein 167B
TMEM179	transmembrane protein 179
TMEM179B	transmembrane protein 179B
TMEM186	transmembrane protein 186
TMEM216	transmembrane protein 216
TMEM217	transmembrane protein 217
TMEM258	transmembrane protein 258
TNFAIP8	tumor necrosis factor, alpha-induced protein 8
TNFRSF11B	tumor necrosis factor receptor superfamily, member 11b
TNFSF13B	tumor necrosis factor (ligand) superfamily, member 13b
TP53BP2	tumor protein p53 binding protein 2
TRAF7	TNF receptor-associated factor 7, E3 ubiquitin protein ligase
TRIM34	tripartite motif containing 34
TRIM47	tripartite motif containing 47
TRIM74	tripartite motif containing 74
TRMT11	tRNA methyltransferase 11 homolog (S. cerevisiae)
TRMT44	tRNA methyltransferase 44 homolog (S. cerevisiae)
TSPY1	testis specific protein, Y-linked 1
TSTA3	tissue specific transplantation antigen P35B
TTC33	tetratricopeptide repeat domain 33
TTC39A	tetratricopeptide repeat domain 39A
TUBGCP4	tubulin, gamma complex associated protein 4
TXNRD3	thioredoxin reductase 3
TXNRD3NB	thioredoxin reductase 3 neighbor
UBE2V1	ubiquitin-conjugating enzyme E2 variant 1
UNC13A	unc-13 homolog A (C. elegans)
UNC13D	unc-13 homolog D (C. elegans)
UPF2	UPF2 regulator of nonsense transcripts homolog (yeast)
UQCC2	ubiquinol-cytochrome c reductase complex assembly factor 2
URM1	ubiquitin related modifier 1
USP13	ubiquitin specific peptidase 13 (isopeptidase T-3)
USP28	ubiquitin specific peptidase 28
UTS2B	urotensin 2B
VAV2	vav 2 guanine nucleotide exchange factor
VN1R2	vomeronasal 1 receptor 2
VPS13C	vacuolar protein sorting 13 homolog C (S. cerevisiae)
VPS18	vacuolar protein sorting 18 homolog (S. cerevisiae)
VPS26A	vacuolar protein sorting 26 homolog A (S. pombe)
VWA8	von Willebrand factor A domain containing 8
WBSCR22	Williams Beuren syndrome chromosome region 22
WDR86	WD repeat domain 86
WNK2	WNK lysine deficient protein kinase 2
XXYLT1	xyloside xylosyltransferase 1
YAE1D1	Yae1 domain containing 1
YARS	tyrosyl-tRNA synthetase
YEATS4	YEATS domain containing 4
ZADH2	zinc binding alcohol dehydrogenase domain containing 2
ZCCHC10	zinc finger, CCHC domain containing 10
ZDHHC7	zinc finger, DHHC-type containing 7
ZFAND1	zinc finger, AN1-type domain 1
ZFP64	ZFP64 zinc finger protein
ZFPM1	zinc finger protein, FOG family member 1
ZG16	zymogen granule protein 16
ZHX1	zinc fingers and homeoboxes 1
ZMYM2	zinc finger, MYM-type 2
ZNF224	zinc finger protein 224
ZNF284	zinc finger protein 284
ZNF343	zinc finger protein 343
ZNF35	zinc finger protein 35
ZNF512	zinc finger protein 512
ZNF582	zinc finger protein 582
ZNF609	zinc finger protein 609
ZNF703	zinc finger protein 703
ZNF707	zinc finger protein 707
ZNF816	zinc finger protein 816
ZNF845	zinc finger protein 845
ZSCAN5B	zinc finger and SCAN domain containing 5B
