# Supplementary material for: The helicase domain of human Dicer prevents RNAi-independent activation of antiviral and inflammatory pathways
Source: EMBO J. 2024 Jan 29;43(5):7. doi: 10.1038/s44318-024-00035-2 (PMC10907635; doi:10.1038/s44318-024-00035-2)
Supplement: Supplementary file 10 — Source Data of EV and Appendix figures [file 44318_2024_35_MOESM10_ESM.zip › EMBOJ-2023-115792R2_SourceData_EV+Appendix/FigEV5/FigEV5A-B-C/IRF2_targets.txt]

#Symbol	Name
A4GNT	alpha-1,4-N-acetylglucosaminyltransferase
AAAS	achalasia, adrenocortical insufficiency, alacrimia
ABCA10	ATP-binding cassette, sub-family A (ABC1), member 10
ABCC1	ATP-binding cassette, sub-family C (CFTR/MRP), member 1
ABCD2	ATP-binding cassette, sub-family D (ALD), member 2
ABCG1	ATP-binding cassette, sub-family G (WHITE), member 1
ABCG5	ATP-binding cassette, sub-family G (WHITE), member 5
ABHD17A	abhydrolase domain containing 17A
ABHD6	abhydrolase domain containing 6
ACAP2	ArfGAP with coiled-coil, ankyrin repeat and PH domains 2
ACO1	aconitase 1, soluble
ACOT4	acyl-CoA thioesterase 4
ACP6	acid phosphatase 6, lysophosphatidic
ACPP	acid phosphatase, prostate
ACRBP	acrosin binding protein
ACSM2B	acyl-CoA synthetase medium-chain family member 2B
ACTA2	actin, alpha 2, smooth muscle, aorta
ACTR8	ARP8 actin-related protein 8 homolog (yeast)
ADAL	adenosine deaminase-like
ADAM32	ADAM metallopeptidase domain 32
ADAMTS18	ADAM metallopeptidase with thrombospondin type 1 motif, 18
ADGRF4	adhesion G protein-coupled receptor F4
ADGRL4	adhesion G protein-coupled receptor L4
ADH1B	alcohol dehydrogenase 1B (class I), beta polypeptide
ADH6	alcohol dehydrogenase 6 (class V)
ADH7	alcohol dehydrogenase 7 (class IV), mu or sigma polypeptide
ADPRH	ADP-ribosylarginine hydrolase
AFAP1	actin filament associated protein 1
AFM	afamin
AGAP2	ArfGAP with GTPase domain, ankyrin repeat and PH domain 2
AHCYL2	adenosylhomocysteinase-like 2
AHR	aryl hydrocarbon receptor
AK4	adenylate kinase 4
AK8	adenylate kinase 8
AKAP13	A kinase (PRKA) anchor protein 13
AKAP5	A kinase (PRKA) anchor protein 5
AKAP8L	A kinase (PRKA) anchor protein 8-like
AKR1C4	aldo-keto reductase family 1, member C4
ALAS2	5'-aminolevulinate synthase 2
ALDH3B1	aldehyde dehydrogenase 3 family, member B1
ALKBH2	alkB, alkylation repair homolog 2 (E. coli)
ALOX5AP	arachidonate 5-lipoxygenase-activating protein
ALPK1	alpha-kinase 1
ALYREF	Aly/REF export factor
AMBP	alpha-1-microglobulin/bikunin precursor
AMBRA1	autophagy/beclin-1 regulator 1
ANAPC5	anaphase promoting complex subunit 5
ANGPT1	angiopoietin 1
ANKEF1	ankyrin repeat and EF-hand domain containing 1
ANKHD1	ankyrin repeat and KH domain containing 1
ANKHD1-EIF4EBP3	ANKHD1-EIF4EBP3 readthrough
ANKIB1	ankyrin repeat and IBR domain containing 1
ANKRD24	ankyrin repeat domain 24
ANKRD28	ankyrin repeat domain 28
ANKRD29	ankyrin repeat domain 29
ANKRD32	ankyrin repeat domain 32
ANKRD33	ankyrin repeat domain 33
ANKS1B	ankyrin repeat and sterile alpha motif domain containing 1B
ANKUB1	ankyrin repeat and ubiquitin domain containing 1
ANOS1	anosmin 1
ANXA3	annexin A3
AOX1	aldehyde oxidase 1
AP1B1	adaptor-related protein complex 1, beta 1 subunit
AP2M1	adaptor-related protein complex 2, mu 1 subunit
APBB2	amyloid beta (A4) precursor protein-binding, family B, member 2
APOBEC3B	apolipoprotein B mRNA editing enzyme, catalytic polypeptide-like 3B
APOBR	apolipoprotein B receptor
AQP3	aquaporin 3 (Gill blood group)
ARAF	A-Raf proto-oncogene, serine/threonine kinase
ARAP2	ArfGAP with RhoGAP domain, ankyrin repeat and PH domain 2
ARG1	arginase 1
ARHGAP19	Rho GTPase activating protein 19
ARHGAP30	Rho GTPase activating protein 30
ARHGAP44	Rho GTPase activating protein 44
ARHGAP8	Rho GTPase activating protein 8
ARHGAP9	Rho GTPase activating protein 9
ARHGEF15	Rho guanine nucleotide exchange factor (GEF) 15
ARHGEF19	Rho guanine nucleotide exchange factor (GEF) 19
ARHGEF37	Rho guanine nucleotide exchange factor (GEF) 37
ARHGEF7	Rho guanine nucleotide exchange factor (GEF) 7
ARID3B	AT rich interactive domain 3B (BRIGHT-like)
ARMCX6	armadillo repeat containing, X-linked 6
ARPP21	cAMP-regulated phosphoprotein, 21kDa
ARSE	arylsulfatase E (chondrodysplasia punctata 1)
ASB14	ankyrin repeat and SOCS box containing 14
ASIP	agouti signaling protein
ASZ1	ankyrin repeat, SAM and basic leucine zipper domain containing 1
ATF2	activating transcription factor 2
ATP10B	ATPase, class V, type 10B
ATP11AUN	ATP11A upstream neighbor
ATP1A4	ATPase, Na+/K+ transporting, alpha 4 polypeptide
ATP2C1	ATPase, Ca++ transporting, type 2C, member 1
ATP5A1	ATP synthase, H+ transporting, mitochondrial F1 complex, alpha subunit 1, cardiac muscle
ATP5D	ATP synthase, H+ transporting, mitochondrial F1 complex, delta subunit
ATP5G3	ATP synthase, H+ transporting, mitochondrial Fo complex, subunit C3 (subunit 9)
ATP5SL	ATP5S-like
ATP6V1C1	ATPase, H+ transporting, lysosomal 42kDa, V1 subunit C1
ATP6V1G2-DDX39B	ATP6V1G2-DDX39B readthrough (NMD candidate)
ATP8B4	ATPase, class I, type 8B, member 4
ATXN2L	ataxin 2-like
ATXN3L	ataxin 3-like
BANK1	B-cell scaffold protein with ankyrin repeats 1
BBS2	Bardet-Biedl syndrome 2
BBS5	Bardet-Biedl syndrome 5
BCL2L2	BCL2-like 2
BCL2L2-PABPN1	BCL2L2-PABPN1 readthrough
BCO2	beta-carotene oxygenase 2
BDH1	3-hydroxybutyrate dehydrogenase, type 1
BDH2	3-hydroxybutyrate dehydrogenase, type 2
BEX1	brain expressed, X-linked 1
BEX2	brain expressed X-linked 2
BFSP1	beaded filament structural protein 1, filensin
BIRC5	baculoviral IAP repeat containing 5
BIVM-ERCC5	BIVM-ERCC5 readthrough
BLK	BLK proto-oncogene, Src family tyrosine kinase
BLVRA	biliverdin reductase A
BNIPL	BCL2/adenovirus E1B 19kD interacting protein like
BOLA1	bolA family member 1
BPGM	2,3-bisphosphoglycerate mutase
BRD2	bromodomain containing 2
BRIX1	BRX1, biogenesis of ribosomes
BRMS1L	breast cancer metastasis-suppressor 1-like
BTN2A2	butyrophilin, subfamily 2, member A2
BTRC	beta-transducin repeat containing E3 ubiquitin protein ligase
BUB3	BUB3 mitotic checkpoint protein
C10ORF11	chromosome 10 open reading frame 11
C11ORF49	chromosome 11 open reading frame 49
C11ORF73	chromosome 11 open reading frame 73
C11ORF85	chromosome 11 open reading frame 85
C14ORF159	chromosome 14 open reading frame 159
C14ORF39	chromosome 14 open reading frame 39
C15ORF43	chromosome 15 open reading frame 43
C17ORF67	chromosome 17 open reading frame 67
C19ORF18	chromosome 19 open reading frame 18
C19ORF33	chromosome 19 open reading frame 33
C19ORF48	chromosome 19 open reading frame 48
C1ORF101	chromosome 1 open reading frame 101
C1ORF112	chromosome 1 open reading frame 112
C1ORF141	chromosome 1 open reading frame 141
C1ORF94	chromosome 1 open reading frame 94
C1QTNF9B-AS1	C1QTNF9B antisense RNA 1
C2	complement component 2
C20ORF203	chromosome 20 open reading frame 203
C22ORF23	chromosome 22 open reading frame 23
C2ORF40	chromosome 2 open reading frame 40
C2ORF83	chromosome 2 open reading frame 83
C3	complement component 3
C3ORF22	chromosome 3 open reading frame 22
C5ORF52	chromosome 5 open reading frame 52
C5ORF58	chromosome 5 open reading frame 58
C6	complement component 6
C6ORF118	chromosome 6 open reading frame 118
C6ORF203	chromosome 6 open reading frame 203
C6ORF25	chromosome 6 open reading frame 25
C7	complement component 7
C9ORF131	chromosome 9 open reading frame 131
C9ORF153	chromosome 9 open reading frame 153
C9ORF170	chromosome 9 open reading frame 170
C9ORF3	chromosome 9 open reading frame 3
CADPS	Ca++-dependent secretion activator
CAPN12	calpain 12
CAPN6	calpain 6
CAPN8	calpain 8
CASKIN2	CASK interacting protein 2
CASP10	caspase 10, apoptosis-related cysteine peptidase
CASP9	caspase 9, apoptosis-related cysteine peptidase
CASS4	Cas scaffolding protein family member 4
CATIP	ciliogenesis associated TTC17 interacting protein
CCDC102B	coiled-coil domain containing 102B
CCDC124	coiled-coil domain containing 124
CCDC146	coiled-coil domain containing 146
CCDC168	coiled-coil domain containing 168
CCDC175	coiled-coil domain containing 175
CCDC181	coiled-coil domain containing 181
CCDC23	coiled-coil domain containing 23
CCDC54	coiled-coil domain containing 54
CCDC6	coiled-coil domain containing 6
CCDC70	coiled-coil domain containing 70
CCDC74A	coiled-coil domain containing 74A
CCDC74B	coiled-coil domain containing 74B
CCDC88B	coiled-coil domain containing 88B
CCL19	chemokine (C-C motif) ligand 19
CCL22	chemokine (C-C motif) ligand 22
CCNJ	cyclin J
CCSER1	coiled-coil serine-rich protein 1
CCSER2	coiled-coil serine-rich protein 2
CCT6A	chaperonin containing TCP1, subunit 6A (zeta 1)
CCZ1	CCZ1 vacuolar protein trafficking and biogenesis associated homolog (S. cerevisiae)
CD109	CD109 molecule
CD1B	CD1b molecule
CD244	CD244 molecule, natural killer cell receptor 2B4
CD36	CD36 molecule (thrombospondin receptor)
CD52	CD52 molecule
CD53	CD53 molecule
CD86	CD86 molecule
CD93	CD93 molecule
CDA	cytidine deaminase
CDC42EP4	CDC42 effector protein (Rho GTPase binding) 4
CDHR4	cadherin-related family member 4
CDK1	cyclin-dependent kinase 1
CDK16	cyclin-dependent kinase 16
CDKN2AIPNL	CDKN2A interacting protein N-terminal like
CDS2	CDP-diacylglycerol synthase (phosphatidate cytidylyltransferase) 2
CDY1	chromodomain protein, Y-linked, 1
CDY1B	chromodomain protein, Y-linked, 1B
CDY2A	chromodomain protein, Y-linked, 2A
CDY2B	chromodomain protein, Y-linked, 2B
CEACAM19	carcinoembryonic antigen-related cell adhesion molecule 19
CEACAM21	carcinoembryonic antigen-related cell adhesion molecule 21
CELF1	CUGBP, Elav-like family member 1
CENPM	centromere protein M
CENPP	centromere protein P
CENPQ	centromere protein Q
CEP152	centrosomal protein 152kDa
CEP295	centrosomal protein 295kDa
CEP44	centrosomal protein 44kDa
CES5A	carboxylesterase 5A
CETN1	centrin, EF-hand protein, 1
CFAP47	cilia and flagella associated protein 47
CFAP58	cilia and flagella associated protein 58
CFAP69	cilia and flagella associated protein 69
CHADL	chondroadherin-like
CHIA	chitinase, acidic
CHKB	choline kinase beta
CHMP3	charged multivesicular body protein 3
CHST5	carbohydrate (N-acetylglucosamine 6-O) sulfotransferase 5
CHST7	carbohydrate (N-acetylglucosamine 6-O) sulfotransferase 7
CIDEC	cell death-inducing DFFA-like effector c
CIZ1	CDKN1A interacting zinc finger protein 1
CKAP2	cytoskeleton associated protein 2
CKS2	CDC28 protein kinase regulatory subunit 2
CLDN8	claudin 8
CLEC1B	C-type lectin domain family 1, member B
CLEC4M	C-type lectin domain family 4, member M
CLHC1	clathrin heavy chain linker domain containing 1
CLIC2	chloride intracellular channel 2
CLINT1	clathrin interactor 1
CLK1	CDC-like kinase 1
CLLU1OS	chronic lymphocytic leukemia up-regulated 1 opposite strand
CLN3	ceroid-lipofuscinosis, neuronal 3
CLPX	caseinolytic mitochondrial matrix peptidase chaperone subunit
CLRN2	clarin 2
CLTCL1	clathrin, heavy chain-like 1
CNBD2	cyclic nucleotide binding domain containing 2
CNDP2	CNDP dipeptidase 2 (metallopeptidase M20 family)
CNEP1R1	CTD nuclear envelope phosphatase 1 regulatory subunit 1
CNOT2	CCR4-NOT transcription complex, subunit 2
COL19A1	collagen, type XIX, alpha 1
COL8A2	collagen, type VIII, alpha 2
COLQ	collagen-like tail subunit (single strand of homotrimer) of asymmetric acetylcholinesterase
COMMD2	COMM domain containing 2
COMMD5	COMM domain containing 5
COMMD7	COMM domain containing 7
COMT	catechol-O-methyltransferase
COPA	coatomer protein complex, subunit alpha
COPS6	COP9 signalosome subunit 6
COPS7A	COP9 signalosome subunit 7A
COPS8	COP9 signalosome subunit 8
COQ10B	coenzyme Q10 homolog B (S. cerevisiae)
COQ7	coenzyme Q7 homolog, ubiquinone (yeast)
CORT	cortistatin
COX15	cytochrome c oxidase assembly homolog 15 (yeast)
COX5A	cytochrome c oxidase subunit Va
CPB2	carboxypeptidase B2 (plasma)
CPEB1	cytoplasmic polyadenylation element binding protein 1
CPLX2	complexin 2
CRBN	cereblon
CREBRF	CREB3 regulatory factor
CRELD2	cysteine-rich with EGF-like domains 2
CREM	cAMP responsive element modulator
CRYGD	crystallin, gamma D
CSF3R	colony stimulating factor 3 receptor (granulocyte)
CSMD3	CUB and Sushi multiple domains 3
CSNK1E	casein kinase 1, epsilon
CSNK2A1	casein kinase 2, alpha 1 polypeptide
CT45A1	cancer/testis antigen family 45, member A1
CTNNBL1	catenin, beta like 1
CTSO	cathepsin O
CTSW	cathepsin W
CUL2	cullin 2
CUL4A	cullin 4A
CUL5	cullin 5
CUTC	cutC copper transporter
CWF19L1	CWF19-like 1, cell cycle control (S. pombe)
CXCL11	chemokine (C-X-C motif) ligand 11
CXCR3	chemokine (C-X-C motif) receptor 3
CXCR5	chemokine (C-X-C motif) receptor 5
CXORF56	chromosome X open reading frame 56
CYBRD1	cytochrome b reductase 1
CYP21A2	cytochrome P450, family 21, subfamily A, polypeptide 2
CYS1	cystin 1
DACT3	dishevelled-binding antagonist of beta-catenin 3
DARS	aspartyl-tRNA synthetase
DBF4B	DBF4 zinc finger B
DCAF15	DDB1 and CUL4 associated factor 15
DCAF6	DDB1 and CUL4 associated factor 6
DCX	doublecortin
DDR1	discoidin domain receptor tyrosine kinase 1
DDX10	DEAD (Asp-Glu-Ala-Asp) box polypeptide 10
DDX39B	DEAD (Asp-Glu-Ala-Asp) box polypeptide 39B
DEDD	death effector domain containing
DEFB104A	defensin, beta 104A
DEFB104B	defensin, beta 104B
DEGS1	delta(4)-desaturase, sphingolipid 1
DENND5B	DENN/MADD domain containing 5B
DET1	de-etiolated homolog 1 (Arabidopsis)
DGCR14	DiGeorge syndrome critical region gene 14
DHRS2	dehydrogenase/reductase (SDR family) member 2
DHRS9	dehydrogenase/reductase (SDR family) member 9
DHX15	DEAH (Asp-Glu-Ala-His) box helicase 15
DHX40	DEAH (Asp-Glu-Ala-His) box polypeptide 40
DHX8	DEAH (Asp-Glu-Ala-His) box polypeptide 8
DIAPH3	diaphanous-related formin 3
DICER1	dicer 1, ribonuclease type III
DIEXF	digestive organ expansion factor homolog (zebrafish)
DLG3	discs, large homolog 3 (Drosophila)
DLGAP1	discs, large (Drosophila) homolog-associated protein 1
DMD	dystrophin
DMWD	dystrophia myotonica, WD repeat containing
DNA2	DNA replication helicase/nuclease 2
DNAJB12	DnaJ (Hsp40) homolog, subfamily B, member 12
DNAJC16	DnaJ (Hsp40) homolog, subfamily C, member 16
DNAJC5G	DnaJ (Hsp40) homolog, subfamily C, member 5 gamma
DNAL4	dynein, axonemal, light chain 4
DNASE2	deoxyribonuclease II, lysosomal
DNASE2B	deoxyribonuclease II beta
DNM1L	dynamin 1-like
DNM3	dynamin 3
DOCK8	dedicator of cytokinesis 8
DOHH	deoxyhypusine hydroxylase/monooxygenase
DPF1	D4, zinc and double PHD fingers family 1
DPY19L2	dpy-19-like 2 (C. elegans)
DRG2	developmentally regulated GTP binding protein 2
DSG4	desmoglein 4
DSN1	DSN1, MIS12 kinetochore complex component
DSPP	dentin sialophosphoprotein
DUSP26	dual specificity phosphatase 26 (putative)
DYNAP	dynactin associated protein
DYNC2LI1	dynein, cytoplasmic 2, light intermediate chain 1
DYNLT3	dynein, light chain, Tctex-type 3
DYRK4	dual-specificity tyrosine-(Y)-phosphorylation regulated kinase 4
ECD	ecdysoneless homolog (Drosophila)
ECT2	epithelial cell transforming 2
EDEM2	ER degradation enhancer, mannosidase alpha-like 2
EDIL3	EGF-like repeats and discoidin I-like domains 3
EDNRB	endothelin receptor type B
EFCAB11	EF-hand calcium binding domain 11
EFCAB5	EF-hand calcium binding domain 5
EHF	ets homologous factor
EHMT2	euchromatic histone-lysine N-methyltransferase 2
EIF3C	eukaryotic translation initiation factor 3, subunit C
EIF3CL	eukaryotic translation initiation factor 3, subunit C-like
EIF3E	eukaryotic translation initiation factor 3, subunit E
EIF3M	eukaryotic translation initiation factor 3, subunit M
ELAVL2	ELAV like neuron-specific RNA binding protein 2
ELAVL4	ELAV like neuron-specific RNA binding protein 4
ELF2	E74-like factor 2 (ets domain transcription factor)
ELMO2	engulfment and cell motility 2
ELMSAN1	ELM2 and Myb/SANT-like domain containing 1
ELOF1	elongation factor 1 homolog (S. cerevisiae)
ELOVL2	ELOVL fatty acid elongase 2
EMC4	ER membrane protein complex subunit 4
ENAM	enamelin
ENO1	enolase 1, (alpha)
ENOX2	ecto-NOX disulfide-thiol exchanger 2
ENTPD1	ectonucleoside triphosphate diphosphohydrolase 1
EPC1	enhancer of polycomb homolog 1 (Drosophila)
EPHA3	EPH receptor A3
EPM2AIP1	EPM2A (laforin) interacting protein 1
EPPIN	epididymal peptidase inhibitor
EPPIN-WFDC6	EPPIN-WFDC6 readthrough
EPS15	epidermal growth factor receptor pathway substrate 15
EPS8L1	EPS8-like 1
EPYC	epiphycan
EQTN	equatorin, sperm acrosome associated
ERO1L	ERO1-like (S. cerevisiae)
ESPL1	extra spindle pole bodies homolog 1 (S. cerevisiae)
ETF1	eukaryotic translation termination factor 1
ETFA	electron-transfer-flavoprotein, alpha polypeptide
ETV1	ets variant 1
EXO5	exonuclease 5
EXOC1	exocyst complex component 1
EZH1	enhancer of zeste 1 polycomb repressive complex 2 subunit
FAM101B	family with sequence similarity 101, member B
FAM109A	family with sequence similarity 109, member A
FAM111A	family with sequence similarity 111, member A
FAM129B	family with sequence similarity 129, member B
FAM151B	family with sequence similarity 151, member B
FAM160B2	family with sequence similarity 160, member B2
FAM175B	family with sequence similarity 175, member B
FAM177B	family with sequence similarity 177, member B
FAM186A	family with sequence similarity 186, member A
FAM19A1	family with sequence similarity 19 (chemokine (C-C motif)-like), member A1
FAM19A2	family with sequence similarity 19 (chemokine (C-C motif)-like), member A2
FAM19A4	family with sequence similarity 19 (chemokine (C-C motif)-like), member A4
FAM21A	family with sequence similarity 21, member A
FAM3D	family with sequence similarity 3, member D
FAM81B	family with sequence similarity 81, member B
FAM83D	family with sequence similarity 83, member D
FAM92A1	family with sequence similarity 92, member A1
FANCD2	Fanconi anemia, complementation group D2
FASTKD1	FAST kinase domains 1
FBXL20	F-box and leucine-rich repeat protein 20
FBXO10	F-box protein 10
FBXO17	F-box protein 17
FBXO34	F-box protein 34
FBXW8	F-box and WD repeat domain containing 8
FBXW9	F-box and WD repeat domain containing 9
FCAR	Fc fragment of IgA receptor
FCGR1B	Fc fragment of IgG, high affinity Ib, receptor (CD64)
FCHO1	FCH domain only 1
FCN3	ficolin (collagen/fibrinogen domain containing) 3
FDCSP	follicular dendritic cell secreted protein
FDPS	farnesyl diphosphate synthase
FEM1B	fem-1 homolog b (C. elegans)
FES	FES proto-oncogene, tyrosine kinase
FGB	fibrinogen beta chain
FGD1	FYVE, RhoGEF and PH domain containing 1
FHL5	four and a half LIM domains 5
FILIP1	filamin A interacting protein 1
FLOT1	flotillin 1
FLT3LG	fms-related tyrosine kinase 3 ligand
FMO3	flavin containing monooxygenase 3
FNDC3A	fibronectin type III domain containing 3A
FNTB	farnesyltransferase, CAAX box, beta
FOLR1	folate receptor 1 (adult)
FOXA1	forkhead box A1
FOXN1	forkhead box N1
FOXO4	forkhead box O4
FOXR1	forkhead box R1
FSCN2	fascin actin-bundling protein 2, retinal
FSCN3	fascin actin-bundling protein 3, testicular
FTO	fat mass and obesity associated
FUT5	fucosyltransferase 5 (alpha (1,3) fucosyltransferase)
FUT8	fucosyltransferase 8 (alpha (1,6) fucosyltransferase)
GABRR2	gamma-aminobutyric acid (GABA) A receptor, rho 2
GADL1	glutamate decarboxylase-like 1
GALK1	galactokinase 1
GALNT5	polypeptide N-acetylgalactosaminyltransferase 5
GALR1	galanin receptor 1
GAP43	growth associated protein 43
GAPT	GRB2-binding adaptor protein, transmembrane
GAS2	growth arrest-specific 2
GATC	glutamyl-tRNA(Gln) amidotransferase, subunit C
GATM	glycine amidinotransferase (L-arginine:glycine amidinotransferase)
GBE1	glucan (1,4-alpha-), branching enzyme 1
GCDH	glutaryl-CoA dehydrogenase
GCG	glucagon
GCH1	GTP cyclohydrolase 1
GCLC	glutamate-cysteine ligase, catalytic subunit
GCSAM	germinal center-associated, signaling and motility
GCSAML	germinal center-associated, signaling and motility-like
GDPGP1	GDP-D-glucose phosphorylase 1
GEMIN7	gem (nuclear organelle) associated protein 7
GGCX	gamma-glutamyl carboxylase
GHDC	GH3 domain containing
GIMAP2	GTPase, IMAP family member 2
GJB7	gap junction protein, beta 7, 25kDa
GLI4	GLI family zinc finger 4
GLMP	glycosylated lysosomal membrane protein
GLRA4	glycine receptor, alpha 4
GLRB	glycine receptor, beta
GLRX	glutaredoxin (thioltransferase)
GLTP	glycolipid transfer protein
GLTSCR2	glioma tumor suppressor candidate region gene 2
GLUL	glutamate-ammonia ligase
GNA12	guanine nucleotide binding protein (G protein) alpha 12
GNE	glucosamine (UDP-N-acetyl)-2-epimerase/N-acetylmannosamine kinase
GNL1	guanine nucleotide binding protein-like 1
GOLGA6L10	golgin A6 family-like 10
GOLPH3	golgi phosphoprotein 3 (coat-protein)
GPANK1	G patch domain and ankyrin repeats 1
GPBP1	GC-rich promoter binding protein 1
GPI	glucose-6-phosphate isomerase
GPM6A	glycoprotein M6A
GPR135	G protein-coupled receptor 135
GPR61	G protein-coupled receptor 61
GPR82	G protein-coupled receptor 82
GPR89B	G protein-coupled receptor 89B
GPX6	glutathione peroxidase 6
GRB10	growth factor receptor-bound protein 10
GRIA1	glutamate receptor, ionotropic, AMPA 1
GRIA4	glutamate receptor, ionotropic, AMPA 4
GRM8	glutamate receptor, metabotropic 8
GRP	gastrin-releasing peptide
GSDMD	gasdermin D
GSKIP	GSK3B interacting protein
GSPT2	G1 to S phase transition 2
GTF3C5	general transcription factor IIIC, polypeptide 5, 63kDa
GTPBP6	GTP binding protein 6 (putative)
GUCA1B	guanylate cyclase activator 1B (retina)
GYG2	glycogenin 2
GYS2	glycogen synthase 2 (liver)
GZMB	granzyme B (granzyme 2, cytotoxic T-lymphocyte-associated serine esterase 1)
H2AFB1	H2A histone family, member B1
H2AFB3	H2A histone family, member B3
H6PD	hexose-6-phosphate dehydrogenase (glucose 1-dehydrogenase)
HABP2	hyaluronan binding protein 2
HACD3	3-hydroxyacyl-CoA dehydratase 3
HADHA	hydroxyacyl-CoA dehydrogenase/3-ketoacyl-CoA thiolase/enoyl-CoA hydratase (trifunctional protein), alpha subunit
HAO2	hydroxyacid oxidase 2 (long chain)
HAUS1	HAUS augmin-like complex, subunit 1
HCG26	HLA complex group 26 (non-protein coding)
HCLS1	hematopoietic cell-specific Lyn substrate 1
HCN3	hyperpolarization activated cyclic nucleotide gated potassium channel 3
HCP5	HLA complex P5 (non-protein coding)
HDAC2	histone deacetylase 2
HDC	histidine decarboxylase
HDGFRP2	hepatoma-derived growth factor-related protein 2
HEATR6	HEAT repeat containing 6
HEXIM1	hexamethylene bis-acetamide inducible 1
HHIP	hedgehog interacting protein
HIST1H2AE	histone cluster 1, H2ae
HIST1H2AL	histone cluster 1, H2al
HIST1H3D	histone cluster 1, H3d
HKR1	HKR1, GLI-Kruppel zinc finger family member
HLA-C	major histocompatibility complex, class I, C
HLA-E	major histocompatibility complex, class I, E
HMOX2	heme oxygenase 2
HNMT	histamine N-methyltransferase
HNRNPR	heterogeneous nuclear ribonucleoprotein R
HOXA3	homeobox A3
HPR	haptoglobin-related protein
HRASLS	HRAS-like suppressor
HRASLS5	HRAS-like suppressor family, member 5
HRH1	histamine receptor H1
HRH2	histamine receptor H2
HS3ST2	heparan sulfate (glucosamine) 3-O-sulfotransferase 2
HSD11B1	hydroxysteroid (11-beta) dehydrogenase 1
HSD17B13	hydroxysteroid (17-beta) dehydrogenase 13
HYAL1	hyaluronoglucosaminidase 1
IARS2	isoleucyl-tRNA synthetase 2, mitochondrial
ICAM2	intercellular adhesion molecule 2
ICMT	isoprenylcysteine carboxyl methyltransferase
IDE	insulin-degrading enzyme
IER3	immediate early response 3
IER5	immediate early response 5
IFIT5	interferon-induced protein with tetratricopeptide repeats 5
IFT22	intraflagellar transport 22
IFT27	intraflagellar transport 27
IFT80	intraflagellar transport 80
IGBP1	immunoglobulin (CD79A) binding protein 1
IKZF3	IKAROS family zinc finger 3 (Aiolos)
IL15	interleukin 15
IL18RAP	interleukin 18 receptor accessory protein
IL1RN	interleukin 1 receptor antagonist
IL23R	interleukin 23 receptor
IL31RA	interleukin 31 receptor A
IL4R	interleukin 4 receptor
IL7	interleukin 7
IMPAD1	inositol monophosphatase domain containing 1
ING5	inhibitor of growth family, member 5
INSL3	insulin-like 3 (Leydig cell)
INTS9	integrator complex subunit 9
IPO9	importin 9
IQCH	IQ motif containing H
IRAK1	interleukin-1 receptor-associated kinase 1
IRAK4	interleukin-1 receptor-associated kinase 4
IRF2BP2	interferon regulatory factor 2 binding protein 2
IRF4	interferon regulatory factor 4
IRF8	interferon regulatory factor 8
ISY1	ISY1 splicing factor homolog (S. cerevisiae)
ISY1-RAB43	ISY1-RAB43 readthrough
ITCH	itchy E3 ubiquitin protein ligase
ITGAM	integrin, alpha M (complement component 3 receptor 3 subunit)
ITGAV	integrin, alpha V
ITK	IL2-inducible T-cell kinase
ITPRIPL1	inositol 1,4,5-trisphosphate receptor interacting protein-like 1
IVL	involucrin
JMJD6	jumonji domain containing 6
KANK4	KN motif and ankyrin repeat domains 4
KATNA1	katanin p60 (ATPase containing) subunit A 1
KCNA10	potassium channel, voltage gated shaker related subfamily A, member 10
KCNE5	potassium channel, voltage gated subfamily E regulatory beta subunit 5
KCNG4	potassium channel, voltage gated modifier subfamily G, member 4
KCNH5	potassium channel, voltage gated eag related subfamily H, member 5
KCNJ13	potassium channel, inwardly rectifying subfamily J, member 13
KCNJ14	potassium channel, inwardly rectifying subfamily J, member 14
KCNJ9	potassium channel, inwardly rectifying subfamily J, member 9
KCNK4	potassium channel, two pore domain subfamily K, member 4
KCNMB3	potassium channel subfamily M regulatory beta subunit 3
KCP	kielin/chordin-like protein
KCTD10	potassium channel tetramerization domain containing 10
KCTD20	potassium channel tetramerization domain containing 20
KCTD6	potassium channel tetramerization domain containing 6
KDM1A	lysine (K)-specific demethylase 1A
KDM5A	lysine (K)-specific demethylase 5A
KDM5C	lysine (K)-specific demethylase 5C
KIAA0556	KIAA0556
KIAA0895	KIAA0895
KIAA1107	KIAA1107
KIAA1324L	KIAA1324-like
KIAA1462	KIAA1462
KIF13A	kinesin family member 13A
KIF18A	kinesin family member 18A
KIF22	kinesin family member 22
KIF4B	kinesin family member 4B
KIFAP3	kinesin-associated protein 3
KIR2DL4	killer cell immunoglobulin-like receptor, two domains, long cytoplasmic tail, 4
KIR3DL3	killer cell immunoglobulin-like receptor, three domains, long cytoplasmic tail, 3
KLF1	Kruppel-like factor 1 (erythroid)
KLF9	Kruppel-like factor 9
KLHDC8A	kelch domain containing 8A
KLHL13	kelch-like family member 13
KLHL2	kelch-like family member 2
KLHL20	kelch-like family member 20
KLHL31	kelch-like family member 31
KLHL33	kelch-like family member 33
KLK10	kallikrein-related peptidase 10
KLK11	kallikrein-related peptidase 11
KLK3	kallikrein-related peptidase 3
KRR1	KRR1, small subunit (SSU) processome component, homolog (yeast)
KRT20	keratin 20, type I
KRT27	keratin 27, type I
KRT38	keratin 38, type I
KRT79	keratin 79, type II
KRT81	keratin 81, type II
KRTAP1-1	keratin associated protein 1-1
KRTAP10-1	keratin associated protein 10-1
KRTAP19-8	keratin associated protein 19-8
KRTAP2-1	keratin associated protein 2-1
KYNU	kynureninase
L3MBTL4	l(3)mbt-like 4 (Drosophila)
LAGE3	L antigen family, member 3
LALBA	lactalbumin, alpha-
LAMA1	laminin, alpha 1
LAMB3	laminin, beta 3
LECT1	leukocyte cell derived chemotaxin 1
LEFTY2	left-right determination factor 2
LENG9	leukocyte receptor cluster (LRC) member 9
LETM2	leucine zipper-EF-hand containing transmembrane protein 2
LGR4	leucine-rich repeat containing G protein-coupled receptor 4
LILRA4	leukocyte immunoglobulin-like receptor, subfamily A (with TM domain), member 4
LIMS1	LIM and senescent cell antigen-like domains 1
LINC00685	long intergenic non-protein coding RNA 685
LIX1	Lix1 homolog (chicken)
LMBR1L	limb development membrane protein 1-like
LMOD2	leiomodin 2 (cardiac)
LNP1	leukemia NUP98 fusion partner 1
LOC100505478	uncharacterized LOC100505478
LOC391322	D-dopachrome tautomerase-like
LOC401242	uncharacterized LOC401242
LONRF2	LON peptidase N-terminal domain and ring finger 2
LPAR6	lysophosphatidic acid receptor 6
LPO	lactoperoxidase
LRIF1	ligand dependent nuclear receptor interacting factor 1
LRP1B	low density lipoprotein receptor-related protein 1B
LRRC39	leucine rich repeat containing 39
LRRC4C	leucine rich repeat containing 4C
LRRC69	leucine rich repeat containing 69
LRRC7	leucine rich repeat containing 7
LRRC8B	leucine rich repeat containing 8 family, member B
LRRC8D	leucine rich repeat containing 8 family, member D
LRRCC1	leucine rich repeat and coiled-coil centrosomal protein 1
LSG1	large 60S subunit nuclear export GTPase 1
LSM2	LSM2 homolog, U6 small nuclear RNA associated (S. cerevisiae)
LY6G6C	lymphocyte antigen 6 complex, locus G6C
LY9	lymphocyte antigen 9
LYAR	Ly1 antibody reactive
LYPD6	LY6/PLAUR domain containing 6
LYSMD1	LysM, putative peptidoglycan-binding, domain containing 1
LYZL6	lysozyme-like 6
MAGEB3	melanoma antigen family B3
MANEAL	mannosidase, endo-alpha-like
MAP1LC3C	microtubule-associated protein 1 light chain 3 gamma
MAP2	microtubule-associated protein 2
MAP3K7	mitogen-activated protein kinase kinase kinase 7
MAP7	microtubule-associated protein 7
MAPK8IP3	mitogen-activated protein kinase 8 interacting protein 3
MAPRE2	microtubule-associated protein, RP/EB family, member 2
MARC1	mitochondrial amidoxime reducing component 1
MARCO	macrophage receptor with collagenous structure
MARK1	MAP/microtubule affinity-regulating kinase 1
MAST2	microtubule associated serine/threonine kinase 2
MAVS	mitochondrial antiviral signaling protein
MBD3L1	methyl-CpG binding domain protein 3-like 1
MBNL1	muscleblind-like splicing regulator 1
MBNL3	muscleblind-like splicing regulator 3
MBOAT4	membrane bound O-acyltransferase domain containing 4
MCFD2	multiple coagulation factor deficiency 2
MCM10	minichromosome maintenance complex component 10
MCMDC2	minichromosome maintenance domain containing 2
MCTS1	malignant T cell amplified sequence 1
MDM2	MDM2 proto-oncogene, E3 ubiquitin protein ligase
MECOM	MDS1 and EVI1 complex locus
MECP2	methyl CpG binding protein 2
MED30	mediator complex subunit 30
MED31	mediator complex subunit 31
MEFV	Mediterranean fever
METTL13	methyltransferase like 13
METTL7B	methyltransferase like 7B
MFAP4	microfibrillar-associated protein 4
MFHAS1	malignant fibrous histiocytoma amplified sequence 1
MFSD2A	major facilitator superfamily domain containing 2A
MGAT2	mannosyl (alpha-1,6-)-glycoprotein beta-1,2-N-acetylglucosaminyltransferase
MGST3	microsomal glutathione S-transferase 3
MIB2	mindbomb E3 ubiquitin protein ligase 2
MICAL1	microtubule associated monooxygenase, calponin and LIM domain containing 1
MICU2	mitochondrial calcium uptake 2
MIER3	mesoderm induction early response 1, family member 3
MILR1	mast cell immunoglobulin-like receptor 1
MINPP1	multiple inositol-polyphosphate phosphatase 1
MIR3648-1	microRNA 3648-1
MIR3687-1	microRNA 3687-1
MITF	microphthalmia-associated transcription factor
MLKL	mixed lineage kinase domain-like
MMP1	matrix metallopeptidase 1
MMP20	matrix metallopeptidase 20
MOB1A	MOB kinase activator 1A
MOCS1	molybdenum cofactor synthesis 1
MON1A	MON1 secretory trafficking family member A
MORC3	MORC family CW-type zinc finger 3
MOV10L1	Mov10 RISC complex RNA helicase like 1
MRC1	mannose receptor, C type 1
MROH8	maestro heat-like repeat family member 8
MRPL15	mitochondrial ribosomal protein L15
MRPL35	mitochondrial ribosomal protein L35
MRPL38	mitochondrial ribosomal protein L38
MRPS10	mitochondrial ribosomal protein S10
MRPS12	mitochondrial ribosomal protein S12
MRPS7	mitochondrial ribosomal protein S7
MRTO4	mRNA turnover 4 homolog (S. cerevisiae)
MS4A12	membrane-spanning 4-domains, subfamily A, member 12
MS4A7	membrane-spanning 4-domains, subfamily A, member 7
MSN	moesin
MSS51	MSS51 mitochondrial translational activator
MT2A	metallothionein 2A
MTCH2	mitochondrial carrier 2
MTHFD2L	methylenetetrahydrofolate dehydrogenase (NADP+ dependent) 2-like
MTMR6	myotubularin related protein 6
MTMR9	myotubularin related protein 9
MTTP	microsomal triglyceride transfer protein
MUC15	mucin 15, cell surface associated
MYBPC1	myosin binding protein C, slow type
MYH11	myosin, heavy chain 11, smooth muscle
MYH14	myosin, heavy chain 14, non-muscle
MYL2	myosin, light chain 2, regulatory, cardiac, slow
MYL4	myosin, light chain 4, alkali; atrial, embryonic
MYO10	myosin X
MYO1A	myosin IA
MYO1B	myosin IB
MYO1E	myosin IE
N4BP2L1	NEDD4 binding protein 2-like 1
NANOS2	nanos homolog 2 (Drosophila)
NAPA	N-ethylmaleimide-sensitive factor attachment protein, alpha
NAPG	N-ethylmaleimide-sensitive factor attachment protein, gamma
NARS	asparaginyl-tRNA synthetase
NAT1	N-acetyltransferase 1 (arylamine N-acetyltransferase)
NAT10	N-acetyltransferase 10 (GCN5-related)
NAT16	N-acetyltransferase 16 (GCN5-related, putative)
NBL1	neuroblastoma 1, DAN family BMP antagonist
NBN	nibrin
NBPF14	neuroblastoma breakpoint family, member 14
NBPF4	neuroblastoma breakpoint family, member 4
NCAPD3	non-SMC condensin II complex, subunit D3
NCBP1	nuclear cap binding protein subunit 1, 80kDa
NCOA3	nuclear receptor coactivator 3
NCR3LG1	natural killer cell cytotoxicity receptor 3 ligand 1
NDC1	NDC1 transmembrane nucleoporin
NDUFA9	NADH dehydrogenase (ubiquinone) 1 alpha subcomplex, 9, 39kDa
NDUFAF2	NADH dehydrogenase (ubiquinone) complex I, assembly factor 2
NDUFAF5	NADH dehydrogenase (ubiquinone) complex I, assembly factor 5
NDUFB1	NADH dehydrogenase (ubiquinone) 1 beta subcomplex, 1, 7kDa
NDUFB5	NADH dehydrogenase (ubiquinone) 1 beta subcomplex, 5, 16kDa
NDUFB8	NADH dehydrogenase (ubiquinone) 1 beta subcomplex, 8, 19kDa
NDUFC2	NADH dehydrogenase (ubiquinone) 1, subcomplex unknown, 2, 14.5kDa
NDUFC2-KCTD14	NDUFC2-KCTD14 readthrough
NEIL1	nei endonuclease VIII-like 1 (E. coli)
NEIL3	nei endonuclease VIII-like 3 (E. coli)
NEK1	NIMA-related kinase 1
NEK4	NIMA-related kinase 4
NEU1	sialidase 1 (lysosomal sialidase)
NFAT5	nuclear factor of activated T-cells 5, tonicity-responsive
NHLH2	nescient helix loop helix 2
NIF3L1	NIF3 NGG1 interacting factor 3-like 1 (S. cerevisiae)
NIPAL2	NIPA-like domain containing 2
NKRF	NFKB repressing factor
NLRP14	NLR family, pyrin domain containing 14
NLRP2	NLR family, pyrin domain containing 2
NLRP4	NLR family, pyrin domain containing 4
NME1	NME/NM23 nucleoside diphosphate kinase 1
NME1-NME2	NME1-NME2 readthrough
NME7	NME/NM23 family member 7
NME9	NME/NM23 family member 9
NMRAL1	NmrA-like family domain containing 1
NNT	nicotinamide nucleotide transhydrogenase
NOL6	nucleolar protein 6 (RNA-associated)
NOS1	nitric oxide synthase 1 (neuronal)
NOS2	nitric oxide synthase 2, inducible
NOSIP	nitric oxide synthase interacting protein
NOSTRIN	nitric oxide synthase trafficking
NOX1	NADPH oxidase 1
NPHP1	nephronophthisis 1 (juvenile)
NPHS2	nephrosis 2, idiopathic, steroid-resistant (podocin)
NPM1	nucleophosmin (nucleolar phosphoprotein B23, numatrin)
NPPA	natriuretic peptide A
NQO1	NAD(P)H dehydrogenase, quinone 1
NR0B1	nuclear receptor subfamily 0, group B, member 1
NR0B2	nuclear receptor subfamily 0, group B, member 2
NR3C1	nuclear receptor subfamily 3, group C, member 1 (glucocorticoid receptor
NRG1	neuregulin 1
NRSN2	neurensin 2
NSF	N-ethylmaleimide-sensitive factor
NSMCE1	non-SMC element 1 homolog (S. cerevisiae)
NSRP1	nuclear speckle splicing regulatory protein 1
NT5C3A	5'-nucleotidase, cytosolic IIIA
NUDC	nudC nuclear distribution protein
NUDCD2	NudC domain containing 2
NUDT1	nudix (nucleoside diphosphate linked moiety X)-type motif 1
NUGGC	nuclear GTPase, germinal center associated
OCIAD2	OCIA domain containing 2
OCM	oncomodulin
OR10W1	olfactory receptor, family 10, subfamily W, member 1
OR2L2	olfactory receptor, family 2, subfamily L, member 2
OR2W5	olfactory receptor, family 2, subfamily W, member 5 (gene/pseudogene)
OR52B4	olfactory receptor, family 52, subfamily B, member 4 (gene/pseudogene)
OR52D1	olfactory receptor, family 52, subfamily D, member 1
OR52K1	olfactory receptor, family 52, subfamily K, member 1
OR7D4	olfactory receptor, family 7, subfamily D, member 4
OR9Q2	olfactory receptor, family 9, subfamily Q, member 2
ORC1	origin recognition complex, subunit 1
OSER1	oxidative stress responsive serine-rich 1
OTUD5	OTU deubiquitinase 5
OXTR	oxytocin receptor
P2RX7	purinergic receptor P2X, ligand gated ion channel, 7
P2RY8	purinergic receptor P2Y, G-protein coupled, 8
PAAF1	proteasomal ATPase-associated factor 1
PACRG	PARK2 co-regulated
PACS2	phosphofurin acidic cluster sorting protein 2
PALLD	palladin, cytoskeletal associated protein
PAPLN	papilin, proteoglycan-like sulfated glycoprotein
PARP8	poly (ADP-ribose) polymerase family, member 8
PBRM1	polybromo 1
PCDHB7	protocadherin beta 7
PCDHGC3	protocadherin gamma subfamily C, 3
PCED1B	PC-esterase domain containing 1B
PCGF6	polycomb group ring finger 6
PCNA	proliferating cell nuclear antigen
PCSK5	proprotein convertase subtilisin/kexin type 5
PDAP1	PDGFA associated protein 1
PDCL	phosducin-like
PDCL2	phosducin-like 2
PDE11A	phosphodiesterase 11A
PDE6G	phosphodiesterase 6G, cGMP-specific, rod, gamma
PDE9A	phosphodiesterase 9A
PDGFD	platelet derived growth factor D
PDK3	pyruvate dehydrogenase kinase, isozyme 3
PDLIM4	PDZ and LIM domain 4
PDSS1	prenyl (decaprenyl) diphosphate synthase, subunit 1
PDZK1	PDZ domain containing 1
PEX19	peroxisomal biogenesis factor 19
PEX2	peroxisomal biogenesis factor 2
PEX6	peroxisomal biogenesis factor 6
PGBD4	piggyBac transposable element derived 4
PGLYRP1	peptidoglycan recognition protein 1
PGLYRP3	peptidoglycan recognition protein 3
PHF14	PHD finger protein 14
PHF20L1	PHD finger protein 20-like 1
PHF21A	PHD finger protein 21A
PHF5A	PHD finger protein 5A
PHF8	PHD finger protein 8
PHLDB2	pleckstrin homology-like domain, family B, member 2
PHTF1	putative homeodomain transcription factor 1
PIAS1	protein inhibitor of activated STAT, 1
PIAS2	protein inhibitor of activated STAT, 2
PIGR	polymeric immunoglobulin receptor
PIK3C2B	phosphatidylinositol-4-phosphate 3-kinase, catalytic subunit type 2 beta
PIK3CA	phosphatidylinositol-4,5-bisphosphate 3-kinase, catalytic subunit alpha
PIK3R1	phosphoinositide-3-kinase, regulatory subunit 1 (alpha)
PIKFYVE	phosphoinositide kinase, FYVE finger containing
PILRA	paired immunoglobin-like type 2 receptor alpha
PITPNB	phosphatidylinositol transfer protein, beta
PKD2	polycystic kidney disease 2 (autosomal dominant)
PKD2L1	polycystic kidney disease 2-like 1
PKN3	protein kinase N3
PLA2G6	phospholipase A2, group VI (cytosolic, calcium-independent)
PLCG2	phospholipase C, gamma 2 (phosphatidylinositol-specific)
PLD5	phospholipase D family, member 5
PLEC	plectin
PLEKHA5	pleckstrin homology domain containing, family A member 5
PLEKHG5	pleckstrin homology domain containing, family G (with RhoGef domain) member 5
PLIN3	perilipin 3
PLIN5	perilipin 5
PLS1	plastin 1
PLTP	phospholipid transfer protein
PMEPA1	prostate transmembrane protein, androgen induced 1
PMM1	phosphomannomutase 1
PNLDC1	poly(A)-specific ribonuclease (PARN)-like domain containing 1
PNRC1	proline-rich nuclear receptor coactivator 1
PNRC2	proline-rich nuclear receptor coactivator 2
POC5	POC5 centriolar protein
POF1B	premature ovarian failure, 1B
POLE2	polymerase (DNA directed), epsilon 2, accessory subunit
POLL	polymerase (DNA directed), lambda
POP1	processing of precursor 1, ribonuclease P/MRP subunit (S. cerevisiae)
POU5F1	POU class 5 homeobox 1
PPIAL4C	peptidylprolyl isomerase A (cyclophilin A)-like 4C
PPIAL4E	peptidylprolyl isomerase A (cyclophilin A)-like 4E
PPIL3	peptidylprolyl isomerase (cyclophilin)-like 3
PPIP5K1	diphosphoinositol pentakisphosphate kinase 1
PPM1D	protein phosphatase, Mg2+/Mn2+ dependent, 1D
PPM1E	protein phosphatase, Mg2+/Mn2+ dependent, 1E
PPP1R12B	protein phosphatase 1, regulatory subunit 12B
PPP1R36	protein phosphatase 1, regulatory subunit 36
PPP1R8	protein phosphatase 1, regulatory subunit 8
PPP2CB	protein phosphatase 2, catalytic subunit, beta isozyme
PPP2R5E	protein phosphatase 2, regulatory subunit B', epsilon isoform
PRAM1	PML-RARA regulated adaptor molecule 1
PRAMEF1	PRAME family member 1
PRAMEF12	PRAME family member 12
PRAMEF14	PRAME family member 14
PRAMEF8	PRAME family member 8
PRCC	papillary renal cell carcinoma (translocation-associated)
PRDM13	PR domain containing 13
PRDM15	PR domain containing 15
PRDX3	peroxiredoxin 3
PREB	prolactin regulatory element binding
PRG4	proteoglycan 4
PRKAB1	protein kinase, AMP-activated, beta 1 non-catalytic subunit
PRKCB	protein kinase C, beta
PRM1	protamine 1
PRMT7	protein arginine methyltransferase 7
PRODH2	proline dehydrogenase (oxidase) 2
PROS1	protein S (alpha)
PROSER2	proline and serine rich 2
PRPH2	peripherin 2 (retinal degeneration, slow)
PRPS1	phosphoribosyl pyrophosphate synthetase 1
PRR19	proline rich 19
PRR20A	proline rich 20A
PRR20B	proline rich 20B
PRR20C	proline rich 20C
PRR20D	proline rich 20D
PRR20E	proline rich 20E
PRRC2A	proline-rich coiled-coil 2A
PRRG1	proline rich Gla (G-carboxyglutamic acid) 1
PRRG4	proline rich Gla (G-carboxyglutamic acid) 4 (transmembrane)
PRSS50	protease, serine, 50
PRTG	protogenin
PRUNE2	prune homolog 2 (Drosophila)
PSD3	pleckstrin and Sec7 domain containing 3
PSMA2	proteasome (prosome, macropain) subunit, alpha type, 2
PSMA3	proteasome (prosome, macropain) subunit, alpha type, 3
PSMA4	proteasome (prosome, macropain) subunit, alpha type, 4
PSMB2	proteasome (prosome, macropain) subunit, beta type, 2
PTAR1	protein prenyltransferase alpha subunit repeat containing 1
PTCHD4	patched domain containing 4
PTGDR	prostaglandin D2 receptor (DP)
PTK2	protein tyrosine kinase 2
PTP4A2	protein tyrosine phosphatase type IVA, member 2
PTPRB	protein tyrosine phosphatase, receptor type, B
PTPRD	protein tyrosine phosphatase, receptor type, D
PTPRM	protein tyrosine phosphatase, receptor type, M
PTRH2	peptidyl-tRNA hydrolase 2
PUM2	pumilio RNA-binding family member 2
PVRIG	poliovirus receptor related immunoglobulin domain containing
PXN	paxillin
PYGM	phosphorylase, glycogen, muscle
QDPR	quinoid dihydropteridine reductase
R3HCC1L	R3H domain and coiled-coil containing 1-like
RAB10	RAB10, member RAS oncogene family
RAB29	RAB29, member RAS oncogene family
RAB42	RAB42, member RAS oncogene family
RAB7A	RAB7A, member RAS oncogene family
RAB9A	RAB9A, member RAS oncogene family
RABGEF1	RAB guanine nucleotide exchange factor (GEF) 1
RABL3	RAB, member of RAS oncogene family-like 3
RAD51AP2	RAD51 associated protein 2
RAD51B	RAD51 paralog B
RALGAPB	Ral GTPase activating protein, beta subunit (non-catalytic)
RANBP6	RAN binding protein 6
RANGRF	RAN guanine nucleotide release factor
RAP2C	RAP2C, member of RAS oncogene family
RAPGEF1	Rap guanine nucleotide exchange factor (GEF) 1
RAPH1	Ras association (RalGDS/AF-6) and pleckstrin homology domains 1
RARRES3	retinoic acid receptor responder (tazarotene induced) 3
RASGEF1B	RasGEF domain family, member 1B
RAVER2	ribonucleoprotein, PTB-binding 2
RBL2	retinoblastoma-like 2
RBM12B	RNA binding motif protein 12B
RBM18	RNA binding motif protein 18
RBM22	RNA binding motif protein 22
RCBTB1	regulator of chromosome condensation (RCC1) and BTB (POZ) domain containing protein 1
RDX	radixin
RECQL	RecQ helicase-like
REG3G	regenerating islet-derived 3 gamma
REM1	RAS (RAD and GEM)-like GTP-binding 1
REN	renin
REXO1L1P	REX1, RNA exonuclease 1 homolog (S. cerevisiae)-like 1, pseudogene
REXO1L2P	REX1, RNA exonuclease 1 homolog (S. cerevisiae)-like 2, pseudogene
RFC5	replication factor C (activator 1) 5, 36.5kDa
RFXAP	regulatory factor X-associated protein
RGPD2	RANBP2-like and GRIP domain containing 2
RGPD3	RANBP2-like and GRIP domain containing 3
RGS1	regulator of G-protein signaling 1
RGS4	regulator of G-protein signaling 4
RGS9	regulator of G-protein signaling 9
RIMS1	regulating synaptic membrane exocytosis 1
RMDN2	regulator of microtubule dynamics 2
RMND1	required for meiotic nuclear division 1 homolog (S. cerevisiae)
RNASEH2B	ribonuclease H2, subunit B
RNF10	ring finger protein 10
RNF103-CHMP3	RNF103-CHMP3 readthrough
RNF113B	ring finger protein 113B
RNF133	ring finger protein 133
RNF138	ring finger protein 138, E3 ubiquitin protein ligase
RNF151	ring finger protein 151
RNF183	ring finger protein 183
RNF216	ring finger protein 216
RNF217	ring finger protein 217
RNF39	ring finger protein 39
RPE	ribulose-5-phosphate-3-epimerase
RPH3A	rabphilin 3A
RPL23	ribosomal protein L23
RPL32	ribosomal protein L32
RPL3L	ribosomal protein L3-like
RPL6	ribosomal protein L6
RPN1	ribophorin I
RPRD1B	regulation of nuclear pre-mRNA domain containing 1B
RPS18	ribosomal protein S18
RPS19BP1	ribosomal protein S19 binding protein 1
RPS2	ribosomal protein S2
RPS6KB2	ribosomal protein S6 kinase, 70kDa, polypeptide 2
RPS8	ribosomal protein S8
RPTN	repetin
RRAGB	Ras-related GTP binding B
RRAS2	related RAS viral (r-ras) oncogene homolog 2
RSPH9	radial spoke head 9 homolog (Chlamydomonas)
RSPO1	R-spondin 1
RSPO4	R-spondin 4
RTCB	RNA 2',3'-cyclic phosphate and 5'-OH ligase
RTP2	receptor (chemosensory) transporter protein 2
RUNX1	runt-related transcription factor 1
RUNX1T1	runt-related transcription factor 1; translocated to, 1 (cyclin D-related)
RXFP2	relaxin/insulin-like family peptide receptor 2
S100Z	S100 calcium binding protein Z
S1PR5	sphingosine-1-phosphate receptor 5
SAMD13	sterile alpha motif domain containing 13
SAMHD1	SAM domain and HD domain 1
SARS2	seryl-tRNA synthetase 2, mitochondrial
SAV1	salvador family WW domain containing protein 1
SBF2	SET binding factor 2
SCAMP2	secretory carrier membrane protein 2
SCD	stearoyl-CoA desaturase (delta-9-desaturase)
SCG3	secretogranin III
SCGB1D4	secretoglobin, family 1D, member 4
SCN2A	sodium channel, voltage gated, type II alpha subunit
SCOC	short coiled-coil protein
SCRN3	secernin 3
SCRT2	scratch family zinc finger 2
SDCCAG3	serologically defined colon cancer antigen 3
SEC23B	Sec23 homolog B (S. cerevisiae)
SEC31A	SEC31 homolog A (S. cerevisiae)
SEPHS2	selenophosphate synthetase 2
SERINC2	serine incorporator 2
SERP1	stress-associated endoplasmic reticulum protein 1
SERPINB2	serpin peptidase inhibitor, clade B (ovalbumin), member 2
SERPINB7	serpin peptidase inhibitor, clade B (ovalbumin), member 7
SERTAD2	SERTA domain containing 2
SF3A3	splicing factor 3a, subunit 3, 60kDa
SF3B6	splicing factor 3b, subunit 6, 14kDa
SFPQ	splicing factor proline/glutamine-rich
SFT2D3	SFT2 domain containing 3
SGK3	serum/glucocorticoid regulated kinase family, member 3
SGSM1	small G protein signaling modulator 1
SH2D3C	SH2 domain containing 3C
SH2D4B	SH2 domain containing 4B
SH2D5	SH2 domain containing 5
SH3BP5	SH3-domain binding protein 5 (BTK-associated)
SH3GL2	SH3-domain GRB2-like 2
SH3GL3	SH3-domain GRB2-like 3
SH3RF2	SH3 domain containing ring finger 2
SHPRH	SNF2 histone linker PHD RING helicase, E3 ubiquitin protein ligase
SIL1	SIL1 nucleotide exchange factor
SIRPB2	signal-regulatory protein beta 2
SIRT4	sirtuin 4
SKA3	spindle and kinetochore associated complex subunit 3
SLC11A2	solute carrier family 11 (proton-coupled divalent metal ion transporter), member 2
SLC12A4	solute carrier family 12 (potassium/chloride transporter), member 4
SLC13A3	solute carrier family 13 (sodium-dependent dicarboxylate transporter), member 3
SLC16A1	solute carrier family 16 (monocarboxylate transporter), member 1
SLC16A12	solute carrier family 16, member 12
SLC16A13	solute carrier family 16, member 13
SLC16A14	solute carrier family 16, member 14
SLC16A9	solute carrier family 16, member 9
SLC1A1	solute carrier family 1 (neuronal/epithelial high affinity glutamate transporter, system Xag), member 1
SLC1A6	solute carrier family 1 (high affinity aspartate/glutamate transporter), member 6
SLC25A14	solute carrier family 25 (mitochondrial carrier, brain), member 14
SLC25A17	solute carrier family 25 (mitochondrial carrier; peroxisomal membrane protein, 34kDa), member 17
SLC25A2	solute carrier family 25 (mitochondrial carrier; ornithine transporter) member 2
SLC25A21	solute carrier family 25 (mitochondrial oxoadipate carrier), member 21
SLC25A25	solute carrier family 25 (mitochondrial carrier; phosphate carrier), member 25
SLC25A26	solute carrier family 25 (S-adenosylmethionine carrier), member 26
SLC25A3	solute carrier family 25 (mitochondrial carrier; phosphate carrier), member 3
SLC25A31	solute carrier family 25 (mitochondrial carrier; adenine nucleotide translocator), member 31
SLC27A2	solute carrier family 27 (fatty acid transporter), member 2
SLC28A3	solute carrier family 28 (concentrative nucleoside transporter), member 3
SLC2A11	solute carrier family 2 (facilitated glucose transporter), member 11
SLC30A6	solute carrier family 30 (zinc transporter), member 6
SLC30A8	solute carrier family 30 (zinc transporter), member 8
SLC35A2	solute carrier family 35 (UDP-galactose transporter), member A2
SLC35G5	solute carrier family 35, member G5
SLC35G6	solute carrier family 35, member G6
SLC36A4	solute carrier family 36 (proton/amino acid symporter), member 4
SLC38A7	solute carrier family 38, member 7
SLC39A13	solute carrier family 39 (zinc transporter), member 13
SLC39A14	solute carrier family 39 (zinc transporter), member 14
SLC39A8	solute carrier family 39 (zinc transporter), member 8
SLC44A5	solute carrier family 44, member 5
SLC4A10	solute carrier family 4, sodium bicarbonate transporter, member 10
SLC4A4	solute carrier family 4 (sodium bicarbonate cotransporter), member 4
SLC4A5	solute carrier family 4 (sodium bicarbonate cotransporter), member 5
SLC5A11	solute carrier family 5 (sodium/inositol cotransporter), member 11
SLC7A13	solute carrier family 7 (anionic amino acid transporter), member 13
SLC9A9	solute carrier family 9, subfamily A (NHE9, cation proton antiporter 9), member 9
SLCO2B1	solute carrier organic anion transporter family, member 2B1
SLITRK2	SLIT and NTRK-like family, member 2
SLITRK6	SLIT and NTRK-like family, member 6
SLTM	SAFB-like, transcription modulator
SMAGP	small cell adhesion glycoprotein
SMARCAL1	SWI/SNF related, matrix associated, actin dependent regulator of chromatin, subfamily a-like 1
SMARCD2	SWI/SNF related, matrix associated, actin dependent regulator of chromatin, subfamily d, member 2
SMC2	structural maintenance of chromosomes 2
SMC6	structural maintenance of chromosomes 6
SMIM12	small integral membrane protein 12
SMPDL3B	sphingomyelin phosphodiesterase, acid-like 3B
SMPX	small muscle protein, X-linked
SMR3A	submaxillary gland androgen regulated protein 3A
SMR3B	submaxillary gland androgen regulated protein 3B
SNPH	syntaphilin
SNRNP35	small nuclear ribonucleoprotein 35kDa (U11/U12)
SNTN	sentan, cilia apical structure protein
SNX10	sorting nexin 10
SNX17	sorting nexin 17
SNX21	sorting nexin family member 21
SNX29	sorting nexin 29
SNX5	sorting nexin 5
SNX8	sorting nexin 8
SOWAHA	sosondowah ankyrin repeat domain family member A
SOX5	SRY (sex determining region Y)-box 5
SP1	Sp1 transcription factor
SPACA4	sperm acrosome associated 4
SPACA5B	sperm acrosome associated 5B
SPAG1	sperm associated antigen 1
SPAG11A	sperm associated antigen 11A
SPAG11B	sperm associated antigen 11B
SPATA19	spermatogenesis associated 19
SPATA2	spermatogenesis associated 2
SPATA21	spermatogenesis associated 21
SPATA25	spermatogenesis associated 25
SPDYE4	speedy/RINGO cell cycle regulator family member E4
SPDYE6	speedy/RINGO cell cycle regulator family member E6
SPECC1	sperm antigen with calponin homology and coiled-coil domains 1
SPEF1	sperm flagellar 1
SPINK7	serine peptidase inhibitor, Kazal type 7 (putative)
SPOCD1	SPOC domain containing 1
SPOPL	speckle-type POZ protein-like
SPRR2A	small proline-rich protein 2A
SPSB1	splA/ryanodine receptor domain and SOCS box containing 1
SREBF2	sterol regulatory element binding transcription factor 2
SRF	serum response factor (c-fos serum response element-binding transcription factor)
SRFBP1	serum response factor binding protein 1
SRPK1	SRSF protein kinase 1
SSH1	slingshot protein phosphatase 1
STAB2	stabilin 2
STK3	serine/threonine kinase 3
STK38	serine/threonine kinase 38
STK38L	serine/threonine kinase 38 like
STK40	serine/threonine kinase 40
STOM	stomatin
STRA6	stimulated by retinoic acid 6
STRAP	serine/threonine kinase receptor associated protein
STRC	stereocilin
STX12	syntaxin 12
STXBP4	syntaxin binding protein 4
STXBP5L	syntaxin binding protein 5-like
SULT1B1	sulfotransferase family, cytosolic, 1B, member 1
SUMF1	sulfatase modifying factor 1
SUMO3	small ubiquitin-like modifier 3
SUSD1	sushi domain containing 1
SWSAP1	SWIM-type zinc finger 7 associated protein 1
SYCP1	synaptonemal complex protein 1
SYDE1	synapse defective 1, Rho GTPase, homolog 1 (C. elegans)
SYN3	synapsin III
SYNE1	spectrin repeat containing, nuclear envelope 1
SYNE2	spectrin repeat containing, nuclear envelope 2
SYT3	synaptotagmin III
TAF1A	TATA box binding protein (TBP)-associated factor, RNA polymerase I, A, 48kDa
TAF4B	TAF4b RNA polymerase II, TATA box binding protein (TBP)-associated factor, 105kDa
TAP1	transporter 1, ATP-binding cassette, sub-family B (MDR/TAP)
TAP2	transporter 2, ATP-binding cassette, sub-family B (MDR/TAP)
TBC1D12	TBC1 domain family, member 12
TBCE	tubulin folding cofactor E
TBL1Y	transducin (beta)-like 1, Y-linked
TCAF1	TRPM8 channel-associated factor 1
TCAF2	TRPM8 channel-associated factor 2
TCF19	transcription factor 19
TCL1A	T-cell leukemia/lymphoma 1A
TCN2	transcobalamin II
TEAD1	TEA domain family member 1 (SV40 transcriptional enhancer factor)
TEC	tec protein tyrosine kinase
TECRL	trans-2,3-enoyl-CoA reductase-like
TEKT1	tektin 1
TEKT5	tektin 5
TERF2	telomeric repeat binding factor 2
TESK2	testis-specific kinase 2
TEX101	testis expressed 101
TEX43	testis expressed 43
TEX9	testis expressed 9
TFDP3	transcription factor Dp family, member 3
TFF1	trefoil factor 1
TGFB2	transforming growth factor, beta 2
TGIF1	TGFB-induced factor homeobox 1
TGM3	transglutaminase 3
THAP4	THAP domain containing 4
THOC2	THO complex 2
TICAM2	toll-like receptor adaptor molecule 2
TIGD7	tigger transposable element derived 7
TIMMDC1	translocase of inner mitochondrial membrane domain containing 1
TLE2	transducin-like enhancer of split 2
TLN1	talin 1
TLR7	toll-like receptor 7
TM2D1	TM2 domain containing 1
TM4SF20	transmembrane 4 L six family member 20
TM4SF5	transmembrane 4 L six family member 5
TMCO2	transmembrane and coiled-coil domains 2
TMEM134	transmembrane protein 134
TMEM144	transmembrane protein 144
TMEM145	transmembrane protein 145
TMEM14E	transmembrane protein 14E
TMEM151A	transmembrane protein 151A
TMEM155	transmembrane protein 155
TMEM156	transmembrane protein 156
TMEM165	transmembrane protein 165
TMEM173	transmembrane protein 173
TMEM178A	transmembrane protein 178A
TMEM18	transmembrane protein 18
TMEM183A	transmembrane protein 183A
TMEM183B	transmembrane protein 183B
TMEM215	transmembrane protein 215
TMEM217	transmembrane protein 217
TMEM230	transmembrane protein 230
TMEM235	transmembrane protein 235
TMEM248	transmembrane protein 248
TMEM260	transmembrane protein 260
TMEM35	transmembrane protein 35
TMEM38B	transmembrane protein 38B
TMEM70	transmembrane protein 70
TMEM71	transmembrane protein 71
TMPRSS11E	transmembrane protease, serine 11E
TMSB15A	thymosin beta 15a
TMX4	thioredoxin-related transmembrane protein 4
TNF	tumor necrosis factor
TNFSF11	tumor necrosis factor (ligand) superfamily, member 11
TNKS2	tankyrase, TRF1-interacting ankyrin-related ADP-ribose polymerase 2
TNNC2	troponin C type 2 (fast)
TNS1	tensin 1
TNXB	tenascin XB
TOM1	target of myb1 (chicken)
TOMM7	translocase of outer mitochondrial membrane 7 homolog (yeast)
TOP1	topoisomerase (DNA) I
TOPAZ1	testis and ovary specific PAZ domain containing 1
TOR1AIP2	torsin A interacting protein 2
TPM1	tropomyosin 1 (alpha)
TPP1	tripeptidyl peptidase I
TRAK1	trafficking protein, kinesin binding 1
TREM1	triggering receptor expressed on myeloid cells 1
TREML2	triggering receptor expressed on myeloid cells-like 2
TRHR	thyrotropin-releasing hormone receptor
TRIL	TLR4 interactor with leucine-rich repeats
TRIM14	tripartite motif containing 14
TRIM22	tripartite motif containing 22
TRIM24	tripartite motif containing 24
TRIM26	tripartite motif containing 26
TRIM27	tripartite motif containing 27
TRIM31	tripartite motif containing 31
TRIM40	tripartite motif containing 40
TRIM42	tripartite motif containing 42
TRIM5	tripartite motif containing 5
TRIM63	tripartite motif containing 63, E3 ubiquitin protein ligase
TRIM7	tripartite motif containing 7
TRMT12	tRNA methyltransferase 12 homolog (S. cerevisiae)
TRPC3	transient receptor potential cation channel, subfamily C, member 3
TRPV2	transient receptor potential cation channel, subfamily V, member 2
TRPV4	transient receptor potential cation channel, subfamily V, member 4
TSFM	Ts translation elongation factor, mitochondrial
TSHR	thyroid stimulating hormone receptor
TTC24	tetratricopeptide repeat domain 24
TTC25	tetratricopeptide repeat domain 25
TTF1	transcription termination factor, RNA polymerase I
TTK	TTK protein kinase
TTPAL	tocopherol (alpha) transfer protein-like
TUBA3C	tubulin, alpha 3c
TUBA8	tubulin, alpha 8
TXNRD3NB	thioredoxin reductase 3 neighbor
TYR	tyrosinase
UBA5	ubiquitin-like modifier activating enzyme 5
UBALD2	UBA-like domain containing 2
UBE2A	ubiquitin-conjugating enzyme E2A
UBE2G1	ubiquitin-conjugating enzyme E2G 1
UBE2I	ubiquitin-conjugating enzyme E2I
UBFD1	ubiquitin family domain containing 1
UBIAD1	UbiA prenyltransferase domain containing 1
UBTD2	ubiquitin domain containing 2
UCK2	uridine-cytidine kinase 2
UFSP2	UFM1-specific peptidase 2
UGT3A1	UDP glycosyltransferase 3 family, polypeptide A1
UNC13B	unc-13 homolog B (C. elegans)
UNC93B1	unc-93 homolog B1 (C. elegans)
URGCP	upregulator of cell proliferation
USP33	ubiquitin specific peptidase 33
USP44	ubiquitin specific peptidase 44
USP6	ubiquitin specific peptidase 6
UTP14A	UTP14, U3 small nucleolar ribonucleoprotein, homolog A (yeast)
UTP20	UTP20, small subunit (SSU) processome component, homolog (yeast)
UTP23	UTP23, small subunit (SSU) processome component, homolog (yeast)
UTP3	UTP3, small subunit (SSU) processome component, homolog (S. cerevisiae)
UTS2	urotensin 2
UXT	ubiquitously-expressed, prefoldin-like chaperone
VAC14	Vac14 homolog (S. cerevisiae)
VAMP3	vesicle-associated membrane protein 3
VAMP4	vesicle-associated membrane protein 4
VARS	valyl-tRNA synthetase
VCPIP1	valosin containing protein (p97)/p47 complex interacting protein 1
VCPKMT	valosin containing protein lysine (K) methyltransferase
VEPH1	ventricular zone expressed PH domain-containing 1
VHL	von Hippel-Lindau tumor suppressor, E3 ubiquitin protein ligase
VKORC1L1	vitamin K epoxide reductase complex, subunit 1-like 1
VPRBP	Vpr (HIV-1) binding protein
VPS11	vacuolar protein sorting 11 homolog (S. cerevisiae)
VPS26A	vacuolar protein sorting 26 homolog A (S. pombe)
VPS52	vacuolar protein sorting 52 homolog (S. cerevisiae)
VPS54	vacuolar protein sorting 54 homolog (S. cerevisiae)
VSTM4	V-set and transmembrane domain containing 4
VTCN1	V-set domain containing T cell activation inhibitor 1
WASF2	WAS protein family, member 2
WDR3	WD repeat domain 3
WDR33	WD repeat domain 33
WDR36	WD repeat domain 36
WDR48	WD repeat domain 48
WDR61	WD repeat domain 61
WDR83OS	WD repeat domain 83 opposite strand
WFDC10B	WAP four-disulfide core domain 10B
WNT8A	wingless-type MMTV integration site family, member 8A
XAB2	XPA binding protein 2
XAGE1B	X antigen family, member 1B
XAGE1E	X antigen family, member 1E
XCR1	chemokine (C motif) receptor 1
XKR6	XK, Kell blood group complex subunit-related family, member 6
XRCC5	X-ray repair complementing defective repair in Chinese hamster cells 5 (double-strand-break rejoining)
XRN1	5'-3' exoribonuclease 1
YEATS2	YEATS domain containing 2
YES1	YES proto-oncogene 1, Src family tyrosine kinase
YIF1B	Yip1 interacting factor homolog B (S. cerevisiae)
YIPF5	Yip1 domain family, member 5
YY2	YY2 transcription factor
ZBTB26	zinc finger and BTB domain containing 26
ZBTB40	zinc finger and BTB domain containing 40
ZC2HC1C	zinc finger, C2HC-type containing 1C
ZC3H14	zinc finger CCCH-type containing 14
ZCCHC3	zinc finger, CCHC domain containing 3
ZDHHC16	zinc finger, DHHC-type containing 16
ZDHHC6	zinc finger, DHHC-type containing 6
ZFP1	ZFP1 zinc finger protein
ZFP57	ZFP57 zinc finger protein
ZFPL1	zinc finger protein-like 1
ZFYVE1	zinc finger, FYVE domain containing 1
ZIC5	Zic family member 5
ZIM3	zinc finger, imprinted 3
ZKSCAN4	zinc finger with KRAB and SCAN domains 4
ZMPSTE24	zinc metallopeptidase STE24
ZMYND11	zinc finger, MYND-type containing 11
ZNF2	zinc finger protein 2
ZNF207	zinc finger protein 207
ZNF219	zinc finger protein 219
ZNF239	zinc finger protein 239
ZNF257	zinc finger protein 257
ZNF276	zinc finger protein 276
ZNF285	zinc finger protein 285
ZNF287	zinc finger protein 287
ZNF37A	zinc finger protein 37A
ZNF384	zinc finger protein 384
ZNF396	zinc finger protein 396
ZNF45	zinc finger protein 45
ZNF484	zinc finger protein 484
ZNF493	zinc finger protein 493
ZNF501	zinc finger protein 501
ZNF518A	zinc finger protein 518A
ZNF519	zinc finger protein 519
ZNF529	zinc finger protein 529
ZNF560	zinc finger protein 560
ZNF566	zinc finger protein 566
ZNF594	zinc finger protein 594
ZNF641	zinc finger protein 641
ZNF648	zinc finger protein 648
ZNF683	zinc finger protein 683
ZNF692	zinc finger protein 692
ZNF707	zinc finger protein 707
ZNF821	zinc finger protein 821
ZNRD1	zinc ribbon domain containing 1
ZNRF1	zinc and ring finger 1, E3 ubiquitin protein ligase
ZPBP	zona pellucida binding protein
ZPBP2	zona pellucida binding protein 2
ZSCAN10	zinc finger and SCAN domain containing 10
ZSCAN2	zinc finger and SCAN domain containing 2
ZSCAN23	zinc finger and SCAN domain containing 23
ZSCAN9	zinc finger and SCAN domain containing 9
